# Supplementary material for: Rational design of a sensitivity-enhanced tracer for discovering efficient APC–Asef inhibitors
Source: Nat Commun. 2022 Aug 24;13:4961. doi: 10.1038/s41467-022-32612-6 (PMC9402538; doi:10.1038/s41467-022-32612-6)
Supplement: Supplementary file 4 — Source Data [file 41467_2022_32612_MOESM4_ESM.zip]

Archive with 22 entries (19 files):
- Source Data/
- Source Data/7F6M-validation_reports/
- Source Data/7F6M-validation_reports/D_1300022977_model-annotate_P1.pdb
- Source Data/7F6M-validation_reports/D_1300022977_model-review_P1.cif
- Source Data/7F6M-validation_reports/D_1300022977_sf-annotate_P1.cif
- Source Data/7F6M-validation_reports/D_1300022977_val-data-annotate_P1.cif
- Source Data/7F6M-validation_reports/D_1300022977_val-data-annotate_P1.xml
- Source Data/7F6M-validation_reports/D_1300022977_val-report-annotate_P1.pdf
- Source Data/7F6M-validation_reports/D_1300022977_val-report-full-annotate_P1.pdf
- Source Data/7F6M-validation_reports/D_1300022977_val-report-wwpdb-2fo-fc-edmap-coef-annotate_P1.cif
- Source Data/7F6M-validation_reports/D_1300022977_val-report-wwpdb-fo-fc-edmap-coef-annotate_P1.cif
- Source Data/7F7O validation report/
- Source Data/7F7O validation report/D_1300023042_model-annotate_P1.pdb
- Source Data/7F7O validation report/D_1300023042_model-review_P1.cif
- Source Data/7F7O validation report/D_1300023042_sf-annotate_P1.cif
- Source Data/7F7O validation report/D_1300023042_val-data-annotate_P1.cif
- Source Data/7F7O validation report/D_1300023042_val-data-annotate_P1.xml
- Source Data/7F7O validation report/D_1300023042_val-report-annotate_P1.pdf
- Source Data/7F7O validation report/D_1300023042_val-report-full-annotate_P1.pdf
- Source Data/7F7O validation report/D_1300023042_val-report-wwpdb-2fo-fc-edmap-coef-annotate_P1.cif
- Source Data/7F7O validation report/D_1300023042_val-report-wwpdb-fo-fc-edmap-coef-annotate_P1.cif
- Source Data/Source Data.xlsx
