# Supplementary material for: Rational design of a sensitivity-enhanced tracer for discovering efficient APC–Asef inhibitors
Source: Nat Commun. 2022 Aug 24;13:4961. doi: 10.1038/s41467-022-32612-6 (PMC9402538; doi:10.1038/s41467-022-32612-6)
Supplement: Supplementary file 4 — Source Data [file 41467_2022_32612_MOESM4_ESM.zip › Source Data/7F6M-validation_reports/D_1300022977_model-annotate_P1.pdb]

HEADER    ONCOPROTEIN                             25-JUN-21   7F6M              
TITLE     CRYSTAL STRUCTURE OF APC COMPLEXED WITH A PEPTIDE INHIBITOR MAI-516   
COMPND    MOL_ID: 1;                                                            
COMPND   2 MOLECULE: ADENOMATOUS POLYPOSIS COLI PROTEIN;                        
COMPND   3 CHAIN: A;                                                            
COMPND   4 SYNONYM: PROTEIN APC,DELETED IN POLYPOSIS 2.5;                       
COMPND   5 ENGINEERED: YES;                                                     
COMPND   6 MOL_ID: 2;                                                           
COMPND   7 MOLECULE: MAI-516 INHIBITOR;                                         
COMPND   8 CHAIN: B;                                                            
COMPND   9 ENGINEERED: YES                                                      
SOURCE    MOL_ID: 1;                                                            
SOURCE   2 ORGANISM_SCIENTIFIC: HOMO SAPIENS;                                   
SOURCE   3 ORGANISM_COMMON: HUMAN;                                              
SOURCE   4 ORGANISM_TAXID: 9606;                                                
SOURCE   5 GENE: APC, DP2.5;                                                    
SOURCE   6 EXPRESSION_SYSTEM: ESCHERICHIA COLI;                                 
SOURCE   7 EXPRESSION_SYSTEM_TAXID: 562;                                        
SOURCE   8 MOL_ID: 2;                                                           
SOURCE   9 ORGANISM_SCIENTIFIC: HOMO SAPIENS;                                   
SOURCE  10 ORGANISM_TAXID: 9606;                                                
SOURCE  11 EXPRESSION_SYSTEM: ESCHERICHIA COLI;                                 
SOURCE  12 EXPRESSION_SYSTEM_TAXID: 562                                         
KEYWDS    PROTEIN-PTROTEIN INTERACTION INHIBITOR, ONCOPROTEIN                   
EXPDTA    X-RAY DIFFRACTION                                                     
AUTHOR    K.SONG,J.ZHANG                                                        
JRNL        AUTH   Z.JIE,J.ZHANG                                                
JRNL        TITL   DISCOVERY OF EFFICIENT ADENOMATOUS POLYPOSIS COLI - RHO      
JRNL        TITL 2 GUANINE NUCLEOTIDE EXCHANGE FACTOR 4 INHIBITORS BY EMPLOYING 
JRNL        TITL 3 HIGH BINDING AFFINITY TRACER                                 
JRNL        REF    TO BE PUBLISHED                                              
JRNL        REFN                                                                
REMARK   2                                                                      
REMARK   2 RESOLUTION.    2.40 ANGSTROMS.                                       
REMARK   3                                                                      
REMARK   3 REFINEMENT.                                                          
REMARK   3   PROGRAM     : REFMAC 5.8.0135                                      
REMARK   3   AUTHORS     : MURSHUDOV,SKUBAK,LEBEDEV,PANNU,STEINER,              
REMARK   3               : NICHOLLS,WINN,LONG,VAGIN                             
REMARK   3                                                                      
REMARK   3    REFINEMENT TARGET : MAXIMUM LIKELIHOOD                            
REMARK   3                                                                      
REMARK   3  DATA USED IN REFINEMENT.                                            
REMARK   3   RESOLUTION RANGE HIGH (ANGSTROMS) : 2.40                           
REMARK   3   RESOLUTION RANGE LOW  (ANGSTROMS) : 59.95                          
REMARK   3   DATA CUTOFF            (SIGMA(F)) : 0.000                          
REMARK   3   COMPLETENESS FOR RANGE        (%) : 98.9                           
REMARK   3   NUMBER OF REFLECTIONS             : 13002                          
REMARK   3                                                                      
REMARK   3  FIT TO DATA USED IN REFINEMENT.                                     
REMARK   3   CROSS-VALIDATION METHOD          : THROUGHOUT                      
REMARK   3   FREE R VALUE TEST SET SELECTION  : RANDOM                          
REMARK   3   R VALUE     (WORKING + TEST SET) : 0.211                           
REMARK   3   R VALUE            (WORKING SET) : 0.208                           
REMARK   3   FREE R VALUE                     : 0.256                           
REMARK   3   FREE R VALUE TEST SET SIZE   (%) : 5.300                           
REMARK   3   FREE R VALUE TEST SET COUNT      : 721                             
REMARK   3                                                                      
REMARK   3  FIT IN THE HIGHEST RESOLUTION BIN.                                  
REMARK   3   TOTAL NUMBER OF BINS USED           : 20                           
REMARK   3   BIN RESOLUTION RANGE HIGH       (A) : 2.40                         
REMARK   3   BIN RESOLUTION RANGE LOW        (A) : 2.46                         
REMARK   3   REFLECTION IN BIN     (WORKING SET) : 918                          
REMARK   3   BIN COMPLETENESS (WORKING+TEST) (%) : 94.88                        
REMARK   3   BIN R VALUE           (WORKING SET) : 0.2510                       
REMARK   3   BIN FREE R VALUE SET COUNT          : 45                           
REMARK   3   BIN FREE R VALUE                    : 0.2350                       
REMARK   3                                                                      
REMARK   3  NUMBER OF NON-HYDROGEN ATOMS USED IN REFINEMENT.                    
REMARK   3   PROTEIN ATOMS            : 2710                                    
REMARK   3   NUCLEIC ACID ATOMS       : 0                                       
REMARK   3   HETEROGEN ATOMS          : 54                                      
REMARK   3   SOLVENT ATOMS            : 97                                      
REMARK   3                                                                      
REMARK   3  B VALUES.                                                           
REMARK   3   FROM WILSON PLOT           (A**2) : NULL                           
REMARK   3   MEAN B VALUE      (OVERALL, A**2) : 38.33                          
REMARK   3   OVERALL ANISOTROPIC B VALUE.                                       
REMARK   3    B11 (A**2) : -1.51000                                             
REMARK   3    B22 (A**2) : -4.03000                                             
REMARK   3    B33 (A**2) : 5.53000                                              
REMARK   3    B12 (A**2) : 0.00000                                              
REMARK   3    B13 (A**2) : -0.43000                                             
REMARK   3    B23 (A**2) : 0.00000                                              
REMARK   3                                                                      
REMARK   3  ESTIMATED OVERALL COORDINATE ERROR.                                 
REMARK   3   ESU BASED ON R VALUE                            (A): 0.691         
REMARK   3   ESU BASED ON FREE R VALUE                       (A): 0.295         
REMARK   3   ESU BASED ON MAXIMUM LIKELIHOOD                 (A): 0.276         
REMARK   3   ESU FOR B VALUES BASED ON MAXIMUM LIKELIHOOD (A**2): 12.199        
REMARK   3                                                                      
REMARK   3 CORRELATION COEFFICIENTS.                                            
REMARK   3   CORRELATION COEFFICIENT FO-FC      : 0.929                         
REMARK   3   CORRELATION COEFFICIENT FO-FC FREE : 0.892                         
REMARK   3                                                                      
REMARK   3  RMS DEVIATIONS FROM IDEAL VALUES        COUNT    RMS    WEIGHT      
REMARK   3   BOND LENGTHS REFINED ATOMS        (A):  2801 ; 0.007 ; 0.019       
REMARK   3   BOND LENGTHS OTHERS               (A):  2711 ; 0.003 ; 0.020       
REMARK   3   BOND ANGLES REFINED ATOMS   (DEGREES):  3771 ; 1.049 ; 1.966       
REMARK   3   BOND ANGLES OTHERS          (DEGREES):  6230 ; 0.886 ; 3.000       
REMARK   3   TORSION ANGLES, PERIOD 1    (DEGREES):   346 ; 5.338 ; 5.000       
REMARK   3   TORSION ANGLES, PERIOD 2    (DEGREES):   121 ;39.294 ;24.711       
REMARK   3   TORSION ANGLES, PERIOD 3    (DEGREES):   502 ;15.223 ;15.000       
REMARK   3   TORSION ANGLES, PERIOD 4    (DEGREES):    15 ;21.473 ;15.000       
REMARK   3   CHIRAL-CENTER RESTRAINTS       (A**3):   432 ; 0.057 ; 0.200       
REMARK   3   GENERAL PLANES REFINED ATOMS      (A):  3124 ; 0.004 ; 0.020       
REMARK   3   GENERAL PLANES OTHERS             (A):   624 ; 0.001 ; 0.020       
REMARK   3   NON-BONDED CONTACTS REFINED ATOMS (A):  NULL ;  NULL ;  NULL       
REMARK   3   NON-BONDED CONTACTS OTHERS        (A):  NULL ;  NULL ;  NULL       
REMARK   3   NON-BONDED TORSION REFINED ATOMS  (A):  NULL ;  NULL ;  NULL       
REMARK   3   NON-BONDED TORSION OTHERS         (A):  NULL ;  NULL ;  NULL       
REMARK   3   H-BOND (X...Y) REFINED ATOMS      (A):  NULL ;  NULL ;  NULL       
REMARK   3   H-BOND (X...Y) OTHERS             (A):  NULL ;  NULL ;  NULL       
REMARK   3   POTENTIAL METAL-ION REFINED ATOMS (A):  NULL ;  NULL ;  NULL       
REMARK   3   POTENTIAL METAL-ION OTHERS        (A):  NULL ;  NULL ;  NULL       
REMARK   3   SYMMETRY VDW REFINED ATOMS        (A):  NULL ;  NULL ;  NULL       
REMARK   3   SYMMETRY VDW OTHERS               (A):  NULL ;  NULL ;  NULL       
REMARK   3   SYMMETRY H-BOND REFINED ATOMS     (A):  NULL ;  NULL ;  NULL       
REMARK   3   SYMMETRY H-BOND OTHERS            (A):  NULL ;  NULL ;  NULL       
REMARK   3   SYMMETRY METAL-ION REFINED ATOMS  (A):  NULL ;  NULL ;  NULL       
REMARK   3   SYMMETRY METAL-ION OTHERS         (A):  NULL ;  NULL ;  NULL       
REMARK   3                                                                      
REMARK   3  ISOTROPIC THERMAL FACTOR RESTRAINTS.     COUNT   RMS    WEIGHT      
REMARK   3   MAIN-CHAIN BOND REFINED ATOMS  (A**2):  NULL ;  NULL ;  NULL       
REMARK   3   MAIN-CHAIN BOND OTHER ATOMS    (A**2):  NULL ;  NULL ;  NULL       
REMARK   3   MAIN-CHAIN ANGLE REFINED ATOMS (A**2):  NULL ;  NULL ;  NULL       
REMARK   3   MAIN-CHAIN ANGLE OTHER ATOMS   (A**2):  NULL ;  NULL ;  NULL       
REMARK   3   SIDE-CHAIN BOND REFINED ATOMS  (A**2):  NULL ;  NULL ;  NULL       
REMARK   3   SIDE-CHAIN BOND OTHER ATOMS    (A**2):  NULL ;  NULL ;  NULL       
REMARK   3   SIDE-CHAIN ANGLE REFINED ATOMS (A**2):  NULL ;  NULL ;  NULL       
REMARK   3   SIDE-CHAIN ANGLE OTHER ATOMS   (A**2):  NULL ;  NULL ;  NULL       
REMARK   3   LONG RANGE B REFINED ATOMS     (A**2):  NULL ;  NULL ;  NULL       
REMARK   3   LONG RANGE B OTHER ATOMS       (A**2):  NULL ;  NULL ;  NULL       
REMARK   3                                                                      
REMARK   3 ANISOTROPIC THERMAL FACTOR RESTRAINTS.    COUNT   RMS   WEIGHT       
REMARK   3   RIGID-BOND RESTRAINTS          (A**2):  NULL ;  NULL ;  NULL       
REMARK   3   SPHERICITY; FREE ATOMS         (A**2):  NULL ;  NULL ;  NULL       
REMARK   3   SPHERICITY; BONDED ATOMS       (A**2):  NULL ;  NULL ;  NULL       
REMARK   3                                                                      
REMARK   3  NCS RESTRAINTS STATISTICS                                           
REMARK   3   NUMBER OF DIFFERENT NCS GROUPS : NULL                              
REMARK   3                                                                      
REMARK   3  TLS DETAILS                                                         
REMARK   3   NUMBER OF TLS GROUPS  : NULL                                       
REMARK   3                                                                      
REMARK   3  BULK SOLVENT MODELLING.                                             
REMARK   3   METHOD USED : MASK                                                 
REMARK   3   PARAMETERS FOR MASK CALCULATION                                    
REMARK   3   VDW PROBE RADIUS   : 1.20                                          
REMARK   3   ION PROBE RADIUS   : 0.80                                          
REMARK   3   SHRINKAGE RADIUS   : 0.80                                          
REMARK   3                                                                      
REMARK   3  OTHER REFINEMENT REMARKS: HYDROGENS HAVE BEEN ADDED IN THE RIDING   
REMARK   3  POSITIONS U VALUES : REFINED INDIVIDUALLY                           
REMARK   4                                                                      
REMARK   4 7F6M COMPLIES WITH FORMAT V. 3.30, 13-JUL-11                         
REMARK 100                                                                      
REMARK 100 THIS ENTRY HAS BEEN PROCESSED BY PDBJ ON 01-JUL-21.                  
REMARK 100 THE DEPOSITION ID IS D_1300022977.                                   
REMARK 200                                                                      
REMARK 200 EXPERIMENTAL DETAILS                                                 
REMARK 200  EXPERIMENT TYPE                : X-RAY DIFFRACTION                  
REMARK 200  DATE OF DATA COLLECTION        : 02-JAN-20                          
REMARK 200  TEMPERATURE           (KELVIN) : 93                                 
REMARK 200  PH                             : NULL                               
REMARK 200  NUMBER OF CRYSTALS USED        : 1                                  
REMARK 200                                                                      
REMARK 200  SYNCHROTRON              (Y/N) : Y                                  
REMARK 200  RADIATION SOURCE               : SSRF                               
REMARK 200  BEAMLINE                       : BL19U1                             
REMARK 200  X-RAY GENERATOR MODEL          : NULL                               
REMARK 200  MONOCHROMATIC OR LAUE    (M/L) : M                                  
REMARK 200  WAVELENGTH OR RANGE        (A) : 0.978                              
REMARK 200  MONOCHROMATOR                  : NULL                               
REMARK 200  OPTICS                         : NULL                               
REMARK 200                                                                      
REMARK 200  DETECTOR TYPE                  : PIXEL                              
REMARK 200  DETECTOR MANUFACTURER          : DECTRIS PILATUS 6M                 
REMARK 200  INTENSITY-INTEGRATION SOFTWARE : NULL                               
REMARK 200  DATA SCALING SOFTWARE          : POINTLESS                          
REMARK 200                                                                      
REMARK 200  NUMBER OF UNIQUE REFLECTIONS   : 13724                              
REMARK 200  RESOLUTION RANGE HIGH      (A) : 2.400                              
REMARK 200  RESOLUTION RANGE LOW       (A) : 59.950                             
REMARK 200  REJECTION CRITERIA  (SIGMA(I)) : NULL                               
REMARK 200                                                                      
REMARK 200 OVERALL.                                                             
REMARK 200  COMPLETENESS FOR RANGE     (%) : 99.3                               
REMARK 200  DATA REDUNDANCY                : 7.000                              
REMARK 200  R MERGE                    (I) : NULL                               
REMARK 200  R SYM                      (I) : NULL                               
REMARK 200  <I/SIGMA(I)> FOR THE DATA SET  : 9.8300                             
REMARK 200                                                                      
REMARK 200 IN THE HIGHEST RESOLUTION SHELL.                                     
REMARK 200  HIGHEST RESOLUTION SHELL, RANGE HIGH (A) : 2.40                     
REMARK 200  HIGHEST RESOLUTION SHELL, RANGE LOW  (A) : 2.44                     
REMARK 200  COMPLETENESS FOR SHELL     (%) : NULL                               
REMARK 200  DATA REDUNDANCY IN SHELL       : NULL                               
REMARK 200  R MERGE FOR SHELL          (I) : NULL                               
REMARK 200  R SYM FOR SHELL            (I) : NULL                               
REMARK 200  <I/SIGMA(I)> FOR SHELL         : NULL                               
REMARK 200                                                                      
REMARK 200 DIFFRACTION PROTOCOL: SINGLE WAVELENGTH                              
REMARK 200 METHOD USED TO DETERMINE THE STRUCTURE: MOLECULAR REPLACEMENT        
REMARK 200 SOFTWARE USED: PHASER                                                
REMARK 200 STARTING MODEL: 5IZ6                                                 
REMARK 200                                                                      
REMARK 200 REMARK: NULL                                                         
REMARK 280                                                                      
REMARK 280 CRYSTAL                                                              
REMARK 280 SOLVENT CONTENT, VS   (%): 45.03                                     
REMARK 280 MATTHEWS COEFFICIENT, VM (ANGSTROMS**3/DA): 2.24                     
REMARK 280                                                                      
REMARK 280 CRYSTALLIZATION CONDITIONS: 0.2M AMMONIUM SULFATE 0.1M TRIS PH       
REMARK 280  8.0, 25% W/V PEG 3350, VAPOR DIFFUSION, HANGING DROP,               
REMARK 280  TEMPERATURE 291K                                                    
REMARK 290                                                                      
REMARK 290 CRYSTALLOGRAPHIC SYMMETRY                                            
REMARK 290 SYMMETRY OPERATORS FOR SPACE GROUP: C 1 2 1                          
REMARK 290                                                                      
REMARK 290      SYMOP   SYMMETRY                                                
REMARK 290     NNNMMM   OPERATOR                                                
REMARK 290       1555   X,Y,Z                                                   
REMARK 290       2555   -X,Y,-Z                                                 
REMARK 290       3555   X+1/2,Y+1/2,Z                                           
REMARK 290       4555   -X+1/2,Y+1/2,-Z                                         
REMARK 290                                                                      
REMARK 290     WHERE NNN -> OPERATOR NUMBER                                     
REMARK 290           MMM -> TRANSLATION VECTOR                                  
REMARK 290                                                                      
REMARK 290 CRYSTALLOGRAPHIC SYMMETRY TRANSFORMATIONS                            
REMARK 290 THE FOLLOWING TRANSFORMATIONS OPERATE ON THE ATOM/HETATM             
REMARK 290 RECORDS IN THIS ENTRY TO PRODUCE CRYSTALLOGRAPHICALLY                
REMARK 290 RELATED MOLECULES.                                                   
REMARK 290   SMTRY1   1  1.000000  0.000000  0.000000        0.00000            
REMARK 290   SMTRY2   1  0.000000  1.000000  0.000000        0.00000            
REMARK 290   SMTRY3   1  0.000000  0.000000  1.000000        0.00000            
REMARK 290   SMTRY1   2 -1.000000  0.000000  0.000000        0.00000            
REMARK 290   SMTRY2   2  0.000000  1.000000  0.000000        0.00000            
REMARK 290   SMTRY3   2  0.000000  0.000000 -1.000000        0.00000            
REMARK 290   SMTRY1   3  1.000000  0.000000  0.000000       43.87550            
REMARK 290   SMTRY2   3  0.000000  1.000000  0.000000       41.16850            
REMARK 290   SMTRY3   3  0.000000  0.000000  1.000000        0.00000            
REMARK 290   SMTRY1   4 -1.000000  0.000000  0.000000       43.87550            
REMARK 290   SMTRY2   4  0.000000  1.000000  0.000000       41.16850            
REMARK 290   SMTRY3   4  0.000000  0.000000 -1.000000        0.00000            
REMARK 290                                                                      
REMARK 290 REMARK: NULL                                                         
REMARK 300                                                                      
REMARK 300 BIOMOLECULE: 1                                                       
REMARK 300 SEE REMARK 350 FOR THE AUTHOR PROVIDED AND/OR PROGRAM                
REMARK 300 GENERATED ASSEMBLY INFORMATION FOR THE STRUCTURE IN                  
REMARK 300 THIS ENTRY. THE REMARK MAY ALSO PROVIDE INFORMATION ON               
REMARK 300 BURIED SURFACE AREA.                                                 
REMARK 350                                                                      
REMARK 350 COORDINATES FOR A COMPLETE MULTIMER REPRESENTING THE KNOWN           
REMARK 350 BIOLOGICALLY SIGNIFICANT OLIGOMERIZATION STATE OF THE                
REMARK 350 MOLECULE CAN BE GENERATED BY APPLYING BIOMT TRANSFORMATIONS          
REMARK 350 GIVEN BELOW.  BOTH NON-CRYSTALLOGRAPHIC AND                          
REMARK 350 CRYSTALLOGRAPHIC OPERATIONS ARE GIVEN.                               
REMARK 350                                                                      
REMARK 350 BIOMOLECULE: 1                                                       
REMARK 350 AUTHOR DETERMINED BIOLOGICAL UNIT: DIMERIC                           
REMARK 350 SOFTWARE DETERMINED QUATERNARY STRUCTURE: DIMERIC                    
REMARK 350 SOFTWARE USED: PISA                                                  
REMARK 350 TOTAL BURIED SURFACE AREA: 2950 ANGSTROM**2                          
REMARK 350 SURFACE AREA OF THE COMPLEX: 17050 ANGSTROM**2                       
REMARK 350 CHANGE IN SOLVENT FREE ENERGY: -12.0 KCAL/MOL                        
REMARK 350 APPLY THE FOLLOWING TO CHAINS: A, B                                  
REMARK 350   BIOMT1   1  1.000000  0.000000  0.000000        0.00000            
REMARK 350   BIOMT2   1  0.000000  1.000000  0.000000        0.00000            
REMARK 350   BIOMT3   1  0.000000  0.000000  1.000000        0.00000            
REMARK 465                                                                      
REMARK 465 MISSING RESIDUES                                                     
REMARK 465 THE FOLLOWING RESIDUES WERE NOT LOCATED IN THE                       
REMARK 465 EXPERIMENT. (M=MODEL NUMBER; RES=RESIDUE NAME; C=CHAIN               
REMARK 465 IDENTIFIER; SSSEQ=SEQUENCE NUMBER; I=INSERTION CODE.)                
REMARK 465                                                                      
REMARK 465   M RES C SSSEQI                                                     
REMARK 465     ALA A   740                                                      
REMARK 465     ASN A   741                                                      
REMARK 465     ILE A   742                                                      
REMARK 465     MET A   743                                                      
REMARK 465     SER A   744                                                      
REMARK 465     PRO A   745                                                      
REMARK 465     GLY A   746                                                      
REMARK 465     SER A   747                                                      
REMARK 465     SER A   748                                                      
REMARK 465     LEU A   749                                                      
REMARK 465     PRO A   750                                                      
REMARK 465     SER A   751                                                      
REMARK 500                                                                      
REMARK 500 GEOMETRY AND STEREOCHEMISTRY                                         
REMARK 500 SUBTOPIC: TORSION ANGLES                                             
REMARK 500                                                                      
REMARK 500 TORSION ANGLES OUTSIDE THE EXPECTED RAMACHANDRAN REGIONS:            
REMARK 500 (M=MODEL NUMBER; RES=RESIDUE NAME; C=CHAIN IDENTIFIER;               
REMARK 500 SSEQ=SEQUENCE NUMBER; I=INSERTION CODE).                             
REMARK 500                                                                      
REMARK 500 STANDARD TABLE:                                                      
REMARK 500 FORMAT:(10X,I3,1X,A3,1X,A1,I4,A1,4X,F7.2,3X,F7.2)                    
REMARK 500                                                                      
REMARK 500 EXPECTED VALUES: GJ KLEYWEGT AND TA JONES (1996). PHI/PSI-           
REMARK 500 CHOLOGY: RAMACHANDRAN REVISITED. STRUCTURE 4, 1395 - 1400            
REMARK 500                                                                      
REMARK 500  M RES CSSEQI        PSI       PHI                                   
REMARK 500    HIS A 427       97.79    -55.38                                   
REMARK 500    PRO A 429      128.34    -39.75                                   
REMARK 500    ASN A 436       72.34     31.28                                   
REMARK 500                                                                      
REMARK 500 REMARK: NULL                                                         
DBREF  7F6M A  407   751  UNP    P25054   APC_HUMAN      407    751             
DBREF  7F6M B    0     8  PDB    7F6M     7F6M             0      8             
SEQADV 7F6M GLY A  399  UNP  P25054              EXPRESSION TAG                 
SEQADV 7F6M HIS A  400  UNP  P25054              EXPRESSION TAG                 
SEQADV 7F6M HIS A  401  UNP  P25054              EXPRESSION TAG                 
SEQADV 7F6M HIS A  402  UNP  P25054              EXPRESSION TAG                 
SEQADV 7F6M HIS A  403  UNP  P25054              EXPRESSION TAG                 
SEQADV 7F6M HIS A  404  UNP  P25054              EXPRESSION TAG                 
SEQADV 7F6M HIS A  405  UNP  P25054              EXPRESSION TAG                 
SEQADV 7F6M MET A  406  UNP  P25054              EXPRESSION TAG                 
SEQRES   1 A  353  GLY HIS HIS HIS HIS HIS HIS MET LEU HIS LEU LEU GLU          
SEQRES   2 A  353  GLN ILE ARG ALA TYR CYS GLU THR CYS TRP GLU TRP GLN          
SEQRES   3 A  353  GLU ALA HIS GLU PRO GLY MET ASP GLN ASP LYS ASN PRO          
SEQRES   4 A  353  MET PRO ALA PRO VAL GLU HIS GLN ILE CYS PRO ALA VAL          
SEQRES   5 A  353  CYS VAL LEU MET LYS LEU SER PHE ASP GLU GLU HIS ARG          
SEQRES   6 A  353  HIS ALA MET ASN GLU LEU GLY GLY LEU GLN ALA ILE ALA          
SEQRES   7 A  353  GLU LEU LEU GLN VAL ASP CYS GLU MET TYR GLY LEU THR          
SEQRES   8 A  353  ASN ASP HIS TYR SER ILE THR LEU ARG ARG TYR ALA GLY          
SEQRES   9 A  353  MET ALA LEU THR ASN LEU THR PHE GLY ASP VAL ALA ASN          
SEQRES  10 A  353  LYS ALA THR LEU CYS SER MET LYS GLY CYS MET ARG ALA          
SEQRES  11 A  353  LEU VAL ALA GLN LEU LYS SER GLU SER GLU ASP LEU GLN          
SEQRES  12 A  353  GLN VAL ILE ALA SER VAL LEU ARG ASN LEU SER TRP ARG          
SEQRES  13 A  353  ALA ASP VAL ASN SER LYS LYS THR LEU ARG GLU VAL GLY          
SEQRES  14 A  353  SER VAL LYS ALA LEU MET GLU CYS ALA LEU GLU VAL LYS          
SEQRES  15 A  353  LYS GLU SER THR LEU LYS SER VAL LEU SER ALA LEU TRP          
SEQRES  16 A  353  ASN LEU SER ALA HIS CYS THR GLU ASN LYS ALA ASP ILE          
SEQRES  17 A  353  CYS ALA VAL ASP GLY ALA LEU ALA PHE LEU VAL GLY THR          
SEQRES  18 A  353  LEU THR TYR ARG SER GLN THR ASN THR LEU ALA ILE ILE          
SEQRES  19 A  353  GLU SER GLY GLY GLY ILE LEU ARG ASN VAL SER SER LEU          
SEQRES  20 A  353  ILE ALA THR ASN GLU ASP HIS ARG GLN ILE LEU ARG GLU          
SEQRES  21 A  353  ASN ASN CYS LEU GLN THR LEU LEU GLN HIS LEU LYS SER          
SEQRES  22 A  353  HIS SER LEU THR ILE VAL SER ASN ALA CYS GLY THR LEU          
SEQRES  23 A  353  TRP ASN LEU SER ALA ARG ASN PRO LYS ASP GLN GLU ALA          
SEQRES  24 A  353  LEU TRP ASP MET GLY ALA VAL SER MET LEU LYS ASN LEU          
SEQRES  25 A  353  ILE HIS SER LYS HIS LYS MET ILE ALA MET GLY SER ALA          
SEQRES  26 A  353  ALA ALA LEU ARG ASN LEU MET ALA ASN ARG PRO ALA LYS          
SEQRES  27 A  353  TYR LYS ASP ALA ASN ILE MET SER PRO GLY SER SER LEU          
SEQRES  28 A  353  PRO SER                                                      
SEQRES   1 B    9  ANN ALA GLY GLU SER LEU TYR GLU NH2                          
HET    ANN  B   0      10                                                       
HET    NH2  B   8       1                                                       
HET    GOL  A 801       6                                                       
HET    GOL  A 802       6                                                       
HET    GOL  A 803       6                                                       
HET    SO4  A 804       5                                                       
HET    SO4  A 805       5                                                       
HET    PEG  A 806       7                                                       
HET    GOL  B 101       6                                                       
HET    GOL  B 102       6                                                       
HET    PEG  B 103       7                                                       
HETNAM     ANN 4-METHOXYBENZOIC ACID                                            
HETNAM     NH2 AMINO GROUP                                                      
HETNAM     GOL GLYCEROL                                                         
HETNAM     SO4 SULFATE ION                                                      
HETNAM     PEG DI(HYDROXYETHYL)ETHER                                            
HETSYN     ANN P-ANISIC ACID                                                    
HETSYN     GOL GLYCERIN; PROPANE-1,2,3-TRIOL                                    
FORMUL   2  ANN    C8 H8 O3                                                     
FORMUL   2  NH2    H2 N                                                         
FORMUL   3  GOL    5(C3 H8 O3)                                                  
FORMUL   6  SO4    2(O4 S 2-)                                                   
FORMUL   8  PEG    2(C4 H10 O3)                                                 
FORMUL  12  HOH   *97(H2 O)                                                     
HELIX    1 AA1 HIS A  403  HIS A  427  1                                  25    
HELIX    2 AA2 ALA A  440  HIS A  444  5                                   5    
HELIX    3 AA3 GLN A  445  SER A  457  1                                  13    
HELIX    4 AA4 ASP A  459  LEU A  469  1                                  11    
HELIX    5 AA5 GLY A  470  GLY A  487  1                                  18    
HELIX    6 AA6 ASP A  491  PHE A  510  1                                  20    
HELIX    7 AA7 ASP A  512  MET A  522  1                                  11    
HELIX    8 AA8 MET A  522  GLN A  532  1                                  11    
HELIX    9 AA9 LEU A  533  SER A  535  5                                   3    
HELIX   10 AB1 SER A  537  SER A  552  1                                  16    
HELIX   11 AB2 ASP A  556  VAL A  566  1                                  11    
HELIX   12 AB3 GLY A  567  VAL A  579  1                                  13    
HELIX   13 AB4 LYS A  581  SER A  596  1                                  16    
HELIX   14 AB5 CYS A  599  VAL A  609  1                                  11    
HELIX   15 AB6 GLY A  611  THR A  619  1                                   9    
HELIX   16 AB7 LEU A  620  TYR A  622  5                                   3    
HELIX   17 AB8 LEU A  629  ALA A  647  1                                  19    
HELIX   18 AB9 ASN A  649  ASN A  659  1                                  11    
HELIX   19 AC1 ASN A  660  HIS A  668  1                                   9    
HELIX   20 AC2 LEU A  669  SER A  671  5                                   3    
HELIX   21 AC3 SER A  673  SER A  688  1                                  16    
HELIX   22 AC4 ASN A  691  MET A  701  1                                  11    
HELIX   23 AC5 GLY A  702  ASN A  709  1                                   8    
HELIX   24 AC6 HIS A  715  ALA A  731  1                                  17    
HELIX   25 AC7 ASN A  732  ARG A  733  5                                   2    
HELIX   26 AC8 PRO A  734  LYS A  738  5                                   5    
LINK         C1  ANN B   0                 N   ALA B   1     1555   1555  1.35  
LINK         C   GLU B   7                 N   NH2 B   8     1555   1555  1.42  
CRYST1   87.751   82.337   49.743  90.00  94.69  90.00 C 1 2 1       4          
ORIGX1      1.000000  0.000000  0.000000        0.00000                         
ORIGX2      0.000000  1.000000  0.000000        0.00000                         
ORIGX3      0.000000  0.000000  1.000000        0.00000                         
SCALE1      0.011396  0.000000  0.000936        0.00000                         
SCALE2      0.000000  0.012145  0.000000        0.00000                         
SCALE3      0.000000  0.000000  0.020171        0.00000                         
ATOM      1  N   GLY A 399      96.252 113.475  17.829  1.00 96.75           N  
ATOM      2  CA  GLY A 399      97.430 114.393  17.908  1.00 97.83           C  
ATOM      3  C   GLY A 399      98.255 114.200  19.168  1.00 99.02           C  
ATOM      4  O   GLY A 399      98.428 113.073  19.635  1.00 97.44           O  
ATOM      5  N   HIS A 400      98.766 115.307  19.706  1.00101.20           N  
ATOM      6  CA  HIS A 400      99.515 115.311  20.967  1.00103.10           C  
ATOM      7  C   HIS A 400      98.499 115.154  22.111  1.00105.12           C  
ATOM      8  O   HIS A 400      97.995 116.139  22.660  1.00106.78           O  
ATOM      9  CB  HIS A 400     100.342 116.604  21.070  1.00103.69           C  
ATOM     10  CG  HIS A 400     101.430 116.566  22.100  1.00104.73           C  
ATOM     11  ND1 HIS A 400     101.983 117.712  22.631  1.00104.79           N  
ATOM     12  CD2 HIS A 400     102.072 115.530  22.693  1.00105.38           C  
ATOM     13  CE1 HIS A 400     102.919 117.384  23.503  1.00104.49           C  
ATOM     14  NE2 HIS A 400     102.991 116.067  23.563  1.00104.51           N  
ATOM     15  N   HIS A 401      98.219 113.895  22.456  1.00105.64           N  
ATOM     16  CA  HIS A 401      96.996 113.499  23.182  1.00105.23           C  
ATOM     17  C   HIS A 401      97.235 112.843  24.552  1.00102.98           C  
ATOM     18  O   HIS A 401      96.307 112.275  25.135  1.00102.18           O  
ATOM     19  CB  HIS A 401      96.203 112.515  22.303  1.00106.82           C  
ATOM     20  CG  HIS A 401      96.896 111.200  22.089  1.00108.76           C  
ATOM     21  ND1 HIS A 401      97.583 110.900  20.932  1.00109.53           N  
ATOM     22  CD2 HIS A 401      97.025 110.117  22.893  1.00109.08           C  
ATOM     23  CE1 HIS A 401      98.098 109.687  21.029  1.00109.51           C  
ATOM     24  NE2 HIS A 401      97.775 109.191  22.210  1.00109.50           N  
ATOM     25  N   HIS A 402      98.460 112.939  25.066  1.00101.05           N  
ATOM     26  CA  HIS A 402      98.936 112.054  26.142  1.00 99.26           C  
ATOM     27  C   HIS A 402      98.314 112.319  27.519  1.00 96.40           C  
ATOM     28  O   HIS A 402      97.434 113.173  27.666  1.00 96.12           O  
ATOM     29  CB  HIS A 402     100.473 112.132  26.231  1.00100.45           C  
ATOM     30  CG  HIS A 402     101.177 111.524  25.062  1.00100.82           C  
ATOM     31  ND1 HIS A 402     100.867 110.273  24.572  1.00101.45           N  
ATOM     32  CD2 HIS A 402     102.196 111.985  24.299  1.00100.26           C  
ATOM     33  CE1 HIS A 402     101.655 109.997  23.548  1.00100.57           C  
ATOM     34  NE2 HIS A 402     102.471 111.019  23.363  1.00100.45           N  
ATOM     35  N   HIS A 403      98.776 111.571  28.522  1.00 93.12           N  
ATOM     36  CA  HIS A 403      98.390 111.777  29.919  1.00 90.41           C  
ATOM     37  C   HIS A 403      99.011 113.079  30.457  1.00 86.91           C  
ATOM     38  O   HIS A 403      99.904 113.055  31.309  1.00 85.93           O  
ATOM     39  CB  HIS A 403      98.823 110.576  30.777  1.00 90.62           C  
ATOM     40  CG  HIS A 403      98.130 109.294  30.430  1.00 91.32           C  
ATOM     41  ND1 HIS A 403      97.235 108.679  31.280  1.00 91.58           N  
ATOM     42  CD2 HIS A 403      98.208 108.503  29.333  1.00 92.10           C  
ATOM     43  CE1 HIS A 403      96.789 107.569  30.718  1.00 91.21           C  
ATOM     44  NE2 HIS A 403      97.364 107.440  29.537  1.00 91.83           N  
ATOM     45  N   HIS A 404      98.530 114.206  29.932  1.00 82.91           N  
ATOM     46  CA  HIS A 404      98.961 115.545  30.346  1.00 78.73           C  
ATOM     47  C   HIS A 404      98.018 116.101  31.404  1.00 73.56           C  
ATOM     48  O   HIS A 404      98.420 116.946  32.206  1.00 71.91           O  
ATOM     49  CB  HIS A 404      99.025 116.494  29.146  1.00 79.93           C  
ATOM     50  CG  HIS A 404     100.200 116.253  28.252  1.00 81.58           C  
ATOM     51  ND1 HIS A 404     100.791 117.256  27.514  1.00 82.47           N  
ATOM     52  CD2 HIS A 404     100.908 115.128  27.994  1.00 82.55           C  
ATOM     53  CE1 HIS A 404     101.799 116.754  26.824  1.00 83.62           C  
ATOM     54  NE2 HIS A 404     101.892 115.465  27.098  1.00 83.60           N  
ATOM     55  N   HIS A 405      96.763 115.647  31.389  1.00 68.22           N  
ATOM     56  CA  HIS A 405      95.837 115.889  32.492  1.00 64.13           C  
ATOM     57  C   HIS A 405      96.307 115.159  33.750  1.00 58.17           C  
ATOM     58  O   HIS A 405      96.270 115.724  34.838  1.00 55.89           O  
ATOM     59  CB  HIS A 405      94.415 115.457  32.127  1.00 65.79           C  
ATOM     60  CG  HIS A 405      93.385 115.899  33.117  1.00 67.35           C  
ATOM     61  ND1 HIS A 405      92.448 115.042  33.654  1.00 68.09           N  
ATOM     62  CD2 HIS A 405      93.159 117.107  33.686  1.00 68.02           C  
ATOM     63  CE1 HIS A 405      91.681 115.707  34.499  1.00 68.45           C  
ATOM     64  NE2 HIS A 405      92.093 116.961  34.538  1.00 68.58           N  
ATOM     65  N   MET A 406      96.753 113.914  33.591  1.00 53.68           N  
ATOM     66  CA  MET A 406      97.366 113.163  34.689  1.00 51.21           C  
ATOM     67  C   MET A 406      98.622 113.862  35.199  1.00 47.89           C  
ATOM     68  O   MET A 406      98.800 114.001  36.409  1.00 44.62           O  
ATOM     69  CB  MET A 406      97.728 111.747  34.246  1.00 52.56           C  
ATOM     70  CG  MET A 406      98.196 110.845  35.377  1.00 53.24           C  
ATOM     71  SD  MET A 406      98.296 109.125  34.871  1.00 54.06           S  
ATOM     72  CE  MET A 406      96.566 108.670  34.902  1.00 52.48           C  
ATOM     73  N   LEU A 407      99.486 114.282  34.270  1.00 46.22           N  
ATOM     74  CA  LEU A 407     100.672 115.086  34.592  1.00 45.38           C  
ATOM     75  C   LEU A 407     100.287 116.324  35.397  1.00 43.89           C  
ATOM     76  O   LEU A 407     100.893 116.598  36.429  1.00 42.05           O  
ATOM     77  CB  LEU A 407     101.412 115.509  33.317  1.00 46.07           C  
ATOM     78  CG  LEU A 407     102.644 116.418  33.449  1.00 46.91           C  
ATOM     79  CD1 LEU A 407     103.850 115.653  33.971  1.00 46.86           C  
ATOM     80  CD2 LEU A 407     102.961 117.066  32.111  1.00 48.02           C  
ATOM     81  N   HIS A 408      99.273 117.051  34.927  1.00 43.48           N  
ATOM     82  CA  HIS A 408      98.769 118.241  35.625  1.00 43.75           C  
ATOM     83  C   HIS A 408      98.318 117.903  37.043  1.00 40.67           C  
ATOM     84  O   HIS A 408      98.645 118.625  37.980  1.00 39.85           O  
ATOM     85  CB  HIS A 408      97.615 118.896  34.849  1.00 46.66           C  
ATOM     86  CG  HIS A 408      97.319 120.302  35.276  1.00 50.97           C  
ATOM     87  ND1 HIS A 408      96.185 120.643  35.985  1.00 53.15           N  
ATOM     88  CD2 HIS A 408      98.010 121.454  35.096  1.00 52.30           C  
ATOM     89  CE1 HIS A 408      96.191 121.944  36.222  1.00 54.01           C  
ATOM     90  NE2 HIS A 408      97.288 122.459  35.694  1.00 53.42           N  
ATOM     91  N   LEU A 409      97.586 116.797  37.189  1.00 38.23           N  
ATOM     92  CA  LEU A 409      97.115 116.335  38.498  1.00 37.00           C  
ATOM     93  C   LEU A 409      98.256 115.885  39.411  1.00 35.32           C  
ATOM     94  O   LEU A 409      98.202 116.113  40.622  1.00 34.02           O  
ATOM     95  CB  LEU A 409      96.107 115.196  38.339  1.00 38.02           C  
ATOM     96  CG  LEU A 409      94.803 115.553  37.620  1.00 38.74           C  
ATOM     97  CD1 LEU A 409      94.152 114.289  37.085  1.00 38.69           C  
ATOM     98  CD2 LEU A 409      93.855 116.320  38.527  1.00 38.99           C  
ATOM     99  N   LEU A 410      99.270 115.234  38.837  1.00 34.57           N  
ATOM    100  CA  LEU A 410     100.489 114.877  39.584  1.00 34.68           C  
ATOM    101  C   LEU A 410     101.289 116.129  39.956  1.00 33.86           C  
ATOM    102  O   LEU A 410     101.736 116.261  41.095  1.00 32.34           O  
ATOM    103  CB  LEU A 410     101.365 113.883  38.801  1.00 34.78           C  
ATOM    104  CG  LEU A 410     100.796 112.462  38.662  1.00 35.53           C  
ATOM    105  CD1 LEU A 410     101.607 111.636  37.670  1.00 35.76           C  
ATOM    106  CD2 LEU A 410     100.716 111.755  40.009  1.00 35.51           C  
ATOM    107  N   GLU A 411     101.436 117.043  38.996  1.00 33.74           N  
ATOM    108  CA  GLU A 411     102.082 118.343  39.228  1.00 34.36           C  
ATOM    109  C   GLU A 411     101.419 119.163  40.340  1.00 33.97           C  
ATOM    110  O   GLU A 411     102.119 119.836  41.098  1.00 34.76           O  
ATOM    111  CB  GLU A 411     102.138 119.172  37.931  1.00 34.61           C  
ATOM    112  CG  GLU A 411     103.186 118.710  36.924  1.00 35.37           C  
ATOM    113  CD  GLU A 411     104.601 118.811  37.451  1.00 36.15           C  
ATOM    114  OE1 GLU A 411     105.370 117.845  37.278  1.00 37.20           O  
ATOM    115  OE2 GLU A 411     104.944 119.844  38.057  1.00 37.71           O  
ATOM    116  N   GLN A 412     100.089 119.112  40.431  1.00 33.68           N  
ATOM    117  CA  GLN A 412      99.362 119.733  41.550  1.00 34.48           C  
ATOM    118  C   GLN A 412      99.800 119.147  42.890  1.00 33.83           C  
ATOM    119  O   GLN A 412     100.057 119.881  43.844  1.00 34.19           O  
ATOM    120  CB  GLN A 412      97.844 119.548  41.419  1.00 34.73           C  
ATOM    121  CG  GLN A 412      97.162 120.463  40.423  1.00 35.55           C  
ATOM    122  CD  GLN A 412      95.653 120.274  40.414  1.00 36.29           C  
ATOM    123  OE1 GLN A 412      95.083 119.791  39.432  1.00 37.78           O  
ATOM    124  NE2 GLN A 412      94.999 120.642  41.518  1.00 35.61           N  
ATOM    125  N   ILE A 413      99.866 117.819  42.946  1.00 33.29           N  
ATOM    126  CA  ILE A 413     100.205 117.105  44.176  1.00 33.22           C  
ATOM    127  C   ILE A 413     101.671 117.311  44.562  1.00 32.21           C  
ATOM    128  O   ILE A 413     101.966 117.500  45.741  1.00 31.90           O  
ATOM    129  CB  ILE A 413      99.819 115.602  44.081  1.00 33.87           C  
ATOM    130  CG1 ILE A 413      98.290 115.490  44.086  1.00 34.40           C  
ATOM    131  CG2 ILE A 413     100.430 114.786  45.223  1.00 33.91           C  
ATOM    132  CD1 ILE A 413      97.751 114.082  43.988  1.00 35.55           C  
ATOM    133  N   ARG A 414     102.571 117.290  43.578  1.00 31.85           N  
ATOM    134  CA  ARG A 414     103.995 117.558  43.825  1.00 31.52           C  
ATOM    135  C   ARG A 414     104.227 118.992  44.307  1.00 30.82           C  
ATOM    136  O   ARG A 414     105.027 119.216  45.218  1.00 31.14           O  
ATOM    137  CB  ARG A 414     104.849 117.257  42.583  1.00 31.44           C  
ATOM    138  CG  ARG A 414     104.885 115.776  42.220  1.00 31.72           C  
ATOM    139  CD  ARG A 414     105.963 115.437  41.207  1.00 31.95           C  
ATOM    140  NE  ARG A 414     105.582 115.716  39.817  1.00 32.26           N  
ATOM    141  CZ  ARG A 414     105.241 114.813  38.887  1.00 32.99           C  
ATOM    142  NH1 ARG A 414     104.947 115.227  37.654  1.00 32.96           N  
ATOM    143  NH2 ARG A 414     105.197 113.505  39.147  1.00 33.04           N  
ATOM    144  N   ALA A 415     103.510 119.951  43.719  1.00 29.59           N  
ATOM    145  CA  ALA A 415     103.612 121.352  44.136  1.00 28.91           C  
ATOM    146  C   ALA A 415     103.072 121.572  45.550  1.00 28.61           C  
ATOM    147  O   ALA A 415     103.654 122.337  46.318  1.00 28.59           O  
ATOM    148  CB  ALA A 415     102.910 122.268  43.145  1.00 28.68           C  
ATOM    149  N   TYR A 416     101.972 120.903  45.897  1.00 28.57           N  
ATOM    150  CA  TYR A 416     101.467 120.936  47.276  1.00 28.76           C  
ATOM    151  C   TYR A 416     102.418 120.237  48.255  1.00 29.46           C  
ATOM    152  O   TYR A 416     102.653 120.734  49.359  1.00 29.63           O  
ATOM    153  CB  TYR A 416     100.076 120.311  47.393  1.00 28.33           C  
ATOM    154  CG  TYR A 416      99.575 120.329  48.818  1.00 27.59           C  
ATOM    155  CD1 TYR A 416      99.281 121.534  49.442  1.00 27.81           C  
ATOM    156  CD2 TYR A 416      99.438 119.158  49.555  1.00 27.47           C  
ATOM    157  CE1 TYR A 416      98.843 121.580  50.752  1.00 27.61           C  
ATOM    158  CE2 TYR A 416      98.994 119.192  50.869  1.00 27.85           C  
ATOM    159  CZ  TYR A 416      98.698 120.409  51.459  1.00 27.85           C  
ATOM    160  OH  TYR A 416      98.266 120.473  52.759  1.00 28.93           O  
ATOM    161  N   CYS A 417     102.932 119.073  47.861  1.00 30.06           N  
ATOM    162  CA  CYS A 417     103.966 118.385  48.642  1.00 31.08           C  
ATOM    163  C   CYS A 417     105.165 119.297  48.899  1.00 31.40           C  
ATOM    164  O   CYS A 417     105.653 119.385  50.026  1.00 30.32           O  
ATOM    165  CB  CYS A 417     104.441 117.123  47.927  1.00 31.34           C  
ATOM    166  SG  CYS A 417     103.309 115.736  48.040  1.00 31.37           S  
ATOM    167  N   GLU A 418     105.619 119.970  47.842  1.00 32.58           N  
ATOM    168  CA  GLU A 418     106.700 120.954  47.935  1.00 34.14           C  
ATOM    169  C   GLU A 418     106.383 122.051  48.950  1.00 33.76           C  
ATOM    170  O   GLU A 418     107.208 122.354  49.812  1.00 34.09           O  
ATOM    171  CB  GLU A 418     106.993 121.571  46.552  1.00 35.45           C  
ATOM    172  CG  GLU A 418     107.848 122.839  46.553  1.00 36.55           C  
ATOM    173  CD  GLU A 418     109.225 122.643  47.161  0.70 38.21           C  
ATOM    174  OE1 GLU A 418     109.919 123.656  47.392  1.00 39.71           O  
ATOM    175  OE2 GLU A 418     109.624 121.482  47.401  1.00 39.90           O  
ATOM    176  N   THR A 419     105.195 122.643  48.816  1.00 32.99           N  
ATOM    177  CA  THR A 419     104.682 123.646  49.754  1.00 32.44           C  
ATOM    178  C   THR A 419     104.799 123.162  51.205  1.00 32.89           C  
ATOM    179  O   THR A 419     105.311 123.881  52.061  1.00 32.81           O  
ATOM    180  CB  THR A 419     103.205 123.996  49.429  1.00 32.11           C  
ATOM    181  OG1 THR A 419     103.102 124.445  48.071  1.00 31.22           O  
ATOM    182  CG2 THR A 419     102.653 125.068  50.359  1.00 31.76           C  
ATOM    183  N   CYS A 420     104.348 121.935  51.459  1.00 33.51           N  
ATOM    184  CA  CYS A 420     104.377 121.354  52.804  1.00 34.46           C  
ATOM    185  C   CYS A 420     105.786 121.142  53.346  1.00 35.26           C  
ATOM    186  O   CYS A 420     106.043 121.416  54.517  1.00 34.96           O  
ATOM    187  CB  CYS A 420     103.626 120.021  52.834  1.00 34.67           C  
ATOM    188  SG  CYS A 420     101.852 120.203  52.611  1.00 34.54           S  
ATOM    189  N   TRP A 421     106.686 120.641  52.502  1.00 36.51           N  
ATOM    190  CA  TRP A 421     108.074 120.412  52.913  1.00 36.90           C  
ATOM    191  C   TRP A 421     108.865 121.694  53.141  1.00 35.70           C  
ATOM    192  O   TRP A 421     109.828 121.677  53.906  1.00 35.98           O  
ATOM    193  CB  TRP A 421     108.817 119.513  51.928  1.00 38.40           C  
ATOM    194  CG  TRP A 421     108.404 118.086  51.979  1.00 41.29           C  
ATOM    195  CD1 TRP A 421     108.256 117.314  53.092  1.00 41.92           C  
ATOM    196  CD2 TRP A 421     108.122 117.244  50.868  1.00 42.87           C  
ATOM    197  NE1 TRP A 421     107.882 116.043  52.746  1.00 42.79           N  
ATOM    198  CE2 TRP A 421     107.794 115.973  51.381  1.00 43.25           C  
ATOM    199  CE3 TRP A 421     108.113 117.440  49.483  1.00 44.33           C  
ATOM    200  CZ2 TRP A 421     107.457 114.905  50.556  1.00 44.12           C  
ATOM    201  CZ3 TRP A 421     107.784 116.377  48.668  1.00 43.98           C  
ATOM    202  CH2 TRP A 421     107.456 115.132  49.206  1.00 43.65           C  
ATOM    203  N   GLU A 422     108.480 122.787  52.481  1.00 33.85           N  
ATOM    204  CA  GLU A 422     109.030 124.099  52.818  1.00 33.88           C  
ATOM    205  C   GLU A 422     108.663 124.465  54.254  1.00 34.73           C  
ATOM    206  O   GLU A 422     109.522 124.923  55.008  1.00 34.75           O  
ATOM    207  CB  GLU A 422     108.558 125.192  51.855  1.00 32.85           C  
ATOM    208  CG  GLU A 422     109.155 125.088  50.456  1.00 32.25           C  
ATOM    209  CD  GLU A 422     108.843 126.283  49.570  1.00 31.27           C  
ATOM    210  OE1 GLU A 422     109.100 126.203  48.351  1.00 30.43           O  
ATOM    211  OE2 GLU A 422     108.346 127.308  50.080  1.00 31.90           O  
ATOM    212  N   TRP A 423     107.405 124.240  54.634  1.00 35.91           N  
ATOM    213  CA  TRP A 423     106.952 124.525  55.998  1.00 37.47           C  
ATOM    214  C   TRP A 423     107.726 123.723  57.053  1.00 38.69           C  
ATOM    215  O   TRP A 423     108.164 124.296  58.048  1.00 39.69           O  
ATOM    216  CB  TRP A 423     105.437 124.297  56.163  1.00 37.50           C  
ATOM    217  CG  TRP A 423     104.971 124.557  57.567  1.00 38.09           C  
ATOM    218  CD1 TRP A 423     104.574 125.752  58.092  1.00 38.82           C  
ATOM    219  CD2 TRP A 423     104.895 123.604  58.634  1.00 38.12           C  
ATOM    220  NE1 TRP A 423     104.242 125.601  59.421  1.00 39.02           N  
ATOM    221  CE2 TRP A 423     104.435 124.292  59.779  1.00 38.72           C  
ATOM    222  CE3 TRP A 423     105.172 122.235  58.734  1.00 37.69           C  
ATOM    223  CZ2 TRP A 423     104.247 123.655  61.012  1.00 38.61           C  
ATOM    224  CZ3 TRP A 423     104.982 121.599  59.958  1.00 37.90           C  
ATOM    225  CH2 TRP A 423     104.519 122.310  61.080  1.00 38.28           C  
ATOM    226  N   GLN A 424     107.893 122.416  56.836  1.00 40.50           N  
ATOM    227  CA  GLN A 424     108.545 121.545  57.842  1.00 42.25           C  
ATOM    228  C   GLN A 424     110.082 121.578  57.816  1.00 43.40           C  
ATOM    229  O   GLN A 424     110.711 121.291  58.837  1.00 43.01           O  
ATOM    230  CB  GLN A 424     107.989 120.096  57.857  1.00 42.73           C  
ATOM    231  CG  GLN A 424     107.979 119.306  56.551  1.00 42.74           C  
ATOM    232  CD  GLN A 424     107.249 117.967  56.657  1.00 42.20           C  
ATOM    233  OE1 GLN A 424     107.703 116.960  56.127  1.00 41.42           O  
ATOM    234  NE2 GLN A 424     106.109 117.958  57.338  1.00 42.97           N  
ATOM    235  N   GLU A 425     110.679 121.946  56.679  1.00 45.13           N  
ATOM    236  CA  GLU A 425     112.094 122.363  56.645  1.00 45.83           C  
ATOM    237  C   GLU A 425     112.302 123.597  57.519  1.00 47.31           C  
ATOM    238  O   GLU A 425     113.247 123.657  58.304  1.00 47.18           O  
ATOM    239  CB  GLU A 425     112.552 122.690  55.218  1.00 46.59           C  
ATOM    240  CG  GLU A 425     112.865 121.474  54.361  1.00 47.18           C  
ATOM    241  CD  GLU A 425     114.291 120.991  54.530  1.00 47.81           C  
ATOM    242  OE1 GLU A 425     114.488 119.931  55.159  1.00 49.12           O  
ATOM    243  OE2 GLU A 425     115.213 121.679  54.042  1.00 47.24           O  
ATOM    244  N   ALA A 426     111.407 124.572  57.367  1.00 49.47           N  
ATOM    245  CA  ALA A 426     111.473 125.835  58.107  1.00 51.88           C  
ATOM    246  C   ALA A 426     110.988 125.732  59.550  1.00 54.96           C  
ATOM    247  O   ALA A 426     111.276 126.621  60.353  1.00 55.32           O  
ATOM    248  CB  ALA A 426     110.680 126.907  57.378  1.00 51.80           C  
ATOM    249  N   HIS A 427     110.237 124.676  59.869  1.00 59.56           N  
ATOM    250  CA  HIS A 427     109.732 124.447  61.226  1.00 64.08           C  
ATOM    251  C   HIS A 427     110.869 124.428  62.255  1.00 67.95           C  
ATOM    252  O   HIS A 427     111.558 123.416  62.416  1.00 67.38           O  
ATOM    253  CB  HIS A 427     108.923 123.141  61.291  1.00 64.15           C  
ATOM    254  CG  HIS A 427     108.438 122.799  62.666  1.00 64.76           C  
ATOM    255  ND1 HIS A 427     107.356 123.421  63.251  1.00 65.33           N  
ATOM    256  CD2 HIS A 427     108.897 121.909  63.577  1.00 64.63           C  
ATOM    257  CE1 HIS A 427     107.167 122.926  64.461  1.00 65.27           C  
ATOM    258  NE2 HIS A 427     108.088 122.007  64.683  1.00 65.00           N  
ATOM    259  N   GLU A 428     111.068 125.572  62.915  1.00 73.76           N  
ATOM    260  CA  GLU A 428     112.033 125.690  64.012  1.00 77.91           C  
ATOM    261  C   GLU A 428     111.581 124.775  65.152  1.00 80.52           C  
ATOM    262  O   GLU A 428     110.494 124.984  65.698  1.00 79.02           O  
ATOM    263  CB  GLU A 428     112.146 127.137  64.510  1.00 79.59           C  
ATOM    264  CG  GLU A 428     113.070 128.016  63.675  1.00 80.86           C  
ATOM    265  CD  GLU A 428     114.526 127.945  64.112  1.00 81.99           C  
ATOM    266  OE1 GLU A 428     115.211 128.989  64.052  1.00 82.44           O  
ATOM    267  OE2 GLU A 428     114.989 126.855  64.518  1.00 83.16           O  
ATOM    268  N   PRO A 429     112.399 123.754  65.497  1.00 84.29           N  
ATOM    269  CA  PRO A 429     112.028 122.724  66.469  1.00 85.07           C  
ATOM    270  C   PRO A 429     111.260 123.231  67.687  1.00 85.92           C  
ATOM    271  O   PRO A 429     111.680 124.191  68.339  1.00 86.78           O  
ATOM    272  CB  PRO A 429     113.379 122.155  66.886  1.00 85.73           C  
ATOM    273  CG  PRO A 429     114.177 122.227  65.633  1.00 86.74           C  
ATOM    274  CD  PRO A 429     113.748 123.498  64.952  1.00 86.34           C  
ATOM    275  N   GLY A 430     110.128 122.593  67.958  1.00 87.01           N  
ATOM    276  CA  GLY A 430     109.255 122.993  69.040  1.00 87.58           C  
ATOM    277  C   GLY A 430     108.417 124.200  68.684  1.00 87.93           C  
ATOM    278  O   GLY A 430     107.502 124.104  67.863  1.00 89.56           O  
ATOM    279  N   MET A 431     108.737 125.336  69.299  1.00 87.44           N  
ATOM    280  CA  MET A 431     107.993 126.574  69.093  1.00 87.59           C  
ATOM    281  C   MET A 431     108.478 127.206  67.795  1.00 87.24           C  
ATOM    282  O   MET A 431     109.486 127.917  67.784  1.00 88.07           O  
ATOM    283  CB  MET A 431     108.195 127.531  70.277  1.00 87.45           C  
ATOM    284  CG  MET A 431     107.737 126.972  71.619  1.00 87.40           C  
ATOM    285  SD  MET A 431     108.416 127.871  73.027  1.00 86.05           S  
ATOM    286  CE  MET A 431     107.343 129.302  73.072  1.00 85.24           C  
ATOM    287  N   ASP A 432     107.776 126.914  66.700  1.00 86.79           N  
ATOM    288  CA  ASP A 432     108.115 127.474  65.390  1.00 86.97           C  
ATOM    289  C   ASP A 432     107.933 128.987  65.447  1.00 89.04           C  
ATOM    290  O   ASP A 432     108.873 129.731  65.170  1.00 90.95           O  
ATOM    291  CB  ASP A 432     107.256 126.847  64.278  1.00 85.71           C  
ATOM    292  CG  ASP A 432     107.699 127.255  62.868  1.00 84.40           C  
ATOM    293  OD1 ASP A 432     108.710 127.976  62.710  1.00 82.83           O  
ATOM    294  OD2 ASP A 432     107.025 126.839  61.902  1.00 82.97           O  
ATOM    295  N   GLN A 433     106.723 129.412  65.816  1.00 90.22           N  
ATOM    296  CA  GLN A 433     106.391 130.815  66.133  1.00 90.54           C  
ATOM    297  C   GLN A 433     104.912 130.949  66.522  1.00 89.00           C  
ATOM    298  O   GLN A 433     104.133 130.000  66.392  1.00 87.19           O  
ATOM    299  CB  GLN A 433     106.733 131.785  64.978  1.00 91.25           C  
ATOM    300  CG  GLN A 433     107.908 132.719  65.267  1.00 90.40           C  
ATOM    301  CD  GLN A 433     108.056 133.830  64.239  1.00 90.22           C  
ATOM    302  OE1 GLN A 433     107.936 133.600  63.033  1.00 88.62           O  
ATOM    303  NE2 GLN A 433     108.331 135.043  64.712  1.00 89.77           N  
ATOM    304  N   ASP A 434     104.547 132.139  67.000  1.00 88.61           N  
ATOM    305  CA  ASP A 434     103.171 132.449  67.422  1.00 87.11           C  
ATOM    306  C   ASP A 434     102.128 132.407  66.292  1.00 85.39           C  
ATOM    307  O   ASP A 434     100.946 132.190  66.557  1.00 86.89           O  
ATOM    308  CB  ASP A 434     103.119 133.818  68.130  1.00 87.90           C  
ATOM    309  CG  ASP A 434     103.354 134.999  67.182  1.00 88.78           C  
ATOM    310  OD1 ASP A 434     104.124 134.859  66.203  1.00 88.20           O  
ATOM    311  OD2 ASP A 434     102.770 136.075  67.431  1.00 88.32           O  
ATOM    312  N   LYS A 435     102.572 132.652  65.056  1.00 80.34           N  
ATOM    313  CA  LYS A 435     101.719 132.599  63.850  1.00 75.24           C  
ATOM    314  C   LYS A 435     100.799 131.368  63.717  1.00 72.91           C  
ATOM    315  O   LYS A 435      99.630 131.509  63.352  1.00 70.88           O  
ATOM    316  CB  LYS A 435     102.582 132.737  62.578  1.00 74.56           C  
ATOM    317  CG  LYS A 435     103.792 131.803  62.493  1.00 73.81           C  
ATOM    318  CD  LYS A 435     104.292 131.629  61.065  1.00 73.12           C  
ATOM    319  CE  LYS A 435     105.349 130.539  60.965  1.00 72.01           C  
ATOM    320  NZ  LYS A 435     106.694 131.046  61.351  1.00 71.51           N  
ATOM    321  N   ASN A 436     101.334 130.186  64.041  1.00 70.94           N  
ATOM    322  CA  ASN A 436     100.741 128.854  63.744  1.00 69.14           C  
ATOM    323  C   ASN A 436      99.872 128.674  62.458  1.00 66.88           C  
ATOM    324  O   ASN A 436      98.642 128.552  62.552  1.00 65.60           O  
ATOM    325  CB  ASN A 436     100.025 128.278  64.994  1.00 70.84           C  
ATOM    326  CG  ASN A 436      98.869 129.145  65.496  1.00 71.45           C  
ATOM    327  OD1 ASN A 436      99.064 130.283  65.921  1.00 70.85           O  
ATOM    328  ND2 ASN A 436      97.659 128.586  65.485  1.00 71.10           N  
ATOM    329  N   PRO A 437     100.513 128.667  61.255  1.00 63.01           N  
ATOM    330  CA  PRO A 437      99.846 128.277  60.021  1.00 59.84           C  
ATOM    331  C   PRO A 437     100.658 127.286  59.160  1.00 56.00           C  
ATOM    332  O   PRO A 437     101.631 127.673  58.504  1.00 53.76           O  
ATOM    333  CB  PRO A 437      99.747 129.620  59.293  1.00 60.08           C  
ATOM    334  CG  PRO A 437     101.004 130.346  59.719  1.00 60.82           C  
ATOM    335  CD  PRO A 437     101.598 129.592  60.898  1.00 62.16           C  
ATOM    336  N   MET A 438     100.239 126.024  59.147  1.00 52.37           N  
ATOM    337  CA  MET A 438     100.780 125.052  58.197  1.00 49.14           C  
ATOM    338  C   MET A 438      99.978 125.247  56.911  1.00 46.05           C  
ATOM    339  O   MET A 438      98.878 125.811  56.958  1.00 45.54           O  
ATOM    340  CB  MET A 438     100.620 123.605  58.681  1.00 49.82           C  
ATOM    341  CG  MET A 438     100.796 123.368  60.172  1.00 50.53           C  
ATOM    342  SD  MET A 438     100.719 121.618  60.583  1.00 50.08           S  
ATOM    343  CE  MET A 438      99.911 121.708  62.179  1.00 50.77           C  
ATOM    344  N   PRO A 439     100.515 124.802  55.758  1.00 41.97           N  
ATOM    345  CA  PRO A 439      99.679 124.788  54.554  1.00 40.15           C  
ATOM    346  C   PRO A 439      98.435 123.907  54.737  1.00 38.74           C  
ATOM    347  O   PRO A 439      98.557 122.765  55.177  1.00 38.14           O  
ATOM    348  CB  PRO A 439     100.612 124.210  53.486  1.00 40.05           C  
ATOM    349  CG  PRO A 439     101.978 124.572  53.953  1.00 40.14           C  
ATOM    350  CD  PRO A 439     101.924 124.496  55.450  1.00 40.74           C  
ATOM    351  N   ALA A 440      97.261 124.459  54.435  1.00 37.37           N  
ATOM    352  CA  ALA A 440      95.995 123.733  54.540  1.00 36.68           C  
ATOM    353  C   ALA A 440      95.660 123.116  53.187  1.00 35.90           C  
ATOM    354  O   ALA A 440      95.572 123.843  52.203  1.00 34.61           O  
ATOM    355  CB  ALA A 440      94.883 124.671  54.976  1.00 36.87           C  
ATOM    356  N   PRO A 441      95.455 121.781  53.130  1.00 36.73           N  
ATOM    357  CA  PRO A 441      95.199 121.144  51.831  1.00 37.63           C  
ATOM    358  C   PRO A 441      93.922 121.612  51.109  1.00 38.84           C  
ATOM    359  O   PRO A 441      93.870 121.530  49.881  1.00 39.01           O  
ATOM    360  CB  PRO A 441      95.133 119.644  52.176  1.00 37.34           C  
ATOM    361  CG  PRO A 441      94.766 119.595  53.614  1.00 36.74           C  
ATOM    362  CD  PRO A 441      95.420 120.797  54.232  1.00 36.63           C  
ATOM    363  N   VAL A 442      92.920 122.092  51.852  1.00 40.50           N  
ATOM    364  CA  VAL A 442      91.701 122.658  51.245  1.00 42.41           C  
ATOM    365  C   VAL A 442      91.978 123.887  50.374  1.00 43.53           C  
ATOM    366  O   VAL A 442      91.377 124.036  49.307  1.00 43.97           O  
ATOM    367  CB  VAL A 442      90.606 122.981  52.300  1.00 42.49           C  
ATOM    368  CG1 VAL A 442      90.987 124.173  53.176  1.00 42.32           C  
ATOM    369  CG2 VAL A 442      89.260 123.221  51.624  1.00 42.56           C  
ATOM    370  N   GLU A 443      92.908 124.734  50.813  1.00 45.49           N  
ATOM    371  CA  GLU A 443      93.248 125.967  50.096  1.00 46.42           C  
ATOM    372  C   GLU A 443      94.011 125.702  48.786  1.00 45.41           C  
ATOM    373  O   GLU A 443      94.061 126.577  47.918  1.00 45.99           O  
ATOM    374  CB  GLU A 443      94.040 126.909  51.011  1.00 47.91           C  
ATOM    375  CG  GLU A 443      94.110 128.347  50.515  1.00 50.80           C  
ATOM    376  CD  GLU A 443      94.587 129.344  51.566  1.00 53.55           C  
ATOM    377  OE1 GLU A 443      94.853 130.508  51.190  1.00 54.08           O  
ATOM    378  OE2 GLU A 443      94.694 128.984  52.763  1.00 55.64           O  
ATOM    379  N   HIS A 444      94.595 124.507  48.650  1.00 43.20           N  
ATOM    380  CA  HIS A 444      95.228 124.061  47.398  1.00 41.57           C  
ATOM    381  C   HIS A 444      94.350 123.145  46.531  1.00 41.18           C  
ATOM    382  O   HIS A 444      94.781 122.738  45.448  1.00 40.94           O  
ATOM    383  CB  HIS A 444      96.542 123.350  47.718  1.00 41.42           C  
ATOM    384  CG  HIS A 444      97.575 124.244  48.324  1.00 40.83           C  
ATOM    385  ND1 HIS A 444      98.698 124.649  47.637  1.00 40.72           N  
ATOM    386  CD2 HIS A 444      97.659 124.810  49.551  1.00 40.53           C  
ATOM    387  CE1 HIS A 444      99.430 125.425  48.415  1.00 41.03           C  
ATOM    388  NE2 HIS A 444      98.821 125.540  49.581  1.00 40.96           N  
ATOM    389  N   GLN A 445      93.138 122.831  47.000  1.00 40.64           N  
ATOM    390  CA  GLN A 445      92.178 121.972  46.290  1.00 40.45           C  
ATOM    391  C   GLN A 445      92.774 120.609  45.920  1.00 39.26           C  
ATOM    392  O   GLN A 445      92.729 120.173  44.766  1.00 39.41           O  
ATOM    393  CB  GLN A 445      91.599 122.692  45.063  1.00 41.50           C  
ATOM    394  CG  GLN A 445      90.796 123.941  45.407  1.00 42.30           C  
ATOM    395  CD  GLN A 445      90.181 124.605  44.186  0.60 43.62           C  
ATOM    396  OE1 GLN A 445      89.805 123.939  43.218  1.00 45.12           O  
ATOM    397  NE2 GLN A 445      90.070 125.928  44.228  1.00 44.28           N  
ATOM    398  N   ILE A 446      93.312 119.938  46.931  1.00 38.45           N  
ATOM    399  CA  ILE A 446      94.055 118.692  46.736  1.00 38.21           C  
ATOM    400  C   ILE A 446      93.144 117.463  46.642  1.00 37.58           C  
ATOM    401  O   ILE A 446      93.409 116.571  45.832  1.00 37.54           O  
ATOM    402  CB  ILE A 446      95.167 118.541  47.816  1.00 37.95           C  
ATOM    403  CG1 ILE A 446      96.407 119.343  47.398  1.00 37.92           C  
ATOM    404  CG2 ILE A 446      95.556 117.088  48.076  1.00 38.49           C  
ATOM    405  CD1 ILE A 446      97.226 118.746  46.261  1.00 38.17           C  
ATOM    406  N   CYS A 447      92.095 117.408  47.461  1.00 37.01           N  
ATOM    407  CA  CYS A 447      91.163 116.270  47.434  1.00 37.15           C  
ATOM    408  C   CYS A 447      90.636 115.930  46.033  1.00 35.16           C  
ATOM    409  O   CYS A 447      90.706 114.770  45.638  1.00 35.94           O  
ATOM    410  CB  CYS A 447      89.997 116.443  48.418  1.00 38.73           C  
ATOM    411  SG  CYS A 447      90.288 115.662  50.015  1.00 42.13           S  
ATOM    412  N   PRO A 448      90.121 116.928  45.281  1.00 32.38           N  
ATOM    413  CA  PRO A 448      89.677 116.657  43.901  1.00 31.48           C  
ATOM    414  C   PRO A 448      90.762 116.077  42.991  1.00 30.29           C  
ATOM    415  O   PRO A 448      90.470 115.203  42.171  1.00 29.54           O  
ATOM    416  CB  PRO A 448      89.240 118.033  43.388  1.00 31.61           C  
ATOM    417  CG  PRO A 448      88.887 118.800  44.609  1.00 31.86           C  
ATOM    418  CD  PRO A 448      89.799 118.308  45.691  1.00 32.10           C  
ATOM    419  N   ALA A 449      91.993 116.567  43.138  1.00 29.37           N  
ATOM    420  CA  ALA A 449      93.122 116.067  42.362  1.00 28.83           C  
ATOM    421  C   ALA A 449      93.431 114.612  42.703  1.00 28.61           C  
ATOM    422  O   ALA A 449      93.508 113.769  41.810  1.00 28.61           O  
ATOM    423  CB  ALA A 449      94.349 116.936  42.578  1.00 29.06           C  
ATOM    424  N   VAL A 450      93.593 114.316  43.991  1.00 28.62           N  
ATOM    425  CA  VAL A 450      93.892 112.941  44.418  1.00 29.03           C  
ATOM    426  C   VAL A 450      92.694 112.006  44.183  1.00 29.29           C  
ATOM    427  O   VAL A 450      92.889 110.833  43.867  1.00 30.08           O  
ATOM    428  CB  VAL A 450      94.448 112.861  45.872  1.00 28.61           C  
ATOM    429  CG1 VAL A 450      93.396 113.186  46.919  1.00 28.98           C  
ATOM    430  CG2 VAL A 450      95.051 111.493  46.143  1.00 28.72           C  
ATOM    431  N   CYS A 451      91.474 112.535  44.299  1.00 29.80           N  
ATOM    432  CA  CYS A 451      90.245 111.785  43.986  1.00 30.17           C  
ATOM    433  C   CYS A 451      90.210 111.310  42.531  1.00 29.84           C  
ATOM    434  O   CYS A 451      89.851 110.161  42.265  1.00 29.62           O  
ATOM    435  CB  CYS A 451      89.004 112.634  44.288  1.00 30.67           C  
ATOM    436  SG  CYS A 451      87.416 111.803  44.064  1.00 31.32           S  
ATOM    437  N   VAL A 452      90.596 112.186  41.602  1.00 29.62           N  
ATOM    438  CA  VAL A 452      90.686 111.823  40.174  1.00 29.75           C  
ATOM    439  C   VAL A 452      91.759 110.745  39.910  1.00 30.06           C  
ATOM    440  O   VAL A 452      91.508 109.796  39.167  1.00 29.80           O  
ATOM    441  CB  VAL A 452      90.909 113.069  39.269  1.00 29.42           C  
ATOM    442  CG1 VAL A 452      91.257 112.674  37.833  1.00 29.39           C  
ATOM    443  CG2 VAL A 452      89.668 113.953  39.270  1.00 28.87           C  
ATOM    444  N   LEU A 453      92.940 110.889  40.513  1.00 30.30           N  
ATOM    445  CA  LEU A 453      94.009 109.890  40.358  1.00 30.63           C  
ATOM    446  C   LEU A 453      93.620 108.528  40.933  1.00 30.89           C  
ATOM    447  O   LEU A 453      93.972 107.491  40.369  1.00 31.05           O  
ATOM    448  CB  LEU A 453      95.305 110.370  41.014  1.00 30.94           C  
ATOM    449  CG  LEU A 453      95.978 111.577  40.361  1.00 30.89           C  
ATOM    450  CD1 LEU A 453      96.968 112.200  41.327  1.00 31.15           C  
ATOM    451  CD2 LEU A 453      96.667 111.194  39.059  1.00 30.96           C  
ATOM    452  N   MET A 454      92.908 108.549  42.058  1.00 31.42           N  
ATOM    453  CA  MET A 454      92.341 107.346  42.679  1.00 31.70           C  
ATOM    454  C   MET A 454      91.397 106.594  41.734  1.00 32.70           C  
ATOM    455  O   MET A 454      91.495 105.372  41.605  1.00 33.46           O  
ATOM    456  CB  MET A 454      91.618 107.731  43.980  1.00 31.61           C  
ATOM    457  CG  MET A 454      90.934 106.598  44.727  1.00 31.64           C  
ATOM    458  SD  MET A 454      89.245 106.257  44.188  1.00 31.98           S  
ATOM    459  CE  MET A 454      88.371 107.704  44.791  1.00 31.60           C  
ATOM    460  N   LYS A 455      90.491 107.322  41.080  1.00 33.87           N  
ATOM    461  CA  LYS A 455      89.541 106.725  40.124  1.00 34.26           C  
ATOM    462  C   LYS A 455      90.226 106.191  38.868  1.00 34.57           C  
ATOM    463  O   LYS A 455      89.879 105.111  38.379  1.00 35.87           O  
ATOM    464  CB  LYS A 455      88.458 107.729  39.728  1.00 34.74           C  
ATOM    465  CG  LYS A 455      87.478 108.044  40.840  1.00 35.08           C  
ATOM    466  CD  LYS A 455      86.535 109.153  40.424  1.00 36.19           C  
ATOM    467  CE  LYS A 455      85.595 109.515  41.557  1.00 36.87           C  
ATOM    468  NZ  LYS A 455      84.748 110.690  41.218  1.00 37.09           N  
ATOM    469  N   LEU A 456      91.193 106.949  38.355  1.00 34.37           N  
ATOM    470  CA  LEU A 456      92.027 106.505  37.231  1.00 34.77           C  
ATOM    471  C   LEU A 456      92.850 105.252  37.567  1.00 34.65           C  
ATOM    472  O   LEU A 456      93.135 104.444  36.680  1.00 34.18           O  
ATOM    473  CB  LEU A 456      92.974 107.627  36.770  1.00 35.17           C  
ATOM    474  CG  LEU A 456      92.356 108.905  36.179  1.00 35.43           C  
ATOM    475  CD1 LEU A 456      93.346 110.063  36.209  1.00 35.76           C  
ATOM    476  CD2 LEU A 456      91.850 108.686  34.764  1.00 35.65           C  
ATOM    477  N   SER A 457      93.227 105.093  38.838  1.00 34.55           N  
ATOM    478  CA  SER A 457      94.036 103.946  39.270  1.00 34.59           C  
ATOM    479  C   SER A 457      93.313 102.585  39.252  1.00 34.49           C  
ATOM    480  O   SER A 457      93.959 101.566  39.444  1.00 34.72           O  
ATOM    481  CB  SER A 457      94.650 104.199  40.657  1.00 34.42           C  
ATOM    482  OG  SER A 457      93.685 104.139  41.690  1.00 34.42           O  
ATOM    483  N   PHE A 458      91.997 102.554  39.042  1.00 34.09           N  
ATOM    484  CA  PHE A 458      91.289 101.278  38.849  1.00 34.07           C  
ATOM    485  C   PHE A 458      91.546 100.648  37.476  1.00 35.21           C  
ATOM    486  O   PHE A 458      91.417  99.434  37.321  1.00 34.82           O  
ATOM    487  CB  PHE A 458      89.784 101.441  39.092  1.00 33.34           C  
ATOM    488  CG  PHE A 458      89.427 101.583  40.541  1.00 32.32           C  
ATOM    489  CD1 PHE A 458      89.259 100.456  41.337  1.00 32.32           C  
ATOM    490  CD2 PHE A 458      89.278 102.836  41.117  1.00 31.54           C  
ATOM    491  CE1 PHE A 458      88.942 100.577  42.680  1.00 32.08           C  
ATOM    492  CE2 PHE A 458      88.955 102.965  42.458  1.00 31.53           C  
ATOM    493  CZ  PHE A 458      88.786 101.836  43.244  1.00 31.82           C  
ATOM    494  N   ASP A 459      91.907 101.472  36.493  1.00 36.71           N  
ATOM    495  CA  ASP A 459      92.211 101.004  35.141  1.00 37.98           C  
ATOM    496  C   ASP A 459      93.713 100.743  35.002  1.00 38.84           C  
ATOM    497  O   ASP A 459      94.526 101.503  35.525  1.00 38.03           O  
ATOM    498  CB  ASP A 459      91.754 102.050  34.127  1.00 38.61           C  
ATOM    499  CG  ASP A 459      92.030 101.640  32.693  0.60 39.91           C  
ATOM    500  OD1 ASP A 459      91.267 100.820  32.138  1.00 41.10           O  
ATOM    501  OD2 ASP A 459      93.013 102.152  32.122  1.00 40.54           O  
ATOM    502  N   GLU A 460      94.069  99.675  34.285  1.00 41.02           N  
ATOM    503  CA  GLU A 460      95.468  99.251  34.132  1.00 42.63           C  
ATOM    504  C   GLU A 460      96.289 100.170  33.222  1.00 43.33           C  
ATOM    505  O   GLU A 460      97.470 100.400  33.496  1.00 42.68           O  
ATOM    506  CB  GLU A 460      95.550  97.808  33.613  1.00 43.65           C  
ATOM    507  CG  GLU A 460      96.933  97.177  33.752  1.00 45.01           C  
ATOM    508  CD  GLU A 460      97.027  95.782  33.157  0.66 46.48           C  
ATOM    509  OE1 GLU A 460      96.471  95.549  32.062  1.00 47.69           O  
ATOM    510  OE2 GLU A 460      97.681  94.917  33.780  1.00 48.51           O  
ATOM    511  N   GLU A 461      95.674 100.687  32.154  1.00 44.97           N  
ATOM    512  CA  GLU A 461      96.382 101.549  31.187  1.00 46.79           C  
ATOM    513  C   GLU A 461      96.779 102.892  31.826  1.00 46.10           C  
ATOM    514  O   GLU A 461      97.882 103.389  31.597  1.00 46.32           O  
ATOM    515  CB  GLU A 461      95.573 101.721  29.870  1.00 49.13           C  
ATOM    516  CG  GLU A 461      94.785 103.025  29.668  1.00 51.19           C  
ATOM    517  CD  GLU A 461      93.575 102.866  28.753  1.00 52.71           C  
ATOM    518  OE1 GLU A 461      93.629 103.339  27.596  1.00 54.04           O  
ATOM    519  OE2 GLU A 461      92.565 102.271  29.196  1.00 52.57           O  
ATOM    520  N   HIS A 462      95.882 103.453  32.638  1.00 45.11           N  
ATOM    521  CA  HIS A 462      96.166 104.667  33.416  1.00 44.12           C  
ATOM    522  C   HIS A 462      97.210 104.408  34.506  1.00 42.00           C  
ATOM    523  O   HIS A 462      97.983 105.297  34.849  1.00 42.65           O  
ATOM    524  CB  HIS A 462      94.884 105.217  34.048  1.00 44.50           C  
ATOM    525  CG  HIS A 462      93.949 105.855  33.067  1.00 45.88           C  
ATOM    526  ND1 HIS A 462      92.829 105.217  32.579  1.00 46.06           N  
ATOM    527  CD2 HIS A 462      93.961 107.081  32.491  1.00 47.29           C  
ATOM    528  CE1 HIS A 462      92.195 106.018  31.743  1.00 46.60           C  
ATOM    529  NE2 HIS A 462      92.862 107.155  31.670  1.00 47.47           N  
ATOM    530  N   ARG A 463      97.215 103.190  35.039  1.00 40.15           N  
ATOM    531  CA  ARG A 463      98.207 102.750  36.025  1.00 39.17           C  
ATOM    532  C   ARG A 463      99.610 102.695  35.421  1.00 39.79           C  
ATOM    533  O   ARG A 463     100.577 103.117  36.062  1.00 39.96           O  
ATOM    534  CB  ARG A 463      97.829 101.368  36.582  1.00 38.35           C  
ATOM    535  CG  ARG A 463      97.925 101.222  38.093  1.00 37.92           C  
ATOM    536  CD  ARG A 463      96.766 100.398  38.637  1.00 36.85           C  
ATOM    537  NE  ARG A 463      96.636  99.094  37.981  1.00 36.15           N  
ATOM    538  CZ  ARG A 463      95.492  98.437  37.758  1.00 35.92           C  
ATOM    539  NH1 ARG A 463      94.304  98.935  38.122  1.00 36.14           N  
ATOM    540  NH2 ARG A 463      95.532  97.258  37.143  1.00 35.61           N  
ATOM    541  N   HIS A 464      99.715 102.161  34.201  1.00 39.77           N  
ATOM    542  CA  HIS A 464     100.981 102.145  33.452  1.00 39.83           C  
ATOM    543  C   HIS A 464     101.496 103.571  33.246  1.00 38.67           C  
ATOM    544  O   HIS A 464     102.655 103.856  33.528  1.00 38.76           O  
ATOM    545  CB  HIS A 464     100.810 101.427  32.101  1.00 40.94           C  
ATOM    546  CG  HIS A 464     102.025 101.472  31.221  1.00 41.58           C  
ATOM    547  ND1 HIS A 464     102.955 100.456  31.180  0.88 42.06           N  
ATOM    548  CD2 HIS A 464     102.455 102.408  30.340  1.00 42.28           C  
ATOM    549  CE1 HIS A 464     103.908 100.766  30.319  0.88 42.67           C  
ATOM    550  NE2 HIS A 464     103.629 101.946  29.795  1.00 42.82           N  
ATOM    551  N   ALA A 465     100.622 104.452  32.763  1.00 37.95           N  
ATOM    552  CA  ALA A 465     100.935 105.877  32.601  1.00 37.66           C  
ATOM    553  C   ALA A 465     101.336 106.533  33.919  1.00 37.88           C  
ATOM    554  O   ALA A 465     102.278 107.319  33.957  1.00 37.52           O  
ATOM    555  CB  ALA A 465      99.747 106.611  32.002  1.00 37.66           C  
ATOM    556  N   MET A 466     100.617 106.197  34.990  1.00 38.12           N  
ATOM    557  CA  MET A 466     100.914 106.703  36.338  1.00 38.25           C  
ATOM    558  C   MET A 466     102.311 106.281  36.796  1.00 38.27           C  
ATOM    559  O   MET A 466     103.052 107.086  37.358  1.00 38.51           O  
ATOM    560  CB  MET A 466      99.870 106.203  37.348  1.00 38.42           C  
ATOM    561  CG  MET A 466      99.406 107.236  38.356  1.00 38.48           C  
ATOM    562  SD  MET A 466      97.930 106.677  39.223  1.00 38.99           S  
ATOM    563  CE  MET A 466      96.656 107.004  38.005  1.00 39.17           C  
ATOM    564  N   ASN A 467     102.656 105.018  36.549  1.00 39.07           N  
ATOM    565  CA  ASN A 467     103.973 104.466  36.899  1.00 39.12           C  
ATOM    566  C   ASN A 467     105.140 105.078  36.114  1.00 40.49           C  
ATOM    567  O   ASN A 467     106.258 105.129  36.631  1.00 41.73           O  
ATOM    568  CB  ASN A 467     103.990 102.936  36.722  1.00 38.08           C  
ATOM    569  CG  ASN A 467     103.177 102.200  37.782  1.00 37.42           C  
ATOM    570  OD1 ASN A 467     102.859 102.740  38.840  1.00 36.19           O  
ATOM    571  ND2 ASN A 467     102.854 100.943  37.503  1.00 37.82           N  
ATOM    572  N   GLU A 468     104.896 105.510  34.874  1.00 40.97           N  
ATOM    573  CA  GLU A 468     105.922 106.209  34.084  1.00 41.30           C  
ATOM    574  C   GLU A 468     106.218 107.603  34.642  1.00 39.56           C  
ATOM    575  O   GLU A 468     107.366 108.052  34.615  1.00 39.64           O  
ATOM    576  CB  GLU A 468     105.508 106.328  32.611  1.00 42.71           C  
ATOM    577  CG  GLU A 468     105.413 105.000  31.879  1.00 43.70           C  
ATOM    578  CD  GLU A 468     105.564 105.142  30.377  0.50 44.59           C  
ATOM    579  OE1 GLU A 468     106.692 105.429  29.924  0.60 45.32           O  
ATOM    580  OE2 GLU A 468     104.562 104.957  29.652  0.60 45.20           O  
ATOM    581  N   LEU A 469     105.179 108.262  35.156  1.00 38.08           N  
ATOM    582  CA  LEU A 469     105.255 109.635  35.666  1.00 37.18           C  
ATOM    583  C   LEU A 469     105.439 109.742  37.193  1.00 36.97           C  
ATOM    584  O   LEU A 469     105.111 110.779  37.776  1.00 38.77           O  
ATOM    585  CB  LEU A 469     103.986 110.396  35.254  1.00 36.72           C  
ATOM    586  CG  LEU A 469     103.615 110.387  33.767  1.00 36.40           C  
ATOM    587  CD1 LEU A 469     102.261 111.040  33.549  1.00 36.34           C  
ATOM    588  CD2 LEU A 469     104.682 111.089  32.947  1.00 36.59           C  
ATOM    589  N   GLY A 470     105.960 108.691  37.836  1.00 35.60           N  
ATOM    590  CA  GLY A 470     106.238 108.703  39.279  1.00 34.39           C  
ATOM    591  C   GLY A 470     105.041 108.957  40.187  1.00 33.50           C  
ATOM    592  O   GLY A 470     105.172 109.609  41.223  1.00 33.07           O  
ATOM    593  N   GLY A 471     103.881 108.430  39.806  1.00 32.74           N  
ATOM    594  CA  GLY A 471     102.632 108.673  40.533  1.00 32.16           C  
ATOM    595  C   GLY A 471     102.587 108.124  41.949  1.00 31.64           C  
ATOM    596  O   GLY A 471     102.111 108.800  42.867  1.00 30.61           O  
ATOM    597  N   LEU A 472     103.081 106.899  42.124  1.00 31.38           N  
ATOM    598  CA  LEU A 472     103.090 106.238  43.433  1.00 31.71           C  
ATOM    599  C   LEU A 472     103.924 106.998  44.462  1.00 31.31           C  
ATOM    600  O   LEU A 472     103.502 107.143  45.611  1.00 31.18           O  
ATOM    601  CB  LEU A 472     103.585 104.788  43.311  1.00 32.22           C  
ATOM    602  CG  LEU A 472     103.739 104.002  44.627  1.00 32.36           C  
ATOM    603  CD1 LEU A 472     103.105 102.627  44.536  1.00 32.38           C  
ATOM    604  CD2 LEU A 472     105.202 103.890  45.035  1.00 32.52           C  
ATOM    605  N   GLN A 473     105.094 107.478  44.042  1.00 31.07           N  
ATOM    606  CA  GLN A 473     105.977 108.259  44.914  1.00 30.92           C  
ATOM    607  C   GLN A 473     105.302 109.563  45.353  1.00 30.59           C  
ATOM    608  O   GLN A 473     105.384 109.937  46.522  1.00 30.54           O  
ATOM    609  CB  GLN A 473     107.326 108.557  44.230  1.00 30.69           C  
ATOM    610  CG  GLN A 473     108.223 107.336  44.004  1.00 30.46           C  
ATOM    611  CD  GLN A 473     108.073 106.690  42.627  1.00 30.31           C  
ATOM    612  OE1 GLN A 473     107.044 106.821  41.963  1.00 30.12           O  
ATOM    613  NE2 GLN A 473     109.105 105.975  42.199  1.00 30.17           N  
ATOM    614  N   ALA A 474     104.622 110.226  44.417  1.00 29.96           N  
ATOM    615  CA  ALA A 474     103.902 111.478  44.692  1.00 29.81           C  
ATOM    616  C   ALA A 474     102.689 111.305  45.615  1.00 29.81           C  
ATOM    617  O   ALA A 474     102.461 112.135  46.498  1.00 29.77           O  
ATOM    618  CB  ALA A 474     103.468 112.129  43.388  1.00 29.75           C  
ATOM    619  N   ILE A 475     101.909 110.245  45.395  1.00 30.16           N  
ATOM    620  CA  ILE A 475     100.713 109.958  46.208  1.00 29.98           C  
ATOM    621  C   ILE A 475     101.115 109.541  47.627  1.00 30.13           C  
ATOM    622  O   ILE A 475     100.515 109.989  48.607  1.00 29.85           O  
ATOM    623  CB  ILE A 475      99.825 108.870  45.549  1.00 29.82           C  
ATOM    624  CG1 ILE A 475      99.214 109.407  44.246  1.00 29.96           C  
ATOM    625  CG2 ILE A 475      98.715 108.416  46.495  1.00 29.68           C  
ATOM    626  CD1 ILE A 475      98.728 108.336  43.294  1.00 30.26           C  
ATOM    627  N   ALA A 476     102.118 108.670  47.716  1.00 30.47           N  
ATOM    628  CA  ALA A 476     102.689 108.239  48.995  1.00 30.71           C  
ATOM    629  C   ALA A 476     103.262 109.416  49.783  1.00 30.89           C  
ATOM    630  O   ALA A 476     103.026 109.538  50.988  1.00 30.79           O  
ATOM    631  CB  ALA A 476     103.771 107.192  48.757  1.00 30.87           C  
ATOM    632  N   GLU A 477     104.017 110.270  49.093  1.00 31.26           N  
ATOM    633  CA  GLU A 477     104.544 111.502  49.686  1.00 31.58           C  
ATOM    634  C   GLU A 477     103.418 112.399  50.213  1.00 30.71           C  
ATOM    635  O   GLU A 477     103.516 112.929  51.326  1.00 29.82           O  
ATOM    636  CB  GLU A 477     105.423 112.267  48.684  1.00 32.91           C  
ATOM    637  CG  GLU A 477     106.856 111.746  48.606  1.00 34.13           C  
ATOM    638  CD  GLU A 477     107.555 112.055  47.288  0.28 34.77           C  
ATOM    639  OE1 GLU A 477     108.245 111.170  46.744  1.00 35.78           O  
ATOM    640  OE2 GLU A 477     107.419 113.182  46.787  1.00 35.69           O  
ATOM    641  N   LEU A 478     102.356 112.548  49.419  1.00 30.09           N  
ATOM    642  CA  LEU A 478     101.164 113.293  49.842  1.00 30.55           C  
ATOM    643  C   LEU A 478     100.572 112.733  51.135  1.00 30.05           C  
ATOM    644  O   LEU A 478     100.265 113.490  52.054  1.00 29.54           O  
ATOM    645  CB  LEU A 478     100.089 113.289  48.743  1.00 31.09           C  
ATOM    646  CG  LEU A 478      98.776 114.026  49.043  1.00 31.16           C  
ATOM    647  CD1 LEU A 478      99.003 115.528  49.018  1.00 31.71           C  
ATOM    648  CD2 LEU A 478      97.689 113.631  48.056  1.00 31.43           C  
ATOM    649  N   LEU A 479     100.401 111.413  51.191  1.00 30.04           N  
ATOM    650  CA  LEU A 479      99.872 110.753  52.386  1.00 30.14           C  
ATOM    651  C   LEU A 479     100.750 111.024  53.604  1.00 29.81           C  
ATOM    652  O   LEU A 479     100.254 111.439  54.653  1.00 29.43           O  
ATOM    653  CB  LEU A 479      99.764 109.244  52.171  1.00 30.60           C  
ATOM    654  CG  LEU A 479      99.134 108.455  53.322  1.00 31.35           C  
ATOM    655  CD1 LEU A 479      97.629 108.662  53.356  1.00 31.81           C  
ATOM    656  CD2 LEU A 479      99.459 106.981  53.195  1.00 32.16           C  
ATOM    657  N   GLN A 480     102.050 110.781  53.441  1.00 29.52           N  
ATOM    658  CA  GLN A 480     103.030 110.927  54.518  1.00 29.98           C  
ATOM    659  C   GLN A 480     102.988 112.318  55.146  1.00 29.83           C  
ATOM    660  O   GLN A 480     102.860 112.450  56.367  1.00 29.82           O  
ATOM    661  CB  GLN A 480     104.442 110.645  53.986  1.00 30.27           C  
ATOM    662  CG  GLN A 480     105.547 110.681  55.036  1.00 30.59           C  
ATOM    663  CD  GLN A 480     106.938 110.575  54.434  1.00 30.83           C  
ATOM    664  OE1 GLN A 480     107.115 110.049  53.333  1.00 31.53           O  
ATOM    665  NE2 GLN A 480     107.937 111.077  55.158  1.00 30.34           N  
ATOM    666  N   VAL A 481     103.081 113.343  54.304  1.00 29.16           N  
ATOM    667  CA  VAL A 481     103.246 114.714  54.786  1.00 29.46           C  
ATOM    668  C   VAL A 481     102.007 115.220  55.548  1.00 29.76           C  
ATOM    669  O   VAL A 481     102.146 115.892  56.572  1.00 29.94           O  
ATOM    670  CB  VAL A 481     103.681 115.673  53.639  1.00 29.49           C  
ATOM    671  CG1 VAL A 481     102.500 116.109  52.775  1.00 29.53           C  
ATOM    672  CG2 VAL A 481     104.423 116.876  54.197  1.00 29.34           C  
ATOM    673  N   ASP A 482     100.812 114.866  55.071  1.00 30.19           N  
ATOM    674  CA  ASP A 482      99.563 115.239  55.740  1.00 30.11           C  
ATOM    675  C   ASP A 482      99.475 114.571  57.116  1.00 30.52           C  
ATOM    676  O   ASP A 482      99.158 115.230  58.107  1.00 30.38           O  
ATOM    677  CB  ASP A 482      98.357 114.861  54.875  1.00 29.98           C  
ATOM    678  CG  ASP A 482      97.040 115.394  55.430  1.00 29.83           C  
ATOM    679  OD1 ASP A 482      96.762 116.602  55.283  1.00 29.83           O  
ATOM    680  OD2 ASP A 482      96.274 114.597  56.006  1.00 29.04           O  
ATOM    681  N   CYS A 483      99.767 113.271  57.162  1.00 31.16           N  
ATOM    682  CA  CYS A 483      99.867 112.524  58.426  1.00 32.16           C  
ATOM    683  C   CYS A 483     100.879 113.150  59.390  1.00 32.57           C  
ATOM    684  O   CYS A 483     100.580 113.344  60.573  1.00 33.22           O  
ATOM    685  CB  CYS A 483     100.236 111.053  58.167  1.00 31.85           C  
ATOM    686  SG  CYS A 483      98.976 110.108  57.276  1.00 31.07           S  
ATOM    687  N   GLU A 484     102.064 113.466  58.872  1.00 32.69           N  
ATOM    688  CA  GLU A 484     103.120 114.105  59.667  1.00 33.08           C  
ATOM    689  C   GLU A 484     102.752 115.501  60.182  1.00 33.76           C  
ATOM    690  O   GLU A 484     103.091 115.849  61.310  1.00 34.56           O  
ATOM    691  CB  GLU A 484     104.428 114.170  58.872  1.00 32.64           C  
ATOM    692  CG  GLU A 484     105.135 112.824  58.780  1.00 32.39           C  
ATOM    693  CD  GLU A 484     106.355 112.832  57.882  0.11 32.06           C  
ATOM    694  OE1 GLU A 484     106.634 113.857  57.232  1.00 31.27           O  
ATOM    695  OE2 GLU A 484     107.036 111.792  57.819  1.00 32.41           O  
ATOM    696  N   MET A 485     102.060 116.286  59.360  1.00 34.75           N  
ATOM    697  CA  MET A 485     101.694 117.662  59.719  1.00 35.38           C  
ATOM    698  C   MET A 485     100.565 117.733  60.732  1.00 35.57           C  
ATOM    699  O   MET A 485     100.713 118.356  61.779  1.00 36.02           O  
ATOM    700  CB  MET A 485     101.284 118.449  58.477  1.00 36.45           C  
ATOM    701  CG  MET A 485     102.448 118.862  57.600  1.00 37.04           C  
ATOM    702  SD  MET A 485     101.856 119.298  55.962  1.00 38.66           S  
ATOM    703  CE  MET A 485     101.020 120.841  56.306  1.00 38.57           C  
ATOM    704  N   TYR A 486      99.441 117.101  60.404  1.00 36.50           N  
ATOM    705  CA  TYR A 486      98.207 117.214  61.196  1.00 37.54           C  
ATOM    706  C   TYR A 486      97.953 116.078  62.192  1.00 37.42           C  
ATOM    707  O   TYR A 486      97.002 116.157  62.971  1.00 37.79           O  
ATOM    708  CB  TYR A 486      97.004 117.382  60.257  1.00 37.75           C  
ATOM    709  CG  TYR A 486      97.057 118.677  59.493  1.00 38.23           C  
ATOM    710  CD1 TYR A 486      96.656 119.868  60.091  1.00 39.07           C  
ATOM    711  CD2 TYR A 486      97.535 118.725  58.185  1.00 38.38           C  
ATOM    712  CE1 TYR A 486      96.713 121.071  59.404  1.00 39.82           C  
ATOM    713  CE2 TYR A 486      97.597 119.923  57.488  1.00 38.78           C  
ATOM    714  CZ  TYR A 486      97.185 121.094  58.102  1.00 39.26           C  
ATOM    715  OH  TYR A 486      97.241 122.291  57.431  1.00 39.79           O  
ATOM    716  N   GLY A 487      98.792 115.038  62.177  1.00 37.48           N  
ATOM    717  CA  GLY A 487      98.668 113.923  63.122  1.00 36.91           C  
ATOM    718  C   GLY A 487      97.417 113.094  62.881  1.00 36.48           C  
ATOM    719  O   GLY A 487      97.002 112.922  61.735  1.00 36.62           O  
ATOM    720  N   LEU A 488      96.811 112.601  63.962  1.00 36.05           N  
ATOM    721  CA  LEU A 488      95.598 111.771  63.886  1.00 35.63           C  
ATOM    722  C   LEU A 488      94.332 112.617  64.021  1.00 36.17           C  
ATOM    723  O   LEU A 488      93.557 112.456  64.967  1.00 36.47           O  
ATOM    724  CB  LEU A 488      95.635 110.677  64.961  1.00 35.14           C  
ATOM    725  CG  LEU A 488      96.799 109.682  64.876  1.00 34.93           C  
ATOM    726  CD1 LEU A 488      96.855 108.829  66.134  1.00 34.89           C  
ATOM    727  CD2 LEU A 488      96.694 108.809  63.634  1.00 34.47           C  
ATOM    728  N   THR A 489      94.122 113.500  63.048  1.00 36.82           N  
ATOM    729  CA  THR A 489      92.991 114.431  63.048  1.00 37.53           C  
ATOM    730  C   THR A 489      91.711 113.726  62.622  1.00 38.28           C  
ATOM    731  O   THR A 489      91.759 112.727  61.903  1.00 39.01           O  
ATOM    732  CB  THR A 489      93.213 115.599  62.055  1.00 37.58           C  
ATOM    733  OG1 THR A 489      94.598 115.693  61.713  1.00 39.21           O  
ATOM    734  CG2 THR A 489      92.737 116.922  62.646  1.00 37.43           C  
ATOM    735  N   ASN A 490      90.573 114.269  63.055  1.00 38.80           N  
ATOM    736  CA  ASN A 490      89.256 113.873  62.542  1.00 39.48           C  
ATOM    737  C   ASN A 490      88.724 114.848  61.482  1.00 38.66           C  
ATOM    738  O   ASN A 490      87.585 114.712  61.032  1.00 39.52           O  
ATOM    739  CB  ASN A 490      88.257 113.746  63.697  1.00 40.03           C  
ATOM    740  CG  ASN A 490      88.631 112.647  64.674  1.00 40.27           C  
ATOM    741  OD1 ASN A 490      89.356 111.713  64.333  1.00 39.72           O  
ATOM    742  ND2 ASN A 490      88.126 112.750  65.895  1.00 41.42           N  
ATOM    743  N   ASP A 491      89.550 115.816  61.081  1.00 37.84           N  
ATOM    744  CA  ASP A 491      89.221 116.749  60.006  1.00 38.30           C  
ATOM    745  C   ASP A 491      88.842 115.962  58.759  1.00 38.03           C  
ATOM    746  O   ASP A 491      89.662 115.213  58.228  1.00 37.35           O  
ATOM    747  CB  ASP A 491      90.416 117.670  59.717  1.00 38.86           C  
ATOM    748  CG  ASP A 491      90.101 118.747  58.693  1.00 39.21           C  
ATOM    749  OD1 ASP A 491      89.805 119.887  59.106  1.00 41.11           O  
ATOM    750  OD2 ASP A 491      90.159 118.461  57.480  1.00 38.56           O  
ATOM    751  N   HIS A 492      87.596 116.134  58.316  1.00 37.82           N  
ATOM    752  CA  HIS A 492      87.037 115.365  57.203  1.00 38.12           C  
ATOM    753  C   HIS A 492      87.810 115.554  55.897  1.00 36.75           C  
ATOM    754  O   HIS A 492      87.945 114.605  55.126  1.00 37.63           O  
ATOM    755  CB  HIS A 492      85.555 115.710  56.997  1.00 39.25           C  
ATOM    756  CG  HIS A 492      84.931 115.021  55.821  1.00 40.87           C  
ATOM    757  ND1 HIS A 492      84.391 113.754  55.898  1.00 41.57           N  
ATOM    758  CD2 HIS A 492      84.773 115.420  54.537  1.00 41.21           C  
ATOM    759  CE1 HIS A 492      83.922 113.406  54.712  1.00 41.70           C  
ATOM    760  NE2 HIS A 492      84.142 114.399  53.869  1.00 41.62           N  
ATOM    761  N   TYR A 493      88.307 116.766  55.652  1.00 35.10           N  
ATOM    762  CA  TYR A 493      89.096 117.044  54.447  1.00 34.44           C  
ATOM    763  C   TYR A 493      90.427 116.284  54.454  1.00 34.08           C  
ATOM    764  O   TYR A 493      90.869 115.795  53.416  1.00 33.21           O  
ATOM    765  CB  TYR A 493      89.353 118.549  54.277  1.00 34.21           C  
ATOM    766  CG  TYR A 493      89.768 118.917  52.870  1.00 34.83           C  
ATOM    767  CD1 TYR A 493      91.107 118.841  52.469  1.00 34.84           C  
ATOM    768  CD2 TYR A 493      88.820 119.322  51.927  1.00 34.88           C  
ATOM    769  CE1 TYR A 493      91.485 119.164  51.173  1.00 35.12           C  
ATOM    770  CE2 TYR A 493      89.190 119.648  50.628  1.00 35.15           C  
ATOM    771  CZ  TYR A 493      90.523 119.563  50.254  1.00 35.50           C  
ATOM    772  OH  TYR A 493      90.906 119.888  48.970  1.00 34.90           O  
ATOM    773  N   SER A 494      91.045 116.194  55.629  1.00 33.84           N  
ATOM    774  CA  SER A 494      92.317 115.494  55.805  1.00 34.05           C  
ATOM    775  C   SER A 494      92.109 113.975  55.779  1.00 33.82           C  
ATOM    776  O   SER A 494      92.913 113.247  55.194  1.00 33.14           O  
ATOM    777  CB  SER A 494      92.977 115.919  57.123  1.00 34.82           C  
ATOM    778  OG  SER A 494      94.383 115.972  56.994  1.00 36.18           O  
ATOM    779  N   ILE A 495      91.029 113.514  56.417  1.00 33.10           N  
ATOM    780  CA  ILE A 495      90.623 112.101  56.384  1.00 32.83           C  
ATOM    781  C   ILE A 495      90.371 111.655  54.932  1.00 32.42           C  
ATOM    782  O   ILE A 495      90.937 110.653  54.480  1.00 31.83           O  
ATOM    783  CB  ILE A 495      89.361 111.849  57.265  1.00 32.78           C  
ATOM    784  CG1 ILE A 495      89.690 111.999  58.765  1.00 33.10           C  
ATOM    785  CG2 ILE A 495      88.730 110.481  56.996  1.00 32.33           C  
ATOM    786  CD1 ILE A 495      90.549 110.906  59.368  1.00 33.22           C  
ATOM    787  N   THR A 496      89.537 112.408  54.215  1.00 31.11           N  
ATOM    788  CA  THR A 496      89.196 112.098  52.822  1.00 30.33           C  
ATOM    789  C   THR A 496      90.436 112.041  51.927  1.00 29.95           C  
ATOM    790  O   THR A 496      90.543 111.162  51.074  1.00 29.03           O  
ATOM    791  CB  THR A 496      88.195 113.125  52.241  1.00 29.97           C  
ATOM    792  OG1 THR A 496      87.038 113.202  53.081  1.00 29.61           O  
ATOM    793  CG2 THR A 496      87.756 112.734  50.831  1.00 30.01           C  
ATOM    794  N   LEU A 497      91.360 112.979  52.137  1.00 30.43           N  
ATOM    795  CA  LEU A 497      92.627 113.047  51.393  1.00 30.85           C  
ATOM    796  C   LEU A 497      93.465 111.772  51.566  1.00 30.49           C  
ATOM    797  O   LEU A 497      93.927 111.187  50.582  1.00 29.92           O  
ATOM    798  CB  LEU A 497      93.432 114.278  51.843  1.00 31.30           C  
ATOM    799  CG  LEU A 497      94.734 114.676  51.127  1.00 32.05           C  
ATOM    800  CD1 LEU A 497      95.034 116.147  51.403  1.00 32.60           C  
ATOM    801  CD2 LEU A 497      95.929 113.809  51.518  1.00 32.44           C  
ATOM    802  N   ARG A 498      93.652 111.358  52.818  1.00 30.05           N  
ATOM    803  CA  ARG A 498      94.433 110.162  53.138  1.00 29.76           C  
ATOM    804  C   ARG A 498      93.781 108.892  52.593  1.00 29.68           C  
ATOM    805  O   ARG A 498      94.475 108.013  52.064  1.00 29.42           O  
ATOM    806  CB  ARG A 498      94.639 110.033  54.650  1.00 30.01           C  
ATOM    807  CG  ARG A 498      95.528 111.112  55.253  1.00 30.52           C  
ATOM    808  CD  ARG A 498      95.527 111.046  56.773  1.00 30.84           C  
ATOM    809  NE  ARG A 498      96.060 112.264  57.378  1.00 31.41           N  
ATOM    810  CZ  ARG A 498      96.176 112.485  58.690  1.00 31.82           C  
ATOM    811  NH1 ARG A 498      95.809 111.562  59.580  1.00 31.61           N  
ATOM    812  NH2 ARG A 498      96.671 113.646  59.120  1.00 32.02           N  
ATOM    813  N   ARG A 499      92.454 108.808  52.725  1.00 28.74           N  
ATOM    814  CA  ARG A 499      91.684 107.689  52.185  1.00 28.16           C  
ATOM    815  C   ARG A 499      91.872 107.547  50.676  1.00 28.25           C  
ATOM    816  O   ARG A 499      92.184 106.463  50.195  1.00 27.90           O  
ATOM    817  CB  ARG A 499      90.194 107.830  52.514  1.00 28.21           C  
ATOM    818  CG  ARG A 499      89.838 107.491  53.954  1.00 28.39           C  
ATOM    819  CD  ARG A 499      88.354 107.678  54.245  1.00 29.02           C  
ATOM    820  NE  ARG A 499      87.515 106.962  53.272  1.00 29.39           N  
ATOM    821  CZ  ARG A 499      86.621 107.504  52.439  1.00 29.60           C  
ATOM    822  NH1 ARG A 499      86.357 108.813  52.427  1.00 30.59           N  
ATOM    823  NH2 ARG A 499      85.957 106.710  51.603  1.00 29.59           N  
ATOM    824  N   TYR A 500      91.700 108.640  49.936  1.00 28.08           N  
ATOM    825  CA  TYR A 500      91.858 108.607  48.478  1.00 28.31           C  
ATOM    826  C   TYR A 500      93.301 108.322  48.034  1.00 28.59           C  
ATOM    827  O   TYR A 500      93.516 107.602  47.050  1.00 29.40           O  
ATOM    828  CB  TYR A 500      91.342 109.902  47.838  1.00 28.96           C  
ATOM    829  CG  TYR A 500      89.837 110.142  47.939  1.00 29.43           C  
ATOM    830  CD1 TYR A 500      88.948 109.129  48.330  1.00 29.45           C  
ATOM    831  CD2 TYR A 500      89.297 111.384  47.601  1.00 29.80           C  
ATOM    832  CE1 TYR A 500      87.589 109.360  48.402  1.00 29.76           C  
ATOM    833  CE2 TYR A 500      87.930 111.617  47.667  1.00 29.83           C  
ATOM    834  CZ  TYR A 500      87.083 110.602  48.071  1.00 30.00           C  
ATOM    835  OH  TYR A 500      85.728 110.816  48.143  1.00 31.00           O  
ATOM    836  N   ALA A 501      94.276 108.876  48.754  1.00 27.37           N  
ATOM    837  CA  ALA A 501      95.683 108.558  48.517  1.00 26.85           C  
ATOM    838  C   ALA A 501      95.914 107.060  48.717  1.00 26.69           C  
ATOM    839  O   ALA A 501      96.436 106.383  47.833  1.00 25.46           O  
ATOM    840  CB  ALA A 501      96.580 109.365  49.448  1.00 26.82           C  
ATOM    841  N   GLY A 502      95.489 106.557  49.875  1.00 26.98           N  
ATOM    842  CA  GLY A 502      95.604 105.140  50.222  1.00 27.16           C  
ATOM    843  C   GLY A 502      94.891 104.170  49.290  1.00 27.63           C  
ATOM    844  O   GLY A 502      95.379 103.057  49.073  1.00 28.44           O  
ATOM    845  N   MET A 503      93.740 104.579  48.753  1.00 27.76           N  
ATOM    846  CA  MET A 503      93.037 103.805  47.717  1.00 27.65           C  
ATOM    847  C   MET A 503      93.890 103.670  46.457  1.00 27.99           C  
ATOM    848  O   MET A 503      93.975 102.579  45.877  1.00 28.12           O  
ATOM    849  CB  MET A 503      91.701 104.459  47.341  1.00 27.61           C  
ATOM    850  CG  MET A 503      90.605 104.329  48.387  1.00 27.73           C  
ATOM    851  SD  MET A 503      89.104 105.243  47.960  1.00 27.67           S  
ATOM    852  CE  MET A 503      88.384 105.451  49.585  1.00 27.39           C  
ATOM    853  N   ALA A 504      94.506 104.778  46.037  1.00 27.77           N  
ATOM    854  CA  ALA A 504      95.390 104.788  44.862  1.00 27.53           C  
ATOM    855  C   ALA A 504      96.650 103.944  45.059  1.00 27.27           C  
ATOM    856  O   ALA A 504      97.090 103.266  44.128  1.00 27.59           O  
ATOM    857  CB  ALA A 504      95.770 106.213  44.488  1.00 27.57           C  
ATOM    858  N   LEU A 505      97.231 103.995  46.257  1.00 26.83           N  
ATOM    859  CA  LEU A 505      98.402 103.177  46.582  1.00 26.65           C  
ATOM    860  C   LEU A 505      98.043 101.688  46.659  1.00 26.28           C  
ATOM    861  O   LEU A 505      98.863 100.842  46.301  1.00 26.04           O  
ATOM    862  CB  LEU A 505      99.046 103.626  47.897  1.00 26.96           C  
ATOM    863  CG  LEU A 505      99.598 105.053  47.987  1.00 26.91           C  
ATOM    864  CD1 LEU A 505     100.159 105.315  49.376  1.00 26.68           C  
ATOM    865  CD2 LEU A 505     100.654 105.332  46.928  1.00 27.12           C  
ATOM    866  N   THR A 506      96.830 101.376  47.125  1.00 26.00           N  
ATOM    867  CA  THR A 506      96.307  99.999  47.100  1.00 26.00           C  
ATOM    868  C   THR A 506      96.219  99.482  45.663  1.00 25.86           C  
ATOM    869  O   THR A 506      96.688  98.386  45.367  1.00 25.97           O  
ATOM    870  CB  THR A 506      94.911  99.888  47.766  1.00 25.74           C  
ATOM    871  OG1 THR A 506      94.987 100.330  49.125  1.00 26.01           O  
ATOM    872  CG2 THR A 506      94.400  98.455  47.754  1.00 25.79           C  
ATOM    873  N   ASN A 507      95.621 100.276  44.781  1.00 25.90           N  
ATOM    874  CA  ASN A 507      95.515  99.911  43.368  1.00 26.29           C  
ATOM    875  C   ASN A 507      96.886  99.821  42.693  1.00 26.98           C  
ATOM    876  O   ASN A 507      97.132  98.893  41.919  1.00 26.91           O  
ATOM    877  CB  ASN A 507      94.627 100.902  42.609  1.00 25.95           C  
ATOM    878  CG  ASN A 507      93.171 100.855  43.051  1.00 25.93           C  
ATOM    879  OD1 ASN A 507      92.737  99.917  43.723  1.00 26.08           O  
ATOM    880  ND2 ASN A 507      92.411 101.876  42.678  1.00 25.52           N  
ATOM    881  N   LEU A 508      97.771 100.771  43.000  1.00 27.56           N  
ATOM    882  CA  LEU A 508      99.104 100.831  42.379  1.00 27.87           C  
ATOM    883  C   LEU A 508     100.054  99.706  42.813  1.00 27.89           C  
ATOM    884  O   LEU A 508     100.921  99.306  42.032  1.00 27.39           O  
ATOM    885  CB  LEU A 508      99.756 102.203  42.612  1.00 28.08           C  
ATOM    886  CG  LEU A 508      99.205 103.348  41.749  1.00 28.27           C  
ATOM    887  CD1 LEU A 508      99.545 104.698  42.363  1.00 28.86           C  
ATOM    888  CD2 LEU A 508      99.727 103.279  40.320  1.00 28.11           C  
ATOM    889  N   THR A 509      99.897  99.213  44.044  1.00 28.41           N  
ATOM    890  CA  THR A 509     100.686  98.077  44.544  1.00 28.80           C  
ATOM    891  C   THR A 509     100.099  96.699  44.184  1.00 29.36           C  
ATOM    892  O   THR A 509     100.778  95.683  44.359  1.00 30.13           O  
ATOM    893  CB  THR A 509     100.891  98.155  46.073  1.00 28.95           C  
ATOM    894  OG1 THR A 509      99.629  98.291  46.734  1.00 28.55           O  
ATOM    895  CG2 THR A 509     101.785  99.336  46.436  1.00 29.27           C  
ATOM    896  N   PHE A 510      98.861  96.663  43.683  1.00 29.57           N  
ATOM    897  CA  PHE A 510      98.199  95.409  43.290  1.00 30.08           C  
ATOM    898  C   PHE A 510      98.850  94.789  42.047  1.00 30.60           C  
ATOM    899  O   PHE A 510      98.846  95.387  40.972  1.00 30.47           O  
ATOM    900  CB  PHE A 510      96.690  95.628  43.044  1.00 29.83           C  
ATOM    901  CG  PHE A 510      95.999  94.450  42.409  1.00 29.90           C  
ATOM    902  CD1 PHE A 510      95.611  93.357  43.177  1.00 29.79           C  
ATOM    903  CD2 PHE A 510      95.747  94.425  41.036  1.00 29.87           C  
ATOM    904  CE1 PHE A 510      94.983  92.266  42.592  1.00 29.71           C  
ATOM    905  CE2 PHE A 510      95.123  93.335  40.446  1.00 29.73           C  
ATOM    906  CZ  PHE A 510      94.741  92.253  41.226  1.00 29.49           C  
ATOM    907  N   GLY A 511      99.414  93.596  42.217  1.00 31.64           N  
ATOM    908  CA  GLY A 511      99.998  92.830  41.115  1.00 32.39           C  
ATOM    909  C   GLY A 511     101.293  93.406  40.563  1.00 33.01           C  
ATOM    910  O   GLY A 511     101.713  93.033  39.468  1.00 33.96           O  
ATOM    911  N   ASP A 512     101.930  94.296  41.326  1.00 33.88           N  
ATOM    912  CA  ASP A 512     103.091  95.061  40.870  1.00 34.09           C  
ATOM    913  C   ASP A 512     104.162  94.988  41.954  1.00 33.06           C  
ATOM    914  O   ASP A 512     104.151  95.768  42.901  1.00 33.21           O  
ATOM    915  CB  ASP A 512     102.672  96.511  40.580  1.00 35.00           C  
ATOM    916  CG  ASP A 512     103.733  97.302  39.813  1.00 35.75           C  
ATOM    917  OD1 ASP A 512     104.945  97.121  40.059  1.00 35.02           O  
ATOM    918  OD2 ASP A 512     103.341  98.128  38.960  1.00 36.92           O  
ATOM    919  N   VAL A 513     105.089  94.049  41.797  1.00 33.38           N  
ATOM    920  CA  VAL A 513     106.093  93.757  42.834  1.00 33.87           C  
ATOM    921  C   VAL A 513     107.106  94.907  42.996  1.00 32.95           C  
ATOM    922  O   VAL A 513     107.603  95.144  44.102  1.00 31.85           O  
ATOM    923  CB  VAL A 513     106.818  92.405  42.573  1.00 34.94           C  
ATOM    924  CG1 VAL A 513     107.791  92.071  43.705  1.00 35.72           C  
ATOM    925  CG2 VAL A 513     105.803  91.273  42.421  1.00 35.17           C  
ATOM    926  N   ALA A 514     107.396  95.623  41.906  1.00 32.39           N  
ATOM    927  CA  ALA A 514     108.276  96.801  41.960  1.00 32.13           C  
ATOM    928  C   ALA A 514     107.674  97.922  42.813  1.00 31.49           C  
ATOM    929  O   ALA A 514     108.349  98.468  43.688  1.00 32.12           O  
ATOM    930  CB  ALA A 514     108.581  97.309  40.558  1.00 32.09           C  
ATOM    931  N   ASN A 515     106.406  98.243  42.559  1.00 31.03           N  
ATOM    932  CA  ASN A 515     105.669  99.253  43.342  1.00 30.53           C  
ATOM    933  C   ASN A 515     105.499  98.878  44.818  1.00 30.37           C  
ATOM    934  O   ASN A 515     105.485  99.764  45.675  1.00 30.78           O  
ATOM    935  CB  ASN A 515     104.290  99.543  42.719  1.00 30.05           C  
ATOM    936  CG  ASN A 515     104.356 100.520  41.549  1.00 29.77           C  
ATOM    937  OD1 ASN A 515     105.431 100.937  41.120  1.00 28.33           O  
ATOM    938  ND2 ASN A 515     103.187 100.893  41.030  1.00 30.10           N  
ATOM    939  N   LYS A 516     105.356  97.582  45.108  1.00 29.86           N  
ATOM    940  CA  LYS A 516     105.357  97.091  46.492  1.00 29.42           C  
ATOM    941  C   LYS A 516     106.678  97.422  47.185  1.00 29.38           C  
ATOM    942  O   LYS A 516     106.685  97.880  48.332  1.00 29.14           O  
ATOM    943  CB  LYS A 516     105.137  95.574  46.549  1.00 29.69           C  
ATOM    944  CG  LYS A 516     103.748  95.088  46.157  1.00 29.92           C  
ATOM    945  CD  LYS A 516     103.701  93.565  46.139  1.00 30.20           C  
ATOM    946  CE  LYS A 516     102.549  93.024  45.309  1.00 30.62           C  
ATOM    947  NZ  LYS A 516     101.221  93.259  45.937  1.00 30.81           N  
ATOM    948  N   ALA A 517     107.784  97.180  46.476  1.00 28.99           N  
ATOM    949  CA  ALA A 517     109.136  97.407  46.998  1.00 28.28           C  
ATOM    950  C   ALA A 517     109.450  98.886  47.148  1.00 27.96           C  
ATOM    951  O   ALA A 517     109.993  99.300  48.174  1.00 28.20           O  
ATOM    952  CB  ALA A 517     110.176  96.740  46.104  1.00 27.91           C  
ATOM    953  N   THR A 518     109.116  99.668  46.120  1.00 28.02           N  
ATOM    954  CA  THR A 518     109.286 101.130  46.140  1.00 28.20           C  
ATOM    955  C   THR A 518     108.596 101.763  47.343  1.00 28.37           C  
ATOM    956  O   THR A 518     109.218 102.525  48.084  1.00 28.23           O  
ATOM    957  CB  THR A 518     108.720 101.788  44.862  1.00 28.33           C  
ATOM    958  OG1 THR A 518     109.273 101.149  43.704  1.00 28.76           O  
ATOM    959  CG2 THR A 518     109.044 103.280  44.818  1.00 27.99           C  
ATOM    960  N   LEU A 519     107.319 101.431  47.532  1.00 28.74           N  
ATOM    961  CA  LEU A 519     106.526 101.966  48.642  1.00 29.31           C  
ATOM    962  C   LEU A 519     107.088 101.542  49.997  1.00 29.16           C  
ATOM    963  O   LEU A 519     107.161 102.357  50.919  1.00 28.26           O  
ATOM    964  CB  LEU A 519     105.049 101.543  48.522  1.00 29.87           C  
ATOM    965  CG  LEU A 519     104.046 102.096  49.550  1.00 30.01           C  
ATOM    966  CD1 LEU A 519     104.194 103.602  49.729  1.00 30.19           C  
ATOM    967  CD2 LEU A 519     102.615 101.754  49.150  1.00 30.11           C  
ATOM    968  N   CYS A 520     107.484 100.273  50.105  1.00 29.73           N  
ATOM    969  CA  CYS A 520     108.123  99.756  51.324  1.00 30.24           C  
ATOM    970  C   CYS A 520     109.467 100.431  51.619  1.00 30.61           C  
ATOM    971  O   CYS A 520     109.778 100.677  52.783  1.00 30.59           O  
ATOM    972  CB  CYS A 520     108.282  98.222  51.282  1.00 30.07           C  
ATOM    973  SG  CYS A 520     106.780  97.302  51.719  1.00 29.78           S  
ATOM    974  N   SER A 521     110.240 100.755  50.579  1.00 30.93           N  
ATOM    975  CA  SER A 521     111.517 101.468  50.762  1.00 31.54           C  
ATOM    976  C   SER A 521     111.357 102.923  51.259  1.00 31.50           C  
ATOM    977  O   SER A 521     112.308 103.490  51.803  1.00 32.04           O  
ATOM    978  CB  SER A 521     112.360 101.434  49.479  1.00 31.90           C  
ATOM    979  OG  SER A 521     111.879 102.347  48.505  1.00 33.34           O  
ATOM    980  N   MET A 522     110.175 103.516  51.063  1.00 30.58           N  
ATOM    981  CA  MET A 522     109.859 104.858  51.578  1.00 29.92           C  
ATOM    982  C   MET A 522     109.444 104.790  53.051  1.00 29.64           C  
ATOM    983  O   MET A 522     108.263 104.904  53.386  1.00 28.75           O  
ATOM    984  CB  MET A 522     108.748 105.502  50.740  1.00 29.83           C  
ATOM    985  CG  MET A 522     109.130 105.743  49.288  1.00 29.81           C  
ATOM    986  SD  MET A 522     107.743 106.333  48.303  1.00 29.53           S  
ATOM    987  CE  MET A 522     107.671 108.037  48.845  1.00 29.98           C  
ATOM    988  N   LYS A 523     110.441 104.642  53.921  1.00 29.99           N  
ATOM    989  CA  LYS A 523     110.229 104.291  55.340  1.00 30.36           C  
ATOM    990  C   LYS A 523     109.336 105.265  56.116  1.00 29.85           C  
ATOM    991  O   LYS A 523     108.579 104.843  56.986  1.00 29.55           O  
ATOM    992  CB  LYS A 523     111.570 104.156  56.093  1.00 30.84           C  
ATOM    993  CG  LYS A 523     112.623 103.229  55.485  1.00 31.50           C  
ATOM    994  CD  LYS A 523     112.064 101.889  55.040  1.00 31.90           C  
ATOM    995  CE  LYS A 523     113.165 100.895  54.716  1.00 32.67           C  
ATOM    996  NZ  LYS A 523     113.804 100.313  55.933  1.00 33.20           N  
ATOM    997  N   GLY A 524     109.437 106.557  55.808  1.00 30.19           N  
ATOM    998  CA  GLY A 524     108.671 107.596  56.503  1.00 30.55           C  
ATOM    999  C   GLY A 524     107.186 107.495  56.210  1.00 31.05           C  
ATOM   1000  O   GLY A 524     106.352 107.611  57.114  1.00 30.50           O  
ATOM   1001  N   CYS A 525     106.872 107.278  54.934  1.00 31.45           N  
ATOM   1002  CA  CYS A 525     105.517 106.970  54.489  1.00 31.74           C  
ATOM   1003  C   CYS A 525     104.956 105.700  55.149  1.00 32.47           C  
ATOM   1004  O   CYS A 525     103.790 105.674  55.550  1.00 32.63           O  
ATOM   1005  CB  CYS A 525     105.493 106.821  52.966  1.00 31.47           C  
ATOM   1006  SG  CYS A 525     103.844 106.579  52.283  1.00 31.97           S  
ATOM   1007  N   MET A 526     105.789 104.663  55.262  1.00 32.81           N  
ATOM   1008  CA  MET A 526     105.398 103.406  55.919  1.00 33.31           C  
ATOM   1009  C   MET A 526     105.104 103.595  57.408  1.00 33.99           C  
ATOM   1010  O   MET A 526     104.174 102.981  57.937  1.00 33.08           O  
ATOM   1011  CB  MET A 526     106.479 102.330  55.739  1.00 33.63           C  
ATOM   1012  CG  MET A 526     106.658 101.841  54.306  1.00 33.62           C  
ATOM   1013  SD  MET A 526     105.238 100.936  53.658  1.00 33.67           S  
ATOM   1014  CE  MET A 526     105.227  99.501  54.729  1.00 34.15           C  
ATOM   1015  N   ARG A 527     105.902 104.433  58.072  1.00 34.91           N  
ATOM   1016  CA  ARG A 527     105.645 104.821  59.466  1.00 35.92           C  
ATOM   1017  C   ARG A 527     104.322 105.585  59.623  1.00 35.96           C  
ATOM   1018  O   ARG A 527     103.597 105.382  60.603  1.00 35.85           O  
ATOM   1019  CB  ARG A 527     106.808 105.645  60.032  1.00 37.35           C  
ATOM   1020  CG  ARG A 527     108.005 104.799  60.441  1.00 38.87           C  
ATOM   1021  CD  ARG A 527     109.112 105.611  61.110  1.00 40.60           C  
ATOM   1022  NE  ARG A 527     110.337 105.654  60.300  1.00 42.18           N  
ATOM   1023  CZ  ARG A 527     110.819 106.707  59.629  1.00 43.89           C  
ATOM   1024  NH1 ARG A 527     111.952 106.567  58.940  1.00 44.73           N  
ATOM   1025  NH2 ARG A 527     110.210 107.896  59.629  1.00 45.36           N  
ATOM   1026  N   ALA A 528     104.016 106.449  58.654  1.00 35.43           N  
ATOM   1027  CA  ALA A 528     102.762 107.204  58.650  1.00 35.05           C  
ATOM   1028  C   ALA A 528     101.557 106.278  58.501  1.00 34.27           C  
ATOM   1029  O   ALA A 528     100.619 106.358  59.291  1.00 33.53           O  
ATOM   1030  CB  ALA A 528     102.768 108.250  57.545  1.00 35.39           C  
ATOM   1031  N   LEU A 529     101.603 105.400  57.496  1.00 33.81           N  
ATOM   1032  CA  LEU A 529     100.572 104.370  57.286  1.00 33.71           C  
ATOM   1033  C   LEU A 529     100.268 103.601  58.568  1.00 33.25           C  
ATOM   1034  O   LEU A 529      99.134 103.592  59.036  1.00 33.53           O  
ATOM   1035  CB  LEU A 529     101.014 103.375  56.208  1.00 34.06           C  
ATOM   1036  CG  LEU A 529     100.966 103.853  54.757  1.00 34.50           C  
ATOM   1037  CD1 LEU A 529     101.899 103.023  53.885  1.00 34.89           C  
ATOM   1038  CD2 LEU A 529      99.542 103.789  54.227  1.00 34.81           C  
ATOM   1039  N   VAL A 530     101.301 102.992  59.144  1.00 32.68           N  
ATOM   1040  CA  VAL A 530     101.168 102.191  60.370  1.00 32.63           C  
ATOM   1041  C   VAL A 530     100.497 102.991  61.494  1.00 32.11           C  
ATOM   1042  O   VAL A 530      99.598 102.479  62.171  1.00 31.57           O  
ATOM   1043  CB  VAL A 530     102.542 101.639  60.832  1.00 32.83           C  
ATOM   1044  CG1 VAL A 530     102.485 101.069  62.249  1.00 33.13           C  
ATOM   1045  CG2 VAL A 530     103.029 100.565  59.868  1.00 33.11           C  
ATOM   1046  N   ALA A 531     100.938 104.238  61.668  1.00 31.26           N  
ATOM   1047  CA  ALA A 531     100.378 105.150  62.671  1.00 31.07           C  
ATOM   1048  C   ALA A 531      98.884 105.458  62.469  1.00 31.45           C  
ATOM   1049  O   ALA A 531      98.152 105.639  63.450  1.00 30.56           O  
ATOM   1050  CB  ALA A 531     101.181 106.446  62.704  1.00 30.75           C  
ATOM   1051  N   GLN A 532      98.434 105.506  61.212  1.00 32.00           N  
ATOM   1052  CA  GLN A 532      97.013 105.743  60.903  1.00 32.87           C  
ATOM   1053  C   GLN A 532      96.063 104.609  61.318  1.00 32.95           C  
ATOM   1054  O   GLN A 532      94.850 104.805  61.302  1.00 33.09           O  
ATOM   1055  CB  GLN A 532      96.802 106.071  59.409  1.00 32.94           C  
ATOM   1056  CG  GLN A 532      97.444 107.366  58.913  1.00 33.36           C  
ATOM   1057  CD  GLN A 532      97.263 108.538  59.868  1.00 33.79           C  
ATOM   1058  OE1 GLN A 532      96.145 108.838  60.280  1.00 33.67           O  
ATOM   1059  NE2 GLN A 532      98.364 109.203  60.230  1.00 34.26           N  
ATOM   1060  N   LEU A 533      96.592 103.446  61.699  1.00 33.13           N  
ATOM   1061  CA  LEU A 533      95.761 102.383  62.291  1.00 34.04           C  
ATOM   1062  C   LEU A 533      95.192 102.749  63.675  1.00 34.93           C  
ATOM   1063  O   LEU A 533      94.241 102.113  64.131  1.00 35.57           O  
ATOM   1064  CB  LEU A 533      96.540 101.068  62.388  1.00 33.24           C  
ATOM   1065  CG  LEU A 533      97.034 100.459  61.074  1.00 32.93           C  
ATOM   1066  CD1 LEU A 533      97.981  99.304  61.360  1.00 33.12           C  
ATOM   1067  CD2 LEU A 533      95.875 100.009  60.201  1.00 32.65           C  
ATOM   1068  N   LYS A 534      95.776 103.751  64.337  1.00 35.85           N  
ATOM   1069  CA  LYS A 534      95.236 104.289  65.592  1.00 37.39           C  
ATOM   1070  C   LYS A 534      94.227 105.438  65.397  1.00 36.36           C  
ATOM   1071  O   LYS A 534      93.690 105.948  66.381  1.00 35.67           O  
ATOM   1072  CB  LYS A 534      96.380 104.725  66.527  1.00 39.61           C  
ATOM   1073  CG  LYS A 534      96.997 103.568  67.300  1.00 41.65           C  
ATOM   1074  CD  LYS A 534      98.150 104.015  68.189  1.00 43.82           C  
ATOM   1075  CE  LYS A 534      98.294 103.113  69.407  1.00 45.09           C  
ATOM   1076  NZ  LYS A 534      99.603 103.290  70.096  1.00 45.84           N  
ATOM   1077  N   SER A 535      93.962 105.831  64.146  1.00 35.69           N  
ATOM   1078  CA  SER A 535      92.987 106.889  63.840  1.00 35.04           C  
ATOM   1079  C   SER A 535      91.573 106.465  64.216  1.00 35.30           C  
ATOM   1080  O   SER A 535      91.194 105.307  64.036  1.00 35.18           O  
ATOM   1081  CB  SER A 535      93.018 107.253  62.349  1.00 34.66           C  
ATOM   1082  OG  SER A 535      91.959 108.130  61.997  1.00 33.64           O  
ATOM   1083  N   GLU A 536      90.796 107.420  64.719  1.00 35.45           N  
ATOM   1084  CA  GLU A 536      89.399 107.175  65.093  1.00 35.48           C  
ATOM   1085  C   GLU A 536      88.480 106.924  63.886  1.00 34.20           C  
ATOM   1086  O   GLU A 536      87.375 106.406  64.058  1.00 35.02           O  
ATOM   1087  CB  GLU A 536      88.865 108.329  65.951  1.00 36.81           C  
ATOM   1088  CG  GLU A 536      89.479 108.367  67.351  1.00 37.77           C  
ATOM   1089  CD  GLU A 536      89.228 109.668  68.102  1.00 38.72           C  
ATOM   1090  OE1 GLU A 536      89.826 109.844  69.185  1.00 40.58           O  
ATOM   1091  OE2 GLU A 536      88.444 110.517  67.626  1.00 38.95           O  
ATOM   1092  N   SER A 537      88.931 107.292  62.683  1.00 32.23           N  
ATOM   1093  CA  SER A 537      88.228 106.948  61.447  1.00 31.02           C  
ATOM   1094  C   SER A 537      88.470 105.485  61.056  1.00 30.79           C  
ATOM   1095  O   SER A 537      89.554 105.129  60.579  1.00 30.67           O  
ATOM   1096  CB  SER A 537      88.664 107.872  60.309  1.00 30.62           C  
ATOM   1097  OG  SER A 537      87.984 107.556  59.110  1.00 30.74           O  
ATOM   1098  N   GLU A 538      87.453 104.646  61.248  1.00 29.91           N  
ATOM   1099  CA  GLU A 538      87.540 103.228  60.890  1.00 29.69           C  
ATOM   1100  C   GLU A 538      87.548 102.974  59.385  1.00 29.39           C  
ATOM   1101  O   GLU A 538      87.977 101.909  58.948  1.00 29.32           O  
ATOM   1102  CB  GLU A 538      86.413 102.432  61.535  1.00 29.70           C  
ATOM   1103  CG  GLU A 538      86.492 102.423  63.049  1.00 30.39           C  
ATOM   1104  CD  GLU A 538      85.747 101.263  63.670  1.00 31.14           C  
ATOM   1105  OE1 GLU A 538      84.749 100.792  63.087  1.00 32.58           O  
ATOM   1106  OE2 GLU A 538      86.155 100.814  64.758  1.00 30.90           O  
ATOM   1107  N   ASP A 539      87.063 103.934  58.600  1.00 29.39           N  
ATOM   1108  CA  ASP A 539      87.203 103.870  57.145  1.00 28.93           C  
ATOM   1109  C   ASP A 539      88.636 104.160  56.713  1.00 28.65           C  
ATOM   1110  O   ASP A 539      89.108 103.554  55.756  1.00 28.57           O  
ATOM   1111  CB  ASP A 539      86.205 104.802  56.442  1.00 28.99           C  
ATOM   1112  CG  ASP A 539      84.762 104.312  56.560  1.00 29.48           C  
ATOM   1113  OD1 ASP A 539      84.536 103.087  56.686  1.00 29.16           O  
ATOM   1114  OD2 ASP A 539      83.844 105.157  56.529  1.00 29.37           O  
ATOM   1115  N   LEU A 540      89.333 105.062  57.412  1.00 28.33           N  
ATOM   1116  CA  LEU A 540      90.757 105.297  57.136  1.00 28.42           C  
ATOM   1117  C   LEU A 540      91.568 104.036  57.454  1.00 28.42           C  
ATOM   1118  O   LEU A 540      92.313 103.551  56.601  1.00 27.92           O  
ATOM   1119  CB  LEU A 540      91.305 106.505  57.913  1.00 28.37           C  
ATOM   1120  CG  LEU A 540      92.777 106.873  57.644  1.00 28.43           C  
ATOM   1121  CD1 LEU A 540      93.053 107.040  56.155  1.00 28.39           C  
ATOM   1122  CD2 LEU A 540      93.174 108.136  58.394  1.00 28.62           C  
ATOM   1123  N   GLN A 541      91.394 103.511  58.671  1.00 28.31           N  
ATOM   1124  CA  GLN A 541      91.948 102.206  59.086  1.00 28.03           C  
ATOM   1125  C   GLN A 541      91.804 101.137  58.006  1.00 27.97           C  
ATOM   1126  O   GLN A 541      92.752 100.412  57.696  1.00 27.93           O  
ATOM   1127  CB  GLN A 541      91.231 101.690  60.342  1.00 28.04           C  
ATOM   1128  CG  GLN A 541      91.643 102.343  61.651  1.00 28.17           C  
ATOM   1129  CD  GLN A 541      90.834 101.837  62.837  1.00 28.48           C  
ATOM   1130  OE1 GLN A 541      90.205 100.776  62.777  1.00 28.47           O  
ATOM   1131  NE2 GLN A 541      90.844 102.599  63.927  1.00 28.77           N  
ATOM   1132  N   GLN A 542      90.598 101.061  57.451  1.00 27.67           N  
ATOM   1133  CA  GLN A 542      90.245 100.090  56.421  1.00 27.77           C  
ATOM   1134  C   GLN A 542      91.062 100.282  55.137  1.00 27.65           C  
ATOM   1135  O   GLN A 542      91.512  99.303  54.541  1.00 27.60           O  
ATOM   1136  CB  GLN A 542      88.736 100.176  56.144  1.00 27.83           C  
ATOM   1137  CG  GLN A 542      88.154  99.055  55.299  1.00 27.79           C  
ATOM   1138  CD  GLN A 542      88.236  99.290  53.801  1.00 27.93           C  
ATOM   1139  OE1 GLN A 542      88.356 100.423  53.325  1.00 26.76           O  
ATOM   1140  NE2 GLN A 542      88.161  98.202  53.047  1.00 28.08           N  
ATOM   1141  N   VAL A 543      91.252 101.533  54.721  1.00 28.20           N  
ATOM   1142  CA  VAL A 543      92.072 101.845  53.540  1.00 28.74           C  
ATOM   1143  C   VAL A 543      93.553 101.585  53.822  1.00 29.02           C  
ATOM   1144  O   VAL A 543      94.277 101.105  52.949  1.00 28.79           O  
ATOM   1145  CB  VAL A 543      91.886 103.308  53.067  1.00 29.06           C  
ATOM   1146  CG1 VAL A 543      92.876 103.654  51.956  1.00 28.96           C  
ATOM   1147  CG2 VAL A 543      90.460 103.548  52.582  1.00 28.72           C  
ATOM   1148  N   ILE A 544      93.991 101.907  55.038  1.00 29.14           N  
ATOM   1149  CA  ILE A 544      95.382 101.705  55.451  1.00 29.49           C  
ATOM   1150  C   ILE A 544      95.727 100.214  55.464  1.00 29.59           C  
ATOM   1151  O   ILE A 544      96.791  99.814  54.978  1.00 29.16           O  
ATOM   1152  CB  ILE A 544      95.649 102.321  56.847  1.00 30.05           C  
ATOM   1153  CG1 ILE A 544      95.493 103.858  56.821  1.00 30.56           C  
ATOM   1154  CG2 ILE A 544      97.026 101.931  57.372  1.00 30.14           C  
ATOM   1155  CD1 ILE A 544      96.569 104.627  56.086  1.00 30.55           C  
ATOM   1156  N   ALA A 545      94.826  99.406  56.027  1.00 29.25           N  
ATOM   1157  CA  ALA A 545      94.977  97.947  56.045  1.00 28.45           C  
ATOM   1158  C   ALA A 545      94.965  97.338  54.639  1.00 27.82           C  
ATOM   1159  O   ALA A 545      95.676  96.364  54.384  1.00 27.61           O  
ATOM   1160  CB  ALA A 545      93.896  97.310  56.908  1.00 28.17           C  
ATOM   1161  N   SER A 546      94.164  97.911  53.737  1.00 27.33           N  
ATOM   1162  CA  SER A 546      94.144  97.487  52.327  1.00 27.26           C  
ATOM   1163  C   SER A 546      95.511  97.651  51.651  1.00 26.95           C  
ATOM   1164  O   SER A 546      95.930  96.784  50.882  1.00 26.37           O  
ATOM   1165  CB  SER A 546      93.082  98.255  51.533  1.00 27.09           C  
ATOM   1166  OG  SER A 546      91.799  98.124  52.119  1.00 26.95           O  
ATOM   1167  N   VAL A 547      96.199  98.752  51.953  1.00 26.87           N  
ATOM   1168  CA  VAL A 547      97.545  98.995  51.423  1.00 27.22           C  
ATOM   1169  C   VAL A 547      98.506  97.921  51.935  1.00 27.31           C  
ATOM   1170  O   VAL A 547      99.210  97.295  51.148  1.00 27.82           O  
ATOM   1171  CB  VAL A 547      98.093 100.399  51.798  1.00 27.18           C  
ATOM   1172  CG1 VAL A 547      99.551 100.550  51.373  1.00 27.20           C  
ATOM   1173  CG2 VAL A 547      97.255 101.503  51.163  1.00 27.19           C  
ATOM   1174  N   LEU A 548      98.510  97.709  53.249  1.00 27.25           N  
ATOM   1175  CA  LEU A 548      99.431  96.763  53.890  1.00 27.16           C  
ATOM   1176  C   LEU A 548      99.156  95.312  53.500  1.00 27.07           C  
ATOM   1177  O   LEU A 548     100.085  94.505  53.420  1.00 26.87           O  
ATOM   1178  CB  LEU A 548      99.385  96.917  55.417  1.00 27.16           C  
ATOM   1179  CG  LEU A 548      99.886  98.262  55.949  1.00 26.93           C  
ATOM   1180  CD1 LEU A 548      99.491  98.440  57.407  1.00 27.12           C  
ATOM   1181  CD2 LEU A 548     101.392  98.398  55.769  1.00 26.99           C  
ATOM   1182  N   ARG A 549      97.883  94.994  53.266  1.00 27.20           N  
ATOM   1183  CA  ARG A 549      97.471  93.694  52.728  1.00 27.46           C  
ATOM   1184  C   ARG A 549      98.148  93.413  51.380  1.00 27.05           C  
ATOM   1185  O   ARG A 549      98.727  92.344  51.192  1.00 27.01           O  
ATOM   1186  CB  ARG A 549      95.938  93.645  52.612  1.00 28.27           C  
ATOM   1187  CG  ARG A 549      95.324  92.307  52.216  1.00 28.83           C  
ATOM   1188  CD  ARG A 549      95.161  92.160  50.709  1.00 29.79           C  
ATOM   1189  NE  ARG A 549      94.262  91.065  50.344  1.00 30.61           N  
ATOM   1190  CZ  ARG A 549      92.930  91.116  50.387  1.00 31.26           C  
ATOM   1191  NH1 ARG A 549      92.293  92.200  50.817  1.00 32.38           N  
ATOM   1192  NH2 ARG A 549      92.222  90.053  50.018  1.00 31.82           N  
ATOM   1193  N   ASN A 550      98.093  94.376  50.461  1.00 27.08           N  
ATOM   1194  CA  ASN A 550      98.779  94.251  49.161  1.00 27.70           C  
ATOM   1195  C   ASN A 550     100.313  94.281  49.286  1.00 28.29           C  
ATOM   1196  O   ASN A 550     101.002  93.553  48.566  1.00 27.46           O  
ATOM   1197  CB  ASN A 550      98.301  95.330  48.168  1.00 27.51           C  
ATOM   1198  CG  ASN A 550      96.917  95.039  47.588  1.00 27.42           C  
ATOM   1199  OD1 ASN A 550      96.298  94.015  47.882  1.00 27.43           O  
ATOM   1200  ND2 ASN A 550      96.434  95.940  46.744  1.00 27.18           N  
ATOM   1201  N   LEU A 551     100.839  95.107  50.194  1.00 28.73           N  
ATOM   1202  CA  LEU A 551     102.286  95.150  50.460  1.00 29.78           C  
ATOM   1203  C   LEU A 551     102.831  93.856  51.078  1.00 30.88           C  
ATOM   1204  O   LEU A 551     103.989  93.508  50.863  1.00 31.26           O  
ATOM   1205  CB  LEU A 551     102.645  96.336  51.363  1.00 29.56           C  
ATOM   1206  CG  LEU A 551     102.516  97.732  50.750  1.00 29.48           C  
ATOM   1207  CD1 LEU A 551     102.764  98.792  51.816  1.00 29.52           C  
ATOM   1208  CD2 LEU A 551     103.466  97.908  49.575  1.00 29.53           C  
ATOM   1209  N   SER A 552     101.994  93.157  51.842  1.00 32.29           N  
ATOM   1210  CA  SER A 552     102.371  91.891  52.474  1.00 33.02           C  
ATOM   1211  C   SER A 552     102.235  90.661  51.560  1.00 33.07           C  
ATOM   1212  O   SER A 552     102.684  89.575  51.932  1.00 34.15           O  
ATOM   1213  CB  SER A 552     101.536  91.685  53.742  1.00 33.62           C  
ATOM   1214  OG  SER A 552     100.150  91.740  53.449  1.00 34.29           O  
ATOM   1215  N   TRP A 553     101.618  90.821  50.386  1.00 32.68           N  
ATOM   1216  CA  TRP A 553     101.423  89.721  49.436  1.00 31.98           C  
ATOM   1217  C   TRP A 553     102.458  89.773  48.317  1.00 32.00           C  
ATOM   1218  O   TRP A 553     102.591  90.791  47.639  1.00 31.81           O  
ATOM   1219  CB  TRP A 553     100.020  89.775  48.830  1.00 31.29           C  
ATOM   1220  CG  TRP A 553      99.709  88.573  48.003  1.00 30.74           C  
ATOM   1221  CD1 TRP A 553      99.693  88.498  46.643  1.00 30.56           C  
ATOM   1222  CD2 TRP A 553      99.399  87.258  48.484  1.00 30.23           C  
ATOM   1223  NE1 TRP A 553      99.377  87.218  46.242  1.00 30.60           N  
ATOM   1224  CE2 TRP A 553      99.190  86.438  47.351  1.00 29.88           C  
ATOM   1225  CE3 TRP A 553      99.260  86.696  49.763  1.00 29.80           C  
ATOM   1226  CZ2 TRP A 553      98.851  85.086  47.457  1.00 29.82           C  
ATOM   1227  CZ3 TRP A 553      98.929  85.344  49.869  1.00 29.43           C  
ATOM   1228  CH2 TRP A 553      98.725  84.559  48.720  1.00 29.69           C  
ATOM   1229  N   ARG A 554     103.162  88.658  48.119  1.00 32.61           N  
ATOM   1230  CA  ARG A 554     104.280  88.562  47.172  1.00 33.01           C  
ATOM   1231  C   ARG A 554     105.366  89.618  47.420  1.00 32.00           C  
ATOM   1232  O   ARG A 554     105.982  90.133  46.484  1.00 31.53           O  
ATOM   1233  CB  ARG A 554     103.777  88.618  45.730  1.00 34.37           C  
ATOM   1234  CG  ARG A 554     102.780  87.523  45.387  1.00 35.83           C  
ATOM   1235  CD  ARG A 554     102.075  87.849  44.087  1.00 37.40           C  
ATOM   1236  NE  ARG A 554     103.025  87.876  42.973  1.00 39.15           N  
ATOM   1237  CZ  ARG A 554     102.836  88.490  41.803  1.00 40.30           C  
ATOM   1238  NH1 ARG A 554     101.712  89.165  41.539  1.00 40.35           N  
ATOM   1239  NH2 ARG A 554     103.795  88.431  40.879  1.00 40.70           N  
ATOM   1240  N   ALA A 555     105.597  89.913  48.696  1.00 31.62           N  
ATOM   1241  CA  ALA A 555     106.622  90.856  49.115  1.00 31.65           C  
ATOM   1242  C   ALA A 555     107.995  90.228  48.912  1.00 31.84           C  
ATOM   1243  O   ALA A 555     108.173  89.035  49.169  1.00 31.57           O  
ATOM   1244  CB  ALA A 555     106.427  91.210  50.578  1.00 31.57           C  
ATOM   1245  N   ASP A 556     108.955  91.023  48.441  1.00 32.14           N  
ATOM   1246  CA  ASP A 556     110.365  90.598  48.421  1.00 32.95           C  
ATOM   1247  C   ASP A 556     110.923  90.609  49.848  1.00 33.11           C  
ATOM   1248  O   ASP A 556     110.286  91.158  50.752  1.00 32.71           O  
ATOM   1249  CB  ASP A 556     111.218  91.452  47.458  1.00 33.47           C  
ATOM   1250  CG  ASP A 556     111.305  92.929  47.857  1.00 33.67           C  
ATOM   1251  OD1 ASP A 556     111.475  93.252  49.050  1.00 33.38           O  
ATOM   1252  OD2 ASP A 556     111.221  93.778  46.946  1.00 34.54           O  
ATOM   1253  N   VAL A 557     112.107  90.027  50.044  1.00 33.92           N  
ATOM   1254  CA  VAL A 557     112.637  89.825  51.407  1.00 35.20           C  
ATOM   1255  C   VAL A 557     112.927  91.126  52.162  1.00 35.20           C  
ATOM   1256  O   VAL A 557     112.696  91.189  53.370  1.00 34.59           O  
ATOM   1257  CB  VAL A 557     113.879  88.886  51.469  1.00 35.63           C  
ATOM   1258  CG1 VAL A 557     113.563  87.526  50.861  1.00 34.99           C  
ATOM   1259  CG2 VAL A 557     115.109  89.514  50.820  1.00 36.39           C  
ATOM   1260  N   ASN A 558     113.425  92.148  51.458  1.00 36.00           N  
ATOM   1261  CA  ASN A 558     113.628  93.485  52.052  1.00 36.45           C  
ATOM   1262  C   ASN A 558     112.308  94.112  52.502  1.00 35.49           C  
ATOM   1263  O   ASN A 558     112.212  94.624  53.618  1.00 35.58           O  
ATOM   1264  CB  ASN A 558     114.336  94.441  51.077  1.00 37.45           C  
ATOM   1265  CG  ASN A 558     115.838  94.201  50.989  1.00 38.95           C  
ATOM   1266  OD1 ASN A 558     116.489  93.831  51.968  1.00 39.80           O  
ATOM   1267  ND2 ASN A 558     116.401  94.437  49.810  1.00 39.72           N  
ATOM   1268  N   SER A 559     111.302  94.062  51.633  1.00 34.61           N  
ATOM   1269  CA  SER A 559     109.963  94.567  51.951  1.00 34.53           C  
ATOM   1270  C   SER A 559     109.338  93.841  53.141  1.00 34.40           C  
ATOM   1271  O   SER A 559     108.729  94.477  54.006  1.00 34.25           O  
ATOM   1272  CB  SER A 559     109.044  94.456  50.736  1.00 34.32           C  
ATOM   1273  OG  SER A 559     109.556  95.218  49.659  1.00 34.68           O  
ATOM   1274  N   LYS A 560     109.493  92.517  53.177  1.00 34.33           N  
ATOM   1275  CA  LYS A 560     109.096  91.722  54.344  1.00 34.62           C  
ATOM   1276  C   LYS A 560     109.807  92.200  55.610  1.00 34.98           C  
ATOM   1277  O   LYS A 560     109.183  92.333  56.662  1.00 35.00           O  
ATOM   1278  CB  LYS A 560     109.385  90.236  54.120  1.00 34.60           C  
ATOM   1279  CG  LYS A 560     108.436  89.556  53.152  1.00 34.68           C  
ATOM   1280  CD  LYS A 560     108.654  88.053  53.124  1.00 34.50           C  
ATOM   1281  CE  LYS A 560     107.618  87.364  52.252  1.00 34.57           C  
ATOM   1282  NZ  LYS A 560     108.034  85.981  51.890  1.00 34.68           N  
ATOM   1283  N   LYS A 561     111.109  92.457  55.485  1.00 36.33           N  
ATOM   1284  CA  LYS A 561     111.940  92.981  56.583  1.00 37.22           C  
ATOM   1285  C   LYS A 561     111.424  94.347  57.069  1.00 35.44           C  
ATOM   1286  O   LYS A 561     111.311  94.575  58.274  1.00 34.27           O  
ATOM   1287  CB  LYS A 561     113.414  93.090  56.142  1.00 39.78           C  
ATOM   1288  CG  LYS A 561     114.447  92.732  57.201  1.00 42.69           C  
ATOM   1289  CD  LYS A 561     115.858  92.975  56.669  1.00 44.85           C  
ATOM   1290  CE  LYS A 561     116.943  92.810  57.729  1.00 46.33           C  
ATOM   1291  NZ  LYS A 561     117.446  91.407  57.837  1.00 46.93           N  
ATOM   1292  N   THR A 562     111.099  95.237  56.128  1.00 34.09           N  
ATOM   1293  CA  THR A 562     110.594  96.577  56.457  1.00 33.67           C  
ATOM   1294  C   THR A 562     109.226  96.551  57.153  1.00 33.58           C  
ATOM   1295  O   THR A 562     109.046  97.234  58.159  1.00 32.29           O  
ATOM   1296  CB  THR A 562     110.505  97.477  55.208  1.00 33.69           C  
ATOM   1297  OG1 THR A 562     111.791  97.561  54.585  1.00 33.05           O  
ATOM   1298  CG2 THR A 562     110.035  98.890  55.575  1.00 34.00           C  
ATOM   1299  N   LEU A 563     108.281  95.771  56.618  1.00 34.35           N  
ATOM   1300  CA  LEU A 563     106.941  95.613  57.224  1.00 35.12           C  
ATOM   1301  C   LEU A 563     107.019  95.164  58.688  1.00 36.58           C  
ATOM   1302  O   LEU A 563     106.237  95.618  59.524  1.00 36.09           O  
ATOM   1303  CB  LEU A 563     106.089  94.615  56.426  1.00 34.84           C  
ATOM   1304  CG  LEU A 563     105.623  95.053  55.032  1.00 34.68           C  
ATOM   1305  CD1 LEU A 563     105.230  93.854  54.183  1.00 34.84           C  
ATOM   1306  CD2 LEU A 563     104.465  96.029  55.127  1.00 34.81           C  
ATOM   1307  N   ARG A 564     107.967  94.275  58.979  1.00 38.83           N  
ATOM   1308  CA  ARG A 564     108.274  93.856  60.349  1.00 41.12           C  
ATOM   1309  C   ARG A 564     108.864  95.015  61.163  1.00 40.81           C  
ATOM   1310  O   ARG A 564     108.374  95.323  62.247  1.00 40.97           O  
ATOM   1311  CB  ARG A 564     109.246  92.668  60.321  1.00 43.09           C  
ATOM   1312  CG  ARG A 564     109.596  92.052  61.670  1.00 46.02           C  
ATOM   1313  CD  ARG A 564     110.459  90.805  61.489  1.00 48.75           C  
ATOM   1314  NE  ARG A 564     111.743  91.103  60.835  1.00 51.15           N  
ATOM   1315  CZ  ARG A 564     112.864  91.509  61.443  1.00 52.10           C  
ATOM   1316  NH1 ARG A 564     112.926  91.682  62.767  1.00 52.43           N  
ATOM   1317  NH2 ARG A 564     113.950  91.747  60.710  1.00 53.08           N  
ATOM   1318  N   GLU A 565     109.904  95.654  60.629  1.00 40.79           N  
ATOM   1319  CA  GLU A 565     110.647  96.704  61.353  1.00 40.84           C  
ATOM   1320  C   GLU A 565     109.798  97.921  61.748  1.00 38.76           C  
ATOM   1321  O   GLU A 565     110.003  98.493  62.817  1.00 37.55           O  
ATOM   1322  CB  GLU A 565     111.876  97.152  60.546  1.00 42.68           C  
ATOM   1323  CG  GLU A 565     113.010  96.127  60.553  1.00 44.62           C  
ATOM   1324  CD  GLU A 565     114.066  96.363  59.479  1.00 45.61           C  
ATOM   1325  OE1 GLU A 565     114.074  97.444  58.854  1.00 45.97           O  
ATOM   1326  OE2 GLU A 565     114.904  95.460  59.265  1.00 46.54           O  
ATOM   1327  N   VAL A 566     108.843  98.298  60.896  1.00 37.07           N  
ATOM   1328  CA  VAL A 566     107.922  99.416  61.193  1.00 35.22           C  
ATOM   1329  C   VAL A 566     106.763  99.068  62.155  1.00 34.16           C  
ATOM   1330  O   VAL A 566     105.930  99.930  62.444  1.00 33.73           O  
ATOM   1331  CB  VAL A 566     107.368 100.085  59.900  1.00 34.92           C  
ATOM   1332  CG1 VAL A 566     108.512 100.574  59.023  1.00 34.80           C  
ATOM   1333  CG2 VAL A 566     106.429  99.169  59.112  1.00 34.66           C  
ATOM   1334  N   GLY A 567     106.701  97.825  62.638  1.00 33.68           N  
ATOM   1335  CA  GLY A 567     105.732  97.428  63.662  1.00 34.00           C  
ATOM   1336  C   GLY A 567     104.311  97.317  63.137  1.00 34.37           C  
ATOM   1337  O   GLY A 567     103.350  97.648  63.841  1.00 33.56           O  
ATOM   1338  N   SER A 568     104.186  96.853  61.896  1.00 34.23           N  
ATOM   1339  CA  SER A 568     102.895  96.717  61.238  1.00 34.76           C  
ATOM   1340  C   SER A 568     102.075  95.586  61.857  1.00 34.65           C  
ATOM   1341  O   SER A 568     100.855  95.692  61.965  1.00 34.91           O  
ATOM   1342  CB  SER A 568     103.095  96.462  59.743  1.00 34.89           C  
ATOM   1343  OG  SER A 568     103.699  95.199  59.521  1.00 35.18           O  
ATOM   1344  N   VAL A 569     102.760  94.522  62.276  1.00 34.67           N  
ATOM   1345  CA  VAL A 569     102.115  93.319  62.817  1.00 35.14           C  
ATOM   1346  C   VAL A 569     101.409  93.620  64.147  1.00 35.82           C  
ATOM   1347  O   VAL A 569     100.214  93.345  64.303  1.00 35.47           O  
ATOM   1348  CB  VAL A 569     103.142  92.166  62.986  1.00 34.43           C  
ATOM   1349  CG1 VAL A 569     102.529  90.964  63.699  1.00 34.43           C  
ATOM   1350  CG2 VAL A 569     103.696  91.747  61.627  1.00 33.90           C  
ATOM   1351  N   LYS A 570     102.163  94.177  65.090  1.00 37.11           N  
ATOM   1352  CA  LYS A 570     101.633  94.610  66.388  1.00 37.97           C  
ATOM   1353  C   LYS A 570     100.510  95.629  66.205  1.00 36.57           C  
ATOM   1354  O   LYS A 570      99.465  95.524  66.852  1.00 36.89           O  
ATOM   1355  CB  LYS A 570     102.761  95.224  67.227  1.00 39.72           C  
ATOM   1356  CG  LYS A 570     102.407  95.673  68.646  1.00 42.08           C  
ATOM   1357  CD  LYS A 570     103.233  96.895  69.069  1.00 43.79           C  
ATOM   1358  CE  LYS A 570     103.764  96.798  70.492  1.00 45.24           C  
ATOM   1359  NZ  LYS A 570     102.693  96.821  71.524  1.00 46.80           N  
ATOM   1360  N   ALA A 571     100.734  96.604  65.322  1.00 34.04           N  
ATOM   1361  CA  ALA A 571      99.772  97.682  65.088  1.00 32.65           C  
ATOM   1362  C   ALA A 571      98.440  97.171  64.526  1.00 31.74           C  
ATOM   1363  O   ALA A 571      97.378  97.605  64.972  1.00 31.07           O  
ATOM   1364  CB  ALA A 571     100.368  98.737  64.168  1.00 32.40           C  
ATOM   1365  N   LEU A 572      98.503  96.251  63.561  1.00 30.53           N  
ATOM   1366  CA  LEU A 572      97.292  95.643  62.987  1.00 30.05           C  
ATOM   1367  C   LEU A 572      96.517  94.784  63.995  1.00 30.28           C  
ATOM   1368  O   LEU A 572      95.284  94.806  64.007  1.00 30.74           O  
ATOM   1369  CB  LEU A 572      97.631  94.803  61.747  1.00 29.46           C  
ATOM   1370  CG  LEU A 572      98.006  95.589  60.489  1.00 29.05           C  
ATOM   1371  CD1 LEU A 572      98.772  94.708  59.516  1.00 28.49           C  
ATOM   1372  CD2 LEU A 572      96.770  96.187  59.826  1.00 28.97           C  
ATOM   1373  N   MET A 573      97.236  94.032  64.828  1.00 30.18           N  
ATOM   1374  CA  MET A 573      96.609  93.171  65.839  1.00 30.98           C  
ATOM   1375  C   MET A 573      95.957  93.992  66.962  1.00 30.89           C  
ATOM   1376  O   MET A 573      94.847  93.673  67.394  1.00 29.78           O  
ATOM   1377  CB  MET A 573      97.636  92.181  66.410  1.00 31.48           C  
ATOM   1378  CG  MET A 573      97.066  91.047  67.255  1.00 31.77           C  
ATOM   1379  SD  MET A 573      95.951  89.937  66.370  1.00 32.15           S  
ATOM   1380  CE  MET A 573      94.350  90.513  66.918  1.00 32.46           C  
ATOM   1381  N   GLU A 574      96.649  95.037  67.424  1.00 31.11           N  
ATOM   1382  CA  GLU A 574      96.080  95.998  68.388  1.00 31.28           C  
ATOM   1383  C   GLU A 574      94.888  96.764  67.809  1.00 31.15           C  
ATOM   1384  O   GLU A 574      93.914  97.032  68.520  1.00 30.50           O  
ATOM   1385  CB  GLU A 574      97.143  96.983  68.893  1.00 31.69           C  
ATOM   1386  CG  GLU A 574      98.024  96.400  69.988  1.00 32.57           C  
ATOM   1387  CD  GLU A 574      99.224  97.265  70.331  1.00 33.42           C  
ATOM   1388  OE1 GLU A 574      99.199  98.490  70.080  1.00 34.36           O  
ATOM   1389  OE2 GLU A 574     100.203  96.708  70.867  1.00 34.49           O  
ATOM   1390  N   CYS A 575      94.978  97.115  66.527  1.00 30.98           N  
ATOM   1391  CA  CYS A 575      93.882  97.768  65.806  1.00 30.58           C  
ATOM   1392  C   CYS A 575      92.638  96.875  65.795  1.00 31.24           C  
ATOM   1393  O   CYS A 575      91.562  97.301  66.217  1.00 29.71           O  
ATOM   1394  CB  CYS A 575      94.323  98.107  64.375  1.00 30.29           C  
ATOM   1395  SG  CYS A 575      93.052  98.802  63.299  1.00 30.21           S  
ATOM   1396  N   ALA A 576      92.825  95.629  65.352  1.00 32.02           N  
ATOM   1397  CA  ALA A 576      91.756  94.625  65.252  1.00 32.72           C  
ATOM   1398  C   ALA A 576      90.904  94.492  66.521  1.00 33.23           C  
ATOM   1399  O   ALA A 576      89.679  94.401  66.443  1.00 33.36           O  
ATOM   1400  CB  ALA A 576      92.350  93.270  64.889  1.00 32.92           C  
ATOM   1401  N   LEU A 577      91.562  94.497  67.679  1.00 33.99           N  
ATOM   1402  CA  LEU A 577      90.887  94.345  68.979  1.00 34.51           C  
ATOM   1403  C   LEU A 577      89.868  95.453  69.276  1.00 34.70           C  
ATOM   1404  O   LEU A 577      88.903  95.216  70.005  1.00 33.65           O  
ATOM   1405  CB  LEU A 577      91.920  94.285  70.116  1.00 34.91           C  
ATOM   1406  CG  LEU A 577      92.887  93.090  70.112  1.00 35.32           C  
ATOM   1407  CD1 LEU A 577      94.147  93.385  70.916  1.00 35.68           C  
ATOM   1408  CD2 LEU A 577      92.207  91.838  70.640  1.00 35.34           C  
ATOM   1409  N   GLU A 578      90.090  96.644  68.707  1.00 35.41           N  
ATOM   1410  CA  GLU A 578      89.247  97.822  68.937  1.00 35.41           C  
ATOM   1411  C   GLU A 578      88.237  98.172  67.824  1.00 35.05           C  
ATOM   1412  O   GLU A 578      87.445  99.096  68.023  1.00 34.91           O  
ATOM   1413  CB  GLU A 578      90.135  99.058  69.172  1.00 36.36           C  
ATOM   1414  CG  GLU A 578      91.314  98.874  70.125  1.00 37.10           C  
ATOM   1415  CD  GLU A 578      90.920  98.354  71.494  0.50 37.89           C  
ATOM   1416  OE1 GLU A 578      89.822  98.693  71.977  1.00 38.82           O  
ATOM   1417  OE2 GLU A 578      91.720  97.607  72.094  1.00 39.69           O  
ATOM   1418  N   VAL A 579      88.235  97.471  66.680  1.00 35.01           N  
ATOM   1419  CA  VAL A 579      87.373  97.906  65.545  1.00 35.22           C  
ATOM   1420  C   VAL A 579      85.916  97.439  65.735  1.00 35.47           C  
ATOM   1421  O   VAL A 579      85.673  96.314  66.167  1.00 35.38           O  
ATOM   1422  CB  VAL A 579      87.902  97.575  64.095  1.00 35.10           C  
ATOM   1423  CG1 VAL A 579      89.342  97.095  64.072  1.00 35.29           C  
ATOM   1424  CG2 VAL A 579      87.020  96.588  63.339  1.00 35.08           C  
ATOM   1425  N   LYS A 580      84.972  98.320  65.399  1.00 36.28           N  
ATOM   1426  CA  LYS A 580      83.526  98.032  65.418  1.00 36.94           C  
ATOM   1427  C   LYS A 580      83.004  97.597  64.045  1.00 35.34           C  
ATOM   1428  O   LYS A 580      82.282  96.604  63.944  1.00 34.91           O  
ATOM   1429  CB  LYS A 580      82.731  99.261  65.896  1.00 38.65           C  
ATOM   1430  CG  LYS A 580      82.427  99.287  67.390  1.00 40.89           C  
ATOM   1431  CD  LYS A 580      81.151  98.518  67.732  1.00 42.76           C  
ATOM   1432  CE  LYS A 580      80.668  98.805  69.150  1.00 43.53           C  
ATOM   1433  NZ  LYS A 580      81.565  98.236  70.197  1.00 44.05           N  
ATOM   1434  N   LYS A 581      83.350  98.353  63.001  1.00 34.05           N  
ATOM   1435  CA  LYS A 581      82.875  98.070  61.637  1.00 33.21           C  
ATOM   1436  C   LYS A 581      83.460  96.775  61.092  1.00 30.97           C  
ATOM   1437  O   LYS A 581      84.674  96.599  61.081  1.00 30.34           O  
ATOM   1438  CB  LYS A 581      83.214  99.209  60.665  1.00 34.29           C  
ATOM   1439  CG  LYS A 581      82.302 100.417  60.776  1.00 35.51           C  
ATOM   1440  CD  LYS A 581      82.481 101.378  59.606  1.00 36.19           C  
ATOM   1441  CE  LYS A 581      81.803 100.877  58.339  1.00 36.64           C  
ATOM   1442  NZ  LYS A 581      81.670 101.954  57.319  1.00 37.27           N  
ATOM   1443  N   GLU A 582      82.582  95.894  60.619  1.00 29.52           N  
ATOM   1444  CA  GLU A 582      82.974  94.598  60.062  1.00 28.79           C  
ATOM   1445  C   GLU A 582      83.931  94.726  58.875  1.00 28.69           C  
ATOM   1446  O   GLU A 582      84.918  93.996  58.800  1.00 27.94           O  
ATOM   1447  CB  GLU A 582      81.732  93.811  59.632  1.00 28.35           C  
ATOM   1448  CG  GLU A 582      82.015  92.380  59.199  1.00 28.26           C  
ATOM   1449  CD  GLU A 582      80.791  91.663  58.674  1.00 27.54           C  
ATOM   1450  OE1 GLU A 582      80.969  90.747  57.853  1.00 27.22           O  
ATOM   1451  OE2 GLU A 582      79.659  92.005  59.075  0.70 27.66           O  
ATOM   1452  N   SER A 583      83.631  95.650  57.962  1.00 28.49           N  
ATOM   1453  CA  SER A 583      84.422  95.823  56.740  1.00 28.45           C  
ATOM   1454  C   SER A 583      85.844  96.318  57.022  1.00 27.85           C  
ATOM   1455  O   SER A 583      86.779  95.955  56.308  1.00 27.12           O  
ATOM   1456  CB  SER A 583      83.709  96.765  55.766  1.00 28.88           C  
ATOM   1457  OG  SER A 583      83.539  98.050  56.342  1.00 30.79           O  
ATOM   1458  N   THR A 584      86.004  97.145  58.056  1.00 27.23           N  
ATOM   1459  CA  THR A 584      87.335  97.535  58.528  1.00 26.38           C  
ATOM   1460  C   THR A 584      88.086  96.298  59.010  1.00 26.03           C  
ATOM   1461  O   THR A 584      89.228  96.076  58.607  1.00 26.25           O  
ATOM   1462  CB  THR A 584      87.271  98.584  59.661  1.00 26.19           C  
ATOM   1463  OG1 THR A 584      86.551  99.739  59.214  1.00 26.15           O  
ATOM   1464  CG2 THR A 584      88.662  99.009  60.091  1.00 25.91           C  
ATOM   1465  N   LEU A 585      87.433  95.489  59.847  1.00 25.78           N  
ATOM   1466  CA  LEU A 585      88.044  94.270  60.394  1.00 25.49           C  
ATOM   1467  C   LEU A 585      88.528  93.297  59.306  1.00 24.81           C  
ATOM   1468  O   LEU A 585      89.571  92.666  59.470  1.00 24.10           O  
ATOM   1469  CB  LEU A 585      87.080  93.548  61.354  1.00 25.50           C  
ATOM   1470  CG  LEU A 585      87.656  92.366  62.153  1.00 25.81           C  
ATOM   1471  CD1 LEU A 585      88.834  92.792  63.020  1.00 25.73           C  
ATOM   1472  CD2 LEU A 585      86.574  91.712  63.002  1.00 25.81           C  
ATOM   1473  N   LYS A 586      87.773  93.192  58.210  1.00 24.68           N  
ATOM   1474  CA  LYS A 586      88.132  92.337  57.071  1.00 24.76           C  
ATOM   1475  C   LYS A 586      89.493  92.701  56.505  1.00 24.95           C  
ATOM   1476  O   LYS A 586      90.351  91.835  56.348  1.00 25.46           O  
ATOM   1477  CB  LYS A 586      87.105  92.452  55.945  1.00 24.78           C  
ATOM   1478  CG  LYS A 586      85.745  91.846  56.225  1.00 24.88           C  
ATOM   1479  CD  LYS A 586      84.842  92.108  55.038  1.00 25.20           C  
ATOM   1480  CE  LYS A 586      83.428  91.602  55.253  1.00 25.58           C  
ATOM   1481  NZ  LYS A 586      82.635  91.796  54.008  1.00 25.65           N  
ATOM   1482  N   SER A 587      89.672  93.984  56.197  1.00 25.58           N  
ATOM   1483  CA  SER A 587      90.946  94.499  55.685  1.00 26.21           C  
ATOM   1484  C   SER A 587      92.078  94.270  56.672  1.00 26.03           C  
ATOM   1485  O   SER A 587      93.170  93.852  56.282  1.00 26.32           O  
ATOM   1486  CB  SER A 587      90.846  95.993  55.378  1.00 26.63           C  
ATOM   1487  OG  SER A 587      89.867  96.231  54.385  1.00 28.38           O  
ATOM   1488  N   VAL A 588      91.800  94.538  57.947  1.00 25.49           N  
ATOM   1489  CA  VAL A 588      92.787  94.386  59.011  1.00 25.30           C  
ATOM   1490  C   VAL A 588      93.245  92.927  59.113  1.00 25.34           C  
ATOM   1491  O   VAL A 588      94.447  92.656  59.086  1.00 25.09           O  
ATOM   1492  CB  VAL A 588      92.242  94.898  60.369  1.00 25.17           C  
ATOM   1493  CG1 VAL A 588      93.184  94.542  61.517  1.00 25.02           C  
ATOM   1494  CG2 VAL A 588      92.035  96.408  60.321  1.00 24.99           C  
ATOM   1495  N   LEU A 589      92.290  92.000  59.211  1.00 25.38           N  
ATOM   1496  CA  LEU A 589      92.606  90.568  59.304  1.00 25.53           C  
ATOM   1497  C   LEU A 589      93.169  89.987  58.004  1.00 25.70           C  
ATOM   1498  O   LEU A 589      93.965  89.046  58.052  1.00 25.97           O  
ATOM   1499  CB  LEU A 589      91.386  89.755  59.753  1.00 25.37           C  
ATOM   1500  CG  LEU A 589      90.834  90.026  61.155  1.00 25.44           C  
ATOM   1501  CD1 LEU A 589      89.626  89.133  61.413  1.00 25.55           C  
ATOM   1502  CD2 LEU A 589      91.883  89.823  62.236  1.00 25.42           C  
ATOM   1503  N   SER A 590      92.756  90.528  56.855  1.00 25.87           N  
ATOM   1504  CA  SER A 590      93.360  90.146  55.566  1.00 26.37           C  
ATOM   1505  C   SER A 590      94.853  90.496  55.525  1.00 26.38           C  
ATOM   1506  O   SER A 590      95.665  89.715  55.032  1.00 26.14           O  
ATOM   1507  CB  SER A 590      92.643  90.817  54.390  1.00 26.30           C  
ATOM   1508  OG  SER A 590      91.318  90.349  54.257  1.00 26.39           O  
ATOM   1509  N   ALA A 591      95.199  91.671  56.045  1.00 26.78           N  
ATOM   1510  CA  ALA A 591      96.596  92.089  56.161  1.00 27.27           C  
ATOM   1511  C   ALA A 591      97.393  91.196  57.120  1.00 27.79           C  
ATOM   1512  O   ALA A 591      98.530  90.827  56.809  1.00 28.87           O  
ATOM   1513  CB  ALA A 591      96.687  93.550  56.591  1.00 26.97           C  
ATOM   1514  N   LEU A 592      96.795  90.850  58.264  1.00 27.51           N  
ATOM   1515  CA  LEU A 592      97.443  89.993  59.274  1.00 27.64           C  
ATOM   1516  C   LEU A 592      97.647  88.552  58.809  1.00 27.45           C  
ATOM   1517  O   LEU A 592      98.706  87.964  59.049  1.00 27.42           O  
ATOM   1518  CB  LEU A 592      96.653  89.984  60.590  1.00 28.05           C  
ATOM   1519  CG  LEU A 592      96.936  91.149  61.535  1.00 28.13           C  
ATOM   1520  CD1 LEU A 592      95.794  91.321  62.523  1.00 28.77           C  
ATOM   1521  CD2 LEU A 592      98.251  90.948  62.267  1.00 28.03           C  
ATOM   1522  N   TRP A 593      96.629  87.985  58.165  1.00 27.30           N  
ATOM   1523  CA  TRP A 593      96.730  86.642  57.579  1.00 27.01           C  
ATOM   1524  C   TRP A 593      97.959  86.548  56.670  1.00 27.07           C  
ATOM   1525  O   TRP A 593      98.733  85.590  56.767  1.00 26.29           O  
ATOM   1526  CB  TRP A 593      95.450  86.298  56.806  1.00 27.05           C  
ATOM   1527  CG  TRP A 593      95.276  84.842  56.410  1.00 26.81           C  
ATOM   1528  CD1 TRP A 593      96.065  83.776  56.760  1.00 26.44           C  
ATOM   1529  CD2 TRP A 593      94.208  84.304  55.622  1.00 26.52           C  
ATOM   1530  NE1 TRP A 593      95.564  82.618  56.220  1.00 26.33           N  
ATOM   1531  CE2 TRP A 593      94.426  82.912  55.513  1.00 26.31           C  
ATOM   1532  CE3 TRP A 593      93.093  84.867  54.983  1.00 26.53           C  
ATOM   1533  CZ2 TRP A 593      93.565  82.069  54.798  1.00 26.27           C  
ATOM   1534  CZ3 TRP A 593      92.237  84.029  54.266  1.00 26.47           C  
ATOM   1535  CH2 TRP A 593      92.480  82.642  54.184  1.00 26.43           C  
ATOM   1536  N   ASN A 594      98.147  87.561  55.822  1.00 26.93           N  
ATOM   1537  CA  ASN A 594      99.324  87.631  54.941  1.00 27.66           C  
ATOM   1538  C   ASN A 594     100.638  87.741  55.710  1.00 27.22           C  
ATOM   1539  O   ASN A 594     101.578  86.991  55.446  1.00 26.16           O  
ATOM   1540  CB  ASN A 594      99.206  88.798  53.949  1.00 27.80           C  
ATOM   1541  CG  ASN A 594      98.260  88.502  52.798  1.00 27.99           C  
ATOM   1542  OD1 ASN A 594      97.688  87.420  52.704  1.00 28.24           O  
ATOM   1543  ND2 ASN A 594      98.098  89.471  51.907  1.00 28.63           N  
ATOM   1544  N   LEU A 595     100.688  88.668  56.661  1.00 27.61           N  
ATOM   1545  CA  LEU A 595     101.892  88.883  57.470  1.00 28.20           C  
ATOM   1546  C   LEU A 595     102.272  87.670  58.319  1.00 28.39           C  
ATOM   1547  O   LEU A 595     103.457  87.393  58.498  1.00 29.18           O  
ATOM   1548  CB  LEU A 595     101.726  90.115  58.365  1.00 28.14           C  
ATOM   1549  CG  LEU A 595     101.736  91.440  57.599  1.00 28.15           C  
ATOM   1550  CD1 LEU A 595     100.987  92.522  58.360  1.00 28.26           C  
ATOM   1551  CD2 LEU A 595     103.162  91.885  57.298  1.00 28.11           C  
ATOM   1552  N   SER A 596     101.267  86.945  58.812  1.00 28.55           N  
ATOM   1553  CA  SER A 596     101.474  85.785  59.691  1.00 28.31           C  
ATOM   1554  C   SER A 596     102.242  84.611  59.061  1.00 28.90           C  
ATOM   1555  O   SER A 596     102.774  83.776  59.789  1.00 29.31           O  
ATOM   1556  CB  SER A 596     100.128  85.281  60.236  1.00 28.07           C  
ATOM   1557  OG  SER A 596      99.298  84.791  59.197  1.00 27.68           O  
ATOM   1558  N   ALA A 597     102.293  84.542  57.729  1.00 28.91           N  
ATOM   1559  CA  ALA A 597     103.041  83.492  57.022  1.00 28.78           C  
ATOM   1560  C   ALA A 597     104.510  83.838  56.693  1.00 29.21           C  
ATOM   1561  O   ALA A 597     105.235  82.984  56.176  1.00 28.87           O  
ATOM   1562  CB  ALA A 597     102.300  83.113  55.752  1.00 28.65           C  
ATOM   1563  N   HIS A 598     104.947  85.063  56.995  1.00 29.50           N  
ATOM   1564  CA  HIS A 598     106.293  85.530  56.616  1.00 30.23           C  
ATOM   1565  C   HIS A 598     107.430  84.885  57.418  1.00 31.28           C  
ATOM   1566  O   HIS A 598     108.431  84.459  56.839  1.00 31.82           O  
ATOM   1567  CB  HIS A 598     106.389  87.055  56.750  1.00 30.00           C  
ATOM   1568  CG  HIS A 598     105.589  87.804  55.732  1.00 30.19           C  
ATOM   1569  ND1 HIS A 598     105.690  89.169  55.569  1.00 30.31           N  
ATOM   1570  CD2 HIS A 598     104.692  87.380  54.810  1.00 29.84           C  
ATOM   1571  CE1 HIS A 598     104.878  89.555  54.601  1.00 30.55           C  
ATOM   1572  NE2 HIS A 598     104.264  88.488  54.122  1.00 30.12           N  
ATOM   1573  N   CYS A 599     107.282  84.839  58.741  1.00 31.75           N  
ATOM   1574  CA  CYS A 599     108.335  84.328  59.623  1.00 32.80           C  
ATOM   1575  C   CYS A 599     107.813  84.045  61.028  1.00 33.41           C  
ATOM   1576  O   CYS A 599     106.728  84.492  61.397  1.00 34.38           O  
ATOM   1577  CB  CYS A 599     109.490  85.333  59.710  1.00 32.99           C  
ATOM   1578  SG  CYS A 599     108.995  86.965  60.312  1.00 33.84           S  
ATOM   1579  N   THR A 600     108.607  83.308  61.802  1.00 33.89           N  
ATOM   1580  CA  THR A 600     108.313  83.023  63.213  1.00 34.32           C  
ATOM   1581  C   THR A 600     108.155  84.298  64.049  1.00 33.72           C  
ATOM   1582  O   THR A 600     107.332  84.341  64.962  1.00 33.12           O  
ATOM   1583  CB  THR A 600     109.414  82.128  63.834  1.00 35.01           C  
ATOM   1584  OG1 THR A 600     109.391  80.842  63.205  1.00 35.81           O  
ATOM   1585  CG2 THR A 600     109.216  81.934  65.338  1.00 35.74           C  
ATOM   1586  N   GLU A 601     108.933  85.330  63.729  1.00 34.24           N  
ATOM   1587  CA  GLU A 601     108.906  86.588  64.483  1.00 34.75           C  
ATOM   1588  C   GLU A 601     107.518  87.246  64.423  1.00 33.34           C  
ATOM   1589  O   GLU A 601     107.003  87.705  65.445  1.00 32.77           O  
ATOM   1590  CB  GLU A 601     109.989  87.559  63.985  1.00 36.05           C  
ATOM   1591  CG  GLU A 601     111.423  87.168  64.347  1.00 37.46           C  
ATOM   1592  CD  GLU A 601     112.071  86.201  63.362  1.00 38.46           C  
ATOM   1593  OE1 GLU A 601     111.388  85.274  62.875  1.00 39.41           O  
ATOM   1594  OE2 GLU A 601     113.273  86.363  63.075  1.00 39.56           O  
ATOM   1595  N   ASN A 602     106.916  87.258  63.233  1.00 31.86           N  
ATOM   1596  CA  ASN A 602     105.565  87.803  63.034  1.00 31.30           C  
ATOM   1597  C   ASN A 602     104.479  86.981  63.732  1.00 31.05           C  
ATOM   1598  O   ASN A 602     103.533  87.541  64.287  1.00 30.97           O  
ATOM   1599  CB  ASN A 602     105.248  87.923  61.536  1.00 31.01           C  
ATOM   1600  CG  ASN A 602     106.064  89.006  60.848  1.00 30.34           C  
ATOM   1601  OD1 ASN A 602     106.878  89.680  61.476  1.00 30.47           O  
ATOM   1602  ND2 ASN A 602     105.837  89.185  59.555  1.00 29.98           N  
ATOM   1603  N   LYS A 603     104.624  85.660  63.700  1.00 31.11           N  
ATOM   1604  CA  LYS A 603     103.709  84.757  64.396  1.00 30.69           C  
ATOM   1605  C   LYS A 603     103.769  85.010  65.897  1.00 31.38           C  
ATOM   1606  O   LYS A 603     102.730  85.141  66.552  1.00 31.57           O  
ATOM   1607  CB  LYS A 603     104.052  83.296  64.091  1.00 30.16           C  
ATOM   1608  CG  LYS A 603     103.822  82.912  62.639  1.00 30.13           C  
ATOM   1609  CD  LYS A 603     104.222  81.477  62.341  1.00 30.05           C  
ATOM   1610  CE  LYS A 603     103.895  81.125  60.898  1.00 30.01           C  
ATOM   1611  NZ  LYS A 603     104.001  79.674  60.598  1.00 30.56           N  
ATOM   1612  N   ALA A 604     104.991  85.096  66.421  1.00 31.71           N  
ATOM   1613  CA  ALA A 604     105.235  85.372  67.839  1.00 32.25           C  
ATOM   1614  C   ALA A 604     104.649  86.711  68.285  1.00 32.84           C  
ATOM   1615  O   ALA A 604     104.024  86.794  69.346  1.00 32.84           O  
ATOM   1616  CB  ALA A 604     106.727  85.334  68.131  1.00 32.29           C  
ATOM   1617  N   ASP A 605     104.847  87.747  67.471  1.00 33.45           N  
ATOM   1618  CA  ASP A 605     104.321  89.082  67.778  1.00 34.18           C  
ATOM   1619  C   ASP A 605     102.789  89.112  67.842  1.00 34.48           C  
ATOM   1620  O   ASP A 605     102.231  89.808  68.690  1.00 35.06           O  
ATOM   1621  CB  ASP A 605     104.832  90.127  66.772  1.00 34.43           C  
ATOM   1622  CG  ASP A 605     106.325  90.403  66.908  1.00 34.66           C  
ATOM   1623  OD1 ASP A 605     106.887  90.233  68.010  1.00 35.08           O  
ATOM   1624  OD2 ASP A 605     106.946  90.803  65.902  1.00 35.65           O  
ATOM   1625  N   ILE A 606     102.117  88.361  66.965  1.00 34.33           N  
ATOM   1626  CA  ILE A 606     100.652  88.240  67.014  1.00 34.47           C  
ATOM   1627  C   ILE A 606     100.205  87.643  68.353  1.00 34.98           C  
ATOM   1628  O   ILE A 606      99.317  88.189  69.015  1.00 35.24           O  
ATOM   1629  CB  ILE A 606     100.087  87.409  65.828  1.00 34.19           C  
ATOM   1630  CG1 ILE A 606     100.227  88.201  64.523  1.00 34.12           C  
ATOM   1631  CG2 ILE A 606      98.616  87.048  66.050  1.00 33.78           C  
ATOM   1632  CD1 ILE A 606      99.976  87.397  63.265  1.00 34.04           C  
ATOM   1633  N   CYS A 607     100.826  86.530  68.738  1.00 35.17           N  
ATOM   1634  CA  CYS A 607     100.505  85.851  69.998  1.00 35.93           C  
ATOM   1635  C   CYS A 607     100.858  86.670  71.249  1.00 36.11           C  
ATOM   1636  O   CYS A 607     100.184  86.552  72.273  1.00 35.99           O  
ATOM   1637  CB  CYS A 607     101.212  84.496  70.063  1.00 36.20           C  
ATOM   1638  SG  CYS A 607     100.868  83.420  68.655  1.00 36.32           S  
ATOM   1639  N   ALA A 608     101.909  87.486  71.157  1.00 36.54           N  
ATOM   1640  CA  ALA A 608     102.365  88.321  72.275  1.00 36.97           C  
ATOM   1641  C   ALA A 608     101.441  89.508  72.602  1.00 37.74           C  
ATOM   1642  O   ALA A 608     101.498  90.035  73.716  1.00 37.61           O  
ATOM   1643  CB  ALA A 608     103.781  88.818  72.014  1.00 37.46           C  
ATOM   1644  N   VAL A 609     100.611  89.938  71.648  1.00 38.17           N  
ATOM   1645  CA  VAL A 609      99.652  91.025  71.901  1.00 38.89           C  
ATOM   1646  C   VAL A 609      98.576  90.544  72.880  1.00 39.75           C  
ATOM   1647  O   VAL A 609      98.002  89.470  72.701  1.00 40.98           O  
ATOM   1648  CB  VAL A 609      99.000  91.549  70.598  1.00 38.59           C  
ATOM   1649  CG1 VAL A 609      97.849  92.508  70.898  1.00 38.81           C  
ATOM   1650  CG2 VAL A 609     100.038  92.243  69.728  1.00 38.09           C  
ATOM   1651  N   ASP A 610      98.312  91.355  73.902  1.00 40.26           N  
ATOM   1652  CA  ASP A 610      97.395  90.991  74.982  1.00 40.02           C  
ATOM   1653  C   ASP A 610      95.949  90.894  74.490  1.00 39.13           C  
ATOM   1654  O   ASP A 610      95.430  91.833  73.880  1.00 38.50           O  
ATOM   1655  CB  ASP A 610      97.498  92.014  76.115  1.00 41.11           C  
ATOM   1656  CG  ASP A 610      96.676  91.628  77.325  1.00 42.40           C  
ATOM   1657  OD1 ASP A 610      96.964  90.569  77.924  1.00 44.14           O  
ATOM   1658  OD2 ASP A 610      95.747  92.387  77.679  1.00 43.32           O  
ATOM   1659  N   GLY A 611      95.317  89.749  74.755  1.00 38.53           N  
ATOM   1660  CA  GLY A 611      93.946  89.466  74.309  1.00 37.44           C  
ATOM   1661  C   GLY A 611      93.800  89.008  72.861  1.00 36.61           C  
ATOM   1662  O   GLY A 611      92.681  88.745  72.410  1.00 35.08           O  
ATOM   1663  N   ALA A 612      94.920  88.878  72.143  1.00 36.00           N  
ATOM   1664  CA  ALA A 612      94.903  88.638  70.698  1.00 35.71           C  
ATOM   1665  C   ALA A 612      94.445  87.229  70.338  1.00 35.24           C  
ATOM   1666  O   ALA A 612      93.630  87.064  69.431  1.00 36.08           O  
ATOM   1667  CB  ALA A 612      96.271  88.919  70.090  1.00 35.77           C  
ATOM   1668  N   LEU A 613      94.962  86.221  71.043  1.00 34.13           N  
ATOM   1669  CA  LEU A 613      94.551  84.831  70.807  1.00 33.64           C  
ATOM   1670  C   LEU A 613      93.095  84.589  71.206  1.00 33.37           C  
ATOM   1671  O   LEU A 613      92.358  83.937  70.467  1.00 34.03           O  
ATOM   1672  CB  LEU A 613      95.470  83.846  71.532  1.00 33.48           C  
ATOM   1673  CG  LEU A 613      96.917  83.787  71.046  1.00 33.40           C  
ATOM   1674  CD1 LEU A 613      97.691  82.793  71.897  1.00 33.91           C  
ATOM   1675  CD2 LEU A 613      97.001  83.414  69.572  1.00 33.34           C  
ATOM   1676  N   ALA A 614      92.683  85.121  72.357  1.00 32.73           N  
ATOM   1677  CA  ALA A 614      91.274  85.071  72.774  1.00 32.95           C  
ATOM   1678  C   ALA A 614      90.360  85.744  71.750  1.00 33.42           C  
ATOM   1679  O   ALA A 614      89.286  85.230  71.443  1.00 34.17           O  
ATOM   1680  CB  ALA A 614      91.093  85.722  74.138  1.00 32.65           C  
ATOM   1681  N   PHE A 615      90.794  86.890  71.226  1.00 34.06           N  
ATOM   1682  CA  PHE A 615      90.052  87.600  70.184  1.00 34.51           C  
ATOM   1683  C   PHE A 615      89.946  86.763  68.911  1.00 34.08           C  
ATOM   1684  O   PHE A 615      88.859  86.627  68.347  1.00 34.42           O  
ATOM   1685  CB  PHE A 615      90.710  88.952  69.873  1.00 35.15           C  
ATOM   1686  CG  PHE A 615      89.981  89.762  68.832  1.00 35.81           C  
ATOM   1687  CD1 PHE A 615      88.916  90.584  69.193  1.00 35.97           C  
ATOM   1688  CD2 PHE A 615      90.356  89.705  67.489  1.00 36.24           C  
ATOM   1689  CE1 PHE A 615      88.235  91.330  68.237  1.00 35.88           C  
ATOM   1690  CE2 PHE A 615      89.677  90.449  66.530  1.00 36.75           C  
ATOM   1691  CZ  PHE A 615      88.617  91.264  66.905  1.00 36.14           C  
ATOM   1692  N   LEU A 616      91.079  86.220  68.469  1.00 33.42           N  
ATOM   1693  CA  LEU A 616      91.135  85.373  67.270  1.00 32.98           C  
ATOM   1694  C   LEU A 616      90.236  84.137  67.364  1.00 31.88           C  
ATOM   1695  O   LEU A 616      89.653  83.734  66.363  1.00 31.29           O  
ATOM   1696  CB  LEU A 616      92.583  84.947  66.963  1.00 33.55           C  
ATOM   1697  CG  LEU A 616      93.502  86.032  66.385  1.00 34.06           C  
ATOM   1698  CD1 LEU A 616      94.963  85.615  66.484  1.00 34.56           C  
ATOM   1699  CD2 LEU A 616      93.143  86.362  64.944  1.00 34.13           C  
ATOM   1700  N   VAL A 617      90.133  83.539  68.553  1.00 30.96           N  
ATOM   1701  CA  VAL A 617      89.218  82.412  68.774  1.00 30.67           C  
ATOM   1702  C   VAL A 617      87.763  82.883  68.662  1.00 30.46           C  
ATOM   1703  O   VAL A 617      86.927  82.170  68.100  1.00 30.63           O  
ATOM   1704  CB  VAL A 617      89.466  81.705  70.132  1.00 30.56           C  
ATOM   1705  CG1 VAL A 617      88.398  80.651  70.416  1.00 30.09           C  
ATOM   1706  CG2 VAL A 617      90.844  81.051  70.152  1.00 30.59           C  
ATOM   1707  N   GLY A 618      87.473  84.074  69.193  1.00 29.87           N  
ATOM   1708  CA  GLY A 618      86.164  84.717  69.035  1.00 29.24           C  
ATOM   1709  C   GLY A 618      85.755  84.936  67.583  1.00 29.15           C  
ATOM   1710  O   GLY A 618      84.589  84.717  67.229  1.00 28.88           O  
ATOM   1711  N   THR A 619      86.712  85.327  66.734  1.00 28.80           N  
ATOM   1712  CA  THR A 619      86.447  85.522  65.293  1.00 28.99           C  
ATOM   1713  C   THR A 619      85.991  84.241  64.570  1.00 29.52           C  
ATOM   1714  O   THR A 619      85.388  84.321  63.500  1.00 29.62           O  
ATOM   1715  CB  THR A 619      87.658  86.121  64.514  1.00 28.77           C  
ATOM   1716  OG1 THR A 619      88.732  85.173  64.431  1.00 27.99           O  
ATOM   1717  CG2 THR A 619      88.156  87.410  65.149  1.00 28.29           C  
ATOM   1718  N   LEU A 620      86.277  83.074  65.152  1.00 30.17           N  
ATOM   1719  CA  LEU A 620      85.862  81.781  64.585  1.00 30.98           C  
ATOM   1720  C   LEU A 620      84.337  81.576  64.602  1.00 31.28           C  
ATOM   1721  O   LEU A 620      83.807  80.803  63.795  1.00 30.85           O  
ATOM   1722  CB  LEU A 620      86.548  80.622  65.321  1.00 31.03           C  
ATOM   1723  CG  LEU A 620      88.079  80.659  65.450  1.00 31.15           C  
ATOM   1724  CD1 LEU A 620      88.574  79.480  66.273  1.00 31.17           C  
ATOM   1725  CD2 LEU A 620      88.751  80.681  64.085  1.00 31.19           C  
ATOM   1726  N   THR A 621      83.650  82.256  65.524  1.00 31.29           N  
ATOM   1727  CA  THR A 621      82.189  82.246  65.601  1.00 31.85           C  
ATOM   1728  C   THR A 621      81.609  83.648  65.349  1.00 32.65           C  
ATOM   1729  O   THR A 621      80.564  84.006  65.903  1.00 33.38           O  
ATOM   1730  CB  THR A 621      81.725  81.719  66.978  1.00 32.04           C  
ATOM   1731  OG1 THR A 621      82.299  82.520  68.021  1.00 32.12           O  
ATOM   1732  CG2 THR A 621      82.143  80.263  67.167  1.00 31.75           C  
ATOM   1733  N   TYR A 622      82.276  84.431  64.498  1.00 32.74           N  
ATOM   1734  CA  TYR A 622      81.814  85.778  64.155  1.00 32.63           C  
ATOM   1735  C   TYR A 622      80.487  85.683  63.411  1.00 33.78           C  
ATOM   1736  O   TYR A 622      80.296  84.783  62.596  1.00 33.59           O  
ATOM   1737  CB  TYR A 622      82.850  86.498  63.282  1.00 32.39           C  
ATOM   1738  CG  TYR A 622      82.612  87.983  63.093  1.00 31.70           C  
ATOM   1739  CD1 TYR A 622      83.168  88.914  63.973  1.00 31.84           C  
ATOM   1740  CD2 TYR A 622      81.857  88.462  62.024  1.00 31.29           C  
ATOM   1741  CE1 TYR A 622      82.964  90.276  63.805  1.00 31.70           C  
ATOM   1742  CE2 TYR A 622      81.649  89.824  61.846  1.00 31.47           C  
ATOM   1743  CZ  TYR A 622      82.204  90.727  62.738  1.00 31.76           C  
ATOM   1744  OH  TYR A 622      82.003  92.079  62.571  1.00 32.27           O  
ATOM   1745  N   ARG A 623      79.575  86.602  63.717  1.00 35.59           N  
ATOM   1746  CA  ARG A 623      78.273  86.677  63.065  1.00 36.40           C  
ATOM   1747  C   ARG A 623      78.263  87.856  62.094  1.00 35.24           C  
ATOM   1748  O   ARG A 623      78.078  89.004  62.499  1.00 34.50           O  
ATOM   1749  CB  ARG A 623      77.176  86.823  64.113  1.00 38.93           C  
ATOM   1750  CG  ARG A 623      77.084  85.625  65.048  1.00 41.51           C  
ATOM   1751  CD  ARG A 623      75.798  85.637  65.863  1.00 44.07           C  
ATOM   1752  NE  ARG A 623      75.292  84.280  66.084  1.00 46.08           N  
ATOM   1753  CZ  ARG A 623      74.024  83.962  66.362  1.00 47.83           C  
ATOM   1754  NH1 ARG A 623      73.074  84.895  66.467  1.00 49.32           N  
ATOM   1755  NH2 ARG A 623      73.697  82.684  66.534  1.00 48.04           N  
ATOM   1756  N   SER A 624      78.475  87.553  60.815  1.00 34.12           N  
ATOM   1757  CA  SER A 624      78.570  88.560  59.759  1.00 33.10           C  
ATOM   1758  C   SER A 624      77.238  89.281  59.515  1.00 33.08           C  
ATOM   1759  O   SER A 624      76.168  88.670  59.617  1.00 31.06           O  
ATOM   1760  CB  SER A 624      79.038  87.895  58.459  1.00 32.63           C  
ATOM   1761  OG  SER A 624      79.169  88.823  57.397  1.00 32.05           O  
ATOM   1762  N   GLN A 625      77.333  90.584  59.223  1.00 33.22           N  
ATOM   1763  CA  GLN A 625      76.223  91.399  58.713  1.00 33.36           C  
ATOM   1764  C   GLN A 625      76.401  91.713  57.217  1.00 32.27           C  
ATOM   1765  O   GLN A 625      75.738  92.617  56.699  1.00 31.63           O  
ATOM   1766  CB  GLN A 625      76.133  92.739  59.462  1.00 34.68           C  
ATOM   1767  CG  GLN A 625      76.260  92.697  60.977  1.00 36.54           C  
ATOM   1768  CD  GLN A 625      74.956  92.362  61.669  1.00 38.41           C  
ATOM   1769  OE1 GLN A 625      74.406  91.273  61.471  1.00 41.11           O  
ATOM   1770  NE2 GLN A 625      74.451  93.289  62.492  1.00 38.13           N  
ATOM   1771  N   THR A 626      77.301  91.004  56.531  1.00 31.21           N  
ATOM   1772  CA  THR A 626      77.592  91.274  55.117  1.00 30.98           C  
ATOM   1773  C   THR A 626      77.469  90.025  54.234  1.00 31.32           C  
ATOM   1774  O   THR A 626      77.979  90.005  53.107  1.00 31.39           O  
ATOM   1775  CB  THR A 626      78.994  91.898  54.952  1.00 30.92           C  
ATOM   1776  OG1 THR A 626      79.984  90.997  55.458  1.00 30.35           O  
ATOM   1777  CG2 THR A 626      79.098  93.218  55.701  1.00 30.74           C  
ATOM   1778  N   ASN A 627      76.759  89.011  54.738  1.00 31.40           N  
ATOM   1779  CA  ASN A 627      76.582  87.719  54.072  1.00 31.74           C  
ATOM   1780  C   ASN A 627      77.895  87.135  53.530  1.00 31.68           C  
ATOM   1781  O   ASN A 627      77.999  86.769  52.358  1.00 31.61           O  
ATOM   1782  CB  ASN A 627      75.521  87.832  52.970  1.00 31.84           C  
ATOM   1783  CG  ASN A 627      75.049  86.476  52.465  1.00 31.84           C  
ATOM   1784  OD1 ASN A 627      75.060  86.212  51.263  1.00 32.35           O  
ATOM   1785  ND2 ASN A 627      74.641  85.609  53.382  1.00 31.33           N  
ATOM   1786  N   THR A 628      78.894  87.063  54.400  1.00 31.97           N  
ATOM   1787  CA  THR A 628      80.212  86.550  54.027  1.00 32.37           C  
ATOM   1788  C   THR A 628      80.876  85.854  55.206  1.00 32.13           C  
ATOM   1789  O   THR A 628      80.534  86.111  56.363  1.00 32.32           O  
ATOM   1790  CB  THR A 628      81.121  87.686  53.509  1.00 32.61           C  
ATOM   1791  OG1 THR A 628      82.278  87.133  52.878  1.00 35.01           O  
ATOM   1792  CG2 THR A 628      81.566  88.588  54.631  1.00 32.34           C  
ATOM   1793  N   LEU A 629      81.834  84.986  54.897  1.00 32.04           N  
ATOM   1794  CA  LEU A 629      82.605  84.268  55.910  1.00 31.80           C  
ATOM   1795  C   LEU A 629      84.037  84.809  56.058  1.00 31.42           C  
ATOM   1796  O   LEU A 629      84.870  84.175  56.710  1.00 32.16           O  
ATOM   1797  CB  LEU A 629      82.625  82.775  55.568  1.00 32.20           C  
ATOM   1798  CG  LEU A 629      81.259  82.085  55.493  1.00 32.31           C  
ATOM   1799  CD1 LEU A 629      81.415  80.677  54.941  1.00 32.60           C  
ATOM   1800  CD2 LEU A 629      80.583  82.049  56.857  1.00 32.67           C  
ATOM   1801  N   ALA A 630      84.310  85.985  55.480  1.00 30.61           N  
ATOM   1802  CA  ALA A 630      85.657  86.582  55.442  1.00 29.50           C  
ATOM   1803  C   ALA A 630      86.352  86.644  56.801  1.00 29.11           C  
ATOM   1804  O   ALA A 630      87.533  86.295  56.909  1.00 28.79           O  
ATOM   1805  CB  ALA A 630      85.598  87.975  54.829  1.00 29.27           C  
ATOM   1806  N   ILE A 631      85.615  87.074  57.826  1.00 28.48           N  
ATOM   1807  CA  ILE A 631      86.156  87.201  59.185  1.00 28.05           C  
ATOM   1808  C   ILE A 631      86.536  85.840  59.784  1.00 27.80           C  
ATOM   1809  O   ILE A 631      87.608  85.710  60.380  1.00 27.96           O  
ATOM   1810  CB  ILE A 631      85.178  87.956  60.128  1.00 27.80           C  
ATOM   1811  CG1 ILE A 631      84.982  89.411  59.661  1.00 27.75           C  
ATOM   1812  CG2 ILE A 631      85.658  87.923  61.581  1.00 27.67           C  
ATOM   1813  CD1 ILE A 631      86.249  90.244  59.556  1.00 27.64           C  
ATOM   1814  N   ILE A 632      85.671  84.838  59.626  1.00 27.32           N  
ATOM   1815  CA  ILE A 632      85.982  83.483  60.096  1.00 26.99           C  
ATOM   1816  C   ILE A 632      87.159  82.889  59.306  1.00 27.37           C  
ATOM   1817  O   ILE A 632      88.039  82.265  59.898  1.00 27.92           O  
ATOM   1818  CB  ILE A 632      84.754  82.538  60.056  1.00 26.49           C  
ATOM   1819  CG1 ILE A 632      83.682  83.006  61.059  1.00 26.24           C  
ATOM   1820  CG2 ILE A 632      85.168  81.107  60.398  1.00 26.68           C  
ATOM   1821  CD1 ILE A 632      82.338  82.308  60.940  1.00 25.70           C  
ATOM   1822  N   GLU A 633      87.173  83.089  57.987  1.00 27.42           N  
ATOM   1823  CA  GLU A 633      88.266  82.602  57.128  1.00 27.58           C  
ATOM   1824  C   GLU A 633      89.619  83.236  57.463  1.00 27.02           C  
ATOM   1825  O   GLU A 633      90.618  82.527  57.623  1.00 26.34           O  
ATOM   1826  CB  GLU A 633      87.935  82.827  55.646  1.00 28.39           C  
ATOM   1827  CG  GLU A 633      86.827  81.915  55.129  1.00 29.42           C  
ATOM   1828  CD  GLU A 633      86.457  82.155  53.671  1.00 30.70           C  
ATOM   1829  OE1 GLU A 633      87.050  83.049  53.020  1.00 30.69           O  
ATOM   1830  OE2 GLU A 633      85.562  81.431  53.171  1.00 31.48           O  
ATOM   1831  N   SER A 634      89.637  84.563  57.581  1.00 26.59           N  
ATOM   1832  CA  SER A 634      90.869  85.303  57.852  1.00 26.57           C  
ATOM   1833  C   SER A 634      91.372  85.078  59.278  1.00 26.45           C  
ATOM   1834  O   SER A 634      92.551  84.768  59.479  1.00 25.84           O  
ATOM   1835  CB  SER A 634      90.676  86.798  57.576  1.00 26.85           C  
ATOM   1836  OG  SER A 634      89.551  87.305  58.266  1.00 27.62           O  
ATOM   1837  N   GLY A 635      90.477  85.224  60.255  1.00 26.54           N  
ATOM   1838  CA  GLY A 635      90.799  84.951  61.659  1.00 26.84           C  
ATOM   1839  C   GLY A 635      91.308  83.537  61.906  1.00 26.82           C  
ATOM   1840  O   GLY A 635      92.306  83.341  62.604  1.00 27.26           O  
ATOM   1841  N   GLY A 636      90.620  82.557  61.324  1.00 26.53           N  
ATOM   1842  CA  GLY A 636      91.020  81.153  61.402  1.00 26.54           C  
ATOM   1843  C   GLY A 636      92.299  80.852  60.642  1.00 26.62           C  
ATOM   1844  O   GLY A 636      93.060  79.963  61.029  1.00 25.99           O  
ATOM   1845  N   GLY A 637      92.522  81.585  59.551  1.00 26.79           N  
ATOM   1846  CA  GLY A 637      93.757  81.495  58.780  1.00 26.70           C  
ATOM   1847  C   GLY A 637      94.949  82.057  59.526  1.00 27.04           C  
ATOM   1848  O   GLY A 637      96.051  81.504  59.450  1.00 26.92           O  
ATOM   1849  N   ILE A 638      94.729  83.162  60.242  1.00 27.57           N  
ATOM   1850  CA  ILE A 638      95.736  83.716  61.153  1.00 27.79           C  
ATOM   1851  C   ILE A 638      96.028  82.703  62.259  1.00 27.93           C  
ATOM   1852  O   ILE A 638      97.191  82.433  62.557  1.00 27.06           O  
ATOM   1853  CB  ILE A 638      95.295  85.070  61.772  1.00 27.71           C  
ATOM   1854  CG1 ILE A 638      95.288  86.167  60.706  1.00 27.57           C  
ATOM   1855  CG2 ILE A 638      96.223  85.490  62.915  1.00 27.65           C  
ATOM   1856  CD1 ILE A 638      94.462  87.377  61.090  1.00 27.85           C  
ATOM   1857  N   LEU A 639      94.972  82.150  62.857  1.00 28.67           N  
ATOM   1858  CA  LEU A 639      95.128  81.143  63.912  1.00 29.59           C  
ATOM   1859  C   LEU A 639      95.879  79.900  63.424  1.00 30.26           C  
ATOM   1860  O   LEU A 639      96.700  79.352  64.155  1.00 30.56           O  
ATOM   1861  CB  LEU A 639      93.775  80.732  64.492  1.00 29.68           C  
ATOM   1862  CG  LEU A 639      93.843  79.870  65.757  1.00 30.20           C  
ATOM   1863  CD1 LEU A 639      94.352  80.675  66.943  1.00 30.51           C  
ATOM   1864  CD2 LEU A 639      92.483  79.270  66.069  1.00 30.86           C  
ATOM   1865  N   ARG A 640      95.596  79.466  62.197  1.00 31.03           N  
ATOM   1866  CA  ARG A 640      96.266  78.307  61.604  1.00 32.22           C  
ATOM   1867  C   ARG A 640      97.772  78.531  61.476  1.00 31.55           C  
ATOM   1868  O   ARG A 640      98.563  77.673  61.873  1.00 31.31           O  
ATOM   1869  CB  ARG A 640      95.649  77.974  60.236  1.00 33.94           C  
ATOM   1870  CG  ARG A 640      96.149  76.685  59.593  1.00 35.66           C  
ATOM   1871  CD  ARG A 640      97.159  76.930  58.479  1.00 37.60           C  
ATOM   1872  NE  ARG A 640      97.617  75.675  57.871  1.00 39.97           N  
ATOM   1873  CZ  ARG A 640      98.515  74.837  58.403  1.00 41.86           C  
ATOM   1874  NH1 ARG A 640      98.841  73.722  57.751  1.00 42.59           N  
ATOM   1875  NH2 ARG A 640      99.086  75.088  59.583  1.00 43.00           N  
ATOM   1876  N   ASN A 641      98.159  79.685  60.939  1.00 30.90           N  
ATOM   1877  CA  ASN A 641      99.574  80.009  60.750  1.00 30.83           C  
ATOM   1878  C   ASN A 641     100.341  80.142  62.073  1.00 30.77           C  
ATOM   1879  O   ASN A 641     101.465  79.644  62.185  1.00 30.70           O  
ATOM   1880  CB  ASN A 641      99.741  81.273  59.892  1.00 30.88           C  
ATOM   1881  CG  ASN A 641      99.401  81.038  58.427  1.00 31.25           C  
ATOM   1882  OD1 ASN A 641      99.170  79.903  58.000  1.00 31.46           O  
ATOM   1883  ND2 ASN A 641      99.373  82.116  57.648  1.00 30.89           N  
ATOM   1884  N   VAL A 642      99.729  80.787  63.066  1.00 30.37           N  
ATOM   1885  CA  VAL A 642     100.354  80.943  64.394  1.00 30.31           C  
ATOM   1886  C   VAL A 642     100.241  79.718  65.319  1.00 30.45           C  
ATOM   1887  O   VAL A 642     100.956  79.648  66.324  1.00 30.32           O  
ATOM   1888  CB  VAL A 642      99.850  82.204  65.148  1.00 29.77           C  
ATOM   1889  CG1 VAL A 642     100.017  83.449  64.285  1.00 29.78           C  
ATOM   1890  CG2 VAL A 642      98.411  82.050  65.625  1.00 29.62           C  
ATOM   1891  N   SER A 643      99.373  78.757  64.987  1.00 30.63           N  
ATOM   1892  CA  SER A 643      99.199  77.554  65.822  1.00 31.46           C  
ATOM   1893  C   SER A 643     100.442  76.654  65.921  1.00 31.49           C  
ATOM   1894  O   SER A 643     100.528  75.836  66.837  1.00 31.15           O  
ATOM   1895  CB  SER A 643      97.985  76.720  65.376  1.00 31.65           C  
ATOM   1896  OG  SER A 643      98.102  76.297  64.031  1.00 31.84           O  
ATOM   1897  N   SER A 644     101.389  76.796  64.992  1.00 32.42           N  
ATOM   1898  CA  SER A 644     102.695  76.130  65.108  1.00 33.06           C  
ATOM   1899  C   SER A 644     103.471  76.579  66.354  1.00 32.87           C  
ATOM   1900  O   SER A 644     104.141  75.761  66.985  1.00 33.07           O  
ATOM   1901  CB  SER A 644     103.538  76.345  63.846  1.00 33.25           C  
ATOM   1902  OG  SER A 644     103.636  77.720  63.517  1.00 34.80           O  
ATOM   1903  N   LEU A 645     103.370  77.862  66.707  1.00 33.04           N  
ATOM   1904  CA  LEU A 645     103.975  78.388  67.940  1.00 33.71           C  
ATOM   1905  C   LEU A 645     103.112  78.143  69.178  1.00 34.22           C  
ATOM   1906  O   LEU A 645     103.649  77.860  70.251  1.00 33.82           O  
ATOM   1907  CB  LEU A 645     104.264  79.890  67.824  1.00 33.72           C  
ATOM   1908  CG  LEU A 645     105.200  80.382  66.718  1.00 33.55           C  
ATOM   1909  CD1 LEU A 645     105.553  81.838  66.984  1.00 33.46           C  
ATOM   1910  CD2 LEU A 645     106.461  79.538  66.612  1.00 33.81           C  
ATOM   1911  N   ILE A 646     101.789  78.260  69.038  1.00 35.06           N  
ATOM   1912  CA  ILE A 646     100.863  77.987  70.152  1.00 36.00           C  
ATOM   1913  C   ILE A 646     101.055  76.553  70.661  1.00 36.63           C  
ATOM   1914  O   ILE A 646     101.004  76.313  71.868  1.00 37.61           O  
ATOM   1915  CB  ILE A 646      99.366  78.221  69.778  1.00 35.64           C  
ATOM   1916  CG1 ILE A 646      99.093  79.707  69.492  1.00 35.23           C  
ATOM   1917  CG2 ILE A 646      98.437  77.740  70.900  1.00 35.61           C  
ATOM   1918  CD1 ILE A 646      97.797  79.972  68.748  1.00 35.07           C  
ATOM   1919  N   ALA A 647     101.293  75.617  69.742  1.00 36.78           N  
ATOM   1920  CA  ALA A 647     101.550  74.215  70.092  1.00 37.48           C  
ATOM   1921  C   ALA A 647     102.718  74.001  71.070  1.00 37.98           C  
ATOM   1922  O   ALA A 647     102.697  73.049  71.846  1.00 38.27           O  
ATOM   1923  CB  ALA A 647     101.773  73.392  68.832  1.00 37.43           C  
ATOM   1924  N   THR A 648     103.720  74.884  71.033  1.00 39.33           N  
ATOM   1925  CA  THR A 648     104.874  74.807  71.943  1.00 39.72           C  
ATOM   1926  C   THR A 648     104.622  75.461  73.308  1.00 40.33           C  
ATOM   1927  O   THR A 648     105.444  75.313  74.214  1.00 40.66           O  
ATOM   1928  CB  THR A 648     106.141  75.479  71.354  1.00 39.14           C  
ATOM   1929  OG1 THR A 648     106.040  76.906  71.457  1.00 39.44           O  
ATOM   1930  CG2 THR A 648     106.380  75.092  69.899  1.00 38.89           C  
ATOM   1931  N   ASN A 649     103.496  76.164  73.453  1.00 41.81           N  
ATOM   1932  CA  ASN A 649     103.262  77.092  74.557  1.00 42.55           C  
ATOM   1933  C   ASN A 649     101.990  76.700  75.320  1.00 42.84           C  
ATOM   1934  O   ASN A 649     100.876  76.881  74.822  1.00 43.90           O  
ATOM   1935  CB  ASN A 649     103.158  78.509  73.983  1.00 42.88           C  
ATOM   1936  CG  ASN A 649     103.372  79.585  75.029  1.00 43.86           C  
ATOM   1937  OD1 ASN A 649     102.613  79.684  75.989  1.00 44.85           O  
ATOM   1938  ND2 ASN A 649     104.402  80.408  74.841  1.00 44.47           N  
ATOM   1939  N   GLU A 650     102.168  76.162  76.527  1.00 43.10           N  
ATOM   1940  CA  GLU A 650     101.058  75.653  77.347  1.00 43.24           C  
ATOM   1941  C   GLU A 650     100.100  76.754  77.815  1.00 42.95           C  
ATOM   1942  O   GLU A 650      98.896  76.517  77.955  1.00 42.14           O  
ATOM   1943  CB  GLU A 650     101.615  74.879  78.556  1.00 44.26           C  
ATOM   1944  CG  GLU A 650     100.586  74.246  79.497  1.00 45.24           C  
ATOM   1945  CD  GLU A 650      99.718  73.180  78.849  1.00 45.88           C  
ATOM   1946  OE1 GLU A 650      99.990  72.763  77.703  1.00 46.83           O  
ATOM   1947  OE2 GLU A 650      98.748  72.742  79.504  1.00 47.51           O  
ATOM   1948  N   ASP A 651     100.649  77.938  78.075  1.00 42.93           N  
ATOM   1949  CA  ASP A 651      99.856  79.119  78.412  1.00 43.02           C  
ATOM   1950  C   ASP A 651      98.917  79.519  77.270  1.00 41.58           C  
ATOM   1951  O   ASP A 651      97.723  79.727  77.484  1.00 41.18           O  
ATOM   1952  CB  ASP A 651     100.779  80.294  78.785  1.00 44.94           C  
ATOM   1953  CG  ASP A 651     101.310  80.197  80.211  0.81 47.09           C  
ATOM   1954  OD1 ASP A 651     100.506  79.987  81.150  1.00 47.52           O  
ATOM   1955  OD2 ASP A 651     102.541  80.342  80.393  1.00 49.56           O  
ATOM   1956  N   HIS A 652      99.459  79.606  76.060  1.00 39.96           N  
ATOM   1957  CA  HIS A 652      98.664  79.956  74.878  1.00 38.88           C  
ATOM   1958  C   HIS A 652      97.647  78.866  74.523  1.00 38.37           C  
ATOM   1959  O   HIS A 652      96.543  79.178  74.080  1.00 37.55           O  
ATOM   1960  CB  HIS A 652      99.577  80.264  73.687  1.00 38.16           C  
ATOM   1961  CG  HIS A 652     100.412  81.495  73.872  1.00 37.31           C  
ATOM   1962  ND1 HIS A 652     101.202  82.016  72.870  1.00 36.86           N  
ATOM   1963  CD2 HIS A 652     100.562  82.321  74.935  1.00 37.13           C  
ATOM   1964  CE1 HIS A 652     101.817  83.098  73.314  1.00 36.62           C  
ATOM   1965  NE2 HIS A 652     101.443  83.306  74.564  1.00 36.83           N  
ATOM   1966  N   ARG A 653      98.019  77.600  74.720  1.00 38.62           N  
ATOM   1967  CA  ARG A 653      97.069  76.482  74.617  1.00 38.84           C  
ATOM   1968  C   ARG A 653      95.901  76.653  75.585  1.00 39.20           C  
ATOM   1969  O   ARG A 653      94.745  76.455  75.207  1.00 39.37           O  
ATOM   1970  CB  ARG A 653      97.750  75.137  74.900  1.00 39.01           C  
ATOM   1971  CG  ARG A 653      98.542  74.557  73.740  1.00 38.98           C  
ATOM   1972  CD  ARG A 653      99.158  73.222  74.138  1.00 38.83           C  
ATOM   1973  NE  ARG A 653      99.901  72.592  73.044  1.00 38.19           N  
ATOM   1974  CZ  ARG A 653      99.374  71.848  72.067  1.00 37.86           C  
ATOM   1975  NH1 ARG A 653      98.066  71.610  71.996  1.00 37.46           N  
ATOM   1976  NH2 ARG A 653     100.174  71.333  71.138  1.00 38.56           N  
ATOM   1977  N   GLN A 654      96.218  77.018  76.827  1.00 39.96           N  
ATOM   1978  CA  GLN A 654      95.209  77.221  77.875  1.00 40.67           C  
ATOM   1979  C   GLN A 654      94.229  78.353  77.529  1.00 40.26           C  
ATOM   1980  O   GLN A 654      93.042  78.256  77.843  1.00 40.75           O  
ATOM   1981  CB  GLN A 654      95.890  77.481  79.231  1.00 41.31           C  
ATOM   1982  CG  GLN A 654      94.954  77.562  80.433  1.00 42.30           C  
ATOM   1983  CD  GLN A 654      94.170  76.282  80.693  1.00 42.62           C  
ATOM   1984  OE1 GLN A 654      94.625  75.179  80.380  1.00 42.85           O  
ATOM   1985  NE2 GLN A 654      92.985  76.427  81.279  1.00 42.48           N  
ATOM   1986  N   ILE A 655      94.725  79.408  76.878  1.00 39.58           N  
ATOM   1987  CA  ILE A 655      93.865  80.481  76.351  1.00 38.83           C  
ATOM   1988  C   ILE A 655      92.865  79.908  75.340  1.00 37.88           C  
ATOM   1989  O   ILE A 655      91.669  80.192  75.417  1.00 37.23           O  
ATOM   1990  CB  ILE A 655      94.685  81.620  75.686  1.00 38.45           C  
ATOM   1991  CG1 ILE A 655      95.515  82.368  76.734  1.00 38.41           C  
ATOM   1992  CG2 ILE A 655      93.776  82.612  74.960  1.00 38.32           C  
ATOM   1993  CD1 ILE A 655      96.616  83.229  76.150  1.00 38.66           C  
ATOM   1994  N   LEU A 656      93.367  79.111  74.399  1.00 37.56           N  
ATOM   1995  CA  LEU A 656      92.518  78.453  73.395  1.00 37.41           C  
ATOM   1996  C   LEU A 656      91.456  77.544  74.032  1.00 37.11           C  
ATOM   1997  O   LEU A 656      90.300  77.570  73.617  1.00 36.03           O  
ATOM   1998  CB  LEU A 656      93.365  77.673  72.370  1.00 37.19           C  
ATOM   1999  CG  LEU A 656      93.844  78.420  71.115  1.00 37.60           C  
ATOM   2000  CD1 LEU A 656      94.590  79.717  71.412  1.00 37.27           C  
ATOM   2001  CD2 LEU A 656      94.718  77.496  70.275  1.00 37.73           C  
ATOM   2002  N   ARG A 657      91.852  76.766  75.043  1.00 38.26           N  
ATOM   2003  CA  ARG A 657      90.934  75.853  75.755  1.00 38.77           C  
ATOM   2004  C   ARG A 657      89.726  76.559  76.368  1.00 38.85           C  
ATOM   2005  O   ARG A 657      88.586  76.133  76.172  1.00 38.35           O  
ATOM   2006  CB  ARG A 657      91.667  75.101  76.873  1.00 38.87           C  
ATOM   2007  CG  ARG A 657      92.648  74.049  76.396  1.00 38.78           C  
ATOM   2008  CD  ARG A 657      93.317  73.358  77.573  1.00 38.80           C  
ATOM   2009  NE  ARG A 657      94.510  72.625  77.144  1.00 38.56           N  
ATOM   2010  CZ  ARG A 657      95.732  72.712  77.678  1.00 38.98           C  
ATOM   2011  NH1 ARG A 657      95.999  73.495  78.725  1.00 39.15           N  
ATOM   2012  NH2 ARG A 657      96.713  71.975  77.159  1.00 39.30           N  
ATOM   2013  N   GLU A 658      89.987  77.635  77.104  1.00 39.84           N  
ATOM   2014  CA  GLU A 658      88.929  78.375  77.812  1.00 41.24           C  
ATOM   2015  C   GLU A 658      88.020  79.246  76.923  1.00 40.43           C  
ATOM   2016  O   GLU A 658      87.003  79.758  77.396  1.00 38.85           O  
ATOM   2017  CB  GLU A 658      89.522  79.206  78.954  1.00 42.37           C  
ATOM   2018  CG  GLU A 658      90.380  80.395  78.545  1.00 43.55           C  
ATOM   2019  CD  GLU A 658      90.975  81.112  79.740  1.00 44.99           C  
ATOM   2020  OE1 GLU A 658      90.935  80.553  80.859  1.00 45.27           O  
ATOM   2021  OE2 GLU A 658      91.480  82.242  79.563  1.00 45.85           O  
ATOM   2022  N   ASN A 659      88.389  79.411  75.652  1.00 39.93           N  
ATOM   2023  CA  ASN A 659      87.500  80.000  74.644  1.00 39.36           C  
ATOM   2024  C   ASN A 659      86.922  78.941  73.685  1.00 39.65           C  
ATOM   2025  O   ASN A 659      86.446  79.280  72.597  1.00 39.34           O  
ATOM   2026  CB  ASN A 659      88.250  81.098  73.883  1.00 38.80           C  
ATOM   2027  CG  ASN A 659      88.664  82.246  74.786  1.00 37.97           C  
ATOM   2028  OD1 ASN A 659      89.837  82.397  75.119  1.00 38.13           O  
ATOM   2029  ND2 ASN A 659      87.696  83.051  75.202  1.00 37.38           N  
ATOM   2030  N   ASN A 660      86.945  77.670  74.103  1.00 40.37           N  
ATOM   2031  CA  ASN A 660      86.348  76.557  73.354  1.00 40.92           C  
ATOM   2032  C   ASN A 660      86.844  76.476  71.902  1.00 39.15           C  
ATOM   2033  O   ASN A 660      86.059  76.388  70.954  1.00 38.18           O  
ATOM   2034  CB  ASN A 660      84.811  76.621  73.442  1.00 43.03           C  
ATOM   2035  CG  ASN A 660      84.276  76.043  74.742  1.00 45.05           C  
ATOM   2036  OD1 ASN A 660      83.447  75.132  74.727  1.00 49.43           O  
ATOM   2037  ND2 ASN A 660      84.758  76.554  75.871  1.00 44.57           N  
ATOM   2038  N   CYS A 661      88.165  76.501  71.747  1.00 37.10           N  
ATOM   2039  CA  CYS A 661      88.776  76.565  70.425  1.00 36.35           C  
ATOM   2040  C   CYS A 661      88.707  75.223  69.697  1.00 35.95           C  
ATOM   2041  O   CYS A 661      88.182  75.147  68.586  1.00 35.77           O  
ATOM   2042  CB  CYS A 661      90.223  77.045  70.521  1.00 35.78           C  
ATOM   2043  SG  CYS A 661      90.978  77.354  68.915  1.00 35.14           S  
ATOM   2044  N   LEU A 662      89.214  74.170  70.333  1.00 34.98           N  
ATOM   2045  CA  LEU A 662      89.276  72.840  69.708  1.00 35.23           C  
ATOM   2046  C   LEU A 662      87.901  72.351  69.240  1.00 35.06           C  
ATOM   2047  O   LEU A 662      87.768  71.829  68.130  1.00 34.67           O  
ATOM   2048  CB  LEU A 662      89.895  71.818  70.666  1.00 35.30           C  
ATOM   2049  CG  LEU A 662      91.373  71.997  71.024  1.00 35.67           C  
ATOM   2050  CD1 LEU A 662      91.699  71.283  72.328  1.00 36.05           C  
ATOM   2051  CD2 LEU A 662      92.279  71.505  69.903  1.00 35.73           C  
ATOM   2052  N   GLN A 663      86.890  72.545  70.088  1.00 34.72           N  
ATOM   2053  CA  GLN A 663      85.499  72.176  69.759  1.00 34.41           C  
ATOM   2054  C   GLN A 663      84.914  73.017  68.612  1.00 32.29           C  
ATOM   2055  O   GLN A 663      84.151  72.501  67.795  1.00 32.16           O  
ATOM   2056  CB  GLN A 663      84.561  72.187  70.993  1.00 36.02           C  
ATOM   2057  CG  GLN A 663      84.713  73.334  71.988  1.00 37.73           C  
ATOM   2058  CD  GLN A 663      85.719  73.048  73.099  1.00 38.80           C  
ATOM   2059  OE1 GLN A 663      86.932  73.113  72.882  1.00 38.01           O  
ATOM   2060  NE2 GLN A 663      85.219  72.750  74.298  1.00 39.97           N  
ATOM   2061  N   THR A 664      85.277  74.297  68.553  1.00 31.20           N  
ATOM   2062  CA  THR A 664      84.928  75.163  67.414  1.00 29.85           C  
ATOM   2063  C   THR A 664      85.646  74.726  66.124  1.00 29.17           C  
ATOM   2064  O   THR A 664      85.043  74.733  65.048  1.00 27.46           O  
ATOM   2065  CB  THR A 664      85.236  76.644  67.728  1.00 29.58           C  
ATOM   2066  OG1 THR A 664      84.447  77.058  68.848  1.00 29.66           O  
ATOM   2067  CG2 THR A 664      84.927  77.553  66.534  1.00 29.32           C  
ATOM   2068  N   LEU A 665      86.920  74.347  66.243  1.00 29.09           N  
ATOM   2069  CA  LEU A 665      87.687  73.805  65.113  1.00 29.57           C  
ATOM   2070  C   LEU A 665      87.083  72.514  64.558  1.00 29.76           C  
ATOM   2071  O   LEU A 665      87.165  72.269  63.354  1.00 29.60           O  
ATOM   2072  CB  LEU A 665      89.152  73.562  65.497  1.00 29.74           C  
ATOM   2073  CG  LEU A 665      90.000  74.796  65.816  1.00 30.11           C  
ATOM   2074  CD1 LEU A 665      91.330  74.385  66.431  1.00 30.23           C  
ATOM   2075  CD2 LEU A 665      90.221  75.658  64.581  1.00 30.14           C  
ATOM   2076  N   LEU A 666      86.480  71.701  65.426  1.00 30.24           N  
ATOM   2077  CA  LEU A 666      85.748  70.507  64.983  1.00 30.95           C  
ATOM   2078  C   LEU A 666      84.438  70.862  64.266  1.00 32.11           C  
ATOM   2079  O   LEU A 666      84.108  70.250  63.245  1.00 31.87           O  
ATOM   2080  CB  LEU A 666      85.493  69.540  66.149  1.00 30.57           C  
ATOM   2081  CG  LEU A 666      86.716  68.835  66.757  1.00 30.10           C  
ATOM   2082  CD1 LEU A 666      86.273  67.877  67.853  1.00 30.45           C  
ATOM   2083  CD2 LEU A 666      87.544  68.098  65.716  1.00 29.59           C  
ATOM   2084  N   GLN A 667      83.706  71.848  64.780  1.00 33.30           N  
ATOM   2085  CA  GLN A 667      82.526  72.375  64.075  1.00 34.89           C  
ATOM   2086  C   GLN A 667      82.890  72.959  62.701  1.00 34.53           C  
ATOM   2087  O   GLN A 667      82.141  72.793  61.737  1.00 34.64           O  
ATOM   2088  CB  GLN A 667      81.776  73.413  64.928  1.00 37.07           C  
ATOM   2089  CG  GLN A 667      80.707  72.809  65.835  1.00 38.89           C  
ATOM   2090  CD  GLN A 667      79.368  72.619  65.131  1.00 40.41           C  
ATOM   2091  OE1 GLN A 667      78.916  71.489  64.920  1.00 41.46           O  
ATOM   2092  NE2 GLN A 667      78.728  73.728  64.762  1.00 40.73           N  
ATOM   2093  N   HIS A 668      84.045  73.620  62.617  1.00 34.22           N  
ATOM   2094  CA  HIS A 668      84.570  74.144  61.343  1.00 34.32           C  
ATOM   2095  C   HIS A 668      84.864  73.096  60.258  1.00 34.96           C  
ATOM   2096  O   HIS A 668      84.925  73.443  59.077  1.00 34.58           O  
ATOM   2097  CB  HIS A 668      85.831  74.979  61.589  1.00 34.31           C  
ATOM   2098  CG  HIS A 668      85.549  76.362  62.081  1.00 34.50           C  
ATOM   2099  ND1 HIS A 668      86.456  77.391  61.959  1.00 34.66           N  
ATOM   2100  CD2 HIS A 668      84.453  76.893  62.675  1.00 34.30           C  
ATOM   2101  CE1 HIS A 668      85.937  78.494  62.468  1.00 34.87           C  
ATOM   2102  NE2 HIS A 668      84.723  78.218  62.911  1.00 34.66           N  
ATOM   2103  N   LEU A 669      85.049  71.834  60.652  1.00 35.87           N  
ATOM   2104  CA  LEU A 669      85.223  70.731  59.698  1.00 36.19           C  
ATOM   2105  C   LEU A 669      83.946  70.421  58.899  1.00 37.68           C  
ATOM   2106  O   LEU A 669      84.022  69.752  57.869  1.00 37.34           O  
ATOM   2107  CB  LEU A 669      85.712  69.459  60.410  1.00 35.85           C  
ATOM   2108  CG  LEU A 669      87.007  69.520  61.235  1.00 35.59           C  
ATOM   2109  CD1 LEU A 669      87.314  68.168  61.862  1.00 35.71           C  
ATOM   2110  CD2 LEU A 669      88.190  69.991  60.402  1.00 35.89           C  
ATOM   2111  N   LYS A 670      82.791  70.901  59.376  1.00 39.89           N  
ATOM   2112  CA  LYS A 670      81.498  70.752  58.687  1.00 41.23           C  
ATOM   2113  C   LYS A 670      81.055  71.993  57.875  1.00 41.15           C  
ATOM   2114  O   LYS A 670      79.916  72.048  57.400  1.00 41.10           O  
ATOM   2115  CB  LYS A 670      80.415  70.404  59.723  1.00 42.90           C  
ATOM   2116  CG  LYS A 670      80.600  69.048  60.398  1.00 44.23           C  
ATOM   2117  CD  LYS A 670      80.085  69.033  61.832  1.00 45.06           C  
ATOM   2118  CE  LYS A 670      78.584  69.260  61.919  1.00 45.99           C  
ATOM   2119  NZ  LYS A 670      78.141  69.352  63.337  1.00 46.77           N  
ATOM   2120  N   SER A 671      81.945  72.971  57.699  1.00 41.24           N  
ATOM   2121  CA  SER A 671      81.604  74.236  57.024  1.00 41.30           C  
ATOM   2122  C   SER A 671      81.439  74.069  55.511  1.00 41.81           C  
ATOM   2123  O   SER A 671      82.051  73.177  54.911  1.00 41.38           O  
ATOM   2124  CB  SER A 671      82.682  75.293  57.303  1.00 41.10           C  
ATOM   2125  OG  SER A 671      82.446  76.480  56.569  1.00 41.12           O  
ATOM   2126  N   HIS A 672      80.619  74.933  54.905  1.00 41.62           N  
ATOM   2127  CA  HIS A 672      80.468  74.965  53.440  1.00 41.57           C  
ATOM   2128  C   HIS A 672      81.582  75.770  52.748  1.00 38.43           C  
ATOM   2129  O   HIS A 672      81.710  75.722  51.525  1.00 38.45           O  
ATOM   2130  CB  HIS A 672      79.048  75.406  53.014  1.00 44.12           C  
ATOM   2131  CG  HIS A 672      78.795  76.882  53.096  1.00 47.35           C  
ATOM   2132  ND1 HIS A 672      78.397  77.509  54.259  1.00 49.11           N  
ATOM   2133  CD2 HIS A 672      78.838  77.846  52.145  1.00 49.06           C  
ATOM   2134  CE1 HIS A 672      78.228  78.799  54.026  1.00 49.62           C  
ATOM   2135  NE2 HIS A 672      78.490  79.030  52.751  1.00 49.68           N  
ATOM   2136  N   SER A 673      82.379  76.503  53.531  1.00 35.86           N  
ATOM   2137  CA  SER A 673      83.646  77.075  53.055  1.00 33.85           C  
ATOM   2138  C   SER A 673      84.770  76.054  53.223  1.00 32.13           C  
ATOM   2139  O   SER A 673      85.061  75.635  54.340  1.00 30.49           O  
ATOM   2140  CB  SER A 673      84.001  78.345  53.838  1.00 33.90           C  
ATOM   2141  OG  SER A 673      85.342  78.756  53.601  1.00 33.15           O  
ATOM   2142  N   LEU A 674      85.404  75.671  52.116  1.00 31.48           N  
ATOM   2143  CA  LEU A 674      86.564  74.767  52.157  1.00 31.10           C  
ATOM   2144  C   LEU A 674      87.827  75.437  52.715  1.00 30.20           C  
ATOM   2145  O   LEU A 674      88.716  74.750  53.205  1.00 30.36           O  
ATOM   2146  CB  LEU A 674      86.842  74.169  50.771  1.00 30.93           C  
ATOM   2147  CG  LEU A 674      85.707  73.348  50.141  1.00 31.04           C  
ATOM   2148  CD1 LEU A 674      86.195  72.695  48.857  1.00 31.23           C  
ATOM   2149  CD2 LEU A 674      85.155  72.290  51.086  1.00 30.91           C  
ATOM   2150  N   THR A 675      87.902  76.765  52.641  1.00 29.63           N  
ATOM   2151  CA  THR A 675      88.938  77.534  53.338  1.00 29.56           C  
ATOM   2152  C   THR A 675      88.849  77.340  54.860  1.00 29.87           C  
ATOM   2153  O   THR A 675      89.873  77.170  55.526  1.00 29.48           O  
ATOM   2154  CB  THR A 675      88.838  79.039  52.995  1.00 29.67           C  
ATOM   2155  OG1 THR A 675      88.974  79.218  51.578  1.00 29.90           O  
ATOM   2156  CG2 THR A 675      89.913  79.852  53.709  1.00 29.82           C  
ATOM   2157  N   ILE A 676      87.629  77.363  55.398  1.00 30.33           N  
ATOM   2158  CA  ILE A 676      87.404  77.155  56.836  1.00 30.84           C  
ATOM   2159  C   ILE A 676      87.792  75.734  57.258  1.00 31.06           C  
ATOM   2160  O   ILE A 676      88.451  75.548  58.290  1.00 31.05           O  
ATOM   2161  CB  ILE A 676      85.938  77.468  57.246  1.00 30.83           C  
ATOM   2162  CG1 ILE A 676      85.677  78.972  57.101  1.00 31.04           C  
ATOM   2163  CG2 ILE A 676      85.652  77.021  58.682  1.00 30.59           C  
ATOM   2164  CD1 ILE A 676      84.241  79.402  57.328  1.00 31.27           C  
ATOM   2165  N   VAL A 677      87.383  74.746  56.460  1.00 31.22           N  
ATOM   2166  CA  VAL A 677      87.711  73.343  56.731  1.00 31.22           C  
ATOM   2167  C   VAL A 677      89.227  73.184  56.695  1.00 31.51           C  
ATOM   2168  O   VAL A 677      89.815  72.639  57.630  1.00 32.52           O  
ATOM   2169  CB  VAL A 677      87.045  72.368  55.724  1.00 31.26           C  
ATOM   2170  CG1 VAL A 677      87.465  70.924  55.986  1.00 31.58           C  
ATOM   2171  CG2 VAL A 677      85.528  72.454  55.804  1.00 30.90           C  
ATOM   2172  N   SER A 678      89.845  73.685  55.624  1.00 31.21           N  
ATOM   2173  CA  SER A 678      91.300  73.601  55.432  1.00 31.12           C  
ATOM   2174  C   SER A 678      92.073  74.245  56.585  1.00 30.50           C  
ATOM   2175  O   SER A 678      92.975  73.625  57.151  1.00 30.75           O  
ATOM   2176  CB  SER A 678      91.704  74.245  54.097  1.00 31.26           C  
ATOM   2177  OG  SER A 678      93.074  74.022  53.811  1.00 32.35           O  
ATOM   2178  N   ASN A 679      91.703  75.478  56.929  1.00 29.98           N  
ATOM   2179  CA  ASN A 679      92.298  76.196  58.064  1.00 29.69           C  
ATOM   2180  C   ASN A 679      92.201  75.404  59.367  1.00 29.61           C  
ATOM   2181  O   ASN A 679      93.194  75.262  60.080  1.00 30.08           O  
ATOM   2182  CB  ASN A 679      91.634  77.571  58.255  1.00 29.75           C  
ATOM   2183  CG  ASN A 679      92.118  78.614  57.256  1.00 29.55           C  
ATOM   2184  OD1 ASN A 679      93.057  78.387  56.488  1.00 29.34           O  
ATOM   2185  ND2 ASN A 679      91.470  79.775  57.268  1.00 29.21           N  
ATOM   2186  N   ALA A 680      91.007  74.889  59.662  1.00 29.72           N  
ATOM   2187  CA  ALA A 680      90.778  74.068  60.858  1.00 29.63           C  
ATOM   2188  C   ALA A 680      91.642  72.799  60.875  1.00 29.34           C  
ATOM   2189  O   ALA A 680      92.233  72.460  61.900  1.00 28.66           O  
ATOM   2190  CB  ALA A 680      89.303  73.708  60.982  1.00 29.56           C  
ATOM   2191  N   CYS A 681      91.721  72.111  59.737  1.00 29.60           N  
ATOM   2192  CA  CYS A 681      92.584  70.929  59.607  1.00 30.06           C  
ATOM   2193  C   CYS A 681      94.056  71.256  59.883  1.00 29.73           C  
ATOM   2194  O   CYS A 681      94.759  70.453  60.488  1.00 28.97           O  
ATOM   2195  CB  CYS A 681      92.446  70.294  58.219  1.00 30.26           C  
ATOM   2196  SG  CYS A 681      90.849  69.512  57.915  1.00 29.92           S  
ATOM   2197  N   GLY A 682      94.502  72.432  59.439  1.00 29.96           N  
ATOM   2198  CA  GLY A 682      95.850  72.926  59.724  1.00 30.18           C  
ATOM   2199  C   GLY A 682      96.082  73.252  61.193  1.00 30.63           C  
ATOM   2200  O   GLY A 682      97.145  72.950  61.742  1.00 30.14           O  
ATOM   2201  N   THR A 683      95.091  73.875  61.828  1.00 30.73           N  
ATOM   2202  CA  THR A 683      95.172  74.211  63.249  1.00 31.02           C  
ATOM   2203  C   THR A 683      95.132  72.944  64.114  1.00 31.74           C  
ATOM   2204  O   THR A 683      95.910  72.815  65.062  1.00 32.06           O  
ATOM   2205  CB  THR A 683      94.045  75.181  63.669  1.00 31.10           C  
ATOM   2206  OG1 THR A 683      94.003  76.293  62.763  1.00 30.39           O  
ATOM   2207  CG2 THR A 683      94.267  75.704  65.090  1.00 31.15           C  
ATOM   2208  N   LEU A 684      94.237  72.015  63.782  1.00 31.73           N  
ATOM   2209  CA  LEU A 684      94.166  70.732  64.488  1.00 32.45           C  
ATOM   2210  C   LEU A 684      95.451  69.896  64.333  1.00 32.06           C  
ATOM   2211  O   LEU A 684      95.880  69.251  65.291  1.00 31.22           O  
ATOM   2212  CB  LEU A 684      92.939  69.929  64.037  1.00 33.27           C  
ATOM   2213  CG  LEU A 684      91.569  70.495  64.434  1.00 33.63           C  
ATOM   2214  CD1 LEU A 684      90.459  69.804  63.651  1.00 33.70           C  
ATOM   2215  CD2 LEU A 684      91.327  70.365  65.934  1.00 33.92           C  
ATOM   2216  N   TRP A 685      96.048  69.917  63.137  1.00 31.84           N  
ATOM   2217  CA  TRP A 685      97.363  69.290  62.867  1.00 32.14           C  
ATOM   2218  C   TRP A 685      98.393  69.734  63.913  1.00 32.48           C  
ATOM   2219  O   TRP A 685      99.019  68.896  64.573  1.00 32.24           O  
ATOM   2220  CB  TRP A 685      97.837  69.661  61.446  1.00 31.81           C  
ATOM   2221  CG  TRP A 685      99.094  68.994  60.897  1.00 31.75           C  
ATOM   2222  CD1 TRP A 685     100.035  68.259  61.576  1.00 32.02           C  
ATOM   2223  CD2 TRP A 685      99.554  69.062  59.540  1.00 31.74           C  
ATOM   2224  NE1 TRP A 685     101.031  67.854  60.722  1.00 31.66           N  
ATOM   2225  CE2 TRP A 685     100.763  68.334  59.467  1.00 31.96           C  
ATOM   2226  CE3 TRP A 685      99.060  69.667  58.375  1.00 31.29           C  
ATOM   2227  CZ2 TRP A 685     101.479  68.187  58.274  1.00 32.10           C  
ATOM   2228  CZ3 TRP A 685      99.773  69.523  57.191  1.00 31.37           C  
ATOM   2229  CH2 TRP A 685     100.969  68.788  57.151  1.00 31.90           C  
ATOM   2230  N   ASN A 686      98.536  71.048  64.074  1.00 32.74           N  
ATOM   2231  CA  ASN A 686      99.503  71.621  65.017  1.00 33.48           C  
ATOM   2232  C   ASN A 686      99.174  71.330  66.482  1.00 34.04           C  
ATOM   2233  O   ASN A 686     100.053  70.923  67.244  1.00 35.15           O  
ATOM   2234  CB  ASN A 686      99.626  73.135  64.814  1.00 33.42           C  
ATOM   2235  CG  ASN A 686     100.306  73.497  63.506  1.00 33.43           C  
ATOM   2236  OD1 ASN A 686     101.317  72.904  63.142  1.00 33.17           O  
ATOM   2237  ND2 ASN A 686      99.762  74.482  62.799  1.00 34.02           N  
ATOM   2238  N   LEU A 687      97.916  71.533  66.866  1.00 34.60           N  
ATOM   2239  CA  LEU A 687      97.496  71.399  68.268  1.00 35.37           C  
ATOM   2240  C   LEU A 687      97.415  69.956  68.770  1.00 36.82           C  
ATOM   2241  O   LEU A 687      97.511  69.719  69.976  1.00 37.44           O  
ATOM   2242  CB  LEU A 687      96.159  72.110  68.495  1.00 34.97           C  
ATOM   2243  CG  LEU A 687      96.148  73.616  68.214  1.00 34.47           C  
ATOM   2244  CD1 LEU A 687      94.743  74.170  68.400  1.00 34.49           C  
ATOM   2245  CD2 LEU A 687      97.146  74.351  69.094  1.00 34.64           C  
ATOM   2246  N   SER A 688      97.255  69.000  67.855  1.00 38.61           N  
ATOM   2247  CA  SER A 688      97.245  67.574  68.201  1.00 40.54           C  
ATOM   2248  C   SER A 688      98.646  66.939  68.379  1.00 41.50           C  
ATOM   2249  O   SER A 688      98.739  65.757  68.719  1.00 40.77           O  
ATOM   2250  CB  SER A 688      96.450  66.793  67.146  1.00 40.95           C  
ATOM   2251  OG  SER A 688      97.036  66.941  65.862  1.00 42.07           O  
ATOM   2252  N   ALA A 689      99.718  67.706  68.146  1.00 43.44           N  
ATOM   2253  CA  ALA A 689     101.096  67.227  68.327  1.00 44.57           C  
ATOM   2254  C   ALA A 689     101.648  67.595  69.706  1.00 46.36           C  
ATOM   2255  O   ALA A 689     101.504  68.736  70.146  1.00 46.48           O  
ATOM   2256  CB  ALA A 689     101.994  67.807  67.246  1.00 44.12           C  
ATOM   2257  N   ARG A 690     102.270  66.619  70.373  1.00 48.64           N  
ATOM   2258  CA  ARG A 690     103.084  66.835  71.584  1.00 49.98           C  
ATOM   2259  C   ARG A 690     102.329  67.410  72.795  1.00 48.68           C  
ATOM   2260  O   ARG A 690     102.912  68.152  73.588  1.00 48.86           O  
ATOM   2261  CB  ARG A 690     104.297  67.727  71.264  1.00 53.40           C  
ATOM   2262  CG  ARG A 690     105.093  67.314  70.029  1.00 56.74           C  
ATOM   2263  CD  ARG A 690     106.297  68.213  69.737  1.00 59.36           C  
ATOM   2264  NE  ARG A 690     106.116  69.625  70.107  1.00 61.83           N  
ATOM   2265  CZ  ARG A 690     105.299  70.498  69.504  1.00 62.32           C  
ATOM   2266  NH1 ARG A 690     105.244  71.751  69.949  1.00 62.17           N  
ATOM   2267  NH2 ARG A 690     104.524  70.143  68.479  1.00 62.95           N  
ATOM   2268  N   ASN A 691     101.049  67.067  72.941  1.00 47.91           N  
ATOM   2269  CA  ASN A 691     100.240  67.533  74.075  1.00 47.40           C  
ATOM   2270  C   ASN A 691      99.122  66.530  74.412  1.00 47.11           C  
ATOM   2271  O   ASN A 691      98.081  66.527  73.754  1.00 46.83           O  
ATOM   2272  CB  ASN A 691      99.652  68.918  73.772  1.00 47.62           C  
ATOM   2273  CG  ASN A 691      98.996  69.558  74.986  1.00 47.61           C  
ATOM   2274  OD1 ASN A 691      97.775  69.498  75.154  1.00 46.97           O  
ATOM   2275  ND2 ASN A 691      99.807  70.166  75.846  1.00 47.01           N  
ATOM   2276  N   PRO A 692      99.339  65.668  75.430  1.00 47.01           N  
ATOM   2277  CA  PRO A 692      98.319  64.704  75.879  1.00 46.82           C  
ATOM   2278  C   PRO A 692      96.943  65.297  76.223  1.00 46.15           C  
ATOM   2279  O   PRO A 692      95.926  64.715  75.845  1.00 46.97           O  
ATOM   2280  CB  PRO A 692      98.959  64.081  77.124  1.00 46.50           C  
ATOM   2281  CG  PRO A 692     100.418  64.142  76.848  1.00 46.09           C  
ATOM   2282  CD  PRO A 692     100.639  65.417  76.084  1.00 46.23           C  
ATOM   2283  N   LYS A 693      96.925  66.424  76.938  1.00 46.14           N  
ATOM   2284  CA  LYS A 693      95.679  67.136  77.302  1.00 46.19           C  
ATOM   2285  C   LYS A 693      94.734  67.348  76.119  1.00 45.01           C  
ATOM   2286  O   LYS A 693      93.587  66.896  76.140  1.00 44.94           O  
ATOM   2287  CB  LYS A 693      95.996  68.503  77.937  1.00 47.76           C  
ATOM   2288  CG  LYS A 693      96.077  68.494  79.458  1.00 49.36           C  
ATOM   2289  CD  LYS A 693      94.705  68.678  80.099  1.00 50.58           C  
ATOM   2290  CE  LYS A 693      94.279  70.141  80.137  1.00 50.92           C  
ATOM   2291  NZ  LYS A 693      92.797  70.286  80.198  1.00 51.16           N  
ATOM   2292  N   ASP A 694      95.234  68.034  75.096  1.00 43.80           N  
ATOM   2293  CA  ASP A 694      94.447  68.353  73.902  1.00 42.96           C  
ATOM   2294  C   ASP A 694      94.235  67.134  72.997  1.00 42.76           C  
ATOM   2295  O   ASP A 694      93.210  67.043  72.322  1.00 41.23           O  
ATOM   2296  CB  ASP A 694      95.101  69.500  73.117  1.00 43.19           C  
ATOM   2297  CG  ASP A 694      95.154  70.808  73.909  1.00 42.81           C  
ATOM   2298  OD1 ASP A 694      94.570  70.885  75.012  1.00 42.89           O  
ATOM   2299  OD2 ASP A 694      95.787  71.767  73.427  1.00 41.95           O  
ATOM   2300  N   GLN A 695      95.197  66.210  72.979  1.00 42.61           N  
ATOM   2301  CA  GLN A 695      95.015  64.910  72.318  1.00 43.55           C  
ATOM   2302  C   GLN A 695      93.838  64.143  72.922  1.00 43.33           C  
ATOM   2303  O   GLN A 695      92.958  63.677  72.198  1.00 43.85           O  
ATOM   2304  CB  GLN A 695      96.284  64.059  72.417  1.00 44.53           C  
ATOM   2305  CG  GLN A 695      97.390  64.474  71.453  1.00 45.10           C  
ATOM   2306  CD  GLN A 695      98.757  63.910  71.821  1.00 45.45           C  
ATOM   2307  OE1 GLN A 695      98.892  63.112  72.752  1.00 46.35           O  
ATOM   2308  NE2 GLN A 695      99.781  64.324  71.083  1.00 45.95           N  
ATOM   2309  N   GLU A 696      93.825  64.036  74.249  1.00 42.32           N  
ATOM   2310  CA  GLU A 696      92.733  63.379  74.972  1.00 42.33           C  
ATOM   2311  C   GLU A 696      91.401  64.125  74.815  1.00 41.58           C  
ATOM   2312  O   GLU A 696      90.350  63.493  74.695  1.00 40.94           O  
ATOM   2313  CB  GLU A 696      93.084  63.232  76.459  1.00 43.04           C  
ATOM   2314  CG  GLU A 696      92.150  62.307  77.231  1.00 43.68           C  
ATOM   2315  CD  GLU A 696      92.481  62.215  78.711  0.11 43.79           C  
ATOM   2316  OE1 GLU A 696      91.539  62.084  79.518  1.00 43.66           O  
ATOM   2317  OE2 GLU A 696      93.675  62.272  79.073  1.00 44.69           O  
ATOM   2318  N   ALA A 697      91.453  65.459  74.818  1.00 40.96           N  
ATOM   2319  CA  ALA A 697      90.256  66.295  74.637  1.00 40.32           C  
ATOM   2320  C   ALA A 697      89.632  66.115  73.253  1.00 39.73           C  
ATOM   2321  O   ALA A 697      88.416  65.963  73.137  1.00 39.42           O  
ATOM   2322  CB  ALA A 697      90.586  67.761  74.875  1.00 40.55           C  
ATOM   2323  N   LEU A 698      90.467  66.135  72.214  1.00 38.91           N  
ATOM   2324  CA  LEU A 698      90.010  65.889  70.839  1.00 38.64           C  
ATOM   2325  C   LEU A 698      89.404  64.493  70.681  1.00 39.66           C  
ATOM   2326  O   LEU A 698      88.352  64.342  70.051  1.00 38.69           O  
ATOM   2327  CB  LEU A 698      91.156  66.071  69.838  1.00 38.13           C  
ATOM   2328  CG  LEU A 698      91.641  67.499  69.568  1.00 37.59           C  
ATOM   2329  CD1 LEU A 698      92.905  67.451  68.722  1.00 37.17           C  
ATOM   2330  CD2 LEU A 698      90.566  68.344  68.897  1.00 37.26           C  
ATOM   2331  N   TRP A 699      90.074  63.485  71.249  1.00 40.30           N  
ATOM   2332  CA  TRP A 699      89.532  62.117  71.333  1.00 40.74           C  
ATOM   2333  C   TRP A 699      88.124  62.098  71.945  1.00 40.81           C  
ATOM   2334  O   TRP A 699      87.204  61.522  71.366  1.00 40.22           O  
ATOM   2335  CB  TRP A 699      90.463  61.194  72.146  1.00 41.35           C  
ATOM   2336  CG  TRP A 699      91.453  60.403  71.331  1.00 41.90           C  
ATOM   2337  CD1 TRP A 699      92.763  60.715  71.090  1.00 42.50           C  
ATOM   2338  CD2 TRP A 699      91.214  59.154  70.670  1.00 42.56           C  
ATOM   2339  NE1 TRP A 699      93.351  59.745  70.319  1.00 42.35           N  
ATOM   2340  CE2 TRP A 699      92.426  58.773  70.046  1.00 42.89           C  
ATOM   2341  CE3 TRP A 699      90.094  58.321  70.540  1.00 42.68           C  
ATOM   2342  CZ2 TRP A 699      92.548  57.593  69.300  1.00 43.45           C  
ATOM   2343  CZ3 TRP A 699      90.214  57.146  69.799  1.00 43.12           C  
ATOM   2344  CH2 TRP A 699      91.434  56.795  69.186  1.00 43.75           C  
ATOM   2345  N   ASP A 700      87.964  62.743  73.100  1.00 41.86           N  
ATOM   2346  CA  ASP A 700      86.667  62.792  73.800  1.00 42.80           C  
ATOM   2347  C   ASP A 700      85.555  63.496  73.013  1.00 43.74           C  
ATOM   2348  O   ASP A 700      84.382  63.158  73.176  1.00 44.56           O  
ATOM   2349  CB  ASP A 700      86.807  63.464  75.175  1.00 42.63           C  
ATOM   2350  CG  ASP A 700      87.562  62.611  76.184  1.00 42.72           C  
ATOM   2351  OD1 ASP A 700      87.682  61.383  75.988  1.00 42.92           O  
ATOM   2352  OD2 ASP A 700      88.028  63.176  77.195  1.00 43.06           O  
ATOM   2353  N   MET A 701      85.918  64.461  72.168  1.00 44.01           N  
ATOM   2354  CA  MET A 701      84.938  65.192  71.344  1.00 44.26           C  
ATOM   2355  C   MET A 701      84.593  64.508  70.011  1.00 42.97           C  
ATOM   2356  O   MET A 701      83.825  65.060  69.222  1.00 43.26           O  
ATOM   2357  CB  MET A 701      85.432  66.620  71.089  1.00 45.31           C  
ATOM   2358  CG  MET A 701      85.532  67.448  72.358  1.00 46.59           C  
ATOM   2359  SD  MET A 701      86.151  69.123  72.115  1.00 49.24           S  
ATOM   2360  CE  MET A 701      87.801  68.851  71.484  1.00 47.91           C  
ATOM   2361  N   GLY A 702      85.141  63.318  69.762  1.00 42.01           N  
ATOM   2362  CA  GLY A 702      84.861  62.573  68.536  1.00 40.86           C  
ATOM   2363  C   GLY A 702      85.631  63.068  67.325  1.00 39.66           C  
ATOM   2364  O   GLY A 702      85.182  62.885  66.193  1.00 39.62           O  
ATOM   2365  N   ALA A 703      86.797  63.670  67.559  1.00 38.72           N  
ATOM   2366  CA  ALA A 703      87.635  64.216  66.483  1.00 38.67           C  
ATOM   2367  C   ALA A 703      88.159  63.147  65.521  1.00 38.61           C  
ATOM   2368  O   ALA A 703      88.300  63.418  64.324  1.00 38.02           O  
ATOM   2369  CB  ALA A 703      88.803  64.998  67.066  1.00 38.24           C  
ATOM   2370  N   VAL A 704      88.435  61.948  66.044  1.00 38.39           N  
ATOM   2371  CA  VAL A 704      88.997  60.842  65.251  1.00 38.56           C  
ATOM   2372  C   VAL A 704      88.037  60.431  64.136  1.00 38.59           C  
ATOM   2373  O   VAL A 704      88.454  60.277  62.988  1.00 38.01           O  
ATOM   2374  CB  VAL A 704      89.342  59.610  66.131  1.00 39.01           C  
ATOM   2375  CG1 VAL A 704      89.738  58.405  65.278  1.00 39.32           C  
ATOM   2376  CG2 VAL A 704      90.461  59.950  67.114  1.00 39.02           C  
ATOM   2377  N   SER A 705      86.764  60.260  64.493  1.00 39.49           N  
ATOM   2378  CA  SER A 705      85.696  59.951  63.535  1.00 40.46           C  
ATOM   2379  C   SER A 705      85.495  61.076  62.513  1.00 40.48           C  
ATOM   2380  O   SER A 705      85.257  60.817  61.330  1.00 40.72           O  
ATOM   2381  CB  SER A 705      84.374  59.690  64.275  1.00 41.49           C  
ATOM   2382  OG  SER A 705      84.582  58.951  65.472  1.00 42.23           O  
ATOM   2383  N   MET A 706      85.589  62.318  62.980  1.00 40.99           N  
ATOM   2384  CA  MET A 706      85.436  63.491  62.115  1.00 41.58           C  
ATOM   2385  C   MET A 706      86.601  63.651  61.136  1.00 41.01           C  
ATOM   2386  O   MET A 706      86.384  63.967  59.967  1.00 40.23           O  
ATOM   2387  CB  MET A 706      85.255  64.758  62.958  1.00 42.11           C  
ATOM   2388  CG  MET A 706      83.957  64.763  63.756  1.00 42.49           C  
ATOM   2389  SD  MET A 706      83.690  66.277  64.698  1.00 43.38           S  
ATOM   2390  CE  MET A 706      83.026  67.331  63.413  1.00 42.87           C  
ATOM   2391  N   LEU A 707      87.825  63.423  61.613  1.00 42.14           N  
ATOM   2392  CA  LEU A 707      89.029  63.508  60.765  1.00 42.23           C  
ATOM   2393  C   LEU A 707      89.101  62.405  59.699  1.00 42.66           C  
ATOM   2394  O   LEU A 707      89.537  62.675  58.577  1.00 41.42           O  
ATOM   2395  CB  LEU A 707      90.303  63.507  61.620  1.00 42.21           C  
ATOM   2396  CG  LEU A 707      90.522  64.788  62.437  1.00 42.95           C  
ATOM   2397  CD1 LEU A 707      91.406  64.545  63.654  1.00 42.89           C  
ATOM   2398  CD2 LEU A 707      91.113  65.889  61.567  1.00 43.52           C  
ATOM   2399  N   LYS A 708      88.683  61.182  60.054  1.00 43.25           N  
ATOM   2400  CA  LYS A 708      88.559  60.058  59.096  1.00 44.34           C  
ATOM   2401  C   LYS A 708      87.792  60.436  57.825  1.00 45.56           C  
ATOM   2402  O   LYS A 708      88.245  60.143  56.717  1.00 44.91           O  
ATOM   2403  CB  LYS A 708      87.848  58.849  59.729  1.00 44.84           C  
ATOM   2404  CG  LYS A 708      88.730  57.858  60.479  1.00 45.09           C  
ATOM   2405  CD  LYS A 708      87.947  56.575  60.764  1.00 45.75           C  
ATOM   2406  CE  LYS A 708      88.330  55.887  62.073  1.00 46.68           C  
ATOM   2407  NZ  LYS A 708      89.417  54.879  61.918  1.00 46.93           N  
ATOM   2408  N   ASN A 709      86.637  61.085  58.006  1.00 46.39           N  
ATOM   2409  CA  ASN A 709      85.754  61.495  56.895  1.00 46.84           C  
ATOM   2410  C   ASN A 709      86.403  62.405  55.840  1.00 46.54           C  
ATOM   2411  O   ASN A 709      85.914  62.470  54.711  1.00 47.01           O  
ATOM   2412  CB  ASN A 709      84.496  62.201  57.435  1.00 48.15           C  
ATOM   2413  CG  ASN A 709      83.535  61.254  58.139  1.00 49.30           C  
ATOM   2414  OD1 ASN A 709      83.394  60.091  57.759  1.00 49.94           O  
ATOM   2415  ND2 ASN A 709      82.850  61.758  59.161  1.00 49.98           N  
ATOM   2416  N   LEU A 710      87.478  63.107  56.208  1.00 45.73           N  
ATOM   2417  CA  LEU A 710      88.152  64.056  55.319  1.00 45.09           C  
ATOM   2418  C   LEU A 710      89.512  63.594  54.767  1.00 46.23           C  
ATOM   2419  O   LEU A 710      90.093  64.308  53.945  1.00 48.04           O  
ATOM   2420  CB  LEU A 710      88.339  65.390  56.055  1.00 43.82           C  
ATOM   2421  CG  LEU A 710      87.069  66.117  56.504  1.00 42.81           C  
ATOM   2422  CD1 LEU A 710      87.424  67.227  57.482  1.00 42.82           C  
ATOM   2423  CD2 LEU A 710      86.297  66.672  55.315  1.00 42.00           C  
ATOM   2424  N   ILE A 711      90.030  62.437  55.195  1.00 45.92           N  
ATOM   2425  CA  ILE A 711      91.370  61.997  54.742  1.00 46.70           C  
ATOM   2426  C   ILE A 711      91.426  61.632  53.254  1.00 47.17           C  
ATOM   2427  O   ILE A 711      92.476  61.775  52.626  1.00 46.49           O  
ATOM   2428  CB  ILE A 711      91.965  60.840  55.592  1.00 47.37           C  
ATOM   2429  CG1 ILE A 711      91.214  59.511  55.357  1.00 47.82           C  
ATOM   2430  CG2 ILE A 711      92.032  61.239  57.065  1.00 47.03           C  
ATOM   2431  CD1 ILE A 711      91.538  58.418  56.358  1.00 47.88           C  
ATOM   2432  N   HIS A 712      90.302  61.172  52.702  1.00 48.95           N  
ATOM   2433  CA  HIS A 712      90.187  60.888  51.264  1.00 50.75           C  
ATOM   2434  C   HIS A 712      89.581  62.061  50.472  1.00 50.56           C  
ATOM   2435  O   HIS A 712      89.070  61.863  49.369  1.00 50.00           O  
ATOM   2436  CB  HIS A 712      89.369  59.605  51.044  1.00 51.38           C  
ATOM   2437  CG  HIS A 712      89.923  58.408  51.754  1.00 52.68           C  
ATOM   2438  ND1 HIS A 712      91.128  57.832  51.411  1.00 52.90           N  
ATOM   2439  CD2 HIS A 712      89.440  57.682  52.791  1.00 53.01           C  
ATOM   2440  CE1 HIS A 712      91.362  56.803  52.206  1.00 53.12           C  
ATOM   2441  NE2 HIS A 712      90.354  56.690  53.051  1.00 52.63           N  
ATOM   2442  N   SER A 713      89.656  63.276  51.022  1.00 51.82           N  
ATOM   2443  CA  SER A 713      89.146  64.477  50.354  1.00 52.64           C  
ATOM   2444  C   SER A 713      89.904  64.764  49.064  1.00 53.45           C  
ATOM   2445  O   SER A 713      91.103  64.492  48.960  1.00 54.07           O  
ATOM   2446  CB  SER A 713      89.231  65.700  51.282  1.00 53.12           C  
ATOM   2447  OG  SER A 713      88.973  66.915  50.590  1.00 52.51           O  
ATOM   2448  N   LYS A 714      89.190  65.320  48.089  1.00 54.61           N  
ATOM   2449  CA  LYS A 714      89.775  65.692  46.807  1.00 54.75           C  
ATOM   2450  C   LYS A 714      90.595  66.978  46.921  1.00 54.62           C  
ATOM   2451  O   LYS A 714      91.493  67.197  46.108  1.00 55.67           O  
ATOM   2452  CB  LYS A 714      88.682  65.829  45.740  1.00 56.16           C  
ATOM   2453  CG  LYS A 714      89.194  65.913  44.306  1.00 57.02           C  
ATOM   2454  CD  LYS A 714      89.181  67.333  43.760  1.00 57.29           C  
ATOM   2455  CE  LYS A 714      87.782  67.748  43.325  1.00 57.53           C  
ATOM   2456  NZ  LYS A 714      87.734  69.151  42.830  1.00 57.56           N  
ATOM   2457  N   HIS A 715      90.289  67.826  47.912  1.00 53.97           N  
ATOM   2458  CA  HIS A 715      91.143  68.981  48.230  1.00 53.26           C  
ATOM   2459  C   HIS A 715      92.361  68.503  49.010  1.00 51.41           C  
ATOM   2460  O   HIS A 715      92.236  67.717  49.950  1.00 50.62           O  
ATOM   2461  CB  HIS A 715      90.391  70.057  49.024  1.00 53.94           C  
ATOM   2462  CG  HIS A 715      91.165  71.330  49.198  0.20 54.76           C  
ATOM   2463  ND1 HIS A 715      91.783  71.977  48.149  0.20 55.44           N  
ATOM   2464  CD2 HIS A 715      91.413  72.079  50.298  1.00 54.85           C  
ATOM   2465  CE1 HIS A 715      92.383  73.065  48.597  1.00 56.55           C  
ATOM   2466  NE2 HIS A 715      92.173  73.151  49.898  1.00 56.31           N  
ATOM   2467  N   LYS A 716      93.530  69.010  48.625  1.00 50.80           N  
ATOM   2468  CA  LYS A 716      94.815  68.428  49.025  1.00 49.19           C  
ATOM   2469  C   LYS A 716      95.208  68.770  50.459  1.00 46.88           C  
ATOM   2470  O   LYS A 716      95.643  67.893  51.207  1.00 45.95           O  
ATOM   2471  CB  LYS A 716      95.926  68.832  48.036  1.00 49.91           C  
ATOM   2472  CG  LYS A 716      96.011  67.954  46.786  1.00 50.25           C  
ATOM   2473  CD  LYS A 716      94.683  67.835  46.045  0.20 50.07           C  
ATOM   2474  CE  LYS A 716      94.790  67.009  44.773  0.20 50.01           C  
ATOM   2475  NZ  LYS A 716      94.945  65.554  45.059  0.20 49.99           N  
ATOM   2476  N   MET A 717      95.051  70.035  50.839  1.00 44.98           N  
ATOM   2477  CA  MET A 717      95.375  70.474  52.200  1.00 43.96           C  
ATOM   2478  C   MET A 717      94.373  69.979  53.252  1.00 41.73           C  
ATOM   2479  O   MET A 717      94.750  69.803  54.412  1.00 41.49           O  
ATOM   2480  CB  MET A 717      95.523  72.000  52.259  1.00 44.66           C  
ATOM   2481  CG  MET A 717      96.693  72.530  51.436  1.00 45.96           C  
ATOM   2482  SD  MET A 717      98.309  72.009  52.059  0.50 47.35           S  
ATOM   2483  CE  MET A 717      99.324  72.186  50.592  1.00 48.26           C  
ATOM   2484  N   ILE A 718      93.117  69.750  52.856  1.00 39.42           N  
ATOM   2485  CA  ILE A 718      92.138  69.062  53.723  1.00 38.01           C  
ATOM   2486  C   ILE A 718      92.520  67.586  53.906  1.00 37.33           C  
ATOM   2487  O   ILE A 718      92.488  67.075  55.030  1.00 37.45           O  
ATOM   2488  CB  ILE A 718      90.681  69.198  53.198  1.00 37.41           C  
ATOM   2489  CG1 ILE A 718      90.177  70.624  53.442  1.00 37.26           C  
ATOM   2490  CG2 ILE A 718      89.738  68.210  53.888  1.00 36.75           C  
ATOM   2491  CD1 ILE A 718      88.918  70.991  52.680  1.00 37.26           C  
ATOM   2492  N   ALA A 719      92.870  66.913  52.810  1.00 36.02           N  
ATOM   2493  CA  ALA A 719      93.325  65.518  52.866  1.00 35.78           C  
ATOM   2494  C   ALA A 719      94.587  65.375  53.718  1.00 35.49           C  
ATOM   2495  O   ALA A 719      94.641  64.530  54.610  1.00 35.63           O  
ATOM   2496  CB  ALA A 719      93.572  64.978  51.465  1.00 35.67           C  
ATOM   2497  N   MET A 720      95.583  66.219  53.444  1.00 35.43           N  
ATOM   2498  CA  MET A 720      96.855  66.220  54.180  1.00 35.45           C  
ATOM   2499  C   MET A 720      96.675  66.631  55.646  1.00 34.66           C  
ATOM   2500  O   MET A 720      97.270  66.027  56.538  1.00 34.14           O  
ATOM   2501  CB  MET A 720      97.865  67.162  53.502  1.00 35.88           C  
ATOM   2502  CG  MET A 720      99.288  67.080  54.042  1.00 36.52           C  
ATOM   2503  SD  MET A 720     100.327  68.459  53.516  1.00 38.88           S  
ATOM   2504  CE  MET A 720     100.319  68.236  51.737  1.00 38.43           C  
ATOM   2505  N   GLY A 721      95.863  67.659  55.879  1.00 34.37           N  
ATOM   2506  CA  GLY A 721      95.680  68.229  57.211  1.00 33.80           C  
ATOM   2507  C   GLY A 721      94.931  67.320  58.163  1.00 33.66           C  
ATOM   2508  O   GLY A 721      95.339  67.158  59.316  1.00 34.06           O  
ATOM   2509  N   SER A 722      93.836  66.730  57.683  1.00 32.99           N  
ATOM   2510  CA  SER A 722      93.054  65.785  58.486  1.00 32.57           C  
ATOM   2511  C   SER A 722      93.834  64.502  58.770  1.00 32.50           C  
ATOM   2512  O   SER A 722      93.786  63.990  59.888  1.00 32.94           O  
ATOM   2513  CB  SER A 722      91.709  65.462  57.820  1.00 31.80           C  
ATOM   2514  OG  SER A 722      91.875  65.002  56.494  1.00 31.22           O  
ATOM   2515  N   ALA A 723      94.562  64.005  57.767  1.00 32.67           N  
ATOM   2516  CA  ALA A 723      95.354  62.767  57.896  1.00 32.72           C  
ATOM   2517  C   ALA A 723      96.491  62.875  58.911  1.00 32.83           C  
ATOM   2518  O   ALA A 723      96.693  61.963  59.717  1.00 33.11           O  
ATOM   2519  CB  ALA A 723      95.913  62.350  56.542  1.00 32.29           C  
ATOM   2520  N   ALA A 724      97.230  63.984  58.860  1.00 33.18           N  
ATOM   2521  CA  ALA A 724      98.356  64.222  59.773  1.00 33.32           C  
ATOM   2522  C   ALA A 724      97.896  64.406  61.222  1.00 33.29           C  
ATOM   2523  O   ALA A 724      98.550  63.926  62.150  1.00 32.77           O  
ATOM   2524  CB  ALA A 724      99.164  65.427  59.316  1.00 33.12           C  
ATOM   2525  N   ALA A 725      96.779  65.110  61.401  1.00 33.64           N  
ATOM   2526  CA  ALA A 725      96.122  65.231  62.705  1.00 34.27           C  
ATOM   2527  C   ALA A 725      95.546  63.891  63.169  1.00 34.62           C  
ATOM   2528  O   ALA A 725      95.576  63.591  64.358  1.00 34.68           O  
ATOM   2529  CB  ALA A 725      95.025  66.286  62.656  1.00 34.75           C  
ATOM   2530  N   LEU A 726      95.019  63.100  62.231  1.00 35.78           N  
ATOM   2531  CA  LEU A 726      94.529  61.748  62.525  1.00 36.41           C  
ATOM   2532  C   LEU A 726      95.652  60.823  62.998  1.00 37.77           C  
ATOM   2533  O   LEU A 726      95.483  60.130  64.003  1.00 40.13           O  
ATOM   2534  CB  LEU A 726      93.817  61.139  61.310  1.00 36.14           C  
ATOM   2535  CG  LEU A 726      93.231  59.727  61.437  1.00 36.09           C  
ATOM   2536  CD1 LEU A 726      92.205  59.640  62.558  1.00 36.04           C  
ATOM   2537  CD2 LEU A 726      92.611  59.310  60.113  1.00 36.33           C  
ATOM   2538  N   ARG A 727      96.785  60.810  62.287  1.00 37.39           N  
ATOM   2539  CA  ARG A 727      97.954  60.018  62.717  1.00 37.49           C  
ATOM   2540  C   ARG A 727      98.341  60.341  64.160  1.00 37.78           C  
ATOM   2541  O   ARG A 727      98.530  59.434  64.970  1.00 37.87           O  
ATOM   2542  CB  ARG A 727      99.177  60.236  61.811  1.00 37.63           C  
ATOM   2543  CG  ARG A 727      99.022  59.727  60.383  1.00 38.19           C  
ATOM   2544  CD  ARG A 727     100.189  58.866  59.908  0.50 38.06           C  
ATOM   2545  NE  ARG A 727     101.502  59.475  60.120  0.50 37.93           N  
ATOM   2546  CZ  ARG A 727     102.471  58.923  60.843  0.50 37.59           C  
ATOM   2547  NH1 ARG A 727     103.633  59.542  60.983  0.50 37.44           N  
ATOM   2548  NH2 ARG A 727     102.282  57.744  61.420  0.50 37.96           N  
ATOM   2549  N   ASN A 728      98.437  61.634  64.471  1.00 38.21           N  
ATOM   2550  CA  ASN A 728      98.788  62.100  65.819  1.00 38.53           C  
ATOM   2551  C   ASN A 728      97.839  61.572  66.897  1.00 39.40           C  
ATOM   2552  O   ASN A 728      98.293  61.116  67.946  1.00 38.84           O  
ATOM   2553  CB  ASN A 728      98.829  63.636  65.878  1.00 37.97           C  
ATOM   2554  CG  ASN A 728     100.042  64.225  65.178  1.00 37.70           C  
ATOM   2555  OD1 ASN A 728     100.857  63.507  64.592  1.00 37.43           O  
ATOM   2556  ND2 ASN A 728     100.167  65.546  65.238  1.00 37.65           N  
ATOM   2557  N   LEU A 729      96.534  61.630  66.637  1.00 40.56           N  
ATOM   2558  CA  LEU A 729      95.549  61.107  67.586  1.00 42.97           C  
ATOM   2559  C   LEU A 729      95.574  59.575  67.652  1.00 44.91           C  
ATOM   2560  O   LEU A 729      95.482  59.010  68.743  1.00 44.64           O  
ATOM   2561  CB  LEU A 729      94.134  61.610  67.266  1.00 43.33           C  
ATOM   2562  CG  LEU A 729      93.860  63.120  67.368  1.00 43.27           C  
ATOM   2563  CD1 LEU A 729      92.367  63.374  67.204  1.00 43.56           C  
ATOM   2564  CD2 LEU A 729      94.359  63.733  68.672  1.00 43.19           C  
ATOM   2565  N   MET A 730      95.713  58.911  66.504  1.00 46.72           N  
ATOM   2566  CA  MET A 730      95.825  57.443  66.464  1.00 47.71           C  
ATOM   2567  C   MET A 730      97.087  56.947  67.182  1.00 47.93           C  
ATOM   2568  O   MET A 730      97.031  55.973  67.937  1.00 47.27           O  
ATOM   2569  CB  MET A 730      95.803  56.924  65.017  1.00 48.05           C  
ATOM   2570  CG  MET A 730      94.472  57.102  64.298  1.00 48.12           C  
ATOM   2571  SD  MET A 730      93.158  56.020  64.888  0.50 48.79           S  
ATOM   2572  CE  MET A 730      93.689  54.445  64.219  1.00 50.10           C  
ATOM   2573  N   ALA A 731      98.207  57.638  66.966  1.00 48.22           N  
ATOM   2574  CA  ALA A 731      99.485  57.302  67.609  1.00 48.85           C  
ATOM   2575  C   ALA A 731      99.568  57.660  69.102  1.00 49.10           C  
ATOM   2576  O   ALA A 731     100.540  57.283  69.760  1.00 48.93           O  
ATOM   2577  CB  ALA A 731     100.639  57.959  66.858  1.00 48.90           C  
ATOM   2578  N   ASN A 732      98.583  58.401  69.619  1.00 49.59           N  
ATOM   2579  CA  ASN A 732      98.503  58.749  71.041  1.00 50.66           C  
ATOM   2580  C   ASN A 732      97.104  58.438  71.582  1.00 52.32           C  
ATOM   2581  O   ASN A 732      96.428  59.310  72.135  1.00 52.99           O  
ATOM   2582  CB  ASN A 732      98.849  60.231  71.240  1.00 50.86           C  
ATOM   2583  CG  ASN A 732     100.293  60.547  70.888  1.00 50.74           C  
ATOM   2584  OD1 ASN A 732     100.576  61.151  69.854  1.00 49.80           O  
ATOM   2585  ND2 ASN A 732     101.215  60.129  71.745  1.00 51.73           N  
ATOM   2586  N   ARG A 733      96.681  57.184  71.416  1.00 54.27           N  
ATOM   2587  CA  ARG A 733      95.379  56.717  71.900  1.00 55.29           C  
ATOM   2588  C   ARG A 733      95.392  56.717  73.437  1.00 56.24           C  
ATOM   2589  O   ARG A 733      96.252  56.065  74.032  1.00 54.84           O  
ATOM   2590  CB  ARG A 733      95.085  55.307  71.364  1.00 56.41           C  
ATOM   2591  CG  ARG A 733      93.644  54.832  71.535  1.00 57.80           C  
ATOM   2592  CD  ARG A 733      93.464  53.398  71.047  1.00 58.54           C  
ATOM   2593  NE  ARG A 733      92.062  53.063  70.756  1.00 58.72           N  
ATOM   2594  CZ  ARG A 733      91.511  52.928  69.541  1.00 58.66           C  
ATOM   2595  NH1 ARG A 733      92.214  53.090  68.417  1.00 58.23           N  
ATOM   2596  NH2 ARG A 733      90.218  52.616  69.447  1.00 58.54           N  
ATOM   2597  N   PRO A 734      94.471  57.469  74.085  1.00 58.74           N  
ATOM   2598  CA  PRO A 734      94.434  57.458  75.556  1.00 60.41           C  
ATOM   2599  C   PRO A 734      94.077  56.092  76.143  1.00 62.39           C  
ATOM   2600  O   PRO A 734      93.240  55.380  75.580  1.00 62.08           O  
ATOM   2601  CB  PRO A 734      93.343  58.484  75.893  1.00 59.50           C  
ATOM   2602  CG  PRO A 734      93.289  59.380  74.711  1.00 59.32           C  
ATOM   2603  CD  PRO A 734      93.555  58.487  73.538  1.00 59.09           C  
ATOM   2604  N   ALA A 735      94.702  55.756  77.274  1.00 65.27           N  
ATOM   2605  CA  ALA A 735      94.563  54.440  77.923  1.00 67.61           C  
ATOM   2606  C   ALA A 735      93.114  53.979  78.130  1.00 69.48           C  
ATOM   2607  O   ALA A 735      92.805  52.800  77.934  1.00 70.06           O  
ATOM   2608  CB  ALA A 735      95.306  54.433  79.253  1.00 67.73           C  
ATOM   2609  N   LYS A 736      92.237  54.910  78.512  1.00 71.14           N  
ATOM   2610  CA  LYS A 736      90.806  54.610  78.702  1.00 72.60           C  
ATOM   2611  C   LYS A 736      90.039  54.229  77.420  1.00 74.26           C  
ATOM   2612  O   LYS A 736      88.926  53.704  77.512  1.00 74.09           O  
ATOM   2613  CB  LYS A 736      90.084  55.752  79.437  1.00 73.37           C  
ATOM   2614  CG  LYS A 736      90.028  57.097  78.720  1.00 73.97           C  
ATOM   2615  CD  LYS A 736      89.180  58.089  79.507  1.00 74.67           C  
ATOM   2616  CE  LYS A 736      89.577  59.533  79.236  1.00 75.72           C  
ATOM   2617  NZ  LYS A 736      89.344  59.947  77.825  1.00 76.41           N  
ATOM   2618  N   TYR A 737      90.623  54.492  76.246  1.00 75.73           N  
ATOM   2619  CA  TYR A 737      90.131  53.941  74.971  1.00 77.41           C  
ATOM   2620  C   TYR A 737      90.891  52.665  74.547  1.00 80.02           C  
ATOM   2621  O   TYR A 737      91.012  52.370  73.354  1.00 80.29           O  
ATOM   2622  CB  TYR A 737      90.184  55.012  73.870  1.00 76.00           C  
ATOM   2623  CG  TYR A 737      89.214  56.154  74.093  1.00 75.70           C  
ATOM   2624  CD1 TYR A 737      87.837  55.961  73.951  1.00 74.93           C  
ATOM   2625  CD2 TYR A 737      89.666  57.431  74.442  1.00 74.99           C  
ATOM   2626  CE1 TYR A 737      86.939  57.002  74.153  1.00 74.22           C  
ATOM   2627  CE2 TYR A 737      88.774  58.478  74.646  1.00 74.04           C  
ATOM   2628  CZ  TYR A 737      87.413  58.259  74.500  1.00 73.90           C  
ATOM   2629  OH  TYR A 737      86.525  59.291  74.698  1.00 72.63           O  
ATOM   2630  N   LYS A 738      91.396  51.919  75.532  1.00 83.17           N  
ATOM   2631  CA  LYS A 738      91.984  50.595  75.326  1.00 85.70           C  
ATOM   2632  C   LYS A 738      91.557  49.715  76.507  1.00 86.88           C  
ATOM   2633  O   LYS A 738      92.291  49.561  77.486  1.00 87.25           O  
ATOM   2634  CB  LYS A 738      93.514  50.702  75.201  1.00 86.02           C  
ATOM   2635  CG  LYS A 738      94.252  49.388  74.934  1.00 86.13           C  
ATOM   2636  CD  LYS A 738      95.082  48.911  76.125  1.00 85.58           C  
ATOM   2637  CE  LYS A 738      95.983  47.739  75.764  1.00 84.56           C  
ATOM   2638  NZ  LYS A 738      95.218  46.485  75.517  1.00 84.27           N  
ATOM   2639  N   ASP A 739      90.338  49.182  76.415  1.00 85.70           N  
ATOM   2640  CA  ASP A 739      89.748  48.347  77.470  1.00 85.13           C  
ATOM   2641  C   ASP A 739      88.788  47.323  76.865  1.00 85.14           C  
ATOM   2642  O   ASP A 739      88.927  46.119  77.083  1.00 83.90           O  
ATOM   2643  CB  ASP A 739      89.002  49.217  78.496  1.00 84.73           C  
ATOM   2644  CG  ASP A 739      89.941  49.953  79.447  1.00 83.18           C  
ATOM   2645  OD1 ASP A 739      90.774  49.292  80.104  1.00 81.76           O  
ATOM   2646  OD2 ASP A 739      89.842  51.194  79.542  1.00 81.12           O  
TER    2647      ASP A 739                                                      
HETATM 2648  C8  ANN B   0      99.577  79.956  54.872  1.00 27.40           C  
HETATM 2649  O3  ANN B   0      99.693  81.350  54.590  1.00 27.35           O  
HETATM 2650  C5  ANN B   0      98.669  82.087  54.045  1.00 26.96           C  
HETATM 2651  C6  ANN B   0      97.657  81.520  53.271  1.00 26.72           C  
HETATM 2652  C7  ANN B   0      96.643  82.318  52.740  1.00 26.72           C  
HETATM 2653  C2  ANN B   0      96.611  83.700  52.959  1.00 26.58           C  
HETATM 2654  C3  ANN B   0      97.632  84.250  53.743  1.00 26.84           C  
HETATM 2655  C4  ANN B   0      98.646  83.455  54.276  1.00 26.96           C  
HETATM 2656  C1  ANN B   0      95.485  84.533  52.364  1.00 26.53           C  
HETATM 2657  O2  ANN B   0      94.612  83.945  51.739  1.00 25.78           O  
ATOM   2658  N   ALA B   1      95.427  85.869  52.513  1.00 26.44           N  
ATOM   2659  CA  ALA B   1      94.327  86.689  52.014  1.00 26.55           C  
ATOM   2660  C   ALA B   1      94.469  87.120  50.547  1.00 26.90           C  
ATOM   2661  O   ALA B   1      93.520  87.664  49.977  1.00 25.93           O  
ATOM   2662  CB  ALA B   1      94.164  87.916  52.894  1.00 26.54           C  
ATOM   2663  N   GLY B   2      95.641  86.898  49.946  1.00 27.44           N  
ATOM   2664  CA  GLY B   2      95.889  87.313  48.563  1.00 28.03           C  
ATOM   2665  C   GLY B   2      96.098  88.813  48.451  1.00 28.72           C  
ATOM   2666  O   GLY B   2      96.481  89.467  49.424  1.00 29.20           O  
ATOM   2667  N   GLU B   3      95.829  89.356  47.265  1.00 29.15           N  
ATOM   2668  CA  GLU B   3      95.830  90.806  47.029  1.00 29.04           C  
ATOM   2669  C   GLU B   3      94.579  91.218  46.249  1.00 28.41           C  
ATOM   2670  O   GLU B   3      93.890  90.368  45.684  1.00 28.11           O  
ATOM   2671  CB  GLU B   3      97.100  91.236  46.285  1.00 29.68           C  
ATOM   2672  CG  GLU B   3      97.354  90.514  44.968  1.00 30.51           C  
ATOM   2673  CD  GLU B   3      98.614  90.984  44.258  1.00 31.43           C  
ATOM   2674  OE1 GLU B   3      99.112  90.245  43.381  1.00 32.60           O  
ATOM   2675  OE2 GLU B   3      99.116  92.090  44.562  1.00 31.45           O  
ATOM   2676  N   SER B   4      94.293  92.520  46.217  1.00 27.47           N  
ATOM   2677  CA  SER B   4      93.084  93.028  45.558  1.00 26.84           C  
ATOM   2678  C   SER B   4      93.153  94.518  45.212  1.00 26.65           C  
ATOM   2679  O   SER B   4      93.857  95.286  45.870  1.00 26.94           O  
ATOM   2680  CB  SER B   4      91.871  92.768  46.463  1.00 26.31           C  
ATOM   2681  OG  SER B   4      90.721  93.491  46.053  1.00 25.35           O  
ATOM   2682  N   LEU B   5      92.402  94.910  44.178  1.00 26.37           N  
ATOM   2683  CA  LEU B   5      92.062  96.319  43.933  1.00 26.12           C  
ATOM   2684  C   LEU B   5      91.271  96.826  45.129  1.00 25.94           C  
ATOM   2685  O   LEU B   5      90.673  96.029  45.851  1.00 25.82           O  
ATOM   2686  CB  LEU B   5      91.195  96.480  42.679  1.00 26.00           C  
ATOM   2687  CG  LEU B   5      91.789  96.150  41.309  1.00 25.96           C  
ATOM   2688  CD1 LEU B   5      90.708  96.271  40.249  1.00 25.52           C  
ATOM   2689  CD2 LEU B   5      92.965  97.059  40.987  1.00 26.04           C  
ATOM   2690  N   TYR B   6      91.249  98.139  45.338  1.00 25.65           N  
ATOM   2691  CA  TYR B   6      90.545  98.680  46.496  1.00 25.61           C  
ATOM   2692  C   TYR B   6      89.034  98.411  46.403  1.00 25.94           C  
ATOM   2693  O   TYR B   6      88.452  98.457  45.321  1.00 25.53           O  
ATOM   2694  CB  TYR B   6      90.805 100.178  46.710  1.00 25.06           C  
ATOM   2695  CG  TYR B   6      90.027 100.659  47.906  1.00 25.13           C  
ATOM   2696  CD1 TYR B   6      90.473 100.387  49.199  1.00 24.79           C  
ATOM   2697  CD2 TYR B   6      88.785 101.291  47.755  1.00 24.96           C  
ATOM   2698  CE1 TYR B   6      89.742 100.782  50.307  1.00 24.71           C  
ATOM   2699  CE2 TYR B   6      88.045 101.685  48.858  1.00 24.75           C  
ATOM   2700  CZ  TYR B   6      88.528 101.431  50.130  1.00 24.77           C  
ATOM   2701  OH  TYR B   6      87.799 101.816  51.228  1.00 24.93           O  
ATOM   2702  N   GLU B   7      88.432  98.130  47.558  1.00 26.94           N  
ATOM   2703  CA  GLU B   7      87.007  97.828  47.686  1.00 27.87           C  
ATOM   2704  C   GLU B   7      86.477  98.277  49.043  1.00 28.07           C  
ATOM   2705  O   GLU B   7      85.434  98.903  49.123  1.00 27.93           O  
ATOM   2706  CB  GLU B   7      86.763  96.328  47.547  1.00 28.89           C  
ATOM   2707  CG  GLU B   7      86.578  95.831  46.128  1.00 29.82           C  
ATOM   2708  CD  GLU B   7      85.783  94.543  46.093  1.00 30.54           C  
ATOM   2709  OE1 GLU B   7      84.746  94.497  45.396  1.00 31.76           O  
ATOM   2710  OE2 GLU B   7      86.178  93.579  46.783  1.00 30.68           O  
HETATM 2711  N   NH2 B   8      87.200  97.923  50.213  1.00 27.87           N  
TER    2712      NH2 B   8                                                      
HETATM 2713  C1  GOL A 801      98.687  66.351  44.919  1.00 47.69           C  
HETATM 2714  O1  GOL A 801      98.818  65.386  45.970  1.00 48.23           O  
HETATM 2715  C2  GOL A 801      99.543  67.575  45.216  1.00 47.69           C  
HETATM 2716  O2  GOL A 801     100.860  67.173  45.631  1.00 50.33           O  
HETATM 2717  C3  GOL A 801      99.626  68.442  43.965  1.00 46.93           C  
HETATM 2718  O3  GOL A 801     100.511  69.540  44.203  1.00 46.07           O  
HETATM 2719  C1  GOL A 802     109.285 114.303  39.093  1.00 59.37           C  
HETATM 2720  O1  GOL A 802     108.096 114.753  38.442  1.00 58.88           O  
HETATM 2721  C2  GOL A 802     109.284 112.798  39.362  1.00 59.78           C  
HETATM 2722  O2  GOL A 802     109.034 112.592  40.758  1.00 61.01           O  
HETATM 2723  C3  GOL A 802     108.259 112.016  38.531  1.00 60.07           C  
HETATM 2724  O3  GOL A 802     108.286 112.396  37.150  1.00 60.37           O  
HETATM 2725  C1  GOL A 803      89.211  93.976  49.547  1.00 49.75           C  
HETATM 2726  O1  GOL A 803      89.170  92.761  50.308  1.00 50.36           O  
HETATM 2727  C2  GOL A 803      90.556  94.666  49.771  1.00 49.41           C  
HETATM 2728  O2  GOL A 803      90.750  94.893  51.178  1.00 50.79           O  
HETATM 2729  C3  GOL A 803      90.637  95.968  48.983  1.00 48.06           C  
HETATM 2730  O3  GOL A 803      90.604  97.130  49.823  1.00 48.72           O  
HETATM 2731  S   SO4 A 804      84.304 106.009  60.642  1.00 71.29           S  
HETATM 2732  O1  SO4 A 804      84.931 105.288  59.516  1.00 67.80           O  
HETATM 2733  O2  SO4 A 804      82.832 105.981  60.481  1.00 70.67           O  
HETATM 2734  O3  SO4 A 804      84.774 107.413  60.645  1.00 71.11           O  
HETATM 2735  O4  SO4 A 804      84.677 105.364  61.924  1.00 69.48           O  
HETATM 2736  S   SO4 A 805      83.464 108.439  49.974  0.50 31.11           S  
HETATM 2737  O1  SO4 A 805      84.765 107.928  49.501  0.50 31.63           O  
HETATM 2738  O2  SO4 A 805      83.075 109.616  49.166  0.50 30.62           O  
HETATM 2739  O3  SO4 A 805      83.570 108.820  51.400  0.50 30.84           O  
HETATM 2740  O4  SO4 A 805      82.464 107.359  49.810  0.50 31.29           O  
HETATM 2741  C1  PEG A 806      85.555  64.953  48.987  1.00 52.82           C  
HETATM 2742  O1  PEG A 806      86.435  65.302  47.911  1.00 52.48           O  
HETATM 2743  C2  PEG A 806      85.183  66.198  49.785  1.00 52.42           C  
HETATM 2744  O2  PEG A 806      86.313  66.831  50.379  1.00 51.44           O  
HETATM 2745  C3  PEG A 806      86.033  68.144  50.882  1.00 51.71           C  
HETATM 2746  C4  PEG A 806      85.292  68.089  52.220  1.00 51.20           C  
HETATM 2747  O4  PEG A 806      84.012  68.742  52.148  1.00 50.34           O  
HETATM 2748  C1  GOL B 101      84.503 101.207  53.948  1.00 36.25           C  
HETATM 2749  O1  GOL B 101      84.790 102.506  53.424  1.00 36.11           O  
HETATM 2750  C2  GOL B 101      83.803 100.321  52.915  1.00 36.52           C  
HETATM 2751  O2  GOL B 101      83.430 101.060  51.741  1.00 36.75           O  
HETATM 2752  C3  GOL B 101      84.728  99.173  52.528  1.00 36.55           C  
HETATM 2753  O3  GOL B 101      84.163  98.383  51.475  1.00 36.74           O  
HETATM 2754  C1  GOL B 102      98.928  80.904  49.472  1.00 52.05           C  
HETATM 2755  O1  GOL B 102      97.875  81.575  50.156  1.00 52.12           O  
HETATM 2756  C2  GOL B 102      98.444  79.510  49.111  1.00 52.88           C  
HETATM 2757  O2  GOL B 102      97.331  79.603  48.211  1.00 53.25           O  
HETATM 2758  C3  GOL B 102      99.597  78.773  48.456  1.00 52.87           C  
HETATM 2759  O3  GOL B 102      99.132  77.684  47.647  1.00 52.63           O  
HETATM 2760  C1  PEG B 103      90.266  82.478  45.911  1.00 64.46           C  
HETATM 2761  O1  PEG B 103      89.514  82.511  47.130  1.00 64.90           O  
HETATM 2762  C2  PEG B 103      89.596  83.379  44.881  1.00 64.55           C  
HETATM 2763  O2  PEG B 103      90.580  84.005  44.057  1.00 65.01           O  
HETATM 2764  C3  PEG B 103      90.087  84.431  42.782  1.00 64.22           C  
HETATM 2765  C4  PEG B 103      90.288  83.324  41.751  1.00 64.32           C  
HETATM 2766  O4  PEG B 103      89.584  83.644  40.544  1.00 63.55           O  
HETATM 2767  O   HOH A 901      98.627 118.485  54.195  1.00 23.03           O  
HETATM 2768  O   HOH A 902     106.641 112.037  41.383  1.00 21.73           O  
HETATM 2769  O   HOH A 903      84.453  81.709  69.267  1.00 34.69           O  
HETATM 2770  O   HOH A 904      87.384  95.631  53.643  1.00 27.82           O  
HETATM 2771  O   HOH A 905     112.605  99.567  58.207  1.00 33.49           O  
HETATM 2772  O   HOH A 906      89.415  91.691  52.953  1.00 38.07           O  
HETATM 2773  O   HOH A 907     101.160  63.502  61.716  1.00 32.60           O  
HETATM 2774  O   HOH A 908      75.344  88.443  56.964  1.00 27.15           O  
HETATM 2775  O   HOH A 909      91.669  77.510  62.153  1.00 27.18           O  
HETATM 2776  O   HOH A 910      86.417 110.850  54.285  1.00 37.61           O  
HETATM 2777  O   HOH A 911      99.261 122.480  43.875  1.00 24.56           O  
HETATM 2778  O   HOH A 912     109.101  84.780  54.092  1.00 22.36           O  
HETATM 2779  O   HOH A 913      83.351  93.827  64.172  1.00 33.69           O  
HETATM 2780  O   HOH A 914     107.188  78.505  73.354  1.00 49.81           O  
HETATM 2781  O   HOH A 915     106.164 113.438  35.763  1.00 33.88           O  
HETATM 2782  O   HOH A 916     100.906 100.922  70.566  1.00 37.42           O  
HETATM 2783  O   HOH A 917      85.137 100.334  56.937  1.00 33.52           O  
HETATM 2784  O   HOH A 918      82.173 106.341  52.347  1.00 43.02           O  
HETATM 2785  O   HOH A 919      82.042  73.436  76.382  1.00 36.92           O  
HETATM 2786  O   HOH A 920     109.986  86.977  50.214  1.00 25.92           O  
HETATM 2787  O   HOH A 921      99.648  93.737  74.324  1.00 29.05           O  
HETATM 2788  O   HOH A 922      93.851  71.298  46.441  1.00 57.03           O  
HETATM 2789  O   HOH A 923     106.632  86.762  48.802  1.00 20.07           O  
HETATM 2790  O   HOH A 924      82.513  70.469  55.454  1.00 32.89           O  
HETATM 2791  O   HOH A 925     100.895  99.526  38.925  1.00 36.02           O  
HETATM 2792  O   HOH A 926     105.876  94.139  62.881  1.00 20.24           O  
HETATM 2793  O   HOH A 927      88.855  79.705  58.963  1.00 23.69           O  
HETATM 2794  O   HOH A 928      96.465  80.000  56.882  1.00 30.17           O  
HETATM 2795  O   HOH A 929     105.401 114.770  45.552  1.00 42.66           O  
HETATM 2796  O   HOH A 930      82.488  88.347  57.586  1.00 29.05           O  
HETATM 2797  O   HOH A 931      97.314  86.680  72.936  1.00 33.34           O  
HETATM 2798  O   HOH A 932     102.320  61.110  65.254  1.00 41.98           O  
HETATM 2799  O   HOH A 933     107.497 112.718  43.940  1.00 30.15           O  
HETATM 2800  O   HOH A 934      94.428  86.273  74.350  1.00 33.70           O  
HETATM 2801  O   HOH A 935      92.706  96.922  36.629  1.00 23.89           O  
HETATM 2802  O   HOH A 936      94.032  95.351  49.099  1.00 30.88           O  
HETATM 2803  O   HOH A 937     108.584 111.894  51.640  1.00 49.48           O  
HETATM 2804  O   HOH A 938      92.397 121.880  54.701  1.00 39.50           O  
HETATM 2805  O   HOH A 939     106.621  88.061  41.447  1.00 45.22           O  
HETATM 2806  O   HOH A 940      87.641  60.763  68.578  1.00 28.13           O  
HETATM 2807  O   HOH A 941      82.919 103.053  63.094  1.00 37.88           O  
HETATM 2808  O   HOH A 942      99.805 110.749  62.229  1.00 29.89           O  
HETATM 2809  O   HOH A 943      99.597 100.330  67.851  1.00 48.34           O  
HETATM 2810  O   HOH A 944     107.137  89.382  70.804  1.00 39.18           O  
HETATM 2811  O   HOH A 945     107.282 117.341  45.341  1.00 43.32           O  
HETATM 2812  O   HOH A 946      90.583 100.034  65.702  1.00 34.82           O  
HETATM 2813  O   HOH A 947     102.192 120.506  23.558  1.00 44.21           O  
HETATM 2814  O   HOH A 948     105.281 126.761  52.711  1.00 23.90           O  
HETATM 2815  O   HOH A 949     112.690  83.623  60.796  1.00 43.78           O  
HETATM 2816  O   HOH A 950      99.815 101.862  65.074  1.00 33.70           O  
HETATM 2817  O   HOH A 951     103.143  79.436  57.747  1.00 32.54           O  
HETATM 2818  O   HOH A 952      89.169  77.458  60.707  1.00 28.67           O  
HETATM 2819  O   HOH A 953     114.322 104.904  58.122  1.00 33.90           O  
HETATM 2820  O   HOH A 954      84.128 110.047  44.096  1.00 39.80           O  
HETATM 2821  O   HOH A 955      84.981 105.712  65.761  1.00 41.25           O  
HETATM 2822  O   HOH A 956      91.818  70.722  76.243  1.00 37.16           O  
HETATM 2823  O   HOH A 957     103.602  98.866  66.603  1.00 30.52           O  
HETATM 2824  O   HOH A 958      86.275  88.145  68.800  1.00 29.65           O  
HETATM 2825  O   HOH A 959     113.307  88.781  47.554  1.00 33.12           O  
HETATM 2826  O   HOH A 960     115.709  98.472  54.447  1.00 39.43           O  
HETATM 2827  O   HOH A 961      96.705 132.950  50.954  1.00 42.39           O  
HETATM 2828  O   HOH A 962      91.176  68.213  78.426  1.00 50.72           O  
HETATM 2829  O   HOH A 963      79.037  93.297  62.349  1.00 38.36           O  
HETATM 2830  O   HOH A 964     105.343  94.263  65.643  1.00 28.97           O  
HETATM 2831  O   HOH A 965      82.612  85.746  58.815  1.00 26.67           O  
HETATM 2832  O   HOH A 966     103.573  71.200  74.689  1.00 39.77           O  
HETATM 2833  O   HOH A 967     110.077  91.026  64.844  1.00 50.91           O  
HETATM 2834  O   HOH A 968     106.045  86.636  43.907  1.00 28.07           O  
HETATM 2835  O   HOH A 969      84.374  59.005  72.042  1.00 41.76           O  
HETATM 2836  O   HOH A 970      98.995 120.381  32.218  1.00 34.19           O  
HETATM 2837  O   HOH A 971      81.507 104.077  54.121  1.00 35.26           O  
HETATM 2838  O   HOH A 972     109.893 117.951  47.029  1.00 48.95           O  
HETATM 2839  O   HOH A 973     102.078 120.151  29.250  1.00 38.87           O  
HETATM 2840  O   HOH A 974      87.334  69.894  47.499  1.00 35.65           O  
HETATM 2841  O   HOH A 975      81.619  77.720  77.384  1.00 36.04           O  
HETATM 2842  O   HOH A 976      81.208  67.530  68.091  1.00 41.93           O  
HETATM 2843  O   HOH A 977      83.126  65.751  59.199  1.00 48.64           O  
HETATM 2844  O   HOH A 978      94.088 120.352  32.753  1.00 52.78           O  
HETATM 2845  O   HOH A 979      96.002 116.978  16.178  1.00 36.71           O  
HETATM 2846  O   HOH A 980     111.425  87.181  56.608  1.00 40.37           O  
HETATM 2847  O   HOH A 981      87.875  89.204  52.448  1.00 44.21           O  
HETATM 2848  O   HOH A 982     111.689 116.739  55.293  1.00 38.48           O  
HETATM 2849  O   HOH A 983      92.990 122.566  58.743  1.00 37.86           O  
HETATM 2850  O   HOH A 984      90.793  54.336  56.655  1.00 41.73           O  
HETATM 2851  O   HOH A 985     115.453  99.838  51.924  1.00 33.63           O  
HETATM 2852  O   HOH A 986      80.554  56.689  58.376  1.00 41.08           O  
HETATM 2853  O   HOH A 987      86.570 106.840  70.011  1.00 40.54           O  
HETATM 2854  O   HOH A 988      86.190 116.956  50.286  1.00 34.97           O  
HETATM 2855  O   HOH A 989      84.525  89.584  67.052  1.00 40.32           O  
HETATM 2856  O   HOH A 990      95.752 129.493  57.551  1.00 51.05           O  
HETATM 2857  O   HOH A 991      87.703 110.337  35.910  1.00 38.38           O  
HETATM 2858  O   HOH A 992     107.791  83.641  77.576  1.00 43.40           O  
HETATM 2859  O   HOH B 201      84.894  95.796  52.227  1.00 23.53           O  
HETATM 2860  O   HOH B 202      87.399  84.911  39.355  1.00 33.97           O  
HETATM 2861  O   HOH B 203      95.503  87.285  45.128  1.00 24.92           O  
HETATM 2862  O   HOH B 204      96.881  88.844  41.483  1.00 40.12           O  
HETATM 2863  O   HOH B 205      94.610  83.512  48.352  1.00 33.72           O  
CONECT 2648 2649                                                                
CONECT 2649 2648 2650                                                           
CONECT 2650 2649 2651 2655                                                      
CONECT 2651 2650 2652                                                           
CONECT 2652 2651 2653                                                           
CONECT 2653 2652 2654 2656                                                      
CONECT 2654 2653 2655                                                           
CONECT 2655 2650 2654                                                           
CONECT 2656 2653 2657 2658                                                      
CONECT 2657 2656                                                                
CONECT 2658 2656                                                                
CONECT 2704 2711                                                                
CONECT 2711 2704                                                                
CONECT 2713 2714 2715                                                           
CONECT 2714 2713                                                                
CONECT 2715 2713 2716 2717                                                      
CONECT 2716 2715                                                                
CONECT 2717 2715 2718                                                           
CONECT 2718 2717                                                                
CONECT 2719 2720 2721                                                           
CONECT 2720 2719                                                                
CONECT 2721 2719 2722 2723                                                      
CONECT 2722 2721                                                                
CONECT 2723 2721 2724                                                           
CONECT 2724 2723                                                                
CONECT 2725 2726 2727                                                           
CONECT 2726 2725                                                                
CONECT 2727 2725 2728 2729                                                      
CONECT 2728 2727                                                                
CONECT 2729 2727 2730                                                           
CONECT 2730 2729                                                                
CONECT 2731 2732 2733 2734 2735                                                 
CONECT 2732 2731                                                                
CONECT 2733 2731                                                                
CONECT 2734 2731                                                                
CONECT 2735 2731                                                                
CONECT 2736 2737 2738 2739 2740                                                 
CONECT 2737 2736                                                                
CONECT 2738 2736                                                                
CONECT 2739 2736                                                                
CONECT 2740 2736                                                                
CONECT 2741 2742 2743                                                           
CONECT 2742 2741                                                                
CONECT 2743 2741 2744                                                           
CONECT 2744 2743 2745                                                           
CONECT 2745 2744 2746                                                           
CONECT 2746 2745 2747                                                           
CONECT 2747 2746                                                                
CONECT 2748 2749 2750                                                           
CONECT 2749 2748                                                                
CONECT 2750 2748 2751 2752                                                      
CONECT 2751 2750                                                                
CONECT 2752 2750 2753                                                           
CONECT 2753 2752                                                                
CONECT 2754 2755 2756                                                           
CONECT 2755 2754                                                                
CONECT 2756 2754 2757 2758                                                      
CONECT 2757 2756                                                                
CONECT 2758 2756 2759                                                           
CONECT 2759 2758                                                                
CONECT 2760 2761 2762                                                           
CONECT 2761 2760                                                                
CONECT 2762 2760 2763                                                           
CONECT 2763 2762 2764                                                           
CONECT 2764 2763 2765                                                           
CONECT 2765 2764 2766                                                           
CONECT 2766 2765                                                                
MASTER      279    0   11   26    0    0    0    6 2861    2   67   29          
END                                                                             
