# Supplementary material for: Rational design of a sensitivity-enhanced tracer for discovering efficient APC–Asef inhibitors
Source: Nat Commun. 2022 Aug 24;13:4961. doi: 10.1038/s41467-022-32612-6 (PMC9402538; doi:10.1038/s41467-022-32612-6)
Supplement: Supplementary file 4 — Source Data [file 41467_2022_32612_MOESM4_ESM.zip › Source Data/7F6M-validation_reports/D_1300022977_model-review_P1.cif]

data_7F6M
# 
_entry.id   7F6M 
# 
_audit_conform.dict_name       mmcif_pdbx.dic 
_audit_conform.dict_version    5.344 
_audit_conform.dict_location   http://mmcif.pdb.org/dictionaries/ascii/mmcif_pdbx.dic 
# 
loop_
_database_2.database_id 
_database_2.database_code 
_database_2.pdbx_database_accession 
_database_2.pdbx_DOI 
PDB   7F6M         ? ? 
WWPDB D_1300022977 ? ? 
# 
_pdbx_database_status.status_code                     AUTH 
_pdbx_database_status.status_code_sf                  AUTH 
_pdbx_database_status.status_code_mr                  ? 
_pdbx_database_status.entry_id                        7F6M 
_pdbx_database_status.recvd_initial_deposition_date   2021-06-25 
_pdbx_database_status.SG_entry                        N 
_pdbx_database_status.deposit_site                    PDBJ 
_pdbx_database_status.process_site                    PDBJ 
_pdbx_database_status.status_code_cs                  ? 
_pdbx_database_status.status_code_nmr_data            ? 
_pdbx_database_status.methods_development_category    ? 
_pdbx_database_status.pdb_format_compatible           Y 
# 
loop_
_audit_author.name 
_audit_author.pdbx_ordinal 
_audit_author.identifier_ORCID 
'Song, K.'  1 ? 
'Zhang, J.' 2 ? 
# 
_citation.abstract                  ? 
_citation.abstract_id_CAS           ? 
_citation.book_id_ISBN              ? 
_citation.book_publisher            ? 
_citation.book_publisher_city       ? 
_citation.book_title                ? 
_citation.coordinate_linkage        ? 
_citation.country                   ? 
_citation.database_id_Medline       ? 
_citation.details                   ? 
_citation.id                        primary 
_citation.journal_abbrev            'To Be Published' 
_citation.journal_id_ASTM           ? 
_citation.journal_id_CSD            0353 
_citation.journal_id_ISSN           ? 
_citation.journal_full              ? 
_citation.journal_issue             ? 
_citation.journal_volume            ? 
_citation.language                  ? 
_citation.page_first                ? 
_citation.page_last                 ? 
_citation.title                     
;Discovery of Efficient Adenomatous Polyposis Coli - Rho Guanine Nucleotide Exchange Factor 4 Inhibitors by Employing High Binding Affinity Tracer
;
_citation.year                      ? 
_citation.database_id_CSD           ? 
_citation.pdbx_database_id_DOI      ? 
_citation.pdbx_database_id_PubMed   ? 
_citation.pdbx_database_id_patent   ? 
_citation.unpublished_flag          ? 
# 
loop_
_citation_author.citation_id 
_citation_author.name 
_citation_author.ordinal 
_citation_author.identifier_ORCID 
primary 'Jie, Z.'   1 ? 
primary 'Zhang, J.' 2 ? 
# 
_cell.angle_alpha                  90.000 
_cell.angle_alpha_esd              ? 
_cell.angle_beta                   94.690 
_cell.angle_beta_esd               ? 
_cell.angle_gamma                  90.000 
_cell.angle_gamma_esd              ? 
_cell.entry_id                     7F6M 
_cell.details                      ? 
_cell.formula_units_Z              ? 
_cell.length_a                     87.751 
_cell.length_a_esd                 ? 
_cell.length_b                     82.337 
_cell.length_b_esd                 ? 
_cell.length_c                     49.743 
_cell.length_c_esd                 ? 
_cell.volume                       ? 
_cell.volume_esd                   ? 
_cell.Z_PDB                        4 
_cell.reciprocal_angle_alpha       ? 
_cell.reciprocal_angle_beta        ? 
_cell.reciprocal_angle_gamma       ? 
_cell.reciprocal_angle_alpha_esd   ? 
_cell.reciprocal_angle_beta_esd    ? 
_cell.reciprocal_angle_gamma_esd   ? 
_cell.reciprocal_length_a          ? 
_cell.reciprocal_length_b          ? 
_cell.reciprocal_length_c          ? 
_cell.reciprocal_length_a_esd      ? 
_cell.reciprocal_length_b_esd      ? 
_cell.reciprocal_length_c_esd      ? 
_cell.pdbx_unique_axis             ? 
# 
_symmetry.entry_id                         7F6M 
_symmetry.cell_setting                     ? 
_symmetry.Int_Tables_number                5 
_symmetry.space_group_name_Hall            ? 
_symmetry.space_group_name_H-M             'C 1 2 1' 
_symmetry.pdbx_full_space_group_name_H-M   ? 
# 
loop_
_entity.id 
_entity.type 
_entity.src_method 
_entity.pdbx_description 
_entity.formula_weight 
_entity.pdbx_number_of_molecules 
_entity.pdbx_ec 
_entity.pdbx_mutation 
_entity.pdbx_fragment 
_entity.details 
1 polymer     man 'Adenomatous polyposis coli protein' 39137.047 1  ? ? ? ? 
2 polymer     man 'MAI-516 inhibitor'                  899.921   1  ? ? ? ? 
3 non-polymer syn GLYCEROL                             92.094    5  ? ? ? ? 
4 non-polymer syn 'SULFATE ION'                        96.063    2  ? ? ? ? 
5 non-polymer syn 'DI(HYDROXYETHYL)ETHER'              106.120   2  ? ? ? ? 
6 water       nat water                                18.015    97 ? ? ? ? 
# 
_entity_name_com.entity_id   1 
_entity_name_com.name        'Protein APC,Deleted in polyposis 2.5' 
# 
loop_
_entity_poly.entity_id 
_entity_poly.type 
_entity_poly.nstd_linkage 
_entity_poly.nstd_monomer 
_entity_poly.pdbx_seq_one_letter_code 
_entity_poly.pdbx_seq_one_letter_code_can 
_entity_poly.pdbx_strand_id 
_entity_poly.pdbx_target_identifier 
1 'polypeptide(L)' no no  
;GHHHHHHMLHLLEQIRAYCETCWEWQEAHEPGMDQDKNPMPAPVEHQICPAVCVLMKLSFDEEHRHAMNELGGLQAIAEL
LQVDCEMYGLTNDHYSITLRRYAGMALTNLTFGDVANKATLCSMKGCMRALVAQLKSESEDLQQVIASVLRNLSWRADVN
SKKTLREVGSVKALMECALEVKKESTLKSVLSALWNLSAHCTENKADICAVDGALAFLVGTLTYRSQTNTLAIIESGGGI
LRNVSSLIATNEDHRQILRENNCLQTLLQHLKSHSLTIVSNACGTLWNLSARNPKDQEALWDMGAVSMLKNLIHSKHKMI
AMGSAAALRNLMANRPAKYKDANIMSPGSSLPS
;
;GHHHHHHMLHLLEQIRAYCETCWEWQEAHEPGMDQDKNPMPAPVEHQICPAVCVLMKLSFDEEHRHAMNELGGLQAIAEL
LQVDCEMYGLTNDHYSITLRRYAGMALTNLTFGDVANKATLCSMKGCMRALVAQLKSESEDLQQVIASVLRNLSWRADVN
SKKTLREVGSVKALMECALEVKKESTLKSVLSALWNLSAHCTENKADICAVDGALAFLVGTLTYRSQTNTLAIIESGGGI
LRNVSSLIATNEDHRQILRENNCLQTLLQHLKSHSLTIVSNACGTLWNLSARNPKDQEALWDMGAVSMLKNLIHSKHKMI
AMGSAAALRNLMANRPAKYKDANIMSPGSSLPS
;
A ? 
2 'polypeptide(L)' no yes '(ANN)AGESLYE(NH2)' XAGESLYEX B ? 
# 
loop_
_entity_poly_seq.entity_id 
_entity_poly_seq.num 
_entity_poly_seq.mon_id 
_entity_poly_seq.hetero 
1 1   GLY n 
1 2   HIS n 
1 3   HIS n 
1 4   HIS n 
1 5   HIS n 
1 6   HIS n 
1 7   HIS n 
1 8   MET n 
1 9   LEU n 
1 10  HIS n 
1 11  LEU n 
1 12  LEU n 
1 13  GLU n 
1 14  GLN n 
1 15  ILE n 
1 16  ARG n 
1 17  ALA n 
1 18  TYR n 
1 19  CYS n 
1 20  GLU n 
1 21  THR n 
1 22  CYS n 
1 23  TRP n 
1 24  GLU n 
1 25  TRP n 
1 26  GLN n 
1 27  GLU n 
1 28  ALA n 
1 29  HIS n 
1 30  GLU n 
1 31  PRO n 
1 32  GLY n 
1 33  MET n 
1 34  ASP n 
1 35  GLN n 
1 36  ASP n 
1 37  LYS n 
1 38  ASN n 
1 39  PRO n 
1 40  MET n 
1 41  PRO n 
1 42  ALA n 
1 43  PRO n 
1 44  VAL n 
1 45  GLU n 
1 46  HIS n 
1 47  GLN n 
1 48  ILE n 
1 49  CYS n 
1 50  PRO n 
1 51  ALA n 
1 52  VAL n 
1 53  CYS n 
1 54  VAL n 
1 55  LEU n 
1 56  MET n 
1 57  LYS n 
1 58  LEU n 
1 59  SER n 
1 60  PHE n 
1 61  ASP n 
1 62  GLU n 
1 63  GLU n 
1 64  HIS n 
1 65  ARG n 
1 66  HIS n 
1 67  ALA n 
1 68  MET n 
1 69  ASN n 
1 70  GLU n 
1 71  LEU n 
1 72  GLY n 
1 73  GLY n 
1 74  LEU n 
1 75  GLN n 
1 76  ALA n 
1 77  ILE n 
1 78  ALA n 
1 79  GLU n 
1 80  LEU n 
1 81  LEU n 
1 82  GLN n 
1 83  VAL n 
1 84  ASP n 
1 85  CYS n 
1 86  GLU n 
1 87  MET n 
1 88  TYR n 
1 89  GLY n 
1 90  LEU n 
1 91  THR n 
1 92  ASN n 
1 93  ASP n 
1 94  HIS n 
1 95  TYR n 
1 96  SER n 
1 97  ILE n 
1 98  THR n 
1 99  LEU n 
1 100 ARG n 
1 101 ARG n 
1 102 TYR n 
1 103 ALA n 
1 104 GLY n 
1 105 MET n 
1 106 ALA n 
1 107 LEU n 
1 108 THR n 
1 109 ASN n 
1 110 LEU n 
1 111 THR n 
1 112 PHE n 
1 113 GLY n 
1 114 ASP n 
1 115 VAL n 
1 116 ALA n 
1 117 ASN n 
1 118 LYS n 
1 119 ALA n 
1 120 THR n 
1 121 LEU n 
1 122 CYS n 
1 123 SER n 
1 124 MET n 
1 125 LYS n 
1 126 GLY n 
1 127 CYS n 
1 128 MET n 
1 129 ARG n 
1 130 ALA n 
1 131 LEU n 
1 132 VAL n 
1 133 ALA n 
1 134 GLN n 
1 135 LEU n 
1 136 LYS n 
1 137 SER n 
1 138 GLU n 
1 139 SER n 
1 140 GLU n 
1 141 ASP n 
1 142 LEU n 
1 143 GLN n 
1 144 GLN n 
1 145 VAL n 
1 146 ILE n 
1 147 ALA n 
1 148 SER n 
1 149 VAL n 
1 150 LEU n 
1 151 ARG n 
1 152 ASN n 
1 153 LEU n 
1 154 SER n 
1 155 TRP n 
1 156 ARG n 
1 157 ALA n 
1 158 ASP n 
1 159 VAL n 
1 160 ASN n 
1 161 SER n 
1 162 LYS n 
1 163 LYS n 
1 164 THR n 
1 165 LEU n 
1 166 ARG n 
1 167 GLU n 
1 168 VAL n 
1 169 GLY n 
1 170 SER n 
1 171 VAL n 
1 172 LYS n 
1 173 ALA n 
1 174 LEU n 
1 175 MET n 
1 176 GLU n 
1 177 CYS n 
1 178 ALA n 
1 179 LEU n 
1 180 GLU n 
1 181 VAL n 
1 182 LYS n 
1 183 LYS n 
1 184 GLU n 
1 185 SER n 
1 186 THR n 
1 187 LEU n 
1 188 LYS n 
1 189 SER n 
1 190 VAL n 
1 191 LEU n 
1 192 SER n 
1 193 ALA n 
1 194 LEU n 
1 195 TRP n 
1 196 ASN n 
1 197 LEU n 
1 198 SER n 
1 199 ALA n 
1 200 HIS n 
1 201 CYS n 
1 202 THR n 
1 203 GLU n 
1 204 ASN n 
1 205 LYS n 
1 206 ALA n 
1 207 ASP n 
1 208 ILE n 
1 209 CYS n 
1 210 ALA n 
1 211 VAL n 
1 212 ASP n 
1 213 GLY n 
1 214 ALA n 
1 215 LEU n 
1 216 ALA n 
1 217 PHE n 
1 218 LEU n 
1 219 VAL n 
1 220 GLY n 
1 221 THR n 
1 222 LEU n 
1 223 THR n 
1 224 TYR n 
1 225 ARG n 
1 226 SER n 
1 227 GLN n 
1 228 THR n 
1 229 ASN n 
1 230 THR n 
1 231 LEU n 
1 232 ALA n 
1 233 ILE n 
1 234 ILE n 
1 235 GLU n 
1 236 SER n 
1 237 GLY n 
1 238 GLY n 
1 239 GLY n 
1 240 ILE n 
1 241 LEU n 
1 242 ARG n 
1 243 ASN n 
1 244 VAL n 
1 245 SER n 
1 246 SER n 
1 247 LEU n 
1 248 ILE n 
1 249 ALA n 
1 250 THR n 
1 251 ASN n 
1 252 GLU n 
1 253 ASP n 
1 254 HIS n 
1 255 ARG n 
1 256 GLN n 
1 257 ILE n 
1 258 LEU n 
1 259 ARG n 
1 260 GLU n 
1 261 ASN n 
1 262 ASN n 
1 263 CYS n 
1 264 LEU n 
1 265 GLN n 
1 266 THR n 
1 267 LEU n 
1 268 LEU n 
1 269 GLN n 
1 270 HIS n 
1 271 LEU n 
1 272 LYS n 
1 273 SER n 
1 274 HIS n 
1 275 SER n 
1 276 LEU n 
1 277 THR n 
1 278 ILE n 
1 279 VAL n 
1 280 SER n 
1 281 ASN n 
1 282 ALA n 
1 283 CYS n 
1 284 GLY n 
1 285 THR n 
1 286 LEU n 
1 287 TRP n 
1 288 ASN n 
1 289 LEU n 
1 290 SER n 
1 291 ALA n 
1 292 ARG n 
1 293 ASN n 
1 294 PRO n 
1 295 LYS n 
1 296 ASP n 
1 297 GLN n 
1 298 GLU n 
1 299 ALA n 
1 300 LEU n 
1 301 TRP n 
1 302 ASP n 
1 303 MET n 
1 304 GLY n 
1 305 ALA n 
1 306 VAL n 
1 307 SER n 
1 308 MET n 
1 309 LEU n 
1 310 LYS n 
1 311 ASN n 
1 312 LEU n 
1 313 ILE n 
1 314 HIS n 
1 315 SER n 
1 316 LYS n 
1 317 HIS n 
1 318 LYS n 
1 319 MET n 
1 320 ILE n 
1 321 ALA n 
1 322 MET n 
1 323 GLY n 
1 324 SER n 
1 325 ALA n 
1 326 ALA n 
1 327 ALA n 
1 328 LEU n 
1 329 ARG n 
1 330 ASN n 
1 331 LEU n 
1 332 MET n 
1 333 ALA n 
1 334 ASN n 
1 335 ARG n 
1 336 PRO n 
1 337 ALA n 
1 338 LYS n 
1 339 TYR n 
1 340 LYS n 
1 341 ASP n 
1 342 ALA n 
1 343 ASN n 
1 344 ILE n 
1 345 MET n 
1 346 SER n 
1 347 PRO n 
1 348 GLY n 
1 349 SER n 
1 350 SER n 
1 351 LEU n 
1 352 PRO n 
1 353 SER n 
2 1   ANN n 
2 2   ALA n 
2 3   GLY n 
2 4   GLU n 
2 5   SER n 
2 6   LEU n 
2 7   TYR n 
2 8   GLU n 
2 9   NH2 n 
# 
loop_
_entity_src_gen.entity_id 
_entity_src_gen.pdbx_src_id 
_entity_src_gen.pdbx_alt_source_flag 
_entity_src_gen.pdbx_seq_type 
_entity_src_gen.pdbx_beg_seq_num 
_entity_src_gen.pdbx_end_seq_num 
_entity_src_gen.gene_src_common_name 
_entity_src_gen.gene_src_genus 
_entity_src_gen.pdbx_gene_src_gene 
_entity_src_gen.gene_src_species 
_entity_src_gen.gene_src_strain 
_entity_src_gen.gene_src_tissue 
_entity_src_gen.gene_src_tissue_fraction 
_entity_src_gen.gene_src_details 
_entity_src_gen.pdbx_gene_src_fragment 
_entity_src_gen.pdbx_gene_src_scientific_name 
_entity_src_gen.pdbx_gene_src_ncbi_taxonomy_id 
_entity_src_gen.pdbx_gene_src_variant 
_entity_src_gen.pdbx_gene_src_cell_line 
_entity_src_gen.pdbx_gene_src_atcc 
_entity_src_gen.pdbx_gene_src_organ 
_entity_src_gen.pdbx_gene_src_organelle 
_entity_src_gen.pdbx_gene_src_cell 
_entity_src_gen.pdbx_gene_src_cellular_location 
_entity_src_gen.host_org_common_name 
_entity_src_gen.pdbx_host_org_scientific_name 
_entity_src_gen.pdbx_host_org_ncbi_taxonomy_id 
_entity_src_gen.host_org_genus 
_entity_src_gen.pdbx_host_org_gene 
_entity_src_gen.pdbx_host_org_organ 
_entity_src_gen.host_org_species 
_entity_src_gen.pdbx_host_org_tissue 
_entity_src_gen.pdbx_host_org_tissue_fraction 
_entity_src_gen.pdbx_host_org_strain 
_entity_src_gen.pdbx_host_org_variant 
_entity_src_gen.pdbx_host_org_cell_line 
_entity_src_gen.pdbx_host_org_atcc 
_entity_src_gen.pdbx_host_org_culture_collection 
_entity_src_gen.pdbx_host_org_cell 
_entity_src_gen.pdbx_host_org_organelle 
_entity_src_gen.pdbx_host_org_cellular_location 
_entity_src_gen.pdbx_host_org_vector_type 
_entity_src_gen.pdbx_host_org_vector 
_entity_src_gen.host_org_details 
_entity_src_gen.expression_system_id 
_entity_src_gen.plasmid_name 
_entity_src_gen.plasmid_details 
_entity_src_gen.pdbx_description 
1 1 sample 'Biological sequence' 1 353 Human ? 'APC, DP2.5' ? ? ? ? ? ? 'Homo sapiens' 9606 ? ? ? ? ? ? ? ? 'Escherichia coli' 562 
? ? ? ? ? ? ? ? ? ? ? ? ? ? ? ? ? ? ? ? ? 
2 1 sample 'Biological sequence' 1 9   ?     ? ?            ? ? ? ? ? ? 'Homo sapiens' 9606 ? ? ? ? ? ? ? ? 'Escherichia coli' 562 
? ? ? ? ? ? ? ? ? ? ? ? ? ? ? ? ? ? ? ? ? 
# 
loop_
_struct_ref.id 
_struct_ref.db_name 
_struct_ref.db_code 
_struct_ref.pdbx_db_accession 
_struct_ref.pdbx_db_isoform 
_struct_ref.entity_id 
_struct_ref.pdbx_seq_one_letter_code 
_struct_ref.pdbx_align_begin 
1 UNP APC_HUMAN P25054 ? 1 
;LHLLEQIRAYCETCWEWQEAHEPGMDQDKNPMPAPVEHQICPAVCVLMKLSFDEEHRHAMNELGGLQAIAELLQVDCEMY
GLTNDHYSITLRRYAGMALTNLTFGDVANKATLCSMKGCMRALVAQLKSESEDLQQVIASVLRNLSWRADVNSKKTLREV
GSVKALMECALEVKKESTLKSVLSALWNLSAHCTENKADICAVDGALAFLVGTLTYRSQTNTLAIIESGGGILRNVSSLI
ATNEDHRQILRENNCLQTLLQHLKSHSLTIVSNACGTLWNLSARNPKDQEALWDMGAVSMLKNLIHSKHKMIAMGSAAAL
RNLMANRPAKYKDANIMSPGSSLPS
;
407 
2 PDB 7F6M      7F6M   ? 2 ? 1   
# 
loop_
_struct_ref_seq.align_id 
_struct_ref_seq.ref_id 
_struct_ref_seq.pdbx_PDB_id_code 
_struct_ref_seq.pdbx_strand_id 
_struct_ref_seq.seq_align_beg 
_struct_ref_seq.pdbx_seq_align_beg_ins_code 
_struct_ref_seq.seq_align_end 
_struct_ref_seq.pdbx_seq_align_end_ins_code 
_struct_ref_seq.pdbx_db_accession 
_struct_ref_seq.db_align_beg 
_struct_ref_seq.pdbx_db_align_beg_ins_code 
_struct_ref_seq.db_align_end 
_struct_ref_seq.pdbx_db_align_end_ins_code 
_struct_ref_seq.pdbx_auth_seq_align_beg 
_struct_ref_seq.pdbx_auth_seq_align_end 
1 1 7F6M A 9 ? 353 ? P25054 407 ? 751 ? 407 751 
2 2 7F6M B 1 ? 9   ? 7F6M   0   ? 8   ? 0   8   
# 
loop_
_struct_ref_seq_dif.align_id 
_struct_ref_seq_dif.pdbx_pdb_id_code 
_struct_ref_seq_dif.mon_id 
_struct_ref_seq_dif.pdbx_pdb_strand_id 
_struct_ref_seq_dif.seq_num 
_struct_ref_seq_dif.pdbx_pdb_ins_code 
_struct_ref_seq_dif.pdbx_seq_db_name 
_struct_ref_seq_dif.pdbx_seq_db_accession_code 
_struct_ref_seq_dif.db_mon_id 
_struct_ref_seq_dif.pdbx_seq_db_seq_num 
_struct_ref_seq_dif.details 
_struct_ref_seq_dif.pdbx_auth_seq_num 
_struct_ref_seq_dif.pdbx_ordinal 
1 7F6M GLY A 1 ? UNP P25054 ? ? 'expression tag' 399 1 
1 7F6M HIS A 2 ? UNP P25054 ? ? 'expression tag' 400 2 
1 7F6M HIS A 3 ? UNP P25054 ? ? 'expression tag' 401 3 
1 7F6M HIS A 4 ? UNP P25054 ? ? 'expression tag' 402 4 
1 7F6M HIS A 5 ? UNP P25054 ? ? 'expression tag' 403 5 
1 7F6M HIS A 6 ? UNP P25054 ? ? 'expression tag' 404 6 
1 7F6M HIS A 7 ? UNP P25054 ? ? 'expression tag' 405 7 
1 7F6M MET A 8 ? UNP P25054 ? ? 'expression tag' 406 8 
# 
loop_
_chem_comp.id 
_chem_comp.type 
_chem_comp.mon_nstd_flag 
_chem_comp.name 
_chem_comp.pdbx_synonyms 
_chem_comp.formula 
_chem_comp.formula_weight 
ALA 'L-peptide linking' y ALANINE                 ?                               'C3 H7 N O2'     89.093  
ANN non-polymer         . '4-METHOXYBENZOIC ACID' 'P-ANISIC ACID'                 'C8 H8 O3'       152.147 
ARG 'L-peptide linking' y ARGININE                ?                               'C6 H15 N4 O2 1' 175.209 
ASN 'L-peptide linking' y ASPARAGINE              ?                               'C4 H8 N2 O3'    132.118 
ASP 'L-peptide linking' y 'ASPARTIC ACID'         ?                               'C4 H7 N O4'     133.103 
CYS 'L-peptide linking' y CYSTEINE                ?                               'C3 H7 N O2 S'   121.158 
GLN 'L-peptide linking' y GLUTAMINE               ?                               'C5 H10 N2 O3'   146.144 
GLU 'L-peptide linking' y 'GLUTAMIC ACID'         ?                               'C5 H9 N O4'     147.129 
GLY 'peptide linking'   y GLYCINE                 ?                               'C2 H5 N O2'     75.067  
GOL non-polymer         . GLYCEROL                'GLYCERIN; PROPANE-1,2,3-TRIOL' 'C3 H8 O3'       92.094  
HIS 'L-peptide linking' y HISTIDINE               ?                               'C6 H10 N3 O2 1' 156.162 
HOH non-polymer         . WATER                   ?                               'H2 O'           18.015  
ILE 'L-peptide linking' y ISOLEUCINE              ?                               'C6 H13 N O2'    131.173 
LEU 'L-peptide linking' y LEUCINE                 ?                               'C6 H13 N O2'    131.173 
LYS 'L-peptide linking' y LYSINE                  ?                               'C6 H15 N2 O2 1' 147.195 
MET 'L-peptide linking' y METHIONINE              ?                               'C5 H11 N O2 S'  149.211 
NH2 non-polymer         . 'AMINO GROUP'           ?                               'H2 N'           16.023  
PEG non-polymer         . 'DI(HYDROXYETHYL)ETHER' ?                               'C4 H10 O3'      106.120 
PHE 'L-peptide linking' y PHENYLALANINE           ?                               'C9 H11 N O2'    165.189 
PRO 'L-peptide linking' y PROLINE                 ?                               'C5 H9 N O2'     115.130 
SER 'L-peptide linking' y SERINE                  ?                               'C3 H7 N O3'     105.093 
SO4 non-polymer         . 'SULFATE ION'           ?                               'O4 S -2'        96.063  
THR 'L-peptide linking' y THREONINE               ?                               'C4 H9 N O3'     119.119 
TRP 'L-peptide linking' y TRYPTOPHAN              ?                               'C11 H12 N2 O2'  204.225 
TYR 'L-peptide linking' y TYROSINE                ?                               'C9 H11 N O3'    181.189 
VAL 'L-peptide linking' y VALINE                  ?                               'C5 H11 N O2'    117.146 
# 
_exptl.absorpt_coefficient_mu     ? 
_exptl.absorpt_correction_T_max   ? 
_exptl.absorpt_correction_T_min   ? 
_exptl.absorpt_correction_type    ? 
_exptl.absorpt_process_details    ? 
_exptl.entry_id                   7F6M 
_exptl.crystals_number            1 
_exptl.details                    ? 
_exptl.method                     'X-RAY DIFFRACTION' 
_exptl.method_details             ? 
# 
_exptl_crystal.colour                      ? 
_exptl_crystal.density_diffrn              ? 
_exptl_crystal.density_Matthews            2.24 
_exptl_crystal.density_method              ? 
_exptl_crystal.density_percent_sol         45.03 
_exptl_crystal.description                 ? 
_exptl_crystal.F_000                       ? 
_exptl_crystal.id                          1 
_exptl_crystal.preparation                 ? 
_exptl_crystal.size_max                    ? 
_exptl_crystal.size_mid                    ? 
_exptl_crystal.size_min                    ? 
_exptl_crystal.size_rad                    ? 
_exptl_crystal.colour_lustre               ? 
_exptl_crystal.colour_modifier             ? 
_exptl_crystal.colour_primary              ? 
_exptl_crystal.density_meas                ? 
_exptl_crystal.density_meas_esd            ? 
_exptl_crystal.density_meas_gt             ? 
_exptl_crystal.density_meas_lt             ? 
_exptl_crystal.density_meas_temp           ? 
_exptl_crystal.density_meas_temp_esd       ? 
_exptl_crystal.density_meas_temp_gt        ? 
_exptl_crystal.density_meas_temp_lt        ? 
_exptl_crystal.pdbx_crystal_image_url      ? 
_exptl_crystal.pdbx_crystal_image_format   ? 
_exptl_crystal.pdbx_mosaicity              ? 
_exptl_crystal.pdbx_mosaicity_esd          ? 
# 
_exptl_crystal_grow.apparatus       ? 
_exptl_crystal_grow.atmosphere      ? 
_exptl_crystal_grow.crystal_id      1 
_exptl_crystal_grow.details         ? 
_exptl_crystal_grow.method          'VAPOR DIFFUSION, HANGING DROP' 
_exptl_crystal_grow.method_ref      ? 
_exptl_crystal_grow.pH              ? 
_exptl_crystal_grow.pressure        ? 
_exptl_crystal_grow.pressure_esd    ? 
_exptl_crystal_grow.seeding         ? 
_exptl_crystal_grow.seeding_ref     ? 
_exptl_crystal_grow.temp            291 
_exptl_crystal_grow.temp_details    ? 
_exptl_crystal_grow.temp_esd        ? 
_exptl_crystal_grow.time            ? 
_exptl_crystal_grow.pdbx_details    '0.2M Ammonium sulfate 0.1M Tris pH 8.0, 25% w/v PEG 3350' 
_exptl_crystal_grow.pdbx_pH_range   ? 
# 
_diffrn.ambient_environment              ? 
_diffrn.ambient_temp                     93 
_diffrn.ambient_temp_details             ? 
_diffrn.ambient_temp_esd                 ? 
_diffrn.crystal_id                       1 
_diffrn.crystal_support                  ? 
_diffrn.crystal_treatment                ? 
_diffrn.details                          ? 
_diffrn.id                               1 
_diffrn.ambient_pressure                 ? 
_diffrn.ambient_pressure_esd             ? 
_diffrn.ambient_pressure_gt              ? 
_diffrn.ambient_pressure_lt              ? 
_diffrn.ambient_temp_gt                  ? 
_diffrn.ambient_temp_lt                  ? 
_diffrn.pdbx_serial_crystal_experiment   N 
# 
_diffrn_detector.details                      ? 
_diffrn_detector.detector                     PIXEL 
_diffrn_detector.diffrn_id                    1 
_diffrn_detector.type                         'DECTRIS PILATUS 6M' 
_diffrn_detector.area_resol_mean              ? 
_diffrn_detector.dtime                        ? 
_diffrn_detector.pdbx_frames_total            ? 
_diffrn_detector.pdbx_collection_time_total   ? 
_diffrn_detector.pdbx_collection_date         2020-01-02 
_diffrn_detector.pdbx_frequency               ? 
# 
_diffrn_radiation.collimation                      ? 
_diffrn_radiation.diffrn_id                        1 
_diffrn_radiation.filter_edge                      ? 
_diffrn_radiation.inhomogeneity                    ? 
_diffrn_radiation.monochromator                    ? 
_diffrn_radiation.polarisn_norm                    ? 
_diffrn_radiation.polarisn_ratio                   ? 
_diffrn_radiation.probe                            ? 
_diffrn_radiation.type                             ? 
_diffrn_radiation.xray_symbol                      ? 
_diffrn_radiation.wavelength_id                    1 
_diffrn_radiation.pdbx_monochromatic_or_laue_m_l   M 
_diffrn_radiation.pdbx_wavelength_list             ? 
_diffrn_radiation.pdbx_wavelength                  ? 
_diffrn_radiation.pdbx_diffrn_protocol             'SINGLE WAVELENGTH' 
_diffrn_radiation.pdbx_analyzer                    ? 
_diffrn_radiation.pdbx_scattering_type             x-ray 
# 
_diffrn_radiation_wavelength.id           1 
_diffrn_radiation_wavelength.wavelength   0.978 
_diffrn_radiation_wavelength.wt           1.0 
# 
_diffrn_source.current                     ? 
_diffrn_source.details                     ? 
_diffrn_source.diffrn_id                   1 
_diffrn_source.power                       ? 
_diffrn_source.size                        ? 
_diffrn_source.source                      SYNCHROTRON 
_diffrn_source.target                      ? 
_diffrn_source.type                        'SSRF BEAMLINE BL19U1' 
_diffrn_source.voltage                     ? 
_diffrn_source.take-off_angle              ? 
_diffrn_source.pdbx_wavelength_list        0.978 
_diffrn_source.pdbx_wavelength             ? 
_diffrn_source.pdbx_synchrotron_beamline   BL19U1 
_diffrn_source.pdbx_synchrotron_site       SSRF 
# 
_reflns.B_iso_Wilson_estimate                          ? 
_reflns.entry_id                                       7F6M 
_reflns.data_reduction_details                         ? 
_reflns.data_reduction_method                          ? 
_reflns.d_resolution_high                              2.4 
_reflns.d_resolution_low                               59.95 
_reflns.details                                        ? 
_reflns.limit_h_max                                    ? 
_reflns.limit_h_min                                    ? 
_reflns.limit_k_max                                    ? 
_reflns.limit_k_min                                    ? 
_reflns.limit_l_max                                    ? 
_reflns.limit_l_min                                    ? 
_reflns.number_all                                     ? 
_reflns.number_obs                                     13724 
_reflns.observed_criterion                             ? 
_reflns.observed_criterion_F_max                       ? 
_reflns.observed_criterion_F_min                       ? 
_reflns.observed_criterion_I_max                       ? 
_reflns.observed_criterion_I_min                       ? 
_reflns.observed_criterion_sigma_F                     ? 
_reflns.observed_criterion_sigma_I                     ? 
_reflns.percent_possible_obs                           99.3 
_reflns.R_free_details                                 ? 
_reflns.Rmerge_F_all                                   ? 
_reflns.Rmerge_F_obs                                   ? 
_reflns.Friedel_coverage                               ? 
_reflns.number_gt                                      ? 
_reflns.threshold_expression                           ? 
_reflns.pdbx_redundancy                                7.0 
_reflns.pdbx_Rmerge_I_obs                              ? 
_reflns.pdbx_Rmerge_I_all                              ? 
_reflns.pdbx_Rsym_value                                ? 
_reflns.pdbx_netI_over_av_sigmaI                       ? 
_reflns.pdbx_netI_over_sigmaI                          9.83 
_reflns.pdbx_res_netI_over_av_sigmaI_2                 ? 
_reflns.pdbx_res_netI_over_sigmaI_2                    ? 
_reflns.pdbx_chi_squared                               ? 
_reflns.pdbx_scaling_rejects                           ? 
_reflns.pdbx_d_res_high_opt                            ? 
_reflns.pdbx_d_res_low_opt                             ? 
_reflns.pdbx_d_res_opt_method                          ? 
_reflns.phase_calculation_details                      ? 
_reflns.pdbx_Rrim_I_all                                ? 
_reflns.pdbx_Rpim_I_all                                ? 
_reflns.pdbx_d_opt                                     ? 
_reflns.pdbx_number_measured_all                       ? 
_reflns.pdbx_diffrn_id                                 1 
_reflns.pdbx_ordinal                                   1 
_reflns.pdbx_CC_half                                   0.95 
_reflns.pdbx_CC_star                                   ? 
_reflns.pdbx_R_split                                   ? 
_reflns.pdbx_aniso_diffraction_limit_axis_1_ortho[1]   ? 
_reflns.pdbx_aniso_diffraction_limit_axis_1_ortho[2]   ? 
_reflns.pdbx_aniso_diffraction_limit_axis_1_ortho[3]   ? 
_reflns.pdbx_aniso_diffraction_limit_axis_2_ortho[1]   ? 
_reflns.pdbx_aniso_diffraction_limit_axis_2_ortho[2]   ? 
_reflns.pdbx_aniso_diffraction_limit_axis_2_ortho[3]   ? 
_reflns.pdbx_aniso_diffraction_limit_axis_3_ortho[1]   ? 
_reflns.pdbx_aniso_diffraction_limit_axis_3_ortho[2]   ? 
_reflns.pdbx_aniso_diffraction_limit_axis_3_ortho[3]   ? 
_reflns.pdbx_aniso_diffraction_limit_1                 ? 
_reflns.pdbx_aniso_diffraction_limit_2                 ? 
_reflns.pdbx_aniso_diffraction_limit_3                 ? 
_reflns.pdbx_aniso_B_tensor_eigenvector_1_ortho[1]     ? 
_reflns.pdbx_aniso_B_tensor_eigenvector_1_ortho[2]     ? 
_reflns.pdbx_aniso_B_tensor_eigenvector_1_ortho[3]     ? 
_reflns.pdbx_aniso_B_tensor_eigenvector_2_ortho[1]     ? 
_reflns.pdbx_aniso_B_tensor_eigenvector_2_ortho[2]     ? 
_reflns.pdbx_aniso_B_tensor_eigenvector_2_ortho[3]     ? 
_reflns.pdbx_aniso_B_tensor_eigenvector_3_ortho[1]     ? 
_reflns.pdbx_aniso_B_tensor_eigenvector_3_ortho[2]     ? 
_reflns.pdbx_aniso_B_tensor_eigenvector_3_ortho[3]     ? 
_reflns.pdbx_aniso_B_tensor_eigenvalue_1               ? 
_reflns.pdbx_aniso_B_tensor_eigenvalue_2               ? 
_reflns.pdbx_aniso_B_tensor_eigenvalue_3               ? 
_reflns.pdbx_orthogonalization_convention              ? 
_reflns.pdbx_percent_possible_ellipsoidal              ? 
_reflns.pdbx_percent_possible_spherical                ? 
_reflns.pdbx_percent_possible_ellipsoidal_anomalous    ? 
_reflns.pdbx_percent_possible_spherical_anomalous      ? 
_reflns.pdbx_redundancy_anomalous                      ? 
_reflns.pdbx_CC_half_anomalous                         ? 
_reflns.pdbx_absDiff_over_sigma_anomalous              ? 
_reflns.pdbx_percent_possible_anomalous                ? 
_reflns.pdbx_observed_signal_threshold                 ? 
_reflns.pdbx_signal_type                               ? 
_reflns.pdbx_signal_details                            ? 
_reflns.pdbx_signal_software_id                        ? 
# 
_reflns_shell.d_res_high                                    2.4 
_reflns_shell.d_res_low                                     2.44 
_reflns_shell.meanI_over_sigI_all                           ? 
_reflns_shell.meanI_over_sigI_obs                           ? 
_reflns_shell.number_measured_all                           ? 
_reflns_shell.number_measured_obs                           ? 
_reflns_shell.number_possible                               ? 
_reflns_shell.number_unique_all                             ? 
_reflns_shell.number_unique_obs                             687 
_reflns_shell.percent_possible_all                          ? 
_reflns_shell.percent_possible_obs                          ? 
_reflns_shell.Rmerge_F_all                                  ? 
_reflns_shell.Rmerge_F_obs                                  ? 
_reflns_shell.Rmerge_I_all                                  ? 
_reflns_shell.Rmerge_I_obs                                  ? 
_reflns_shell.meanI_over_sigI_gt                            ? 
_reflns_shell.meanI_over_uI_all                             ? 
_reflns_shell.meanI_over_uI_gt                              ? 
_reflns_shell.number_measured_gt                            ? 
_reflns_shell.number_unique_gt                              ? 
_reflns_shell.percent_possible_gt                           ? 
_reflns_shell.Rmerge_F_gt                                   ? 
_reflns_shell.Rmerge_I_gt                                   ? 
_reflns_shell.pdbx_redundancy                               ? 
_reflns_shell.pdbx_Rsym_value                               ? 
_reflns_shell.pdbx_chi_squared                              ? 
_reflns_shell.pdbx_netI_over_sigmaI_all                     ? 
_reflns_shell.pdbx_netI_over_sigmaI_obs                     ? 
_reflns_shell.pdbx_Rrim_I_all                               ? 
_reflns_shell.pdbx_Rpim_I_all                               ? 
_reflns_shell.pdbx_rejects                                  ? 
_reflns_shell.pdbx_ordinal                                  1 
_reflns_shell.pdbx_diffrn_id                                1 
_reflns_shell.pdbx_CC_half                                  0.944 
_reflns_shell.pdbx_CC_star                                  ? 
_reflns_shell.pdbx_R_split                                  ? 
_reflns_shell.pdbx_percent_possible_ellipsoidal             ? 
_reflns_shell.pdbx_percent_possible_spherical               ? 
_reflns_shell.pdbx_percent_possible_ellipsoidal_anomalous   ? 
_reflns_shell.pdbx_percent_possible_spherical_anomalous     ? 
_reflns_shell.pdbx_redundancy_anomalous                     ? 
_reflns_shell.pdbx_CC_half_anomalous                        ? 
_reflns_shell.pdbx_absDiff_over_sigma_anomalous             ? 
_reflns_shell.pdbx_percent_possible_anomalous               ? 
# 
_refine.aniso_B[1][1]                            -1.5100 
_refine.aniso_B[1][2]                            -0.0000 
_refine.aniso_B[1][3]                            -0.4300 
_refine.aniso_B[2][2]                            -4.0300 
_refine.aniso_B[2][3]                            -0.0000 
_refine.aniso_B[3][3]                            5.5300 
_refine.B_iso_max                                109.530 
_refine.B_iso_mean                               38.3290 
_refine.B_iso_min                                20.070 
_refine.correlation_coeff_Fo_to_Fc               0.9290 
_refine.correlation_coeff_Fo_to_Fc_free          0.8920 
_refine.details                                  
'HYDROGENS HAVE BEEN ADDED IN THE RIDING POSITIONS U VALUES      : REFINED INDIVIDUALLY' 
_refine.diff_density_max                         ? 
_refine.diff_density_max_esd                     ? 
_refine.diff_density_min                         ? 
_refine.diff_density_min_esd                     ? 
_refine.diff_density_rms                         ? 
_refine.diff_density_rms_esd                     ? 
_refine.entry_id                                 7F6M 
_refine.pdbx_refine_id                           'X-RAY DIFFRACTION' 
_refine.ls_abs_structure_details                 ? 
_refine.ls_abs_structure_Flack                   ? 
_refine.ls_abs_structure_Flack_esd               ? 
_refine.ls_abs_structure_Rogers                  ? 
_refine.ls_abs_structure_Rogers_esd              ? 
_refine.ls_d_res_high                            2.4000 
_refine.ls_d_res_low                             59.9500 
_refine.ls_extinction_coef                       ? 
_refine.ls_extinction_coef_esd                   ? 
_refine.ls_extinction_expression                 ? 
_refine.ls_extinction_method                     ? 
_refine.ls_goodness_of_fit_all                   ? 
_refine.ls_goodness_of_fit_all_esd               ? 
_refine.ls_goodness_of_fit_obs                   ? 
_refine.ls_goodness_of_fit_obs_esd               ? 
_refine.ls_hydrogen_treatment                    ? 
_refine.ls_matrix_type                           ? 
_refine.ls_number_constraints                    ? 
_refine.ls_number_parameters                     ? 
_refine.ls_number_reflns_all                     ? 
_refine.ls_number_reflns_obs                     13002 
_refine.ls_number_reflns_R_free                  721 
_refine.ls_number_reflns_R_work                  ? 
_refine.ls_number_restraints                     ? 
_refine.ls_percent_reflns_obs                    98.9300 
_refine.ls_percent_reflns_R_free                 5.3000 
_refine.ls_R_factor_all                          ? 
_refine.ls_R_factor_obs                          0.2105 
_refine.ls_R_factor_R_free                       0.2564 
_refine.ls_R_factor_R_free_error                 ? 
_refine.ls_R_factor_R_free_error_details         ? 
_refine.ls_R_factor_R_work                       0.2078 
_refine.ls_R_Fsqd_factor_obs                     ? 
_refine.ls_R_I_factor_obs                        ? 
_refine.ls_redundancy_reflns_all                 ? 
_refine.ls_redundancy_reflns_obs                 ? 
_refine.ls_restrained_S_all                      ? 
_refine.ls_restrained_S_obs                      ? 
_refine.ls_shift_over_esd_max                    ? 
_refine.ls_shift_over_esd_mean                   ? 
_refine.ls_structure_factor_coef                 ? 
_refine.ls_weighting_details                     ? 
_refine.ls_weighting_scheme                      ? 
_refine.ls_wR_factor_all                         ? 
_refine.ls_wR_factor_obs                         ? 
_refine.ls_wR_factor_R_free                      ? 
_refine.ls_wR_factor_R_work                      ? 
_refine.occupancy_max                            ? 
_refine.occupancy_min                            ? 
_refine.solvent_model_details                    MASK 
_refine.solvent_model_param_bsol                 ? 
_refine.solvent_model_param_ksol                 ? 
_refine.pdbx_R_complete                          ? 
_refine.ls_R_factor_gt                           ? 
_refine.ls_goodness_of_fit_gt                    ? 
_refine.ls_goodness_of_fit_ref                   ? 
_refine.ls_shift_over_su_max                     ? 
_refine.ls_shift_over_su_max_lt                  ? 
_refine.ls_shift_over_su_mean                    ? 
_refine.ls_shift_over_su_mean_lt                 ? 
_refine.pdbx_ls_sigma_I                          ? 
_refine.pdbx_ls_sigma_F                          0.000 
_refine.pdbx_ls_sigma_Fsqd                       ? 
_refine.pdbx_data_cutoff_high_absF               ? 
_refine.pdbx_data_cutoff_high_rms_absF           ? 
_refine.pdbx_data_cutoff_low_absF                ? 
_refine.pdbx_isotropic_thermal_model             ? 
_refine.pdbx_ls_cross_valid_method               THROUGHOUT 
_refine.pdbx_method_to_determine_struct          'MOLECULAR REPLACEMENT' 
_refine.pdbx_starting_model                      5IZ6 
_refine.pdbx_stereochemistry_target_values       'MAXIMUM LIKELIHOOD' 
_refine.pdbx_R_Free_selection_details            RANDOM 
_refine.pdbx_stereochem_target_val_spec_case     ? 
_refine.pdbx_overall_ESU_R                       0.6910 
_refine.pdbx_overall_ESU_R_Free                  0.2950 
_refine.pdbx_solvent_vdw_probe_radii             1.2000 
_refine.pdbx_solvent_ion_probe_radii             0.8000 
_refine.pdbx_solvent_shrinkage_radii             0.8000 
_refine.pdbx_real_space_R                        ? 
_refine.pdbx_density_correlation                 ? 
_refine.pdbx_pd_number_of_powder_patterns        ? 
_refine.pdbx_pd_number_of_points                 ? 
_refine.pdbx_pd_meas_number_of_points            ? 
_refine.pdbx_pd_proc_ls_prof_R_factor            ? 
_refine.pdbx_pd_proc_ls_prof_wR_factor           ? 
_refine.pdbx_pd_Marquardt_correlation_coeff      ? 
_refine.pdbx_pd_Fsqrd_R_factor                   ? 
_refine.pdbx_pd_ls_matrix_band_width             ? 
_refine.pdbx_overall_phase_error                 ? 
_refine.pdbx_overall_SU_R_free_Cruickshank_DPI   ? 
_refine.pdbx_overall_SU_R_free_Blow_DPI          ? 
_refine.pdbx_overall_SU_R_Blow_DPI               ? 
_refine.pdbx_TLS_residual_ADP_flag               ? 
_refine.pdbx_diffrn_id                           1 
_refine.overall_SU_B                             12.1990 
_refine.overall_SU_ML                            0.2760 
_refine.overall_SU_R_Cruickshank_DPI             ? 
_refine.overall_SU_R_free                        ? 
_refine.overall_FOM_free_R_set                   ? 
_refine.overall_FOM_work_R_set                   ? 
_refine.pdbx_average_fsc_overall                 ? 
_refine.pdbx_average_fsc_work                    ? 
_refine.pdbx_average_fsc_free                    ? 
# 
_refine_hist.pdbx_refine_id                   'X-RAY DIFFRACTION' 
_refine_hist.cycle_id                         final 
_refine_hist.details                          ? 
_refine_hist.d_res_high                       2.4000 
_refine_hist.d_res_low                        59.9500 
_refine_hist.number_atoms_solvent             97 
_refine_hist.number_atoms_total               2861 
_refine_hist.number_reflns_all                ? 
_refine_hist.number_reflns_obs                ? 
_refine_hist.number_reflns_R_free             ? 
_refine_hist.number_reflns_R_work             ? 
_refine_hist.R_factor_all                     ? 
_refine_hist.R_factor_obs                     ? 
_refine_hist.R_factor_R_free                  ? 
_refine_hist.R_factor_R_work                  ? 
_refine_hist.pdbx_number_residues_total       349 
_refine_hist.pdbx_B_iso_mean_ligand           52.34 
_refine_hist.pdbx_B_iso_mean_solvent          35.93 
_refine_hist.pdbx_number_atoms_protein        2709 
_refine_hist.pdbx_number_atoms_nucleic_acid   0 
_refine_hist.pdbx_number_atoms_ligand         55 
_refine_hist.pdbx_number_atoms_lipid          ? 
_refine_hist.pdbx_number_atoms_carb           ? 
_refine_hist.pdbx_pseudo_atom_details         ? 
# 
loop_
_refine_ls_restr.pdbx_refine_id 
_refine_ls_restr.criterion 
_refine_ls_restr.dev_ideal 
_refine_ls_restr.dev_ideal_target 
_refine_ls_restr.number 
_refine_ls_restr.rejects 
_refine_ls_restr.type 
_refine_ls_restr.weight 
_refine_ls_restr.pdbx_restraint_function 
'X-RAY DIFFRACTION' ? 0.007  0.019  2801 ? r_bond_refined_d       ? ? 
'X-RAY DIFFRACTION' ? 0.003  0.020  2711 ? r_bond_other_d         ? ? 
'X-RAY DIFFRACTION' ? 1.049  1.966  3771 ? r_angle_refined_deg    ? ? 
'X-RAY DIFFRACTION' ? 0.886  3.000  6230 ? r_angle_other_deg      ? ? 
'X-RAY DIFFRACTION' ? 5.338  5.000  346  ? r_dihedral_angle_1_deg ? ? 
'X-RAY DIFFRACTION' ? 39.294 24.711 121  ? r_dihedral_angle_2_deg ? ? 
'X-RAY DIFFRACTION' ? 15.223 15.000 502  ? r_dihedral_angle_3_deg ? ? 
'X-RAY DIFFRACTION' ? 21.473 15.000 15   ? r_dihedral_angle_4_deg ? ? 
'X-RAY DIFFRACTION' ? 0.057  0.200  432  ? r_chiral_restr         ? ? 
'X-RAY DIFFRACTION' ? 0.004  0.020  3124 ? r_gen_planes_refined   ? ? 
'X-RAY DIFFRACTION' ? 0.001  0.020  624  ? r_gen_planes_other     ? ? 
# 
_refine_ls_shell.pdbx_refine_id                   'X-RAY DIFFRACTION' 
_refine_ls_shell.d_res_high                       2.4010 
_refine_ls_shell.d_res_low                        2.4630 
_refine_ls_shell.number_reflns_all                963 
_refine_ls_shell.number_reflns_obs                ? 
_refine_ls_shell.number_reflns_R_free             45 
_refine_ls_shell.number_reflns_R_work             918 
_refine_ls_shell.percent_reflns_obs               94.8800 
_refine_ls_shell.percent_reflns_R_free            ? 
_refine_ls_shell.R_factor_all                     ? 
_refine_ls_shell.R_factor_obs                     ? 
_refine_ls_shell.R_factor_R_free                  0.2350 
_refine_ls_shell.R_factor_R_free_error            0.0000 
_refine_ls_shell.R_factor_R_work                  0.2510 
_refine_ls_shell.redundancy_reflns_all            ? 
_refine_ls_shell.redundancy_reflns_obs            ? 
_refine_ls_shell.wR_factor_all                    ? 
_refine_ls_shell.wR_factor_obs                    ? 
_refine_ls_shell.wR_factor_R_free                 ? 
_refine_ls_shell.wR_factor_R_work                 ? 
_refine_ls_shell.pdbx_R_complete                  ? 
_refine_ls_shell.pdbx_total_number_of_bins_used   20 
_refine_ls_shell.pdbx_phase_error                 ? 
_refine_ls_shell.pdbx_fsc_work                    ? 
_refine_ls_shell.pdbx_fsc_free                    ? 
# 
_struct.entry_id                     7F6M 
_struct.title                        'Crystal structure of APC complexed with a peptide inhibitor MAI-516' 
_struct.pdbx_descriptor              'Adenomatous polyposis coli protein, MAI-516 inhibitor' 
_struct.pdbx_model_details           ? 
_struct.pdbx_formula_weight          ? 
_struct.pdbx_formula_weight_method   ? 
_struct.pdbx_model_type_details      ? 
_struct.pdbx_CASP_flag               N 
# 
_struct_keywords.entry_id        7F6M 
_struct_keywords.text            'Protein-ptrotein interaction inhibitor, ONCOPROTEIN' 
_struct_keywords.pdbx_keywords   ONCOPROTEIN 
# 
loop_
_struct_asym.id 
_struct_asym.pdbx_blank_PDB_chainid_flag 
_struct_asym.pdbx_modified 
_struct_asym.entity_id 
_struct_asym.details 
A N N 1 ? 
B N N 2 ? 
C N N 3 ? 
D N N 3 ? 
E N N 3 ? 
F N N 4 ? 
G N N 4 ? 
H N N 5 ? 
I N N 3 ? 
J N N 3 ? 
K N N 5 ? 
L N N 6 ? 
M N N 6 ? 
# 
loop_
_struct_conf.conf_type_id 
_struct_conf.id 
_struct_conf.pdbx_PDB_helix_id 
_struct_conf.beg_label_comp_id 
_struct_conf.beg_label_asym_id 
_struct_conf.beg_label_seq_id 
_struct_conf.pdbx_beg_PDB_ins_code 
_struct_conf.end_label_comp_id 
_struct_conf.end_label_asym_id 
_struct_conf.end_label_seq_id 
_struct_conf.pdbx_end_PDB_ins_code 
_struct_conf.beg_auth_comp_id 
_struct_conf.beg_auth_asym_id 
_struct_conf.beg_auth_seq_id 
_struct_conf.end_auth_comp_id 
_struct_conf.end_auth_asym_id 
_struct_conf.end_auth_seq_id 
_struct_conf.pdbx_PDB_helix_class 
_struct_conf.details 
_struct_conf.pdbx_PDB_helix_length 
HELX_P HELX_P1  AA1 HIS A 5   ? HIS A 29  ? HIS A 403 HIS A 427 1 ? 25 
HELX_P HELX_P2  AA2 ALA A 42  ? HIS A 46  ? ALA A 440 HIS A 444 5 ? 5  
HELX_P HELX_P3  AA3 GLN A 47  ? SER A 59  ? GLN A 445 SER A 457 1 ? 13 
HELX_P HELX_P4  AA4 ASP A 61  ? LEU A 71  ? ASP A 459 LEU A 469 1 ? 11 
HELX_P HELX_P5  AA5 GLY A 72  ? GLY A 89  ? GLY A 470 GLY A 487 1 ? 18 
HELX_P HELX_P6  AA6 ASP A 93  ? PHE A 112 ? ASP A 491 PHE A 510 1 ? 20 
HELX_P HELX_P7  AA7 ASP A 114 ? MET A 124 ? ASP A 512 MET A 522 1 ? 11 
HELX_P HELX_P8  AA8 MET A 124 ? GLN A 134 ? MET A 522 GLN A 532 1 ? 11 
HELX_P HELX_P9  AA9 LEU A 135 ? SER A 137 ? LEU A 533 SER A 535 5 ? 3  
HELX_P HELX_P10 AB1 SER A 139 ? SER A 154 ? SER A 537 SER A 552 1 ? 16 
HELX_P HELX_P11 AB2 ASP A 158 ? VAL A 168 ? ASP A 556 VAL A 566 1 ? 11 
HELX_P HELX_P12 AB3 GLY A 169 ? VAL A 181 ? GLY A 567 VAL A 579 1 ? 13 
HELX_P HELX_P13 AB4 LYS A 183 ? SER A 198 ? LYS A 581 SER A 596 1 ? 16 
HELX_P HELX_P14 AB5 CYS A 201 ? VAL A 211 ? CYS A 599 VAL A 609 1 ? 11 
HELX_P HELX_P15 AB6 GLY A 213 ? THR A 221 ? GLY A 611 THR A 619 1 ? 9  
HELX_P HELX_P16 AB7 LEU A 222 ? TYR A 224 ? LEU A 620 TYR A 622 5 ? 3  
HELX_P HELX_P17 AB8 LEU A 231 ? ALA A 249 ? LEU A 629 ALA A 647 1 ? 19 
HELX_P HELX_P18 AB9 ASN A 251 ? ASN A 261 ? ASN A 649 ASN A 659 1 ? 11 
HELX_P HELX_P19 AC1 ASN A 262 ? HIS A 270 ? ASN A 660 HIS A 668 1 ? 9  
HELX_P HELX_P20 AC2 LEU A 271 ? SER A 273 ? LEU A 669 SER A 671 5 ? 3  
HELX_P HELX_P21 AC3 SER A 275 ? SER A 290 ? SER A 673 SER A 688 1 ? 16 
HELX_P HELX_P22 AC4 ASN A 293 ? MET A 303 ? ASN A 691 MET A 701 1 ? 11 
HELX_P HELX_P23 AC5 GLY A 304 ? ASN A 311 ? GLY A 702 ASN A 709 1 ? 8  
HELX_P HELX_P24 AC6 HIS A 317 ? ALA A 333 ? HIS A 715 ALA A 731 1 ? 17 
HELX_P HELX_P25 AC7 ASN A 334 ? ARG A 335 ? ASN A 732 ARG A 733 5 ? 2  
HELX_P HELX_P26 AC8 PRO A 336 ? LYS A 340 ? PRO A 734 LYS A 738 5 ? 5  
# 
_struct_conf_type.id          HELX_P 
_struct_conf_type.criteria    ? 
_struct_conf_type.reference   ? 
# 
loop_
_struct_conn.id 
_struct_conn.conn_type_id 
_struct_conn.pdbx_leaving_atom_flag 
_struct_conn.pdbx_PDB_id 
_struct_conn.ptnr1_label_asym_id 
_struct_conn.ptnr1_label_comp_id 
_struct_conn.ptnr1_label_seq_id 
_struct_conn.ptnr1_label_atom_id 
_struct_conn.pdbx_ptnr1_label_alt_id 
_struct_conn.pdbx_ptnr1_PDB_ins_code 
_struct_conn.pdbx_ptnr1_standard_comp_id 
_struct_conn.ptnr1_symmetry 
_struct_conn.ptnr2_label_asym_id 
_struct_conn.ptnr2_label_comp_id 
_struct_conn.ptnr2_label_seq_id 
_struct_conn.ptnr2_label_atom_id 
_struct_conn.pdbx_ptnr2_label_alt_id 
_struct_conn.pdbx_ptnr2_PDB_ins_code 
_struct_conn.ptnr1_auth_asym_id 
_struct_conn.ptnr1_auth_comp_id 
_struct_conn.ptnr1_auth_seq_id 
_struct_conn.ptnr2_auth_asym_id 
_struct_conn.ptnr2_auth_comp_id 
_struct_conn.ptnr2_auth_seq_id 
_struct_conn.ptnr2_symmetry 
_struct_conn.pdbx_ptnr3_label_atom_id 
_struct_conn.pdbx_ptnr3_label_seq_id 
_struct_conn.pdbx_ptnr3_label_comp_id 
_struct_conn.pdbx_ptnr3_label_asym_id 
_struct_conn.pdbx_ptnr3_label_alt_id 
_struct_conn.pdbx_ptnr3_PDB_ins_code 
_struct_conn.details 
_struct_conn.pdbx_dist_value 
_struct_conn.pdbx_value_order 
_struct_conn.pdbx_role 
covale1 covale one  ? B ANN 1 C1 ? ? ? 1_555 B ALA 2 N ? ? B ANN 0 B ALA 1 1_555 ? ? ? ? ? ? ? 1.346 ? ? 
covale2 covale both ? B GLU 8 C  ? ? ? 1_555 B NH2 9 N ? ? B GLU 7 B NH2 8 1_555 ? ? ? ? ? ? ? 1.420 ? ? 
# 
_struct_conn_type.id          covale 
_struct_conn_type.criteria    ? 
_struct_conn_type.reference   ? 
# 
_atom_sites.entry_id                    7F6M 
_atom_sites.Cartn_transf_matrix[1][1]   ? 
_atom_sites.Cartn_transf_matrix[1][2]   ? 
_atom_sites.Cartn_transf_matrix[1][3]   ? 
_atom_sites.Cartn_transf_matrix[2][1]   ? 
_atom_sites.Cartn_transf_matrix[2][2]   ? 
_atom_sites.Cartn_transf_matrix[2][3]   ? 
_atom_sites.Cartn_transf_matrix[3][1]   ? 
_atom_sites.Cartn_transf_matrix[3][2]   ? 
_atom_sites.Cartn_transf_matrix[3][3]   ? 
_atom_sites.Cartn_transf_vector[1]      ? 
_atom_sites.Cartn_transf_vector[2]      ? 
_atom_sites.Cartn_transf_vector[3]      ? 
_atom_sites.fract_transf_matrix[1][1]   0.011396 
_atom_sites.fract_transf_matrix[1][2]   0.000000 
_atom_sites.fract_transf_matrix[1][3]   0.000936 
_atom_sites.fract_transf_matrix[2][1]   -0.000000 
_atom_sites.fract_transf_matrix[2][2]   0.012145 
_atom_sites.fract_transf_matrix[2][3]   0.000000 
_atom_sites.fract_transf_matrix[3][1]   0.000000 
_atom_sites.fract_transf_matrix[3][2]   -0.000000 
_atom_sites.fract_transf_matrix[3][3]   0.020171 
_atom_sites.fract_transf_vector[1]      0.000000 
_atom_sites.fract_transf_vector[2]      0.000000 
_atom_sites.fract_transf_vector[3]      0.000000 
_atom_sites.solution_primary            ? 
_atom_sites.solution_secondary          ? 
_atom_sites.solution_hydrogens          ? 
_atom_sites.special_details             ? 
# 
loop_
_atom_type.symbol 
C 
N 
O 
S 
# 
loop_
_atom_site.group_PDB 
_atom_site.id 
_atom_site.type_symbol 
_atom_site.label_atom_id 
_atom_site.label_alt_id 
_atom_site.label_comp_id 
_atom_site.label_asym_id 
_atom_site.label_entity_id 
_atom_site.label_seq_id 
_atom_site.pdbx_PDB_ins_code 
_atom_site.Cartn_x 
_atom_site.Cartn_y 
_atom_site.Cartn_z 
_atom_site.occupancy 
_atom_site.B_iso_or_equiv 
_atom_site.pdbx_formal_charge 
_atom_site.auth_seq_id 
_atom_site.auth_comp_id 
_atom_site.auth_asym_id 
_atom_site.auth_atom_id 
_atom_site.pdbx_PDB_model_num 
ATOM   1    N N   . GLY A 1 1   ? 96.252  113.475 17.829 1.00 96.75  ? 399 GLY A N   1 
ATOM   2    C CA  . GLY A 1 1   ? 97.430  114.393 17.908 1.00 97.83  ? 399 GLY A CA  1 
ATOM   3    C C   . GLY A 1 1   ? 98.255  114.200 19.168 1.00 99.02  ? 399 GLY A C   1 
ATOM   4    O O   . GLY A 1 1   ? 98.428  113.073 19.635 1.00 97.44  ? 399 GLY A O   1 
ATOM   5    N N   . HIS A 1 2   ? 98.766  115.307 19.706 1.00 101.20 ? 400 HIS A N   1 
ATOM   6    C CA  . HIS A 1 2   ? 99.515  115.311 20.967 1.00 103.10 ? 400 HIS A CA  1 
ATOM   7    C C   . HIS A 1 2   ? 98.499  115.154 22.111 1.00 105.12 ? 400 HIS A C   1 
ATOM   8    O O   . HIS A 1 2   ? 97.995  116.139 22.660 1.00 106.78 ? 400 HIS A O   1 
ATOM   9    C CB  . HIS A 1 2   ? 100.342 116.604 21.070 1.00 103.69 ? 400 HIS A CB  1 
ATOM   10   C CG  . HIS A 1 2   ? 101.430 116.566 22.100 1.00 104.73 ? 400 HIS A CG  1 
ATOM   11   N ND1 . HIS A 1 2   ? 101.983 117.712 22.631 1.00 104.79 ? 400 HIS A ND1 1 
ATOM   12   C CD2 . HIS A 1 2   ? 102.072 115.530 22.693 1.00 105.38 ? 400 HIS A CD2 1 
ATOM   13   C CE1 . HIS A 1 2   ? 102.919 117.384 23.503 1.00 104.49 ? 400 HIS A CE1 1 
ATOM   14   N NE2 . HIS A 1 2   ? 102.991 116.067 23.563 1.00 104.51 ? 400 HIS A NE2 1 
ATOM   15   N N   . HIS A 1 3   ? 98.219  113.895 22.456 1.00 105.64 ? 401 HIS A N   1 
ATOM   16   C CA  . HIS A 1 3   ? 96.996  113.499 23.182 1.00 105.23 ? 401 HIS A CA  1 
ATOM   17   C C   . HIS A 1 3   ? 97.235  112.843 24.552 1.00 102.98 ? 401 HIS A C   1 
ATOM   18   O O   . HIS A 1 3   ? 96.307  112.275 25.135 1.00 102.18 ? 401 HIS A O   1 
ATOM   19   C CB  . HIS A 1 3   ? 96.203  112.515 22.303 1.00 106.82 ? 401 HIS A CB  1 
ATOM   20   C CG  . HIS A 1 3   ? 96.896  111.200 22.089 1.00 108.76 ? 401 HIS A CG  1 
ATOM   21   N ND1 . HIS A 1 3   ? 97.583  110.900 20.932 1.00 109.53 ? 401 HIS A ND1 1 
ATOM   22   C CD2 . HIS A 1 3   ? 97.025  110.117 22.893 1.00 109.08 ? 401 HIS A CD2 1 
ATOM   23   C CE1 . HIS A 1 3   ? 98.098  109.687 21.029 1.00 109.51 ? 401 HIS A CE1 1 
ATOM   24   N NE2 . HIS A 1 3   ? 97.775  109.191 22.210 1.00 109.50 ? 401 HIS A NE2 1 
ATOM   25   N N   . HIS A 1 4   ? 98.460  112.939 25.066 1.00 101.05 ? 402 HIS A N   1 
ATOM   26   C CA  . HIS A 1 4   ? 98.936  112.054 26.142 1.00 99.26  ? 402 HIS A CA  1 
ATOM   27   C C   . HIS A 1 4   ? 98.314  112.319 27.519 1.00 96.40  ? 402 HIS A C   1 
ATOM   28   O O   . HIS A 1 4   ? 97.434  113.173 27.666 1.00 96.12  ? 402 HIS A O   1 
ATOM   29   C CB  . HIS A 1 4   ? 100.473 112.132 26.231 1.00 100.45 ? 402 HIS A CB  1 
ATOM   30   C CG  . HIS A 1 4   ? 101.177 111.524 25.062 1.00 100.82 ? 402 HIS A CG  1 
ATOM   31   N ND1 . HIS A 1 4   ? 100.867 110.273 24.572 1.00 101.45 ? 402 HIS A ND1 1 
ATOM   32   C CD2 . HIS A 1 4   ? 102.196 111.985 24.299 1.00 100.26 ? 402 HIS A CD2 1 
ATOM   33   C CE1 . HIS A 1 4   ? 101.655 109.997 23.548 1.00 100.57 ? 402 HIS A CE1 1 
ATOM   34   N NE2 . HIS A 1 4   ? 102.471 111.019 23.363 1.00 100.45 ? 402 HIS A NE2 1 
ATOM   35   N N   . HIS A 1 5   ? 98.776  111.571 28.522 1.00 93.12  ? 403 HIS A N   1 
ATOM   36   C CA  . HIS A 1 5   ? 98.390  111.777 29.919 1.00 90.41  ? 403 HIS A CA  1 
ATOM   37   C C   . HIS A 1 5   ? 99.011  113.079 30.457 1.00 86.91  ? 403 HIS A C   1 
ATOM   38   O O   . HIS A 1 5   ? 99.904  113.055 31.309 1.00 85.93  ? 403 HIS A O   1 
ATOM   39   C CB  . HIS A 1 5   ? 98.823  110.576 30.777 1.00 90.62  ? 403 HIS A CB  1 
ATOM   40   C CG  . HIS A 1 5   ? 98.130  109.294 30.430 1.00 91.32  ? 403 HIS A CG  1 
ATOM   41   N ND1 . HIS A 1 5   ? 97.235  108.679 31.280 1.00 91.58  ? 403 HIS A ND1 1 
ATOM   42   C CD2 . HIS A 1 5   ? 98.208  108.503 29.333 1.00 92.10  ? 403 HIS A CD2 1 
ATOM   43   C CE1 . HIS A 1 5   ? 96.789  107.569 30.718 1.00 91.21  ? 403 HIS A CE1 1 
ATOM   44   N NE2 . HIS A 1 5   ? 97.364  107.440 29.537 1.00 91.83  ? 403 HIS A NE2 1 
ATOM   45   N N   . HIS A 1 6   ? 98.530  114.206 29.932 1.00 82.91  ? 404 HIS A N   1 
ATOM   46   C CA  . HIS A 1 6   ? 98.961  115.545 30.346 1.00 78.73  ? 404 HIS A CA  1 
ATOM   47   C C   . HIS A 1 6   ? 98.018  116.101 31.404 1.00 73.56  ? 404 HIS A C   1 
ATOM   48   O O   . HIS A 1 6   ? 98.420  116.946 32.206 1.00 71.91  ? 404 HIS A O   1 
ATOM   49   C CB  . HIS A 1 6   ? 99.025  116.494 29.146 1.00 79.93  ? 404 HIS A CB  1 
ATOM   50   C CG  . HIS A 1 6   ? 100.200 116.253 28.252 1.00 81.58  ? 404 HIS A CG  1 
ATOM   51   N ND1 . HIS A 1 6   ? 100.791 117.256 27.514 1.00 82.47  ? 404 HIS A ND1 1 
ATOM   52   C CD2 . HIS A 1 6   ? 100.908 115.128 27.994 1.00 82.55  ? 404 HIS A CD2 1 
ATOM   53   C CE1 . HIS A 1 6   ? 101.799 116.754 26.824 1.00 83.62  ? 404 HIS A CE1 1 
ATOM   54   N NE2 . HIS A 1 6   ? 101.892 115.465 27.098 1.00 83.60  ? 404 HIS A NE2 1 
ATOM   55   N N   . HIS A 1 7   ? 96.763  115.647 31.389 1.00 68.22  ? 405 HIS A N   1 
ATOM   56   C CA  . HIS A 1 7   ? 95.837  115.889 32.492 1.00 64.13  ? 405 HIS A CA  1 
ATOM   57   C C   . HIS A 1 7   ? 96.307  115.159 33.750 1.00 58.17  ? 405 HIS A C   1 
ATOM   58   O O   . HIS A 1 7   ? 96.270  115.724 34.838 1.00 55.89  ? 405 HIS A O   1 
ATOM   59   C CB  . HIS A 1 7   ? 94.415  115.457 32.127 1.00 65.79  ? 405 HIS A CB  1 
ATOM   60   C CG  . HIS A 1 7   ? 93.385  115.899 33.117 1.00 67.35  ? 405 HIS A CG  1 
ATOM   61   N ND1 . HIS A 1 7   ? 92.448  115.042 33.654 1.00 68.09  ? 405 HIS A ND1 1 
ATOM   62   C CD2 . HIS A 1 7   ? 93.159  117.107 33.686 1.00 68.02  ? 405 HIS A CD2 1 
ATOM   63   C CE1 . HIS A 1 7   ? 91.681  115.707 34.499 1.00 68.45  ? 405 HIS A CE1 1 
ATOM   64   N NE2 . HIS A 1 7   ? 92.093  116.961 34.538 1.00 68.58  ? 405 HIS A NE2 1 
ATOM   65   N N   . MET A 1 8   ? 96.753  113.914 33.591 1.00 53.68  ? 406 MET A N   1 
ATOM   66   C CA  . MET A 1 8   ? 97.366  113.163 34.689 1.00 51.21  ? 406 MET A CA  1 
ATOM   67   C C   . MET A 1 8   ? 98.622  113.862 35.199 1.00 47.89  ? 406 MET A C   1 
ATOM   68   O O   . MET A 1 8   ? 98.800  114.001 36.409 1.00 44.62  ? 406 MET A O   1 
ATOM   69   C CB  . MET A 1 8   ? 97.728  111.747 34.246 1.00 52.56  ? 406 MET A CB  1 
ATOM   70   C CG  . MET A 1 8   ? 98.196  110.845 35.377 1.00 53.24  ? 406 MET A CG  1 
ATOM   71   S SD  . MET A 1 8   ? 98.296  109.125 34.871 1.00 54.06  ? 406 MET A SD  1 
ATOM   72   C CE  . MET A 1 8   ? 96.566  108.670 34.902 1.00 52.48  ? 406 MET A CE  1 
ATOM   73   N N   . LEU A 1 9   ? 99.486  114.282 34.270 1.00 46.22  ? 407 LEU A N   1 
ATOM   74   C CA  . LEU A 1 9   ? 100.672 115.086 34.592 1.00 45.38  ? 407 LEU A CA  1 
ATOM   75   C C   . LEU A 1 9   ? 100.287 116.324 35.397 1.00 43.89  ? 407 LEU A C   1 
ATOM   76   O O   . LEU A 1 9   ? 100.893 116.598 36.429 1.00 42.05  ? 407 LEU A O   1 
ATOM   77   C CB  . LEU A 1 9   ? 101.412 115.509 33.317 1.00 46.07  ? 407 LEU A CB  1 
ATOM   78   C CG  . LEU A 1 9   ? 102.644 116.418 33.449 1.00 46.91  ? 407 LEU A CG  1 
ATOM   79   C CD1 . LEU A 1 9   ? 103.850 115.653 33.971 1.00 46.86  ? 407 LEU A CD1 1 
ATOM   80   C CD2 . LEU A 1 9   ? 102.961 117.066 32.111 1.00 48.02  ? 407 LEU A CD2 1 
ATOM   81   N N   . HIS A 1 10  ? 99.273  117.051 34.927 1.00 43.48  ? 408 HIS A N   1 
ATOM   82   C CA  . HIS A 1 10  ? 98.769  118.241 35.625 1.00 43.75  ? 408 HIS A CA  1 
ATOM   83   C C   . HIS A 1 10  ? 98.318  117.903 37.043 1.00 40.67  ? 408 HIS A C   1 
ATOM   84   O O   . HIS A 1 10  ? 98.645  118.625 37.980 1.00 39.85  ? 408 HIS A O   1 
ATOM   85   C CB  . HIS A 1 10  ? 97.615  118.896 34.849 1.00 46.66  ? 408 HIS A CB  1 
ATOM   86   C CG  . HIS A 1 10  ? 97.319  120.302 35.276 1.00 50.97  ? 408 HIS A CG  1 
ATOM   87   N ND1 . HIS A 1 10  ? 96.185  120.643 35.985 1.00 53.15  ? 408 HIS A ND1 1 
ATOM   88   C CD2 . HIS A 1 10  ? 98.010  121.454 35.096 1.00 52.30  ? 408 HIS A CD2 1 
ATOM   89   C CE1 . HIS A 1 10  ? 96.191  121.944 36.222 1.00 54.01  ? 408 HIS A CE1 1 
ATOM   90   N NE2 . HIS A 1 10  ? 97.288  122.459 35.694 1.00 53.42  ? 408 HIS A NE2 1 
ATOM   91   N N   . LEU A 1 11  ? 97.586  116.797 37.189 1.00 38.23  ? 409 LEU A N   1 
ATOM   92   C CA  . LEU A 1 11  ? 97.115  116.335 38.498 1.00 37.00  ? 409 LEU A CA  1 
ATOM   93   C C   . LEU A 1 11  ? 98.256  115.885 39.411 1.00 35.32  ? 409 LEU A C   1 
ATOM   94   O O   . LEU A 1 11  ? 98.202  116.113 40.622 1.00 34.02  ? 409 LEU A O   1 
ATOM   95   C CB  . LEU A 1 11  ? 96.107  115.196 38.339 1.00 38.02  ? 409 LEU A CB  1 
ATOM   96   C CG  . LEU A 1 11  ? 94.803  115.553 37.620 1.00 38.74  ? 409 LEU A CG  1 
ATOM   97   C CD1 . LEU A 1 11  ? 94.152  114.289 37.085 1.00 38.69  ? 409 LEU A CD1 1 
ATOM   98   C CD2 . LEU A 1 11  ? 93.855  116.320 38.527 1.00 38.99  ? 409 LEU A CD2 1 
ATOM   99   N N   . LEU A 1 12  ? 99.270  115.234 38.837 1.00 34.57  ? 410 LEU A N   1 
ATOM   100  C CA  . LEU A 1 12  ? 100.489 114.877 39.584 1.00 34.68  ? 410 LEU A CA  1 
ATOM   101  C C   . LEU A 1 12  ? 101.289 116.129 39.956 1.00 33.86  ? 410 LEU A C   1 
ATOM   102  O O   . LEU A 1 12  ? 101.736 116.261 41.095 1.00 32.34  ? 410 LEU A O   1 
ATOM   103  C CB  . LEU A 1 12  ? 101.365 113.883 38.801 1.00 34.78  ? 410 LEU A CB  1 
ATOM   104  C CG  . LEU A 1 12  ? 100.796 112.462 38.662 1.00 35.53  ? 410 LEU A CG  1 
ATOM   105  C CD1 . LEU A 1 12  ? 101.607 111.636 37.670 1.00 35.76  ? 410 LEU A CD1 1 
ATOM   106  C CD2 . LEU A 1 12  ? 100.716 111.755 40.009 1.00 35.51  ? 410 LEU A CD2 1 
ATOM   107  N N   . GLU A 1 13  ? 101.436 117.043 38.996 1.00 33.74  ? 411 GLU A N   1 
ATOM   108  C CA  . GLU A 1 13  ? 102.082 118.343 39.228 1.00 34.36  ? 411 GLU A CA  1 
ATOM   109  C C   . GLU A 1 13  ? 101.419 119.163 40.340 1.00 33.97  ? 411 GLU A C   1 
ATOM   110  O O   . GLU A 1 13  ? 102.119 119.836 41.098 1.00 34.76  ? 411 GLU A O   1 
ATOM   111  C CB  . GLU A 1 13  ? 102.138 119.172 37.931 1.00 34.61  ? 411 GLU A CB  1 
ATOM   112  C CG  . GLU A 1 13  ? 103.186 118.710 36.924 1.00 35.37  ? 411 GLU A CG  1 
ATOM   113  C CD  . GLU A 1 13  ? 104.601 118.811 37.451 1.00 36.15  ? 411 GLU A CD  1 
ATOM   114  O OE1 . GLU A 1 13  ? 105.370 117.845 37.278 1.00 37.20  ? 411 GLU A OE1 1 
ATOM   115  O OE2 . GLU A 1 13  ? 104.944 119.844 38.057 1.00 37.71  ? 411 GLU A OE2 1 
ATOM   116  N N   . GLN A 1 14  ? 100.089 119.112 40.431 1.00 33.68  ? 412 GLN A N   1 
ATOM   117  C CA  . GLN A 1 14  ? 99.362  119.733 41.550 1.00 34.48  ? 412 GLN A CA  1 
ATOM   118  C C   . GLN A 1 14  ? 99.800  119.147 42.890 1.00 33.83  ? 412 GLN A C   1 
ATOM   119  O O   . GLN A 1 14  ? 100.057 119.881 43.844 1.00 34.19  ? 412 GLN A O   1 
ATOM   120  C CB  . GLN A 1 14  ? 97.844  119.548 41.419 1.00 34.73  ? 412 GLN A CB  1 
ATOM   121  C CG  . GLN A 1 14  ? 97.162  120.463 40.423 1.00 35.55  ? 412 GLN A CG  1 
ATOM   122  C CD  . GLN A 1 14  ? 95.653  120.274 40.414 1.00 36.29  ? 412 GLN A CD  1 
ATOM   123  O OE1 . GLN A 1 14  ? 95.083  119.791 39.432 1.00 37.78  ? 412 GLN A OE1 1 
ATOM   124  N NE2 . GLN A 1 14  ? 94.999  120.642 41.518 1.00 35.61  ? 412 GLN A NE2 1 
ATOM   125  N N   . ILE A 1 15  ? 99.866  117.819 42.946 1.00 33.29  ? 413 ILE A N   1 
ATOM   126  C CA  . ILE A 1 15  ? 100.205 117.105 44.176 1.00 33.22  ? 413 ILE A CA  1 
ATOM   127  C C   . ILE A 1 15  ? 101.671 117.311 44.562 1.00 32.21  ? 413 ILE A C   1 
ATOM   128  O O   . ILE A 1 15  ? 101.966 117.500 45.741 1.00 31.90  ? 413 ILE A O   1 
ATOM   129  C CB  . ILE A 1 15  ? 99.819  115.602 44.081 1.00 33.87  ? 413 ILE A CB  1 
ATOM   130  C CG1 . ILE A 1 15  ? 98.290  115.490 44.086 1.00 34.40  ? 413 ILE A CG1 1 
ATOM   131  C CG2 . ILE A 1 15  ? 100.430 114.786 45.223 1.00 33.91  ? 413 ILE A CG2 1 
ATOM   132  C CD1 . ILE A 1 15  ? 97.751  114.082 43.988 1.00 35.55  ? 413 ILE A CD1 1 
ATOM   133  N N   . ARG A 1 16  ? 102.571 117.290 43.578 1.00 31.85  ? 414 ARG A N   1 
ATOM   134  C CA  . ARG A 1 16  ? 103.995 117.558 43.825 1.00 31.52  ? 414 ARG A CA  1 
ATOM   135  C C   . ARG A 1 16  ? 104.227 118.992 44.307 1.00 30.82  ? 414 ARG A C   1 
ATOM   136  O O   . ARG A 1 16  ? 105.027 119.216 45.218 1.00 31.14  ? 414 ARG A O   1 
ATOM   137  C CB  . ARG A 1 16  ? 104.849 117.257 42.583 1.00 31.44  ? 414 ARG A CB  1 
ATOM   138  C CG  . ARG A 1 16  ? 104.885 115.776 42.220 1.00 31.72  ? 414 ARG A CG  1 
ATOM   139  C CD  . ARG A 1 16  ? 105.963 115.437 41.207 1.00 31.95  ? 414 ARG A CD  1 
ATOM   140  N NE  . ARG A 1 16  ? 105.582 115.716 39.817 1.00 32.26  ? 414 ARG A NE  1 
ATOM   141  C CZ  . ARG A 1 16  ? 105.241 114.813 38.887 1.00 32.99  ? 414 ARG A CZ  1 
ATOM   142  N NH1 . ARG A 1 16  ? 104.947 115.227 37.654 1.00 32.96  ? 414 ARG A NH1 1 
ATOM   143  N NH2 . ARG A 1 16  ? 105.197 113.505 39.147 1.00 33.04  ? 414 ARG A NH2 1 
ATOM   144  N N   . ALA A 1 17  ? 103.510 119.951 43.719 1.00 29.59  ? 415 ALA A N   1 
ATOM   145  C CA  . ALA A 1 17  ? 103.612 121.352 44.136 1.00 28.91  ? 415 ALA A CA  1 
ATOM   146  C C   . ALA A 1 17  ? 103.072 121.572 45.550 1.00 28.61  ? 415 ALA A C   1 
ATOM   147  O O   . ALA A 1 17  ? 103.654 122.337 46.318 1.00 28.59  ? 415 ALA A O   1 
ATOM   148  C CB  . ALA A 1 17  ? 102.910 122.268 43.145 1.00 28.68  ? 415 ALA A CB  1 
ATOM   149  N N   . TYR A 1 18  ? 101.972 120.903 45.897 1.00 28.57  ? 416 TYR A N   1 
ATOM   150  C CA  . TYR A 1 18  ? 101.467 120.936 47.276 1.00 28.76  ? 416 TYR A CA  1 
ATOM   151  C C   . TYR A 1 18  ? 102.418 120.237 48.255 1.00 29.46  ? 416 TYR A C   1 
ATOM   152  O O   . TYR A 1 18  ? 102.653 120.734 49.359 1.00 29.63  ? 416 TYR A O   1 
ATOM   153  C CB  . TYR A 1 18  ? 100.076 120.311 47.393 1.00 28.33  ? 416 TYR A CB  1 
ATOM   154  C CG  . TYR A 1 18  ? 99.575  120.329 48.818 1.00 27.59  ? 416 TYR A CG  1 
ATOM   155  C CD1 . TYR A 1 18  ? 99.281  121.534 49.442 1.00 27.81  ? 416 TYR A CD1 1 
ATOM   156  C CD2 . TYR A 1 18  ? 99.438  119.158 49.555 1.00 27.47  ? 416 TYR A CD2 1 
ATOM   157  C CE1 . TYR A 1 18  ? 98.843  121.580 50.752 1.00 27.61  ? 416 TYR A CE1 1 
ATOM   158  C CE2 . TYR A 1 18  ? 98.994  119.192 50.869 1.00 27.85  ? 416 TYR A CE2 1 
ATOM   159  C CZ  . TYR A 1 18  ? 98.698  120.409 51.459 1.00 27.85  ? 416 TYR A CZ  1 
ATOM   160  O OH  . TYR A 1 18  ? 98.266  120.473 52.759 1.00 28.93  ? 416 TYR A OH  1 
ATOM   161  N N   . CYS A 1 19  ? 102.932 119.073 47.861 1.00 30.06  ? 417 CYS A N   1 
ATOM   162  C CA  . CYS A 1 19  ? 103.966 118.385 48.642 1.00 31.08  ? 417 CYS A CA  1 
ATOM   163  C C   . CYS A 1 19  ? 105.165 119.297 48.899 1.00 31.40  ? 417 CYS A C   1 
ATOM   164  O O   . CYS A 1 19  ? 105.653 119.385 50.026 1.00 30.32  ? 417 CYS A O   1 
ATOM   165  C CB  . CYS A 1 19  ? 104.441 117.123 47.927 1.00 31.34  ? 417 CYS A CB  1 
ATOM   166  S SG  . CYS A 1 19  ? 103.309 115.736 48.040 1.00 31.37  ? 417 CYS A SG  1 
ATOM   167  N N   . GLU A 1 20  ? 105.619 119.970 47.842 1.00 32.58  ? 418 GLU A N   1 
ATOM   168  C CA  . GLU A 1 20  ? 106.700 120.954 47.935 1.00 34.14  ? 418 GLU A CA  1 
ATOM   169  C C   . GLU A 1 20  ? 106.383 122.051 48.950 1.00 33.76  ? 418 GLU A C   1 
ATOM   170  O O   . GLU A 1 20  ? 107.208 122.354 49.812 1.00 34.09  ? 418 GLU A O   1 
ATOM   171  C CB  . GLU A 1 20  ? 106.993 121.571 46.552 1.00 35.45  ? 418 GLU A CB  1 
ATOM   172  C CG  . GLU A 1 20  ? 107.848 122.839 46.553 1.00 36.55  ? 418 GLU A CG  1 
ATOM   173  C CD  . GLU A 1 20  ? 109.225 122.643 47.161 0.70 38.21  ? 418 GLU A CD  1 
ATOM   174  O OE1 . GLU A 1 20  ? 109.919 123.656 47.392 1.00 39.71  ? 418 GLU A OE1 1 
ATOM   175  O OE2 . GLU A 1 20  ? 109.624 121.482 47.401 1.00 39.90  ? 418 GLU A OE2 1 
ATOM   176  N N   . THR A 1 21  ? 105.195 122.643 48.816 1.00 32.99  ? 419 THR A N   1 
ATOM   177  C CA  . THR A 1 21  ? 104.682 123.646 49.754 1.00 32.44  ? 419 THR A CA  1 
ATOM   178  C C   . THR A 1 21  ? 104.799 123.162 51.205 1.00 32.89  ? 419 THR A C   1 
ATOM   179  O O   . THR A 1 21  ? 105.311 123.881 52.061 1.00 32.81  ? 419 THR A O   1 
ATOM   180  C CB  . THR A 1 21  ? 103.205 123.996 49.429 1.00 32.11  ? 419 THR A CB  1 
ATOM   181  O OG1 . THR A 1 21  ? 103.102 124.445 48.071 1.00 31.22  ? 419 THR A OG1 1 
ATOM   182  C CG2 . THR A 1 21  ? 102.653 125.068 50.359 1.00 31.76  ? 419 THR A CG2 1 
ATOM   183  N N   . CYS A 1 22  ? 104.348 121.935 51.459 1.00 33.51  ? 420 CYS A N   1 
ATOM   184  C CA  . CYS A 1 22  ? 104.377 121.354 52.804 1.00 34.46  ? 420 CYS A CA  1 
ATOM   185  C C   . CYS A 1 22  ? 105.786 121.142 53.346 1.00 35.26  ? 420 CYS A C   1 
ATOM   186  O O   . CYS A 1 22  ? 106.043 121.416 54.517 1.00 34.96  ? 420 CYS A O   1 
ATOM   187  C CB  . CYS A 1 22  ? 103.626 120.021 52.834 1.00 34.67  ? 420 CYS A CB  1 
ATOM   188  S SG  . CYS A 1 22  ? 101.852 120.203 52.611 1.00 34.54  ? 420 CYS A SG  1 
ATOM   189  N N   . TRP A 1 23  ? 106.686 120.641 52.502 1.00 36.51  ? 421 TRP A N   1 
ATOM   190  C CA  . TRP A 1 23  ? 108.074 120.412 52.913 1.00 36.90  ? 421 TRP A CA  1 
ATOM   191  C C   . TRP A 1 23  ? 108.865 121.694 53.141 1.00 35.70  ? 421 TRP A C   1 
ATOM   192  O O   . TRP A 1 23  ? 109.828 121.677 53.906 1.00 35.98  ? 421 TRP A O   1 
ATOM   193  C CB  . TRP A 1 23  ? 108.817 119.513 51.928 1.00 38.40  ? 421 TRP A CB  1 
ATOM   194  C CG  . TRP A 1 23  ? 108.404 118.086 51.979 1.00 41.29  ? 421 TRP A CG  1 
ATOM   195  C CD1 . TRP A 1 23  ? 108.256 117.314 53.092 1.00 41.92  ? 421 TRP A CD1 1 
ATOM   196  C CD2 . TRP A 1 23  ? 108.122 117.244 50.868 1.00 42.87  ? 421 TRP A CD2 1 
ATOM   197  N NE1 . TRP A 1 23  ? 107.882 116.043 52.746 1.00 42.79  ? 421 TRP A NE1 1 
ATOM   198  C CE2 . TRP A 1 23  ? 107.794 115.973 51.381 1.00 43.25  ? 421 TRP A CE2 1 
ATOM   199  C CE3 . TRP A 1 23  ? 108.113 117.440 49.483 1.00 44.33  ? 421 TRP A CE3 1 
ATOM   200  C CZ2 . TRP A 1 23  ? 107.457 114.905 50.556 1.00 44.12  ? 421 TRP A CZ2 1 
ATOM   201  C CZ3 . TRP A 1 23  ? 107.784 116.377 48.668 1.00 43.98  ? 421 TRP A CZ3 1 
ATOM   202  C CH2 . TRP A 1 23  ? 107.456 115.132 49.206 1.00 43.65  ? 421 TRP A CH2 1 
ATOM   203  N N   . GLU A 1 24  ? 108.480 122.787 52.481 1.00 33.85  ? 422 GLU A N   1 
ATOM   204  C CA  . GLU A 1 24  ? 109.030 124.099 52.818 1.00 33.88  ? 422 GLU A CA  1 
ATOM   205  C C   . GLU A 1 24  ? 108.663 124.465 54.254 1.00 34.73  ? 422 GLU A C   1 
ATOM   206  O O   . GLU A 1 24  ? 109.522 124.923 55.008 1.00 34.75  ? 422 GLU A O   1 
ATOM   207  C CB  . GLU A 1 24  ? 108.558 125.192 51.855 1.00 32.85  ? 422 GLU A CB  1 
ATOM   208  C CG  . GLU A 1 24  ? 109.155 125.088 50.456 1.00 32.25  ? 422 GLU A CG  1 
ATOM   209  C CD  . GLU A 1 24  ? 108.843 126.283 49.570 1.00 31.27  ? 422 GLU A CD  1 
ATOM   210  O OE1 . GLU A 1 24  ? 109.100 126.203 48.351 1.00 30.43  ? 422 GLU A OE1 1 
ATOM   211  O OE2 . GLU A 1 24  ? 108.346 127.308 50.080 1.00 31.90  ? 422 GLU A OE2 1 
ATOM   212  N N   . TRP A 1 25  ? 107.405 124.240 54.634 1.00 35.91  ? 423 TRP A N   1 
ATOM   213  C CA  . TRP A 1 25  ? 106.952 124.525 55.998 1.00 37.47  ? 423 TRP A CA  1 
ATOM   214  C C   . TRP A 1 25  ? 107.726 123.723 57.053 1.00 38.69  ? 423 TRP A C   1 
ATOM   215  O O   . TRP A 1 25  ? 108.164 124.296 58.048 1.00 39.69  ? 423 TRP A O   1 
ATOM   216  C CB  . TRP A 1 25  ? 105.437 124.297 56.163 1.00 37.50  ? 423 TRP A CB  1 
ATOM   217  C CG  . TRP A 1 25  ? 104.971 124.557 57.567 1.00 38.09  ? 423 TRP A CG  1 
ATOM   218  C CD1 . TRP A 1 25  ? 104.574 125.752 58.092 1.00 38.82  ? 423 TRP A CD1 1 
ATOM   219  C CD2 . TRP A 1 25  ? 104.895 123.604 58.634 1.00 38.12  ? 423 TRP A CD2 1 
ATOM   220  N NE1 . TRP A 1 25  ? 104.242 125.601 59.421 1.00 39.02  ? 423 TRP A NE1 1 
ATOM   221  C CE2 . TRP A 1 25  ? 104.435 124.292 59.779 1.00 38.72  ? 423 TRP A CE2 1 
ATOM   222  C CE3 . TRP A 1 25  ? 105.172 122.235 58.734 1.00 37.69  ? 423 TRP A CE3 1 
ATOM   223  C CZ2 . TRP A 1 25  ? 104.247 123.655 61.012 1.00 38.61  ? 423 TRP A CZ2 1 
ATOM   224  C CZ3 . TRP A 1 25  ? 104.982 121.599 59.958 1.00 37.90  ? 423 TRP A CZ3 1 
ATOM   225  C CH2 . TRP A 1 25  ? 104.519 122.310 61.080 1.00 38.28  ? 423 TRP A CH2 1 
ATOM   226  N N   . GLN A 1 26  ? 107.893 122.416 56.836 1.00 40.50  ? 424 GLN A N   1 
ATOM   227  C CA  . GLN A 1 26  ? 108.545 121.545 57.842 1.00 42.25  ? 424 GLN A CA  1 
ATOM   228  C C   . GLN A 1 26  ? 110.082 121.578 57.816 1.00 43.40  ? 424 GLN A C   1 
ATOM   229  O O   . GLN A 1 26  ? 110.711 121.291 58.837 1.00 43.01  ? 424 GLN A O   1 
ATOM   230  C CB  . GLN A 1 26  ? 107.989 120.096 57.857 1.00 42.73  ? 424 GLN A CB  1 
ATOM   231  C CG  . GLN A 1 26  ? 107.979 119.306 56.551 1.00 42.74  ? 424 GLN A CG  1 
ATOM   232  C CD  . GLN A 1 26  ? 107.249 117.967 56.657 1.00 42.20  ? 424 GLN A CD  1 
ATOM   233  O OE1 . GLN A 1 26  ? 107.703 116.960 56.127 1.00 41.42  ? 424 GLN A OE1 1 
ATOM   234  N NE2 . GLN A 1 26  ? 106.109 117.958 57.338 1.00 42.97  ? 424 GLN A NE2 1 
ATOM   235  N N   . GLU A 1 27  ? 110.679 121.946 56.679 1.00 45.13  ? 425 GLU A N   1 
ATOM   236  C CA  . GLU A 1 27  ? 112.094 122.363 56.645 1.00 45.83  ? 425 GLU A CA  1 
ATOM   237  C C   . GLU A 1 27  ? 112.302 123.597 57.519 1.00 47.31  ? 425 GLU A C   1 
ATOM   238  O O   . GLU A 1 27  ? 113.247 123.657 58.304 1.00 47.18  ? 425 GLU A O   1 
ATOM   239  C CB  . GLU A 1 27  ? 112.552 122.690 55.218 1.00 46.59  ? 425 GLU A CB  1 
ATOM   240  C CG  . GLU A 1 27  ? 112.865 121.474 54.361 1.00 47.18  ? 425 GLU A CG  1 
ATOM   241  C CD  . GLU A 1 27  ? 114.291 120.991 54.530 1.00 47.81  ? 425 GLU A CD  1 
ATOM   242  O OE1 . GLU A 1 27  ? 114.488 119.931 55.159 1.00 49.12  ? 425 GLU A OE1 1 
ATOM   243  O OE2 . GLU A 1 27  ? 115.213 121.679 54.042 1.00 47.24  ? 425 GLU A OE2 1 
ATOM   244  N N   . ALA A 1 28  ? 111.407 124.572 57.367 1.00 49.47  ? 426 ALA A N   1 
ATOM   245  C CA  . ALA A 1 28  ? 111.473 125.835 58.107 1.00 51.88  ? 426 ALA A CA  1 
ATOM   246  C C   . ALA A 1 28  ? 110.988 125.732 59.550 1.00 54.96  ? 426 ALA A C   1 
ATOM   247  O O   . ALA A 1 28  ? 111.276 126.621 60.353 1.00 55.32  ? 426 ALA A O   1 
ATOM   248  C CB  . ALA A 1 28  ? 110.680 126.907 57.378 1.00 51.80  ? 426 ALA A CB  1 
ATOM   249  N N   . HIS A 1 29  ? 110.237 124.676 59.869 1.00 59.56  ? 427 HIS A N   1 
ATOM   250  C CA  . HIS A 1 29  ? 109.732 124.447 61.226 1.00 64.08  ? 427 HIS A CA  1 
ATOM   251  C C   . HIS A 1 29  ? 110.869 124.428 62.255 1.00 67.95  ? 427 HIS A C   1 
ATOM   252  O O   . HIS A 1 29  ? 111.558 123.416 62.416 1.00 67.38  ? 427 HIS A O   1 
ATOM   253  C CB  . HIS A 1 29  ? 108.923 123.141 61.291 1.00 64.15  ? 427 HIS A CB  1 
ATOM   254  C CG  . HIS A 1 29  ? 108.438 122.799 62.666 1.00 64.76  ? 427 HIS A CG  1 
ATOM   255  N ND1 . HIS A 1 29  ? 107.356 123.421 63.251 1.00 65.33  ? 427 HIS A ND1 1 
ATOM   256  C CD2 . HIS A 1 29  ? 108.897 121.909 63.577 1.00 64.63  ? 427 HIS A CD2 1 
ATOM   257  C CE1 . HIS A 1 29  ? 107.167 122.926 64.461 1.00 65.27  ? 427 HIS A CE1 1 
ATOM   258  N NE2 . HIS A 1 29  ? 108.088 122.007 64.683 1.00 65.00  ? 427 HIS A NE2 1 
ATOM   259  N N   . GLU A 1 30  ? 111.068 125.572 62.915 1.00 73.76  ? 428 GLU A N   1 
ATOM   260  C CA  . GLU A 1 30  ? 112.033 125.690 64.012 1.00 77.91  ? 428 GLU A CA  1 
ATOM   261  C C   . GLU A 1 30  ? 111.581 124.775 65.152 1.00 80.52  ? 428 GLU A C   1 
ATOM   262  O O   . GLU A 1 30  ? 110.494 124.984 65.698 1.00 79.02  ? 428 GLU A O   1 
ATOM   263  C CB  . GLU A 1 30  ? 112.146 127.137 64.510 1.00 79.59  ? 428 GLU A CB  1 
ATOM   264  C CG  . GLU A 1 30  ? 113.070 128.016 63.675 1.00 80.86  ? 428 GLU A CG  1 
ATOM   265  C CD  . GLU A 1 30  ? 114.526 127.945 64.112 1.00 81.99  ? 428 GLU A CD  1 
ATOM   266  O OE1 . GLU A 1 30  ? 115.211 128.989 64.052 1.00 82.44  ? 428 GLU A OE1 1 
ATOM   267  O OE2 . GLU A 1 30  ? 114.989 126.855 64.518 1.00 83.16  ? 428 GLU A OE2 1 
ATOM   268  N N   . PRO A 1 31  ? 112.399 123.754 65.497 1.00 84.29  ? 429 PRO A N   1 
ATOM   269  C CA  . PRO A 1 31  ? 112.028 122.724 66.469 1.00 85.07  ? 429 PRO A CA  1 
ATOM   270  C C   . PRO A 1 31  ? 111.260 123.231 67.687 1.00 85.92  ? 429 PRO A C   1 
ATOM   271  O O   . PRO A 1 31  ? 111.680 124.191 68.339 1.00 86.78  ? 429 PRO A O   1 
ATOM   272  C CB  . PRO A 1 31  ? 113.379 122.155 66.886 1.00 85.73  ? 429 PRO A CB  1 
ATOM   273  C CG  . PRO A 1 31  ? 114.177 122.227 65.633 1.00 86.74  ? 429 PRO A CG  1 
ATOM   274  C CD  . PRO A 1 31  ? 113.748 123.498 64.952 1.00 86.34  ? 429 PRO A CD  1 
ATOM   275  N N   . GLY A 1 32  ? 110.128 122.593 67.958 1.00 87.01  ? 430 GLY A N   1 
ATOM   276  C CA  . GLY A 1 32  ? 109.255 122.993 69.040 1.00 87.58  ? 430 GLY A CA  1 
ATOM   277  C C   . GLY A 1 32  ? 108.417 124.200 68.684 1.00 87.93  ? 430 GLY A C   1 
ATOM   278  O O   . GLY A 1 32  ? 107.502 124.104 67.863 1.00 89.56  ? 430 GLY A O   1 
ATOM   279  N N   . MET A 1 33  ? 108.737 125.336 69.299 1.00 87.44  ? 431 MET A N   1 
ATOM   280  C CA  . MET A 1 33  ? 107.993 126.574 69.093 1.00 87.59  ? 431 MET A CA  1 
ATOM   281  C C   . MET A 1 33  ? 108.478 127.206 67.795 1.00 87.24  ? 431 MET A C   1 
ATOM   282  O O   . MET A 1 33  ? 109.486 127.917 67.784 1.00 88.07  ? 431 MET A O   1 
ATOM   283  C CB  . MET A 1 33  ? 108.195 127.531 70.277 1.00 87.45  ? 431 MET A CB  1 
ATOM   284  C CG  . MET A 1 33  ? 107.737 126.972 71.619 1.00 87.40  ? 431 MET A CG  1 
ATOM   285  S SD  . MET A 1 33  ? 108.416 127.871 73.027 1.00 86.05  ? 431 MET A SD  1 
ATOM   286  C CE  . MET A 1 33  ? 107.343 129.302 73.072 1.00 85.24  ? 431 MET A CE  1 
ATOM   287  N N   . ASP A 1 34  ? 107.776 126.914 66.700 1.00 86.79  ? 432 ASP A N   1 
ATOM   288  C CA  . ASP A 1 34  ? 108.115 127.474 65.390 1.00 86.97  ? 432 ASP A CA  1 
ATOM   289  C C   . ASP A 1 34  ? 107.933 128.987 65.447 1.00 89.04  ? 432 ASP A C   1 
ATOM   290  O O   . ASP A 1 34  ? 108.873 129.731 65.170 1.00 90.95  ? 432 ASP A O   1 
ATOM   291  C CB  . ASP A 1 34  ? 107.256 126.847 64.278 1.00 85.71  ? 432 ASP A CB  1 
ATOM   292  C CG  . ASP A 1 34  ? 107.699 127.255 62.868 1.00 84.40  ? 432 ASP A CG  1 
ATOM   293  O OD1 . ASP A 1 34  ? 108.710 127.976 62.710 1.00 82.83  ? 432 ASP A OD1 1 
ATOM   294  O OD2 . ASP A 1 34  ? 107.025 126.839 61.902 1.00 82.97  ? 432 ASP A OD2 1 
ATOM   295  N N   . GLN A 1 35  ? 106.723 129.412 65.816 1.00 90.22  ? 433 GLN A N   1 
ATOM   296  C CA  . GLN A 1 35  ? 106.391 130.815 66.133 1.00 90.54  ? 433 GLN A CA  1 
ATOM   297  C C   . GLN A 1 35  ? 104.912 130.949 66.522 1.00 89.00  ? 433 GLN A C   1 
ATOM   298  O O   . GLN A 1 35  ? 104.133 130.000 66.392 1.00 87.19  ? 433 GLN A O   1 
ATOM   299  C CB  . GLN A 1 35  ? 106.733 131.785 64.978 1.00 91.25  ? 433 GLN A CB  1 
ATOM   300  C CG  . GLN A 1 35  ? 107.908 132.719 65.267 1.00 90.40  ? 433 GLN A CG  1 
ATOM   301  C CD  . GLN A 1 35  ? 108.056 133.830 64.239 1.00 90.22  ? 433 GLN A CD  1 
ATOM   302  O OE1 . GLN A 1 35  ? 107.936 133.600 63.033 1.00 88.62  ? 433 GLN A OE1 1 
ATOM   303  N NE2 . GLN A 1 35  ? 108.331 135.043 64.712 1.00 89.77  ? 433 GLN A NE2 1 
ATOM   304  N N   . ASP A 1 36  ? 104.547 132.139 67.000 1.00 88.61  ? 434 ASP A N   1 
ATOM   305  C CA  . ASP A 1 36  ? 103.171 132.449 67.422 1.00 87.11  ? 434 ASP A CA  1 
ATOM   306  C C   . ASP A 1 36  ? 102.128 132.407 66.292 1.00 85.39  ? 434 ASP A C   1 
ATOM   307  O O   . ASP A 1 36  ? 100.946 132.190 66.557 1.00 86.89  ? 434 ASP A O   1 
ATOM   308  C CB  . ASP A 1 36  ? 103.119 133.818 68.130 1.00 87.90  ? 434 ASP A CB  1 
ATOM   309  C CG  . ASP A 1 36  ? 103.354 134.999 67.182 1.00 88.78  ? 434 ASP A CG  1 
ATOM   310  O OD1 . ASP A 1 36  ? 104.124 134.859 66.203 1.00 88.20  ? 434 ASP A OD1 1 
ATOM   311  O OD2 . ASP A 1 36  ? 102.770 136.075 67.431 1.00 88.32  ? 434 ASP A OD2 1 
ATOM   312  N N   . LYS A 1 37  ? 102.572 132.652 65.056 1.00 80.34  ? 435 LYS A N   1 
ATOM   313  C CA  . LYS A 1 37  ? 101.719 132.599 63.850 1.00 75.24  ? 435 LYS A CA  1 
ATOM   314  C C   . LYS A 1 37  ? 100.799 131.368 63.717 1.00 72.91  ? 435 LYS A C   1 
ATOM   315  O O   . LYS A 1 37  ? 99.630  131.509 63.352 1.00 70.88  ? 435 LYS A O   1 
ATOM   316  C CB  . LYS A 1 37  ? 102.582 132.737 62.578 1.00 74.56  ? 435 LYS A CB  1 
ATOM   317  C CG  . LYS A 1 37  ? 103.792 131.803 62.493 1.00 73.81  ? 435 LYS A CG  1 
ATOM   318  C CD  . LYS A 1 37  ? 104.292 131.629 61.065 1.00 73.12  ? 435 LYS A CD  1 
ATOM   319  C CE  . LYS A 1 37  ? 105.349 130.539 60.965 1.00 72.01  ? 435 LYS A CE  1 
ATOM   320  N NZ  . LYS A 1 37  ? 106.694 131.046 61.351 1.00 71.51  ? 435 LYS A NZ  1 
ATOM   321  N N   . ASN A 1 38  ? 101.334 130.186 64.041 1.00 70.94  ? 436 ASN A N   1 
ATOM   322  C CA  . ASN A 1 38  ? 100.741 128.854 63.744 1.00 69.14  ? 436 ASN A CA  1 
ATOM   323  C C   . ASN A 1 38  ? 99.872  128.674 62.458 1.00 66.88  ? 436 ASN A C   1 
ATOM   324  O O   . ASN A 1 38  ? 98.642  128.552 62.552 1.00 65.60  ? 436 ASN A O   1 
ATOM   325  C CB  . ASN A 1 38  ? 100.025 128.278 64.994 1.00 70.84  ? 436 ASN A CB  1 
ATOM   326  C CG  . ASN A 1 38  ? 98.869  129.145 65.496 1.00 71.45  ? 436 ASN A CG  1 
ATOM   327  O OD1 . ASN A 1 38  ? 99.064  130.283 65.921 1.00 70.85  ? 436 ASN A OD1 1 
ATOM   328  N ND2 . ASN A 1 38  ? 97.659  128.586 65.485 1.00 71.10  ? 436 ASN A ND2 1 
ATOM   329  N N   . PRO A 1 39  ? 100.513 128.667 61.255 1.00 63.01  ? 437 PRO A N   1 
ATOM   330  C CA  . PRO A 1 39  ? 99.846  128.277 60.021 1.00 59.84  ? 437 PRO A CA  1 
ATOM   331  C C   . PRO A 1 39  ? 100.658 127.286 59.160 1.00 56.00  ? 437 PRO A C   1 
ATOM   332  O O   . PRO A 1 39  ? 101.631 127.673 58.504 1.00 53.76  ? 437 PRO A O   1 
ATOM   333  C CB  . PRO A 1 39  ? 99.747  129.620 59.293 1.00 60.08  ? 437 PRO A CB  1 
ATOM   334  C CG  . PRO A 1 39  ? 101.004 130.346 59.719 1.00 60.82  ? 437 PRO A CG  1 
ATOM   335  C CD  . PRO A 1 39  ? 101.598 129.592 60.898 1.00 62.16  ? 437 PRO A CD  1 
ATOM   336  N N   . MET A 1 40  ? 100.239 126.024 59.147 1.00 52.37  ? 438 MET A N   1 
ATOM   337  C CA  . MET A 1 40  ? 100.780 125.052 58.197 1.00 49.14  ? 438 MET A CA  1 
ATOM   338  C C   . MET A 1 40  ? 99.978  125.247 56.911 1.00 46.05  ? 438 MET A C   1 
ATOM   339  O O   . MET A 1 40  ? 98.878  125.811 56.958 1.00 45.54  ? 438 MET A O   1 
ATOM   340  C CB  . MET A 1 40  ? 100.620 123.605 58.681 1.00 49.82  ? 438 MET A CB  1 
ATOM   341  C CG  . MET A 1 40  ? 100.796 123.368 60.172 1.00 50.53  ? 438 MET A CG  1 
ATOM   342  S SD  . MET A 1 40  ? 100.719 121.618 60.583 1.00 50.08  ? 438 MET A SD  1 
ATOM   343  C CE  . MET A 1 40  ? 99.911  121.708 62.179 1.00 50.77  ? 438 MET A CE  1 
ATOM   344  N N   . PRO A 1 41  ? 100.515 124.802 55.758 1.00 41.97  ? 439 PRO A N   1 
ATOM   345  C CA  . PRO A 1 41  ? 99.679  124.788 54.554 1.00 40.15  ? 439 PRO A CA  1 
ATOM   346  C C   . PRO A 1 41  ? 98.435  123.907 54.737 1.00 38.74  ? 439 PRO A C   1 
ATOM   347  O O   . PRO A 1 41  ? 98.557  122.765 55.177 1.00 38.14  ? 439 PRO A O   1 
ATOM   348  C CB  . PRO A 1 41  ? 100.612 124.210 53.486 1.00 40.05  ? 439 PRO A CB  1 
ATOM   349  C CG  . PRO A 1 41  ? 101.978 124.572 53.953 1.00 40.14  ? 439 PRO A CG  1 
ATOM   350  C CD  . PRO A 1 41  ? 101.924 124.496 55.450 1.00 40.74  ? 439 PRO A CD  1 
ATOM   351  N N   . ALA A 1 42  ? 97.261  124.459 54.435 1.00 37.37  ? 440 ALA A N   1 
ATOM   352  C CA  . ALA A 1 42  ? 95.995  123.733 54.540 1.00 36.68  ? 440 ALA A CA  1 
ATOM   353  C C   . ALA A 1 42  ? 95.660  123.116 53.187 1.00 35.90  ? 440 ALA A C   1 
ATOM   354  O O   . ALA A 1 42  ? 95.572  123.843 52.203 1.00 34.61  ? 440 ALA A O   1 
ATOM   355  C CB  . ALA A 1 42  ? 94.883  124.671 54.976 1.00 36.87  ? 440 ALA A CB  1 
ATOM   356  N N   . PRO A 1 43  ? 95.455  121.781 53.130 1.00 36.73  ? 441 PRO A N   1 
ATOM   357  C CA  . PRO A 1 43  ? 95.199  121.144 51.831 1.00 37.63  ? 441 PRO A CA  1 
ATOM   358  C C   . PRO A 1 43  ? 93.922  121.612 51.109 1.00 38.84  ? 441 PRO A C   1 
ATOM   359  O O   . PRO A 1 43  ? 93.870  121.530 49.881 1.00 39.01  ? 441 PRO A O   1 
ATOM   360  C CB  . PRO A 1 43  ? 95.133  119.644 52.176 1.00 37.34  ? 441 PRO A CB  1 
ATOM   361  C CG  . PRO A 1 43  ? 94.766  119.595 53.614 1.00 36.74  ? 441 PRO A CG  1 
ATOM   362  C CD  . PRO A 1 43  ? 95.420  120.797 54.232 1.00 36.63  ? 441 PRO A CD  1 
ATOM   363  N N   . VAL A 1 44  ? 92.920  122.092 51.852 1.00 40.50  ? 442 VAL A N   1 
ATOM   364  C CA  . VAL A 1 44  ? 91.701  122.658 51.245 1.00 42.41  ? 442 VAL A CA  1 
ATOM   365  C C   . VAL A 1 44  ? 91.978  123.887 50.374 1.00 43.53  ? 442 VAL A C   1 
ATOM   366  O O   . VAL A 1 44  ? 91.377  124.036 49.307 1.00 43.97  ? 442 VAL A O   1 
ATOM   367  C CB  . VAL A 1 44  ? 90.606  122.981 52.300 1.00 42.49  ? 442 VAL A CB  1 
ATOM   368  C CG1 . VAL A 1 44  ? 90.987  124.173 53.176 1.00 42.32  ? 442 VAL A CG1 1 
ATOM   369  C CG2 . VAL A 1 44  ? 89.260  123.221 51.624 1.00 42.56  ? 442 VAL A CG2 1 
ATOM   370  N N   . GLU A 1 45  ? 92.908  124.734 50.813 1.00 45.49  ? 443 GLU A N   1 
ATOM   371  C CA  . GLU A 1 45  ? 93.248  125.967 50.096 1.00 46.42  ? 443 GLU A CA  1 
ATOM   372  C C   . GLU A 1 45  ? 94.011  125.702 48.786 1.00 45.41  ? 443 GLU A C   1 
ATOM   373  O O   . GLU A 1 45  ? 94.061  126.577 47.918 1.00 45.99  ? 443 GLU A O   1 
ATOM   374  C CB  . GLU A 1 45  ? 94.040  126.909 51.011 1.00 47.91  ? 443 GLU A CB  1 
ATOM   375  C CG  . GLU A 1 45  ? 94.110  128.347 50.515 1.00 50.80  ? 443 GLU A CG  1 
ATOM   376  C CD  . GLU A 1 45  ? 94.587  129.344 51.566 1.00 53.55  ? 443 GLU A CD  1 
ATOM   377  O OE1 . GLU A 1 45  ? 94.853  130.508 51.190 1.00 54.08  ? 443 GLU A OE1 1 
ATOM   378  O OE2 . GLU A 1 45  ? 94.694  128.984 52.763 1.00 55.64  ? 443 GLU A OE2 1 
ATOM   379  N N   . HIS A 1 46  ? 94.595  124.507 48.650 1.00 43.20  ? 444 HIS A N   1 
ATOM   380  C CA  . HIS A 1 46  ? 95.228  124.061 47.398 1.00 41.57  ? 444 HIS A CA  1 
ATOM   381  C C   . HIS A 1 46  ? 94.350  123.145 46.531 1.00 41.18  ? 444 HIS A C   1 
ATOM   382  O O   . HIS A 1 46  ? 94.781  122.738 45.448 1.00 40.94  ? 444 HIS A O   1 
ATOM   383  C CB  . HIS A 1 46  ? 96.542  123.350 47.718 1.00 41.42  ? 444 HIS A CB  1 
ATOM   384  C CG  . HIS A 1 46  ? 97.575  124.244 48.324 1.00 40.83  ? 444 HIS A CG  1 
ATOM   385  N ND1 . HIS A 1 46  ? 98.698  124.649 47.637 1.00 40.72  ? 444 HIS A ND1 1 
ATOM   386  C CD2 . HIS A 1 46  ? 97.659  124.810 49.551 1.00 40.53  ? 444 HIS A CD2 1 
ATOM   387  C CE1 . HIS A 1 46  ? 99.430  125.425 48.415 1.00 41.03  ? 444 HIS A CE1 1 
ATOM   388  N NE2 . HIS A 1 46  ? 98.821  125.540 49.581 1.00 40.96  ? 444 HIS A NE2 1 
ATOM   389  N N   . GLN A 1 47  ? 93.138  122.831 47.000 1.00 40.64  ? 445 GLN A N   1 
ATOM   390  C CA  . GLN A 1 47  ? 92.178  121.972 46.290 1.00 40.45  ? 445 GLN A CA  1 
ATOM   391  C C   . GLN A 1 47  ? 92.774  120.609 45.920 1.00 39.26  ? 445 GLN A C   1 
ATOM   392  O O   . GLN A 1 47  ? 92.729  120.173 44.766 1.00 39.41  ? 445 GLN A O   1 
ATOM   393  C CB  . GLN A 1 47  ? 91.599  122.692 45.063 1.00 41.50  ? 445 GLN A CB  1 
ATOM   394  C CG  . GLN A 1 47  ? 90.796  123.941 45.407 1.00 42.30  ? 445 GLN A CG  1 
ATOM   395  C CD  . GLN A 1 47  ? 90.181  124.605 44.186 0.60 43.62  ? 445 GLN A CD  1 
ATOM   396  O OE1 . GLN A 1 47  ? 89.805  123.939 43.218 1.00 45.12  ? 445 GLN A OE1 1 
ATOM   397  N NE2 . GLN A 1 47  ? 90.070  125.928 44.228 1.00 44.28  ? 445 GLN A NE2 1 
ATOM   398  N N   . ILE A 1 48  ? 93.312  119.938 46.931 1.00 38.45  ? 446 ILE A N   1 
ATOM   399  C CA  . ILE A 1 48  ? 94.055  118.692 46.736 1.00 38.21  ? 446 ILE A CA  1 
ATOM   400  C C   . ILE A 1 48  ? 93.144  117.463 46.642 1.00 37.58  ? 446 ILE A C   1 
ATOM   401  O O   . ILE A 1 48  ? 93.409  116.571 45.832 1.00 37.54  ? 446 ILE A O   1 
ATOM   402  C CB  . ILE A 1 48  ? 95.167  118.541 47.816 1.00 37.95  ? 446 ILE A CB  1 
ATOM   403  C CG1 . ILE A 1 48  ? 96.407  119.343 47.398 1.00 37.92  ? 446 ILE A CG1 1 
ATOM   404  C CG2 . ILE A 1 48  ? 95.556  117.088 48.076 1.00 38.49  ? 446 ILE A CG2 1 
ATOM   405  C CD1 . ILE A 1 48  ? 97.226  118.746 46.261 1.00 38.17  ? 446 ILE A CD1 1 
ATOM   406  N N   . CYS A 1 49  ? 92.095  117.408 47.461 1.00 37.01  ? 447 CYS A N   1 
ATOM   407  C CA  . CYS A 1 49  ? 91.163  116.270 47.434 1.00 37.15  ? 447 CYS A CA  1 
ATOM   408  C C   . CYS A 1 49  ? 90.636  115.930 46.033 1.00 35.16  ? 447 CYS A C   1 
ATOM   409  O O   . CYS A 1 49  ? 90.706  114.770 45.638 1.00 35.94  ? 447 CYS A O   1 
ATOM   410  C CB  . CYS A 1 49  ? 89.997  116.443 48.418 1.00 38.73  ? 447 CYS A CB  1 
ATOM   411  S SG  . CYS A 1 49  ? 90.288  115.662 50.015 1.00 42.13  ? 447 CYS A SG  1 
ATOM   412  N N   . PRO A 1 50  ? 90.121  116.928 45.281 1.00 32.38  ? 448 PRO A N   1 
ATOM   413  C CA  . PRO A 1 50  ? 89.677  116.657 43.901 1.00 31.48  ? 448 PRO A CA  1 
ATOM   414  C C   . PRO A 1 50  ? 90.762  116.077 42.991 1.00 30.29  ? 448 PRO A C   1 
ATOM   415  O O   . PRO A 1 50  ? 90.470  115.203 42.171 1.00 29.54  ? 448 PRO A O   1 
ATOM   416  C CB  . PRO A 1 50  ? 89.240  118.033 43.388 1.00 31.61  ? 448 PRO A CB  1 
ATOM   417  C CG  . PRO A 1 50  ? 88.887  118.800 44.609 1.00 31.86  ? 448 PRO A CG  1 
ATOM   418  C CD  . PRO A 1 50  ? 89.799  118.308 45.691 1.00 32.10  ? 448 PRO A CD  1 
ATOM   419  N N   . ALA A 1 51  ? 91.993  116.567 43.138 1.00 29.37  ? 449 ALA A N   1 
ATOM   420  C CA  . ALA A 1 51  ? 93.122  116.067 42.362 1.00 28.83  ? 449 ALA A CA  1 
ATOM   421  C C   . ALA A 1 51  ? 93.431  114.612 42.703 1.00 28.61  ? 449 ALA A C   1 
ATOM   422  O O   . ALA A 1 51  ? 93.508  113.769 41.810 1.00 28.61  ? 449 ALA A O   1 
ATOM   423  C CB  . ALA A 1 51  ? 94.349  116.936 42.578 1.00 29.06  ? 449 ALA A CB  1 
ATOM   424  N N   . VAL A 1 52  ? 93.593  114.316 43.991 1.00 28.62  ? 450 VAL A N   1 
ATOM   425  C CA  . VAL A 1 52  ? 93.892  112.941 44.418 1.00 29.03  ? 450 VAL A CA  1 
ATOM   426  C C   . VAL A 1 52  ? 92.694  112.006 44.183 1.00 29.29  ? 450 VAL A C   1 
ATOM   427  O O   . VAL A 1 52  ? 92.889  110.833 43.867 1.00 30.08  ? 450 VAL A O   1 
ATOM   428  C CB  . VAL A 1 52  ? 94.448  112.861 45.872 1.00 28.61  ? 450 VAL A CB  1 
ATOM   429  C CG1 . VAL A 1 52  ? 93.396  113.186 46.919 1.00 28.98  ? 450 VAL A CG1 1 
ATOM   430  C CG2 . VAL A 1 52  ? 95.051  111.493 46.143 1.00 28.72  ? 450 VAL A CG2 1 
ATOM   431  N N   . CYS A 1 53  ? 91.474  112.535 44.299 1.00 29.80  ? 451 CYS A N   1 
ATOM   432  C CA  . CYS A 1 53  ? 90.245  111.785 43.986 1.00 30.17  ? 451 CYS A CA  1 
ATOM   433  C C   . CYS A 1 53  ? 90.210  111.310 42.531 1.00 29.84  ? 451 CYS A C   1 
ATOM   434  O O   . CYS A 1 53  ? 89.851  110.161 42.265 1.00 29.62  ? 451 CYS A O   1 
ATOM   435  C CB  . CYS A 1 53  ? 89.004  112.634 44.288 1.00 30.67  ? 451 CYS A CB  1 
ATOM   436  S SG  . CYS A 1 53  ? 87.416  111.803 44.064 1.00 31.32  ? 451 CYS A SG  1 
ATOM   437  N N   . VAL A 1 54  ? 90.596  112.186 41.602 1.00 29.62  ? 452 VAL A N   1 
ATOM   438  C CA  . VAL A 1 54  ? 90.686  111.823 40.174 1.00 29.75  ? 452 VAL A CA  1 
ATOM   439  C C   . VAL A 1 54  ? 91.759  110.745 39.910 1.00 30.06  ? 452 VAL A C   1 
ATOM   440  O O   . VAL A 1 54  ? 91.508  109.796 39.167 1.00 29.80  ? 452 VAL A O   1 
ATOM   441  C CB  . VAL A 1 54  ? 90.909  113.069 39.269 1.00 29.42  ? 452 VAL A CB  1 
ATOM   442  C CG1 . VAL A 1 54  ? 91.257  112.674 37.833 1.00 29.39  ? 452 VAL A CG1 1 
ATOM   443  C CG2 . VAL A 1 54  ? 89.668  113.953 39.270 1.00 28.87  ? 452 VAL A CG2 1 
ATOM   444  N N   . LEU A 1 55  ? 92.940  110.889 40.513 1.00 30.30  ? 453 LEU A N   1 
ATOM   445  C CA  . LEU A 1 55  ? 94.009  109.890 40.358 1.00 30.63  ? 453 LEU A CA  1 
ATOM   446  C C   . LEU A 1 55  ? 93.620  108.528 40.933 1.00 30.89  ? 453 LEU A C   1 
ATOM   447  O O   . LEU A 1 55  ? 93.972  107.491 40.369 1.00 31.05  ? 453 LEU A O   1 
ATOM   448  C CB  . LEU A 1 55  ? 95.305  110.370 41.014 1.00 30.94  ? 453 LEU A CB  1 
ATOM   449  C CG  . LEU A 1 55  ? 95.978  111.577 40.361 1.00 30.89  ? 453 LEU A CG  1 
ATOM   450  C CD1 . LEU A 1 55  ? 96.968  112.200 41.327 1.00 31.15  ? 453 LEU A CD1 1 
ATOM   451  C CD2 . LEU A 1 55  ? 96.667  111.194 39.059 1.00 30.96  ? 453 LEU A CD2 1 
ATOM   452  N N   . MET A 1 56  ? 92.908  108.549 42.058 1.00 31.42  ? 454 MET A N   1 
ATOM   453  C CA  . MET A 1 56  ? 92.341  107.346 42.679 1.00 31.70  ? 454 MET A CA  1 
ATOM   454  C C   . MET A 1 56  ? 91.397  106.594 41.734 1.00 32.70  ? 454 MET A C   1 
ATOM   455  O O   . MET A 1 56  ? 91.495  105.372 41.605 1.00 33.46  ? 454 MET A O   1 
ATOM   456  C CB  . MET A 1 56  ? 91.618  107.731 43.980 1.00 31.61  ? 454 MET A CB  1 
ATOM   457  C CG  . MET A 1 56  ? 90.934  106.598 44.727 1.00 31.64  ? 454 MET A CG  1 
ATOM   458  S SD  . MET A 1 56  ? 89.245  106.257 44.188 1.00 31.98  ? 454 MET A SD  1 
ATOM   459  C CE  . MET A 1 56  ? 88.371  107.704 44.791 1.00 31.60  ? 454 MET A CE  1 
ATOM   460  N N   . LYS A 1 57  ? 90.491  107.322 41.080 1.00 33.87  ? 455 LYS A N   1 
ATOM   461  C CA  . LYS A 1 57  ? 89.541  106.725 40.124 1.00 34.26  ? 455 LYS A CA  1 
ATOM   462  C C   . LYS A 1 57  ? 90.226  106.191 38.868 1.00 34.57  ? 455 LYS A C   1 
ATOM   463  O O   . LYS A 1 57  ? 89.879  105.111 38.379 1.00 35.87  ? 455 LYS A O   1 
ATOM   464  C CB  . LYS A 1 57  ? 88.458  107.729 39.728 1.00 34.74  ? 455 LYS A CB  1 
ATOM   465  C CG  . LYS A 1 57  ? 87.478  108.044 40.840 1.00 35.08  ? 455 LYS A CG  1 
ATOM   466  C CD  . LYS A 1 57  ? 86.535  109.153 40.424 1.00 36.19  ? 455 LYS A CD  1 
ATOM   467  C CE  . LYS A 1 57  ? 85.595  109.515 41.557 1.00 36.87  ? 455 LYS A CE  1 
ATOM   468  N NZ  . LYS A 1 57  ? 84.748  110.690 41.218 1.00 37.09  ? 455 LYS A NZ  1 
ATOM   469  N N   . LEU A 1 58  ? 91.193  106.949 38.355 1.00 34.37  ? 456 LEU A N   1 
ATOM   470  C CA  . LEU A 1 58  ? 92.027  106.505 37.231 1.00 34.77  ? 456 LEU A CA  1 
ATOM   471  C C   . LEU A 1 58  ? 92.850  105.252 37.567 1.00 34.65  ? 456 LEU A C   1 
ATOM   472  O O   . LEU A 1 58  ? 93.135  104.444 36.680 1.00 34.18  ? 456 LEU A O   1 
ATOM   473  C CB  . LEU A 1 58  ? 92.974  107.627 36.770 1.00 35.17  ? 456 LEU A CB  1 
ATOM   474  C CG  . LEU A 1 58  ? 92.356  108.905 36.179 1.00 35.43  ? 456 LEU A CG  1 
ATOM   475  C CD1 . LEU A 1 58  ? 93.346  110.063 36.209 1.00 35.76  ? 456 LEU A CD1 1 
ATOM   476  C CD2 . LEU A 1 58  ? 91.850  108.686 34.764 1.00 35.65  ? 456 LEU A CD2 1 
ATOM   477  N N   . SER A 1 59  ? 93.227  105.093 38.838 1.00 34.55  ? 457 SER A N   1 
ATOM   478  C CA  . SER A 1 59  ? 94.036  103.946 39.270 1.00 34.59  ? 457 SER A CA  1 
ATOM   479  C C   . SER A 1 59  ? 93.313  102.585 39.252 1.00 34.49  ? 457 SER A C   1 
ATOM   480  O O   . SER A 1 59  ? 93.959  101.566 39.444 1.00 34.72  ? 457 SER A O   1 
ATOM   481  C CB  . SER A 1 59  ? 94.650  104.199 40.657 1.00 34.42  ? 457 SER A CB  1 
ATOM   482  O OG  . SER A 1 59  ? 93.685  104.139 41.690 1.00 34.42  ? 457 SER A OG  1 
ATOM   483  N N   . PHE A 1 60  ? 91.997  102.554 39.042 1.00 34.09  ? 458 PHE A N   1 
ATOM   484  C CA  . PHE A 1 60  ? 91.289  101.278 38.849 1.00 34.07  ? 458 PHE A CA  1 
ATOM   485  C C   . PHE A 1 60  ? 91.546  100.648 37.476 1.00 35.21  ? 458 PHE A C   1 
ATOM   486  O O   . PHE A 1 60  ? 91.417  99.434  37.321 1.00 34.82  ? 458 PHE A O   1 
ATOM   487  C CB  . PHE A 1 60  ? 89.784  101.441 39.092 1.00 33.34  ? 458 PHE A CB  1 
ATOM   488  C CG  . PHE A 1 60  ? 89.427  101.583 40.541 1.00 32.32  ? 458 PHE A CG  1 
ATOM   489  C CD1 . PHE A 1 60  ? 89.259  100.456 41.337 1.00 32.32  ? 458 PHE A CD1 1 
ATOM   490  C CD2 . PHE A 1 60  ? 89.278  102.836 41.117 1.00 31.54  ? 458 PHE A CD2 1 
ATOM   491  C CE1 . PHE A 1 60  ? 88.942  100.577 42.680 1.00 32.08  ? 458 PHE A CE1 1 
ATOM   492  C CE2 . PHE A 1 60  ? 88.955  102.965 42.458 1.00 31.53  ? 458 PHE A CE2 1 
ATOM   493  C CZ  . PHE A 1 60  ? 88.786  101.836 43.244 1.00 31.82  ? 458 PHE A CZ  1 
ATOM   494  N N   . ASP A 1 61  ? 91.907  101.472 36.493 1.00 36.71  ? 459 ASP A N   1 
ATOM   495  C CA  . ASP A 1 61  ? 92.211  101.004 35.141 1.00 37.98  ? 459 ASP A CA  1 
ATOM   496  C C   . ASP A 1 61  ? 93.713  100.743 35.002 1.00 38.84  ? 459 ASP A C   1 
ATOM   497  O O   . ASP A 1 61  ? 94.526  101.503 35.525 1.00 38.03  ? 459 ASP A O   1 
ATOM   498  C CB  . ASP A 1 61  ? 91.754  102.050 34.127 1.00 38.61  ? 459 ASP A CB  1 
ATOM   499  C CG  . ASP A 1 61  ? 92.030  101.640 32.693 0.60 39.91  ? 459 ASP A CG  1 
ATOM   500  O OD1 . ASP A 1 61  ? 91.267  100.820 32.138 1.00 41.10  ? 459 ASP A OD1 1 
ATOM   501  O OD2 . ASP A 1 61  ? 93.013  102.152 32.122 1.00 40.54  ? 459 ASP A OD2 1 
ATOM   502  N N   . GLU A 1 62  ? 94.069  99.675  34.285 1.00 41.02  ? 460 GLU A N   1 
ATOM   503  C CA  . GLU A 1 62  ? 95.468  99.251  34.132 1.00 42.63  ? 460 GLU A CA  1 
ATOM   504  C C   . GLU A 1 62  ? 96.289  100.170 33.222 1.00 43.33  ? 460 GLU A C   1 
ATOM   505  O O   . GLU A 1 62  ? 97.470  100.400 33.496 1.00 42.68  ? 460 GLU A O   1 
ATOM   506  C CB  . GLU A 1 62  ? 95.550  97.808  33.613 1.00 43.65  ? 460 GLU A CB  1 
ATOM   507  C CG  . GLU A 1 62  ? 96.933  97.177  33.752 1.00 45.01  ? 460 GLU A CG  1 
ATOM   508  C CD  . GLU A 1 62  ? 97.027  95.782  33.157 0.66 46.48  ? 460 GLU A CD  1 
ATOM   509  O OE1 . GLU A 1 62  ? 96.471  95.549  32.062 1.00 47.69  ? 460 GLU A OE1 1 
ATOM   510  O OE2 . GLU A 1 62  ? 97.681  94.917  33.780 1.00 48.51  ? 460 GLU A OE2 1 
ATOM   511  N N   . GLU A 1 63  ? 95.674  100.687 32.154 1.00 44.97  ? 461 GLU A N   1 
ATOM   512  C CA  . GLU A 1 63  ? 96.382  101.549 31.187 1.00 46.79  ? 461 GLU A CA  1 
ATOM   513  C C   . GLU A 1 63  ? 96.779  102.892 31.826 1.00 46.10  ? 461 GLU A C   1 
ATOM   514  O O   . GLU A 1 63  ? 97.882  103.389 31.597 1.00 46.32  ? 461 GLU A O   1 
ATOM   515  C CB  . GLU A 1 63  ? 95.573  101.721 29.870 1.00 49.13  ? 461 GLU A CB  1 
ATOM   516  C CG  . GLU A 1 63  ? 94.785  103.025 29.668 1.00 51.19  ? 461 GLU A CG  1 
ATOM   517  C CD  . GLU A 1 63  ? 93.575  102.866 28.753 1.00 52.71  ? 461 GLU A CD  1 
ATOM   518  O OE1 . GLU A 1 63  ? 93.629  103.339 27.596 1.00 54.04  ? 461 GLU A OE1 1 
ATOM   519  O OE2 . GLU A 1 63  ? 92.565  102.271 29.196 1.00 52.57  ? 461 GLU A OE2 1 
ATOM   520  N N   . HIS A 1 64  ? 95.882  103.453 32.638 1.00 45.11  ? 462 HIS A N   1 
ATOM   521  C CA  . HIS A 1 64  ? 96.166  104.667 33.416 1.00 44.12  ? 462 HIS A CA  1 
ATOM   522  C C   . HIS A 1 64  ? 97.210  104.408 34.506 1.00 42.00  ? 462 HIS A C   1 
ATOM   523  O O   . HIS A 1 64  ? 97.983  105.297 34.849 1.00 42.65  ? 462 HIS A O   1 
ATOM   524  C CB  . HIS A 1 64  ? 94.884  105.217 34.048 1.00 44.50  ? 462 HIS A CB  1 
ATOM   525  C CG  . HIS A 1 64  ? 93.949  105.855 33.067 1.00 45.88  ? 462 HIS A CG  1 
ATOM   526  N ND1 . HIS A 1 64  ? 92.829  105.217 32.579 1.00 46.06  ? 462 HIS A ND1 1 
ATOM   527  C CD2 . HIS A 1 64  ? 93.961  107.081 32.491 1.00 47.29  ? 462 HIS A CD2 1 
ATOM   528  C CE1 . HIS A 1 64  ? 92.195  106.018 31.743 1.00 46.60  ? 462 HIS A CE1 1 
ATOM   529  N NE2 . HIS A 1 64  ? 92.862  107.155 31.670 1.00 47.47  ? 462 HIS A NE2 1 
ATOM   530  N N   . ARG A 1 65  ? 97.215  103.190 35.039 1.00 40.15  ? 463 ARG A N   1 
ATOM   531  C CA  . ARG A 1 65  ? 98.207  102.750 36.025 1.00 39.17  ? 463 ARG A CA  1 
ATOM   532  C C   . ARG A 1 65  ? 99.610  102.695 35.421 1.00 39.79  ? 463 ARG A C   1 
ATOM   533  O O   . ARG A 1 65  ? 100.577 103.117 36.062 1.00 39.96  ? 463 ARG A O   1 
ATOM   534  C CB  . ARG A 1 65  ? 97.829  101.368 36.582 1.00 38.35  ? 463 ARG A CB  1 
ATOM   535  C CG  . ARG A 1 65  ? 97.925  101.222 38.093 1.00 37.92  ? 463 ARG A CG  1 
ATOM   536  C CD  . ARG A 1 65  ? 96.766  100.398 38.637 1.00 36.85  ? 463 ARG A CD  1 
ATOM   537  N NE  . ARG A 1 65  ? 96.636  99.094  37.981 1.00 36.15  ? 463 ARG A NE  1 
ATOM   538  C CZ  . ARG A 1 65  ? 95.492  98.437  37.758 1.00 35.92  ? 463 ARG A CZ  1 
ATOM   539  N NH1 . ARG A 1 65  ? 94.304  98.935  38.122 1.00 36.14  ? 463 ARG A NH1 1 
ATOM   540  N NH2 . ARG A 1 65  ? 95.532  97.258  37.143 1.00 35.61  ? 463 ARG A NH2 1 
ATOM   541  N N   . HIS A 1 66  ? 99.715  102.161 34.201 1.00 39.77  ? 464 HIS A N   1 
ATOM   542  C CA  . HIS A 1 66  ? 100.981 102.145 33.452 1.00 39.83  ? 464 HIS A CA  1 
ATOM   543  C C   . HIS A 1 66  ? 101.496 103.571 33.246 1.00 38.67  ? 464 HIS A C   1 
ATOM   544  O O   . HIS A 1 66  ? 102.655 103.856 33.528 1.00 38.76  ? 464 HIS A O   1 
ATOM   545  C CB  . HIS A 1 66  ? 100.810 101.427 32.101 1.00 40.94  ? 464 HIS A CB  1 
ATOM   546  C CG  . HIS A 1 66  ? 102.025 101.472 31.221 1.00 41.58  ? 464 HIS A CG  1 
ATOM   547  N ND1 . HIS A 1 66  ? 102.955 100.456 31.180 0.88 42.06  ? 464 HIS A ND1 1 
ATOM   548  C CD2 . HIS A 1 66  ? 102.455 102.408 30.340 1.00 42.28  ? 464 HIS A CD2 1 
ATOM   549  C CE1 . HIS A 1 66  ? 103.908 100.766 30.319 0.88 42.67  ? 464 HIS A CE1 1 
ATOM   550  N NE2 . HIS A 1 66  ? 103.629 101.946 29.795 1.00 42.82  ? 464 HIS A NE2 1 
ATOM   551  N N   . ALA A 1 67  ? 100.622 104.452 32.763 1.00 37.95  ? 465 ALA A N   1 
ATOM   552  C CA  . ALA A 1 67  ? 100.935 105.877 32.601 1.00 37.66  ? 465 ALA A CA  1 
ATOM   553  C C   . ALA A 1 67  ? 101.336 106.533 33.919 1.00 37.88  ? 465 ALA A C   1 
ATOM   554  O O   . ALA A 1 67  ? 102.278 107.319 33.957 1.00 37.52  ? 465 ALA A O   1 
ATOM   555  C CB  . ALA A 1 67  ? 99.747  106.611 32.002 1.00 37.66  ? 465 ALA A CB  1 
ATOM   556  N N   . MET A 1 68  ? 100.617 106.197 34.990 1.00 38.12  ? 466 MET A N   1 
ATOM   557  C CA  . MET A 1 68  ? 100.914 106.703 36.338 1.00 38.25  ? 466 MET A CA  1 
ATOM   558  C C   . MET A 1 68  ? 102.311 106.281 36.796 1.00 38.27  ? 466 MET A C   1 
ATOM   559  O O   . MET A 1 68  ? 103.052 107.086 37.358 1.00 38.51  ? 466 MET A O   1 
ATOM   560  C CB  . MET A 1 68  ? 99.870  106.203 37.348 1.00 38.42  ? 466 MET A CB  1 
ATOM   561  C CG  . MET A 1 68  ? 99.406  107.236 38.356 1.00 38.48  ? 466 MET A CG  1 
ATOM   562  S SD  . MET A 1 68  ? 97.930  106.677 39.223 1.00 38.99  ? 466 MET A SD  1 
ATOM   563  C CE  . MET A 1 68  ? 96.656  107.004 38.005 1.00 39.17  ? 466 MET A CE  1 
ATOM   564  N N   . ASN A 1 69  ? 102.656 105.018 36.549 1.00 39.07  ? 467 ASN A N   1 
ATOM   565  C CA  . ASN A 1 69  ? 103.973 104.466 36.899 1.00 39.12  ? 467 ASN A CA  1 
ATOM   566  C C   . ASN A 1 69  ? 105.140 105.078 36.114 1.00 40.49  ? 467 ASN A C   1 
ATOM   567  O O   . ASN A 1 69  ? 106.258 105.129 36.631 1.00 41.73  ? 467 ASN A O   1 
ATOM   568  C CB  . ASN A 1 69  ? 103.990 102.936 36.722 1.00 38.08  ? 467 ASN A CB  1 
ATOM   569  C CG  . ASN A 1 69  ? 103.177 102.200 37.782 1.00 37.42  ? 467 ASN A CG  1 
ATOM   570  O OD1 . ASN A 1 69  ? 102.859 102.740 38.840 1.00 36.19  ? 467 ASN A OD1 1 
ATOM   571  N ND2 . ASN A 1 69  ? 102.854 100.943 37.503 1.00 37.82  ? 467 ASN A ND2 1 
ATOM   572  N N   . GLU A 1 70  ? 104.896 105.510 34.874 1.00 40.97  ? 468 GLU A N   1 
ATOM   573  C CA  . GLU A 1 70  ? 105.922 106.209 34.084 1.00 41.30  ? 468 GLU A CA  1 
ATOM   574  C C   . GLU A 1 70  ? 106.218 107.603 34.642 1.00 39.56  ? 468 GLU A C   1 
ATOM   575  O O   . GLU A 1 70  ? 107.366 108.052 34.615 1.00 39.64  ? 468 GLU A O   1 
ATOM   576  C CB  . GLU A 1 70  ? 105.508 106.328 32.611 1.00 42.71  ? 468 GLU A CB  1 
ATOM   577  C CG  . GLU A 1 70  ? 105.413 105.000 31.879 1.00 43.70  ? 468 GLU A CG  1 
ATOM   578  C CD  . GLU A 1 70  ? 105.564 105.142 30.377 0.50 44.59  ? 468 GLU A CD  1 
ATOM   579  O OE1 . GLU A 1 70  ? 106.692 105.429 29.924 0.60 45.32  ? 468 GLU A OE1 1 
ATOM   580  O OE2 . GLU A 1 70  ? 104.562 104.957 29.652 0.60 45.20  ? 468 GLU A OE2 1 
ATOM   581  N N   . LEU A 1 71  ? 105.179 108.262 35.156 1.00 38.08  ? 469 LEU A N   1 
ATOM   582  C CA  . LEU A 1 71  ? 105.255 109.635 35.666 1.00 37.18  ? 469 LEU A CA  1 
ATOM   583  C C   . LEU A 1 71  ? 105.439 109.742 37.193 1.00 36.97  ? 469 LEU A C   1 
ATOM   584  O O   . LEU A 1 71  ? 105.111 110.779 37.776 1.00 38.77  ? 469 LEU A O   1 
ATOM   585  C CB  . LEU A 1 71  ? 103.986 110.396 35.254 1.00 36.72  ? 469 LEU A CB  1 
ATOM   586  C CG  . LEU A 1 71  ? 103.615 110.387 33.767 1.00 36.40  ? 469 LEU A CG  1 
ATOM   587  C CD1 . LEU A 1 71  ? 102.261 111.040 33.549 1.00 36.34  ? 469 LEU A CD1 1 
ATOM   588  C CD2 . LEU A 1 71  ? 104.682 111.089 32.947 1.00 36.59  ? 469 LEU A CD2 1 
ATOM   589  N N   . GLY A 1 72  ? 105.960 108.691 37.836 1.00 35.60  ? 470 GLY A N   1 
ATOM   590  C CA  . GLY A 1 72  ? 106.238 108.703 39.279 1.00 34.39  ? 470 GLY A CA  1 
ATOM   591  C C   . GLY A 1 72  ? 105.041 108.957 40.187 1.00 33.50  ? 470 GLY A C   1 
ATOM   592  O O   . GLY A 1 72  ? 105.172 109.609 41.223 1.00 33.07  ? 470 GLY A O   1 
ATOM   593  N N   . GLY A 1 73  ? 103.881 108.430 39.806 1.00 32.74  ? 471 GLY A N   1 
ATOM   594  C CA  . GLY A 1 73  ? 102.632 108.673 40.533 1.00 32.16  ? 471 GLY A CA  1 
ATOM   595  C C   . GLY A 1 73  ? 102.587 108.124 41.949 1.00 31.64  ? 471 GLY A C   1 
ATOM   596  O O   . GLY A 1 73  ? 102.111 108.800 42.867 1.00 30.61  ? 471 GLY A O   1 
ATOM   597  N N   . LEU A 1 74  ? 103.081 106.899 42.124 1.00 31.38  ? 472 LEU A N   1 
ATOM   598  C CA  . LEU A 1 74  ? 103.090 106.238 43.433 1.00 31.71  ? 472 LEU A CA  1 
ATOM   599  C C   . LEU A 1 74  ? 103.924 106.998 44.462 1.00 31.31  ? 472 LEU A C   1 
ATOM   600  O O   . LEU A 1 74  ? 103.502 107.143 45.611 1.00 31.18  ? 472 LEU A O   1 
ATOM   601  C CB  . LEU A 1 74  ? 103.585 104.788 43.311 1.00 32.22  ? 472 LEU A CB  1 
ATOM   602  C CG  . LEU A 1 74  ? 103.739 104.002 44.627 1.00 32.36  ? 472 LEU A CG  1 
ATOM   603  C CD1 . LEU A 1 74  ? 103.105 102.627 44.536 1.00 32.38  ? 472 LEU A CD1 1 
ATOM   604  C CD2 . LEU A 1 74  ? 105.202 103.890 45.035 1.00 32.52  ? 472 LEU A CD2 1 
ATOM   605  N N   . GLN A 1 75  ? 105.094 107.478 44.042 1.00 31.07  ? 473 GLN A N   1 
ATOM   606  C CA  . GLN A 1 75  ? 105.977 108.259 44.914 1.00 30.92  ? 473 GLN A CA  1 
ATOM   607  C C   . GLN A 1 75  ? 105.302 109.563 45.353 1.00 30.59  ? 473 GLN A C   1 
ATOM   608  O O   . GLN A 1 75  ? 105.384 109.937 46.522 1.00 30.54  ? 473 GLN A O   1 
ATOM   609  C CB  . GLN A 1 75  ? 107.326 108.557 44.230 1.00 30.69  ? 473 GLN A CB  1 
ATOM   610  C CG  . GLN A 1 75  ? 108.223 107.336 44.004 1.00 30.46  ? 473 GLN A CG  1 
ATOM   611  C CD  . GLN A 1 75  ? 108.073 106.690 42.627 1.00 30.31  ? 473 GLN A CD  1 
ATOM   612  O OE1 . GLN A 1 75  ? 107.044 106.821 41.963 1.00 30.12  ? 473 GLN A OE1 1 
ATOM   613  N NE2 . GLN A 1 75  ? 109.105 105.975 42.199 1.00 30.17  ? 473 GLN A NE2 1 
ATOM   614  N N   . ALA A 1 76  ? 104.622 110.226 44.417 1.00 29.96  ? 474 ALA A N   1 
ATOM   615  C CA  . ALA A 1 76  ? 103.902 111.478 44.692 1.00 29.81  ? 474 ALA A CA  1 
ATOM   616  C C   . ALA A 1 76  ? 102.689 111.305 45.615 1.00 29.81  ? 474 ALA A C   1 
ATOM   617  O O   . ALA A 1 76  ? 102.461 112.135 46.498 1.00 29.77  ? 474 ALA A O   1 
ATOM   618  C CB  . ALA A 1 76  ? 103.468 112.129 43.388 1.00 29.75  ? 474 ALA A CB  1 
ATOM   619  N N   . ILE A 1 77  ? 101.909 110.245 45.395 1.00 30.16  ? 475 ILE A N   1 
ATOM   620  C CA  . ILE A 1 77  ? 100.713 109.958 46.208 1.00 29.98  ? 475 ILE A CA  1 
ATOM   621  C C   . ILE A 1 77  ? 101.115 109.541 47.627 1.00 30.13  ? 475 ILE A C   1 
ATOM   622  O O   . ILE A 1 77  ? 100.515 109.989 48.607 1.00 29.85  ? 475 ILE A O   1 
ATOM   623  C CB  . ILE A 1 77  ? 99.825  108.870 45.549 1.00 29.82  ? 475 ILE A CB  1 
ATOM   624  C CG1 . ILE A 1 77  ? 99.214  109.407 44.246 1.00 29.96  ? 475 ILE A CG1 1 
ATOM   625  C CG2 . ILE A 1 77  ? 98.715  108.416 46.495 1.00 29.68  ? 475 ILE A CG2 1 
ATOM   626  C CD1 . ILE A 1 77  ? 98.728  108.336 43.294 1.00 30.26  ? 475 ILE A CD1 1 
ATOM   627  N N   . ALA A 1 78  ? 102.118 108.670 47.716 1.00 30.47  ? 476 ALA A N   1 
ATOM   628  C CA  . ALA A 1 78  ? 102.689 108.239 48.995 1.00 30.71  ? 476 ALA A CA  1 
ATOM   629  C C   . ALA A 1 78  ? 103.262 109.416 49.783 1.00 30.89  ? 476 ALA A C   1 
ATOM   630  O O   . ALA A 1 78  ? 103.026 109.538 50.988 1.00 30.79  ? 476 ALA A O   1 
ATOM   631  C CB  . ALA A 1 78  ? 103.771 107.192 48.757 1.00 30.87  ? 476 ALA A CB  1 
ATOM   632  N N   . GLU A 1 79  ? 104.017 110.270 49.093 1.00 31.26  ? 477 GLU A N   1 
ATOM   633  C CA  . GLU A 1 79  ? 104.544 111.502 49.686 1.00 31.58  ? 477 GLU A CA  1 
ATOM   634  C C   . GLU A 1 79  ? 103.418 112.399 50.213 1.00 30.71  ? 477 GLU A C   1 
ATOM   635  O O   . GLU A 1 79  ? 103.516 112.929 51.326 1.00 29.82  ? 477 GLU A O   1 
ATOM   636  C CB  . GLU A 1 79  ? 105.423 112.267 48.684 1.00 32.91  ? 477 GLU A CB  1 
ATOM   637  C CG  . GLU A 1 79  ? 106.856 111.746 48.606 1.00 34.13  ? 477 GLU A CG  1 
ATOM   638  C CD  . GLU A 1 79  ? 107.555 112.055 47.288 0.28 34.77  ? 477 GLU A CD  1 
ATOM   639  O OE1 . GLU A 1 79  ? 108.245 111.170 46.744 1.00 35.78  ? 477 GLU A OE1 1 
ATOM   640  O OE2 . GLU A 1 79  ? 107.419 113.182 46.787 1.00 35.69  ? 477 GLU A OE2 1 
ATOM   641  N N   . LEU A 1 80  ? 102.356 112.548 49.419 1.00 30.09  ? 478 LEU A N   1 
ATOM   642  C CA  . LEU A 1 80  ? 101.164 113.293 49.842 1.00 30.55  ? 478 LEU A CA  1 
ATOM   643  C C   . LEU A 1 80  ? 100.572 112.733 51.135 1.00 30.05  ? 478 LEU A C   1 
ATOM   644  O O   . LEU A 1 80  ? 100.265 113.490 52.054 1.00 29.54  ? 478 LEU A O   1 
ATOM   645  C CB  . LEU A 1 80  ? 100.089 113.289 48.743 1.00 31.09  ? 478 LEU A CB  1 
ATOM   646  C CG  . LEU A 1 80  ? 98.776  114.026 49.043 1.00 31.16  ? 478 LEU A CG  1 
ATOM   647  C CD1 . LEU A 1 80  ? 99.003  115.528 49.018 1.00 31.71  ? 478 LEU A CD1 1 
ATOM   648  C CD2 . LEU A 1 80  ? 97.689  113.631 48.056 1.00 31.43  ? 478 LEU A CD2 1 
ATOM   649  N N   . LEU A 1 81  ? 100.401 111.413 51.191 1.00 30.04  ? 479 LEU A N   1 
ATOM   650  C CA  . LEU A 1 81  ? 99.872  110.753 52.386 1.00 30.14  ? 479 LEU A CA  1 
ATOM   651  C C   . LEU A 1 81  ? 100.750 111.024 53.604 1.00 29.81  ? 479 LEU A C   1 
ATOM   652  O O   . LEU A 1 81  ? 100.254 111.439 54.653 1.00 29.43  ? 479 LEU A O   1 
ATOM   653  C CB  . LEU A 1 81  ? 99.764  109.244 52.171 1.00 30.60  ? 479 LEU A CB  1 
ATOM   654  C CG  . LEU A 1 81  ? 99.134  108.455 53.322 1.00 31.35  ? 479 LEU A CG  1 
ATOM   655  C CD1 . LEU A 1 81  ? 97.629  108.662 53.356 1.00 31.81  ? 479 LEU A CD1 1 
ATOM   656  C CD2 . LEU A 1 81  ? 99.459  106.981 53.195 1.00 32.16  ? 479 LEU A CD2 1 
ATOM   657  N N   . GLN A 1 82  ? 102.050 110.781 53.441 1.00 29.52  ? 480 GLN A N   1 
ATOM   658  C CA  . GLN A 1 82  ? 103.030 110.927 54.518 1.00 29.98  ? 480 GLN A CA  1 
ATOM   659  C C   . GLN A 1 82  ? 102.988 112.318 55.146 1.00 29.83  ? 480 GLN A C   1 
ATOM   660  O O   . GLN A 1 82  ? 102.860 112.450 56.367 1.00 29.82  ? 480 GLN A O   1 
ATOM   661  C CB  . GLN A 1 82  ? 104.442 110.645 53.986 1.00 30.27  ? 480 GLN A CB  1 
ATOM   662  C CG  . GLN A 1 82  ? 105.547 110.681 55.036 1.00 30.59  ? 480 GLN A CG  1 
ATOM   663  C CD  . GLN A 1 82  ? 106.938 110.575 54.434 1.00 30.83  ? 480 GLN A CD  1 
ATOM   664  O OE1 . GLN A 1 82  ? 107.115 110.049 53.333 1.00 31.53  ? 480 GLN A OE1 1 
ATOM   665  N NE2 . GLN A 1 82  ? 107.937 111.077 55.158 1.00 30.34  ? 480 GLN A NE2 1 
ATOM   666  N N   . VAL A 1 83  ? 103.081 113.343 54.304 1.00 29.16  ? 481 VAL A N   1 
ATOM   667  C CA  . VAL A 1 83  ? 103.246 114.714 54.786 1.00 29.46  ? 481 VAL A CA  1 
ATOM   668  C C   . VAL A 1 83  ? 102.007 115.220 55.548 1.00 29.76  ? 481 VAL A C   1 
ATOM   669  O O   . VAL A 1 83  ? 102.146 115.892 56.572 1.00 29.94  ? 481 VAL A O   1 
ATOM   670  C CB  . VAL A 1 83  ? 103.681 115.673 53.639 1.00 29.49  ? 481 VAL A CB  1 
ATOM   671  C CG1 . VAL A 1 83  ? 102.500 116.109 52.775 1.00 29.53  ? 481 VAL A CG1 1 
ATOM   672  C CG2 . VAL A 1 83  ? 104.423 116.876 54.197 1.00 29.34  ? 481 VAL A CG2 1 
ATOM   673  N N   . ASP A 1 84  ? 100.812 114.866 55.071 1.00 30.19  ? 482 ASP A N   1 
ATOM   674  C CA  . ASP A 1 84  ? 99.563  115.239 55.740 1.00 30.11  ? 482 ASP A CA  1 
ATOM   675  C C   . ASP A 1 84  ? 99.475  114.571 57.116 1.00 30.52  ? 482 ASP A C   1 
ATOM   676  O O   . ASP A 1 84  ? 99.158  115.230 58.107 1.00 30.38  ? 482 ASP A O   1 
ATOM   677  C CB  . ASP A 1 84  ? 98.357  114.861 54.875 1.00 29.98  ? 482 ASP A CB  1 
ATOM   678  C CG  . ASP A 1 84  ? 97.040  115.394 55.430 1.00 29.83  ? 482 ASP A CG  1 
ATOM   679  O OD1 . ASP A 1 84  ? 96.762  116.602 55.283 1.00 29.83  ? 482 ASP A OD1 1 
ATOM   680  O OD2 . ASP A 1 84  ? 96.274  114.597 56.006 1.00 29.04  ? 482 ASP A OD2 1 
ATOM   681  N N   . CYS A 1 85  ? 99.767  113.271 57.162 1.00 31.16  ? 483 CYS A N   1 
ATOM   682  C CA  . CYS A 1 85  ? 99.867  112.524 58.426 1.00 32.16  ? 483 CYS A CA  1 
ATOM   683  C C   . CYS A 1 85  ? 100.879 113.150 59.390 1.00 32.57  ? 483 CYS A C   1 
ATOM   684  O O   . CYS A 1 85  ? 100.580 113.344 60.573 1.00 33.22  ? 483 CYS A O   1 
ATOM   685  C CB  . CYS A 1 85  ? 100.236 111.053 58.167 1.00 31.85  ? 483 CYS A CB  1 
ATOM   686  S SG  . CYS A 1 85  ? 98.976  110.108 57.276 1.00 31.07  ? 483 CYS A SG  1 
ATOM   687  N N   . GLU A 1 86  ? 102.064 113.466 58.872 1.00 32.69  ? 484 GLU A N   1 
ATOM   688  C CA  . GLU A 1 86  ? 103.120 114.105 59.667 1.00 33.08  ? 484 GLU A CA  1 
ATOM   689  C C   . GLU A 1 86  ? 102.752 115.501 60.182 1.00 33.76  ? 484 GLU A C   1 
ATOM   690  O O   . GLU A 1 86  ? 103.091 115.849 61.310 1.00 34.56  ? 484 GLU A O   1 
ATOM   691  C CB  . GLU A 1 86  ? 104.428 114.170 58.872 1.00 32.64  ? 484 GLU A CB  1 
ATOM   692  C CG  . GLU A 1 86  ? 105.135 112.824 58.780 1.00 32.39  ? 484 GLU A CG  1 
ATOM   693  C CD  . GLU A 1 86  ? 106.355 112.832 57.882 0.11 32.06  ? 484 GLU A CD  1 
ATOM   694  O OE1 . GLU A 1 86  ? 106.634 113.857 57.232 1.00 31.27  ? 484 GLU A OE1 1 
ATOM   695  O OE2 . GLU A 1 86  ? 107.036 111.792 57.819 1.00 32.41  ? 484 GLU A OE2 1 
ATOM   696  N N   . MET A 1 87  ? 102.060 116.286 59.360 1.00 34.75  ? 485 MET A N   1 
ATOM   697  C CA  . MET A 1 87  ? 101.694 117.662 59.719 1.00 35.38  ? 485 MET A CA  1 
ATOM   698  C C   . MET A 1 87  ? 100.565 117.733 60.732 1.00 35.57  ? 485 MET A C   1 
ATOM   699  O O   . MET A 1 87  ? 100.713 118.356 61.779 1.00 36.02  ? 485 MET A O   1 
ATOM   700  C CB  . MET A 1 87  ? 101.284 118.449 58.477 1.00 36.45  ? 485 MET A CB  1 
ATOM   701  C CG  . MET A 1 87  ? 102.448 118.862 57.600 1.00 37.04  ? 485 MET A CG  1 
ATOM   702  S SD  . MET A 1 87  ? 101.856 119.298 55.962 1.00 38.66  ? 485 MET A SD  1 
ATOM   703  C CE  . MET A 1 87  ? 101.020 120.841 56.306 1.00 38.57  ? 485 MET A CE  1 
ATOM   704  N N   . TYR A 1 88  ? 99.441  117.101 60.404 1.00 36.50  ? 486 TYR A N   1 
ATOM   705  C CA  . TYR A 1 88  ? 98.207  117.214 61.196 1.00 37.54  ? 486 TYR A CA  1 
ATOM   706  C C   . TYR A 1 88  ? 97.953  116.078 62.192 1.00 37.42  ? 486 TYR A C   1 
ATOM   707  O O   . TYR A 1 88  ? 97.002  116.157 62.971 1.00 37.79  ? 486 TYR A O   1 
ATOM   708  C CB  . TYR A 1 88  ? 97.004  117.382 60.257 1.00 37.75  ? 486 TYR A CB  1 
ATOM   709  C CG  . TYR A 1 88  ? 97.057  118.677 59.493 1.00 38.23  ? 486 TYR A CG  1 
ATOM   710  C CD1 . TYR A 1 88  ? 96.656  119.868 60.091 1.00 39.07  ? 486 TYR A CD1 1 
ATOM   711  C CD2 . TYR A 1 88  ? 97.535  118.725 58.185 1.00 38.38  ? 486 TYR A CD2 1 
ATOM   712  C CE1 . TYR A 1 88  ? 96.713  121.071 59.404 1.00 39.82  ? 486 TYR A CE1 1 
ATOM   713  C CE2 . TYR A 1 88  ? 97.597  119.923 57.488 1.00 38.78  ? 486 TYR A CE2 1 
ATOM   714  C CZ  . TYR A 1 88  ? 97.185  121.094 58.102 1.00 39.26  ? 486 TYR A CZ  1 
ATOM   715  O OH  . TYR A 1 88  ? 97.241  122.291 57.431 1.00 39.79  ? 486 TYR A OH  1 
ATOM   716  N N   . GLY A 1 89  ? 98.792  115.038 62.177 1.00 37.48  ? 487 GLY A N   1 
ATOM   717  C CA  . GLY A 1 89  ? 98.668  113.923 63.122 1.00 36.91  ? 487 GLY A CA  1 
ATOM   718  C C   . GLY A 1 89  ? 97.417  113.094 62.881 1.00 36.48  ? 487 GLY A C   1 
ATOM   719  O O   . GLY A 1 89  ? 97.002  112.922 61.735 1.00 36.62  ? 487 GLY A O   1 
ATOM   720  N N   . LEU A 1 90  ? 96.811  112.601 63.962 1.00 36.05  ? 488 LEU A N   1 
ATOM   721  C CA  . LEU A 1 90  ? 95.598  111.771 63.886 1.00 35.63  ? 488 LEU A CA  1 
ATOM   722  C C   . LEU A 1 90  ? 94.332  112.617 64.021 1.00 36.17  ? 488 LEU A C   1 
ATOM   723  O O   . LEU A 1 90  ? 93.557  112.456 64.967 1.00 36.47  ? 488 LEU A O   1 
ATOM   724  C CB  . LEU A 1 90  ? 95.635  110.677 64.961 1.00 35.14  ? 488 LEU A CB  1 
ATOM   725  C CG  . LEU A 1 90  ? 96.799  109.682 64.876 1.00 34.93  ? 488 LEU A CG  1 
ATOM   726  C CD1 . LEU A 1 90  ? 96.855  108.829 66.134 1.00 34.89  ? 488 LEU A CD1 1 
ATOM   727  C CD2 . LEU A 1 90  ? 96.694  108.809 63.634 1.00 34.47  ? 488 LEU A CD2 1 
ATOM   728  N N   . THR A 1 91  ? 94.122  113.500 63.048 1.00 36.82  ? 489 THR A N   1 
ATOM   729  C CA  . THR A 1 91  ? 92.991  114.431 63.048 1.00 37.53  ? 489 THR A CA  1 
ATOM   730  C C   . THR A 1 91  ? 91.711  113.726 62.622 1.00 38.28  ? 489 THR A C   1 
ATOM   731  O O   . THR A 1 91  ? 91.759  112.727 61.903 1.00 39.01  ? 489 THR A O   1 
ATOM   732  C CB  . THR A 1 91  ? 93.213  115.599 62.055 1.00 37.58  ? 489 THR A CB  1 
ATOM   733  O OG1 . THR A 1 91  ? 94.598  115.693 61.713 1.00 39.21  ? 489 THR A OG1 1 
ATOM   734  C CG2 . THR A 1 91  ? 92.737  116.922 62.646 1.00 37.43  ? 489 THR A CG2 1 
ATOM   735  N N   . ASN A 1 92  ? 90.573  114.269 63.055 1.00 38.80  ? 490 ASN A N   1 
ATOM   736  C CA  . ASN A 1 92  ? 89.256  113.873 62.542 1.00 39.48  ? 490 ASN A CA  1 
ATOM   737  C C   . ASN A 1 92  ? 88.724  114.848 61.482 1.00 38.66  ? 490 ASN A C   1 
ATOM   738  O O   . ASN A 1 92  ? 87.585  114.712 61.032 1.00 39.52  ? 490 ASN A O   1 
ATOM   739  C CB  . ASN A 1 92  ? 88.257  113.746 63.697 1.00 40.03  ? 490 ASN A CB  1 
ATOM   740  C CG  . ASN A 1 92  ? 88.631  112.647 64.674 1.00 40.27  ? 490 ASN A CG  1 
ATOM   741  O OD1 . ASN A 1 92  ? 89.356  111.713 64.333 1.00 39.72  ? 490 ASN A OD1 1 
ATOM   742  N ND2 . ASN A 1 92  ? 88.126  112.750 65.895 1.00 41.42  ? 490 ASN A ND2 1 
ATOM   743  N N   . ASP A 1 93  ? 89.550  115.816 61.081 1.00 37.84  ? 491 ASP A N   1 
ATOM   744  C CA  . ASP A 1 93  ? 89.221  116.749 60.006 1.00 38.30  ? 491 ASP A CA  1 
ATOM   745  C C   . ASP A 1 93  ? 88.842  115.962 58.759 1.00 38.03  ? 491 ASP A C   1 
ATOM   746  O O   . ASP A 1 93  ? 89.662  115.213 58.228 1.00 37.35  ? 491 ASP A O   1 
ATOM   747  C CB  . ASP A 1 93  ? 90.416  117.670 59.717 1.00 38.86  ? 491 ASP A CB  1 
ATOM   748  C CG  . ASP A 1 93  ? 90.101  118.747 58.693 1.00 39.21  ? 491 ASP A CG  1 
ATOM   749  O OD1 . ASP A 1 93  ? 89.805  119.887 59.106 1.00 41.11  ? 491 ASP A OD1 1 
ATOM   750  O OD2 . ASP A 1 93  ? 90.159  118.461 57.480 1.00 38.56  ? 491 ASP A OD2 1 
ATOM   751  N N   . HIS A 1 94  ? 87.596  116.134 58.316 1.00 37.82  ? 492 HIS A N   1 
ATOM   752  C CA  . HIS A 1 94  ? 87.037  115.365 57.203 1.00 38.12  ? 492 HIS A CA  1 
ATOM   753  C C   . HIS A 1 94  ? 87.810  115.554 55.897 1.00 36.75  ? 492 HIS A C   1 
ATOM   754  O O   . HIS A 1 94  ? 87.945  114.605 55.126 1.00 37.63  ? 492 HIS A O   1 
ATOM   755  C CB  . HIS A 1 94  ? 85.555  115.710 56.997 1.00 39.25  ? 492 HIS A CB  1 
ATOM   756  C CG  . HIS A 1 94  ? 84.931  115.021 55.821 1.00 40.87  ? 492 HIS A CG  1 
ATOM   757  N ND1 . HIS A 1 94  ? 84.391  113.754 55.898 1.00 41.57  ? 492 HIS A ND1 1 
ATOM   758  C CD2 . HIS A 1 94  ? 84.773  115.420 54.537 1.00 41.21  ? 492 HIS A CD2 1 
ATOM   759  C CE1 . HIS A 1 94  ? 83.922  113.406 54.712 1.00 41.70  ? 492 HIS A CE1 1 
ATOM   760  N NE2 . HIS A 1 94  ? 84.142  114.399 53.869 1.00 41.62  ? 492 HIS A NE2 1 
ATOM   761  N N   . TYR A 1 95  ? 88.307  116.766 55.652 1.00 35.10  ? 493 TYR A N   1 
ATOM   762  C CA  . TYR A 1 95  ? 89.096  117.044 54.447 1.00 34.44  ? 493 TYR A CA  1 
ATOM   763  C C   . TYR A 1 95  ? 90.427  116.284 54.454 1.00 34.08  ? 493 TYR A C   1 
ATOM   764  O O   . TYR A 1 95  ? 90.869  115.795 53.416 1.00 33.21  ? 493 TYR A O   1 
ATOM   765  C CB  . TYR A 1 95  ? 89.353  118.549 54.277 1.00 34.21  ? 493 TYR A CB  1 
ATOM   766  C CG  . TYR A 1 95  ? 89.768  118.917 52.870 1.00 34.83  ? 493 TYR A CG  1 
ATOM   767  C CD1 . TYR A 1 95  ? 91.107  118.841 52.469 1.00 34.84  ? 493 TYR A CD1 1 
ATOM   768  C CD2 . TYR A 1 95  ? 88.820  119.322 51.927 1.00 34.88  ? 493 TYR A CD2 1 
ATOM   769  C CE1 . TYR A 1 95  ? 91.485  119.164 51.173 1.00 35.12  ? 493 TYR A CE1 1 
ATOM   770  C CE2 . TYR A 1 95  ? 89.190  119.648 50.628 1.00 35.15  ? 493 TYR A CE2 1 
ATOM   771  C CZ  . TYR A 1 95  ? 90.523  119.563 50.254 1.00 35.50  ? 493 TYR A CZ  1 
ATOM   772  O OH  . TYR A 1 95  ? 90.906  119.888 48.970 1.00 34.90  ? 493 TYR A OH  1 
ATOM   773  N N   . SER A 1 96  ? 91.045  116.194 55.629 1.00 33.84  ? 494 SER A N   1 
ATOM   774  C CA  . SER A 1 96  ? 92.317  115.494 55.805 1.00 34.05  ? 494 SER A CA  1 
ATOM   775  C C   . SER A 1 96  ? 92.109  113.975 55.779 1.00 33.82  ? 494 SER A C   1 
ATOM   776  O O   . SER A 1 96  ? 92.913  113.247 55.194 1.00 33.14  ? 494 SER A O   1 
ATOM   777  C CB  . SER A 1 96  ? 92.977  115.919 57.123 1.00 34.82  ? 494 SER A CB  1 
ATOM   778  O OG  . SER A 1 96  ? 94.383  115.972 56.994 1.00 36.18  ? 494 SER A OG  1 
ATOM   779  N N   . ILE A 1 97  ? 91.029  113.514 56.417 1.00 33.10  ? 495 ILE A N   1 
ATOM   780  C CA  . ILE A 1 97  ? 90.623  112.101 56.384 1.00 32.83  ? 495 ILE A CA  1 
ATOM   781  C C   . ILE A 1 97  ? 90.371  111.655 54.932 1.00 32.42  ? 495 ILE A C   1 
ATOM   782  O O   . ILE A 1 97  ? 90.937  110.653 54.480 1.00 31.83  ? 495 ILE A O   1 
ATOM   783  C CB  . ILE A 1 97  ? 89.361  111.849 57.265 1.00 32.78  ? 495 ILE A CB  1 
ATOM   784  C CG1 . ILE A 1 97  ? 89.690  111.999 58.765 1.00 33.10  ? 495 ILE A CG1 1 
ATOM   785  C CG2 . ILE A 1 97  ? 88.730  110.481 56.996 1.00 32.33  ? 495 ILE A CG2 1 
ATOM   786  C CD1 . ILE A 1 97  ? 90.549  110.906 59.368 1.00 33.22  ? 495 ILE A CD1 1 
ATOM   787  N N   . THR A 1 98  ? 89.537  112.408 54.215 1.00 31.11  ? 496 THR A N   1 
ATOM   788  C CA  . THR A 1 98  ? 89.196  112.098 52.822 1.00 30.33  ? 496 THR A CA  1 
ATOM   789  C C   . THR A 1 98  ? 90.436  112.041 51.927 1.00 29.95  ? 496 THR A C   1 
ATOM   790  O O   . THR A 1 98  ? 90.543  111.162 51.074 1.00 29.03  ? 496 THR A O   1 
ATOM   791  C CB  . THR A 1 98  ? 88.195  113.125 52.241 1.00 29.97  ? 496 THR A CB  1 
ATOM   792  O OG1 . THR A 1 98  ? 87.038  113.202 53.081 1.00 29.61  ? 496 THR A OG1 1 
ATOM   793  C CG2 . THR A 1 98  ? 87.756  112.734 50.831 1.00 30.01  ? 496 THR A CG2 1 
ATOM   794  N N   . LEU A 1 99  ? 91.360  112.979 52.137 1.00 30.43  ? 497 LEU A N   1 
ATOM   795  C CA  . LEU A 1 99  ? 92.627  113.047 51.393 1.00 30.85  ? 497 LEU A CA  1 
ATOM   796  C C   . LEU A 1 99  ? 93.465  111.772 51.566 1.00 30.49  ? 497 LEU A C   1 
ATOM   797  O O   . LEU A 1 99  ? 93.927  111.187 50.582 1.00 29.92  ? 497 LEU A O   1 
ATOM   798  C CB  . LEU A 1 99  ? 93.432  114.278 51.843 1.00 31.30  ? 497 LEU A CB  1 
ATOM   799  C CG  . LEU A 1 99  ? 94.734  114.676 51.127 1.00 32.05  ? 497 LEU A CG  1 
ATOM   800  C CD1 . LEU A 1 99  ? 95.034  116.147 51.403 1.00 32.60  ? 497 LEU A CD1 1 
ATOM   801  C CD2 . LEU A 1 99  ? 95.929  113.809 51.518 1.00 32.44  ? 497 LEU A CD2 1 
ATOM   802  N N   . ARG A 1 100 ? 93.652  111.358 52.818 1.00 30.05  ? 498 ARG A N   1 
ATOM   803  C CA  . ARG A 1 100 ? 94.433  110.162 53.138 1.00 29.76  ? 498 ARG A CA  1 
ATOM   804  C C   . ARG A 1 100 ? 93.781  108.892 52.593 1.00 29.68  ? 498 ARG A C   1 
ATOM   805  O O   . ARG A 1 100 ? 94.475  108.013 52.064 1.00 29.42  ? 498 ARG A O   1 
ATOM   806  C CB  . ARG A 1 100 ? 94.639  110.033 54.650 1.00 30.01  ? 498 ARG A CB  1 
ATOM   807  C CG  . ARG A 1 100 ? 95.528  111.112 55.253 1.00 30.52  ? 498 ARG A CG  1 
ATOM   808  C CD  . ARG A 1 100 ? 95.527  111.046 56.773 1.00 30.84  ? 498 ARG A CD  1 
ATOM   809  N NE  . ARG A 1 100 ? 96.060  112.264 57.378 1.00 31.41  ? 498 ARG A NE  1 
ATOM   810  C CZ  . ARG A 1 100 ? 96.176  112.485 58.690 1.00 31.82  ? 498 ARG A CZ  1 
ATOM   811  N NH1 . ARG A 1 100 ? 95.809  111.562 59.580 1.00 31.61  ? 498 ARG A NH1 1 
ATOM   812  N NH2 . ARG A 1 100 ? 96.671  113.646 59.120 1.00 32.02  ? 498 ARG A NH2 1 
ATOM   813  N N   . ARG A 1 101 ? 92.454  108.808 52.725 1.00 28.74  ? 499 ARG A N   1 
ATOM   814  C CA  . ARG A 1 101 ? 91.684  107.689 52.185 1.00 28.16  ? 499 ARG A CA  1 
ATOM   815  C C   . ARG A 1 101 ? 91.872  107.547 50.676 1.00 28.25  ? 499 ARG A C   1 
ATOM   816  O O   . ARG A 1 101 ? 92.184  106.463 50.195 1.00 27.90  ? 499 ARG A O   1 
ATOM   817  C CB  . ARG A 1 101 ? 90.194  107.830 52.514 1.00 28.21  ? 499 ARG A CB  1 
ATOM   818  C CG  . ARG A 1 101 ? 89.838  107.491 53.954 1.00 28.39  ? 499 ARG A CG  1 
ATOM   819  C CD  . ARG A 1 101 ? 88.354  107.678 54.245 1.00 29.02  ? 499 ARG A CD  1 
ATOM   820  N NE  . ARG A 1 101 ? 87.515  106.962 53.272 1.00 29.39  ? 499 ARG A NE  1 
ATOM   821  C CZ  . ARG A 1 101 ? 86.621  107.504 52.439 1.00 29.60  ? 499 ARG A CZ  1 
ATOM   822  N NH1 . ARG A 1 101 ? 86.357  108.813 52.427 1.00 30.59  ? 499 ARG A NH1 1 
ATOM   823  N NH2 . ARG A 1 101 ? 85.957  106.710 51.603 1.00 29.59  ? 499 ARG A NH2 1 
ATOM   824  N N   . TYR A 1 102 ? 91.700  108.640 49.936 1.00 28.08  ? 500 TYR A N   1 
ATOM   825  C CA  . TYR A 1 102 ? 91.858  108.607 48.478 1.00 28.31  ? 500 TYR A CA  1 
ATOM   826  C C   . TYR A 1 102 ? 93.301  108.322 48.034 1.00 28.59  ? 500 TYR A C   1 
ATOM   827  O O   . TYR A 1 102 ? 93.516  107.602 47.050 1.00 29.40  ? 500 TYR A O   1 
ATOM   828  C CB  . TYR A 1 102 ? 91.342  109.902 47.838 1.00 28.96  ? 500 TYR A CB  1 
ATOM   829  C CG  . TYR A 1 102 ? 89.837  110.142 47.939 1.00 29.43  ? 500 TYR A CG  1 
ATOM   830  C CD1 . TYR A 1 102 ? 88.948  109.129 48.330 1.00 29.45  ? 500 TYR A CD1 1 
ATOM   831  C CD2 . TYR A 1 102 ? 89.297  111.384 47.601 1.00 29.80  ? 500 TYR A CD2 1 
ATOM   832  C CE1 . TYR A 1 102 ? 87.589  109.360 48.402 1.00 29.76  ? 500 TYR A CE1 1 
ATOM   833  C CE2 . TYR A 1 102 ? 87.930  111.617 47.667 1.00 29.83  ? 500 TYR A CE2 1 
ATOM   834  C CZ  . TYR A 1 102 ? 87.083  110.602 48.071 1.00 30.00  ? 500 TYR A CZ  1 
ATOM   835  O OH  . TYR A 1 102 ? 85.728  110.816 48.143 1.00 31.00  ? 500 TYR A OH  1 
ATOM   836  N N   . ALA A 1 103 ? 94.276  108.876 48.754 1.00 27.37  ? 501 ALA A N   1 
ATOM   837  C CA  . ALA A 1 103 ? 95.683  108.558 48.517 1.00 26.85  ? 501 ALA A CA  1 
ATOM   838  C C   . ALA A 1 103 ? 95.914  107.060 48.717 1.00 26.69  ? 501 ALA A C   1 
ATOM   839  O O   . ALA A 1 103 ? 96.436  106.383 47.833 1.00 25.46  ? 501 ALA A O   1 
ATOM   840  C CB  . ALA A 1 103 ? 96.580  109.365 49.448 1.00 26.82  ? 501 ALA A CB  1 
ATOM   841  N N   . GLY A 1 104 ? 95.489  106.557 49.875 1.00 26.98  ? 502 GLY A N   1 
ATOM   842  C CA  . GLY A 1 104 ? 95.604  105.140 50.222 1.00 27.16  ? 502 GLY A CA  1 
ATOM   843  C C   . GLY A 1 104 ? 94.891  104.170 49.290 1.00 27.63  ? 502 GLY A C   1 
ATOM   844  O O   . GLY A 1 104 ? 95.379  103.057 49.073 1.00 28.44  ? 502 GLY A O   1 
ATOM   845  N N   . MET A 1 105 ? 93.740  104.579 48.753 1.00 27.76  ? 503 MET A N   1 
ATOM   846  C CA  . MET A 1 105 ? 93.037  103.805 47.717 1.00 27.65  ? 503 MET A CA  1 
ATOM   847  C C   . MET A 1 105 ? 93.890  103.670 46.457 1.00 27.99  ? 503 MET A C   1 
ATOM   848  O O   . MET A 1 105 ? 93.975  102.579 45.877 1.00 28.12  ? 503 MET A O   1 
ATOM   849  C CB  . MET A 1 105 ? 91.701  104.459 47.341 1.00 27.61  ? 503 MET A CB  1 
ATOM   850  C CG  . MET A 1 105 ? 90.605  104.329 48.387 1.00 27.73  ? 503 MET A CG  1 
ATOM   851  S SD  . MET A 1 105 ? 89.104  105.243 47.960 1.00 27.67  ? 503 MET A SD  1 
ATOM   852  C CE  . MET A 1 105 ? 88.384  105.451 49.585 1.00 27.39  ? 503 MET A CE  1 
ATOM   853  N N   . ALA A 1 106 ? 94.506  104.778 46.037 1.00 27.77  ? 504 ALA A N   1 
ATOM   854  C CA  . ALA A 1 106 ? 95.390  104.788 44.862 1.00 27.53  ? 504 ALA A CA  1 
ATOM   855  C C   . ALA A 1 106 ? 96.650  103.944 45.059 1.00 27.27  ? 504 ALA A C   1 
ATOM   856  O O   . ALA A 1 106 ? 97.090  103.266 44.128 1.00 27.59  ? 504 ALA A O   1 
ATOM   857  C CB  . ALA A 1 106 ? 95.770  106.213 44.488 1.00 27.57  ? 504 ALA A CB  1 
ATOM   858  N N   . LEU A 1 107 ? 97.231  103.995 46.257 1.00 26.83  ? 505 LEU A N   1 
ATOM   859  C CA  . LEU A 1 107 ? 98.402  103.177 46.582 1.00 26.65  ? 505 LEU A CA  1 
ATOM   860  C C   . LEU A 1 107 ? 98.043  101.688 46.659 1.00 26.28  ? 505 LEU A C   1 
ATOM   861  O O   . LEU A 1 107 ? 98.863  100.842 46.301 1.00 26.04  ? 505 LEU A O   1 
ATOM   862  C CB  . LEU A 1 107 ? 99.046  103.626 47.897 1.00 26.96  ? 505 LEU A CB  1 
ATOM   863  C CG  . LEU A 1 107 ? 99.598  105.053 47.987 1.00 26.91  ? 505 LEU A CG  1 
ATOM   864  C CD1 . LEU A 1 107 ? 100.159 105.315 49.376 1.00 26.68  ? 505 LEU A CD1 1 
ATOM   865  C CD2 . LEU A 1 107 ? 100.654 105.332 46.928 1.00 27.12  ? 505 LEU A CD2 1 
ATOM   866  N N   . THR A 1 108 ? 96.830  101.376 47.125 1.00 26.00  ? 506 THR A N   1 
ATOM   867  C CA  . THR A 1 108 ? 96.307  99.999  47.100 1.00 26.00  ? 506 THR A CA  1 
ATOM   868  C C   . THR A 1 108 ? 96.219  99.482  45.663 1.00 25.86  ? 506 THR A C   1 
ATOM   869  O O   . THR A 1 108 ? 96.688  98.386  45.367 1.00 25.97  ? 506 THR A O   1 
ATOM   870  C CB  . THR A 1 108 ? 94.911  99.888  47.766 1.00 25.74  ? 506 THR A CB  1 
ATOM   871  O OG1 . THR A 1 108 ? 94.987  100.330 49.125 1.00 26.01  ? 506 THR A OG1 1 
ATOM   872  C CG2 . THR A 1 108 ? 94.400  98.455  47.754 1.00 25.79  ? 506 THR A CG2 1 
ATOM   873  N N   . ASN A 1 109 ? 95.621  100.276 44.781 1.00 25.90  ? 507 ASN A N   1 
ATOM   874  C CA  . ASN A 1 109 ? 95.515  99.911  43.368 1.00 26.29  ? 507 ASN A CA  1 
ATOM   875  C C   . ASN A 1 109 ? 96.886  99.821  42.693 1.00 26.98  ? 507 ASN A C   1 
ATOM   876  O O   . ASN A 1 109 ? 97.132  98.893  41.919 1.00 26.91  ? 507 ASN A O   1 
ATOM   877  C CB  . ASN A 1 109 ? 94.627  100.902 42.609 1.00 25.95  ? 507 ASN A CB  1 
ATOM   878  C CG  . ASN A 1 109 ? 93.171  100.855 43.051 1.00 25.93  ? 507 ASN A CG  1 
ATOM   879  O OD1 . ASN A 1 109 ? 92.737  99.917  43.723 1.00 26.08  ? 507 ASN A OD1 1 
ATOM   880  N ND2 . ASN A 1 109 ? 92.411  101.876 42.678 1.00 25.52  ? 507 ASN A ND2 1 
ATOM   881  N N   . LEU A 1 110 ? 97.771  100.771 43.000 1.00 27.56  ? 508 LEU A N   1 
ATOM   882  C CA  . LEU A 1 110 ? 99.104  100.831 42.379 1.00 27.87  ? 508 LEU A CA  1 
ATOM   883  C C   . LEU A 1 110 ? 100.054 99.706  42.813 1.00 27.89  ? 508 LEU A C   1 
ATOM   884  O O   . LEU A 1 110 ? 100.921 99.306  42.032 1.00 27.39  ? 508 LEU A O   1 
ATOM   885  C CB  . LEU A 1 110 ? 99.756  102.203 42.612 1.00 28.08  ? 508 LEU A CB  1 
ATOM   886  C CG  . LEU A 1 110 ? 99.205  103.348 41.749 1.00 28.27  ? 508 LEU A CG  1 
ATOM   887  C CD1 . LEU A 1 110 ? 99.545  104.698 42.363 1.00 28.86  ? 508 LEU A CD1 1 
ATOM   888  C CD2 . LEU A 1 110 ? 99.727  103.279 40.320 1.00 28.11  ? 508 LEU A CD2 1 
ATOM   889  N N   . THR A 1 111 ? 99.897  99.213  44.044 1.00 28.41  ? 509 THR A N   1 
ATOM   890  C CA  . THR A 1 111 ? 100.686 98.077  44.544 1.00 28.80  ? 509 THR A CA  1 
ATOM   891  C C   . THR A 1 111 ? 100.099 96.699  44.184 1.00 29.36  ? 509 THR A C   1 
ATOM   892  O O   . THR A 1 111 ? 100.778 95.683  44.359 1.00 30.13  ? 509 THR A O   1 
ATOM   893  C CB  . THR A 1 111 ? 100.891 98.155  46.073 1.00 28.95  ? 509 THR A CB  1 
ATOM   894  O OG1 . THR A 1 111 ? 99.629  98.291  46.734 1.00 28.55  ? 509 THR A OG1 1 
ATOM   895  C CG2 . THR A 1 111 ? 101.785 99.336  46.436 1.00 29.27  ? 509 THR A CG2 1 
ATOM   896  N N   . PHE A 1 112 ? 98.861  96.663  43.683 1.00 29.57  ? 510 PHE A N   1 
ATOM   897  C CA  . PHE A 1 112 ? 98.199  95.409  43.290 1.00 30.08  ? 510 PHE A CA  1 
ATOM   898  C C   . PHE A 1 112 ? 98.850  94.789  42.047 1.00 30.60  ? 510 PHE A C   1 
ATOM   899  O O   . PHE A 1 112 ? 98.846  95.387  40.972 1.00 30.47  ? 510 PHE A O   1 
ATOM   900  C CB  . PHE A 1 112 ? 96.690  95.628  43.044 1.00 29.83  ? 510 PHE A CB  1 
ATOM   901  C CG  . PHE A 1 112 ? 95.999  94.450  42.409 1.00 29.90  ? 510 PHE A CG  1 
ATOM   902  C CD1 . PHE A 1 112 ? 95.611  93.357  43.177 1.00 29.79  ? 510 PHE A CD1 1 
ATOM   903  C CD2 . PHE A 1 112 ? 95.747  94.425  41.036 1.00 29.87  ? 510 PHE A CD2 1 
ATOM   904  C CE1 . PHE A 1 112 ? 94.983  92.266  42.592 1.00 29.71  ? 510 PHE A CE1 1 
ATOM   905  C CE2 . PHE A 1 112 ? 95.123  93.335  40.446 1.00 29.73  ? 510 PHE A CE2 1 
ATOM   906  C CZ  . PHE A 1 112 ? 94.741  92.253  41.226 1.00 29.49  ? 510 PHE A CZ  1 
ATOM   907  N N   . GLY A 1 113 ? 99.414  93.596  42.217 1.00 31.64  ? 511 GLY A N   1 
ATOM   908  C CA  . GLY A 1 113 ? 99.998  92.830  41.115 1.00 32.39  ? 511 GLY A CA  1 
ATOM   909  C C   . GLY A 1 113 ? 101.293 93.406  40.563 1.00 33.01  ? 511 GLY A C   1 
ATOM   910  O O   . GLY A 1 113 ? 101.713 93.033  39.468 1.00 33.96  ? 511 GLY A O   1 
ATOM   911  N N   . ASP A 1 114 ? 101.930 94.296  41.326 1.00 33.88  ? 512 ASP A N   1 
ATOM   912  C CA  . ASP A 1 114 ? 103.091 95.061  40.870 1.00 34.09  ? 512 ASP A CA  1 
ATOM   913  C C   . ASP A 1 114 ? 104.162 94.988  41.954 1.00 33.06  ? 512 ASP A C   1 
ATOM   914  O O   . ASP A 1 114 ? 104.151 95.768  42.901 1.00 33.21  ? 512 ASP A O   1 
ATOM   915  C CB  . ASP A 1 114 ? 102.672 96.511  40.580 1.00 35.00  ? 512 ASP A CB  1 
ATOM   916  C CG  . ASP A 1 114 ? 103.733 97.302  39.813 1.00 35.75  ? 512 ASP A CG  1 
ATOM   917  O OD1 . ASP A 1 114 ? 104.945 97.121  40.059 1.00 35.02  ? 512 ASP A OD1 1 
ATOM   918  O OD2 . ASP A 1 114 ? 103.341 98.128  38.960 1.00 36.92  ? 512 ASP A OD2 1 
ATOM   919  N N   . VAL A 1 115 ? 105.089 94.049  41.797 1.00 33.38  ? 513 VAL A N   1 
ATOM   920  C CA  . VAL A 1 115 ? 106.093 93.757  42.834 1.00 33.87  ? 513 VAL A CA  1 
ATOM   921  C C   . VAL A 1 115 ? 107.106 94.907  42.996 1.00 32.95  ? 513 VAL A C   1 
ATOM   922  O O   . VAL A 1 115 ? 107.603 95.144  44.102 1.00 31.85  ? 513 VAL A O   1 
ATOM   923  C CB  . VAL A 1 115 ? 106.818 92.405  42.573 1.00 34.94  ? 513 VAL A CB  1 
ATOM   924  C CG1 . VAL A 1 115 ? 107.791 92.071  43.705 1.00 35.72  ? 513 VAL A CG1 1 
ATOM   925  C CG2 . VAL A 1 115 ? 105.803 91.273  42.421 1.00 35.17  ? 513 VAL A CG2 1 
ATOM   926  N N   . ALA A 1 116 ? 107.396 95.623  41.906 1.00 32.39  ? 514 ALA A N   1 
ATOM   927  C CA  . ALA A 1 116 ? 108.276 96.801  41.960 1.00 32.13  ? 514 ALA A CA  1 
ATOM   928  C C   . ALA A 1 116 ? 107.674 97.922  42.813 1.00 31.49  ? 514 ALA A C   1 
ATOM   929  O O   . ALA A 1 116 ? 108.349 98.468  43.688 1.00 32.12  ? 514 ALA A O   1 
ATOM   930  C CB  . ALA A 1 116 ? 108.581 97.309  40.558 1.00 32.09  ? 514 ALA A CB  1 
ATOM   931  N N   . ASN A 1 117 ? 106.406 98.243  42.559 1.00 31.03  ? 515 ASN A N   1 
ATOM   932  C CA  . ASN A 1 117 ? 105.669 99.253  43.342 1.00 30.53  ? 515 ASN A CA  1 
ATOM   933  C C   . ASN A 1 117 ? 105.499 98.878  44.818 1.00 30.37  ? 515 ASN A C   1 
ATOM   934  O O   . ASN A 1 117 ? 105.485 99.764  45.675 1.00 30.78  ? 515 ASN A O   1 
ATOM   935  C CB  . ASN A 1 117 ? 104.290 99.543  42.719 1.00 30.05  ? 515 ASN A CB  1 
ATOM   936  C CG  . ASN A 1 117 ? 104.356 100.520 41.549 1.00 29.77  ? 515 ASN A CG  1 
ATOM   937  O OD1 . ASN A 1 117 ? 105.431 100.937 41.120 1.00 28.33  ? 515 ASN A OD1 1 
ATOM   938  N ND2 . ASN A 1 117 ? 103.187 100.893 41.030 1.00 30.10  ? 515 ASN A ND2 1 
ATOM   939  N N   . LYS A 1 118 ? 105.356 97.582  45.108 1.00 29.86  ? 516 LYS A N   1 
ATOM   940  C CA  . LYS A 1 118 ? 105.357 97.091  46.492 1.00 29.42  ? 516 LYS A CA  1 
ATOM   941  C C   . LYS A 1 118 ? 106.678 97.422  47.185 1.00 29.38  ? 516 LYS A C   1 
ATOM   942  O O   . LYS A 1 118 ? 106.685 97.880  48.332 1.00 29.14  ? 516 LYS A O   1 
ATOM   943  C CB  . LYS A 1 118 ? 105.137 95.574  46.549 1.00 29.69  ? 516 LYS A CB  1 
ATOM   944  C CG  . LYS A 1 118 ? 103.748 95.088  46.157 1.00 29.92  ? 516 LYS A CG  1 
ATOM   945  C CD  . LYS A 1 118 ? 103.701 93.565  46.139 1.00 30.20  ? 516 LYS A CD  1 
ATOM   946  C CE  . LYS A 1 118 ? 102.549 93.024  45.309 1.00 30.62  ? 516 LYS A CE  1 
ATOM   947  N NZ  . LYS A 1 118 ? 101.221 93.259  45.937 1.00 30.81  ? 516 LYS A NZ  1 
ATOM   948  N N   . ALA A 1 119 ? 107.784 97.180  46.476 1.00 28.99  ? 517 ALA A N   1 
ATOM   949  C CA  . ALA A 1 119 ? 109.136 97.407  46.998 1.00 28.28  ? 517 ALA A CA  1 
ATOM   950  C C   . ALA A 1 119 ? 109.450 98.886  47.148 1.00 27.96  ? 517 ALA A C   1 
ATOM   951  O O   . ALA A 1 119 ? 109.993 99.300  48.174 1.00 28.20  ? 517 ALA A O   1 
ATOM   952  C CB  . ALA A 1 119 ? 110.176 96.740  46.104 1.00 27.91  ? 517 ALA A CB  1 
ATOM   953  N N   . THR A 1 120 ? 109.116 99.668  46.120 1.00 28.02  ? 518 THR A N   1 
ATOM   954  C CA  . THR A 1 120 ? 109.286 101.130 46.140 1.00 28.20  ? 518 THR A CA  1 
ATOM   955  C C   . THR A 1 120 ? 108.596 101.763 47.343 1.00 28.37  ? 518 THR A C   1 
ATOM   956  O O   . THR A 1 120 ? 109.218 102.525 48.084 1.00 28.23  ? 518 THR A O   1 
ATOM   957  C CB  . THR A 1 120 ? 108.720 101.788 44.862 1.00 28.33  ? 518 THR A CB  1 
ATOM   958  O OG1 . THR A 1 120 ? 109.273 101.149 43.704 1.00 28.76  ? 518 THR A OG1 1 
ATOM   959  C CG2 . THR A 1 120 ? 109.044 103.280 44.818 1.00 27.99  ? 518 THR A CG2 1 
ATOM   960  N N   . LEU A 1 121 ? 107.319 101.431 47.532 1.00 28.74  ? 519 LEU A N   1 
ATOM   961  C CA  . LEU A 1 121 ? 106.526 101.966 48.642 1.00 29.31  ? 519 LEU A CA  1 
ATOM   962  C C   . LEU A 1 121 ? 107.088 101.542 49.997 1.00 29.16  ? 519 LEU A C   1 
ATOM   963  O O   . LEU A 1 121 ? 107.161 102.357 50.919 1.00 28.26  ? 519 LEU A O   1 
ATOM   964  C CB  . LEU A 1 121 ? 105.049 101.543 48.522 1.00 29.87  ? 519 LEU A CB  1 
ATOM   965  C CG  . LEU A 1 121 ? 104.046 102.096 49.550 1.00 30.01  ? 519 LEU A CG  1 
ATOM   966  C CD1 . LEU A 1 121 ? 104.194 103.602 49.729 1.00 30.19  ? 519 LEU A CD1 1 
ATOM   967  C CD2 . LEU A 1 121 ? 102.615 101.754 49.150 1.00 30.11  ? 519 LEU A CD2 1 
ATOM   968  N N   . CYS A 1 122 ? 107.484 100.273 50.105 1.00 29.73  ? 520 CYS A N   1 
ATOM   969  C CA  . CYS A 1 122 ? 108.123 99.756  51.324 1.00 30.24  ? 520 CYS A CA  1 
ATOM   970  C C   . CYS A 1 122 ? 109.467 100.431 51.619 1.00 30.61  ? 520 CYS A C   1 
ATOM   971  O O   . CYS A 1 122 ? 109.778 100.677 52.783 1.00 30.59  ? 520 CYS A O   1 
ATOM   972  C CB  . CYS A 1 122 ? 108.282 98.222  51.282 1.00 30.07  ? 520 CYS A CB  1 
ATOM   973  S SG  . CYS A 1 122 ? 106.780 97.302  51.719 1.00 29.78  ? 520 CYS A SG  1 
ATOM   974  N N   . SER A 1 123 ? 110.240 100.755 50.579 1.00 30.93  ? 521 SER A N   1 
ATOM   975  C CA  . SER A 1 123 ? 111.517 101.468 50.762 1.00 31.54  ? 521 SER A CA  1 
ATOM   976  C C   . SER A 1 123 ? 111.357 102.923 51.259 1.00 31.50  ? 521 SER A C   1 
ATOM   977  O O   . SER A 1 123 ? 112.308 103.490 51.803 1.00 32.04  ? 521 SER A O   1 
ATOM   978  C CB  . SER A 1 123 ? 112.360 101.434 49.479 1.00 31.90  ? 521 SER A CB  1 
ATOM   979  O OG  . SER A 1 123 ? 111.879 102.347 48.505 1.00 33.34  ? 521 SER A OG  1 
ATOM   980  N N   . MET A 1 124 ? 110.175 103.516 51.063 1.00 30.58  ? 522 MET A N   1 
ATOM   981  C CA  . MET A 1 124 ? 109.859 104.858 51.578 1.00 29.92  ? 522 MET A CA  1 
ATOM   982  C C   . MET A 1 124 ? 109.444 104.790 53.051 1.00 29.64  ? 522 MET A C   1 
ATOM   983  O O   . MET A 1 124 ? 108.263 104.904 53.386 1.00 28.75  ? 522 MET A O   1 
ATOM   984  C CB  . MET A 1 124 ? 108.748 105.502 50.740 1.00 29.83  ? 522 MET A CB  1 
ATOM   985  C CG  . MET A 1 124 ? 109.130 105.743 49.288 1.00 29.81  ? 522 MET A CG  1 
ATOM   986  S SD  . MET A 1 124 ? 107.743 106.333 48.303 1.00 29.53  ? 522 MET A SD  1 
ATOM   987  C CE  . MET A 1 124 ? 107.671 108.037 48.845 1.00 29.98  ? 522 MET A CE  1 
ATOM   988  N N   . LYS A 1 125 ? 110.441 104.642 53.921 1.00 29.99  ? 523 LYS A N   1 
ATOM   989  C CA  . LYS A 1 125 ? 110.229 104.291 55.340 1.00 30.36  ? 523 LYS A CA  1 
ATOM   990  C C   . LYS A 1 125 ? 109.336 105.265 56.116 1.00 29.85  ? 523 LYS A C   1 
ATOM   991  O O   . LYS A 1 125 ? 108.579 104.843 56.986 1.00 29.55  ? 523 LYS A O   1 
ATOM   992  C CB  . LYS A 1 125 ? 111.570 104.156 56.093 1.00 30.84  ? 523 LYS A CB  1 
ATOM   993  C CG  . LYS A 1 125 ? 112.623 103.229 55.485 1.00 31.50  ? 523 LYS A CG  1 
ATOM   994  C CD  . LYS A 1 125 ? 112.064 101.889 55.040 1.00 31.90  ? 523 LYS A CD  1 
ATOM   995  C CE  . LYS A 1 125 ? 113.165 100.895 54.716 1.00 32.67  ? 523 LYS A CE  1 
ATOM   996  N NZ  . LYS A 1 125 ? 113.804 100.313 55.933 1.00 33.20  ? 523 LYS A NZ  1 
ATOM   997  N N   . GLY A 1 126 ? 109.437 106.557 55.808 1.00 30.19  ? 524 GLY A N   1 
ATOM   998  C CA  . GLY A 1 126 ? 108.671 107.596 56.503 1.00 30.55  ? 524 GLY A CA  1 
ATOM   999  C C   . GLY A 1 126 ? 107.186 107.495 56.210 1.00 31.05  ? 524 GLY A C   1 
ATOM   1000 O O   . GLY A 1 126 ? 106.352 107.611 57.114 1.00 30.50  ? 524 GLY A O   1 
ATOM   1001 N N   . CYS A 1 127 ? 106.872 107.278 54.934 1.00 31.45  ? 525 CYS A N   1 
ATOM   1002 C CA  . CYS A 1 127 ? 105.517 106.970 54.489 1.00 31.74  ? 525 CYS A CA  1 
ATOM   1003 C C   . CYS A 1 127 ? 104.956 105.700 55.149 1.00 32.47  ? 525 CYS A C   1 
ATOM   1004 O O   . CYS A 1 127 ? 103.790 105.674 55.550 1.00 32.63  ? 525 CYS A O   1 
ATOM   1005 C CB  . CYS A 1 127 ? 105.493 106.821 52.966 1.00 31.47  ? 525 CYS A CB  1 
ATOM   1006 S SG  . CYS A 1 127 ? 103.844 106.579 52.283 1.00 31.97  ? 525 CYS A SG  1 
ATOM   1007 N N   . MET A 1 128 ? 105.789 104.663 55.262 1.00 32.81  ? 526 MET A N   1 
ATOM   1008 C CA  . MET A 1 128 ? 105.398 103.406 55.919 1.00 33.31  ? 526 MET A CA  1 
ATOM   1009 C C   . MET A 1 128 ? 105.104 103.595 57.408 1.00 33.99  ? 526 MET A C   1 
ATOM   1010 O O   . MET A 1 128 ? 104.174 102.981 57.937 1.00 33.08  ? 526 MET A O   1 
ATOM   1011 C CB  . MET A 1 128 ? 106.479 102.330 55.739 1.00 33.63  ? 526 MET A CB  1 
ATOM   1012 C CG  . MET A 1 128 ? 106.658 101.841 54.306 1.00 33.62  ? 526 MET A CG  1 
ATOM   1013 S SD  . MET A 1 128 ? 105.238 100.936 53.658 1.00 33.67  ? 526 MET A SD  1 
ATOM   1014 C CE  . MET A 1 128 ? 105.227 99.501  54.729 1.00 34.15  ? 526 MET A CE  1 
ATOM   1015 N N   . ARG A 1 129 ? 105.902 104.433 58.072 1.00 34.91  ? 527 ARG A N   1 
ATOM   1016 C CA  . ARG A 1 129 ? 105.645 104.821 59.466 1.00 35.92  ? 527 ARG A CA  1 
ATOM   1017 C C   . ARG A 1 129 ? 104.322 105.585 59.623 1.00 35.96  ? 527 ARG A C   1 
ATOM   1018 O O   . ARG A 1 129 ? 103.597 105.382 60.603 1.00 35.85  ? 527 ARG A O   1 
ATOM   1019 C CB  . ARG A 1 129 ? 106.808 105.645 60.032 1.00 37.35  ? 527 ARG A CB  1 
ATOM   1020 C CG  . ARG A 1 129 ? 108.005 104.799 60.441 1.00 38.87  ? 527 ARG A CG  1 
ATOM   1021 C CD  . ARG A 1 129 ? 109.112 105.611 61.110 1.00 40.60  ? 527 ARG A CD  1 
ATOM   1022 N NE  . ARG A 1 129 ? 110.337 105.654 60.300 1.00 42.18  ? 527 ARG A NE  1 
ATOM   1023 C CZ  . ARG A 1 129 ? 110.819 106.707 59.629 1.00 43.89  ? 527 ARG A CZ  1 
ATOM   1024 N NH1 . ARG A 1 129 ? 111.952 106.567 58.940 1.00 44.73  ? 527 ARG A NH1 1 
ATOM   1025 N NH2 . ARG A 1 129 ? 110.210 107.896 59.629 1.00 45.36  ? 527 ARG A NH2 1 
ATOM   1026 N N   . ALA A 1 130 ? 104.016 106.449 58.654 1.00 35.43  ? 528 ALA A N   1 
ATOM   1027 C CA  . ALA A 1 130 ? 102.762 107.204 58.650 1.00 35.05  ? 528 ALA A CA  1 
ATOM   1028 C C   . ALA A 1 130 ? 101.557 106.278 58.501 1.00 34.27  ? 528 ALA A C   1 
ATOM   1029 O O   . ALA A 1 130 ? 100.619 106.358 59.291 1.00 33.53  ? 528 ALA A O   1 
ATOM   1030 C CB  . ALA A 1 130 ? 102.768 108.250 57.545 1.00 35.39  ? 528 ALA A CB  1 
ATOM   1031 N N   . LEU A 1 131 ? 101.603 105.400 57.496 1.00 33.81  ? 529 LEU A N   1 
ATOM   1032 C CA  . LEU A 1 131 ? 100.572 104.370 57.286 1.00 33.71  ? 529 LEU A CA  1 
ATOM   1033 C C   . LEU A 1 131 ? 100.268 103.601 58.568 1.00 33.25  ? 529 LEU A C   1 
ATOM   1034 O O   . LEU A 1 131 ? 99.134  103.592 59.036 1.00 33.53  ? 529 LEU A O   1 
ATOM   1035 C CB  . LEU A 1 131 ? 101.014 103.375 56.208 1.00 34.06  ? 529 LEU A CB  1 
ATOM   1036 C CG  . LEU A 1 131 ? 100.966 103.853 54.757 1.00 34.50  ? 529 LEU A CG  1 
ATOM   1037 C CD1 . LEU A 1 131 ? 101.899 103.023 53.885 1.00 34.89  ? 529 LEU A CD1 1 
ATOM   1038 C CD2 . LEU A 1 131 ? 99.542  103.789 54.227 1.00 34.81  ? 529 LEU A CD2 1 
ATOM   1039 N N   . VAL A 1 132 ? 101.301 102.992 59.144 1.00 32.68  ? 530 VAL A N   1 
ATOM   1040 C CA  . VAL A 1 132 ? 101.168 102.191 60.370 1.00 32.63  ? 530 VAL A CA  1 
ATOM   1041 C C   . VAL A 1 132 ? 100.497 102.991 61.494 1.00 32.11  ? 530 VAL A C   1 
ATOM   1042 O O   . VAL A 1 132 ? 99.598  102.479 62.171 1.00 31.57  ? 530 VAL A O   1 
ATOM   1043 C CB  . VAL A 1 132 ? 102.542 101.639 60.832 1.00 32.83  ? 530 VAL A CB  1 
ATOM   1044 C CG1 . VAL A 1 132 ? 102.485 101.069 62.249 1.00 33.13  ? 530 VAL A CG1 1 
ATOM   1045 C CG2 . VAL A 1 132 ? 103.029 100.565 59.868 1.00 33.11  ? 530 VAL A CG2 1 
ATOM   1046 N N   . ALA A 1 133 ? 100.938 104.238 61.668 1.00 31.26  ? 531 ALA A N   1 
ATOM   1047 C CA  . ALA A 1 133 ? 100.378 105.150 62.671 1.00 31.07  ? 531 ALA A CA  1 
ATOM   1048 C C   . ALA A 1 133 ? 98.884  105.458 62.469 1.00 31.45  ? 531 ALA A C   1 
ATOM   1049 O O   . ALA A 1 133 ? 98.152  105.639 63.450 1.00 30.56  ? 531 ALA A O   1 
ATOM   1050 C CB  . ALA A 1 133 ? 101.181 106.446 62.704 1.00 30.75  ? 531 ALA A CB  1 
ATOM   1051 N N   . GLN A 1 134 ? 98.434  105.506 61.212 1.00 32.00  ? 532 GLN A N   1 
ATOM   1052 C CA  . GLN A 1 134 ? 97.013  105.743 60.903 1.00 32.87  ? 532 GLN A CA  1 
ATOM   1053 C C   . GLN A 1 134 ? 96.063  104.609 61.318 1.00 32.95  ? 532 GLN A C   1 
ATOM   1054 O O   . GLN A 1 134 ? 94.850  104.805 61.302 1.00 33.09  ? 532 GLN A O   1 
ATOM   1055 C CB  . GLN A 1 134 ? 96.802  106.071 59.409 1.00 32.94  ? 532 GLN A CB  1 
ATOM   1056 C CG  . GLN A 1 134 ? 97.444  107.366 58.913 1.00 33.36  ? 532 GLN A CG  1 
ATOM   1057 C CD  . GLN A 1 134 ? 97.263  108.538 59.868 1.00 33.79  ? 532 GLN A CD  1 
ATOM   1058 O OE1 . GLN A 1 134 ? 96.145  108.838 60.280 1.00 33.67  ? 532 GLN A OE1 1 
ATOM   1059 N NE2 . GLN A 1 134 ? 98.364  109.203 60.230 1.00 34.26  ? 532 GLN A NE2 1 
ATOM   1060 N N   . LEU A 1 135 ? 96.592  103.446 61.699 1.00 33.13  ? 533 LEU A N   1 
ATOM   1061 C CA  . LEU A 1 135 ? 95.761  102.383 62.291 1.00 34.04  ? 533 LEU A CA  1 
ATOM   1062 C C   . LEU A 1 135 ? 95.192  102.749 63.675 1.00 34.93  ? 533 LEU A C   1 
ATOM   1063 O O   . LEU A 1 135 ? 94.241  102.113 64.131 1.00 35.57  ? 533 LEU A O   1 
ATOM   1064 C CB  . LEU A 1 135 ? 96.540  101.068 62.388 1.00 33.24  ? 533 LEU A CB  1 
ATOM   1065 C CG  . LEU A 1 135 ? 97.034  100.459 61.074 1.00 32.93  ? 533 LEU A CG  1 
ATOM   1066 C CD1 . LEU A 1 135 ? 97.981  99.304  61.360 1.00 33.12  ? 533 LEU A CD1 1 
ATOM   1067 C CD2 . LEU A 1 135 ? 95.875  100.009 60.201 1.00 32.65  ? 533 LEU A CD2 1 
ATOM   1068 N N   . LYS A 1 136 ? 95.776  103.751 64.337 1.00 35.85  ? 534 LYS A N   1 
ATOM   1069 C CA  . LYS A 1 136 ? 95.236  104.289 65.592 1.00 37.39  ? 534 LYS A CA  1 
ATOM   1070 C C   . LYS A 1 136 ? 94.227  105.438 65.397 1.00 36.36  ? 534 LYS A C   1 
ATOM   1071 O O   . LYS A 1 136 ? 93.690  105.948 66.381 1.00 35.67  ? 534 LYS A O   1 
ATOM   1072 C CB  . LYS A 1 136 ? 96.380  104.725 66.527 1.00 39.61  ? 534 LYS A CB  1 
ATOM   1073 C CG  . LYS A 1 136 ? 96.997  103.568 67.300 1.00 41.65  ? 534 LYS A CG  1 
ATOM   1074 C CD  . LYS A 1 136 ? 98.150  104.015 68.189 1.00 43.82  ? 534 LYS A CD  1 
ATOM   1075 C CE  . LYS A 1 136 ? 98.294  103.113 69.407 1.00 45.09  ? 534 LYS A CE  1 
ATOM   1076 N NZ  . LYS A 1 136 ? 99.603  103.290 70.096 1.00 45.84  ? 534 LYS A NZ  1 
ATOM   1077 N N   . SER A 1 137 ? 93.962  105.831 64.146 1.00 35.69  ? 535 SER A N   1 
ATOM   1078 C CA  . SER A 1 137 ? 92.987  106.889 63.840 1.00 35.04  ? 535 SER A CA  1 
ATOM   1079 C C   . SER A 1 137 ? 91.573  106.465 64.216 1.00 35.30  ? 535 SER A C   1 
ATOM   1080 O O   . SER A 1 137 ? 91.194  105.307 64.036 1.00 35.18  ? 535 SER A O   1 
ATOM   1081 C CB  . SER A 1 137 ? 93.018  107.253 62.349 1.00 34.66  ? 535 SER A CB  1 
ATOM   1082 O OG  . SER A 1 137 ? 91.959  108.130 61.997 1.00 33.64  ? 535 SER A OG  1 
ATOM   1083 N N   . GLU A 1 138 ? 90.796  107.420 64.719 1.00 35.45  ? 536 GLU A N   1 
ATOM   1084 C CA  . GLU A 1 138 ? 89.399  107.175 65.093 1.00 35.48  ? 536 GLU A CA  1 
ATOM   1085 C C   . GLU A 1 138 ? 88.480  106.924 63.886 1.00 34.20  ? 536 GLU A C   1 
ATOM   1086 O O   . GLU A 1 138 ? 87.375  106.406 64.058 1.00 35.02  ? 536 GLU A O   1 
ATOM   1087 C CB  . GLU A 1 138 ? 88.865  108.329 65.951 1.00 36.81  ? 536 GLU A CB  1 
ATOM   1088 C CG  . GLU A 1 138 ? 89.479  108.367 67.351 1.00 37.77  ? 536 GLU A CG  1 
ATOM   1089 C CD  . GLU A 1 138 ? 89.228  109.668 68.102 1.00 38.72  ? 536 GLU A CD  1 
ATOM   1090 O OE1 . GLU A 1 138 ? 89.826  109.844 69.185 1.00 40.58  ? 536 GLU A OE1 1 
ATOM   1091 O OE2 . GLU A 1 138 ? 88.444  110.517 67.626 1.00 38.95  ? 536 GLU A OE2 1 
ATOM   1092 N N   . SER A 1 139 ? 88.931  107.292 62.683 1.00 32.23  ? 537 SER A N   1 
ATOM   1093 C CA  . SER A 1 139 ? 88.228  106.948 61.447 1.00 31.02  ? 537 SER A CA  1 
ATOM   1094 C C   . SER A 1 139 ? 88.470  105.485 61.056 1.00 30.79  ? 537 SER A C   1 
ATOM   1095 O O   . SER A 1 139 ? 89.554  105.129 60.579 1.00 30.67  ? 537 SER A O   1 
ATOM   1096 C CB  . SER A 1 139 ? 88.664  107.872 60.309 1.00 30.62  ? 537 SER A CB  1 
ATOM   1097 O OG  . SER A 1 139 ? 87.984  107.556 59.110 1.00 30.74  ? 537 SER A OG  1 
ATOM   1098 N N   . GLU A 1 140 ? 87.453  104.646 61.248 1.00 29.91  ? 538 GLU A N   1 
ATOM   1099 C CA  . GLU A 1 140 ? 87.540  103.228 60.890 1.00 29.69  ? 538 GLU A CA  1 
ATOM   1100 C C   . GLU A 1 140 ? 87.548  102.974 59.385 1.00 29.39  ? 538 GLU A C   1 
ATOM   1101 O O   . GLU A 1 140 ? 87.977  101.909 58.948 1.00 29.32  ? 538 GLU A O   1 
ATOM   1102 C CB  . GLU A 1 140 ? 86.413  102.432 61.535 1.00 29.70  ? 538 GLU A CB  1 
ATOM   1103 C CG  . GLU A 1 140 ? 86.492  102.423 63.049 1.00 30.39  ? 538 GLU A CG  1 
ATOM   1104 C CD  . GLU A 1 140 ? 85.747  101.263 63.670 1.00 31.14  ? 538 GLU A CD  1 
ATOM   1105 O OE1 . GLU A 1 140 ? 84.749  100.792 63.087 1.00 32.58  ? 538 GLU A OE1 1 
ATOM   1106 O OE2 . GLU A 1 140 ? 86.155  100.814 64.758 1.00 30.90  ? 538 GLU A OE2 1 
ATOM   1107 N N   . ASP A 1 141 ? 87.063  103.934 58.600 1.00 29.39  ? 539 ASP A N   1 
ATOM   1108 C CA  . ASP A 1 141 ? 87.203  103.870 57.145 1.00 28.93  ? 539 ASP A CA  1 
ATOM   1109 C C   . ASP A 1 141 ? 88.636  104.160 56.713 1.00 28.65  ? 539 ASP A C   1 
ATOM   1110 O O   . ASP A 1 141 ? 89.108  103.554 55.756 1.00 28.57  ? 539 ASP A O   1 
ATOM   1111 C CB  . ASP A 1 141 ? 86.205  104.802 56.442 1.00 28.99  ? 539 ASP A CB  1 
ATOM   1112 C CG  . ASP A 1 141 ? 84.762  104.312 56.560 1.00 29.48  ? 539 ASP A CG  1 
ATOM   1113 O OD1 . ASP A 1 141 ? 84.536  103.087 56.686 1.00 29.16  ? 539 ASP A OD1 1 
ATOM   1114 O OD2 . ASP A 1 141 ? 83.844  105.157 56.529 1.00 29.37  ? 539 ASP A OD2 1 
ATOM   1115 N N   . LEU A 1 142 ? 89.333  105.062 57.412 1.00 28.33  ? 540 LEU A N   1 
ATOM   1116 C CA  . LEU A 1 142 ? 90.757  105.297 57.136 1.00 28.42  ? 540 LEU A CA  1 
ATOM   1117 C C   . LEU A 1 142 ? 91.568  104.036 57.454 1.00 28.42  ? 540 LEU A C   1 
ATOM   1118 O O   . LEU A 1 142 ? 92.313  103.551 56.601 1.00 27.92  ? 540 LEU A O   1 
ATOM   1119 C CB  . LEU A 1 142 ? 91.305  106.505 57.913 1.00 28.37  ? 540 LEU A CB  1 
ATOM   1120 C CG  . LEU A 1 142 ? 92.777  106.873 57.644 1.00 28.43  ? 540 LEU A CG  1 
ATOM   1121 C CD1 . LEU A 1 142 ? 93.053  107.040 56.155 1.00 28.39  ? 540 LEU A CD1 1 
ATOM   1122 C CD2 . LEU A 1 142 ? 93.174  108.136 58.394 1.00 28.62  ? 540 LEU A CD2 1 
ATOM   1123 N N   . GLN A 1 143 ? 91.394  103.511 58.671 1.00 28.31  ? 541 GLN A N   1 
ATOM   1124 C CA  . GLN A 1 143 ? 91.948  102.206 59.086 1.00 28.03  ? 541 GLN A CA  1 
ATOM   1125 C C   . GLN A 1 143 ? 91.804  101.137 58.006 1.00 27.97  ? 541 GLN A C   1 
ATOM   1126 O O   . GLN A 1 143 ? 92.752  100.412 57.696 1.00 27.93  ? 541 GLN A O   1 
ATOM   1127 C CB  . GLN A 1 143 ? 91.231  101.690 60.342 1.00 28.04  ? 541 GLN A CB  1 
ATOM   1128 C CG  . GLN A 1 143 ? 91.643  102.343 61.651 1.00 28.17  ? 541 GLN A CG  1 
ATOM   1129 C CD  . GLN A 1 143 ? 90.834  101.837 62.837 1.00 28.48  ? 541 GLN A CD  1 
ATOM   1130 O OE1 . GLN A 1 143 ? 90.205  100.776 62.777 1.00 28.47  ? 541 GLN A OE1 1 
ATOM   1131 N NE2 . GLN A 1 143 ? 90.844  102.599 63.927 1.00 28.77  ? 541 GLN A NE2 1 
ATOM   1132 N N   . GLN A 1 144 ? 90.598  101.061 57.451 1.00 27.67  ? 542 GLN A N   1 
ATOM   1133 C CA  . GLN A 1 144 ? 90.245  100.090 56.421 1.00 27.77  ? 542 GLN A CA  1 
ATOM   1134 C C   . GLN A 1 144 ? 91.062  100.282 55.137 1.00 27.65  ? 542 GLN A C   1 
ATOM   1135 O O   . GLN A 1 144 ? 91.512  99.303  54.541 1.00 27.60  ? 542 GLN A O   1 
ATOM   1136 C CB  . GLN A 1 144 ? 88.736  100.176 56.144 1.00 27.83  ? 542 GLN A CB  1 
ATOM   1137 C CG  . GLN A 1 144 ? 88.154  99.055  55.299 1.00 27.79  ? 542 GLN A CG  1 
ATOM   1138 C CD  . GLN A 1 144 ? 88.236  99.290  53.801 1.00 27.93  ? 542 GLN A CD  1 
ATOM   1139 O OE1 . GLN A 1 144 ? 88.356  100.423 53.325 1.00 26.76  ? 542 GLN A OE1 1 
ATOM   1140 N NE2 . GLN A 1 144 ? 88.161  98.202  53.047 1.00 28.08  ? 542 GLN A NE2 1 
ATOM   1141 N N   . VAL A 1 145 ? 91.252  101.533 54.721 1.00 28.20  ? 543 VAL A N   1 
ATOM   1142 C CA  . VAL A 1 145 ? 92.072  101.845 53.540 1.00 28.74  ? 543 VAL A CA  1 
ATOM   1143 C C   . VAL A 1 145 ? 93.553  101.585 53.822 1.00 29.02  ? 543 VAL A C   1 
ATOM   1144 O O   . VAL A 1 145 ? 94.277  101.105 52.949 1.00 28.79  ? 543 VAL A O   1 
ATOM   1145 C CB  . VAL A 1 145 ? 91.886  103.308 53.067 1.00 29.06  ? 543 VAL A CB  1 
ATOM   1146 C CG1 . VAL A 1 145 ? 92.876  103.654 51.956 1.00 28.96  ? 543 VAL A CG1 1 
ATOM   1147 C CG2 . VAL A 1 145 ? 90.460  103.548 52.582 1.00 28.72  ? 543 VAL A CG2 1 
ATOM   1148 N N   . ILE A 1 146 ? 93.991  101.907 55.038 1.00 29.14  ? 544 ILE A N   1 
ATOM   1149 C CA  . ILE A 1 146 ? 95.382  101.705 55.451 1.00 29.49  ? 544 ILE A CA  1 
ATOM   1150 C C   . ILE A 1 146 ? 95.727  100.214 55.464 1.00 29.59  ? 544 ILE A C   1 
ATOM   1151 O O   . ILE A 1 146 ? 96.791  99.814  54.978 1.00 29.16  ? 544 ILE A O   1 
ATOM   1152 C CB  . ILE A 1 146 ? 95.649  102.321 56.847 1.00 30.05  ? 544 ILE A CB  1 
ATOM   1153 C CG1 . ILE A 1 146 ? 95.493  103.858 56.821 1.00 30.56  ? 544 ILE A CG1 1 
ATOM   1154 C CG2 . ILE A 1 146 ? 97.026  101.931 57.372 1.00 30.14  ? 544 ILE A CG2 1 
ATOM   1155 C CD1 . ILE A 1 146 ? 96.569  104.627 56.086 1.00 30.55  ? 544 ILE A CD1 1 
ATOM   1156 N N   . ALA A 1 147 ? 94.826  99.406  56.027 1.00 29.25  ? 545 ALA A N   1 
ATOM   1157 C CA  . ALA A 1 147 ? 94.977  97.947  56.045 1.00 28.45  ? 545 ALA A CA  1 
ATOM   1158 C C   . ALA A 1 147 ? 94.965  97.338  54.639 1.00 27.82  ? 545 ALA A C   1 
ATOM   1159 O O   . ALA A 1 147 ? 95.676  96.364  54.384 1.00 27.61  ? 545 ALA A O   1 
ATOM   1160 C CB  . ALA A 1 147 ? 93.896  97.310  56.908 1.00 28.17  ? 545 ALA A CB  1 
ATOM   1161 N N   . SER A 1 148 ? 94.164  97.911  53.737 1.00 27.33  ? 546 SER A N   1 
ATOM   1162 C CA  . SER A 1 148 ? 94.144  97.487  52.327 1.00 27.26  ? 546 SER A CA  1 
ATOM   1163 C C   . SER A 1 148 ? 95.511  97.651  51.651 1.00 26.95  ? 546 SER A C   1 
ATOM   1164 O O   . SER A 1 148 ? 95.930  96.784  50.882 1.00 26.37  ? 546 SER A O   1 
ATOM   1165 C CB  . SER A 1 148 ? 93.082  98.255  51.533 1.00 27.09  ? 546 SER A CB  1 
ATOM   1166 O OG  . SER A 1 148 ? 91.799  98.124  52.119 1.00 26.95  ? 546 SER A OG  1 
ATOM   1167 N N   . VAL A 1 149 ? 96.199  98.752  51.953 1.00 26.87  ? 547 VAL A N   1 
ATOM   1168 C CA  . VAL A 1 149 ? 97.545  98.995  51.423 1.00 27.22  ? 547 VAL A CA  1 
ATOM   1169 C C   . VAL A 1 149 ? 98.506  97.921  51.935 1.00 27.31  ? 547 VAL A C   1 
ATOM   1170 O O   . VAL A 1 149 ? 99.210  97.295  51.148 1.00 27.82  ? 547 VAL A O   1 
ATOM   1171 C CB  . VAL A 1 149 ? 98.093  100.399 51.798 1.00 27.18  ? 547 VAL A CB  1 
ATOM   1172 C CG1 . VAL A 1 149 ? 99.551  100.550 51.373 1.00 27.20  ? 547 VAL A CG1 1 
ATOM   1173 C CG2 . VAL A 1 149 ? 97.255  101.503 51.163 1.00 27.19  ? 547 VAL A CG2 1 
ATOM   1174 N N   . LEU A 1 150 ? 98.510  97.709  53.249 1.00 27.25  ? 548 LEU A N   1 
ATOM   1175 C CA  . LEU A 1 150 ? 99.431  96.763  53.890 1.00 27.16  ? 548 LEU A CA  1 
ATOM   1176 C C   . LEU A 1 150 ? 99.156  95.312  53.500 1.00 27.07  ? 548 LEU A C   1 
ATOM   1177 O O   . LEU A 1 150 ? 100.085 94.505  53.420 1.00 26.87  ? 548 LEU A O   1 
ATOM   1178 C CB  . LEU A 1 150 ? 99.385  96.917  55.417 1.00 27.16  ? 548 LEU A CB  1 
ATOM   1179 C CG  . LEU A 1 150 ? 99.886  98.262  55.949 1.00 26.93  ? 548 LEU A CG  1 
ATOM   1180 C CD1 . LEU A 1 150 ? 99.491  98.440  57.407 1.00 27.12  ? 548 LEU A CD1 1 
ATOM   1181 C CD2 . LEU A 1 150 ? 101.392 98.398  55.769 1.00 26.99  ? 548 LEU A CD2 1 
ATOM   1182 N N   . ARG A 1 151 ? 97.883  94.994  53.266 1.00 27.20  ? 549 ARG A N   1 
ATOM   1183 C CA  . ARG A 1 151 ? 97.471  93.694  52.728 1.00 27.46  ? 549 ARG A CA  1 
ATOM   1184 C C   . ARG A 1 151 ? 98.148  93.413  51.380 1.00 27.05  ? 549 ARG A C   1 
ATOM   1185 O O   . ARG A 1 151 ? 98.727  92.344  51.192 1.00 27.01  ? 549 ARG A O   1 
ATOM   1186 C CB  . ARG A 1 151 ? 95.938  93.645  52.612 1.00 28.27  ? 549 ARG A CB  1 
ATOM   1187 C CG  . ARG A 1 151 ? 95.324  92.307  52.216 1.00 28.83  ? 549 ARG A CG  1 
ATOM   1188 C CD  . ARG A 1 151 ? 95.161  92.160  50.709 1.00 29.79  ? 549 ARG A CD  1 
ATOM   1189 N NE  . ARG A 1 151 ? 94.262  91.065  50.344 1.00 30.61  ? 549 ARG A NE  1 
ATOM   1190 C CZ  . ARG A 1 151 ? 92.930  91.116  50.387 1.00 31.26  ? 549 ARG A CZ  1 
ATOM   1191 N NH1 . ARG A 1 151 ? 92.293  92.200  50.817 1.00 32.38  ? 549 ARG A NH1 1 
ATOM   1192 N NH2 . ARG A 1 151 ? 92.222  90.053  50.018 1.00 31.82  ? 549 ARG A NH2 1 
ATOM   1193 N N   . ASN A 1 152 ? 98.093  94.376  50.461 1.00 27.08  ? 550 ASN A N   1 
ATOM   1194 C CA  . ASN A 1 152 ? 98.779  94.251  49.161 1.00 27.70  ? 550 ASN A CA  1 
ATOM   1195 C C   . ASN A 1 152 ? 100.313 94.281  49.286 1.00 28.29  ? 550 ASN A C   1 
ATOM   1196 O O   . ASN A 1 152 ? 101.002 93.553  48.566 1.00 27.46  ? 550 ASN A O   1 
ATOM   1197 C CB  . ASN A 1 152 ? 98.301  95.330  48.168 1.00 27.51  ? 550 ASN A CB  1 
ATOM   1198 C CG  . ASN A 1 152 ? 96.917  95.039  47.588 1.00 27.42  ? 550 ASN A CG  1 
ATOM   1199 O OD1 . ASN A 1 152 ? 96.298  94.015  47.882 1.00 27.43  ? 550 ASN A OD1 1 
ATOM   1200 N ND2 . ASN A 1 152 ? 96.434  95.940  46.744 1.00 27.18  ? 550 ASN A ND2 1 
ATOM   1201 N N   . LEU A 1 153 ? 100.839 95.107  50.194 1.00 28.73  ? 551 LEU A N   1 
ATOM   1202 C CA  . LEU A 1 153 ? 102.286 95.150  50.460 1.00 29.78  ? 551 LEU A CA  1 
ATOM   1203 C C   . LEU A 1 153 ? 102.831 93.856  51.078 1.00 30.88  ? 551 LEU A C   1 
ATOM   1204 O O   . LEU A 1 153 ? 103.989 93.508  50.863 1.00 31.26  ? 551 LEU A O   1 
ATOM   1205 C CB  . LEU A 1 153 ? 102.645 96.336  51.363 1.00 29.56  ? 551 LEU A CB  1 
ATOM   1206 C CG  . LEU A 1 153 ? 102.516 97.732  50.750 1.00 29.48  ? 551 LEU A CG  1 
ATOM   1207 C CD1 . LEU A 1 153 ? 102.764 98.792  51.816 1.00 29.52  ? 551 LEU A CD1 1 
ATOM   1208 C CD2 . LEU A 1 153 ? 103.466 97.908  49.575 1.00 29.53  ? 551 LEU A CD2 1 
ATOM   1209 N N   . SER A 1 154 ? 101.994 93.157  51.842 1.00 32.29  ? 552 SER A N   1 
ATOM   1210 C CA  . SER A 1 154 ? 102.371 91.891  52.474 1.00 33.02  ? 552 SER A CA  1 
ATOM   1211 C C   . SER A 1 154 ? 102.235 90.661  51.560 1.00 33.07  ? 552 SER A C   1 
ATOM   1212 O O   . SER A 1 154 ? 102.684 89.575  51.932 1.00 34.15  ? 552 SER A O   1 
ATOM   1213 C CB  . SER A 1 154 ? 101.536 91.685  53.742 1.00 33.62  ? 552 SER A CB  1 
ATOM   1214 O OG  . SER A 1 154 ? 100.150 91.740  53.449 1.00 34.29  ? 552 SER A OG  1 
ATOM   1215 N N   . TRP A 1 155 ? 101.618 90.821  50.386 1.00 32.68  ? 553 TRP A N   1 
ATOM   1216 C CA  . TRP A 1 155 ? 101.423 89.721  49.436 1.00 31.98  ? 553 TRP A CA  1 
ATOM   1217 C C   . TRP A 1 155 ? 102.458 89.773  48.317 1.00 32.00  ? 553 TRP A C   1 
ATOM   1218 O O   . TRP A 1 155 ? 102.591 90.791  47.639 1.00 31.81  ? 553 TRP A O   1 
ATOM   1219 C CB  . TRP A 1 155 ? 100.020 89.775  48.830 1.00 31.29  ? 553 TRP A CB  1 
ATOM   1220 C CG  . TRP A 1 155 ? 99.709  88.573  48.003 1.00 30.74  ? 553 TRP A CG  1 
ATOM   1221 C CD1 . TRP A 1 155 ? 99.693  88.498  46.643 1.00 30.56  ? 553 TRP A CD1 1 
ATOM   1222 C CD2 . TRP A 1 155 ? 99.399  87.258  48.484 1.00 30.23  ? 553 TRP A CD2 1 
ATOM   1223 N NE1 . TRP A 1 155 ? 99.377  87.218  46.242 1.00 30.60  ? 553 TRP A NE1 1 
ATOM   1224 C CE2 . TRP A 1 155 ? 99.190  86.438  47.351 1.00 29.88  ? 553 TRP A CE2 1 
ATOM   1225 C CE3 . TRP A 1 155 ? 99.260  86.696  49.763 1.00 29.80  ? 553 TRP A CE3 1 
ATOM   1226 C CZ2 . TRP A 1 155 ? 98.851  85.086  47.457 1.00 29.82  ? 553 TRP A CZ2 1 
ATOM   1227 C CZ3 . TRP A 1 155 ? 98.929  85.344  49.869 1.00 29.43  ? 553 TRP A CZ3 1 
ATOM   1228 C CH2 . TRP A 1 155 ? 98.725  84.559  48.720 1.00 29.69  ? 553 TRP A CH2 1 
ATOM   1229 N N   . ARG A 1 156 ? 103.162 88.658  48.119 1.00 32.61  ? 554 ARG A N   1 
ATOM   1230 C CA  . ARG A 1 156 ? 104.280 88.562  47.172 1.00 33.01  ? 554 ARG A CA  1 
ATOM   1231 C C   . ARG A 1 156 ? 105.366 89.618  47.420 1.00 32.00  ? 554 ARG A C   1 
ATOM   1232 O O   . ARG A 1 156 ? 105.982 90.133  46.484 1.00 31.53  ? 554 ARG A O   1 
ATOM   1233 C CB  . ARG A 1 156 ? 103.777 88.618  45.730 1.00 34.37  ? 554 ARG A CB  1 
ATOM   1234 C CG  . ARG A 1 156 ? 102.780 87.523  45.387 1.00 35.83  ? 554 ARG A CG  1 
ATOM   1235 C CD  . ARG A 1 156 ? 102.075 87.849  44.087 1.00 37.40  ? 554 ARG A CD  1 
ATOM   1236 N NE  . ARG A 1 156 ? 103.025 87.876  42.973 1.00 39.15  ? 554 ARG A NE  1 
ATOM   1237 C CZ  . ARG A 1 156 ? 102.836 88.490  41.803 1.00 40.30  ? 554 ARG A CZ  1 
ATOM   1238 N NH1 . ARG A 1 156 ? 101.712 89.165  41.539 1.00 40.35  ? 554 ARG A NH1 1 
ATOM   1239 N NH2 . ARG A 1 156 ? 103.795 88.431  40.879 1.00 40.70  ? 554 ARG A NH2 1 
ATOM   1240 N N   . ALA A 1 157 ? 105.597 89.913  48.696 1.00 31.62  ? 555 ALA A N   1 
ATOM   1241 C CA  . ALA A 1 157 ? 106.622 90.856  49.115 1.00 31.65  ? 555 ALA A CA  1 
ATOM   1242 C C   . ALA A 1 157 ? 107.995 90.228  48.912 1.00 31.84  ? 555 ALA A C   1 
ATOM   1243 O O   . ALA A 1 157 ? 108.173 89.035  49.169 1.00 31.57  ? 555 ALA A O   1 
ATOM   1244 C CB  . ALA A 1 157 ? 106.427 91.210  50.578 1.00 31.57  ? 555 ALA A CB  1 
ATOM   1245 N N   . ASP A 1 158 ? 108.955 91.023  48.441 1.00 32.14  ? 556 ASP A N   1 
ATOM   1246 C CA  . ASP A 1 158 ? 110.365 90.598  48.421 1.00 32.95  ? 556 ASP A CA  1 
ATOM   1247 C C   . ASP A 1 158 ? 110.923 90.609  49.848 1.00 33.11  ? 556 ASP A C   1 
ATOM   1248 O O   . ASP A 1 158 ? 110.286 91.158  50.752 1.00 32.71  ? 556 ASP A O   1 
ATOM   1249 C CB  . ASP A 1 158 ? 111.218 91.452  47.458 1.00 33.47  ? 556 ASP A CB  1 
ATOM   1250 C CG  . ASP A 1 158 ? 111.305 92.929  47.857 1.00 33.67  ? 556 ASP A CG  1 
ATOM   1251 O OD1 . ASP A 1 158 ? 111.475 93.252  49.050 1.00 33.38  ? 556 ASP A OD1 1 
ATOM   1252 O OD2 . ASP A 1 158 ? 111.221 93.778  46.946 1.00 34.54  ? 556 ASP A OD2 1 
ATOM   1253 N N   . VAL A 1 159 ? 112.107 90.027  50.044 1.00 33.92  ? 557 VAL A N   1 
ATOM   1254 C CA  . VAL A 1 159 ? 112.637 89.825  51.407 1.00 35.20  ? 557 VAL A CA  1 
ATOM   1255 C C   . VAL A 1 159 ? 112.927 91.126  52.162 1.00 35.20  ? 557 VAL A C   1 
ATOM   1256 O O   . VAL A 1 159 ? 112.696 91.189  53.370 1.00 34.59  ? 557 VAL A O   1 
ATOM   1257 C CB  . VAL A 1 159 ? 113.879 88.886  51.469 1.00 35.63  ? 557 VAL A CB  1 
ATOM   1258 C CG1 . VAL A 1 159 ? 113.563 87.526  50.861 1.00 34.99  ? 557 VAL A CG1 1 
ATOM   1259 C CG2 . VAL A 1 159 ? 115.109 89.514  50.820 1.00 36.39  ? 557 VAL A CG2 1 
ATOM   1260 N N   . ASN A 1 160 ? 113.425 92.148  51.458 1.00 36.00  ? 558 ASN A N   1 
ATOM   1261 C CA  . ASN A 1 160 ? 113.628 93.485  52.052 1.00 36.45  ? 558 ASN A CA  1 
ATOM   1262 C C   . ASN A 1 160 ? 112.308 94.112  52.502 1.00 35.49  ? 558 ASN A C   1 
ATOM   1263 O O   . ASN A 1 160 ? 112.212 94.624  53.618 1.00 35.58  ? 558 ASN A O   1 
ATOM   1264 C CB  . ASN A 1 160 ? 114.336 94.441  51.077 1.00 37.45  ? 558 ASN A CB  1 
ATOM   1265 C CG  . ASN A 1 160 ? 115.838 94.201  50.989 1.00 38.95  ? 558 ASN A CG  1 
ATOM   1266 O OD1 . ASN A 1 160 ? 116.489 93.831  51.968 1.00 39.80  ? 558 ASN A OD1 1 
ATOM   1267 N ND2 . ASN A 1 160 ? 116.401 94.437  49.810 1.00 39.72  ? 558 ASN A ND2 1 
ATOM   1268 N N   . SER A 1 161 ? 111.302 94.062  51.633 1.00 34.61  ? 559 SER A N   1 
ATOM   1269 C CA  . SER A 1 161 ? 109.963 94.567  51.951 1.00 34.53  ? 559 SER A CA  1 
ATOM   1270 C C   . SER A 1 161 ? 109.338 93.841  53.141 1.00 34.40  ? 559 SER A C   1 
ATOM   1271 O O   . SER A 1 161 ? 108.729 94.477  54.006 1.00 34.25  ? 559 SER A O   1 
ATOM   1272 C CB  . SER A 1 161 ? 109.044 94.456  50.736 1.00 34.32  ? 559 SER A CB  1 
ATOM   1273 O OG  . SER A 1 161 ? 109.556 95.218  49.659 1.00 34.68  ? 559 SER A OG  1 
ATOM   1274 N N   . LYS A 1 162 ? 109.493 92.517  53.177 1.00 34.33  ? 560 LYS A N   1 
ATOM   1275 C CA  . LYS A 1 162 ? 109.096 91.722  54.344 1.00 34.62  ? 560 LYS A CA  1 
ATOM   1276 C C   . LYS A 1 162 ? 109.807 92.200  55.610 1.00 34.98  ? 560 LYS A C   1 
ATOM   1277 O O   . LYS A 1 162 ? 109.183 92.333  56.662 1.00 35.00  ? 560 LYS A O   1 
ATOM   1278 C CB  . LYS A 1 162 ? 109.385 90.236  54.120 1.00 34.60  ? 560 LYS A CB  1 
ATOM   1279 C CG  . LYS A 1 162 ? 108.436 89.556  53.152 1.00 34.68  ? 560 LYS A CG  1 
ATOM   1280 C CD  . LYS A 1 162 ? 108.654 88.053  53.124 1.00 34.50  ? 560 LYS A CD  1 
ATOM   1281 C CE  . LYS A 1 162 ? 107.618 87.364  52.252 1.00 34.57  ? 560 LYS A CE  1 
ATOM   1282 N NZ  . LYS A 1 162 ? 108.034 85.981  51.890 1.00 34.68  ? 560 LYS A NZ  1 
ATOM   1283 N N   . LYS A 1 163 ? 111.109 92.457  55.485 1.00 36.33  ? 561 LYS A N   1 
ATOM   1284 C CA  . LYS A 1 163 ? 111.940 92.981  56.583 1.00 37.22  ? 561 LYS A CA  1 
ATOM   1285 C C   . LYS A 1 163 ? 111.424 94.347  57.069 1.00 35.44  ? 561 LYS A C   1 
ATOM   1286 O O   . LYS A 1 163 ? 111.311 94.575  58.274 1.00 34.27  ? 561 LYS A O   1 
ATOM   1287 C CB  . LYS A 1 163 ? 113.414 93.090  56.142 1.00 39.78  ? 561 LYS A CB  1 
ATOM   1288 C CG  . LYS A 1 163 ? 114.447 92.732  57.201 1.00 42.69  ? 561 LYS A CG  1 
ATOM   1289 C CD  . LYS A 1 163 ? 115.858 92.975  56.669 1.00 44.85  ? 561 LYS A CD  1 
ATOM   1290 C CE  . LYS A 1 163 ? 116.943 92.810  57.729 1.00 46.33  ? 561 LYS A CE  1 
ATOM   1291 N NZ  . LYS A 1 163 ? 117.446 91.407  57.837 1.00 46.93  ? 561 LYS A NZ  1 
ATOM   1292 N N   . THR A 1 164 ? 111.099 95.237  56.128 1.00 34.09  ? 562 THR A N   1 
ATOM   1293 C CA  . THR A 1 164 ? 110.594 96.577  56.457 1.00 33.67  ? 562 THR A CA  1 
ATOM   1294 C C   . THR A 1 164 ? 109.226 96.551  57.153 1.00 33.58  ? 562 THR A C   1 
ATOM   1295 O O   . THR A 1 164 ? 109.046 97.234  58.159 1.00 32.29  ? 562 THR A O   1 
ATOM   1296 C CB  . THR A 1 164 ? 110.505 97.477  55.208 1.00 33.69  ? 562 THR A CB  1 
ATOM   1297 O OG1 . THR A 1 164 ? 111.791 97.561  54.585 1.00 33.05  ? 562 THR A OG1 1 
ATOM   1298 C CG2 . THR A 1 164 ? 110.035 98.890  55.575 1.00 34.00  ? 562 THR A CG2 1 
ATOM   1299 N N   . LEU A 1 165 ? 108.281 95.771  56.618 1.00 34.35  ? 563 LEU A N   1 
ATOM   1300 C CA  . LEU A 1 165 ? 106.941 95.613  57.224 1.00 35.12  ? 563 LEU A CA  1 
ATOM   1301 C C   . LEU A 1 165 ? 107.019 95.164  58.688 1.00 36.58  ? 563 LEU A C   1 
ATOM   1302 O O   . LEU A 1 165 ? 106.237 95.618  59.524 1.00 36.09  ? 563 LEU A O   1 
ATOM   1303 C CB  . LEU A 1 165 ? 106.089 94.615  56.426 1.00 34.84  ? 563 LEU A CB  1 
ATOM   1304 C CG  . LEU A 1 165 ? 105.623 95.053  55.032 1.00 34.68  ? 563 LEU A CG  1 
ATOM   1305 C CD1 . LEU A 1 165 ? 105.230 93.854  54.183 1.00 34.84  ? 563 LEU A CD1 1 
ATOM   1306 C CD2 . LEU A 1 165 ? 104.465 96.029  55.127 1.00 34.81  ? 563 LEU A CD2 1 
ATOM   1307 N N   . ARG A 1 166 ? 107.967 94.275  58.979 1.00 38.83  ? 564 ARG A N   1 
ATOM   1308 C CA  . ARG A 1 166 ? 108.274 93.856  60.349 1.00 41.12  ? 564 ARG A CA  1 
ATOM   1309 C C   . ARG A 1 166 ? 108.864 95.015  61.163 1.00 40.81  ? 564 ARG A C   1 
ATOM   1310 O O   . ARG A 1 166 ? 108.374 95.323  62.247 1.00 40.97  ? 564 ARG A O   1 
ATOM   1311 C CB  . ARG A 1 166 ? 109.246 92.668  60.321 1.00 43.09  ? 564 ARG A CB  1 
ATOM   1312 C CG  . ARG A 1 166 ? 109.596 92.052  61.670 1.00 46.02  ? 564 ARG A CG  1 
ATOM   1313 C CD  . ARG A 1 166 ? 110.459 90.805  61.489 1.00 48.75  ? 564 ARG A CD  1 
ATOM   1314 N NE  . ARG A 1 166 ? 111.743 91.103  60.835 1.00 51.15  ? 564 ARG A NE  1 
ATOM   1315 C CZ  . ARG A 1 166 ? 112.864 91.509  61.443 1.00 52.10  ? 564 ARG A CZ  1 
ATOM   1316 N NH1 . ARG A 1 166 ? 112.926 91.682  62.767 1.00 52.43  ? 564 ARG A NH1 1 
ATOM   1317 N NH2 . ARG A 1 166 ? 113.950 91.747  60.710 1.00 53.08  ? 564 ARG A NH2 1 
ATOM   1318 N N   . GLU A 1 167 ? 109.904 95.654  60.629 1.00 40.79  ? 565 GLU A N   1 
ATOM   1319 C CA  . GLU A 1 167 ? 110.647 96.704  61.353 1.00 40.84  ? 565 GLU A CA  1 
ATOM   1320 C C   . GLU A 1 167 ? 109.798 97.921  61.748 1.00 38.76  ? 565 GLU A C   1 
ATOM   1321 O O   . GLU A 1 167 ? 110.003 98.493  62.817 1.00 37.55  ? 565 GLU A O   1 
ATOM   1322 C CB  . GLU A 1 167 ? 111.876 97.152  60.546 1.00 42.68  ? 565 GLU A CB  1 
ATOM   1323 C CG  . GLU A 1 167 ? 113.010 96.127  60.553 1.00 44.62  ? 565 GLU A CG  1 
ATOM   1324 C CD  . GLU A 1 167 ? 114.066 96.363  59.479 1.00 45.61  ? 565 GLU A CD  1 
ATOM   1325 O OE1 . GLU A 1 167 ? 114.074 97.444  58.854 1.00 45.97  ? 565 GLU A OE1 1 
ATOM   1326 O OE2 . GLU A 1 167 ? 114.904 95.460  59.265 1.00 46.54  ? 565 GLU A OE2 1 
ATOM   1327 N N   . VAL A 1 168 ? 108.843 98.298  60.896 1.00 37.07  ? 566 VAL A N   1 
ATOM   1328 C CA  . VAL A 1 168 ? 107.922 99.416  61.193 1.00 35.22  ? 566 VAL A CA  1 
ATOM   1329 C C   . VAL A 1 168 ? 106.763 99.068  62.155 1.00 34.16  ? 566 VAL A C   1 
ATOM   1330 O O   . VAL A 1 168 ? 105.930 99.930  62.444 1.00 33.73  ? 566 VAL A O   1 
ATOM   1331 C CB  . VAL A 1 168 ? 107.368 100.085 59.900 1.00 34.92  ? 566 VAL A CB  1 
ATOM   1332 C CG1 . VAL A 1 168 ? 108.512 100.574 59.023 1.00 34.80  ? 566 VAL A CG1 1 
ATOM   1333 C CG2 . VAL A 1 168 ? 106.429 99.169  59.112 1.00 34.66  ? 566 VAL A CG2 1 
ATOM   1334 N N   . GLY A 1 169 ? 106.701 97.825  62.638 1.00 33.68  ? 567 GLY A N   1 
ATOM   1335 C CA  . GLY A 1 169 ? 105.732 97.428  63.662 1.00 34.00  ? 567 GLY A CA  1 
ATOM   1336 C C   . GLY A 1 169 ? 104.311 97.317  63.137 1.00 34.37  ? 567 GLY A C   1 
ATOM   1337 O O   . GLY A 1 169 ? 103.350 97.648  63.841 1.00 33.56  ? 567 GLY A O   1 
ATOM   1338 N N   . SER A 1 170 ? 104.186 96.853  61.896 1.00 34.23  ? 568 SER A N   1 
ATOM   1339 C CA  . SER A 1 170 ? 102.895 96.717  61.238 1.00 34.76  ? 568 SER A CA  1 
ATOM   1340 C C   . SER A 1 170 ? 102.075 95.586  61.857 1.00 34.65  ? 568 SER A C   1 
ATOM   1341 O O   . SER A 1 170 ? 100.855 95.692  61.965 1.00 34.91  ? 568 SER A O   1 
ATOM   1342 C CB  . SER A 1 170 ? 103.095 96.462  59.743 1.00 34.89  ? 568 SER A CB  1 
ATOM   1343 O OG  . SER A 1 170 ? 103.699 95.199  59.521 1.00 35.18  ? 568 SER A OG  1 
ATOM   1344 N N   . VAL A 1 171 ? 102.760 94.522  62.276 1.00 34.67  ? 569 VAL A N   1 
ATOM   1345 C CA  . VAL A 1 171 ? 102.115 93.319  62.817 1.00 35.14  ? 569 VAL A CA  1 
ATOM   1346 C C   . VAL A 1 171 ? 101.409 93.620  64.147 1.00 35.82  ? 569 VAL A C   1 
ATOM   1347 O O   . VAL A 1 171 ? 100.214 93.345  64.303 1.00 35.47  ? 569 VAL A O   1 
ATOM   1348 C CB  . VAL A 1 171 ? 103.142 92.166  62.986 1.00 34.43  ? 569 VAL A CB  1 
ATOM   1349 C CG1 . VAL A 1 171 ? 102.529 90.964  63.699 1.00 34.43  ? 569 VAL A CG1 1 
ATOM   1350 C CG2 . VAL A 1 171 ? 103.696 91.747  61.627 1.00 33.90  ? 569 VAL A CG2 1 
ATOM   1351 N N   . LYS A 1 172 ? 102.163 94.177  65.090 1.00 37.11  ? 570 LYS A N   1 
ATOM   1352 C CA  . LYS A 1 172 ? 101.633 94.610  66.388 1.00 37.97  ? 570 LYS A CA  1 
ATOM   1353 C C   . LYS A 1 172 ? 100.510 95.629  66.205 1.00 36.57  ? 570 LYS A C   1 
ATOM   1354 O O   . LYS A 1 172 ? 99.465  95.524  66.852 1.00 36.89  ? 570 LYS A O   1 
ATOM   1355 C CB  . LYS A 1 172 ? 102.761 95.224  67.227 1.00 39.72  ? 570 LYS A CB  1 
ATOM   1356 C CG  . LYS A 1 172 ? 102.407 95.673  68.646 1.00 42.08  ? 570 LYS A CG  1 
ATOM   1357 C CD  . LYS A 1 172 ? 103.233 96.895  69.069 1.00 43.79  ? 570 LYS A CD  1 
ATOM   1358 C CE  . LYS A 1 172 ? 103.764 96.798  70.492 1.00 45.24  ? 570 LYS A CE  1 
ATOM   1359 N NZ  . LYS A 1 172 ? 102.693 96.821  71.524 1.00 46.80  ? 570 LYS A NZ  1 
ATOM   1360 N N   . ALA A 1 173 ? 100.734 96.604  65.322 1.00 34.04  ? 571 ALA A N   1 
ATOM   1361 C CA  . ALA A 1 173 ? 99.772  97.682  65.088 1.00 32.65  ? 571 ALA A CA  1 
ATOM   1362 C C   . ALA A 1 173 ? 98.440  97.171  64.526 1.00 31.74  ? 571 ALA A C   1 
ATOM   1363 O O   . ALA A 1 173 ? 97.378  97.605  64.972 1.00 31.07  ? 571 ALA A O   1 
ATOM   1364 C CB  . ALA A 1 173 ? 100.368 98.737  64.168 1.00 32.40  ? 571 ALA A CB  1 
ATOM   1365 N N   . LEU A 1 174 ? 98.503  96.251  63.561 1.00 30.53  ? 572 LEU A N   1 
ATOM   1366 C CA  . LEU A 1 174 ? 97.292  95.643  62.987 1.00 30.05  ? 572 LEU A CA  1 
ATOM   1367 C C   . LEU A 1 174 ? 96.517  94.784  63.995 1.00 30.28  ? 572 LEU A C   1 
ATOM   1368 O O   . LEU A 1 174 ? 95.284  94.806  64.007 1.00 30.74  ? 572 LEU A O   1 
ATOM   1369 C CB  . LEU A 1 174 ? 97.631  94.803  61.747 1.00 29.46  ? 572 LEU A CB  1 
ATOM   1370 C CG  . LEU A 1 174 ? 98.006  95.589  60.489 1.00 29.05  ? 572 LEU A CG  1 
ATOM   1371 C CD1 . LEU A 1 174 ? 98.772  94.708  59.516 1.00 28.49  ? 572 LEU A CD1 1 
ATOM   1372 C CD2 . LEU A 1 174 ? 96.770  96.187  59.826 1.00 28.97  ? 572 LEU A CD2 1 
ATOM   1373 N N   . MET A 1 175 ? 97.236  94.032  64.828 1.00 30.18  ? 573 MET A N   1 
ATOM   1374 C CA  . MET A 1 175 ? 96.609  93.171  65.839 1.00 30.98  ? 573 MET A CA  1 
ATOM   1375 C C   . MET A 1 175 ? 95.957  93.992  66.962 1.00 30.89  ? 573 MET A C   1 
ATOM   1376 O O   . MET A 1 175 ? 94.847  93.673  67.394 1.00 29.78  ? 573 MET A O   1 
ATOM   1377 C CB  . MET A 1 175 ? 97.636  92.181  66.410 1.00 31.48  ? 573 MET A CB  1 
ATOM   1378 C CG  . MET A 1 175 ? 97.066  91.047  67.255 1.00 31.77  ? 573 MET A CG  1 
ATOM   1379 S SD  . MET A 1 175 ? 95.951  89.937  66.370 1.00 32.15  ? 573 MET A SD  1 
ATOM   1380 C CE  . MET A 1 175 ? 94.350  90.513  66.918 1.00 32.46  ? 573 MET A CE  1 
ATOM   1381 N N   . GLU A 1 176 ? 96.649  95.037  67.424 1.00 31.11  ? 574 GLU A N   1 
ATOM   1382 C CA  . GLU A 1 176 ? 96.080  95.998  68.388 1.00 31.28  ? 574 GLU A CA  1 
ATOM   1383 C C   . GLU A 1 176 ? 94.888  96.764  67.809 1.00 31.15  ? 574 GLU A C   1 
ATOM   1384 O O   . GLU A 1 176 ? 93.914  97.032  68.520 1.00 30.50  ? 574 GLU A O   1 
ATOM   1385 C CB  . GLU A 1 176 ? 97.143  96.983  68.893 1.00 31.69  ? 574 GLU A CB  1 
ATOM   1386 C CG  . GLU A 1 176 ? 98.024  96.400  69.988 1.00 32.57  ? 574 GLU A CG  1 
ATOM   1387 C CD  . GLU A 1 176 ? 99.224  97.265  70.331 1.00 33.42  ? 574 GLU A CD  1 
ATOM   1388 O OE1 . GLU A 1 176 ? 99.199  98.490  70.080 1.00 34.36  ? 574 GLU A OE1 1 
ATOM   1389 O OE2 . GLU A 1 176 ? 100.203 96.708  70.867 1.00 34.49  ? 574 GLU A OE2 1 
ATOM   1390 N N   . CYS A 1 177 ? 94.978  97.115  66.527 1.00 30.98  ? 575 CYS A N   1 
ATOM   1391 C CA  . CYS A 1 177 ? 93.882  97.768  65.806 1.00 30.58  ? 575 CYS A CA  1 
ATOM   1392 C C   . CYS A 1 177 ? 92.638  96.875  65.795 1.00 31.24  ? 575 CYS A C   1 
ATOM   1393 O O   . CYS A 1 177 ? 91.562  97.301  66.217 1.00 29.71  ? 575 CYS A O   1 
ATOM   1394 C CB  . CYS A 1 177 ? 94.323  98.107  64.375 1.00 30.29  ? 575 CYS A CB  1 
ATOM   1395 S SG  . CYS A 1 177 ? 93.052  98.802  63.299 1.00 30.21  ? 575 CYS A SG  1 
ATOM   1396 N N   . ALA A 1 178 ? 92.825  95.629  65.352 1.00 32.02  ? 576 ALA A N   1 
ATOM   1397 C CA  . ALA A 1 178 ? 91.756  94.625  65.252 1.00 32.72  ? 576 ALA A CA  1 
ATOM   1398 C C   . ALA A 1 178 ? 90.904  94.492  66.521 1.00 33.23  ? 576 ALA A C   1 
ATOM   1399 O O   . ALA A 1 178 ? 89.679  94.401  66.443 1.00 33.36  ? 576 ALA A O   1 
ATOM   1400 C CB  . ALA A 1 178 ? 92.350  93.270  64.889 1.00 32.92  ? 576 ALA A CB  1 
ATOM   1401 N N   . LEU A 1 179 ? 91.562  94.497  67.679 1.00 33.99  ? 577 LEU A N   1 
ATOM   1402 C CA  . LEU A 1 179 ? 90.887  94.345  68.979 1.00 34.51  ? 577 LEU A CA  1 
ATOM   1403 C C   . LEU A 1 179 ? 89.868  95.453  69.276 1.00 34.70  ? 577 LEU A C   1 
ATOM   1404 O O   . LEU A 1 179 ? 88.903  95.216  70.005 1.00 33.65  ? 577 LEU A O   1 
ATOM   1405 C CB  . LEU A 1 179 ? 91.920  94.285  70.116 1.00 34.91  ? 577 LEU A CB  1 
ATOM   1406 C CG  . LEU A 1 179 ? 92.887  93.090  70.112 1.00 35.32  ? 577 LEU A CG  1 
ATOM   1407 C CD1 . LEU A 1 179 ? 94.147  93.385  70.916 1.00 35.68  ? 577 LEU A CD1 1 
ATOM   1408 C CD2 . LEU A 1 179 ? 92.207  91.838  70.640 1.00 35.34  ? 577 LEU A CD2 1 
ATOM   1409 N N   . GLU A 1 180 ? 90.090  96.644  68.707 1.00 35.41  ? 578 GLU A N   1 
ATOM   1410 C CA  . GLU A 1 180 ? 89.247  97.822  68.937 1.00 35.41  ? 578 GLU A CA  1 
ATOM   1411 C C   . GLU A 1 180 ? 88.237  98.172  67.824 1.00 35.05  ? 578 GLU A C   1 
ATOM   1412 O O   . GLU A 1 180 ? 87.445  99.096  68.023 1.00 34.91  ? 578 GLU A O   1 
ATOM   1413 C CB  . GLU A 1 180 ? 90.135  99.058  69.172 1.00 36.36  ? 578 GLU A CB  1 
ATOM   1414 C CG  . GLU A 1 180 ? 91.314  98.874  70.125 1.00 37.10  ? 578 GLU A CG  1 
ATOM   1415 C CD  . GLU A 1 180 ? 90.920  98.354  71.494 0.50 37.89  ? 578 GLU A CD  1 
ATOM   1416 O OE1 . GLU A 1 180 ? 89.822  98.693  71.977 1.00 38.82  ? 578 GLU A OE1 1 
ATOM   1417 O OE2 . GLU A 1 180 ? 91.720  97.607  72.094 1.00 39.69  ? 578 GLU A OE2 1 
ATOM   1418 N N   . VAL A 1 181 ? 88.235  97.471  66.680 1.00 35.01  ? 579 VAL A N   1 
ATOM   1419 C CA  . VAL A 1 181 ? 87.373  97.906  65.545 1.00 35.22  ? 579 VAL A CA  1 
ATOM   1420 C C   . VAL A 1 181 ? 85.916  97.439  65.735 1.00 35.47  ? 579 VAL A C   1 
ATOM   1421 O O   . VAL A 1 181 ? 85.673  96.314  66.167 1.00 35.38  ? 579 VAL A O   1 
ATOM   1422 C CB  . VAL A 1 181 ? 87.902  97.575  64.095 1.00 35.10  ? 579 VAL A CB  1 
ATOM   1423 C CG1 . VAL A 1 181 ? 89.342  97.095  64.072 1.00 35.29  ? 579 VAL A CG1 1 
ATOM   1424 C CG2 . VAL A 1 181 ? 87.020  96.588  63.339 1.00 35.08  ? 579 VAL A CG2 1 
ATOM   1425 N N   . LYS A 1 182 ? 84.972  98.320  65.399 1.00 36.28  ? 580 LYS A N   1 
ATOM   1426 C CA  . LYS A 1 182 ? 83.526  98.032  65.418 1.00 36.94  ? 580 LYS A CA  1 
ATOM   1427 C C   . LYS A 1 182 ? 83.004  97.597  64.045 1.00 35.34  ? 580 LYS A C   1 
ATOM   1428 O O   . LYS A 1 182 ? 82.282  96.604  63.944 1.00 34.91  ? 580 LYS A O   1 
ATOM   1429 C CB  . LYS A 1 182 ? 82.731  99.261  65.896 1.00 38.65  ? 580 LYS A CB  1 
ATOM   1430 C CG  . LYS A 1 182 ? 82.427  99.287  67.390 1.00 40.89  ? 580 LYS A CG  1 
ATOM   1431 C CD  . LYS A 1 182 ? 81.151  98.518  67.732 1.00 42.76  ? 580 LYS A CD  1 
ATOM   1432 C CE  . LYS A 1 182 ? 80.668  98.805  69.150 1.00 43.53  ? 580 LYS A CE  1 
ATOM   1433 N NZ  . LYS A 1 182 ? 81.565  98.236  70.197 1.00 44.05  ? 580 LYS A NZ  1 
ATOM   1434 N N   . LYS A 1 183 ? 83.350  98.353  63.001 1.00 34.05  ? 581 LYS A N   1 
ATOM   1435 C CA  . LYS A 1 183 ? 82.875  98.070  61.637 1.00 33.21  ? 581 LYS A CA  1 
ATOM   1436 C C   . LYS A 1 183 ? 83.460  96.775  61.092 1.00 30.97  ? 581 LYS A C   1 
ATOM   1437 O O   . LYS A 1 183 ? 84.674  96.599  61.081 1.00 30.34  ? 581 LYS A O   1 
ATOM   1438 C CB  . LYS A 1 183 ? 83.214  99.209  60.665 1.00 34.29  ? 581 LYS A CB  1 
ATOM   1439 C CG  . LYS A 1 183 ? 82.302  100.417 60.776 1.00 35.51  ? 581 LYS A CG  1 
ATOM   1440 C CD  . LYS A 1 183 ? 82.481  101.378 59.606 1.00 36.19  ? 581 LYS A CD  1 
ATOM   1441 C CE  . LYS A 1 183 ? 81.803  100.877 58.339 1.00 36.64  ? 581 LYS A CE  1 
ATOM   1442 N NZ  . LYS A 1 183 ? 81.670  101.954 57.319 1.00 37.27  ? 581 LYS A NZ  1 
ATOM   1443 N N   . GLU A 1 184 ? 82.582  95.894  60.619 1.00 29.52  ? 582 GLU A N   1 
ATOM   1444 C CA  . GLU A 1 184 ? 82.974  94.598  60.062 1.00 28.79  ? 582 GLU A CA  1 
ATOM   1445 C C   . GLU A 1 184 ? 83.931  94.726  58.875 1.00 28.69  ? 582 GLU A C   1 
ATOM   1446 O O   . GLU A 1 184 ? 84.918  93.996  58.800 1.00 27.94  ? 582 GLU A O   1 
ATOM   1447 C CB  . GLU A 1 184 ? 81.732  93.811  59.632 1.00 28.35  ? 582 GLU A CB  1 
ATOM   1448 C CG  . GLU A 1 184 ? 82.015  92.380  59.199 1.00 28.26  ? 582 GLU A CG  1 
ATOM   1449 C CD  . GLU A 1 184 ? 80.791  91.663  58.674 1.00 27.54  ? 582 GLU A CD  1 
ATOM   1450 O OE1 . GLU A 1 184 ? 80.969  90.747  57.853 1.00 27.22  ? 582 GLU A OE1 1 
ATOM   1451 O OE2 . GLU A 1 184 ? 79.659  92.005  59.075 0.70 27.66  ? 582 GLU A OE2 1 
ATOM   1452 N N   . SER A 1 185 ? 83.631  95.650  57.962 1.00 28.49  ? 583 SER A N   1 
ATOM   1453 C CA  . SER A 1 185 ? 84.422  95.823  56.740 1.00 28.45  ? 583 SER A CA  1 
ATOM   1454 C C   . SER A 1 185 ? 85.844  96.318  57.022 1.00 27.85  ? 583 SER A C   1 
ATOM   1455 O O   . SER A 1 185 ? 86.779  95.955  56.308 1.00 27.12  ? 583 SER A O   1 
ATOM   1456 C CB  . SER A 1 185 ? 83.709  96.765  55.766 1.00 28.88  ? 583 SER A CB  1 
ATOM   1457 O OG  . SER A 1 185 ? 83.539  98.050  56.342 1.00 30.79  ? 583 SER A OG  1 
ATOM   1458 N N   . THR A 1 186 ? 86.004  97.145  58.056 1.00 27.23  ? 584 THR A N   1 
ATOM   1459 C CA  . THR A 1 186 ? 87.335  97.535  58.528 1.00 26.38  ? 584 THR A CA  1 
ATOM   1460 C C   . THR A 1 186 ? 88.086  96.298  59.010 1.00 26.03  ? 584 THR A C   1 
ATOM   1461 O O   . THR A 1 186 ? 89.228  96.076  58.607 1.00 26.25  ? 584 THR A O   1 
ATOM   1462 C CB  . THR A 1 186 ? 87.271  98.584  59.661 1.00 26.19  ? 584 THR A CB  1 
ATOM   1463 O OG1 . THR A 1 186 ? 86.551  99.739  59.214 1.00 26.15  ? 584 THR A OG1 1 
ATOM   1464 C CG2 . THR A 1 186 ? 88.662  99.009  60.091 1.00 25.91  ? 584 THR A CG2 1 
ATOM   1465 N N   . LEU A 1 187 ? 87.433  95.489  59.847 1.00 25.78  ? 585 LEU A N   1 
ATOM   1466 C CA  . LEU A 1 187 ? 88.044  94.270  60.394 1.00 25.49  ? 585 LEU A CA  1 
ATOM   1467 C C   . LEU A 1 187 ? 88.528  93.297  59.306 1.00 24.81  ? 585 LEU A C   1 
ATOM   1468 O O   . LEU A 1 187 ? 89.571  92.666  59.470 1.00 24.10  ? 585 LEU A O   1 
ATOM   1469 C CB  . LEU A 1 187 ? 87.080  93.548  61.354 1.00 25.50  ? 585 LEU A CB  1 
ATOM   1470 C CG  . LEU A 1 187 ? 87.656  92.366  62.153 1.00 25.81  ? 585 LEU A CG  1 
ATOM   1471 C CD1 . LEU A 1 187 ? 88.834  92.792  63.020 1.00 25.73  ? 585 LEU A CD1 1 
ATOM   1472 C CD2 . LEU A 1 187 ? 86.574  91.712  63.002 1.00 25.81  ? 585 LEU A CD2 1 
ATOM   1473 N N   . LYS A 1 188 ? 87.773  93.192  58.210 1.00 24.68  ? 586 LYS A N   1 
ATOM   1474 C CA  . LYS A 1 188 ? 88.132  92.337  57.071 1.00 24.76  ? 586 LYS A CA  1 
ATOM   1475 C C   . LYS A 1 188 ? 89.493  92.701  56.505 1.00 24.95  ? 586 LYS A C   1 
ATOM   1476 O O   . LYS A 1 188 ? 90.351  91.835  56.348 1.00 25.46  ? 586 LYS A O   1 
ATOM   1477 C CB  . LYS A 1 188 ? 87.105  92.452  55.945 1.00 24.78  ? 586 LYS A CB  1 
ATOM   1478 C CG  . LYS A 1 188 ? 85.745  91.846  56.225 1.00 24.88  ? 586 LYS A CG  1 
ATOM   1479 C CD  . LYS A 1 188 ? 84.842  92.108  55.038 1.00 25.20  ? 586 LYS A CD  1 
ATOM   1480 C CE  . LYS A 1 188 ? 83.428  91.602  55.253 1.00 25.58  ? 586 LYS A CE  1 
ATOM   1481 N NZ  . LYS A 1 188 ? 82.635  91.796  54.008 1.00 25.65  ? 586 LYS A NZ  1 
ATOM   1482 N N   . SER A 1 189 ? 89.672  93.984  56.197 1.00 25.58  ? 587 SER A N   1 
ATOM   1483 C CA  . SER A 1 189 ? 90.946  94.499  55.685 1.00 26.21  ? 587 SER A CA  1 
ATOM   1484 C C   . SER A 1 189 ? 92.078  94.270  56.672 1.00 26.03  ? 587 SER A C   1 
ATOM   1485 O O   . SER A 1 189 ? 93.170  93.852  56.282 1.00 26.32  ? 587 SER A O   1 
ATOM   1486 C CB  . SER A 1 189 ? 90.846  95.993  55.378 1.00 26.63  ? 587 SER A CB  1 
ATOM   1487 O OG  . SER A 1 189 ? 89.867  96.231  54.385 1.00 28.38  ? 587 SER A OG  1 
ATOM   1488 N N   . VAL A 1 190 ? 91.800  94.538  57.947 1.00 25.49  ? 588 VAL A N   1 
ATOM   1489 C CA  . VAL A 1 190 ? 92.787  94.386  59.011 1.00 25.30  ? 588 VAL A CA  1 
ATOM   1490 C C   . VAL A 1 190 ? 93.245  92.927  59.113 1.00 25.34  ? 588 VAL A C   1 
ATOM   1491 O O   . VAL A 1 190 ? 94.447  92.656  59.086 1.00 25.09  ? 588 VAL A O   1 
ATOM   1492 C CB  . VAL A 1 190 ? 92.242  94.898  60.369 1.00 25.17  ? 588 VAL A CB  1 
ATOM   1493 C CG1 . VAL A 1 190 ? 93.184  94.542  61.517 1.00 25.02  ? 588 VAL A CG1 1 
ATOM   1494 C CG2 . VAL A 1 190 ? 92.035  96.408  60.321 1.00 24.99  ? 588 VAL A CG2 1 
ATOM   1495 N N   . LEU A 1 191 ? 92.290  92.000  59.211 1.00 25.38  ? 589 LEU A N   1 
ATOM   1496 C CA  . LEU A 1 191 ? 92.606  90.568  59.304 1.00 25.53  ? 589 LEU A CA  1 
ATOM   1497 C C   . LEU A 1 191 ? 93.169  89.987  58.004 1.00 25.70  ? 589 LEU A C   1 
ATOM   1498 O O   . LEU A 1 191 ? 93.965  89.046  58.052 1.00 25.97  ? 589 LEU A O   1 
ATOM   1499 C CB  . LEU A 1 191 ? 91.386  89.755  59.753 1.00 25.37  ? 589 LEU A CB  1 
ATOM   1500 C CG  . LEU A 1 191 ? 90.834  90.026  61.155 1.00 25.44  ? 589 LEU A CG  1 
ATOM   1501 C CD1 . LEU A 1 191 ? 89.626  89.133  61.413 1.00 25.55  ? 589 LEU A CD1 1 
ATOM   1502 C CD2 . LEU A 1 191 ? 91.883  89.823  62.236 1.00 25.42  ? 589 LEU A CD2 1 
ATOM   1503 N N   . SER A 1 192 ? 92.756  90.528  56.855 1.00 25.87  ? 590 SER A N   1 
ATOM   1504 C CA  . SER A 1 192 ? 93.360  90.146  55.566 1.00 26.37  ? 590 SER A CA  1 
ATOM   1505 C C   . SER A 1 192 ? 94.853  90.496  55.525 1.00 26.38  ? 590 SER A C   1 
ATOM   1506 O O   . SER A 1 192 ? 95.665  89.715  55.032 1.00 26.14  ? 590 SER A O   1 
ATOM   1507 C CB  . SER A 1 192 ? 92.643  90.817  54.390 1.00 26.30  ? 590 SER A CB  1 
ATOM   1508 O OG  . SER A 1 192 ? 91.318  90.349  54.257 1.00 26.39  ? 590 SER A OG  1 
ATOM   1509 N N   . ALA A 1 193 ? 95.199  91.671  56.045 1.00 26.78  ? 591 ALA A N   1 
ATOM   1510 C CA  . ALA A 1 193 ? 96.596  92.089  56.161 1.00 27.27  ? 591 ALA A CA  1 
ATOM   1511 C C   . ALA A 1 193 ? 97.393  91.196  57.120 1.00 27.79  ? 591 ALA A C   1 
ATOM   1512 O O   . ALA A 1 193 ? 98.530  90.827  56.809 1.00 28.87  ? 591 ALA A O   1 
ATOM   1513 C CB  . ALA A 1 193 ? 96.687  93.550  56.591 1.00 26.97  ? 591 ALA A CB  1 
ATOM   1514 N N   . LEU A 1 194 ? 96.795  90.850  58.264 1.00 27.51  ? 592 LEU A N   1 
ATOM   1515 C CA  . LEU A 1 194 ? 97.443  89.993  59.274 1.00 27.64  ? 592 LEU A CA  1 
ATOM   1516 C C   . LEU A 1 194 ? 97.647  88.552  58.809 1.00 27.45  ? 592 LEU A C   1 
ATOM   1517 O O   . LEU A 1 194 ? 98.706  87.964  59.049 1.00 27.42  ? 592 LEU A O   1 
ATOM   1518 C CB  . LEU A 1 194 ? 96.653  89.984  60.590 1.00 28.05  ? 592 LEU A CB  1 
ATOM   1519 C CG  . LEU A 1 194 ? 96.936  91.149  61.535 1.00 28.13  ? 592 LEU A CG  1 
ATOM   1520 C CD1 . LEU A 1 194 ? 95.794  91.321  62.523 1.00 28.77  ? 592 LEU A CD1 1 
ATOM   1521 C CD2 . LEU A 1 194 ? 98.251  90.948  62.267 1.00 28.03  ? 592 LEU A CD2 1 
ATOM   1522 N N   . TRP A 1 195 ? 96.629  87.985  58.165 1.00 27.30  ? 593 TRP A N   1 
ATOM   1523 C CA  . TRP A 1 195 ? 96.730  86.642  57.579 1.00 27.01  ? 593 TRP A CA  1 
ATOM   1524 C C   . TRP A 1 195 ? 97.959  86.548  56.670 1.00 27.07  ? 593 TRP A C   1 
ATOM   1525 O O   . TRP A 1 195 ? 98.733  85.590  56.767 1.00 26.29  ? 593 TRP A O   1 
ATOM   1526 C CB  . TRP A 1 195 ? 95.450  86.298  56.806 1.00 27.05  ? 593 TRP A CB  1 
ATOM   1527 C CG  . TRP A 1 195 ? 95.276  84.842  56.410 1.00 26.81  ? 593 TRP A CG  1 
ATOM   1528 C CD1 . TRP A 1 195 ? 96.065  83.776  56.760 1.00 26.44  ? 593 TRP A CD1 1 
ATOM   1529 C CD2 . TRP A 1 195 ? 94.208  84.304  55.622 1.00 26.52  ? 593 TRP A CD2 1 
ATOM   1530 N NE1 . TRP A 1 195 ? 95.564  82.618  56.220 1.00 26.33  ? 593 TRP A NE1 1 
ATOM   1531 C CE2 . TRP A 1 195 ? 94.426  82.912  55.513 1.00 26.31  ? 593 TRP A CE2 1 
ATOM   1532 C CE3 . TRP A 1 195 ? 93.093  84.867  54.983 1.00 26.53  ? 593 TRP A CE3 1 
ATOM   1533 C CZ2 . TRP A 1 195 ? 93.565  82.069  54.798 1.00 26.27  ? 593 TRP A CZ2 1 
ATOM   1534 C CZ3 . TRP A 1 195 ? 92.237  84.029  54.266 1.00 26.47  ? 593 TRP A CZ3 1 
ATOM   1535 C CH2 . TRP A 1 195 ? 92.480  82.642  54.184 1.00 26.43  ? 593 TRP A CH2 1 
ATOM   1536 N N   . ASN A 1 196 ? 98.147  87.561  55.822 1.00 26.93  ? 594 ASN A N   1 
ATOM   1537 C CA  . ASN A 1 196 ? 99.324  87.631  54.941 1.00 27.66  ? 594 ASN A CA  1 
ATOM   1538 C C   . ASN A 1 196 ? 100.638 87.741  55.710 1.00 27.22  ? 594 ASN A C   1 
ATOM   1539 O O   . ASN A 1 196 ? 101.578 86.991  55.446 1.00 26.16  ? 594 ASN A O   1 
ATOM   1540 C CB  . ASN A 1 196 ? 99.206  88.798  53.949 1.00 27.80  ? 594 ASN A CB  1 
ATOM   1541 C CG  . ASN A 1 196 ? 98.260  88.502  52.798 1.00 27.99  ? 594 ASN A CG  1 
ATOM   1542 O OD1 . ASN A 1 196 ? 97.688  87.420  52.704 1.00 28.24  ? 594 ASN A OD1 1 
ATOM   1543 N ND2 . ASN A 1 196 ? 98.098  89.471  51.907 1.00 28.63  ? 594 ASN A ND2 1 
ATOM   1544 N N   . LEU A 1 197 ? 100.688 88.668  56.661 1.00 27.61  ? 595 LEU A N   1 
ATOM   1545 C CA  . LEU A 1 197 ? 101.892 88.883  57.470 1.00 28.20  ? 595 LEU A CA  1 
ATOM   1546 C C   . LEU A 1 197 ? 102.272 87.670  58.319 1.00 28.39  ? 595 LEU A C   1 
ATOM   1547 O O   . LEU A 1 197 ? 103.457 87.393  58.498 1.00 29.18  ? 595 LEU A O   1 
ATOM   1548 C CB  . LEU A 1 197 ? 101.726 90.115  58.365 1.00 28.14  ? 595 LEU A CB  1 
ATOM   1549 C CG  . LEU A 1 197 ? 101.736 91.440  57.599 1.00 28.15  ? 595 LEU A CG  1 
ATOM   1550 C CD1 . LEU A 1 197 ? 100.987 92.522  58.360 1.00 28.26  ? 595 LEU A CD1 1 
ATOM   1551 C CD2 . LEU A 1 197 ? 103.162 91.885  57.298 1.00 28.11  ? 595 LEU A CD2 1 
ATOM   1552 N N   . SER A 1 198 ? 101.267 86.945  58.812 1.00 28.55  ? 596 SER A N   1 
ATOM   1553 C CA  . SER A 1 198 ? 101.474 85.785  59.691 1.00 28.31  ? 596 SER A CA  1 
ATOM   1554 C C   . SER A 1 198 ? 102.242 84.611  59.061 1.00 28.90  ? 596 SER A C   1 
ATOM   1555 O O   . SER A 1 198 ? 102.774 83.776  59.789 1.00 29.31  ? 596 SER A O   1 
ATOM   1556 C CB  . SER A 1 198 ? 100.128 85.281  60.236 1.00 28.07  ? 596 SER A CB  1 
ATOM   1557 O OG  . SER A 1 198 ? 99.298  84.791  59.197 1.00 27.68  ? 596 SER A OG  1 
ATOM   1558 N N   . ALA A 1 199 ? 102.293 84.542  57.729 1.00 28.91  ? 597 ALA A N   1 
ATOM   1559 C CA  . ALA A 1 199 ? 103.041 83.492  57.022 1.00 28.78  ? 597 ALA A CA  1 
ATOM   1560 C C   . ALA A 1 199 ? 104.510 83.838  56.693 1.00 29.21  ? 597 ALA A C   1 
ATOM   1561 O O   . ALA A 1 199 ? 105.235 82.984  56.176 1.00 28.87  ? 597 ALA A O   1 
ATOM   1562 C CB  . ALA A 1 199 ? 102.300 83.113  55.752 1.00 28.65  ? 597 ALA A CB  1 
ATOM   1563 N N   . HIS A 1 200 ? 104.947 85.063  56.995 1.00 29.50  ? 598 HIS A N   1 
ATOM   1564 C CA  . HIS A 1 200 ? 106.293 85.530  56.616 1.00 30.23  ? 598 HIS A CA  1 
ATOM   1565 C C   . HIS A 1 200 ? 107.430 84.885  57.418 1.00 31.28  ? 598 HIS A C   1 
ATOM   1566 O O   . HIS A 1 200 ? 108.431 84.459  56.839 1.00 31.82  ? 598 HIS A O   1 
ATOM   1567 C CB  . HIS A 1 200 ? 106.389 87.055  56.750 1.00 30.00  ? 598 HIS A CB  1 
ATOM   1568 C CG  . HIS A 1 200 ? 105.589 87.804  55.732 1.00 30.19  ? 598 HIS A CG  1 
ATOM   1569 N ND1 . HIS A 1 200 ? 105.690 89.169  55.569 1.00 30.31  ? 598 HIS A ND1 1 
ATOM   1570 C CD2 . HIS A 1 200 ? 104.692 87.380  54.810 1.00 29.84  ? 598 HIS A CD2 1 
ATOM   1571 C CE1 . HIS A 1 200 ? 104.878 89.555  54.601 1.00 30.55  ? 598 HIS A CE1 1 
ATOM   1572 N NE2 . HIS A 1 200 ? 104.264 88.488  54.122 1.00 30.12  ? 598 HIS A NE2 1 
ATOM   1573 N N   . CYS A 1 201 ? 107.282 84.839  58.741 1.00 31.75  ? 599 CYS A N   1 
ATOM   1574 C CA  . CYS A 1 201 ? 108.335 84.328  59.623 1.00 32.80  ? 599 CYS A CA  1 
ATOM   1575 C C   . CYS A 1 201 ? 107.813 84.045  61.028 1.00 33.41  ? 599 CYS A C   1 
ATOM   1576 O O   . CYS A 1 201 ? 106.728 84.492  61.397 1.00 34.38  ? 599 CYS A O   1 
ATOM   1577 C CB  . CYS A 1 201 ? 109.490 85.333  59.710 1.00 32.99  ? 599 CYS A CB  1 
ATOM   1578 S SG  . CYS A 1 201 ? 108.995 86.965  60.312 1.00 33.84  ? 599 CYS A SG  1 
ATOM   1579 N N   . THR A 1 202 ? 108.607 83.308  61.802 1.00 33.89  ? 600 THR A N   1 
ATOM   1580 C CA  . THR A 1 202 ? 108.313 83.023  63.213 1.00 34.32  ? 600 THR A CA  1 
ATOM   1581 C C   . THR A 1 202 ? 108.155 84.298  64.049 1.00 33.72  ? 600 THR A C   1 
ATOM   1582 O O   . THR A 1 202 ? 107.332 84.341  64.962 1.00 33.12  ? 600 THR A O   1 
ATOM   1583 C CB  . THR A 1 202 ? 109.414 82.128  63.834 1.00 35.01  ? 600 THR A CB  1 
ATOM   1584 O OG1 . THR A 1 202 ? 109.391 80.842  63.205 1.00 35.81  ? 600 THR A OG1 1 
ATOM   1585 C CG2 . THR A 1 202 ? 109.216 81.934  65.338 1.00 35.74  ? 600 THR A CG2 1 
ATOM   1586 N N   . GLU A 1 203 ? 108.933 85.330  63.729 1.00 34.24  ? 601 GLU A N   1 
ATOM   1587 C CA  . GLU A 1 203 ? 108.906 86.588  64.483 1.00 34.75  ? 601 GLU A CA  1 
ATOM   1588 C C   . GLU A 1 203 ? 107.518 87.246  64.423 1.00 33.34  ? 601 GLU A C   1 
ATOM   1589 O O   . GLU A 1 203 ? 107.003 87.705  65.445 1.00 32.77  ? 601 GLU A O   1 
ATOM   1590 C CB  . GLU A 1 203 ? 109.989 87.559  63.985 1.00 36.05  ? 601 GLU A CB  1 
ATOM   1591 C CG  . GLU A 1 203 ? 111.423 87.168  64.347 1.00 37.46  ? 601 GLU A CG  1 
ATOM   1592 C CD  . GLU A 1 203 ? 112.071 86.201  63.362 1.00 38.46  ? 601 GLU A CD  1 
ATOM   1593 O OE1 . GLU A 1 203 ? 111.388 85.274  62.875 1.00 39.41  ? 601 GLU A OE1 1 
ATOM   1594 O OE2 . GLU A 1 203 ? 113.273 86.363  63.075 1.00 39.56  ? 601 GLU A OE2 1 
ATOM   1595 N N   . ASN A 1 204 ? 106.916 87.258  63.233 1.00 31.86  ? 602 ASN A N   1 
ATOM   1596 C CA  . ASN A 1 204 ? 105.565 87.803  63.034 1.00 31.30  ? 602 ASN A CA  1 
ATOM   1597 C C   . ASN A 1 204 ? 104.479 86.981  63.732 1.00 31.05  ? 602 ASN A C   1 
ATOM   1598 O O   . ASN A 1 204 ? 103.533 87.541  64.287 1.00 30.97  ? 602 ASN A O   1 
ATOM   1599 C CB  . ASN A 1 204 ? 105.248 87.923  61.536 1.00 31.01  ? 602 ASN A CB  1 
ATOM   1600 C CG  . ASN A 1 204 ? 106.064 89.006  60.848 1.00 30.34  ? 602 ASN A CG  1 
ATOM   1601 O OD1 . ASN A 1 204 ? 106.878 89.680  61.476 1.00 30.47  ? 602 ASN A OD1 1 
ATOM   1602 N ND2 . ASN A 1 204 ? 105.837 89.185  59.555 1.00 29.98  ? 602 ASN A ND2 1 
ATOM   1603 N N   . LYS A 1 205 ? 104.624 85.660  63.700 1.00 31.11  ? 603 LYS A N   1 
ATOM   1604 C CA  . LYS A 1 205 ? 103.709 84.757  64.396 1.00 30.69  ? 603 LYS A CA  1 
ATOM   1605 C C   . LYS A 1 205 ? 103.769 85.010  65.897 1.00 31.38  ? 603 LYS A C   1 
ATOM   1606 O O   . LYS A 1 205 ? 102.730 85.141  66.552 1.00 31.57  ? 603 LYS A O   1 
ATOM   1607 C CB  . LYS A 1 205 ? 104.052 83.296  64.091 1.00 30.16  ? 603 LYS A CB  1 
ATOM   1608 C CG  . LYS A 1 205 ? 103.822 82.912  62.639 1.00 30.13  ? 603 LYS A CG  1 
ATOM   1609 C CD  . LYS A 1 205 ? 104.222 81.477  62.341 1.00 30.05  ? 603 LYS A CD  1 
ATOM   1610 C CE  . LYS A 1 205 ? 103.895 81.125  60.898 1.00 30.01  ? 603 LYS A CE  1 
ATOM   1611 N NZ  . LYS A 1 205 ? 104.001 79.674  60.598 1.00 30.56  ? 603 LYS A NZ  1 
ATOM   1612 N N   . ALA A 1 206 ? 104.991 85.096  66.421 1.00 31.71  ? 604 ALA A N   1 
ATOM   1613 C CA  . ALA A 1 206 ? 105.235 85.372  67.839 1.00 32.25  ? 604 ALA A CA  1 
ATOM   1614 C C   . ALA A 1 206 ? 104.649 86.711  68.285 1.00 32.84  ? 604 ALA A C   1 
ATOM   1615 O O   . ALA A 1 206 ? 104.024 86.794  69.346 1.00 32.84  ? 604 ALA A O   1 
ATOM   1616 C CB  . ALA A 1 206 ? 106.727 85.334  68.131 1.00 32.29  ? 604 ALA A CB  1 
ATOM   1617 N N   . ASP A 1 207 ? 104.847 87.747  67.471 1.00 33.45  ? 605 ASP A N   1 
ATOM   1618 C CA  . ASP A 1 207 ? 104.321 89.082  67.778 1.00 34.18  ? 605 ASP A CA  1 
ATOM   1619 C C   . ASP A 1 207 ? 102.789 89.112  67.842 1.00 34.48  ? 605 ASP A C   1 
ATOM   1620 O O   . ASP A 1 207 ? 102.231 89.808  68.690 1.00 35.06  ? 605 ASP A O   1 
ATOM   1621 C CB  . ASP A 1 207 ? 104.832 90.127  66.772 1.00 34.43  ? 605 ASP A CB  1 
ATOM   1622 C CG  . ASP A 1 207 ? 106.325 90.403  66.908 1.00 34.66  ? 605 ASP A CG  1 
ATOM   1623 O OD1 . ASP A 1 207 ? 106.887 90.233  68.010 1.00 35.08  ? 605 ASP A OD1 1 
ATOM   1624 O OD2 . ASP A 1 207 ? 106.946 90.803  65.902 1.00 35.65  ? 605 ASP A OD2 1 
ATOM   1625 N N   . ILE A 1 208 ? 102.117 88.361  66.965 1.00 34.33  ? 606 ILE A N   1 
ATOM   1626 C CA  . ILE A 1 208 ? 100.652 88.240  67.014 1.00 34.47  ? 606 ILE A CA  1 
ATOM   1627 C C   . ILE A 1 208 ? 100.205 87.643  68.353 1.00 34.98  ? 606 ILE A C   1 
ATOM   1628 O O   . ILE A 1 208 ? 99.317  88.189  69.015 1.00 35.24  ? 606 ILE A O   1 
ATOM   1629 C CB  . ILE A 1 208 ? 100.087 87.409  65.828 1.00 34.19  ? 606 ILE A CB  1 
ATOM   1630 C CG1 . ILE A 1 208 ? 100.227 88.201  64.523 1.00 34.12  ? 606 ILE A CG1 1 
ATOM   1631 C CG2 . ILE A 1 208 ? 98.616  87.048  66.050 1.00 33.78  ? 606 ILE A CG2 1 
ATOM   1632 C CD1 . ILE A 1 208 ? 99.976  87.397  63.265 1.00 34.04  ? 606 ILE A CD1 1 
ATOM   1633 N N   . CYS A 1 209 ? 100.826 86.530  68.738 1.00 35.17  ? 607 CYS A N   1 
ATOM   1634 C CA  . CYS A 1 209 ? 100.505 85.851  69.998 1.00 35.93  ? 607 CYS A CA  1 
ATOM   1635 C C   . CYS A 1 209 ? 100.858 86.670  71.249 1.00 36.11  ? 607 CYS A C   1 
ATOM   1636 O O   . CYS A 1 209 ? 100.184 86.552  72.273 1.00 35.99  ? 607 CYS A O   1 
ATOM   1637 C CB  . CYS A 1 209 ? 101.212 84.496  70.063 1.00 36.20  ? 607 CYS A CB  1 
ATOM   1638 S SG  . CYS A 1 209 ? 100.868 83.420  68.655 1.00 36.32  ? 607 CYS A SG  1 
ATOM   1639 N N   . ALA A 1 210 ? 101.909 87.486  71.157 1.00 36.54  ? 608 ALA A N   1 
ATOM   1640 C CA  . ALA A 1 210 ? 102.365 88.321  72.275 1.00 36.97  ? 608 ALA A CA  1 
ATOM   1641 C C   . ALA A 1 210 ? 101.441 89.508  72.602 1.00 37.74  ? 608 ALA A C   1 
ATOM   1642 O O   . ALA A 1 210 ? 101.498 90.035  73.716 1.00 37.61  ? 608 ALA A O   1 
ATOM   1643 C CB  . ALA A 1 210 ? 103.781 88.818  72.014 1.00 37.46  ? 608 ALA A CB  1 
ATOM   1644 N N   . VAL A 1 211 ? 100.611 89.938  71.648 1.00 38.17  ? 609 VAL A N   1 
ATOM   1645 C CA  . VAL A 1 211 ? 99.652  91.025  71.901 1.00 38.89  ? 609 VAL A CA  1 
ATOM   1646 C C   . VAL A 1 211 ? 98.576  90.544  72.880 1.00 39.75  ? 609 VAL A C   1 
ATOM   1647 O O   . VAL A 1 211 ? 98.002  89.470  72.701 1.00 40.98  ? 609 VAL A O   1 
ATOM   1648 C CB  . VAL A 1 211 ? 99.000  91.549  70.598 1.00 38.59  ? 609 VAL A CB  1 
ATOM   1649 C CG1 . VAL A 1 211 ? 97.849  92.508  70.898 1.00 38.81  ? 609 VAL A CG1 1 
ATOM   1650 C CG2 . VAL A 1 211 ? 100.038 92.243  69.728 1.00 38.09  ? 609 VAL A CG2 1 
ATOM   1651 N N   . ASP A 1 212 ? 98.312  91.355  73.902 1.00 40.26  ? 610 ASP A N   1 
ATOM   1652 C CA  . ASP A 1 212 ? 97.395  90.991  74.982 1.00 40.02  ? 610 ASP A CA  1 
ATOM   1653 C C   . ASP A 1 212 ? 95.949  90.894  74.490 1.00 39.13  ? 610 ASP A C   1 
ATOM   1654 O O   . ASP A 1 212 ? 95.430  91.833  73.880 1.00 38.50  ? 610 ASP A O   1 
ATOM   1655 C CB  . ASP A 1 212 ? 97.498  92.014  76.115 1.00 41.11  ? 610 ASP A CB  1 
ATOM   1656 C CG  . ASP A 1 212 ? 96.676  91.628  77.325 1.00 42.40  ? 610 ASP A CG  1 
ATOM   1657 O OD1 . ASP A 1 212 ? 96.964  90.569  77.924 1.00 44.14  ? 610 ASP A OD1 1 
ATOM   1658 O OD2 . ASP A 1 212 ? 95.747  92.387  77.679 1.00 43.32  ? 610 ASP A OD2 1 
ATOM   1659 N N   . GLY A 1 213 ? 95.317  89.749  74.755 1.00 38.53  ? 611 GLY A N   1 
ATOM   1660 C CA  . GLY A 1 213 ? 93.946  89.466  74.309 1.00 37.44  ? 611 GLY A CA  1 
ATOM   1661 C C   . GLY A 1 213 ? 93.800  89.008  72.861 1.00 36.61  ? 611 GLY A C   1 
ATOM   1662 O O   . GLY A 1 213 ? 92.681  88.745  72.410 1.00 35.08  ? 611 GLY A O   1 
ATOM   1663 N N   . ALA A 1 214 ? 94.920  88.878  72.143 1.00 36.00  ? 612 ALA A N   1 
ATOM   1664 C CA  . ALA A 1 214 ? 94.903  88.638  70.698 1.00 35.71  ? 612 ALA A CA  1 
ATOM   1665 C C   . ALA A 1 214 ? 94.445  87.229  70.338 1.00 35.24  ? 612 ALA A C   1 
ATOM   1666 O O   . ALA A 1 214 ? 93.630  87.064  69.431 1.00 36.08  ? 612 ALA A O   1 
ATOM   1667 C CB  . ALA A 1 214 ? 96.271  88.919  70.090 1.00 35.77  ? 612 ALA A CB  1 
ATOM   1668 N N   . LEU A 1 215 ? 94.962  86.221  71.043 1.00 34.13  ? 613 LEU A N   1 
ATOM   1669 C CA  . LEU A 1 215 ? 94.551  84.831  70.807 1.00 33.64  ? 613 LEU A CA  1 
ATOM   1670 C C   . LEU A 1 215 ? 93.095  84.589  71.206 1.00 33.37  ? 613 LEU A C   1 
ATOM   1671 O O   . LEU A 1 215 ? 92.358  83.937  70.467 1.00 34.03  ? 613 LEU A O   1 
ATOM   1672 C CB  . LEU A 1 215 ? 95.470  83.846  71.532 1.00 33.48  ? 613 LEU A CB  1 
ATOM   1673 C CG  . LEU A 1 215 ? 96.917  83.787  71.046 1.00 33.40  ? 613 LEU A CG  1 
ATOM   1674 C CD1 . LEU A 1 215 ? 97.691  82.793  71.897 1.00 33.91  ? 613 LEU A CD1 1 
ATOM   1675 C CD2 . LEU A 1 215 ? 97.001  83.414  69.572 1.00 33.34  ? 613 LEU A CD2 1 
ATOM   1676 N N   . ALA A 1 216 ? 92.683  85.121  72.357 1.00 32.73  ? 614 ALA A N   1 
ATOM   1677 C CA  . ALA A 1 216 ? 91.274  85.071  72.774 1.00 32.95  ? 614 ALA A CA  1 
ATOM   1678 C C   . ALA A 1 216 ? 90.360  85.744  71.750 1.00 33.42  ? 614 ALA A C   1 
ATOM   1679 O O   . ALA A 1 216 ? 89.286  85.230  71.443 1.00 34.17  ? 614 ALA A O   1 
ATOM   1680 C CB  . ALA A 1 216 ? 91.093  85.722  74.138 1.00 32.65  ? 614 ALA A CB  1 
ATOM   1681 N N   . PHE A 1 217 ? 90.794  86.890  71.226 1.00 34.06  ? 615 PHE A N   1 
ATOM   1682 C CA  . PHE A 1 217 ? 90.052  87.600  70.184 1.00 34.51  ? 615 PHE A CA  1 
ATOM   1683 C C   . PHE A 1 217 ? 89.946  86.763  68.911 1.00 34.08  ? 615 PHE A C   1 
ATOM   1684 O O   . PHE A 1 217 ? 88.859  86.627  68.347 1.00 34.42  ? 615 PHE A O   1 
ATOM   1685 C CB  . PHE A 1 217 ? 90.710  88.952  69.873 1.00 35.15  ? 615 PHE A CB  1 
ATOM   1686 C CG  . PHE A 1 217 ? 89.981  89.762  68.832 1.00 35.81  ? 615 PHE A CG  1 
ATOM   1687 C CD1 . PHE A 1 217 ? 88.916  90.584  69.193 1.00 35.97  ? 615 PHE A CD1 1 
ATOM   1688 C CD2 . PHE A 1 217 ? 90.356  89.705  67.489 1.00 36.24  ? 615 PHE A CD2 1 
ATOM   1689 C CE1 . PHE A 1 217 ? 88.235  91.330  68.237 1.00 35.88  ? 615 PHE A CE1 1 
ATOM   1690 C CE2 . PHE A 1 217 ? 89.677  90.449  66.530 1.00 36.75  ? 615 PHE A CE2 1 
ATOM   1691 C CZ  . PHE A 1 217 ? 88.617  91.264  66.905 1.00 36.14  ? 615 PHE A CZ  1 
ATOM   1692 N N   . LEU A 1 218 ? 91.079  86.220  68.469 1.00 33.42  ? 616 LEU A N   1 
ATOM   1693 C CA  . LEU A 1 218 ? 91.135  85.373  67.270 1.00 32.98  ? 616 LEU A CA  1 
ATOM   1694 C C   . LEU A 1 218 ? 90.236  84.137  67.364 1.00 31.88  ? 616 LEU A C   1 
ATOM   1695 O O   . LEU A 1 218 ? 89.653  83.734  66.363 1.00 31.29  ? 616 LEU A O   1 
ATOM   1696 C CB  . LEU A 1 218 ? 92.583  84.947  66.963 1.00 33.55  ? 616 LEU A CB  1 
ATOM   1697 C CG  . LEU A 1 218 ? 93.502  86.032  66.385 1.00 34.06  ? 616 LEU A CG  1 
ATOM   1698 C CD1 . LEU A 1 218 ? 94.963  85.615  66.484 1.00 34.56  ? 616 LEU A CD1 1 
ATOM   1699 C CD2 . LEU A 1 218 ? 93.143  86.362  64.944 1.00 34.13  ? 616 LEU A CD2 1 
ATOM   1700 N N   . VAL A 1 219 ? 90.133  83.539  68.553 1.00 30.96  ? 617 VAL A N   1 
ATOM   1701 C CA  . VAL A 1 219 ? 89.218  82.412  68.774 1.00 30.67  ? 617 VAL A CA  1 
ATOM   1702 C C   . VAL A 1 219 ? 87.763  82.883  68.662 1.00 30.46  ? 617 VAL A C   1 
ATOM   1703 O O   . VAL A 1 219 ? 86.927  82.170  68.100 1.00 30.63  ? 617 VAL A O   1 
ATOM   1704 C CB  . VAL A 1 219 ? 89.466  81.705  70.132 1.00 30.56  ? 617 VAL A CB  1 
ATOM   1705 C CG1 . VAL A 1 219 ? 88.398  80.651  70.416 1.00 30.09  ? 617 VAL A CG1 1 
ATOM   1706 C CG2 . VAL A 1 219 ? 90.844  81.051  70.152 1.00 30.59  ? 617 VAL A CG2 1 
ATOM   1707 N N   . GLY A 1 220 ? 87.473  84.074  69.193 1.00 29.87  ? 618 GLY A N   1 
ATOM   1708 C CA  . GLY A 1 220 ? 86.164  84.717  69.035 1.00 29.24  ? 618 GLY A CA  1 
ATOM   1709 C C   . GLY A 1 220 ? 85.755  84.936  67.583 1.00 29.15  ? 618 GLY A C   1 
ATOM   1710 O O   . GLY A 1 220 ? 84.589  84.717  67.229 1.00 28.88  ? 618 GLY A O   1 
ATOM   1711 N N   . THR A 1 221 ? 86.712  85.327  66.734 1.00 28.80  ? 619 THR A N   1 
ATOM   1712 C CA  . THR A 1 221 ? 86.447  85.522  65.293 1.00 28.99  ? 619 THR A CA  1 
ATOM   1713 C C   . THR A 1 221 ? 85.991  84.241  64.570 1.00 29.52  ? 619 THR A C   1 
ATOM   1714 O O   . THR A 1 221 ? 85.388  84.321  63.500 1.00 29.62  ? 619 THR A O   1 
ATOM   1715 C CB  . THR A 1 221 ? 87.658  86.121  64.514 1.00 28.77  ? 619 THR A CB  1 
ATOM   1716 O OG1 . THR A 1 221 ? 88.732  85.173  64.431 1.00 27.99  ? 619 THR A OG1 1 
ATOM   1717 C CG2 . THR A 1 221 ? 88.156  87.410  65.149 1.00 28.29  ? 619 THR A CG2 1 
ATOM   1718 N N   . LEU A 1 222 ? 86.277  83.074  65.152 1.00 30.17  ? 620 LEU A N   1 
ATOM   1719 C CA  . LEU A 1 222 ? 85.862  81.781  64.585 1.00 30.98  ? 620 LEU A CA  1 
ATOM   1720 C C   . LEU A 1 222 ? 84.337  81.576  64.602 1.00 31.28  ? 620 LEU A C   1 
ATOM   1721 O O   . LEU A 1 222 ? 83.807  80.803  63.795 1.00 30.85  ? 620 LEU A O   1 
ATOM   1722 C CB  . LEU A 1 222 ? 86.548  80.622  65.321 1.00 31.03  ? 620 LEU A CB  1 
ATOM   1723 C CG  . LEU A 1 222 ? 88.079  80.659  65.450 1.00 31.15  ? 620 LEU A CG  1 
ATOM   1724 C CD1 . LEU A 1 222 ? 88.574  79.480  66.273 1.00 31.17  ? 620 LEU A CD1 1 
ATOM   1725 C CD2 . LEU A 1 222 ? 88.751  80.681  64.085 1.00 31.19  ? 620 LEU A CD2 1 
ATOM   1726 N N   . THR A 1 223 ? 83.650  82.256  65.524 1.00 31.29  ? 621 THR A N   1 
ATOM   1727 C CA  . THR A 1 223 ? 82.189  82.246  65.601 1.00 31.85  ? 621 THR A CA  1 
ATOM   1728 C C   . THR A 1 223 ? 81.609  83.648  65.349 1.00 32.65  ? 621 THR A C   1 
ATOM   1729 O O   . THR A 1 223 ? 80.564  84.006  65.903 1.00 33.38  ? 621 THR A O   1 
ATOM   1730 C CB  . THR A 1 223 ? 81.725  81.719  66.978 1.00 32.04  ? 621 THR A CB  1 
ATOM   1731 O OG1 . THR A 1 223 ? 82.299  82.520  68.021 1.00 32.12  ? 621 THR A OG1 1 
ATOM   1732 C CG2 . THR A 1 223 ? 82.143  80.263  67.167 1.00 31.75  ? 621 THR A CG2 1 
ATOM   1733 N N   . TYR A 1 224 ? 82.276  84.431  64.498 1.00 32.74  ? 622 TYR A N   1 
ATOM   1734 C CA  . TYR A 1 224 ? 81.814  85.778  64.155 1.00 32.63  ? 622 TYR A CA  1 
ATOM   1735 C C   . TYR A 1 224 ? 80.487  85.683  63.411 1.00 33.78  ? 622 TYR A C   1 
ATOM   1736 O O   . TYR A 1 224 ? 80.296  84.783  62.596 1.00 33.59  ? 622 TYR A O   1 
ATOM   1737 C CB  . TYR A 1 224 ? 82.850  86.498  63.282 1.00 32.39  ? 622 TYR A CB  1 
ATOM   1738 C CG  . TYR A 1 224 ? 82.612  87.983  63.093 1.00 31.70  ? 622 TYR A CG  1 
ATOM   1739 C CD1 . TYR A 1 224 ? 83.168  88.914  63.973 1.00 31.84  ? 622 TYR A CD1 1 
ATOM   1740 C CD2 . TYR A 1 224 ? 81.857  88.462  62.024 1.00 31.29  ? 622 TYR A CD2 1 
ATOM   1741 C CE1 . TYR A 1 224 ? 82.964  90.276  63.805 1.00 31.70  ? 622 TYR A CE1 1 
ATOM   1742 C CE2 . TYR A 1 224 ? 81.649  89.824  61.846 1.00 31.47  ? 622 TYR A CE2 1 
ATOM   1743 C CZ  . TYR A 1 224 ? 82.204  90.727  62.738 1.00 31.76  ? 622 TYR A CZ  1 
ATOM   1744 O OH  . TYR A 1 224 ? 82.003  92.079  62.571 1.00 32.27  ? 622 TYR A OH  1 
ATOM   1745 N N   . ARG A 1 225 ? 79.575  86.602  63.717 1.00 35.59  ? 623 ARG A N   1 
ATOM   1746 C CA  . ARG A 1 225 ? 78.273  86.677  63.065 1.00 36.40  ? 623 ARG A CA  1 
ATOM   1747 C C   . ARG A 1 225 ? 78.263  87.856  62.094 1.00 35.24  ? 623 ARG A C   1 
ATOM   1748 O O   . ARG A 1 225 ? 78.078  89.004  62.499 1.00 34.50  ? 623 ARG A O   1 
ATOM   1749 C CB  . ARG A 1 225 ? 77.176  86.823  64.113 1.00 38.93  ? 623 ARG A CB  1 
ATOM   1750 C CG  . ARG A 1 225 ? 77.084  85.625  65.048 1.00 41.51  ? 623 ARG A CG  1 
ATOM   1751 C CD  . ARG A 1 225 ? 75.798  85.637  65.863 1.00 44.07  ? 623 ARG A CD  1 
ATOM   1752 N NE  . ARG A 1 225 ? 75.292  84.280  66.084 1.00 46.08  ? 623 ARG A NE  1 
ATOM   1753 C CZ  . ARG A 1 225 ? 74.024  83.962  66.362 1.00 47.83  ? 623 ARG A CZ  1 
ATOM   1754 N NH1 . ARG A 1 225 ? 73.074  84.895  66.467 1.00 49.32  ? 623 ARG A NH1 1 
ATOM   1755 N NH2 . ARG A 1 225 ? 73.697  82.684  66.534 1.00 48.04  ? 623 ARG A NH2 1 
ATOM   1756 N N   . SER A 1 226 ? 78.475  87.553  60.815 1.00 34.12  ? 624 SER A N   1 
ATOM   1757 C CA  . SER A 1 226 ? 78.570  88.560  59.759 1.00 33.10  ? 624 SER A CA  1 
ATOM   1758 C C   . SER A 1 226 ? 77.238  89.281  59.515 1.00 33.08  ? 624 SER A C   1 
ATOM   1759 O O   . SER A 1 226 ? 76.168  88.670  59.617 1.00 31.06  ? 624 SER A O   1 
ATOM   1760 C CB  . SER A 1 226 ? 79.038  87.895  58.459 1.00 32.63  ? 624 SER A CB  1 
ATOM   1761 O OG  . SER A 1 226 ? 79.169  88.823  57.397 1.00 32.05  ? 624 SER A OG  1 
ATOM   1762 N N   . GLN A 1 227 ? 77.333  90.584  59.223 1.00 33.22  ? 625 GLN A N   1 
ATOM   1763 C CA  . GLN A 1 227 ? 76.223  91.399  58.713 1.00 33.36  ? 625 GLN A CA  1 
ATOM   1764 C C   . GLN A 1 227 ? 76.401  91.713  57.217 1.00 32.27  ? 625 GLN A C   1 
ATOM   1765 O O   . GLN A 1 227 ? 75.738  92.617  56.699 1.00 31.63  ? 625 GLN A O   1 
ATOM   1766 C CB  . GLN A 1 227 ? 76.133  92.739  59.462 1.00 34.68  ? 625 GLN A CB  1 
ATOM   1767 C CG  . GLN A 1 227 ? 76.260  92.697  60.977 1.00 36.54  ? 625 GLN A CG  1 
ATOM   1768 C CD  . GLN A 1 227 ? 74.956  92.362  61.669 1.00 38.41  ? 625 GLN A CD  1 
ATOM   1769 O OE1 . GLN A 1 227 ? 74.406  91.273  61.471 1.00 41.11  ? 625 GLN A OE1 1 
ATOM   1770 N NE2 . GLN A 1 227 ? 74.451  93.289  62.492 1.00 38.13  ? 625 GLN A NE2 1 
ATOM   1771 N N   . THR A 1 228 ? 77.301  91.004  56.531 1.00 31.21  ? 626 THR A N   1 
ATOM   1772 C CA  . THR A 1 228 ? 77.592  91.274  55.117 1.00 30.98  ? 626 THR A CA  1 
ATOM   1773 C C   . THR A 1 228 ? 77.469  90.025  54.234 1.00 31.32  ? 626 THR A C   1 
ATOM   1774 O O   . THR A 1 228 ? 77.979  90.005  53.107 1.00 31.39  ? 626 THR A O   1 
ATOM   1775 C CB  . THR A 1 228 ? 78.994  91.898  54.952 1.00 30.92  ? 626 THR A CB  1 
ATOM   1776 O OG1 . THR A 1 228 ? 79.984  90.997  55.458 1.00 30.35  ? 626 THR A OG1 1 
ATOM   1777 C CG2 . THR A 1 228 ? 79.098  93.218  55.701 1.00 30.74  ? 626 THR A CG2 1 
ATOM   1778 N N   . ASN A 1 229 ? 76.759  89.011  54.738 1.00 31.40  ? 627 ASN A N   1 
ATOM   1779 C CA  . ASN A 1 229 ? 76.582  87.719  54.072 1.00 31.74  ? 627 ASN A CA  1 
ATOM   1780 C C   . ASN A 1 229 ? 77.895  87.135  53.530 1.00 31.68  ? 627 ASN A C   1 
ATOM   1781 O O   . ASN A 1 229 ? 77.999  86.769  52.358 1.00 31.61  ? 627 ASN A O   1 
ATOM   1782 C CB  . ASN A 1 229 ? 75.521  87.832  52.970 1.00 31.84  ? 627 ASN A CB  1 
ATOM   1783 C CG  . ASN A 1 229 ? 75.049  86.476  52.465 1.00 31.84  ? 627 ASN A CG  1 
ATOM   1784 O OD1 . ASN A 1 229 ? 75.060  86.212  51.263 1.00 32.35  ? 627 ASN A OD1 1 
ATOM   1785 N ND2 . ASN A 1 229 ? 74.641  85.609  53.382 1.00 31.33  ? 627 ASN A ND2 1 
ATOM   1786 N N   . THR A 1 230 ? 78.894  87.063  54.400 1.00 31.97  ? 628 THR A N   1 
ATOM   1787 C CA  . THR A 1 230 ? 80.212  86.550  54.027 1.00 32.37  ? 628 THR A CA  1 
ATOM   1788 C C   . THR A 1 230 ? 80.876  85.854  55.206 1.00 32.13  ? 628 THR A C   1 
ATOM   1789 O O   . THR A 1 230 ? 80.534  86.111  56.363 1.00 32.32  ? 628 THR A O   1 
ATOM   1790 C CB  . THR A 1 230 ? 81.121  87.686  53.509 1.00 32.61  ? 628 THR A CB  1 
ATOM   1791 O OG1 . THR A 1 230 ? 82.278  87.133  52.878 1.00 35.01  ? 628 THR A OG1 1 
ATOM   1792 C CG2 . THR A 1 230 ? 81.566  88.588  54.631 1.00 32.34  ? 628 THR A CG2 1 
ATOM   1793 N N   . LEU A 1 231 ? 81.834  84.986  54.897 1.00 32.04  ? 629 LEU A N   1 
ATOM   1794 C CA  . LEU A 1 231 ? 82.605  84.268  55.910 1.00 31.80  ? 629 LEU A CA  1 
ATOM   1795 C C   . LEU A 1 231 ? 84.037  84.809  56.058 1.00 31.42  ? 629 LEU A C   1 
ATOM   1796 O O   . LEU A 1 231 ? 84.870  84.175  56.710 1.00 32.16  ? 629 LEU A O   1 
ATOM   1797 C CB  . LEU A 1 231 ? 82.625  82.775  55.568 1.00 32.20  ? 629 LEU A CB  1 
ATOM   1798 C CG  . LEU A 1 231 ? 81.259  82.085  55.493 1.00 32.31  ? 629 LEU A CG  1 
ATOM   1799 C CD1 . LEU A 1 231 ? 81.415  80.677  54.941 1.00 32.60  ? 629 LEU A CD1 1 
ATOM   1800 C CD2 . LEU A 1 231 ? 80.583  82.049  56.857 1.00 32.67  ? 629 LEU A CD2 1 
ATOM   1801 N N   . ALA A 1 232 ? 84.310  85.985  55.480 1.00 30.61  ? 630 ALA A N   1 
ATOM   1802 C CA  . ALA A 1 232 ? 85.657  86.582  55.442 1.00 29.50  ? 630 ALA A CA  1 
ATOM   1803 C C   . ALA A 1 232 ? 86.352  86.644  56.801 1.00 29.11  ? 630 ALA A C   1 
ATOM   1804 O O   . ALA A 1 232 ? 87.533  86.295  56.909 1.00 28.79  ? 630 ALA A O   1 
ATOM   1805 C CB  . ALA A 1 232 ? 85.598  87.975  54.829 1.00 29.27  ? 630 ALA A CB  1 
ATOM   1806 N N   . ILE A 1 233 ? 85.615  87.074  57.826 1.00 28.48  ? 631 ILE A N   1 
ATOM   1807 C CA  . ILE A 1 233 ? 86.156  87.201  59.185 1.00 28.05  ? 631 ILE A CA  1 
ATOM   1808 C C   . ILE A 1 233 ? 86.536  85.840  59.784 1.00 27.80  ? 631 ILE A C   1 
ATOM   1809 O O   . ILE A 1 233 ? 87.608  85.710  60.380 1.00 27.96  ? 631 ILE A O   1 
ATOM   1810 C CB  . ILE A 1 233 ? 85.178  87.956  60.128 1.00 27.80  ? 631 ILE A CB  1 
ATOM   1811 C CG1 . ILE A 1 233 ? 84.982  89.411  59.661 1.00 27.75  ? 631 ILE A CG1 1 
ATOM   1812 C CG2 . ILE A 1 233 ? 85.658  87.923  61.581 1.00 27.67  ? 631 ILE A CG2 1 
ATOM   1813 C CD1 . ILE A 1 233 ? 86.249  90.244  59.556 1.00 27.64  ? 631 ILE A CD1 1 
ATOM   1814 N N   . ILE A 1 234 ? 85.671  84.838  59.626 1.00 27.32  ? 632 ILE A N   1 
ATOM   1815 C CA  . ILE A 1 234 ? 85.982  83.483  60.096 1.00 26.99  ? 632 ILE A CA  1 
ATOM   1816 C C   . ILE A 1 234 ? 87.159  82.889  59.306 1.00 27.37  ? 632 ILE A C   1 
ATOM   1817 O O   . ILE A 1 234 ? 88.039  82.265  59.898 1.00 27.92  ? 632 ILE A O   1 
ATOM   1818 C CB  . ILE A 1 234 ? 84.754  82.538  60.056 1.00 26.49  ? 632 ILE A CB  1 
ATOM   1819 C CG1 . ILE A 1 234 ? 83.682  83.006  61.059 1.00 26.24  ? 632 ILE A CG1 1 
ATOM   1820 C CG2 . ILE A 1 234 ? 85.168  81.107  60.398 1.00 26.68  ? 632 ILE A CG2 1 
ATOM   1821 C CD1 . ILE A 1 234 ? 82.338  82.308  60.940 1.00 25.70  ? 632 ILE A CD1 1 
ATOM   1822 N N   . GLU A 1 235 ? 87.173  83.089  57.987 1.00 27.42  ? 633 GLU A N   1 
ATOM   1823 C CA  . GLU A 1 235 ? 88.266  82.602  57.128 1.00 27.58  ? 633 GLU A CA  1 
ATOM   1824 C C   . GLU A 1 235 ? 89.619  83.236  57.463 1.00 27.02  ? 633 GLU A C   1 
ATOM   1825 O O   . GLU A 1 235 ? 90.618  82.527  57.623 1.00 26.34  ? 633 GLU A O   1 
ATOM   1826 C CB  . GLU A 1 235 ? 87.935  82.827  55.646 1.00 28.39  ? 633 GLU A CB  1 
ATOM   1827 C CG  . GLU A 1 235 ? 86.827  81.915  55.129 1.00 29.42  ? 633 GLU A CG  1 
ATOM   1828 C CD  . GLU A 1 235 ? 86.457  82.155  53.671 1.00 30.70  ? 633 GLU A CD  1 
ATOM   1829 O OE1 . GLU A 1 235 ? 87.050  83.049  53.020 1.00 30.69  ? 633 GLU A OE1 1 
ATOM   1830 O OE2 . GLU A 1 235 ? 85.562  81.431  53.171 1.00 31.48  ? 633 GLU A OE2 1 
ATOM   1831 N N   . SER A 1 236 ? 89.637  84.563  57.581 1.00 26.59  ? 634 SER A N   1 
ATOM   1832 C CA  . SER A 1 236 ? 90.869  85.303  57.852 1.00 26.57  ? 634 SER A CA  1 
ATOM   1833 C C   . SER A 1 236 ? 91.372  85.078  59.278 1.00 26.45  ? 634 SER A C   1 
ATOM   1834 O O   . SER A 1 236 ? 92.551  84.768  59.479 1.00 25.84  ? 634 SER A O   1 
ATOM   1835 C CB  . SER A 1 236 ? 90.676  86.798  57.576 1.00 26.85  ? 634 SER A CB  1 
ATOM   1836 O OG  . SER A 1 236 ? 89.551  87.305  58.266 1.00 27.62  ? 634 SER A OG  1 
ATOM   1837 N N   . GLY A 1 237 ? 90.477  85.224  60.255 1.00 26.54  ? 635 GLY A N   1 
ATOM   1838 C CA  . GLY A 1 237 ? 90.799  84.951  61.659 1.00 26.84  ? 635 GLY A CA  1 
ATOM   1839 C C   . GLY A 1 237 ? 91.308  83.537  61.906 1.00 26.82  ? 635 GLY A C   1 
ATOM   1840 O O   . GLY A 1 237 ? 92.306  83.341  62.604 1.00 27.26  ? 635 GLY A O   1 
ATOM   1841 N N   . GLY A 1 238 ? 90.620  82.557  61.324 1.00 26.53  ? 636 GLY A N   1 
ATOM   1842 C CA  . GLY A 1 238 ? 91.020  81.153  61.402 1.00 26.54  ? 636 GLY A CA  1 
ATOM   1843 C C   . GLY A 1 238 ? 92.299  80.852  60.642 1.00 26.62  ? 636 GLY A C   1 
ATOM   1844 O O   . GLY A 1 238 ? 93.060  79.963  61.029 1.00 25.99  ? 636 GLY A O   1 
ATOM   1845 N N   . GLY A 1 239 ? 92.522  81.585  59.551 1.00 26.79  ? 637 GLY A N   1 
ATOM   1846 C CA  . GLY A 1 239 ? 93.757  81.495  58.780 1.00 26.70  ? 637 GLY A CA  1 
ATOM   1847 C C   . GLY A 1 239 ? 94.949  82.057  59.526 1.00 27.04  ? 637 GLY A C   1 
ATOM   1848 O O   . GLY A 1 239 ? 96.051  81.504  59.450 1.00 26.92  ? 637 GLY A O   1 
ATOM   1849 N N   . ILE A 1 240 ? 94.729  83.162  60.242 1.00 27.57  ? 638 ILE A N   1 
ATOM   1850 C CA  . ILE A 1 240 ? 95.736  83.716  61.153 1.00 27.79  ? 638 ILE A CA  1 
ATOM   1851 C C   . ILE A 1 240 ? 96.028  82.703  62.259 1.00 27.93  ? 638 ILE A C   1 
ATOM   1852 O O   . ILE A 1 240 ? 97.191  82.433  62.557 1.00 27.06  ? 638 ILE A O   1 
ATOM   1853 C CB  . ILE A 1 240 ? 95.295  85.070  61.772 1.00 27.71  ? 638 ILE A CB  1 
ATOM   1854 C CG1 . ILE A 1 240 ? 95.288  86.167  60.706 1.00 27.57  ? 638 ILE A CG1 1 
ATOM   1855 C CG2 . ILE A 1 240 ? 96.223  85.490  62.915 1.00 27.65  ? 638 ILE A CG2 1 
ATOM   1856 C CD1 . ILE A 1 240 ? 94.462  87.377  61.090 1.00 27.85  ? 638 ILE A CD1 1 
ATOM   1857 N N   . LEU A 1 241 ? 94.972  82.150  62.857 1.00 28.67  ? 639 LEU A N   1 
ATOM   1858 C CA  . LEU A 1 241 ? 95.128  81.143  63.912 1.00 29.59  ? 639 LEU A CA  1 
ATOM   1859 C C   . LEU A 1 241 ? 95.879  79.900  63.424 1.00 30.26  ? 639 LEU A C   1 
ATOM   1860 O O   . LEU A 1 241 ? 96.700  79.352  64.155 1.00 30.56  ? 639 LEU A O   1 
ATOM   1861 C CB  . LEU A 1 241 ? 93.775  80.732  64.492 1.00 29.68  ? 639 LEU A CB  1 
ATOM   1862 C CG  . LEU A 1 241 ? 93.843  79.870  65.757 1.00 30.20  ? 639 LEU A CG  1 
ATOM   1863 C CD1 . LEU A 1 241 ? 94.352  80.675  66.943 1.00 30.51  ? 639 LEU A CD1 1 
ATOM   1864 C CD2 . LEU A 1 241 ? 92.483  79.270  66.069 1.00 30.86  ? 639 LEU A CD2 1 
ATOM   1865 N N   . ARG A 1 242 ? 95.596  79.466  62.197 1.00 31.03  ? 640 ARG A N   1 
ATOM   1866 C CA  . ARG A 1 242 ? 96.266  78.307  61.604 1.00 32.22  ? 640 ARG A CA  1 
ATOM   1867 C C   . ARG A 1 242 ? 97.772  78.531  61.476 1.00 31.55  ? 640 ARG A C   1 
ATOM   1868 O O   . ARG A 1 242 ? 98.563  77.673  61.873 1.00 31.31  ? 640 ARG A O   1 
ATOM   1869 C CB  . ARG A 1 242 ? 95.649  77.974  60.236 1.00 33.94  ? 640 ARG A CB  1 
ATOM   1870 C CG  . ARG A 1 242 ? 96.149  76.685  59.593 1.00 35.66  ? 640 ARG A CG  1 
ATOM   1871 C CD  . ARG A 1 242 ? 97.159  76.930  58.479 1.00 37.60  ? 640 ARG A CD  1 
ATOM   1872 N NE  . ARG A 1 242 ? 97.617  75.675  57.871 1.00 39.97  ? 640 ARG A NE  1 
ATOM   1873 C CZ  . ARG A 1 242 ? 98.515  74.837  58.403 1.00 41.86  ? 640 ARG A CZ  1 
ATOM   1874 N NH1 . ARG A 1 242 ? 98.841  73.722  57.751 1.00 42.59  ? 640 ARG A NH1 1 
ATOM   1875 N NH2 . ARG A 1 242 ? 99.086  75.088  59.583 1.00 43.00  ? 640 ARG A NH2 1 
ATOM   1876 N N   . ASN A 1 243 ? 98.159  79.685  60.939 1.00 30.90  ? 641 ASN A N   1 
ATOM   1877 C CA  . ASN A 1 243 ? 99.574  80.009  60.750 1.00 30.83  ? 641 ASN A CA  1 
ATOM   1878 C C   . ASN A 1 243 ? 100.341 80.142  62.073 1.00 30.77  ? 641 ASN A C   1 
ATOM   1879 O O   . ASN A 1 243 ? 101.465 79.644  62.185 1.00 30.70  ? 641 ASN A O   1 
ATOM   1880 C CB  . ASN A 1 243 ? 99.741  81.273  59.892 1.00 30.88  ? 641 ASN A CB  1 
ATOM   1881 C CG  . ASN A 1 243 ? 99.401  81.038  58.427 1.00 31.25  ? 641 ASN A CG  1 
ATOM   1882 O OD1 . ASN A 1 243 ? 99.170  79.903  58.000 1.00 31.46  ? 641 ASN A OD1 1 
ATOM   1883 N ND2 . ASN A 1 243 ? 99.373  82.116  57.648 1.00 30.89  ? 641 ASN A ND2 1 
ATOM   1884 N N   . VAL A 1 244 ? 99.729  80.787  63.066 1.00 30.37  ? 642 VAL A N   1 
ATOM   1885 C CA  . VAL A 1 244 ? 100.354 80.943  64.394 1.00 30.31  ? 642 VAL A CA  1 
ATOM   1886 C C   . VAL A 1 244 ? 100.241 79.718  65.319 1.00 30.45  ? 642 VAL A C   1 
ATOM   1887 O O   . VAL A 1 244 ? 100.956 79.648  66.324 1.00 30.32  ? 642 VAL A O   1 
ATOM   1888 C CB  . VAL A 1 244 ? 99.850  82.204  65.148 1.00 29.77  ? 642 VAL A CB  1 
ATOM   1889 C CG1 . VAL A 1 244 ? 100.017 83.449  64.285 1.00 29.78  ? 642 VAL A CG1 1 
ATOM   1890 C CG2 . VAL A 1 244 ? 98.411  82.050  65.625 1.00 29.62  ? 642 VAL A CG2 1 
ATOM   1891 N N   . SER A 1 245 ? 99.373  78.757  64.987 1.00 30.63  ? 643 SER A N   1 
ATOM   1892 C CA  . SER A 1 245 ? 99.199  77.554  65.822 1.00 31.46  ? 643 SER A CA  1 
ATOM   1893 C C   . SER A 1 245 ? 100.442 76.654  65.921 1.00 31.49  ? 643 SER A C   1 
ATOM   1894 O O   . SER A 1 245 ? 100.528 75.836  66.837 1.00 31.15  ? 643 SER A O   1 
ATOM   1895 C CB  . SER A 1 245 ? 97.985  76.720  65.376 1.00 31.65  ? 643 SER A CB  1 
ATOM   1896 O OG  . SER A 1 245 ? 98.102  76.297  64.031 1.00 31.84  ? 643 SER A OG  1 
ATOM   1897 N N   . SER A 1 246 ? 101.389 76.796  64.992 1.00 32.42  ? 644 SER A N   1 
ATOM   1898 C CA  . SER A 1 246 ? 102.695 76.130  65.108 1.00 33.06  ? 644 SER A CA  1 
ATOM   1899 C C   . SER A 1 246 ? 103.471 76.579  66.354 1.00 32.87  ? 644 SER A C   1 
ATOM   1900 O O   . SER A 1 246 ? 104.141 75.761  66.985 1.00 33.07  ? 644 SER A O   1 
ATOM   1901 C CB  . SER A 1 246 ? 103.538 76.345  63.846 1.00 33.25  ? 644 SER A CB  1 
ATOM   1902 O OG  . SER A 1 246 ? 103.636 77.720  63.517 1.00 34.80  ? 644 SER A OG  1 
ATOM   1903 N N   . LEU A 1 247 ? 103.370 77.862  66.707 1.00 33.04  ? 645 LEU A N   1 
ATOM   1904 C CA  . LEU A 1 247 ? 103.975 78.388  67.940 1.00 33.71  ? 645 LEU A CA  1 
ATOM   1905 C C   . LEU A 1 247 ? 103.112 78.143  69.178 1.00 34.22  ? 645 LEU A C   1 
ATOM   1906 O O   . LEU A 1 247 ? 103.649 77.860  70.251 1.00 33.82  ? 645 LEU A O   1 
ATOM   1907 C CB  . LEU A 1 247 ? 104.264 79.890  67.824 1.00 33.72  ? 645 LEU A CB  1 
ATOM   1908 C CG  . LEU A 1 247 ? 105.200 80.382  66.718 1.00 33.55  ? 645 LEU A CG  1 
ATOM   1909 C CD1 . LEU A 1 247 ? 105.553 81.838  66.984 1.00 33.46  ? 645 LEU A CD1 1 
ATOM   1910 C CD2 . LEU A 1 247 ? 106.461 79.538  66.612 1.00 33.81  ? 645 LEU A CD2 1 
ATOM   1911 N N   . ILE A 1 248 ? 101.789 78.260  69.038 1.00 35.06  ? 646 ILE A N   1 
ATOM   1912 C CA  . ILE A 1 248 ? 100.863 77.987  70.152 1.00 36.00  ? 646 ILE A CA  1 
ATOM   1913 C C   . ILE A 1 248 ? 101.055 76.553  70.661 1.00 36.63  ? 646 ILE A C   1 
ATOM   1914 O O   . ILE A 1 248 ? 101.004 76.313  71.868 1.00 37.61  ? 646 ILE A O   1 
ATOM   1915 C CB  . ILE A 1 248 ? 99.366  78.221  69.778 1.00 35.64  ? 646 ILE A CB  1 
ATOM   1916 C CG1 . ILE A 1 248 ? 99.093  79.707  69.492 1.00 35.23  ? 646 ILE A CG1 1 
ATOM   1917 C CG2 . ILE A 1 248 ? 98.437  77.740  70.900 1.00 35.61  ? 646 ILE A CG2 1 
ATOM   1918 C CD1 . ILE A 1 248 ? 97.797  79.972  68.748 1.00 35.07  ? 646 ILE A CD1 1 
ATOM   1919 N N   . ALA A 1 249 ? 101.293 75.617  69.742 1.00 36.78  ? 647 ALA A N   1 
ATOM   1920 C CA  . ALA A 1 249 ? 101.550 74.215  70.092 1.00 37.48  ? 647 ALA A CA  1 
ATOM   1921 C C   . ALA A 1 249 ? 102.718 74.001  71.070 1.00 37.98  ? 647 ALA A C   1 
ATOM   1922 O O   . ALA A 1 249 ? 102.697 73.049  71.846 1.00 38.27  ? 647 ALA A O   1 
ATOM   1923 C CB  . ALA A 1 249 ? 101.773 73.392  68.832 1.00 37.43  ? 647 ALA A CB  1 
ATOM   1924 N N   . THR A 1 250 ? 103.720 74.884  71.033 1.00 39.33  ? 648 THR A N   1 
ATOM   1925 C CA  . THR A 1 250 ? 104.874 74.807  71.943 1.00 39.72  ? 648 THR A CA  1 
ATOM   1926 C C   . THR A 1 250 ? 104.622 75.461  73.308 1.00 40.33  ? 648 THR A C   1 
ATOM   1927 O O   . THR A 1 250 ? 105.444 75.313  74.214 1.00 40.66  ? 648 THR A O   1 
ATOM   1928 C CB  . THR A 1 250 ? 106.141 75.479  71.354 1.00 39.14  ? 648 THR A CB  1 
ATOM   1929 O OG1 . THR A 1 250 ? 106.040 76.906  71.457 1.00 39.44  ? 648 THR A OG1 1 
ATOM   1930 C CG2 . THR A 1 250 ? 106.380 75.092  69.899 1.00 38.89  ? 648 THR A CG2 1 
ATOM   1931 N N   . ASN A 1 251 ? 103.496 76.164  73.453 1.00 41.81  ? 649 ASN A N   1 
ATOM   1932 C CA  . ASN A 1 251 ? 103.262 77.092  74.557 1.00 42.55  ? 649 ASN A CA  1 
ATOM   1933 C C   . ASN A 1 251 ? 101.990 76.700  75.320 1.00 42.84  ? 649 ASN A C   1 
ATOM   1934 O O   . ASN A 1 251 ? 100.876 76.881  74.822 1.00 43.90  ? 649 ASN A O   1 
ATOM   1935 C CB  . ASN A 1 251 ? 103.158 78.509  73.983 1.00 42.88  ? 649 ASN A CB  1 
ATOM   1936 C CG  . ASN A 1 251 ? 103.372 79.585  75.029 1.00 43.86  ? 649 ASN A CG  1 
ATOM   1937 O OD1 . ASN A 1 251 ? 102.613 79.684  75.989 1.00 44.85  ? 649 ASN A OD1 1 
ATOM   1938 N ND2 . ASN A 1 251 ? 104.402 80.408  74.841 1.00 44.47  ? 649 ASN A ND2 1 
ATOM   1939 N N   . GLU A 1 252 ? 102.168 76.162  76.527 1.00 43.10  ? 650 GLU A N   1 
ATOM   1940 C CA  . GLU A 1 252 ? 101.058 75.653  77.347 1.00 43.24  ? 650 GLU A CA  1 
ATOM   1941 C C   . GLU A 1 252 ? 100.100 76.754  77.815 1.00 42.95  ? 650 GLU A C   1 
ATOM   1942 O O   . GLU A 1 252 ? 98.896  76.517  77.955 1.00 42.14  ? 650 GLU A O   1 
ATOM   1943 C CB  . GLU A 1 252 ? 101.615 74.879  78.556 1.00 44.26  ? 650 GLU A CB  1 
ATOM   1944 C CG  . GLU A 1 252 ? 100.586 74.246  79.497 1.00 45.24  ? 650 GLU A CG  1 
ATOM   1945 C CD  . GLU A 1 252 ? 99.718  73.180  78.849 1.00 45.88  ? 650 GLU A CD  1 
ATOM   1946 O OE1 . GLU A 1 252 ? 99.990  72.763  77.703 1.00 46.83  ? 650 GLU A OE1 1 
ATOM   1947 O OE2 . GLU A 1 252 ? 98.748  72.742  79.504 1.00 47.51  ? 650 GLU A OE2 1 
ATOM   1948 N N   . ASP A 1 253 ? 100.649 77.938  78.075 1.00 42.93  ? 651 ASP A N   1 
ATOM   1949 C CA  . ASP A 1 253 ? 99.856  79.119  78.412 1.00 43.02  ? 651 ASP A CA  1 
ATOM   1950 C C   . ASP A 1 253 ? 98.917  79.519  77.270 1.00 41.58  ? 651 ASP A C   1 
ATOM   1951 O O   . ASP A 1 253 ? 97.723  79.727  77.484 1.00 41.18  ? 651 ASP A O   1 
ATOM   1952 C CB  . ASP A 1 253 ? 100.779 80.294  78.785 1.00 44.94  ? 651 ASP A CB  1 
ATOM   1953 C CG  . ASP A 1 253 ? 101.310 80.197  80.211 0.81 47.09  ? 651 ASP A CG  1 
ATOM   1954 O OD1 . ASP A 1 253 ? 100.506 79.987  81.150 1.00 47.52  ? 651 ASP A OD1 1 
ATOM   1955 O OD2 . ASP A 1 253 ? 102.541 80.342  80.393 1.00 49.56  ? 651 ASP A OD2 1 
ATOM   1956 N N   . HIS A 1 254 ? 99.459  79.606  76.060 1.00 39.96  ? 652 HIS A N   1 
ATOM   1957 C CA  . HIS A 1 254 ? 98.664  79.956  74.878 1.00 38.88  ? 652 HIS A CA  1 
ATOM   1958 C C   . HIS A 1 254 ? 97.647  78.866  74.523 1.00 38.37  ? 652 HIS A C   1 
ATOM   1959 O O   . HIS A 1 254 ? 96.543  79.178  74.080 1.00 37.55  ? 652 HIS A O   1 
ATOM   1960 C CB  . HIS A 1 254 ? 99.577  80.264  73.687 1.00 38.16  ? 652 HIS A CB  1 
ATOM   1961 C CG  . HIS A 1 254 ? 100.412 81.495  73.872 1.00 37.31  ? 652 HIS A CG  1 
ATOM   1962 N ND1 . HIS A 1 254 ? 101.202 82.016  72.870 1.00 36.86  ? 652 HIS A ND1 1 
ATOM   1963 C CD2 . HIS A 1 254 ? 100.562 82.321  74.935 1.00 37.13  ? 652 HIS A CD2 1 
ATOM   1964 C CE1 . HIS A 1 254 ? 101.817 83.098  73.314 1.00 36.62  ? 652 HIS A CE1 1 
ATOM   1965 N NE2 . HIS A 1 254 ? 101.443 83.306  74.564 1.00 36.83  ? 652 HIS A NE2 1 
ATOM   1966 N N   . ARG A 1 255 ? 98.019  77.600  74.720 1.00 38.62  ? 653 ARG A N   1 
ATOM   1967 C CA  . ARG A 1 255 ? 97.069  76.482  74.617 1.00 38.84  ? 653 ARG A CA  1 
ATOM   1968 C C   . ARG A 1 255 ? 95.901  76.653  75.585 1.00 39.20  ? 653 ARG A C   1 
ATOM   1969 O O   . ARG A 1 255 ? 94.745  76.455  75.207 1.00 39.37  ? 653 ARG A O   1 
ATOM   1970 C CB  . ARG A 1 255 ? 97.750  75.137  74.900 1.00 39.01  ? 653 ARG A CB  1 
ATOM   1971 C CG  . ARG A 1 255 ? 98.542  74.557  73.740 1.00 38.98  ? 653 ARG A CG  1 
ATOM   1972 C CD  . ARG A 1 255 ? 99.158  73.222  74.138 1.00 38.83  ? 653 ARG A CD  1 
ATOM   1973 N NE  . ARG A 1 255 ? 99.901  72.592  73.044 1.00 38.19  ? 653 ARG A NE  1 
ATOM   1974 C CZ  . ARG A 1 255 ? 99.374  71.848  72.067 1.00 37.86  ? 653 ARG A CZ  1 
ATOM   1975 N NH1 . ARG A 1 255 ? 98.066  71.610  71.996 1.00 37.46  ? 653 ARG A NH1 1 
ATOM   1976 N NH2 . ARG A 1 255 ? 100.174 71.333  71.138 1.00 38.56  ? 653 ARG A NH2 1 
ATOM   1977 N N   . GLN A 1 256 ? 96.218  77.018  76.827 1.00 39.96  ? 654 GLN A N   1 
ATOM   1978 C CA  . GLN A 1 256 ? 95.209  77.221  77.875 1.00 40.67  ? 654 GLN A CA  1 
ATOM   1979 C C   . GLN A 1 256 ? 94.229  78.353  77.529 1.00 40.26  ? 654 GLN A C   1 
ATOM   1980 O O   . GLN A 1 256 ? 93.042  78.256  77.843 1.00 40.75  ? 654 GLN A O   1 
ATOM   1981 C CB  . GLN A 1 256 ? 95.890  77.481  79.231 1.00 41.31  ? 654 GLN A CB  1 
ATOM   1982 C CG  . GLN A 1 256 ? 94.954  77.562  80.433 1.00 42.30  ? 654 GLN A CG  1 
ATOM   1983 C CD  . GLN A 1 256 ? 94.170  76.282  80.693 1.00 42.62  ? 654 GLN A CD  1 
ATOM   1984 O OE1 . GLN A 1 256 ? 94.625  75.179  80.380 1.00 42.85  ? 654 GLN A OE1 1 
ATOM   1985 N NE2 . GLN A 1 256 ? 92.985  76.427  81.279 1.00 42.48  ? 654 GLN A NE2 1 
ATOM   1986 N N   . ILE A 1 257 ? 94.725  79.408  76.878 1.00 39.58  ? 655 ILE A N   1 
ATOM   1987 C CA  . ILE A 1 257 ? 93.865  80.481  76.351 1.00 38.83  ? 655 ILE A CA  1 
ATOM   1988 C C   . ILE A 1 257 ? 92.865  79.908  75.340 1.00 37.88  ? 655 ILE A C   1 
ATOM   1989 O O   . ILE A 1 257 ? 91.669  80.192  75.417 1.00 37.23  ? 655 ILE A O   1 
ATOM   1990 C CB  . ILE A 1 257 ? 94.685  81.620  75.686 1.00 38.45  ? 655 ILE A CB  1 
ATOM   1991 C CG1 . ILE A 1 257 ? 95.515  82.368  76.734 1.00 38.41  ? 655 ILE A CG1 1 
ATOM   1992 C CG2 . ILE A 1 257 ? 93.776  82.612  74.960 1.00 38.32  ? 655 ILE A CG2 1 
ATOM   1993 C CD1 . ILE A 1 257 ? 96.616  83.229  76.150 1.00 38.66  ? 655 ILE A CD1 1 
ATOM   1994 N N   . LEU A 1 258 ? 93.367  79.111  74.399 1.00 37.56  ? 656 LEU A N   1 
ATOM   1995 C CA  . LEU A 1 258 ? 92.518  78.453  73.395 1.00 37.41  ? 656 LEU A CA  1 
ATOM   1996 C C   . LEU A 1 258 ? 91.456  77.544  74.032 1.00 37.11  ? 656 LEU A C   1 
ATOM   1997 O O   . LEU A 1 258 ? 90.300  77.570  73.617 1.00 36.03  ? 656 LEU A O   1 
ATOM   1998 C CB  . LEU A 1 258 ? 93.365  77.673  72.370 1.00 37.19  ? 656 LEU A CB  1 
ATOM   1999 C CG  . LEU A 1 258 ? 93.844  78.420  71.115 1.00 37.60  ? 656 LEU A CG  1 
ATOM   2000 C CD1 . LEU A 1 258 ? 94.590  79.717  71.412 1.00 37.27  ? 656 LEU A CD1 1 
ATOM   2001 C CD2 . LEU A 1 258 ? 94.718  77.496  70.275 1.00 37.73  ? 656 LEU A CD2 1 
ATOM   2002 N N   . ARG A 1 259 ? 91.852  76.766  75.043 1.00 38.26  ? 657 ARG A N   1 
ATOM   2003 C CA  . ARG A 1 259 ? 90.934  75.853  75.755 1.00 38.77  ? 657 ARG A CA  1 
ATOM   2004 C C   . ARG A 1 259 ? 89.726  76.559  76.368 1.00 38.85  ? 657 ARG A C   1 
ATOM   2005 O O   . ARG A 1 259 ? 88.586  76.133  76.172 1.00 38.35  ? 657 ARG A O   1 
ATOM   2006 C CB  . ARG A 1 259 ? 91.667  75.101  76.873 1.00 38.87  ? 657 ARG A CB  1 
ATOM   2007 C CG  . ARG A 1 259 ? 92.648  74.049  76.396 1.00 38.78  ? 657 ARG A CG  1 
ATOM   2008 C CD  . ARG A 1 259 ? 93.317  73.358  77.573 1.00 38.80  ? 657 ARG A CD  1 
ATOM   2009 N NE  . ARG A 1 259 ? 94.510  72.625  77.144 1.00 38.56  ? 657 ARG A NE  1 
ATOM   2010 C CZ  . ARG A 1 259 ? 95.732  72.712  77.678 1.00 38.98  ? 657 ARG A CZ  1 
ATOM   2011 N NH1 . ARG A 1 259 ? 95.999  73.495  78.725 1.00 39.15  ? 657 ARG A NH1 1 
ATOM   2012 N NH2 . ARG A 1 259 ? 96.713  71.975  77.159 1.00 39.30  ? 657 ARG A NH2 1 
ATOM   2013 N N   . GLU A 1 260 ? 89.987  77.635  77.104 1.00 39.84  ? 658 GLU A N   1 
ATOM   2014 C CA  . GLU A 1 260 ? 88.929  78.375  77.812 1.00 41.24  ? 658 GLU A CA  1 
ATOM   2015 C C   . GLU A 1 260 ? 88.020  79.246  76.923 1.00 40.43  ? 658 GLU A C   1 
ATOM   2016 O O   . GLU A 1 260 ? 87.003  79.758  77.396 1.00 38.85  ? 658 GLU A O   1 
ATOM   2017 C CB  . GLU A 1 260 ? 89.522  79.206  78.954 1.00 42.37  ? 658 GLU A CB  1 
ATOM   2018 C CG  . GLU A 1 260 ? 90.380  80.395  78.545 1.00 43.55  ? 658 GLU A CG  1 
ATOM   2019 C CD  . GLU A 1 260 ? 90.975  81.112  79.740 1.00 44.99  ? 658 GLU A CD  1 
ATOM   2020 O OE1 . GLU A 1 260 ? 90.935  80.553  80.859 1.00 45.27  ? 658 GLU A OE1 1 
ATOM   2021 O OE2 . GLU A 1 260 ? 91.480  82.242  79.563 1.00 45.85  ? 658 GLU A OE2 1 
ATOM   2022 N N   . ASN A 1 261 ? 88.389  79.411  75.652 1.00 39.93  ? 659 ASN A N   1 
ATOM   2023 C CA  . ASN A 1 261 ? 87.500  80.000  74.644 1.00 39.36  ? 659 ASN A CA  1 
ATOM   2024 C C   . ASN A 1 261 ? 86.922  78.941  73.685 1.00 39.65  ? 659 ASN A C   1 
ATOM   2025 O O   . ASN A 1 261 ? 86.446  79.280  72.597 1.00 39.34  ? 659 ASN A O   1 
ATOM   2026 C CB  . ASN A 1 261 ? 88.250  81.098  73.883 1.00 38.80  ? 659 ASN A CB  1 
ATOM   2027 C CG  . ASN A 1 261 ? 88.664  82.246  74.786 1.00 37.97  ? 659 ASN A CG  1 
ATOM   2028 O OD1 . ASN A 1 261 ? 89.837  82.397  75.119 1.00 38.13  ? 659 ASN A OD1 1 
ATOM   2029 N ND2 . ASN A 1 261 ? 87.696  83.051  75.202 1.00 37.38  ? 659 ASN A ND2 1 
ATOM   2030 N N   . ASN A 1 262 ? 86.945  77.670  74.103 1.00 40.37  ? 660 ASN A N   1 
ATOM   2031 C CA  . ASN A 1 262 ? 86.348  76.557  73.354 1.00 40.92  ? 660 ASN A CA  1 
ATOM   2032 C C   . ASN A 1 262 ? 86.844  76.476  71.902 1.00 39.15  ? 660 ASN A C   1 
ATOM   2033 O O   . ASN A 1 262 ? 86.059  76.388  70.954 1.00 38.18  ? 660 ASN A O   1 
ATOM   2034 C CB  . ASN A 1 262 ? 84.811  76.621  73.442 1.00 43.03  ? 660 ASN A CB  1 
ATOM   2035 C CG  . ASN A 1 262 ? 84.276  76.043  74.742 1.00 45.05  ? 660 ASN A CG  1 
ATOM   2036 O OD1 . ASN A 1 262 ? 83.447  75.132  74.727 1.00 49.43  ? 660 ASN A OD1 1 
ATOM   2037 N ND2 . ASN A 1 262 ? 84.758  76.554  75.871 1.00 44.57  ? 660 ASN A ND2 1 
ATOM   2038 N N   . CYS A 1 263 ? 88.165  76.501  71.747 1.00 37.10  ? 661 CYS A N   1 
ATOM   2039 C CA  . CYS A 1 263 ? 88.776  76.565  70.425 1.00 36.35  ? 661 CYS A CA  1 
ATOM   2040 C C   . CYS A 1 263 ? 88.707  75.223  69.697 1.00 35.95  ? 661 CYS A C   1 
ATOM   2041 O O   . CYS A 1 263 ? 88.182  75.147  68.586 1.00 35.77  ? 661 CYS A O   1 
ATOM   2042 C CB  . CYS A 1 263 ? 90.223  77.045  70.521 1.00 35.78  ? 661 CYS A CB  1 
ATOM   2043 S SG  . CYS A 1 263 ? 90.978  77.354  68.915 1.00 35.14  ? 661 CYS A SG  1 
ATOM   2044 N N   . LEU A 1 264 ? 89.214  74.170  70.333 1.00 34.98  ? 662 LEU A N   1 
ATOM   2045 C CA  . LEU A 1 264 ? 89.276  72.840  69.708 1.00 35.23  ? 662 LEU A CA  1 
ATOM   2046 C C   . LEU A 1 264 ? 87.901  72.351  69.240 1.00 35.06  ? 662 LEU A C   1 
ATOM   2047 O O   . LEU A 1 264 ? 87.768  71.829  68.130 1.00 34.67  ? 662 LEU A O   1 
ATOM   2048 C CB  . LEU A 1 264 ? 89.895  71.818  70.666 1.00 35.30  ? 662 LEU A CB  1 
ATOM   2049 C CG  . LEU A 1 264 ? 91.373  71.997  71.024 1.00 35.67  ? 662 LEU A CG  1 
ATOM   2050 C CD1 . LEU A 1 264 ? 91.699  71.283  72.328 1.00 36.05  ? 662 LEU A CD1 1 
ATOM   2051 C CD2 . LEU A 1 264 ? 92.279  71.505  69.903 1.00 35.73  ? 662 LEU A CD2 1 
ATOM   2052 N N   . GLN A 1 265 ? 86.890  72.545  70.088 1.00 34.72  ? 663 GLN A N   1 
ATOM   2053 C CA  . GLN A 1 265 ? 85.499  72.176  69.759 1.00 34.41  ? 663 GLN A CA  1 
ATOM   2054 C C   . GLN A 1 265 ? 84.914  73.017  68.612 1.00 32.29  ? 663 GLN A C   1 
ATOM   2055 O O   . GLN A 1 265 ? 84.151  72.501  67.795 1.00 32.16  ? 663 GLN A O   1 
ATOM   2056 C CB  . GLN A 1 265 ? 84.561  72.187  70.993 1.00 36.02  ? 663 GLN A CB  1 
ATOM   2057 C CG  . GLN A 1 265 ? 84.713  73.334  71.988 1.00 37.73  ? 663 GLN A CG  1 
ATOM   2058 C CD  . GLN A 1 265 ? 85.719  73.048  73.099 1.00 38.80  ? 663 GLN A CD  1 
ATOM   2059 O OE1 . GLN A 1 265 ? 86.932  73.113  72.882 1.00 38.01  ? 663 GLN A OE1 1 
ATOM   2060 N NE2 . GLN A 1 265 ? 85.219  72.750  74.298 1.00 39.97  ? 663 GLN A NE2 1 
ATOM   2061 N N   . THR A 1 266 ? 85.277  74.297  68.553 1.00 31.20  ? 664 THR A N   1 
ATOM   2062 C CA  . THR A 1 266 ? 84.928  75.163  67.414 1.00 29.85  ? 664 THR A CA  1 
ATOM   2063 C C   . THR A 1 266 ? 85.646  74.726  66.124 1.00 29.17  ? 664 THR A C   1 
ATOM   2064 O O   . THR A 1 266 ? 85.043  74.733  65.048 1.00 27.46  ? 664 THR A O   1 
ATOM   2065 C CB  . THR A 1 266 ? 85.236  76.644  67.728 1.00 29.58  ? 664 THR A CB  1 
ATOM   2066 O OG1 . THR A 1 266 ? 84.447  77.058  68.848 1.00 29.66  ? 664 THR A OG1 1 
ATOM   2067 C CG2 . THR A 1 266 ? 84.927  77.553  66.534 1.00 29.32  ? 664 THR A CG2 1 
ATOM   2068 N N   . LEU A 1 267 ? 86.920  74.347  66.243 1.00 29.09  ? 665 LEU A N   1 
ATOM   2069 C CA  . LEU A 1 267 ? 87.687  73.805  65.113 1.00 29.57  ? 665 LEU A CA  1 
ATOM   2070 C C   . LEU A 1 267 ? 87.083  72.514  64.558 1.00 29.76  ? 665 LEU A C   1 
ATOM   2071 O O   . LEU A 1 267 ? 87.165  72.269  63.354 1.00 29.60  ? 665 LEU A O   1 
ATOM   2072 C CB  . LEU A 1 267 ? 89.152  73.562  65.497 1.00 29.74  ? 665 LEU A CB  1 
ATOM   2073 C CG  . LEU A 1 267 ? 90.000  74.796  65.816 1.00 30.11  ? 665 LEU A CG  1 
ATOM   2074 C CD1 . LEU A 1 267 ? 91.330  74.385  66.431 1.00 30.23  ? 665 LEU A CD1 1 
ATOM   2075 C CD2 . LEU A 1 267 ? 90.221  75.658  64.581 1.00 30.14  ? 665 LEU A CD2 1 
ATOM   2076 N N   . LEU A 1 268 ? 86.480  71.701  65.426 1.00 30.24  ? 666 LEU A N   1 
ATOM   2077 C CA  . LEU A 1 268 ? 85.748  70.507  64.983 1.00 30.95  ? 666 LEU A CA  1 
ATOM   2078 C C   . LEU A 1 268 ? 84.438  70.862  64.266 1.00 32.11  ? 666 LEU A C   1 
ATOM   2079 O O   . LEU A 1 268 ? 84.108  70.250  63.245 1.00 31.87  ? 666 LEU A O   1 
ATOM   2080 C CB  . LEU A 1 268 ? 85.493  69.540  66.149 1.00 30.57  ? 666 LEU A CB  1 
ATOM   2081 C CG  . LEU A 1 268 ? 86.716  68.835  66.757 1.00 30.10  ? 666 LEU A CG  1 
ATOM   2082 C CD1 . LEU A 1 268 ? 86.273  67.877  67.853 1.00 30.45  ? 666 LEU A CD1 1 
ATOM   2083 C CD2 . LEU A 1 268 ? 87.544  68.098  65.716 1.00 29.59  ? 666 LEU A CD2 1 
ATOM   2084 N N   . GLN A 1 269 ? 83.706  71.848  64.780 1.00 33.30  ? 667 GLN A N   1 
ATOM   2085 C CA  . GLN A 1 269 ? 82.526  72.375  64.075 1.00 34.89  ? 667 GLN A CA  1 
ATOM   2086 C C   . GLN A 1 269 ? 82.890  72.959  62.701 1.00 34.53  ? 667 GLN A C   1 
ATOM   2087 O O   . GLN A 1 269 ? 82.141  72.793  61.737 1.00 34.64  ? 667 GLN A O   1 
ATOM   2088 C CB  . GLN A 1 269 ? 81.776  73.413  64.928 1.00 37.07  ? 667 GLN A CB  1 
ATOM   2089 C CG  . GLN A 1 269 ? 80.707  72.809  65.835 1.00 38.89  ? 667 GLN A CG  1 
ATOM   2090 C CD  . GLN A 1 269 ? 79.368  72.619  65.131 1.00 40.41  ? 667 GLN A CD  1 
ATOM   2091 O OE1 . GLN A 1 269 ? 78.916  71.489  64.920 1.00 41.46  ? 667 GLN A OE1 1 
ATOM   2092 N NE2 . GLN A 1 269 ? 78.728  73.728  64.762 1.00 40.73  ? 667 GLN A NE2 1 
ATOM   2093 N N   . HIS A 1 270 ? 84.045  73.620  62.617 1.00 34.22  ? 668 HIS A N   1 
ATOM   2094 C CA  . HIS A 1 270 ? 84.570  74.144  61.343 1.00 34.32  ? 668 HIS A CA  1 
ATOM   2095 C C   . HIS A 1 270 ? 84.864  73.096  60.258 1.00 34.96  ? 668 HIS A C   1 
ATOM   2096 O O   . HIS A 1 270 ? 84.925  73.443  59.077 1.00 34.58  ? 668 HIS A O   1 
ATOM   2097 C CB  . HIS A 1 270 ? 85.831  74.979  61.589 1.00 34.31  ? 668 HIS A CB  1 
ATOM   2098 C CG  . HIS A 1 270 ? 85.549  76.362  62.081 1.00 34.50  ? 668 HIS A CG  1 
ATOM   2099 N ND1 . HIS A 1 270 ? 86.456  77.391  61.959 1.00 34.66  ? 668 HIS A ND1 1 
ATOM   2100 C CD2 . HIS A 1 270 ? 84.453  76.893  62.675 1.00 34.30  ? 668 HIS A CD2 1 
ATOM   2101 C CE1 . HIS A 1 270 ? 85.937  78.494  62.468 1.00 34.87  ? 668 HIS A CE1 1 
ATOM   2102 N NE2 . HIS A 1 270 ? 84.723  78.218  62.911 1.00 34.66  ? 668 HIS A NE2 1 
ATOM   2103 N N   . LEU A 1 271 ? 85.049  71.834  60.652 1.00 35.87  ? 669 LEU A N   1 
ATOM   2104 C CA  . LEU A 1 271 ? 85.223  70.731  59.698 1.00 36.19  ? 669 LEU A CA  1 
ATOM   2105 C C   . LEU A 1 271 ? 83.946  70.421  58.899 1.00 37.68  ? 669 LEU A C   1 
ATOM   2106 O O   . LEU A 1 271 ? 84.022  69.752  57.869 1.00 37.34  ? 669 LEU A O   1 
ATOM   2107 C CB  . LEU A 1 271 ? 85.712  69.459  60.410 1.00 35.85  ? 669 LEU A CB  1 
ATOM   2108 C CG  . LEU A 1 271 ? 87.007  69.520  61.235 1.00 35.59  ? 669 LEU A CG  1 
ATOM   2109 C CD1 . LEU A 1 271 ? 87.314  68.168  61.862 1.00 35.71  ? 669 LEU A CD1 1 
ATOM   2110 C CD2 . LEU A 1 271 ? 88.190  69.991  60.402 1.00 35.89  ? 669 LEU A CD2 1 
ATOM   2111 N N   . LYS A 1 272 ? 82.791  70.901  59.376 1.00 39.89  ? 670 LYS A N   1 
ATOM   2112 C CA  . LYS A 1 272 ? 81.498  70.752  58.687 1.00 41.23  ? 670 LYS A CA  1 
ATOM   2113 C C   . LYS A 1 272 ? 81.055  71.993  57.875 1.00 41.15  ? 670 LYS A C   1 
ATOM   2114 O O   . LYS A 1 272 ? 79.916  72.048  57.400 1.00 41.10  ? 670 LYS A O   1 
ATOM   2115 C CB  . LYS A 1 272 ? 80.415  70.404  59.723 1.00 42.90  ? 670 LYS A CB  1 
ATOM   2116 C CG  . LYS A 1 272 ? 80.600  69.048  60.398 1.00 44.23  ? 670 LYS A CG  1 
ATOM   2117 C CD  . LYS A 1 272 ? 80.085  69.033  61.832 1.00 45.06  ? 670 LYS A CD  1 
ATOM   2118 C CE  . LYS A 1 272 ? 78.584  69.260  61.919 1.00 45.99  ? 670 LYS A CE  1 
ATOM   2119 N NZ  . LYS A 1 272 ? 78.141  69.352  63.337 1.00 46.77  ? 670 LYS A NZ  1 
ATOM   2120 N N   . SER A 1 273 ? 81.945  72.971  57.699 1.00 41.24  ? 671 SER A N   1 
ATOM   2121 C CA  . SER A 1 273 ? 81.604  74.236  57.024 1.00 41.30  ? 671 SER A CA  1 
ATOM   2122 C C   . SER A 1 273 ? 81.439  74.069  55.511 1.00 41.81  ? 671 SER A C   1 
ATOM   2123 O O   . SER A 1 273 ? 82.051  73.177  54.911 1.00 41.38  ? 671 SER A O   1 
ATOM   2124 C CB  . SER A 1 273 ? 82.682  75.293  57.303 1.00 41.10  ? 671 SER A CB  1 
ATOM   2125 O OG  . SER A 1 273 ? 82.446  76.480  56.569 1.00 41.12  ? 671 SER A OG  1 
ATOM   2126 N N   . HIS A 1 274 ? 80.619  74.933  54.905 1.00 41.62  ? 672 HIS A N   1 
ATOM   2127 C CA  . HIS A 1 274 ? 80.468  74.965  53.440 1.00 41.57  ? 672 HIS A CA  1 
ATOM   2128 C C   . HIS A 1 274 ? 81.582  75.770  52.748 1.00 38.43  ? 672 HIS A C   1 
ATOM   2129 O O   . HIS A 1 274 ? 81.710  75.722  51.525 1.00 38.45  ? 672 HIS A O   1 
ATOM   2130 C CB  . HIS A 1 274 ? 79.048  75.406  53.014 1.00 44.12  ? 672 HIS A CB  1 
ATOM   2131 C CG  . HIS A 1 274 ? 78.795  76.882  53.096 1.00 47.35  ? 672 HIS A CG  1 
ATOM   2132 N ND1 . HIS A 1 274 ? 78.397  77.509  54.259 1.00 49.11  ? 672 HIS A ND1 1 
ATOM   2133 C CD2 . HIS A 1 274 ? 78.838  77.846  52.145 1.00 49.06  ? 672 HIS A CD2 1 
ATOM   2134 C CE1 . HIS A 1 274 ? 78.228  78.799  54.026 1.00 49.62  ? 672 HIS A CE1 1 
ATOM   2135 N NE2 . HIS A 1 274 ? 78.490  79.030  52.751 1.00 49.68  ? 672 HIS A NE2 1 
ATOM   2136 N N   . SER A 1 275 ? 82.379  76.503  53.531 1.00 35.86  ? 673 SER A N   1 
ATOM   2137 C CA  . SER A 1 275 ? 83.646  77.075  53.055 1.00 33.85  ? 673 SER A CA  1 
ATOM   2138 C C   . SER A 1 275 ? 84.770  76.054  53.223 1.00 32.13  ? 673 SER A C   1 
ATOM   2139 O O   . SER A 1 275 ? 85.061  75.635  54.340 1.00 30.49  ? 673 SER A O   1 
ATOM   2140 C CB  . SER A 1 275 ? 84.001  78.345  53.838 1.00 33.90  ? 673 SER A CB  1 
ATOM   2141 O OG  . SER A 1 275 ? 85.342  78.756  53.601 1.00 33.15  ? 673 SER A OG  1 
ATOM   2142 N N   . LEU A 1 276 ? 85.404  75.671  52.116 1.00 31.48  ? 674 LEU A N   1 
ATOM   2143 C CA  . LEU A 1 276 ? 86.564  74.767  52.157 1.00 31.10  ? 674 LEU A CA  1 
ATOM   2144 C C   . LEU A 1 276 ? 87.827  75.437  52.715 1.00 30.20  ? 674 LEU A C   1 
ATOM   2145 O O   . LEU A 1 276 ? 88.716  74.750  53.205 1.00 30.36  ? 674 LEU A O   1 
ATOM   2146 C CB  . LEU A 1 276 ? 86.842  74.169  50.771 1.00 30.93  ? 674 LEU A CB  1 
ATOM   2147 C CG  . LEU A 1 276 ? 85.707  73.348  50.141 1.00 31.04  ? 674 LEU A CG  1 
ATOM   2148 C CD1 . LEU A 1 276 ? 86.195  72.695  48.857 1.00 31.23  ? 674 LEU A CD1 1 
ATOM   2149 C CD2 . LEU A 1 276 ? 85.155  72.290  51.086 1.00 30.91  ? 674 LEU A CD2 1 
ATOM   2150 N N   . THR A 1 277 ? 87.902  76.765  52.641 1.00 29.63  ? 675 THR A N   1 
ATOM   2151 C CA  . THR A 1 277 ? 88.938  77.534  53.338 1.00 29.56  ? 675 THR A CA  1 
ATOM   2152 C C   . THR A 1 277 ? 88.849  77.340  54.860 1.00 29.87  ? 675 THR A C   1 
ATOM   2153 O O   . THR A 1 277 ? 89.873  77.170  55.526 1.00 29.48  ? 675 THR A O   1 
ATOM   2154 C CB  . THR A 1 277 ? 88.838  79.039  52.995 1.00 29.67  ? 675 THR A CB  1 
ATOM   2155 O OG1 . THR A 1 277 ? 88.974  79.218  51.578 1.00 29.90  ? 675 THR A OG1 1 
ATOM   2156 C CG2 . THR A 1 277 ? 89.913  79.852  53.709 1.00 29.82  ? 675 THR A CG2 1 
ATOM   2157 N N   . ILE A 1 278 ? 87.629  77.363  55.398 1.00 30.33  ? 676 ILE A N   1 
ATOM   2158 C CA  . ILE A 1 278 ? 87.404  77.155  56.836 1.00 30.84  ? 676 ILE A CA  1 
ATOM   2159 C C   . ILE A 1 278 ? 87.792  75.734  57.258 1.00 31.06  ? 676 ILE A C   1 
ATOM   2160 O O   . ILE A 1 278 ? 88.451  75.548  58.290 1.00 31.05  ? 676 ILE A O   1 
ATOM   2161 C CB  . ILE A 1 278 ? 85.938  77.468  57.246 1.00 30.83  ? 676 ILE A CB  1 
ATOM   2162 C CG1 . ILE A 1 278 ? 85.677  78.972  57.101 1.00 31.04  ? 676 ILE A CG1 1 
ATOM   2163 C CG2 . ILE A 1 278 ? 85.652  77.021  58.682 1.00 30.59  ? 676 ILE A CG2 1 
ATOM   2164 C CD1 . ILE A 1 278 ? 84.241  79.402  57.328 1.00 31.27  ? 676 ILE A CD1 1 
ATOM   2165 N N   . VAL A 1 279 ? 87.383  74.746  56.460 1.00 31.22  ? 677 VAL A N   1 
ATOM   2166 C CA  . VAL A 1 279 ? 87.711  73.343  56.731 1.00 31.22  ? 677 VAL A CA  1 
ATOM   2167 C C   . VAL A 1 279 ? 89.227  73.184  56.695 1.00 31.51  ? 677 VAL A C   1 
ATOM   2168 O O   . VAL A 1 279 ? 89.815  72.639  57.630 1.00 32.52  ? 677 VAL A O   1 
ATOM   2169 C CB  . VAL A 1 279 ? 87.045  72.368  55.724 1.00 31.26  ? 677 VAL A CB  1 
ATOM   2170 C CG1 . VAL A 1 279 ? 87.465  70.924  55.986 1.00 31.58  ? 677 VAL A CG1 1 
ATOM   2171 C CG2 . VAL A 1 279 ? 85.528  72.454  55.804 1.00 30.90  ? 677 VAL A CG2 1 
ATOM   2172 N N   . SER A 1 280 ? 89.845  73.685  55.624 1.00 31.21  ? 678 SER A N   1 
ATOM   2173 C CA  . SER A 1 280 ? 91.300  73.601  55.432 1.00 31.12  ? 678 SER A CA  1 
ATOM   2174 C C   . SER A 1 280 ? 92.073  74.245  56.585 1.00 30.50  ? 678 SER A C   1 
ATOM   2175 O O   . SER A 1 280 ? 92.975  73.625  57.151 1.00 30.75  ? 678 SER A O   1 
ATOM   2176 C CB  . SER A 1 280 ? 91.704  74.245  54.097 1.00 31.26  ? 678 SER A CB  1 
ATOM   2177 O OG  . SER A 1 280 ? 93.074  74.022  53.811 1.00 32.35  ? 678 SER A OG  1 
ATOM   2178 N N   . ASN A 1 281 ? 91.703  75.478  56.929 1.00 29.98  ? 679 ASN A N   1 
ATOM   2179 C CA  . ASN A 1 281 ? 92.298  76.196  58.064 1.00 29.69  ? 679 ASN A CA  1 
ATOM   2180 C C   . ASN A 1 281 ? 92.201  75.404  59.367 1.00 29.61  ? 679 ASN A C   1 
ATOM   2181 O O   . ASN A 1 281 ? 93.194  75.262  60.080 1.00 30.08  ? 679 ASN A O   1 
ATOM   2182 C CB  . ASN A 1 281 ? 91.634  77.571  58.255 1.00 29.75  ? 679 ASN A CB  1 
ATOM   2183 C CG  . ASN A 1 281 ? 92.118  78.614  57.256 1.00 29.55  ? 679 ASN A CG  1 
ATOM   2184 O OD1 . ASN A 1 281 ? 93.057  78.387  56.488 1.00 29.34  ? 679 ASN A OD1 1 
ATOM   2185 N ND2 . ASN A 1 281 ? 91.470  79.775  57.268 1.00 29.21  ? 679 ASN A ND2 1 
ATOM   2186 N N   . ALA A 1 282 ? 91.007  74.889  59.662 1.00 29.72  ? 680 ALA A N   1 
ATOM   2187 C CA  . ALA A 1 282 ? 90.778  74.068  60.858 1.00 29.63  ? 680 ALA A CA  1 
ATOM   2188 C C   . ALA A 1 282 ? 91.642  72.799  60.875 1.00 29.34  ? 680 ALA A C   1 
ATOM   2189 O O   . ALA A 1 282 ? 92.233  72.460  61.900 1.00 28.66  ? 680 ALA A O   1 
ATOM   2190 C CB  . ALA A 1 282 ? 89.303  73.708  60.982 1.00 29.56  ? 680 ALA A CB  1 
ATOM   2191 N N   . CYS A 1 283 ? 91.721  72.111  59.737 1.00 29.60  ? 681 CYS A N   1 
ATOM   2192 C CA  . CYS A 1 283 ? 92.584  70.929  59.607 1.00 30.06  ? 681 CYS A CA  1 
ATOM   2193 C C   . CYS A 1 283 ? 94.056  71.256  59.883 1.00 29.73  ? 681 CYS A C   1 
ATOM   2194 O O   . CYS A 1 283 ? 94.759  70.453  60.488 1.00 28.97  ? 681 CYS A O   1 
ATOM   2195 C CB  . CYS A 1 283 ? 92.446  70.294  58.219 1.00 30.26  ? 681 CYS A CB  1 
ATOM   2196 S SG  . CYS A 1 283 ? 90.849  69.512  57.915 1.00 29.92  ? 681 CYS A SG  1 
ATOM   2197 N N   . GLY A 1 284 ? 94.502  72.432  59.439 1.00 29.96  ? 682 GLY A N   1 
ATOM   2198 C CA  . GLY A 1 284 ? 95.850  72.926  59.724 1.00 30.18  ? 682 GLY A CA  1 
ATOM   2199 C C   . GLY A 1 284 ? 96.082  73.252  61.193 1.00 30.63  ? 682 GLY A C   1 
ATOM   2200 O O   . GLY A 1 284 ? 97.145  72.950  61.742 1.00 30.14  ? 682 GLY A O   1 
ATOM   2201 N N   . THR A 1 285 ? 95.091  73.875  61.828 1.00 30.73  ? 683 THR A N   1 
ATOM   2202 C CA  . THR A 1 285 ? 95.172  74.211  63.249 1.00 31.02  ? 683 THR A CA  1 
ATOM   2203 C C   . THR A 1 285 ? 95.132  72.944  64.114 1.00 31.74  ? 683 THR A C   1 
ATOM   2204 O O   . THR A 1 285 ? 95.910  72.815  65.062 1.00 32.06  ? 683 THR A O   1 
ATOM   2205 C CB  . THR A 1 285 ? 94.045  75.181  63.669 1.00 31.10  ? 683 THR A CB  1 
ATOM   2206 O OG1 . THR A 1 285 ? 94.003  76.293  62.763 1.00 30.39  ? 683 THR A OG1 1 
ATOM   2207 C CG2 . THR A 1 285 ? 94.267  75.704  65.090 1.00 31.15  ? 683 THR A CG2 1 
ATOM   2208 N N   . LEU A 1 286 ? 94.237  72.015  63.782 1.00 31.73  ? 684 LEU A N   1 
ATOM   2209 C CA  . LEU A 1 286 ? 94.166  70.732  64.488 1.00 32.45  ? 684 LEU A CA  1 
ATOM   2210 C C   . LEU A 1 286 ? 95.451  69.896  64.333 1.00 32.06  ? 684 LEU A C   1 
ATOM   2211 O O   . LEU A 1 286 ? 95.880  69.251  65.291 1.00 31.22  ? 684 LEU A O   1 
ATOM   2212 C CB  . LEU A 1 286 ? 92.939  69.929  64.037 1.00 33.27  ? 684 LEU A CB  1 
ATOM   2213 C CG  . LEU A 1 286 ? 91.569  70.495  64.434 1.00 33.63  ? 684 LEU A CG  1 
ATOM   2214 C CD1 . LEU A 1 286 ? 90.459  69.804  63.651 1.00 33.70  ? 684 LEU A CD1 1 
ATOM   2215 C CD2 . LEU A 1 286 ? 91.327  70.365  65.934 1.00 33.92  ? 684 LEU A CD2 1 
ATOM   2216 N N   . TRP A 1 287 ? 96.048  69.917  63.137 1.00 31.84  ? 685 TRP A N   1 
ATOM   2217 C CA  . TRP A 1 287 ? 97.363  69.290  62.867 1.00 32.14  ? 685 TRP A CA  1 
ATOM   2218 C C   . TRP A 1 287 ? 98.393  69.734  63.913 1.00 32.48  ? 685 TRP A C   1 
ATOM   2219 O O   . TRP A 1 287 ? 99.019  68.896  64.573 1.00 32.24  ? 685 TRP A O   1 
ATOM   2220 C CB  . TRP A 1 287 ? 97.837  69.661  61.446 1.00 31.81  ? 685 TRP A CB  1 
ATOM   2221 C CG  . TRP A 1 287 ? 99.094  68.994  60.897 1.00 31.75  ? 685 TRP A CG  1 
ATOM   2222 C CD1 . TRP A 1 287 ? 100.035 68.259  61.576 1.00 32.02  ? 685 TRP A CD1 1 
ATOM   2223 C CD2 . TRP A 1 287 ? 99.554  69.062  59.540 1.00 31.74  ? 685 TRP A CD2 1 
ATOM   2224 N NE1 . TRP A 1 287 ? 101.031 67.854  60.722 1.00 31.66  ? 685 TRP A NE1 1 
ATOM   2225 C CE2 . TRP A 1 287 ? 100.763 68.334  59.467 1.00 31.96  ? 685 TRP A CE2 1 
ATOM   2226 C CE3 . TRP A 1 287 ? 99.060  69.667  58.375 1.00 31.29  ? 685 TRP A CE3 1 
ATOM   2227 C CZ2 . TRP A 1 287 ? 101.479 68.187  58.274 1.00 32.10  ? 685 TRP A CZ2 1 
ATOM   2228 C CZ3 . TRP A 1 287 ? 99.773  69.523  57.191 1.00 31.37  ? 685 TRP A CZ3 1 
ATOM   2229 C CH2 . TRP A 1 287 ? 100.969 68.788  57.151 1.00 31.90  ? 685 TRP A CH2 1 
ATOM   2230 N N   . ASN A 1 288 ? 98.536  71.048  64.074 1.00 32.74  ? 686 ASN A N   1 
ATOM   2231 C CA  . ASN A 1 288 ? 99.503  71.621  65.017 1.00 33.48  ? 686 ASN A CA  1 
ATOM   2232 C C   . ASN A 1 288 ? 99.174  71.330  66.482 1.00 34.04  ? 686 ASN A C   1 
ATOM   2233 O O   . ASN A 1 288 ? 100.053 70.923  67.244 1.00 35.15  ? 686 ASN A O   1 
ATOM   2234 C CB  . ASN A 1 288 ? 99.626  73.135  64.814 1.00 33.42  ? 686 ASN A CB  1 
ATOM   2235 C CG  . ASN A 1 288 ? 100.306 73.497  63.506 1.00 33.43  ? 686 ASN A CG  1 
ATOM   2236 O OD1 . ASN A 1 288 ? 101.317 72.904  63.142 1.00 33.17  ? 686 ASN A OD1 1 
ATOM   2237 N ND2 . ASN A 1 288 ? 99.762  74.482  62.799 1.00 34.02  ? 686 ASN A ND2 1 
ATOM   2238 N N   . LEU A 1 289 ? 97.916  71.533  66.866 1.00 34.60  ? 687 LEU A N   1 
ATOM   2239 C CA  . LEU A 1 289 ? 97.496  71.399  68.268 1.00 35.37  ? 687 LEU A CA  1 
ATOM   2240 C C   . LEU A 1 289 ? 97.415  69.956  68.770 1.00 36.82  ? 687 LEU A C   1 
ATOM   2241 O O   . LEU A 1 289 ? 97.511  69.719  69.976 1.00 37.44  ? 687 LEU A O   1 
ATOM   2242 C CB  . LEU A 1 289 ? 96.159  72.110  68.495 1.00 34.97  ? 687 LEU A CB  1 
ATOM   2243 C CG  . LEU A 1 289 ? 96.148  73.616  68.214 1.00 34.47  ? 687 LEU A CG  1 
ATOM   2244 C CD1 . LEU A 1 289 ? 94.743  74.170  68.400 1.00 34.49  ? 687 LEU A CD1 1 
ATOM   2245 C CD2 . LEU A 1 289 ? 97.146  74.351  69.094 1.00 34.64  ? 687 LEU A CD2 1 
ATOM   2246 N N   . SER A 1 290 ? 97.255  69.000  67.855 1.00 38.61  ? 688 SER A N   1 
ATOM   2247 C CA  . SER A 1 290 ? 97.245  67.574  68.201 1.00 40.54  ? 688 SER A CA  1 
ATOM   2248 C C   . SER A 1 290 ? 98.646  66.939  68.379 1.00 41.50  ? 688 SER A C   1 
ATOM   2249 O O   . SER A 1 290 ? 98.739  65.757  68.719 1.00 40.77  ? 688 SER A O   1 
ATOM   2250 C CB  . SER A 1 290 ? 96.450  66.793  67.146 1.00 40.95  ? 688 SER A CB  1 
ATOM   2251 O OG  . SER A 1 290 ? 97.036  66.941  65.862 1.00 42.07  ? 688 SER A OG  1 
ATOM   2252 N N   . ALA A 1 291 ? 99.718  67.706  68.146 1.00 43.44  ? 689 ALA A N   1 
ATOM   2253 C CA  . ALA A 1 291 ? 101.096 67.227  68.327 1.00 44.57  ? 689 ALA A CA  1 
ATOM   2254 C C   . ALA A 1 291 ? 101.648 67.595  69.706 1.00 46.36  ? 689 ALA A C   1 
ATOM   2255 O O   . ALA A 1 291 ? 101.504 68.736  70.146 1.00 46.48  ? 689 ALA A O   1 
ATOM   2256 C CB  . ALA A 1 291 ? 101.994 67.807  67.246 1.00 44.12  ? 689 ALA A CB  1 
ATOM   2257 N N   . ARG A 1 292 ? 102.270 66.619  70.373 1.00 48.64  ? 690 ARG A N   1 
ATOM   2258 C CA  . ARG A 1 292 ? 103.084 66.835  71.584 1.00 49.98  ? 690 ARG A CA  1 
ATOM   2259 C C   . ARG A 1 292 ? 102.329 67.410  72.795 1.00 48.68  ? 690 ARG A C   1 
ATOM   2260 O O   . ARG A 1 292 ? 102.912 68.152  73.588 1.00 48.86  ? 690 ARG A O   1 
ATOM   2261 C CB  . ARG A 1 292 ? 104.297 67.727  71.264 1.00 53.40  ? 690 ARG A CB  1 
ATOM   2262 C CG  . ARG A 1 292 ? 105.093 67.314  70.029 1.00 56.74  ? 690 ARG A CG  1 
ATOM   2263 C CD  . ARG A 1 292 ? 106.297 68.213  69.737 1.00 59.36  ? 690 ARG A CD  1 
ATOM   2264 N NE  . ARG A 1 292 ? 106.116 69.625  70.107 1.00 61.83  ? 690 ARG A NE  1 
ATOM   2265 C CZ  . ARG A 1 292 ? 105.299 70.498  69.504 1.00 62.32  ? 690 ARG A CZ  1 
ATOM   2266 N NH1 . ARG A 1 292 ? 105.244 71.751  69.949 1.00 62.17  ? 690 ARG A NH1 1 
ATOM   2267 N NH2 . ARG A 1 292 ? 104.524 70.143  68.479 1.00 62.95  ? 690 ARG A NH2 1 
ATOM   2268 N N   . ASN A 1 293 ? 101.049 67.067  72.941 1.00 47.91  ? 691 ASN A N   1 
ATOM   2269 C CA  . ASN A 1 293 ? 100.240 67.533  74.075 1.00 47.40  ? 691 ASN A CA  1 
ATOM   2270 C C   . ASN A 1 293 ? 99.122  66.530  74.412 1.00 47.11  ? 691 ASN A C   1 
ATOM   2271 O O   . ASN A 1 293 ? 98.081  66.527  73.754 1.00 46.83  ? 691 ASN A O   1 
ATOM   2272 C CB  . ASN A 1 293 ? 99.652  68.918  73.772 1.00 47.62  ? 691 ASN A CB  1 
ATOM   2273 C CG  . ASN A 1 293 ? 98.996  69.558  74.986 1.00 47.61  ? 691 ASN A CG  1 
ATOM   2274 O OD1 . ASN A 1 293 ? 97.775  69.498  75.154 1.00 46.97  ? 691 ASN A OD1 1 
ATOM   2275 N ND2 . ASN A 1 293 ? 99.807  70.166  75.846 1.00 47.01  ? 691 ASN A ND2 1 
ATOM   2276 N N   . PRO A 1 294 ? 99.339  65.668  75.430 1.00 47.01  ? 692 PRO A N   1 
ATOM   2277 C CA  . PRO A 1 294 ? 98.319  64.704  75.879 1.00 46.82  ? 692 PRO A CA  1 
ATOM   2278 C C   . PRO A 1 294 ? 96.943  65.297  76.223 1.00 46.15  ? 692 PRO A C   1 
ATOM   2279 O O   . PRO A 1 294 ? 95.926  64.715  75.845 1.00 46.97  ? 692 PRO A O   1 
ATOM   2280 C CB  . PRO A 1 294 ? 98.959  64.081  77.124 1.00 46.50  ? 692 PRO A CB  1 
ATOM   2281 C CG  . PRO A 1 294 ? 100.418 64.142  76.848 1.00 46.09  ? 692 PRO A CG  1 
ATOM   2282 C CD  . PRO A 1 294 ? 100.639 65.417  76.084 1.00 46.23  ? 692 PRO A CD  1 
ATOM   2283 N N   . LYS A 1 295 ? 96.925  66.424  76.938 1.00 46.14  ? 693 LYS A N   1 
ATOM   2284 C CA  . LYS A 1 295 ? 95.679  67.136  77.302 1.00 46.19  ? 693 LYS A CA  1 
ATOM   2285 C C   . LYS A 1 295 ? 94.734  67.348  76.119 1.00 45.01  ? 693 LYS A C   1 
ATOM   2286 O O   . LYS A 1 295 ? 93.587  66.896  76.140 1.00 44.94  ? 693 LYS A O   1 
ATOM   2287 C CB  . LYS A 1 295 ? 95.996  68.503  77.937 1.00 47.76  ? 693 LYS A CB  1 
ATOM   2288 C CG  . LYS A 1 295 ? 96.077  68.494  79.458 1.00 49.36  ? 693 LYS A CG  1 
ATOM   2289 C CD  . LYS A 1 295 ? 94.705  68.678  80.099 1.00 50.58  ? 693 LYS A CD  1 
ATOM   2290 C CE  . LYS A 1 295 ? 94.279  70.141  80.137 1.00 50.92  ? 693 LYS A CE  1 
ATOM   2291 N NZ  . LYS A 1 295 ? 92.797  70.286  80.198 1.00 51.16  ? 693 LYS A NZ  1 
ATOM   2292 N N   . ASP A 1 296 ? 95.234  68.034  75.096 1.00 43.80  ? 694 ASP A N   1 
ATOM   2293 C CA  . ASP A 1 296 ? 94.447  68.353  73.902 1.00 42.96  ? 694 ASP A CA  1 
ATOM   2294 C C   . ASP A 1 296 ? 94.235  67.134  72.997 1.00 42.76  ? 694 ASP A C   1 
ATOM   2295 O O   . ASP A 1 296 ? 93.210  67.043  72.322 1.00 41.23  ? 694 ASP A O   1 
ATOM   2296 C CB  . ASP A 1 296 ? 95.101  69.500  73.117 1.00 43.19  ? 694 ASP A CB  1 
ATOM   2297 C CG  . ASP A 1 296 ? 95.154  70.808  73.909 1.00 42.81  ? 694 ASP A CG  1 
ATOM   2298 O OD1 . ASP A 1 296 ? 94.570  70.885  75.012 1.00 42.89  ? 694 ASP A OD1 1 
ATOM   2299 O OD2 . ASP A 1 296 ? 95.787  71.767  73.427 1.00 41.95  ? 694 ASP A OD2 1 
ATOM   2300 N N   . GLN A 1 297 ? 95.197  66.210  72.979 1.00 42.61  ? 695 GLN A N   1 
ATOM   2301 C CA  . GLN A 1 297 ? 95.015  64.910  72.318 1.00 43.55  ? 695 GLN A CA  1 
ATOM   2302 C C   . GLN A 1 297 ? 93.838  64.143  72.922 1.00 43.33  ? 695 GLN A C   1 
ATOM   2303 O O   . GLN A 1 297 ? 92.958  63.677  72.198 1.00 43.85  ? 695 GLN A O   1 
ATOM   2304 C CB  . GLN A 1 297 ? 96.284  64.059  72.417 1.00 44.53  ? 695 GLN A CB  1 
ATOM   2305 C CG  . GLN A 1 297 ? 97.390  64.474  71.453 1.00 45.10  ? 695 GLN A CG  1 
ATOM   2306 C CD  . GLN A 1 297 ? 98.757  63.910  71.821 1.00 45.45  ? 695 GLN A CD  1 
ATOM   2307 O OE1 . GLN A 1 297 ? 98.892  63.112  72.752 1.00 46.35  ? 695 GLN A OE1 1 
ATOM   2308 N NE2 . GLN A 1 297 ? 99.781  64.324  71.083 1.00 45.95  ? 695 GLN A NE2 1 
ATOM   2309 N N   . GLU A 1 298 ? 93.825  64.036  74.249 1.00 42.32  ? 696 GLU A N   1 
ATOM   2310 C CA  . GLU A 1 298 ? 92.733  63.379  74.972 1.00 42.33  ? 696 GLU A CA  1 
ATOM   2311 C C   . GLU A 1 298 ? 91.401  64.125  74.815 1.00 41.58  ? 696 GLU A C   1 
ATOM   2312 O O   . GLU A 1 298 ? 90.350  63.493  74.695 1.00 40.94  ? 696 GLU A O   1 
ATOM   2313 C CB  . GLU A 1 298 ? 93.084  63.232  76.459 1.00 43.04  ? 696 GLU A CB  1 
ATOM   2314 C CG  . GLU A 1 298 ? 92.150  62.307  77.231 1.00 43.68  ? 696 GLU A CG  1 
ATOM   2315 C CD  . GLU A 1 298 ? 92.481  62.215  78.711 0.11 43.79  ? 696 GLU A CD  1 
ATOM   2316 O OE1 . GLU A 1 298 ? 91.539  62.084  79.518 1.00 43.66  ? 696 GLU A OE1 1 
ATOM   2317 O OE2 . GLU A 1 298 ? 93.675  62.272  79.073 1.00 44.69  ? 696 GLU A OE2 1 
ATOM   2318 N N   . ALA A 1 299 ? 91.453  65.459  74.818 1.00 40.96  ? 697 ALA A N   1 
ATOM   2319 C CA  . ALA A 1 299 ? 90.256  66.295  74.637 1.00 40.32  ? 697 ALA A CA  1 
ATOM   2320 C C   . ALA A 1 299 ? 89.632  66.115  73.253 1.00 39.73  ? 697 ALA A C   1 
ATOM   2321 O O   . ALA A 1 299 ? 88.416  65.963  73.137 1.00 39.42  ? 697 ALA A O   1 
ATOM   2322 C CB  . ALA A 1 299 ? 90.586  67.761  74.875 1.00 40.55  ? 697 ALA A CB  1 
ATOM   2323 N N   . LEU A 1 300 ? 90.467  66.135  72.214 1.00 38.91  ? 698 LEU A N   1 
ATOM   2324 C CA  . LEU A 1 300 ? 90.010  65.889  70.839 1.00 38.64  ? 698 LEU A CA  1 
ATOM   2325 C C   . LEU A 1 300 ? 89.404  64.493  70.681 1.00 39.66  ? 698 LEU A C   1 
ATOM   2326 O O   . LEU A 1 300 ? 88.352  64.342  70.051 1.00 38.69  ? 698 LEU A O   1 
ATOM   2327 C CB  . LEU A 1 300 ? 91.156  66.071  69.838 1.00 38.13  ? 698 LEU A CB  1 
ATOM   2328 C CG  . LEU A 1 300 ? 91.641  67.499  69.568 1.00 37.59  ? 698 LEU A CG  1 
ATOM   2329 C CD1 . LEU A 1 300 ? 92.905  67.451  68.722 1.00 37.17  ? 698 LEU A CD1 1 
ATOM   2330 C CD2 . LEU A 1 300 ? 90.566  68.344  68.897 1.00 37.26  ? 698 LEU A CD2 1 
ATOM   2331 N N   . TRP A 1 301 ? 90.074  63.485  71.249 1.00 40.30  ? 699 TRP A N   1 
ATOM   2332 C CA  . TRP A 1 301 ? 89.532  62.117  71.333 1.00 40.74  ? 699 TRP A CA  1 
ATOM   2333 C C   . TRP A 1 301 ? 88.124  62.098  71.945 1.00 40.81  ? 699 TRP A C   1 
ATOM   2334 O O   . TRP A 1 301 ? 87.204  61.522  71.366 1.00 40.22  ? 699 TRP A O   1 
ATOM   2335 C CB  . TRP A 1 301 ? 90.463  61.194  72.146 1.00 41.35  ? 699 TRP A CB  1 
ATOM   2336 C CG  . TRP A 1 301 ? 91.453  60.403  71.331 1.00 41.90  ? 699 TRP A CG  1 
ATOM   2337 C CD1 . TRP A 1 301 ? 92.763  60.715  71.090 1.00 42.50  ? 699 TRP A CD1 1 
ATOM   2338 C CD2 . TRP A 1 301 ? 91.214  59.154  70.670 1.00 42.56  ? 699 TRP A CD2 1 
ATOM   2339 N NE1 . TRP A 1 301 ? 93.351  59.745  70.319 1.00 42.35  ? 699 TRP A NE1 1 
ATOM   2340 C CE2 . TRP A 1 301 ? 92.426  58.773  70.046 1.00 42.89  ? 699 TRP A CE2 1 
ATOM   2341 C CE3 . TRP A 1 301 ? 90.094  58.321  70.540 1.00 42.68  ? 699 TRP A CE3 1 
ATOM   2342 C CZ2 . TRP A 1 301 ? 92.548  57.593  69.300 1.00 43.45  ? 699 TRP A CZ2 1 
ATOM   2343 C CZ3 . TRP A 1 301 ? 90.214  57.146  69.799 1.00 43.12  ? 699 TRP A CZ3 1 
ATOM   2344 C CH2 . TRP A 1 301 ? 91.434  56.795  69.186 1.00 43.75  ? 699 TRP A CH2 1 
ATOM   2345 N N   . ASP A 1 302 ? 87.964  62.743  73.100 1.00 41.86  ? 700 ASP A N   1 
ATOM   2346 C CA  . ASP A 1 302 ? 86.667  62.792  73.800 1.00 42.80  ? 700 ASP A CA  1 
ATOM   2347 C C   . ASP A 1 302 ? 85.555  63.496  73.013 1.00 43.74  ? 700 ASP A C   1 
ATOM   2348 O O   . ASP A 1 302 ? 84.382  63.158  73.176 1.00 44.56  ? 700 ASP A O   1 
ATOM   2349 C CB  . ASP A 1 302 ? 86.807  63.464  75.175 1.00 42.63  ? 700 ASP A CB  1 
ATOM   2350 C CG  . ASP A 1 302 ? 87.562  62.611  76.184 1.00 42.72  ? 700 ASP A CG  1 
ATOM   2351 O OD1 . ASP A 1 302 ? 87.682  61.383  75.988 1.00 42.92  ? 700 ASP A OD1 1 
ATOM   2352 O OD2 . ASP A 1 302 ? 88.028  63.176  77.195 1.00 43.06  ? 700 ASP A OD2 1 
ATOM   2353 N N   . MET A 1 303 ? 85.918  64.461  72.168 1.00 44.01  ? 701 MET A N   1 
ATOM   2354 C CA  . MET A 1 303 ? 84.938  65.192  71.344 1.00 44.26  ? 701 MET A CA  1 
ATOM   2355 C C   . MET A 1 303 ? 84.593  64.508  70.011 1.00 42.97  ? 701 MET A C   1 
ATOM   2356 O O   . MET A 1 303 ? 83.825  65.060  69.222 1.00 43.26  ? 701 MET A O   1 
ATOM   2357 C CB  . MET A 1 303 ? 85.432  66.620  71.089 1.00 45.31  ? 701 MET A CB  1 
ATOM   2358 C CG  . MET A 1 303 ? 85.532  67.448  72.358 1.00 46.59  ? 701 MET A CG  1 
ATOM   2359 S SD  . MET A 1 303 ? 86.151  69.123  72.115 1.00 49.24  ? 701 MET A SD  1 
ATOM   2360 C CE  . MET A 1 303 ? 87.801  68.851  71.484 1.00 47.91  ? 701 MET A CE  1 
ATOM   2361 N N   . GLY A 1 304 ? 85.141  63.318  69.762 1.00 42.01  ? 702 GLY A N   1 
ATOM   2362 C CA  . GLY A 1 304 ? 84.861  62.573  68.536 1.00 40.86  ? 702 GLY A CA  1 
ATOM   2363 C C   . GLY A 1 304 ? 85.631  63.068  67.325 1.00 39.66  ? 702 GLY A C   1 
ATOM   2364 O O   . GLY A 1 304 ? 85.182  62.885  66.193 1.00 39.62  ? 702 GLY A O   1 
ATOM   2365 N N   . ALA A 1 305 ? 86.797  63.670  67.559 1.00 38.72  ? 703 ALA A N   1 
ATOM   2366 C CA  . ALA A 1 305 ? 87.635  64.216  66.483 1.00 38.67  ? 703 ALA A CA  1 
ATOM   2367 C C   . ALA A 1 305 ? 88.159  63.147  65.521 1.00 38.61  ? 703 ALA A C   1 
ATOM   2368 O O   . ALA A 1 305 ? 88.300  63.418  64.324 1.00 38.02  ? 703 ALA A O   1 
ATOM   2369 C CB  . ALA A 1 305 ? 88.803  64.998  67.066 1.00 38.24  ? 703 ALA A CB  1 
ATOM   2370 N N   . VAL A 1 306 ? 88.435  61.948  66.044 1.00 38.39  ? 704 VAL A N   1 
ATOM   2371 C CA  . VAL A 1 306 ? 88.997  60.842  65.251 1.00 38.56  ? 704 VAL A CA  1 
ATOM   2372 C C   . VAL A 1 306 ? 88.037  60.431  64.136 1.00 38.59  ? 704 VAL A C   1 
ATOM   2373 O O   . VAL A 1 306 ? 88.454  60.277  62.988 1.00 38.01  ? 704 VAL A O   1 
ATOM   2374 C CB  . VAL A 1 306 ? 89.342  59.610  66.131 1.00 39.01  ? 704 VAL A CB  1 
ATOM   2375 C CG1 . VAL A 1 306 ? 89.738  58.405  65.278 1.00 39.32  ? 704 VAL A CG1 1 
ATOM   2376 C CG2 . VAL A 1 306 ? 90.461  59.950  67.114 1.00 39.02  ? 704 VAL A CG2 1 
ATOM   2377 N N   . SER A 1 307 ? 86.764  60.260  64.493 1.00 39.49  ? 705 SER A N   1 
ATOM   2378 C CA  . SER A 1 307 ? 85.696  59.951  63.535 1.00 40.46  ? 705 SER A CA  1 
ATOM   2379 C C   . SER A 1 307 ? 85.495  61.076  62.513 1.00 40.48  ? 705 SER A C   1 
ATOM   2380 O O   . SER A 1 307 ? 85.257  60.817  61.330 1.00 40.72  ? 705 SER A O   1 
ATOM   2381 C CB  . SER A 1 307 ? 84.374  59.690  64.275 1.00 41.49  ? 705 SER A CB  1 
ATOM   2382 O OG  . SER A 1 307 ? 84.582  58.951  65.472 1.00 42.23  ? 705 SER A OG  1 
ATOM   2383 N N   . MET A 1 308 ? 85.589  62.318  62.980 1.00 40.99  ? 706 MET A N   1 
ATOM   2384 C CA  . MET A 1 308 ? 85.436  63.491  62.115 1.00 41.58  ? 706 MET A CA  1 
ATOM   2385 C C   . MET A 1 308 ? 86.601  63.651  61.136 1.00 41.01  ? 706 MET A C   1 
ATOM   2386 O O   . MET A 1 308 ? 86.384  63.967  59.967 1.00 40.23  ? 706 MET A O   1 
ATOM   2387 C CB  . MET A 1 308 ? 85.255  64.758  62.958 1.00 42.11  ? 706 MET A CB  1 
ATOM   2388 C CG  . MET A 1 308 ? 83.957  64.763  63.756 1.00 42.49  ? 706 MET A CG  1 
ATOM   2389 S SD  . MET A 1 308 ? 83.690  66.277  64.698 1.00 43.38  ? 706 MET A SD  1 
ATOM   2390 C CE  . MET A 1 308 ? 83.026  67.331  63.413 1.00 42.87  ? 706 MET A CE  1 
ATOM   2391 N N   . LEU A 1 309 ? 87.825  63.423  61.613 1.00 42.14  ? 707 LEU A N   1 
ATOM   2392 C CA  . LEU A 1 309 ? 89.029  63.508  60.765 1.00 42.23  ? 707 LEU A CA  1 
ATOM   2393 C C   . LEU A 1 309 ? 89.101  62.405  59.699 1.00 42.66  ? 707 LEU A C   1 
ATOM   2394 O O   . LEU A 1 309 ? 89.537  62.675  58.577 1.00 41.42  ? 707 LEU A O   1 
ATOM   2395 C CB  . LEU A 1 309 ? 90.303  63.507  61.620 1.00 42.21  ? 707 LEU A CB  1 
ATOM   2396 C CG  . LEU A 1 309 ? 90.522  64.788  62.437 1.00 42.95  ? 707 LEU A CG  1 
ATOM   2397 C CD1 . LEU A 1 309 ? 91.406  64.545  63.654 1.00 42.89  ? 707 LEU A CD1 1 
ATOM   2398 C CD2 . LEU A 1 309 ? 91.113  65.889  61.567 1.00 43.52  ? 707 LEU A CD2 1 
ATOM   2399 N N   . LYS A 1 310 ? 88.683  61.182  60.054 1.00 43.25  ? 708 LYS A N   1 
ATOM   2400 C CA  . LYS A 1 310 ? 88.559  60.058  59.096 1.00 44.34  ? 708 LYS A CA  1 
ATOM   2401 C C   . LYS A 1 310 ? 87.792  60.436  57.825 1.00 45.56  ? 708 LYS A C   1 
ATOM   2402 O O   . LYS A 1 310 ? 88.245  60.143  56.717 1.00 44.91  ? 708 LYS A O   1 
ATOM   2403 C CB  . LYS A 1 310 ? 87.848  58.849  59.729 1.00 44.84  ? 708 LYS A CB  1 
ATOM   2404 C CG  . LYS A 1 310 ? 88.730  57.858  60.479 1.00 45.09  ? 708 LYS A CG  1 
ATOM   2405 C CD  . LYS A 1 310 ? 87.947  56.575  60.764 1.00 45.75  ? 708 LYS A CD  1 
ATOM   2406 C CE  . LYS A 1 310 ? 88.330  55.887  62.073 1.00 46.68  ? 708 LYS A CE  1 
ATOM   2407 N NZ  . LYS A 1 310 ? 89.417  54.879  61.918 1.00 46.93  ? 708 LYS A NZ  1 
ATOM   2408 N N   . ASN A 1 311 ? 86.637  61.085  58.006 1.00 46.39  ? 709 ASN A N   1 
ATOM   2409 C CA  . ASN A 1 311 ? 85.754  61.495  56.895 1.00 46.84  ? 709 ASN A CA  1 
ATOM   2410 C C   . ASN A 1 311 ? 86.403  62.405  55.840 1.00 46.54  ? 709 ASN A C   1 
ATOM   2411 O O   . ASN A 1 311 ? 85.914  62.470  54.711 1.00 47.01  ? 709 ASN A O   1 
ATOM   2412 C CB  . ASN A 1 311 ? 84.496  62.201  57.435 1.00 48.15  ? 709 ASN A CB  1 
ATOM   2413 C CG  . ASN A 1 311 ? 83.535  61.254  58.139 1.00 49.30  ? 709 ASN A CG  1 
ATOM   2414 O OD1 . ASN A 1 311 ? 83.394  60.091  57.759 1.00 49.94  ? 709 ASN A OD1 1 
ATOM   2415 N ND2 . ASN A 1 311 ? 82.850  61.758  59.161 1.00 49.98  ? 709 ASN A ND2 1 
ATOM   2416 N N   . LEU A 1 312 ? 87.478  63.107  56.208 1.00 45.73  ? 710 LEU A N   1 
ATOM   2417 C CA  . LEU A 1 312 ? 88.152  64.056  55.319 1.00 45.09  ? 710 LEU A CA  1 
ATOM   2418 C C   . LEU A 1 312 ? 89.512  63.594  54.767 1.00 46.23  ? 710 LEU A C   1 
ATOM   2419 O O   . LEU A 1 312 ? 90.093  64.308  53.945 1.00 48.04  ? 710 LEU A O   1 
ATOM   2420 C CB  . LEU A 1 312 ? 88.339  65.390  56.055 1.00 43.82  ? 710 LEU A CB  1 
ATOM   2421 C CG  . LEU A 1 312 ? 87.069  66.117  56.504 1.00 42.81  ? 710 LEU A CG  1 
ATOM   2422 C CD1 . LEU A 1 312 ? 87.424  67.227  57.482 1.00 42.82  ? 710 LEU A CD1 1 
ATOM   2423 C CD2 . LEU A 1 312 ? 86.297  66.672  55.315 1.00 42.00  ? 710 LEU A CD2 1 
ATOM   2424 N N   . ILE A 1 313 ? 90.030  62.437  55.195 1.00 45.92  ? 711 ILE A N   1 
ATOM   2425 C CA  . ILE A 1 313 ? 91.370  61.997  54.742 1.00 46.70  ? 711 ILE A CA  1 
ATOM   2426 C C   . ILE A 1 313 ? 91.426  61.632  53.254 1.00 47.17  ? 711 ILE A C   1 
ATOM   2427 O O   . ILE A 1 313 ? 92.476  61.775  52.626 1.00 46.49  ? 711 ILE A O   1 
ATOM   2428 C CB  . ILE A 1 313 ? 91.965  60.840  55.592 1.00 47.37  ? 711 ILE A CB  1 
ATOM   2429 C CG1 . ILE A 1 313 ? 91.214  59.511  55.357 1.00 47.82  ? 711 ILE A CG1 1 
ATOM   2430 C CG2 . ILE A 1 313 ? 92.032  61.239  57.065 1.00 47.03  ? 711 ILE A CG2 1 
ATOM   2431 C CD1 . ILE A 1 313 ? 91.538  58.418  56.358 1.00 47.88  ? 711 ILE A CD1 1 
ATOM   2432 N N   . HIS A 1 314 ? 90.302  61.172  52.702 1.00 48.95  ? 712 HIS A N   1 
ATOM   2433 C CA  . HIS A 1 314 ? 90.187  60.888  51.264 1.00 50.75  ? 712 HIS A CA  1 
ATOM   2434 C C   . HIS A 1 314 ? 89.581  62.061  50.472 1.00 50.56  ? 712 HIS A C   1 
ATOM   2435 O O   . HIS A 1 314 ? 89.070  61.863  49.369 1.00 50.00  ? 712 HIS A O   1 
ATOM   2436 C CB  . HIS A 1 314 ? 89.369  59.605  51.044 1.00 51.38  ? 712 HIS A CB  1 
ATOM   2437 C CG  . HIS A 1 314 ? 89.923  58.408  51.754 1.00 52.68  ? 712 HIS A CG  1 
ATOM   2438 N ND1 . HIS A 1 314 ? 91.128  57.832  51.411 1.00 52.90  ? 712 HIS A ND1 1 
ATOM   2439 C CD2 . HIS A 1 314 ? 89.440  57.682  52.791 1.00 53.01  ? 712 HIS A CD2 1 
ATOM   2440 C CE1 . HIS A 1 314 ? 91.362  56.803  52.206 1.00 53.12  ? 712 HIS A CE1 1 
ATOM   2441 N NE2 . HIS A 1 314 ? 90.354  56.690  53.051 1.00 52.63  ? 712 HIS A NE2 1 
ATOM   2442 N N   . SER A 1 315 ? 89.656  63.276  51.022 1.00 51.82  ? 713 SER A N   1 
ATOM   2443 C CA  . SER A 1 315 ? 89.146  64.477  50.354 1.00 52.64  ? 713 SER A CA  1 
ATOM   2444 C C   . SER A 1 315 ? 89.904  64.764  49.064 1.00 53.45  ? 713 SER A C   1 
ATOM   2445 O O   . SER A 1 315 ? 91.103  64.492  48.960 1.00 54.07  ? 713 SER A O   1 
ATOM   2446 C CB  . SER A 1 315 ? 89.231  65.700  51.282 1.00 53.12  ? 713 SER A CB  1 
ATOM   2447 O OG  . SER A 1 315 ? 88.973  66.915  50.590 1.00 52.51  ? 713 SER A OG  1 
ATOM   2448 N N   . LYS A 1 316 ? 89.190  65.320  48.089 1.00 54.61  ? 714 LYS A N   1 
ATOM   2449 C CA  . LYS A 1 316 ? 89.775  65.692  46.807 1.00 54.75  ? 714 LYS A CA  1 
ATOM   2450 C C   . LYS A 1 316 ? 90.595  66.978  46.921 1.00 54.62  ? 714 LYS A C   1 
ATOM   2451 O O   . LYS A 1 316 ? 91.493  67.197  46.108 1.00 55.67  ? 714 LYS A O   1 
ATOM   2452 C CB  . LYS A 1 316 ? 88.682  65.829  45.740 1.00 56.16  ? 714 LYS A CB  1 
ATOM   2453 C CG  . LYS A 1 316 ? 89.194  65.913  44.306 1.00 57.02  ? 714 LYS A CG  1 
ATOM   2454 C CD  . LYS A 1 316 ? 89.181  67.333  43.760 1.00 57.29  ? 714 LYS A CD  1 
ATOM   2455 C CE  . LYS A 1 316 ? 87.782  67.748  43.325 1.00 57.53  ? 714 LYS A CE  1 
ATOM   2456 N NZ  . LYS A 1 316 ? 87.734  69.151  42.830 1.00 57.56  ? 714 LYS A NZ  1 
ATOM   2457 N N   . HIS A 1 317 ? 90.289  67.826  47.912 1.00 53.97  ? 715 HIS A N   1 
ATOM   2458 C CA  . HIS A 1 317 ? 91.143  68.981  48.230 1.00 53.26  ? 715 HIS A CA  1 
ATOM   2459 C C   . HIS A 1 317 ? 92.361  68.503  49.010 1.00 51.41  ? 715 HIS A C   1 
ATOM   2460 O O   . HIS A 1 317 ? 92.236  67.717  49.950 1.00 50.62  ? 715 HIS A O   1 
ATOM   2461 C CB  . HIS A 1 317 ? 90.391  70.057  49.024 1.00 53.94  ? 715 HIS A CB  1 
ATOM   2462 C CG  . HIS A 1 317 ? 91.165  71.330  49.198 0.20 54.76  ? 715 HIS A CG  1 
ATOM   2463 N ND1 . HIS A 1 317 ? 91.783  71.977  48.149 0.20 55.44  ? 715 HIS A ND1 1 
ATOM   2464 C CD2 . HIS A 1 317 ? 91.413  72.079  50.298 1.00 54.85  ? 715 HIS A CD2 1 
ATOM   2465 C CE1 . HIS A 1 317 ? 92.383  73.065  48.597 1.00 56.55  ? 715 HIS A CE1 1 
ATOM   2466 N NE2 . HIS A 1 317 ? 92.173  73.151  49.898 1.00 56.31  ? 715 HIS A NE2 1 
ATOM   2467 N N   . LYS A 1 318 ? 93.530  69.010  48.625 1.00 50.80  ? 716 LYS A N   1 
ATOM   2468 C CA  . LYS A 1 318 ? 94.815  68.428  49.025 1.00 49.19  ? 716 LYS A CA  1 
ATOM   2469 C C   . LYS A 1 318 ? 95.208  68.770  50.459 1.00 46.88  ? 716 LYS A C   1 
ATOM   2470 O O   . LYS A 1 318 ? 95.643  67.893  51.207 1.00 45.95  ? 716 LYS A O   1 
ATOM   2471 C CB  . LYS A 1 318 ? 95.926  68.832  48.036 1.00 49.91  ? 716 LYS A CB  1 
ATOM   2472 C CG  . LYS A 1 318 ? 96.011  67.954  46.786 1.00 50.25  ? 716 LYS A CG  1 
ATOM   2473 C CD  . LYS A 1 318 ? 94.683  67.835  46.045 0.20 50.07  ? 716 LYS A CD  1 
ATOM   2474 C CE  . LYS A 1 318 ? 94.790  67.009  44.773 0.20 50.01  ? 716 LYS A CE  1 
ATOM   2475 N NZ  . LYS A 1 318 ? 94.945  65.554  45.059 0.20 49.99  ? 716 LYS A NZ  1 
ATOM   2476 N N   . MET A 1 319 ? 95.051  70.035  50.839 1.00 44.98  ? 717 MET A N   1 
ATOM   2477 C CA  . MET A 1 319 ? 95.375  70.474  52.200 1.00 43.96  ? 717 MET A CA  1 
ATOM   2478 C C   . MET A 1 319 ? 94.373  69.979  53.252 1.00 41.73  ? 717 MET A C   1 
ATOM   2479 O O   . MET A 1 319 ? 94.750  69.803  54.412 1.00 41.49  ? 717 MET A O   1 
ATOM   2480 C CB  . MET A 1 319 ? 95.523  72.000  52.259 1.00 44.66  ? 717 MET A CB  1 
ATOM   2481 C CG  . MET A 1 319 ? 96.693  72.530  51.436 1.00 45.96  ? 717 MET A CG  1 
ATOM   2482 S SD  . MET A 1 319 ? 98.309  72.009  52.059 0.50 47.35  ? 717 MET A SD  1 
ATOM   2483 C CE  . MET A 1 319 ? 99.324  72.186  50.592 1.00 48.26  ? 717 MET A CE  1 
ATOM   2484 N N   . ILE A 1 320 ? 93.117  69.750  52.856 1.00 39.42  ? 718 ILE A N   1 
ATOM   2485 C CA  . ILE A 1 320 ? 92.138  69.062  53.723 1.00 38.01  ? 718 ILE A CA  1 
ATOM   2486 C C   . ILE A 1 320 ? 92.520  67.586  53.906 1.00 37.33  ? 718 ILE A C   1 
ATOM   2487 O O   . ILE A 1 320 ? 92.488  67.075  55.030 1.00 37.45  ? 718 ILE A O   1 
ATOM   2488 C CB  . ILE A 1 320 ? 90.681  69.198  53.198 1.00 37.41  ? 718 ILE A CB  1 
ATOM   2489 C CG1 . ILE A 1 320 ? 90.177  70.624  53.442 1.00 37.26  ? 718 ILE A CG1 1 
ATOM   2490 C CG2 . ILE A 1 320 ? 89.738  68.210  53.888 1.00 36.75  ? 718 ILE A CG2 1 
ATOM   2491 C CD1 . ILE A 1 320 ? 88.918  70.991  52.680 1.00 37.26  ? 718 ILE A CD1 1 
ATOM   2492 N N   . ALA A 1 321 ? 92.870  66.913  52.810 1.00 36.02  ? 719 ALA A N   1 
ATOM   2493 C CA  . ALA A 1 321 ? 93.325  65.518  52.866 1.00 35.78  ? 719 ALA A CA  1 
ATOM   2494 C C   . ALA A 1 321 ? 94.587  65.375  53.718 1.00 35.49  ? 719 ALA A C   1 
ATOM   2495 O O   . ALA A 1 321 ? 94.641  64.530  54.610 1.00 35.63  ? 719 ALA A O   1 
ATOM   2496 C CB  . ALA A 1 321 ? 93.572  64.978  51.465 1.00 35.67  ? 719 ALA A CB  1 
ATOM   2497 N N   . MET A 1 322 ? 95.583  66.219  53.444 1.00 35.43  ? 720 MET A N   1 
ATOM   2498 C CA  . MET A 1 322 ? 96.855  66.220  54.180 1.00 35.45  ? 720 MET A CA  1 
ATOM   2499 C C   . MET A 1 322 ? 96.675  66.631  55.646 1.00 34.66  ? 720 MET A C   1 
ATOM   2500 O O   . MET A 1 322 ? 97.270  66.027  56.538 1.00 34.14  ? 720 MET A O   1 
ATOM   2501 C CB  . MET A 1 322 ? 97.865  67.162  53.502 1.00 35.88  ? 720 MET A CB  1 
ATOM   2502 C CG  . MET A 1 322 ? 99.288  67.080  54.042 1.00 36.52  ? 720 MET A CG  1 
ATOM   2503 S SD  . MET A 1 322 ? 100.327 68.459  53.516 1.00 38.88  ? 720 MET A SD  1 
ATOM   2504 C CE  . MET A 1 322 ? 100.319 68.236  51.737 1.00 38.43  ? 720 MET A CE  1 
ATOM   2505 N N   . GLY A 1 323 ? 95.863  67.659  55.879 1.00 34.37  ? 721 GLY A N   1 
ATOM   2506 C CA  . GLY A 1 323 ? 95.680  68.229  57.211 1.00 33.80  ? 721 GLY A CA  1 
ATOM   2507 C C   . GLY A 1 323 ? 94.931  67.320  58.163 1.00 33.66  ? 721 GLY A C   1 
ATOM   2508 O O   . GLY A 1 323 ? 95.339  67.158  59.316 1.00 34.06  ? 721 GLY A O   1 
ATOM   2509 N N   . SER A 1 324 ? 93.836  66.730  57.683 1.00 32.99  ? 722 SER A N   1 
ATOM   2510 C CA  . SER A 1 324 ? 93.054  65.785  58.486 1.00 32.57  ? 722 SER A CA  1 
ATOM   2511 C C   . SER A 1 324 ? 93.834  64.502  58.770 1.00 32.50  ? 722 SER A C   1 
ATOM   2512 O O   . SER A 1 324 ? 93.786  63.990  59.888 1.00 32.94  ? 722 SER A O   1 
ATOM   2513 C CB  . SER A 1 324 ? 91.709  65.462  57.820 1.00 31.80  ? 722 SER A CB  1 
ATOM   2514 O OG  . SER A 1 324 ? 91.875  65.002  56.494 1.00 31.22  ? 722 SER A OG  1 
ATOM   2515 N N   . ALA A 1 325 ? 94.562  64.005  57.767 1.00 32.67  ? 723 ALA A N   1 
ATOM   2516 C CA  . ALA A 1 325 ? 95.354  62.767  57.896 1.00 32.72  ? 723 ALA A CA  1 
ATOM   2517 C C   . ALA A 1 325 ? 96.491  62.875  58.911 1.00 32.83  ? 723 ALA A C   1 
ATOM   2518 O O   . ALA A 1 325 ? 96.693  61.963  59.717 1.00 33.11  ? 723 ALA A O   1 
ATOM   2519 C CB  . ALA A 1 325 ? 95.913  62.350  56.542 1.00 32.29  ? 723 ALA A CB  1 
ATOM   2520 N N   . ALA A 1 326 ? 97.230  63.984  58.860 1.00 33.18  ? 724 ALA A N   1 
ATOM   2521 C CA  . ALA A 1 326 ? 98.356  64.222  59.773 1.00 33.32  ? 724 ALA A CA  1 
ATOM   2522 C C   . ALA A 1 326 ? 97.896  64.406  61.222 1.00 33.29  ? 724 ALA A C   1 
ATOM   2523 O O   . ALA A 1 326 ? 98.550  63.926  62.150 1.00 32.77  ? 724 ALA A O   1 
ATOM   2524 C CB  . ALA A 1 326 ? 99.164  65.427  59.316 1.00 33.12  ? 724 ALA A CB  1 
ATOM   2525 N N   . ALA A 1 327 ? 96.779  65.110  61.401 1.00 33.64  ? 725 ALA A N   1 
ATOM   2526 C CA  . ALA A 1 327 ? 96.122  65.231  62.705 1.00 34.27  ? 725 ALA A CA  1 
ATOM   2527 C C   . ALA A 1 327 ? 95.546  63.891  63.169 1.00 34.62  ? 725 ALA A C   1 
ATOM   2528 O O   . ALA A 1 327 ? 95.576  63.591  64.358 1.00 34.68  ? 725 ALA A O   1 
ATOM   2529 C CB  . ALA A 1 327 ? 95.025  66.286  62.656 1.00 34.75  ? 725 ALA A CB  1 
ATOM   2530 N N   . LEU A 1 328 ? 95.019  63.100  62.231 1.00 35.78  ? 726 LEU A N   1 
ATOM   2531 C CA  . LEU A 1 328 ? 94.529  61.748  62.525 1.00 36.41  ? 726 LEU A CA  1 
ATOM   2532 C C   . LEU A 1 328 ? 95.652  60.823  62.998 1.00 37.77  ? 726 LEU A C   1 
ATOM   2533 O O   . LEU A 1 328 ? 95.483  60.130  64.003 1.00 40.13  ? 726 LEU A O   1 
ATOM   2534 C CB  . LEU A 1 328 ? 93.817  61.139  61.310 1.00 36.14  ? 726 LEU A CB  1 
ATOM   2535 C CG  . LEU A 1 328 ? 93.231  59.727  61.437 1.00 36.09  ? 726 LEU A CG  1 
ATOM   2536 C CD1 . LEU A 1 328 ? 92.205  59.640  62.558 1.00 36.04  ? 726 LEU A CD1 1 
ATOM   2537 C CD2 . LEU A 1 328 ? 92.611  59.310  60.113 1.00 36.33  ? 726 LEU A CD2 1 
ATOM   2538 N N   . ARG A 1 329 ? 96.785  60.810  62.287 1.00 37.39  ? 727 ARG A N   1 
ATOM   2539 C CA  . ARG A 1 329 ? 97.954  60.018  62.717 1.00 37.49  ? 727 ARG A CA  1 
ATOM   2540 C C   . ARG A 1 329 ? 98.341  60.341  64.160 1.00 37.78  ? 727 ARG A C   1 
ATOM   2541 O O   . ARG A 1 329 ? 98.530  59.434  64.970 1.00 37.87  ? 727 ARG A O   1 
ATOM   2542 C CB  . ARG A 1 329 ? 99.177  60.236  61.811 1.00 37.63  ? 727 ARG A CB  1 
ATOM   2543 C CG  . ARG A 1 329 ? 99.022  59.727  60.383 1.00 38.19  ? 727 ARG A CG  1 
ATOM   2544 C CD  . ARG A 1 329 ? 100.189 58.866  59.908 0.50 38.06  ? 727 ARG A CD  1 
ATOM   2545 N NE  . ARG A 1 329 ? 101.502 59.475  60.120 0.50 37.93  ? 727 ARG A NE  1 
ATOM   2546 C CZ  . ARG A 1 329 ? 102.471 58.923  60.843 0.50 37.59  ? 727 ARG A CZ  1 
ATOM   2547 N NH1 . ARG A 1 329 ? 103.633 59.542  60.983 0.50 37.44  ? 727 ARG A NH1 1 
ATOM   2548 N NH2 . ARG A 1 329 ? 102.282 57.744  61.420 0.50 37.96  ? 727 ARG A NH2 1 
ATOM   2549 N N   . ASN A 1 330 ? 98.437  61.634  64.471 1.00 38.21  ? 728 ASN A N   1 
ATOM   2550 C CA  . ASN A 1 330 ? 98.788  62.100  65.819 1.00 38.53  ? 728 ASN A CA  1 
ATOM   2551 C C   . ASN A 1 330 ? 97.839  61.572  66.897 1.00 39.40  ? 728 ASN A C   1 
ATOM   2552 O O   . ASN A 1 330 ? 98.293  61.116  67.946 1.00 38.84  ? 728 ASN A O   1 
ATOM   2553 C CB  . ASN A 1 330 ? 98.829  63.636  65.878 1.00 37.97  ? 728 ASN A CB  1 
ATOM   2554 C CG  . ASN A 1 330 ? 100.042 64.225  65.178 1.00 37.70  ? 728 ASN A CG  1 
ATOM   2555 O OD1 . ASN A 1 330 ? 100.857 63.507  64.592 1.00 37.43  ? 728 ASN A OD1 1 
ATOM   2556 N ND2 . ASN A 1 330 ? 100.167 65.546  65.238 1.00 37.65  ? 728 ASN A ND2 1 
ATOM   2557 N N   . LEU A 1 331 ? 96.534  61.630  66.637 1.00 40.56  ? 729 LEU A N   1 
ATOM   2558 C CA  . LEU A 1 331 ? 95.549  61.107  67.586 1.00 42.97  ? 729 LEU A CA  1 
ATOM   2559 C C   . LEU A 1 331 ? 95.574  59.575  67.652 1.00 44.91  ? 729 LEU A C   1 
ATOM   2560 O O   . LEU A 1 331 ? 95.482  59.010  68.743 1.00 44.64  ? 729 LEU A O   1 
ATOM   2561 C CB  . LEU A 1 331 ? 94.134  61.610  67.266 1.00 43.33  ? 729 LEU A CB  1 
ATOM   2562 C CG  . LEU A 1 331 ? 93.860  63.120  67.368 1.00 43.27  ? 729 LEU A CG  1 
ATOM   2563 C CD1 . LEU A 1 331 ? 92.367  63.374  67.204 1.00 43.56  ? 729 LEU A CD1 1 
ATOM   2564 C CD2 . LEU A 1 331 ? 94.359  63.733  68.672 1.00 43.19  ? 729 LEU A CD2 1 
ATOM   2565 N N   . MET A 1 332 ? 95.713  58.911  66.504 1.00 46.72  ? 730 MET A N   1 
ATOM   2566 C CA  . MET A 1 332 ? 95.825  57.443  66.464 1.00 47.71  ? 730 MET A CA  1 
ATOM   2567 C C   . MET A 1 332 ? 97.087  56.947  67.182 1.00 47.93  ? 730 MET A C   1 
ATOM   2568 O O   . MET A 1 332 ? 97.031  55.973  67.937 1.00 47.27  ? 730 MET A O   1 
ATOM   2569 C CB  . MET A 1 332 ? 95.803  56.924  65.017 1.00 48.05  ? 730 MET A CB  1 
ATOM   2570 C CG  . MET A 1 332 ? 94.472  57.102  64.298 1.00 48.12  ? 730 MET A CG  1 
ATOM   2571 S SD  . MET A 1 332 ? 93.158  56.020  64.888 0.50 48.79  ? 730 MET A SD  1 
ATOM   2572 C CE  . MET A 1 332 ? 93.689  54.445  64.219 1.00 50.10  ? 730 MET A CE  1 
ATOM   2573 N N   . ALA A 1 333 ? 98.207  57.638  66.966 1.00 48.22  ? 731 ALA A N   1 
ATOM   2574 C CA  . ALA A 1 333 ? 99.485  57.302  67.609 1.00 48.85  ? 731 ALA A CA  1 
ATOM   2575 C C   . ALA A 1 333 ? 99.568  57.660  69.102 1.00 49.10  ? 731 ALA A C   1 
ATOM   2576 O O   . ALA A 1 333 ? 100.540 57.283  69.760 1.00 48.93  ? 731 ALA A O   1 
ATOM   2577 C CB  . ALA A 1 333 ? 100.639 57.959  66.858 1.00 48.90  ? 731 ALA A CB  1 
ATOM   2578 N N   . ASN A 1 334 ? 98.583  58.401  69.619 1.00 49.59  ? 732 ASN A N   1 
ATOM   2579 C CA  . ASN A 1 334 ? 98.503  58.749  71.041 1.00 50.66  ? 732 ASN A CA  1 
ATOM   2580 C C   . ASN A 1 334 ? 97.104  58.438  71.582 1.00 52.32  ? 732 ASN A C   1 
ATOM   2581 O O   . ASN A 1 334 ? 96.428  59.310  72.135 1.00 52.99  ? 732 ASN A O   1 
ATOM   2582 C CB  . ASN A 1 334 ? 98.849  60.231  71.240 1.00 50.86  ? 732 ASN A CB  1 
ATOM   2583 C CG  . ASN A 1 334 ? 100.293 60.547  70.888 1.00 50.74  ? 732 ASN A CG  1 
ATOM   2584 O OD1 . ASN A 1 334 ? 100.576 61.151  69.854 1.00 49.80  ? 732 ASN A OD1 1 
ATOM   2585 N ND2 . ASN A 1 334 ? 101.215 60.129  71.745 1.00 51.73  ? 732 ASN A ND2 1 
ATOM   2586 N N   . ARG A 1 335 ? 96.681  57.184  71.416 1.00 54.27  ? 733 ARG A N   1 
ATOM   2587 C CA  . ARG A 1 335 ? 95.379  56.717  71.900 1.00 55.29  ? 733 ARG A CA  1 
ATOM   2588 C C   . ARG A 1 335 ? 95.392  56.717  73.437 1.00 56.24  ? 733 ARG A C   1 
ATOM   2589 O O   . ARG A 1 335 ? 96.252  56.065  74.032 1.00 54.84  ? 733 ARG A O   1 
ATOM   2590 C CB  . ARG A 1 335 ? 95.085  55.307  71.364 1.00 56.41  ? 733 ARG A CB  1 
ATOM   2591 C CG  . ARG A 1 335 ? 93.644  54.832  71.535 1.00 57.80  ? 733 ARG A CG  1 
ATOM   2592 C CD  . ARG A 1 335 ? 93.464  53.398  71.047 1.00 58.54  ? 733 ARG A CD  1 
ATOM   2593 N NE  . ARG A 1 335 ? 92.062  53.063  70.756 1.00 58.72  ? 733 ARG A NE  1 
ATOM   2594 C CZ  . ARG A 1 335 ? 91.511  52.928  69.541 1.00 58.66  ? 733 ARG A CZ  1 
ATOM   2595 N NH1 . ARG A 1 335 ? 92.214  53.090  68.417 1.00 58.23  ? 733 ARG A NH1 1 
ATOM   2596 N NH2 . ARG A 1 335 ? 90.218  52.616  69.447 1.00 58.54  ? 733 ARG A NH2 1 
ATOM   2597 N N   . PRO A 1 336 ? 94.471  57.469  74.085 1.00 58.74  ? 734 PRO A N   1 
ATOM   2598 C CA  . PRO A 1 336 ? 94.434  57.458  75.556 1.00 60.41  ? 734 PRO A CA  1 
ATOM   2599 C C   . PRO A 1 336 ? 94.077  56.092  76.143 1.00 62.39  ? 734 PRO A C   1 
ATOM   2600 O O   . PRO A 1 336 ? 93.240  55.380  75.580 1.00 62.08  ? 734 PRO A O   1 
ATOM   2601 C CB  . PRO A 1 336 ? 93.343  58.484  75.893 1.00 59.50  ? 734 PRO A CB  1 
ATOM   2602 C CG  . PRO A 1 336 ? 93.289  59.380  74.711 1.00 59.32  ? 734 PRO A CG  1 
ATOM   2603 C CD  . PRO A 1 336 ? 93.555  58.487  73.538 1.00 59.09  ? 734 PRO A CD  1 
ATOM   2604 N N   . ALA A 1 337 ? 94.702  55.756  77.274 1.00 65.27  ? 735 ALA A N   1 
ATOM   2605 C CA  . ALA A 1 337 ? 94.563  54.440  77.923 1.00 67.61  ? 735 ALA A CA  1 
ATOM   2606 C C   . ALA A 1 337 ? 93.114  53.979  78.130 1.00 69.48  ? 735 ALA A C   1 
ATOM   2607 O O   . ALA A 1 337 ? 92.805  52.800  77.934 1.00 70.06  ? 735 ALA A O   1 
ATOM   2608 C CB  . ALA A 1 337 ? 95.306  54.433  79.253 1.00 67.73  ? 735 ALA A CB  1 
ATOM   2609 N N   . LYS A 1 338 ? 92.237  54.910  78.512 1.00 71.14  ? 736 LYS A N   1 
ATOM   2610 C CA  . LYS A 1 338 ? 90.806  54.610  78.702 1.00 72.60  ? 736 LYS A CA  1 
ATOM   2611 C C   . LYS A 1 338 ? 90.039  54.229  77.420 1.00 74.26  ? 736 LYS A C   1 
ATOM   2612 O O   . LYS A 1 338 ? 88.926  53.704  77.512 1.00 74.09  ? 736 LYS A O   1 
ATOM   2613 C CB  . LYS A 1 338 ? 90.084  55.752  79.437 1.00 73.37  ? 736 LYS A CB  1 
ATOM   2614 C CG  . LYS A 1 338 ? 90.028  57.097  78.720 1.00 73.97  ? 736 LYS A CG  1 
ATOM   2615 C CD  . LYS A 1 338 ? 89.180  58.089  79.507 1.00 74.67  ? 736 LYS A CD  1 
ATOM   2616 C CE  . LYS A 1 338 ? 89.577  59.533  79.236 1.00 75.72  ? 736 LYS A CE  1 
ATOM   2617 N NZ  . LYS A 1 338 ? 89.344  59.947  77.825 1.00 76.41  ? 736 LYS A NZ  1 
ATOM   2618 N N   . TYR A 1 339 ? 90.623  54.492  76.246 1.00 75.73  ? 737 TYR A N   1 
ATOM   2619 C CA  . TYR A 1 339 ? 90.131  53.941  74.971 1.00 77.41  ? 737 TYR A CA  1 
ATOM   2620 C C   . TYR A 1 339 ? 90.891  52.665  74.547 1.00 80.02  ? 737 TYR A C   1 
ATOM   2621 O O   . TYR A 1 339 ? 91.012  52.370  73.354 1.00 80.29  ? 737 TYR A O   1 
ATOM   2622 C CB  . TYR A 1 339 ? 90.184  55.012  73.870 1.00 76.00  ? 737 TYR A CB  1 
ATOM   2623 C CG  . TYR A 1 339 ? 89.214  56.154  74.093 1.00 75.70  ? 737 TYR A CG  1 
ATOM   2624 C CD1 . TYR A 1 339 ? 87.837  55.961  73.951 1.00 74.93  ? 737 TYR A CD1 1 
ATOM   2625 C CD2 . TYR A 1 339 ? 89.666  57.431  74.442 1.00 74.99  ? 737 TYR A CD2 1 
ATOM   2626 C CE1 . TYR A 1 339 ? 86.939  57.002  74.153 1.00 74.22  ? 737 TYR A CE1 1 
ATOM   2627 C CE2 . TYR A 1 339 ? 88.774  58.478  74.646 1.00 74.04  ? 737 TYR A CE2 1 
ATOM   2628 C CZ  . TYR A 1 339 ? 87.413  58.259  74.500 1.00 73.90  ? 737 TYR A CZ  1 
ATOM   2629 O OH  . TYR A 1 339 ? 86.525  59.291  74.698 1.00 72.63  ? 737 TYR A OH  1 
ATOM   2630 N N   . LYS A 1 340 ? 91.396  51.919  75.532 1.00 83.17  ? 738 LYS A N   1 
ATOM   2631 C CA  . LYS A 1 340 ? 91.984  50.595  75.326 1.00 85.70  ? 738 LYS A CA  1 
ATOM   2632 C C   . LYS A 1 340 ? 91.557  49.715  76.507 1.00 86.88  ? 738 LYS A C   1 
ATOM   2633 O O   . LYS A 1 340 ? 92.291  49.561  77.486 1.00 87.25  ? 738 LYS A O   1 
ATOM   2634 C CB  . LYS A 1 340 ? 93.514  50.702  75.201 1.00 86.02  ? 738 LYS A CB  1 
ATOM   2635 C CG  . LYS A 1 340 ? 94.252  49.388  74.934 1.00 86.13  ? 738 LYS A CG  1 
ATOM   2636 C CD  . LYS A 1 340 ? 95.082  48.911  76.125 1.00 85.58  ? 738 LYS A CD  1 
ATOM   2637 C CE  . LYS A 1 340 ? 95.983  47.739  75.764 1.00 84.56  ? 738 LYS A CE  1 
ATOM   2638 N NZ  . LYS A 1 340 ? 95.218  46.485  75.517 1.00 84.27  ? 738 LYS A NZ  1 
ATOM   2639 N N   . ASP A 1 341 ? 90.338  49.182  76.415 1.00 85.70  ? 739 ASP A N   1 
ATOM   2640 C CA  . ASP A 1 341 ? 89.748  48.347  77.470 1.00 85.13  ? 739 ASP A CA  1 
ATOM   2641 C C   . ASP A 1 341 ? 88.788  47.323  76.865 1.00 85.14  ? 739 ASP A C   1 
ATOM   2642 O O   . ASP A 1 341 ? 88.927  46.119  77.083 1.00 83.90  ? 739 ASP A O   1 
ATOM   2643 C CB  . ASP A 1 341 ? 89.002  49.217  78.496 1.00 84.73  ? 739 ASP A CB  1 
ATOM   2644 C CG  . ASP A 1 341 ? 89.941  49.953  79.447 1.00 83.18  ? 739 ASP A CG  1 
ATOM   2645 O OD1 . ASP A 1 341 ? 90.774  49.292  80.104 1.00 81.76  ? 739 ASP A OD1 1 
ATOM   2646 O OD2 . ASP A 1 341 ? 89.842  51.194  79.542 1.00 81.12  ? 739 ASP A OD2 1 
HETATM 2647 C C8  . ANN B 2 1   ? 99.577  79.956  54.872 1.00 27.40  ? 0   ANN B C8  1 
HETATM 2648 O O3  . ANN B 2 1   ? 99.693  81.350  54.590 1.00 27.35  ? 0   ANN B O3  1 
HETATM 2649 C C5  . ANN B 2 1   ? 98.669  82.087  54.045 1.00 26.96  ? 0   ANN B C5  1 
HETATM 2650 C C6  . ANN B 2 1   ? 97.657  81.520  53.271 1.00 26.72  ? 0   ANN B C6  1 
HETATM 2651 C C7  . ANN B 2 1   ? 96.643  82.318  52.740 1.00 26.72  ? 0   ANN B C7  1 
HETATM 2652 C C2  . ANN B 2 1   ? 96.611  83.700  52.959 1.00 26.58  ? 0   ANN B C2  1 
HETATM 2653 C C3  . ANN B 2 1   ? 97.632  84.250  53.743 1.00 26.84  ? 0   ANN B C3  1 
HETATM 2654 C C4  . ANN B 2 1   ? 98.646  83.455  54.276 1.00 26.96  ? 0   ANN B C4  1 
HETATM 2655 C C1  . ANN B 2 1   ? 95.485  84.533  52.364 1.00 26.53  ? 0   ANN B C1  1 
HETATM 2656 O O2  . ANN B 2 1   ? 94.612  83.945  51.739 1.00 25.78  ? 0   ANN B O2  1 
ATOM   2657 N N   . ALA B 2 2   ? 95.427  85.869  52.513 1.00 26.44  ? 1   ALA B N   1 
ATOM   2658 C CA  . ALA B 2 2   ? 94.327  86.689  52.014 1.00 26.55  ? 1   ALA B CA  1 
ATOM   2659 C C   . ALA B 2 2   ? 94.469  87.120  50.547 1.00 26.90  ? 1   ALA B C   1 
ATOM   2660 O O   . ALA B 2 2   ? 93.520  87.664  49.977 1.00 25.93  ? 1   ALA B O   1 
ATOM   2661 C CB  . ALA B 2 2   ? 94.164  87.916  52.894 1.00 26.54  ? 1   ALA B CB  1 
ATOM   2662 N N   . GLY B 2 3   ? 95.641  86.898  49.946 1.00 27.44  ? 2   GLY B N   1 
ATOM   2663 C CA  . GLY B 2 3   ? 95.889  87.313  48.563 1.00 28.03  ? 2   GLY B CA  1 
ATOM   2664 C C   . GLY B 2 3   ? 96.098  88.813  48.451 1.00 28.72  ? 2   GLY B C   1 
ATOM   2665 O O   . GLY B 2 3   ? 96.481  89.467  49.424 1.00 29.20  ? 2   GLY B O   1 
ATOM   2666 N N   . GLU B 2 4   ? 95.829  89.356  47.265 1.00 29.15  ? 3   GLU B N   1 
ATOM   2667 C CA  . GLU B 2 4   ? 95.830  90.806  47.029 1.00 29.04  ? 3   GLU B CA  1 
ATOM   2668 C C   . GLU B 2 4   ? 94.579  91.218  46.249 1.00 28.41  ? 3   GLU B C   1 
ATOM   2669 O O   . GLU B 2 4   ? 93.890  90.368  45.684 1.00 28.11  ? 3   GLU B O   1 
ATOM   2670 C CB  . GLU B 2 4   ? 97.100  91.236  46.285 1.00 29.68  ? 3   GLU B CB  1 
ATOM   2671 C CG  . GLU B 2 4   ? 97.354  90.514  44.968 1.00 30.51  ? 3   GLU B CG  1 
ATOM   2672 C CD  . GLU B 2 4   ? 98.614  90.984  44.258 1.00 31.43  ? 3   GLU B CD  1 
ATOM   2673 O OE1 . GLU B 2 4   ? 99.112  90.245  43.381 1.00 32.60  ? 3   GLU B OE1 1 
ATOM   2674 O OE2 . GLU B 2 4   ? 99.116  92.090  44.562 1.00 31.45  ? 3   GLU B OE2 1 
ATOM   2675 N N   . SER B 2 5   ? 94.293  92.520  46.217 1.00 27.47  ? 4   SER B N   1 
ATOM   2676 C CA  . SER B 2 5   ? 93.084  93.028  45.558 1.00 26.84  ? 4   SER B CA  1 
ATOM   2677 C C   . SER B 2 5   ? 93.153  94.518  45.212 1.00 26.65  ? 4   SER B C   1 
ATOM   2678 O O   . SER B 2 5   ? 93.857  95.286  45.870 1.00 26.94  ? 4   SER B O   1 
ATOM   2679 C CB  . SER B 2 5   ? 91.871  92.768  46.463 1.00 26.31  ? 4   SER B CB  1 
ATOM   2680 O OG  . SER B 2 5   ? 90.721  93.491  46.053 1.00 25.35  ? 4   SER B OG  1 
ATOM   2681 N N   . LEU B 2 6   ? 92.402  94.910  44.178 1.00 26.37  ? 5   LEU B N   1 
ATOM   2682 C CA  . LEU B 2 6   ? 92.062  96.319  43.933 1.00 26.12  ? 5   LEU B CA  1 
ATOM   2683 C C   . LEU B 2 6   ? 91.271  96.826  45.129 1.00 25.94  ? 5   LEU B C   1 
ATOM   2684 O O   . LEU B 2 6   ? 90.673  96.029  45.851 1.00 25.82  ? 5   LEU B O   1 
ATOM   2685 C CB  . LEU B 2 6   ? 91.195  96.480  42.679 1.00 26.00  ? 5   LEU B CB  1 
ATOM   2686 C CG  . LEU B 2 6   ? 91.789  96.150  41.309 1.00 25.96  ? 5   LEU B CG  1 
ATOM   2687 C CD1 . LEU B 2 6   ? 90.708  96.271  40.249 1.00 25.52  ? 5   LEU B CD1 1 
ATOM   2688 C CD2 . LEU B 2 6   ? 92.965  97.059  40.987 1.00 26.04  ? 5   LEU B CD2 1 
ATOM   2689 N N   . TYR B 2 7   ? 91.249  98.139  45.338 1.00 25.65  ? 6   TYR B N   1 
ATOM   2690 C CA  . TYR B 2 7   ? 90.545  98.680  46.496 1.00 25.61  ? 6   TYR B CA  1 
ATOM   2691 C C   . TYR B 2 7   ? 89.034  98.411  46.403 1.00 25.94  ? 6   TYR B C   1 
ATOM   2692 O O   . TYR B 2 7   ? 88.452  98.457  45.321 1.00 25.53  ? 6   TYR B O   1 
ATOM   2693 C CB  . TYR B 2 7   ? 90.805  100.178 46.710 1.00 25.06  ? 6   TYR B CB  1 
ATOM   2694 C CG  . TYR B 2 7   ? 90.027  100.659 47.906 1.00 25.13  ? 6   TYR B CG  1 
ATOM   2695 C CD1 . TYR B 2 7   ? 90.473  100.387 49.199 1.00 24.79  ? 6   TYR B CD1 1 
ATOM   2696 C CD2 . TYR B 2 7   ? 88.785  101.291 47.755 1.00 24.96  ? 6   TYR B CD2 1 
ATOM   2697 C CE1 . TYR B 2 7   ? 89.742  100.782 50.307 1.00 24.71  ? 6   TYR B CE1 1 
ATOM   2698 C CE2 . TYR B 2 7   ? 88.045  101.685 48.858 1.00 24.75  ? 6   TYR B CE2 1 
ATOM   2699 C CZ  . TYR B 2 7   ? 88.528  101.431 50.130 1.00 24.77  ? 6   TYR B CZ  1 
ATOM   2700 O OH  . TYR B 2 7   ? 87.799  101.816 51.228 1.00 24.93  ? 6   TYR B OH  1 
ATOM   2701 N N   . GLU B 2 8   ? 88.432  98.130  47.558 1.00 26.94  ? 7   GLU B N   1 
ATOM   2702 C CA  . GLU B 2 8   ? 87.007  97.828  47.686 1.00 27.87  ? 7   GLU B CA  1 
ATOM   2703 C C   . GLU B 2 8   ? 86.477  98.277  49.043 1.00 28.07  ? 7   GLU B C   1 
ATOM   2704 O O   . GLU B 2 8   ? 85.434  98.903  49.123 1.00 27.93  ? 7   GLU B O   1 
ATOM   2705 C CB  . GLU B 2 8   ? 86.763  96.328  47.547 1.00 28.89  ? 7   GLU B CB  1 
ATOM   2706 C CG  . GLU B 2 8   ? 86.578  95.831  46.128 1.00 29.82  ? 7   GLU B CG  1 
ATOM   2707 C CD  . GLU B 2 8   ? 85.783  94.543  46.093 1.00 30.54  ? 7   GLU B CD  1 
ATOM   2708 O OE1 . GLU B 2 8   ? 84.746  94.497  45.396 1.00 31.76  ? 7   GLU B OE1 1 
ATOM   2709 O OE2 . GLU B 2 8   ? 86.178  93.579  46.783 1.00 30.68  ? 7   GLU B OE2 1 
HETATM 2710 N N   . NH2 B 2 9   ? 87.200  97.923  50.213 1.00 27.87  ? 8   NH2 B N   1 
HETATM 2711 C C1  . GOL C 3 .   ? 98.687  66.351  44.919 1.00 47.69  ? 801 GOL A C1  1 
HETATM 2712 O O1  . GOL C 3 .   ? 98.818  65.386  45.970 1.00 48.23  ? 801 GOL A O1  1 
HETATM 2713 C C2  . GOL C 3 .   ? 99.543  67.575  45.216 1.00 47.69  ? 801 GOL A C2  1 
HETATM 2714 O O2  . GOL C 3 .   ? 100.860 67.173  45.631 1.00 50.33  ? 801 GOL A O2  1 
HETATM 2715 C C3  . GOL C 3 .   ? 99.626  68.442  43.965 1.00 46.93  ? 801 GOL A C3  1 
HETATM 2716 O O3  . GOL C 3 .   ? 100.511 69.540  44.203 1.00 46.07  ? 801 GOL A O3  1 
HETATM 2717 C C1  . GOL D 3 .   ? 109.285 114.303 39.093 1.00 59.37  ? 802 GOL A C1  1 
HETATM 2718 O O1  . GOL D 3 .   ? 108.096 114.753 38.442 1.00 58.88  ? 802 GOL A O1  1 
HETATM 2719 C C2  . GOL D 3 .   ? 109.284 112.798 39.362 1.00 59.78  ? 802 GOL A C2  1 
HETATM 2720 O O2  . GOL D 3 .   ? 109.034 112.592 40.758 1.00 61.01  ? 802 GOL A O2  1 
HETATM 2721 C C3  . GOL D 3 .   ? 108.259 112.016 38.531 1.00 60.07  ? 802 GOL A C3  1 
HETATM 2722 O O3  . GOL D 3 .   ? 108.286 112.396 37.150 1.00 60.37  ? 802 GOL A O3  1 
HETATM 2723 C C1  . GOL E 3 .   ? 89.211  93.976  49.547 1.00 49.75  ? 803 GOL A C1  1 
HETATM 2724 O O1  . GOL E 3 .   ? 89.170  92.761  50.308 1.00 50.36  ? 803 GOL A O1  1 
HETATM 2725 C C2  . GOL E 3 .   ? 90.556  94.666  49.771 1.00 49.41  ? 803 GOL A C2  1 
HETATM 2726 O O2  . GOL E 3 .   ? 90.750  94.893  51.178 1.00 50.79  ? 803 GOL A O2  1 
HETATM 2727 C C3  . GOL E 3 .   ? 90.637  95.968  48.983 1.00 48.06  ? 803 GOL A C3  1 
HETATM 2728 O O3  . GOL E 3 .   ? 90.604  97.130  49.823 1.00 48.72  ? 803 GOL A O3  1 
HETATM 2729 S S   . SO4 F 4 .   ? 84.304  106.009 60.642 1.00 71.29  ? 804 SO4 A S   1 
HETATM 2730 O O1  . SO4 F 4 .   ? 84.931  105.288 59.516 1.00 67.80  ? 804 SO4 A O1  1 
HETATM 2731 O O2  . SO4 F 4 .   ? 82.832  105.981 60.481 1.00 70.67  ? 804 SO4 A O2  1 
HETATM 2732 O O3  . SO4 F 4 .   ? 84.774  107.413 60.645 1.00 71.11  ? 804 SO4 A O3  1 
HETATM 2733 O O4  . SO4 F 4 .   ? 84.677  105.364 61.924 1.00 69.48  ? 804 SO4 A O4  1 
HETATM 2734 S S   . SO4 G 4 .   ? 83.464  108.439 49.974 0.50 31.11  ? 805 SO4 A S   1 
HETATM 2735 O O1  . SO4 G 4 .   ? 84.765  107.928 49.501 0.50 31.63  ? 805 SO4 A O1  1 
HETATM 2736 O O2  . SO4 G 4 .   ? 83.075  109.616 49.166 0.50 30.62  ? 805 SO4 A O2  1 
HETATM 2737 O O3  . SO4 G 4 .   ? 83.570  108.820 51.400 0.50 30.84  ? 805 SO4 A O3  1 
HETATM 2738 O O4  . SO4 G 4 .   ? 82.464  107.359 49.810 0.50 31.29  ? 805 SO4 A O4  1 
HETATM 2739 C C1  . PEG H 5 .   ? 85.555  64.953  48.987 1.00 52.82  ? 806 PEG A C1  1 
HETATM 2740 O O1  . PEG H 5 .   ? 86.435  65.302  47.911 1.00 52.48  ? 806 PEG A O1  1 
HETATM 2741 C C2  . PEG H 5 .   ? 85.183  66.198  49.785 1.00 52.42  ? 806 PEG A C2  1 
HETATM 2742 O O2  . PEG H 5 .   ? 86.313  66.831  50.379 1.00 51.44  ? 806 PEG A O2  1 
HETATM 2743 C C3  . PEG H 5 .   ? 86.033  68.144  50.882 1.00 51.71  ? 806 PEG A C3  1 
HETATM 2744 C C4  . PEG H 5 .   ? 85.292  68.089  52.220 1.00 51.20  ? 806 PEG A C4  1 
HETATM 2745 O O4  . PEG H 5 .   ? 84.012  68.742  52.148 1.00 50.34  ? 806 PEG A O4  1 
HETATM 2746 C C1  . GOL I 3 .   ? 84.503  101.207 53.948 1.00 36.25  ? 101 GOL B C1  1 
HETATM 2747 O O1  . GOL I 3 .   ? 84.790  102.506 53.424 1.00 36.11  ? 101 GOL B O1  1 
HETATM 2748 C C2  . GOL I 3 .   ? 83.803  100.321 52.915 1.00 36.52  ? 101 GOL B C2  1 
HETATM 2749 O O2  . GOL I 3 .   ? 83.430  101.060 51.741 1.00 36.75  ? 101 GOL B O2  1 
HETATM 2750 C C3  . GOL I 3 .   ? 84.728  99.173  52.528 1.00 36.55  ? 101 GOL B C3  1 
HETATM 2751 O O3  . GOL I 3 .   ? 84.163  98.383  51.475 1.00 36.74  ? 101 GOL B O3  1 
HETATM 2752 C C1  . GOL J 3 .   ? 98.928  80.904  49.472 1.00 52.05  ? 102 GOL B C1  1 
HETATM 2753 O O1  . GOL J 3 .   ? 97.875  81.575  50.156 1.00 52.12  ? 102 GOL B O1  1 
HETATM 2754 C C2  . GOL J 3 .   ? 98.444  79.510  49.111 1.00 52.88  ? 102 GOL B C2  1 
HETATM 2755 O O2  . GOL J 3 .   ? 97.331  79.603  48.211 1.00 53.25  ? 102 GOL B O2  1 
HETATM 2756 C C3  . GOL J 3 .   ? 99.597  78.773  48.456 1.00 52.87  ? 102 GOL B C3  1 
HETATM 2757 O O3  . GOL J 3 .   ? 99.132  77.684  47.647 1.00 52.63  ? 102 GOL B O3  1 
HETATM 2758 C C1  . PEG K 5 .   ? 90.266  82.478  45.911 1.00 64.46  ? 103 PEG B C1  1 
HETATM 2759 O O1  . PEG K 5 .   ? 89.514  82.511  47.130 1.00 64.90  ? 103 PEG B O1  1 
HETATM 2760 C C2  . PEG K 5 .   ? 89.596  83.379  44.881 1.00 64.55  ? 103 PEG B C2  1 
HETATM 2761 O O2  . PEG K 5 .   ? 90.580  84.005  44.057 1.00 65.01  ? 103 PEG B O2  1 
HETATM 2762 C C3  . PEG K 5 .   ? 90.087  84.431  42.782 1.00 64.22  ? 103 PEG B C3  1 
HETATM 2763 C C4  . PEG K 5 .   ? 90.288  83.324  41.751 1.00 64.32  ? 103 PEG B C4  1 
HETATM 2764 O O4  . PEG K 5 .   ? 89.584  83.644  40.544 1.00 63.55  ? 103 PEG B O4  1 
HETATM 2765 O O   . HOH L 6 .   ? 98.627  118.485 54.195 1.00 23.03  ? 901 HOH A O   1 
HETATM 2766 O O   . HOH L 6 .   ? 106.641 112.037 41.383 1.00 21.73  ? 902 HOH A O   1 
HETATM 2767 O O   . HOH L 6 .   ? 84.453  81.709  69.267 1.00 34.69  ? 903 HOH A O   1 
HETATM 2768 O O   . HOH L 6 .   ? 87.384  95.631  53.643 1.00 27.82  ? 904 HOH A O   1 
HETATM 2769 O O   . HOH L 6 .   ? 112.605 99.567  58.207 1.00 33.49  ? 905 HOH A O   1 
HETATM 2770 O O   . HOH L 6 .   ? 89.415  91.691  52.953 1.00 38.07  ? 906 HOH A O   1 
HETATM 2771 O O   . HOH L 6 .   ? 101.160 63.502  61.716 1.00 32.60  ? 907 HOH A O   1 
HETATM 2772 O O   . HOH L 6 .   ? 75.344  88.443  56.964 1.00 27.15  ? 908 HOH A O   1 
HETATM 2773 O O   . HOH L 6 .   ? 91.669  77.510  62.153 1.00 27.18  ? 909 HOH A O   1 
HETATM 2774 O O   . HOH L 6 .   ? 86.417  110.850 54.285 1.00 37.61  ? 910 HOH A O   1 
HETATM 2775 O O   . HOH L 6 .   ? 99.261  122.480 43.875 1.00 24.56  ? 911 HOH A O   1 
HETATM 2776 O O   . HOH L 6 .   ? 109.101 84.780  54.092 1.00 22.36  ? 912 HOH A O   1 
HETATM 2777 O O   . HOH L 6 .   ? 83.351  93.827  64.172 1.00 33.69  ? 913 HOH A O   1 
HETATM 2778 O O   . HOH L 6 .   ? 107.188 78.505  73.354 1.00 49.81  ? 914 HOH A O   1 
HETATM 2779 O O   . HOH L 6 .   ? 106.164 113.438 35.763 1.00 33.88  ? 915 HOH A O   1 
HETATM 2780 O O   . HOH L 6 .   ? 100.906 100.922 70.566 1.00 37.42  ? 916 HOH A O   1 
HETATM 2781 O O   . HOH L 6 .   ? 85.137  100.334 56.937 1.00 33.52  ? 917 HOH A O   1 
HETATM 2782 O O   . HOH L 6 .   ? 82.173  106.341 52.347 1.00 43.02  ? 918 HOH A O   1 
HETATM 2783 O O   . HOH L 6 .   ? 82.042  73.436  76.382 1.00 36.92  ? 919 HOH A O   1 
HETATM 2784 O O   . HOH L 6 .   ? 109.986 86.977  50.214 1.00 25.92  ? 920 HOH A O   1 
HETATM 2785 O O   . HOH L 6 .   ? 99.648  93.737  74.324 1.00 29.05  ? 921 HOH A O   1 
HETATM 2786 O O   . HOH L 6 .   ? 93.851  71.298  46.441 1.00 57.03  ? 922 HOH A O   1 
HETATM 2787 O O   . HOH L 6 .   ? 106.632 86.762  48.802 1.00 20.07  ? 923 HOH A O   1 
HETATM 2788 O O   . HOH L 6 .   ? 82.513  70.469  55.454 1.00 32.89  ? 924 HOH A O   1 
HETATM 2789 O O   . HOH L 6 .   ? 100.895 99.526  38.925 1.00 36.02  ? 925 HOH A O   1 
HETATM 2790 O O   . HOH L 6 .   ? 105.876 94.139  62.881 1.00 20.24  ? 926 HOH A O   1 
HETATM 2791 O O   . HOH L 6 .   ? 88.855  79.705  58.963 1.00 23.69  ? 927 HOH A O   1 
HETATM 2792 O O   . HOH L 6 .   ? 96.465  80.000  56.882 1.00 30.17  ? 928 HOH A O   1 
HETATM 2793 O O   . HOH L 6 .   ? 105.401 114.770 45.552 1.00 42.66  ? 929 HOH A O   1 
HETATM 2794 O O   . HOH L 6 .   ? 82.488  88.347  57.586 1.00 29.05  ? 930 HOH A O   1 
HETATM 2795 O O   . HOH L 6 .   ? 97.314  86.680  72.936 1.00 33.34  ? 931 HOH A O   1 
HETATM 2796 O O   . HOH L 6 .   ? 102.320 61.110  65.254 1.00 41.98  ? 932 HOH A O   1 
HETATM 2797 O O   . HOH L 6 .   ? 107.497 112.718 43.940 1.00 30.15  ? 933 HOH A O   1 
HETATM 2798 O O   . HOH L 6 .   ? 94.428  86.273  74.350 1.00 33.70  ? 934 HOH A O   1 
HETATM 2799 O O   . HOH L 6 .   ? 92.706  96.922  36.629 1.00 23.89  ? 935 HOH A O   1 
HETATM 2800 O O   . HOH L 6 .   ? 94.032  95.351  49.099 1.00 30.88  ? 936 HOH A O   1 
HETATM 2801 O O   . HOH L 6 .   ? 108.584 111.894 51.640 1.00 49.48  ? 937 HOH A O   1 
HETATM 2802 O O   . HOH L 6 .   ? 92.397  121.880 54.701 1.00 39.50  ? 938 HOH A O   1 
HETATM 2803 O O   . HOH L 6 .   ? 106.621 88.061  41.447 1.00 45.22  ? 939 HOH A O   1 
HETATM 2804 O O   . HOH L 6 .   ? 87.641  60.763  68.578 1.00 28.13  ? 940 HOH A O   1 
HETATM 2805 O O   . HOH L 6 .   ? 82.919  103.053 63.094 1.00 37.88  ? 941 HOH A O   1 
HETATM 2806 O O   . HOH L 6 .   ? 99.805  110.749 62.229 1.00 29.89  ? 942 HOH A O   1 
HETATM 2807 O O   . HOH L 6 .   ? 99.597  100.330 67.851 1.00 48.34  ? 943 HOH A O   1 
HETATM 2808 O O   . HOH L 6 .   ? 107.137 89.382  70.804 1.00 39.18  ? 944 HOH A O   1 
HETATM 2809 O O   . HOH L 6 .   ? 107.282 117.341 45.341 1.00 43.32  ? 945 HOH A O   1 
HETATM 2810 O O   . HOH L 6 .   ? 90.583  100.034 65.702 1.00 34.82  ? 946 HOH A O   1 
HETATM 2811 O O   . HOH L 6 .   ? 102.192 120.506 23.558 1.00 44.21  ? 947 HOH A O   1 
HETATM 2812 O O   . HOH L 6 .   ? 105.281 126.761 52.711 1.00 23.90  ? 948 HOH A O   1 
HETATM 2813 O O   . HOH L 6 .   ? 112.690 83.623  60.796 1.00 43.78  ? 949 HOH A O   1 
HETATM 2814 O O   . HOH L 6 .   ? 99.815  101.862 65.074 1.00 33.70  ? 950 HOH A O   1 
HETATM 2815 O O   . HOH L 6 .   ? 103.143 79.436  57.747 1.00 32.54  ? 951 HOH A O   1 
HETATM 2816 O O   . HOH L 6 .   ? 89.169  77.458  60.707 1.00 28.67  ? 952 HOH A O   1 
HETATM 2817 O O   . HOH L 6 .   ? 114.322 104.904 58.122 1.00 33.90  ? 953 HOH A O   1 
HETATM 2818 O O   . HOH L 6 .   ? 84.128  110.047 44.096 1.00 39.80  ? 954 HOH A O   1 
HETATM 2819 O O   . HOH L 6 .   ? 84.981  105.712 65.761 1.00 41.25  ? 955 HOH A O   1 
HETATM 2820 O O   . HOH L 6 .   ? 91.818  70.722  76.243 1.00 37.16  ? 956 HOH A O   1 
HETATM 2821 O O   . HOH L 6 .   ? 103.602 98.866  66.603 1.00 30.52  ? 957 HOH A O   1 
HETATM 2822 O O   . HOH L 6 .   ? 86.275  88.145  68.800 1.00 29.65  ? 958 HOH A O   1 
HETATM 2823 O O   . HOH L 6 .   ? 113.307 88.781  47.554 1.00 33.12  ? 959 HOH A O   1 
HETATM 2824 O O   . HOH L 6 .   ? 115.709 98.472  54.447 1.00 39.43  ? 960 HOH A O   1 
HETATM 2825 O O   . HOH L 6 .   ? 96.705  132.950 50.954 1.00 42.39  ? 961 HOH A O   1 
HETATM 2826 O O   . HOH L 6 .   ? 91.176  68.213  78.426 1.00 50.72  ? 962 HOH A O   1 
HETATM 2827 O O   . HOH L 6 .   ? 79.037  93.297  62.349 1.00 38.36  ? 963 HOH A O   1 
HETATM 2828 O O   . HOH L 6 .   ? 105.343 94.263  65.643 1.00 28.97  ? 964 HOH A O   1 
HETATM 2829 O O   . HOH L 6 .   ? 82.612  85.746  58.815 1.00 26.67  ? 965 HOH A O   1 
HETATM 2830 O O   . HOH L 6 .   ? 103.573 71.200  74.689 1.00 39.77  ? 966 HOH A O   1 
HETATM 2831 O O   . HOH L 6 .   ? 110.077 91.026  64.844 1.00 50.91  ? 967 HOH A O   1 
HETATM 2832 O O   . HOH L 6 .   ? 106.045 86.636  43.907 1.00 28.07  ? 968 HOH A O   1 
HETATM 2833 O O   . HOH L 6 .   ? 84.374  59.005  72.042 1.00 41.76  ? 969 HOH A O   1 
HETATM 2834 O O   . HOH L 6 .   ? 98.995  120.381 32.218 1.00 34.19  ? 970 HOH A O   1 
HETATM 2835 O O   . HOH L 6 .   ? 81.507  104.077 54.121 1.00 35.26  ? 971 HOH A O   1 
HETATM 2836 O O   . HOH L 6 .   ? 109.893 117.951 47.029 1.00 48.95  ? 972 HOH A O   1 
HETATM 2837 O O   . HOH L 6 .   ? 102.078 120.151 29.250 1.00 38.87  ? 973 HOH A O   1 
HETATM 2838 O O   . HOH L 6 .   ? 87.334  69.894  47.499 1.00 35.65  ? 974 HOH A O   1 
HETATM 2839 O O   . HOH L 6 .   ? 81.619  77.720  77.384 1.00 36.04  ? 975 HOH A O   1 
HETATM 2840 O O   . HOH L 6 .   ? 81.208  67.530  68.091 1.00 41.93  ? 976 HOH A O   1 
HETATM 2841 O O   . HOH L 6 .   ? 83.126  65.751  59.199 1.00 48.64  ? 977 HOH A O   1 
HETATM 2842 O O   . HOH L 6 .   ? 94.088  120.352 32.753 1.00 52.78  ? 978 HOH A O   1 
HETATM 2843 O O   . HOH L 6 .   ? 96.002  116.978 16.178 1.00 36.71  ? 979 HOH A O   1 
HETATM 2844 O O   . HOH L 6 .   ? 111.425 87.181  56.608 1.00 40.37  ? 980 HOH A O   1 
HETATM 2845 O O   . HOH L 6 .   ? 87.875  89.204  52.448 1.00 44.21  ? 981 HOH A O   1 
HETATM 2846 O O   . HOH L 6 .   ? 111.689 116.739 55.293 1.00 38.48  ? 982 HOH A O   1 
HETATM 2847 O O   . HOH L 6 .   ? 92.990  122.566 58.743 1.00 37.86  ? 983 HOH A O   1 
HETATM 2848 O O   . HOH L 6 .   ? 90.793  54.336  56.655 1.00 41.73  ? 984 HOH A O   1 
HETATM 2849 O O   . HOH L 6 .   ? 115.453 99.838  51.924 1.00 33.63  ? 985 HOH A O   1 
HETATM 2850 O O   . HOH L 6 .   ? 80.554  56.689  58.376 1.00 41.08  ? 986 HOH A O   1 
HETATM 2851 O O   . HOH L 6 .   ? 86.570  106.840 70.011 1.00 40.54  ? 987 HOH A O   1 
HETATM 2852 O O   . HOH L 6 .   ? 86.190  116.956 50.286 1.00 34.97  ? 988 HOH A O   1 
HETATM 2853 O O   . HOH L 6 .   ? 84.525  89.584  67.052 1.00 40.32  ? 989 HOH A O   1 
HETATM 2854 O O   . HOH L 6 .   ? 95.752  129.493 57.551 1.00 51.05  ? 990 HOH A O   1 
HETATM 2855 O O   . HOH L 6 .   ? 87.703  110.337 35.910 1.00 38.38  ? 991 HOH A O   1 
HETATM 2856 O O   . HOH L 6 .   ? 107.791 83.641  77.576 1.00 43.40  ? 992 HOH A O   1 
HETATM 2857 O O   . HOH M 6 .   ? 84.894  95.796  52.227 1.00 23.53  ? 201 HOH B O   1 
HETATM 2858 O O   . HOH M 6 .   ? 87.399  84.911  39.355 1.00 33.97  ? 202 HOH B O   1 
HETATM 2859 O O   . HOH M 6 .   ? 95.503  87.285  45.128 1.00 24.92  ? 203 HOH B O   1 
HETATM 2860 O O   . HOH M 6 .   ? 96.881  88.844  41.483 1.00 40.12  ? 204 HOH B O   1 
HETATM 2861 O O   . HOH M 6 .   ? 94.610  83.512  48.352 1.00 33.72  ? 205 HOH B O   1 
# 
loop_
_pdbx_poly_seq_scheme.asym_id 
_pdbx_poly_seq_scheme.entity_id 
_pdbx_poly_seq_scheme.seq_id 
_pdbx_poly_seq_scheme.mon_id 
_pdbx_poly_seq_scheme.ndb_seq_num 
_pdbx_poly_seq_scheme.pdb_seq_num 
_pdbx_poly_seq_scheme.auth_seq_num 
_pdbx_poly_seq_scheme.pdb_mon_id 
_pdbx_poly_seq_scheme.auth_mon_id 
_pdbx_poly_seq_scheme.pdb_strand_id 
_pdbx_poly_seq_scheme.pdb_ins_code 
_pdbx_poly_seq_scheme.hetero 
A 1 1   GLY 1   399 399 GLY GLY A . n 
A 1 2   HIS 2   400 400 HIS HIS A . n 
A 1 3   HIS 3   401 401 HIS HIS A . n 
A 1 4   HIS 4   402 402 HIS HIS A . n 
A 1 5   HIS 5   403 403 HIS HIS A . n 
A 1 6   HIS 6   404 404 HIS HIS A . n 
A 1 7   HIS 7   405 405 HIS HIS A . n 
A 1 8   MET 8   406 406 MET MET A . n 
A 1 9   LEU 9   407 407 LEU LEU A . n 
A 1 10  HIS 10  408 408 HIS HIS A . n 
A 1 11  LEU 11  409 409 LEU LEU A . n 
A 1 12  LEU 12  410 410 LEU LEU A . n 
A 1 13  GLU 13  411 411 GLU GLU A . n 
A 1 14  GLN 14  412 412 GLN GLN A . n 
A 1 15  ILE 15  413 413 ILE ILE A . n 
A 1 16  ARG 16  414 414 ARG ARG A . n 
A 1 17  ALA 17  415 415 ALA ALA A . n 
A 1 18  TYR 18  416 416 TYR TYR A . n 
A 1 19  CYS 19  417 417 CYS CYS A . n 
A 1 20  GLU 20  418 418 GLU GLU A . n 
A 1 21  THR 21  419 419 THR THR A . n 
A 1 22  CYS 22  420 420 CYS CYS A . n 
A 1 23  TRP 23  421 421 TRP TRP A . n 
A 1 24  GLU 24  422 422 GLU GLU A . n 
A 1 25  TRP 25  423 423 TRP TRP A . n 
A 1 26  GLN 26  424 424 GLN GLN A . n 
A 1 27  GLU 27  425 425 GLU GLU A . n 
A 1 28  ALA 28  426 426 ALA ALA A . n 
A 1 29  HIS 29  427 427 HIS HIS A . n 
A 1 30  GLU 30  428 428 GLU GLU A . n 
A 1 31  PRO 31  429 429 PRO PRO A . n 
A 1 32  GLY 32  430 430 GLY GLY A . n 
A 1 33  MET 33  431 431 MET MET A . n 
A 1 34  ASP 34  432 432 ASP ASP A . n 
A 1 35  GLN 35  433 433 GLN GLN A . n 
A 1 36  ASP 36  434 434 ASP ASP A . n 
A 1 37  LYS 37  435 435 LYS LYS A . n 
A 1 38  ASN 38  436 436 ASN ASN A . n 
A 1 39  PRO 39  437 437 PRO PRO A . n 
A 1 40  MET 40  438 438 MET MET A . n 
A 1 41  PRO 41  439 439 PRO PRO A . n 
A 1 42  ALA 42  440 440 ALA ALA A . n 
A 1 43  PRO 43  441 441 PRO PRO A . n 
A 1 44  VAL 44  442 442 VAL VAL A . n 
A 1 45  GLU 45  443 443 GLU GLU A . n 
A 1 46  HIS 46  444 444 HIS HIS A . n 
A 1 47  GLN 47  445 445 GLN GLN A . n 
A 1 48  ILE 48  446 446 ILE ILE A . n 
A 1 49  CYS 49  447 447 CYS CYS A . n 
A 1 50  PRO 50  448 448 PRO PRO A . n 
A 1 51  ALA 51  449 449 ALA ALA A . n 
A 1 52  VAL 52  450 450 VAL VAL A . n 
A 1 53  CYS 53  451 451 CYS CYS A . n 
A 1 54  VAL 54  452 452 VAL VAL A . n 
A 1 55  LEU 55  453 453 LEU LEU A . n 
A 1 56  MET 56  454 454 MET MET A . n 
A 1 57  LYS 57  455 455 LYS LYS A . n 
A 1 58  LEU 58  456 456 LEU LEU A . n 
A 1 59  SER 59  457 457 SER SER A . n 
A 1 60  PHE 60  458 458 PHE PHE A . n 
A 1 61  ASP 61  459 459 ASP ASP A . n 
A 1 62  GLU 62  460 460 GLU GLU A . n 
A 1 63  GLU 63  461 461 GLU GLU A . n 
A 1 64  HIS 64  462 462 HIS HIS A . n 
A 1 65  ARG 65  463 463 ARG ARG A . n 
A 1 66  HIS 66  464 464 HIS HIS A . n 
A 1 67  ALA 67  465 465 ALA ALA A . n 
A 1 68  MET 68  466 466 MET MET A . n 
A 1 69  ASN 69  467 467 ASN ASN A . n 
A 1 70  GLU 70  468 468 GLU GLU A . n 
A 1 71  LEU 71  469 469 LEU LEU A . n 
A 1 72  GLY 72  470 470 GLY GLY A . n 
A 1 73  GLY 73  471 471 GLY GLY A . n 
A 1 74  LEU 74  472 472 LEU LEU A . n 
A 1 75  GLN 75  473 473 GLN GLN A . n 
A 1 76  ALA 76  474 474 ALA ALA A . n 
A 1 77  ILE 77  475 475 ILE ILE A . n 
A 1 78  ALA 78  476 476 ALA ALA A . n 
A 1 79  GLU 79  477 477 GLU GLU A . n 
A 1 80  LEU 80  478 478 LEU LEU A . n 
A 1 81  LEU 81  479 479 LEU LEU A . n 
A 1 82  GLN 82  480 480 GLN GLN A . n 
A 1 83  VAL 83  481 481 VAL VAL A . n 
A 1 84  ASP 84  482 482 ASP ASP A . n 
A 1 85  CYS 85  483 483 CYS CYS A . n 
A 1 86  GLU 86  484 484 GLU GLU A . n 
A 1 87  MET 87  485 485 MET MET A . n 
A 1 88  TYR 88  486 486 TYR TYR A . n 
A 1 89  GLY 89  487 487 GLY GLY A . n 
A 1 90  LEU 90  488 488 LEU LEU A . n 
A 1 91  THR 91  489 489 THR THR A . n 
A 1 92  ASN 92  490 490 ASN ASN A . n 
A 1 93  ASP 93  491 491 ASP ASP A . n 
A 1 94  HIS 94  492 492 HIS HIS A . n 
A 1 95  TYR 95  493 493 TYR TYR A . n 
A 1 96  SER 96  494 494 SER SER A . n 
A 1 97  ILE 97  495 495 ILE ILE A . n 
A 1 98  THR 98  496 496 THR THR A . n 
A 1 99  LEU 99  497 497 LEU LEU A . n 
A 1 100 ARG 100 498 498 ARG ARG A . n 
A 1 101 ARG 101 499 499 ARG ARG A . n 
A 1 102 TYR 102 500 500 TYR TYR A . n 
A 1 103 ALA 103 501 501 ALA ALA A . n 
A 1 104 GLY 104 502 502 GLY GLY A . n 
A 1 105 MET 105 503 503 MET MET A . n 
A 1 106 ALA 106 504 504 ALA ALA A . n 
A 1 107 LEU 107 505 505 LEU LEU A . n 
A 1 108 THR 108 506 506 THR THR A . n 
A 1 109 ASN 109 507 507 ASN ASN A . n 
A 1 110 LEU 110 508 508 LEU LEU A . n 
A 1 111 THR 111 509 509 THR THR A . n 
A 1 112 PHE 112 510 510 PHE PHE A . n 
A 1 113 GLY 113 511 511 GLY GLY A . n 
A 1 114 ASP 114 512 512 ASP ASP A . n 
A 1 115 VAL 115 513 513 VAL VAL A . n 
A 1 116 ALA 116 514 514 ALA ALA A . n 
A 1 117 ASN 117 515 515 ASN ASN A . n 
A 1 118 LYS 118 516 516 LYS LYS A . n 
A 1 119 ALA 119 517 517 ALA ALA A . n 
A 1 120 THR 120 518 518 THR THR A . n 
A 1 121 LEU 121 519 519 LEU LEU A . n 
A 1 122 CYS 122 520 520 CYS CYS A . n 
A 1 123 SER 123 521 521 SER SER A . n 
A 1 124 MET 124 522 522 MET MET A . n 
A 1 125 LYS 125 523 523 LYS LYS A . n 
A 1 126 GLY 126 524 524 GLY GLY A . n 
A 1 127 CYS 127 525 525 CYS CYS A . n 
A 1 128 MET 128 526 526 MET MET A . n 
A 1 129 ARG 129 527 527 ARG ARG A . n 
A 1 130 ALA 130 528 528 ALA ALA A . n 
A 1 131 LEU 131 529 529 LEU LEU A . n 
A 1 132 VAL 132 530 530 VAL VAL A . n 
A 1 133 ALA 133 531 531 ALA ALA A . n 
A 1 134 GLN 134 532 532 GLN GLN A . n 
A 1 135 LEU 135 533 533 LEU LEU A . n 
A 1 136 LYS 136 534 534 LYS LYS A . n 
A 1 137 SER 137 535 535 SER SER A . n 
A 1 138 GLU 138 536 536 GLU GLU A . n 
A 1 139 SER 139 537 537 SER SER A . n 
A 1 140 GLU 140 538 538 GLU GLU A . n 
A 1 141 ASP 141 539 539 ASP ASP A . n 
A 1 142 LEU 142 540 540 LEU LEU A . n 
A 1 143 GLN 143 541 541 GLN GLN A . n 
A 1 144 GLN 144 542 542 GLN GLN A . n 
A 1 145 VAL 145 543 543 VAL VAL A . n 
A 1 146 ILE 146 544 544 ILE ILE A . n 
A 1 147 ALA 147 545 545 ALA ALA A . n 
A 1 148 SER 148 546 546 SER SER A . n 
A 1 149 VAL 149 547 547 VAL VAL A . n 
A 1 150 LEU 150 548 548 LEU LEU A . n 
A 1 151 ARG 151 549 549 ARG ARG A . n 
A 1 152 ASN 152 550 550 ASN ASN A . n 
A 1 153 LEU 153 551 551 LEU LEU A . n 
A 1 154 SER 154 552 552 SER SER A . n 
A 1 155 TRP 155 553 553 TRP TRP A . n 
A 1 156 ARG 156 554 554 ARG ARG A . n 
A 1 157 ALA 157 555 555 ALA ALA A . n 
A 1 158 ASP 158 556 556 ASP ASP A . n 
A 1 159 VAL 159 557 557 VAL VAL A . n 
A 1 160 ASN 160 558 558 ASN ASN A . n 
A 1 161 SER 161 559 559 SER SER A . n 
A 1 162 LYS 162 560 560 LYS LYS A . n 
A 1 163 LYS 163 561 561 LYS LYS A . n 
A 1 164 THR 164 562 562 THR THR A . n 
A 1 165 LEU 165 563 563 LEU LEU A . n 
A 1 166 ARG 166 564 564 ARG ARG A . n 
A 1 167 GLU 167 565 565 GLU GLU A . n 
A 1 168 VAL 168 566 566 VAL VAL A . n 
A 1 169 GLY 169 567 567 GLY GLY A . n 
A 1 170 SER 170 568 568 SER SER A . n 
A 1 171 VAL 171 569 569 VAL VAL A . n 
A 1 172 LYS 172 570 570 LYS LYS A . n 
A 1 173 ALA 173 571 571 ALA ALA A . n 
A 1 174 LEU 174 572 572 LEU LEU A . n 
A 1 175 MET 175 573 573 MET MET A . n 
A 1 176 GLU 176 574 574 GLU GLU A . n 
A 1 177 CYS 177 575 575 CYS CYS A . n 
A 1 178 ALA 178 576 576 ALA ALA A . n 
A 1 179 LEU 179 577 577 LEU LEU A . n 
A 1 180 GLU 180 578 578 GLU GLU A . n 
A 1 181 VAL 181 579 579 VAL VAL A . n 
A 1 182 LYS 182 580 580 LYS LYS A . n 
A 1 183 LYS 183 581 581 LYS LYS A . n 
A 1 184 GLU 184 582 582 GLU GLU A . n 
A 1 185 SER 185 583 583 SER SER A . n 
A 1 186 THR 186 584 584 THR THR A . n 
A 1 187 LEU 187 585 585 LEU LEU A . n 
A 1 188 LYS 188 586 586 LYS LYS A . n 
A 1 189 SER 189 587 587 SER SER A . n 
A 1 190 VAL 190 588 588 VAL VAL A . n 
A 1 191 LEU 191 589 589 LEU LEU A . n 
A 1 192 SER 192 590 590 SER SER A . n 
A 1 193 ALA 193 591 591 ALA ALA A . n 
A 1 194 LEU 194 592 592 LEU LEU A . n 
A 1 195 TRP 195 593 593 TRP TRP A . n 
A 1 196 ASN 196 594 594 ASN ASN A . n 
A 1 197 LEU 197 595 595 LEU LEU A . n 
A 1 198 SER 198 596 596 SER SER A . n 
A 1 199 ALA 199 597 597 ALA ALA A . n 
A 1 200 HIS 200 598 598 HIS HIS A . n 
A 1 201 CYS 201 599 599 CYS CYS A . n 
A 1 202 THR 202 600 600 THR THR A . n 
A 1 203 GLU 203 601 601 GLU GLU A . n 
A 1 204 ASN 204 602 602 ASN ASN A . n 
A 1 205 LYS 205 603 603 LYS LYS A . n 
A 1 206 ALA 206 604 604 ALA ALA A . n 
A 1 207 ASP 207 605 605 ASP ASP A . n 
A 1 208 ILE 208 606 606 ILE ILE A . n 
A 1 209 CYS 209 607 607 CYS CYS A . n 
A 1 210 ALA 210 608 608 ALA ALA A . n 
A 1 211 VAL 211 609 609 VAL VAL A . n 
A 1 212 ASP 212 610 610 ASP ASP A . n 
A 1 213 GLY 213 611 611 GLY GLY A . n 
A 1 214 ALA 214 612 612 ALA ALA A . n 
A 1 215 LEU 215 613 613 LEU LEU A . n 
A 1 216 ALA 216 614 614 ALA ALA A . n 
A 1 217 PHE 217 615 615 PHE PHE A . n 
A 1 218 LEU 218 616 616 LEU LEU A . n 
A 1 219 VAL 219 617 617 VAL VAL A . n 
A 1 220 GLY 220 618 618 GLY GLY A . n 
A 1 221 THR 221 619 619 THR THR A . n 
A 1 222 LEU 222 620 620 LEU LEU A . n 
A 1 223 THR 223 621 621 THR THR A . n 
A 1 224 TYR 224 622 622 TYR TYR A . n 
A 1 225 ARG 225 623 623 ARG ARG A . n 
A 1 226 SER 226 624 624 SER SER A . n 
A 1 227 GLN 227 625 625 GLN GLN A . n 
A 1 228 THR 228 626 626 THR THR A . n 
A 1 229 ASN 229 627 627 ASN ASN A . n 
A 1 230 THR 230 628 628 THR THR A . n 
A 1 231 LEU 231 629 629 LEU LEU A . n 
A 1 232 ALA 232 630 630 ALA ALA A . n 
A 1 233 ILE 233 631 631 ILE ILE A . n 
A 1 234 ILE 234 632 632 ILE ILE A . n 
A 1 235 GLU 235 633 633 GLU GLU A . n 
A 1 236 SER 236 634 634 SER SER A . n 
A 1 237 GLY 237 635 635 GLY GLY A . n 
A 1 238 GLY 238 636 636 GLY GLY A . n 
A 1 239 GLY 239 637 637 GLY GLY A . n 
A 1 240 ILE 240 638 638 ILE ILE A . n 
A 1 241 LEU 241 639 639 LEU LEU A . n 
A 1 242 ARG 242 640 640 ARG ARG A . n 
A 1 243 ASN 243 641 641 ASN ASN A . n 
A 1 244 VAL 244 642 642 VAL VAL A . n 
A 1 245 SER 245 643 643 SER SER A . n 
A 1 246 SER 246 644 644 SER SER A . n 
A 1 247 LEU 247 645 645 LEU LEU A . n 
A 1 248 ILE 248 646 646 ILE ILE A . n 
A 1 249 ALA 249 647 647 ALA ALA A . n 
A 1 250 THR 250 648 648 THR THR A . n 
A 1 251 ASN 251 649 649 ASN ASN A . n 
A 1 252 GLU 252 650 650 GLU GLU A . n 
A 1 253 ASP 253 651 651 ASP ASP A . n 
A 1 254 HIS 254 652 652 HIS HIS A . n 
A 1 255 ARG 255 653 653 ARG ARG A . n 
A 1 256 GLN 256 654 654 GLN GLN A . n 
A 1 257 ILE 257 655 655 ILE ILE A . n 
A 1 258 LEU 258 656 656 LEU LEU A . n 
A 1 259 ARG 259 657 657 ARG ARG A . n 
A 1 260 GLU 260 658 658 GLU GLU A . n 
A 1 261 ASN 261 659 659 ASN ASN A . n 
A 1 262 ASN 262 660 660 ASN ASN A . n 
A 1 263 CYS 263 661 661 CYS CYS A . n 
A 1 264 LEU 264 662 662 LEU LEU A . n 
A 1 265 GLN 265 663 663 GLN GLN A . n 
A 1 266 THR 266 664 664 THR THR A . n 
A 1 267 LEU 267 665 665 LEU LEU A . n 
A 1 268 LEU 268 666 666 LEU LEU A . n 
A 1 269 GLN 269 667 667 GLN GLN A . n 
A 1 270 HIS 270 668 668 HIS HIS A . n 
A 1 271 LEU 271 669 669 LEU LEU A . n 
A 1 272 LYS 272 670 670 LYS LYS A . n 
A 1 273 SER 273 671 671 SER SER A . n 
A 1 274 HIS 274 672 672 HIS HIS A . n 
A 1 275 SER 275 673 673 SER SER A . n 
A 1 276 LEU 276 674 674 LEU LEU A . n 
A 1 277 THR 277 675 675 THR THR A . n 
A 1 278 ILE 278 676 676 ILE ILE A . n 
A 1 279 VAL 279 677 677 VAL VAL A . n 
A 1 280 SER 280 678 678 SER SER A . n 
A 1 281 ASN 281 679 679 ASN ASN A . n 
A 1 282 ALA 282 680 680 ALA ALA A . n 
A 1 283 CYS 283 681 681 CYS CYS A . n 
A 1 284 GLY 284 682 682 GLY GLY A . n 
A 1 285 THR 285 683 683 THR THR A . n 
A 1 286 LEU 286 684 684 LEU LEU A . n 
A 1 287 TRP 287 685 685 TRP TRP A . n 
A 1 288 ASN 288 686 686 ASN ASN A . n 
A 1 289 LEU 289 687 687 LEU LEU A . n 
A 1 290 SER 290 688 688 SER SER A . n 
A 1 291 ALA 291 689 689 ALA ALA A . n 
A 1 292 ARG 292 690 690 ARG ARG A . n 
A 1 293 ASN 293 691 691 ASN ASN A . n 
A 1 294 PRO 294 692 692 PRO PRO A . n 
A 1 295 LYS 295 693 693 LYS LYS A . n 
A 1 296 ASP 296 694 694 ASP ASP A . n 
A 1 297 GLN 297 695 695 GLN GLN A . n 
A 1 298 GLU 298 696 696 GLU GLU A . n 
A 1 299 ALA 299 697 697 ALA ALA A . n 
A 1 300 LEU 300 698 698 LEU LEU A . n 
A 1 301 TRP 301 699 699 TRP TRP A . n 
A 1 302 ASP 302 700 700 ASP ASP A . n 
A 1 303 MET 303 701 701 MET MET A . n 
A 1 304 GLY 304 702 702 GLY GLY A . n 
A 1 305 ALA 305 703 703 ALA ALA A . n 
A 1 306 VAL 306 704 704 VAL VAL A . n 
A 1 307 SER 307 705 705 SER SER A . n 
A 1 308 MET 308 706 706 MET MET A . n 
A 1 309 LEU 309 707 707 LEU LEU A . n 
A 1 310 LYS 310 708 708 LYS LYS A . n 
A 1 311 ASN 311 709 709 ASN ASN A . n 
A 1 312 LEU 312 710 710 LEU LEU A . n 
A 1 313 ILE 313 711 711 ILE ILE A . n 
A 1 314 HIS 314 712 712 HIS HIS A . n 
A 1 315 SER 315 713 713 SER SER A . n 
A 1 316 LYS 316 714 714 LYS LYS A . n 
A 1 317 HIS 317 715 715 HIS HIS A . n 
A 1 318 LYS 318 716 716 LYS LYS A . n 
A 1 319 MET 319 717 717 MET MET A . n 
A 1 320 ILE 320 718 718 ILE ILE A . n 
A 1 321 ALA 321 719 719 ALA ALA A . n 
A 1 322 MET 322 720 720 MET MET A . n 
A 1 323 GLY 323 721 721 GLY GLY A . n 
A 1 324 SER 324 722 722 SER SER A . n 
A 1 325 ALA 325 723 723 ALA ALA A . n 
A 1 326 ALA 326 724 724 ALA ALA A . n 
A 1 327 ALA 327 725 725 ALA ALA A . n 
A 1 328 LEU 328 726 726 LEU LEU A . n 
A 1 329 ARG 329 727 727 ARG ARG A . n 
A 1 330 ASN 330 728 728 ASN ASN A . n 
A 1 331 LEU 331 729 729 LEU LEU A . n 
A 1 332 MET 332 730 730 MET MET A . n 
A 1 333 ALA 333 731 731 ALA ALA A . n 
A 1 334 ASN 334 732 732 ASN ASN A . n 
A 1 335 ARG 335 733 733 ARG ARG A . n 
A 1 336 PRO 336 734 734 PRO PRO A . n 
A 1 337 ALA 337 735 735 ALA ALA A . n 
A 1 338 LYS 338 736 736 LYS LYS A . n 
A 1 339 TYR 339 737 737 TYR TYR A . n 
A 1 340 LYS 340 738 738 LYS LYS A . n 
A 1 341 ASP 341 739 739 ASP ASP A . n 
A 1 342 ALA 342 740 ?   ?   ?   A . n 
A 1 343 ASN 343 741 ?   ?   ?   A . n 
A 1 344 ILE 344 742 ?   ?   ?   A . n 
A 1 345 MET 345 743 ?   ?   ?   A . n 
A 1 346 SER 346 744 ?   ?   ?   A . n 
A 1 347 PRO 347 745 ?   ?   ?   A . n 
A 1 348 GLY 348 746 ?   ?   ?   A . n 
A 1 349 SER 349 747 ?   ?   ?   A . n 
A 1 350 SER 350 748 ?   ?   ?   A . n 
A 1 351 LEU 351 749 ?   ?   ?   A . n 
A 1 352 PRO 352 750 ?   ?   ?   A . n 
A 1 353 SER 353 751 ?   ?   ?   A . n 
B 2 1   ANN 1   0   0   ANN MTY B . n 
B 2 2   ALA 2   1   1   ALA ALA B . n 
B 2 3   GLY 3   2   2   GLY GLY B . n 
B 2 4   GLU 4   3   3   GLU GLU B . n 
B 2 5   SER 5   4   4   SER SER B . n 
B 2 6   LEU 6   5   5   LEU LEU B . n 
B 2 7   TYR 7   6   6   TYR TYR B . n 
B 2 8   GLU 8   7   7   GLU GLU B . n 
B 2 9   NH2 9   8   8   NH2 NH2 B . n 
# 
_pdbx_struct_assembly.id                   1 
_pdbx_struct_assembly.details              author_and_software_defined_assembly 
_pdbx_struct_assembly.method_details       PISA 
_pdbx_struct_assembly.oligomeric_details   dimeric 
_pdbx_struct_assembly.oligomeric_count     2 
# 
_pdbx_struct_assembly_gen.assembly_id       1 
_pdbx_struct_assembly_gen.oper_expression   1 
_pdbx_struct_assembly_gen.asym_id_list      A,B,C,D,E,F,G,H,I,J,K,L,M 
# 
loop_
_pdbx_struct_assembly_prop.biol_id 
_pdbx_struct_assembly_prop.type 
_pdbx_struct_assembly_prop.value 
_pdbx_struct_assembly_prop.details 
1 'ABSA (A^2)' 2950  ? 
1 MORE         -12   ? 
1 'SSA (A^2)'  17050 ? 
# 
_pdbx_struct_oper_list.id                   1 
_pdbx_struct_oper_list.type                 'identity operation' 
_pdbx_struct_oper_list.name                 1_555 
_pdbx_struct_oper_list.symmetry_operation   x,y,z 
_pdbx_struct_oper_list.matrix[1][1]         1.0000000000 
_pdbx_struct_oper_list.matrix[1][2]         0.0000000000 
_pdbx_struct_oper_list.matrix[1][3]         0.0000000000 
_pdbx_struct_oper_list.vector[1]            0.0000000000 
_pdbx_struct_oper_list.matrix[2][1]         0.0000000000 
_pdbx_struct_oper_list.matrix[2][2]         1.0000000000 
_pdbx_struct_oper_list.matrix[2][3]         0.0000000000 
_pdbx_struct_oper_list.vector[2]            0.0000000000 
_pdbx_struct_oper_list.matrix[3][1]         0.0000000000 
_pdbx_struct_oper_list.matrix[3][2]         0.0000000000 
_pdbx_struct_oper_list.matrix[3][3]         1.0000000000 
_pdbx_struct_oper_list.vector[3]            0.0000000000 
# 
loop_
_software.citation_id 
_software.classification 
_software.compiler_name 
_software.compiler_version 
_software.contact_author 
_software.contact_author_email 
_software.date 
_software.description 
_software.dependencies 
_software.hardware 
_software.language 
_software.location 
_software.mods 
_software.name 
_software.os 
_software.os_version 
_software.type 
_software.version 
_software.pdbx_ordinal 
? refinement        ? ? ? ? ? ? ? ? ? ? ? REFMAC      ? ? ? 5.8.0135 1 
? 'data extraction' ? ? ? ? ? ? ? ? ? ? ? PDB_EXTRACT ? ? ? 3.27     2 
? 'data collection' ? ? ? ? ? ? ? ? ? ? ? HKL-3000    ? ? ? .        3 
? 'data scaling'    ? ? ? ? ? ? ? ? ? ? ? pointless   ? ? ? .        4 
? phasing           ? ? ? ? ? ? ? ? ? ? ? PHASER      ? ? ? .        5 
# 
_pdbx_entry_details.entry_id                 7F6M 
_pdbx_entry_details.has_ligand_of_interest   Y 
_pdbx_entry_details.compound_details         ? 
_pdbx_entry_details.source_details           ? 
_pdbx_entry_details.nonpolymer_details       ? 
_pdbx_entry_details.sequence_details         ? 
# 
loop_
_pdbx_validate_torsion.id 
_pdbx_validate_torsion.PDB_model_num 
_pdbx_validate_torsion.auth_comp_id 
_pdbx_validate_torsion.auth_asym_id 
_pdbx_validate_torsion.auth_seq_id 
_pdbx_validate_torsion.PDB_ins_code 
_pdbx_validate_torsion.label_alt_id 
_pdbx_validate_torsion.phi 
_pdbx_validate_torsion.psi 
1 1 HIS A 427 ? ? -55.38 97.79  
2 1 PRO A 429 ? ? -39.75 128.34 
3 1 ASN A 436 ? ? 31.28  72.34  
# 
loop_
_pdbx_unobs_or_zero_occ_residues.id 
_pdbx_unobs_or_zero_occ_residues.PDB_model_num 
_pdbx_unobs_or_zero_occ_residues.polymer_flag 
_pdbx_unobs_or_zero_occ_residues.occupancy_flag 
_pdbx_unobs_or_zero_occ_residues.auth_asym_id 
_pdbx_unobs_or_zero_occ_residues.auth_comp_id 
_pdbx_unobs_or_zero_occ_residues.auth_seq_id 
_pdbx_unobs_or_zero_occ_residues.PDB_ins_code 
_pdbx_unobs_or_zero_occ_residues.label_asym_id 
_pdbx_unobs_or_zero_occ_residues.label_comp_id 
_pdbx_unobs_or_zero_occ_residues.label_seq_id 
1  1 Y 1 A ALA 740 ? A ALA 342 
2  1 Y 1 A ASN 741 ? A ASN 343 
3  1 Y 1 A ILE 742 ? A ILE 344 
4  1 Y 1 A MET 743 ? A MET 345 
5  1 Y 1 A SER 744 ? A SER 346 
6  1 Y 1 A PRO 745 ? A PRO 347 
7  1 Y 1 A GLY 746 ? A GLY 348 
8  1 Y 1 A SER 747 ? A SER 349 
9  1 Y 1 A SER 748 ? A SER 350 
10 1 Y 1 A LEU 749 ? A LEU 351 
11 1 Y 1 A PRO 750 ? A PRO 352 
12 1 Y 1 A SER 751 ? A SER 353 
# 
_pdbx_entity_instance_feature.ordinal        1 
_pdbx_entity_instance_feature.comp_id        ANN 
_pdbx_entity_instance_feature.asym_id        ? 
_pdbx_entity_instance_feature.seq_num        ? 
_pdbx_entity_instance_feature.auth_comp_id   ANN 
_pdbx_entity_instance_feature.auth_asym_id   ? 
_pdbx_entity_instance_feature.auth_seq_num   ? 
_pdbx_entity_instance_feature.feature_type   'SUBJECT OF INVESTIGATION' 
_pdbx_entity_instance_feature.details        ? 
# 
loop_
_pdbx_entity_nonpoly.entity_id 
_pdbx_entity_nonpoly.name 
_pdbx_entity_nonpoly.comp_id 
3 GLYCEROL                GOL 
4 'SULFATE ION'           SO4 
5 'DI(HYDROXYETHYL)ETHER' PEG 
6 water                   HOH 
# 
_pdbx_struct_assembly_auth_evidence.id                     1 
_pdbx_struct_assembly_auth_evidence.assembly_id            1 
_pdbx_struct_assembly_auth_evidence.experimental_support   none 
_pdbx_struct_assembly_auth_evidence.details                ? 
# 
loop_
_pdbx_nonpoly_scheme.asym_id 
_pdbx_nonpoly_scheme.entity_id 
_pdbx_nonpoly_scheme.mon_id 
_pdbx_nonpoly_scheme.ndb_seq_num 
_pdbx_nonpoly_scheme.pdb_seq_num 
_pdbx_nonpoly_scheme.auth_seq_num 
_pdbx_nonpoly_scheme.pdb_mon_id 
_pdbx_nonpoly_scheme.auth_mon_id 
_pdbx_nonpoly_scheme.pdb_strand_id 
_pdbx_nonpoly_scheme.pdb_ins_code 
C 3 GOL 1  801 1   GOL GOL A . 
D 3 GOL 1  802 2   GOL GOL A . 
E 3 GOL 1  803 5   GOL GOL A . 
F 4 SO4 1  804 1   SO4 SO4 A . 
G 4 SO4 1  805 2   SO4 SO4 A . 
H 5 PEG 1  806 1   PEG PEG A . 
I 3 GOL 1  101 3   GOL GOL B . 
J 3 GOL 1  102 4   GOL GOL B . 
K 5 PEG 1  103 2   PEG PEG B . 
L 6 HOH 1  901 23  HOH HOH A . 
L 6 HOH 2  902 22  HOH HOH A . 
L 6 HOH 3  903 31  HOH HOH A . 
L 6 HOH 4  904 20  HOH HOH A . 
L 6 HOH 5  905 111 HOH HOH A . 
L 6 HOH 6  906 21  HOH HOH A . 
L 6 HOH 7  907 91  HOH HOH A . 
L 6 HOH 8  908 3   HOH HOH A . 
L 6 HOH 9  909 65  HOH HOH A . 
L 6 HOH 10 910 44  HOH HOH A . 
L 6 HOH 11 911 66  HOH HOH A . 
L 6 HOH 12 912 7   HOH HOH A . 
L 6 HOH 13 913 84  HOH HOH A . 
L 6 HOH 14 914 70  HOH HOH A . 
L 6 HOH 15 915 90  HOH HOH A . 
L 6 HOH 16 916 49  HOH HOH A . 
L 6 HOH 17 917 19  HOH HOH A . 
L 6 HOH 18 918 82  HOH HOH A . 
L 6 HOH 19 919 99  HOH HOH A . 
L 6 HOH 20 920 8   HOH HOH A . 
L 6 HOH 21 921 76  HOH HOH A . 
L 6 HOH 22 922 88  HOH HOH A . 
L 6 HOH 23 923 9   HOH HOH A . 
L 6 HOH 24 924 100 HOH HOH A . 
L 6 HOH 25 925 16  HOH HOH A . 
L 6 HOH 26 926 12  HOH HOH A . 
L 6 HOH 27 927 25  HOH HOH A . 
L 6 HOH 28 928 69  HOH HOH A . 
L 6 HOH 29 929 92  HOH HOH A . 
L 6 HOH 30 930 87  HOH HOH A . 
L 6 HOH 31 931 30  HOH HOH A . 
L 6 HOH 32 932 78  HOH HOH A . 
L 6 HOH 33 933 52  HOH HOH A . 
L 6 HOH 34 934 29  HOH HOH A . 
L 6 HOH 35 935 39  HOH HOH A . 
L 6 HOH 36 936 38  HOH HOH A . 
L 6 HOH 37 937 53  HOH HOH A . 
L 6 HOH 38 938 113 HOH HOH A . 
L 6 HOH 39 939 59  HOH HOH A . 
L 6 HOH 40 940 57  HOH HOH A . 
L 6 HOH 41 941 43  HOH HOH A . 
L 6 HOH 42 942 97  HOH HOH A . 
L 6 HOH 43 943 107 HOH HOH A . 
L 6 HOH 44 944 106 HOH HOH A . 
L 6 HOH 45 945 93  HOH HOH A . 
L 6 HOH 46 946 98  HOH HOH A . 
L 6 HOH 47 947 115 HOH HOH A . 
L 6 HOH 48 948 104 HOH HOH A . 
L 6 HOH 49 949 109 HOH HOH A . 
L 6 HOH 50 950 96  HOH HOH A . 
L 6 HOH 51 951 51  HOH HOH A . 
L 6 HOH 52 952 26  HOH HOH A . 
L 6 HOH 53 953 71  HOH HOH A . 
L 6 HOH 54 954 45  HOH HOH A . 
L 6 HOH 55 955 42  HOH HOH A . 
L 6 HOH 56 956 34  HOH HOH A . 
L 6 HOH 57 957 13  HOH HOH A . 
L 6 HOH 58 958 33  HOH HOH A . 
L 6 HOH 59 959 74  HOH HOH A . 
L 6 HOH 60 960 72  HOH HOH A . 
L 6 HOH 61 961 73  HOH HOH A . 
L 6 HOH 62 962 62  HOH HOH A . 
L 6 HOH 63 963 86  HOH HOH A . 
L 6 HOH 64 964 48  HOH HOH A . 
L 6 HOH 65 965 64  HOH HOH A . 
L 6 HOH 66 966 77  HOH HOH A . 
L 6 HOH 67 967 105 HOH HOH A . 
L 6 HOH 68 968 58  HOH HOH A . 
L 6 HOH 69 969 103 HOH HOH A . 
L 6 HOH 70 970 61  HOH HOH A . 
L 6 HOH 71 971 83  HOH HOH A . 
L 6 HOH 72 972 4   HOH HOH A . 
L 6 HOH 73 973 67  HOH HOH A . 
L 6 HOH 74 974 54  HOH HOH A . 
L 6 HOH 75 975 32  HOH HOH A . 
L 6 HOH 76 976 102 HOH HOH A . 
L 6 HOH 77 977 56  HOH HOH A . 
L 6 HOH 78 978 79  HOH HOH A . 
L 6 HOH 79 979 81  HOH HOH A . 
L 6 HOH 80 980 75  HOH HOH A . 
L 6 HOH 81 981 47  HOH HOH A . 
L 6 HOH 82 982 95  HOH HOH A . 
L 6 HOH 83 983 24  HOH HOH A . 
L 6 HOH 84 984 112 HOH HOH A . 
L 6 HOH 85 985 110 HOH HOH A . 
L 6 HOH 86 986 68  HOH HOH A . 
L 6 HOH 87 987 41  HOH HOH A . 
L 6 HOH 88 988 27  HOH HOH A . 
L 6 HOH 89 989 85  HOH HOH A . 
L 6 HOH 90 990 80  HOH HOH A . 
L 6 HOH 91 991 108 HOH HOH A . 
L 6 HOH 92 992 114 HOH HOH A . 
M 6 HOH 1  201 46  HOH HOH B . 
M 6 HOH 2  202 63  HOH HOH B . 
M 6 HOH 3  203 1   HOH HOH B . 
M 6 HOH 4  204 2   HOH HOH B . 
M 6 HOH 5  205 35  HOH HOH B . 
# 
