# Supplementary material for: Rational design of a sensitivity-enhanced tracer for discovering efficient APC–Asef inhibitors
Source: Nat Commun. 2022 Aug 24;13:4961. doi: 10.1038/s41467-022-32612-6 (PMC9402538; doi:10.1038/s41467-022-32612-6)
Supplement: Supplementary file 4 — Source Data [file 41467_2022_32612_MOESM4_ESM.zip › Source Data/7F6M-validation_reports/D_1300022977_sf-annotate_P1.cif]

data_r7f6msf
# 
_audit.revision_id     1_0 
_audit.creation_date   ? 
_audit.update_record   'Initial release' 
# 
_cell.entry_id      7f6m 
_cell.length_a      87.751 
_cell.length_b      82.337 
_cell.length_c      49.743 
_cell.angle_alpha   90.000 
_cell.angle_beta    94.695 
_cell.angle_gamma   90.000 
# 
_diffrn_radiation_wavelength.id           1 
_diffrn_radiation_wavelength.wavelength   0.978 
# 
_entry.id   7f6m 
# 
_exptl_crystal.id   1 
# 
_reflns_scale.group_code   1 
# 
_symmetry.entry_id               7f6m 
_symmetry.space_group_name_H-M   'C 1 2 1' 
_symmetry.Int_Tables_number      5 
# 
loop_
_refln.crystal_id 
_refln.wavelength_id 
_refln.scale_group_code 
_refln.index_h 
_refln.index_k 
_refln.index_l 
_refln.status 
_refln.pdbx_r_free_flag 
_refln.F_meas_au 
_refln.F_meas_sigma_au 
_refln.F_calc_au 
_refln.phase_calc 
_refln.pdbx_FWT 
_refln.pdbx_PHWT 
_refln.pdbx_DELFWT 
_refln.pdbx_DELPHWT 
_refln.fom 
1 1 1 -36 0  1  o 9  109.21  42.17  61.82    180.00 47.13   180.00 11.36   0.00   0.48 
1 1 1 -36 0  2  o 4  82.50   38.77  31.30    180.00 3.56    180.00 22.30   0.00   0.18 
1 1 1 -36 0  3  o 15 48.37   31.56  35.65    180.00 16.92   0.00   45.69   0.00   0.12 
1 1 1 -36 0  4  o 14 46.28   31.87  13.01    180.00 3.05    0.00   7.98    0.00   0.02 
1 1 1 -36 0  5  o 12 86.98   50.54  100.04   0.00   4.42    0.00   91.37   180.00 0.58 
1 1 1 -36 2  1  o 6  84.07   31.15  145.92   145.46 18.59   326.37 147.53  326.37 0.66 
1 1 1 -36 2  2  o 3  223.52  16.11  255.55   228.15 196.00  226.80 30.41   46.80  0.94 
1 1 1 -36 2  3  o 6  55.21   22.12  97.24    272.14 43.93   92.86  131.30  92.86  0.39 
1 1 1 -36 2  4  o 10 77.70   28.56  104.53   318.78 11.01   141.50 100.35  141.50 0.50 
1 1 1 -36 2  5  x 5  ?       ?      222.32   293.59 203.13  293.09 0.00    0.00   0.00 
1 1 1 -36 4  1  o 12 111.28  23.82  111.16   114.61 53.97   114.28 45.30   294.28 0.69 
1 1 1 -36 4  2  o 11 127.57  21.49  99.97    263.97 90.55   262.38 2.12    262.38 0.70 
1 1 1 -36 4  3  o 8  264.85  17.36  203.76   185.15 320.84  184.71 143.42  184.71 0.94 
1 1 1 -36 4  4  o 12 171.13  17.01  156.31   230.17 161.44  231.25 22.06   231.25 0.88 
1 1 1 -35 1  1  o 16 114.27  24.30  70.46    333.14 51.36   334.31 3.69    154.31 0.47 
1 1 1 -35 1  2  o 2  162.85  17.24  170.77   40.76  133.55  40.85  18.20   220.85 0.88 
1 1 1 -35 1  3  o 3  133.16  22.33  125.24   68.92  94.56   66.55  13.04   246.55 0.76 
1 1 1 -35 1  4  o 14 61.16   26.52  38.05    155.18 14.55   337.09 51.84   337.09 0.19 
1 1 1 -35 1  5  o 14 114.54  27.93  105.54   259.46 55.63   259.71 44.55   79.71  0.68 
1 1 1 -35 1  6  o 17 64.39   28.03  87.27    238.12 29.75   59.28  111.05  59.28  0.40 
1 1 1 -35 1  7  f 0  61.58   27.79  29.86    47.12  29.14   42.83  0.00    0.00   0.00 
1 1 1 -35 3  1  o 4  62.89   26.01  29.08    125.08 9.18    304.80 35.45   304.80 0.14 
1 1 1 -35 3  2  o 10 164.97  22.74  163.90   299.49 142.36  300.71 0.39    120.71 0.86 
1 1 1 -35 3  3  o 18 117.13  25.02  78.74    160.12 63.19   158.19 11.83   338.19 0.59 
1 1 1 -35 3  4  o 4  102.73  28.12  57.79    176.14 31.09   173.18 22.90   353.18 0.41 
1 1 1 -35 3  5  o 14 113.93  27.80  105.29   85.22  55.81   83.77  39.31   263.77 0.66 
1 1 1 -35 3  6  o 8  99.27   30.64  163.38   348.90 5.45    347.58 136.40  167.58 0.74 
1 1 1 -35 3  7  o 18 93.79   31.99  148.65   119.64 1.94    301.26 136.99  301.26 0.71 
1 1 1 -35 5  1  o 15 146.74  18.21  127.45   272.05 126.06  274.85 19.67   274.85 0.79 
1 1 1 -35 5  2  o 6  322.99  19.51  256.60   254.35 393.25  253.13 165.99  253.13 0.96 
1 1 1 -35 5  3  o 3  56.96   26.57  73.53    250.92 34.32   70.15  104.92  70.15  0.32 
1 1 1 -35 5  4  o 19 178.24  16.56  134.10   319.56 187.86  323.21 71.33   323.21 0.85 
1 1 1 -35 5  5  o 7  95.56   29.38  38.68    10.12  14.21   4.28   16.22   184.28 0.23 
1 1 1 -35 5  6  o 15 359.98  27.56  358.65   219.08 371.85  218.27 41.79   218.27 0.97 
1 1 1 -35 7  1  o 1  61.25   25.37  71.45    161.33 24.19   342.23 86.11   342.23 0.31 
1 1 1 -35 7  2  o 3  98.77   18.31  85.48    312.92 34.18   316.18 39.91   136.18 0.55 
1 1 1 -35 7  3  o 1  258.43  14.03  292.85   25.84  228.96  26.25  38.33   206.25 0.96 
1 1 1 -35 7  4  o 9  214.59  13.28  197.01   55.15  220.56  53.85  43.31   53.85  0.93 
1 1 1 -35 7  5  o 3  176.91  11.34  187.72   35.00  150.35  34.73  20.86   214.73 0.91 
1 1 1 -35 9  1  o 17 271.05  12.06  230.64   179.73 308.20  181.11 100.21  181.11 0.95 
1 1 1 -35 9  2  o 18 318.46  7.90   313.63   218.39 341.21  216.97 64.47   216.97 0.97 
1 1 1 -35 9  3  o 4  136.22  12.92  69.43    260.06 106.99  260.95 45.45   260.95 0.62 
1 1 1 -35 9  4  x 14 ?       ?      86.88    99.73  77.99   103.16 0.00    0.00   0.00 
1 1 1 -34 0  1  o 7  305.39  18.27  148.94   0.00   477.14  0.00   344.57  0.00   1.00 
1 1 1 -34 0  2  o 1  49.00   31.92  55.61    180.00 27.13   0.00   71.61   0.00   0.18 
1 1 1 -34 0  3  o 4  91.63   34.43  68.44    180.00 15.73   180.00 37.40   0.00   0.38 
1 1 1 -34 0  4  o 10 82.63   35.98  182.39   0.00   28.84   180.00 187.62  180.00 0.79 
1 1 1 -34 0  5  o 19 164.26  29.15  177.48   0.00   155.74  0.00   10.72   180.00 0.98 
1 1 1 -34 0  6  o 6  58.34   36.91  1.29     0.00   1.48    0.00   4.83    0.00   0.02 
1 1 1 -34 0  7  o 15 307.64  24.59  286.42   0.00   361.48  0.00   107.67  0.00   1.00 
1 1 1 -34 0  8  o 14 120.88  46.87  199.03   0.00   52.52   0.00   119.57  180.00 0.93 
1 1 1 -34 0  9  o 11 170.78  39.68  158.48   180.00 190.45  180.00 50.85   180.00 0.97 
1 1 1 -34 2  1  o 2  284.58  12.94  204.55   159.42 353.64  157.41 170.40  157.41 0.94 
1 1 1 -34 2  2  o 3  77.23   28.18  59.01    119.61 5.15    303.82 54.93   303.82 0.29 
1 1 1 -34 2  3  o 18 148.76  20.24  180.96   157.67 100.85  155.53 53.40   335.53 0.86 
1 1 1 -34 2  4  o 15 183.01  16.96  112.76   145.89 198.32  144.78 91.28   144.78 0.83 
1 1 1 -34 2  5  o 18 59.66   23.88  31.65    121.87 9.09    304.56 31.07   304.56 0.11 
1 1 1 -34 2  6  o 6  36.52   17.96  63.92    104.51 43.37   281.05 99.67   281.05 0.18 
1 1 1 -34 2  7  o 19 242.46  20.58  268.82   139.11 216.71  139.01 27.44   319.01 0.95 
1 1 1 -34 2  8  o 13 108.21  33.62  21.19    100.16 15.98   95.61  3.30    275.61 0.16 
1 1 1 -34 2  9  x 9  ?       ?      219.79   354.27 194.90  354.74 0.00    0.00   0.00 
1 1 1 -34 4  1  o 9  434.87  14.59  465.96   352.58 450.47  352.88 45.49   352.88 0.98 
1 1 1 -34 4  2  o 19 64.30   26.60  49.62    299.61 16.05   126.19 61.31   126.19 0.23 
1 1 1 -34 4  3  o 10 207.88  23.60  256.65   311.94 161.56  313.47 64.82   133.47 0.93 
1 1 1 -34 4  4  o 18 253.16  24.19  260.23   340.81 245.35  340.07 10.98   340.07 0.95 
1 1 1 -34 4  5  o 14 254.99  43.28  267.60   46.65  237.00  47.32  4.79    227.32 0.94 
1 1 1 -34 4  6  o 3  92.04   31.11  69.90    187.23 13.69   188.00 47.56   8.00   0.41 
1 1 1 -34 4  7  o 15 260.21  18.86  319.17   130.12 205.90  130.05 89.22   310.05 0.96 
1 1 1 -34 4  8  o 10 117.02  32.64  122.75   40.86  55.42   41.73  56.29   221.73 0.71 
1 1 1 -34 6  1  o 6  321.95  22.09  342.19   230.85 326.24  231.62 28.92   231.62 0.97 
1 1 1 -34 6  2  o 12 63.58   26.30  53.58    317.68 15.46   139.67 58.54   139.67 0.22 
1 1 1 -34 6  3  o 3  49.19   21.17  20.06    85.30  6.40    287.95 17.24   287.95 0.05 
1 1 1 -34 6  4  o 5  57.06   22.81  86.26    355.98 37.13   174.79 113.70  174.79 0.35 
1 1 1 -34 6  5  o 18 138.56  23.33  142.86   17.55  97.84   18.82  27.79   198.82 0.81 
1 1 1 -34 6  6  o 8  60.23   24.15  54.52    187.57 19.77   15.82  69.15   15.82  0.25 
1 1 1 -34 6  7  o 15 103.97  23.45  53.79    253.05 36.38   253.72 15.39   73.72  0.42 
1 1 1 -34 6  8  o 12 116.00  42.52  93.19    283.00 49.13   285.21 41.84   105.21 0.60 
1 1 1 -34 8  1  o 4  441.80  11.62  340.04   194.63 560.91  194.88 256.47  194.88 0.98 
1 1 1 -34 8  2  o 12 61.75   22.25  31.20    285.60 11.44   99.80  43.37   99.80  0.17 
1 1 1 -34 8  3  o 4  219.45  12.50  238.64   53.95  207.58  54.69  4.30    54.69  0.94 
1 1 1 -34 8  4  o 7  83.45   22.37  79.13    142.90 3.67    141.86 72.66   321.86 0.48 
1 1 1 -34 8  5  o 4  177.66  11.38  169.40   315.19 164.18  315.65 10.35   315.65 0.90 
1 1 1 -34 8  6  o 1  143.63  15.14  143.33   238.16 113.01  238.14 13.17   58.14  0.83 
1 1 1 -34 8  7  o 8  122.88  19.37  99.70    163.31 82.31   164.47 7.80    344.47 0.70 
1 1 1 -34 10 1  o 19 182.91  13.53  133.37   190.19 193.73  192.14 68.74   192.14 0.87 
1 1 1 -34 10 2  o 12 140.33  12.11  215.44   288.10 61.07   287.86 128.09  107.86 0.89 
1 1 1 -34 10 3  o 2  157.27  28.79  130.81   13.30  138.94  13.24  22.65   13.24  0.81 
1 1 1 -34 10 4  o 17 89.54   35.06  47.91    141.40 8.38    136.18 34.33   316.18 0.29 
1 1 1 -34 10 5  o 7  238.49  28.85  213.93   89.85  249.81  90.89  54.34   90.89  0.93 
1 1 1 -34 10 6  o 15 355.37  23.22  287.30   106.10 426.35  106.95 163.66  106.95 0.97 
1 1 1 -34 12 1  o 13 97.87   33.25  12.59    124.92 4.55    115.64 3.87    295.64 0.07 
1 1 1 -34 12 2  o 19 185.69  26.56  162.51   246.83 179.20  246.48 28.11   246.48 0.89 
1 1 1 -34 12 3  o 15 63.81   29.14  45.34    13.63  13.92   201.79 56.04   201.79 0.22 
1 1 1 -33 1  1  o 2  196.81  14.51  254.60   167.27 144.46  164.91 77.54   344.91 0.93 
1 1 1 -33 1  2  o 7  119.11  25.24  211.92   167.28 9.79    171.29 182.97  351.29 0.85 
1 1 1 -33 1  3  o 3  106.40  19.64  27.34    270.44 24.40   294.70 5.02    114.70 0.25 
1 1 1 -33 1  4  o 1  222.04  14.29  265.32   50.23  188.07  51.98  41.79   231.98 0.94 
1 1 1 -33 1  5  o 10 69.16   25.01  127.25   315.52 33.21   135.89 132.92  135.89 0.48 
1 1 1 -33 1  6  o 6  190.21  18.89  156.78   270.73 193.79  269.56 52.56   269.56 0.88 
1 1 1 -33 1  7  o 16 84.44   26.79  100.13   151.36 2.96    333.44 95.17   333.44 0.53 
1 1 1 -33 1  8  o 17 59.06   25.51  69.88    153.47 26.62   328.26 86.33   328.26 0.28 
1 1 1 -33 1  9  o 17 124.89  34.85  108.65   192.53 72.03   193.40 21.53   13.40  0.66 
1 1 1 -33 1  10 o 1  216.23  23.43  202.65   213.06 218.06  212.25 36.12   212.25 0.92 
1 1 1 -33 3  1  o 2  231.06  12.20  190.27   349.38 263.01  349.98 101.10  349.98 0.92 
1 1 1 -33 3  2  o 8  126.36  23.71  119.37   247.47 76.32   247.11 32.11   67.11  0.73 
1 1 1 -33 3  3  o 18 86.99   29.17  38.63    220.10 5.25    221.58 35.40   41.58  0.26 
1 1 1 -33 3  4  o 4  122.84  26.25  95.22    256.11 70.18   258.40 14.52   78.40  0.63 
1 1 1 -33 3  5  o 16 221.87  14.96  204.74   354.55 236.74  356.06 65.65   356.06 0.92 
1 1 1 -33 3  6  o 18 54.63   23.56  53.55    196.83 28.11   16.13  81.56   16.13  0.23 
1 1 1 -33 3  7  o 17 182.69  21.04  197.66   123.04 156.49  123.24 16.03   303.24 0.90 
1 1 1 -33 3  8  o 3  157.94  26.86  93.82    217.98 145.44  221.37 58.83   221.37 0.73 
1 1 1 -33 3  9  o 12 104.20  35.67  159.50   208.13 14.91   205.98 121.41  25.98  0.73 
1 1 1 -33 3  10 o 4  128.27  43.29  139.15   189.59 64.12   188.95 63.75   8.95   0.75 
1 1 1 -33 5  1  o 5  181.87  20.57  178.69   49.96  163.81  49.51  4.57    49.51  0.89 
1 1 1 -33 5  2  o 12 84.68   28.38  86.33    53.99  1.21    56.85  66.05   236.85 0.40 
1 1 1 -33 5  3  o 4  167.66  17.77  165.04   267.39 148.41  266.19 7.79    266.19 0.86 
1 1 1 -33 5  4  o 13 95.97   29.29  65.83    178.15 17.63   183.98 43.08   3.98   0.41 
1 1 1 -33 5  5  o 1  88.71   23.82  23.62    140.52 4.64    147.06 12.66   327.06 0.12 
1 1 1 -33 5  6  o 3  149.21  31.77  125.03   172.09 119.78  169.53 13.82   169.53 0.76 
1 1 1 -33 5  7  o 18 233.91  26.87  204.24   88.13  256.70  89.72  82.43   89.72  0.92 
1 1 1 -33 5  8  o 16 164.86  25.14  133.26   49.54  157.49  46.61  45.19   46.61  0.82 
1 1 1 -33 5  9  o 12 94.13   34.98  113.28   141.37 9.25    139.75 95.65   319.75 0.61 
1 1 1 -33 7  1  o 6  403.42  13.30  367.19   187.18 473.99  187.02 159.81  187.02 0.98 
1 1 1 -33 7  2  o 9  76.18   27.79  83.55    43.35  12.06   224.75 84.30   224.75 0.39 
1 1 1 -33 7  3  o 12 107.88  32.54  82.23    94.31  36.16   91.83  34.23   271.83 0.49 
1 1 1 -33 7  4  o 18 135.67  22.78  55.98    72.56  84.17   73.75  31.68   73.75  0.50 
1 1 1 -33 7  5  o 10 51.82   22.32  39.23    96.55  22.11   273.76 61.65   273.76 0.17 
1 1 1 -33 7  6  o 1  168.32  13.38  208.72   168.71 124.99  167.37 53.28   347.37 0.90 
1 1 1 -33 7  7  o 8  82.04   26.04  59.49    32.06  2.97    40.62  46.11   220.62 0.32 
1 1 1 -33 7  8  o 10 192.15  20.62  186.59   17.82  181.69  15.47  14.85   15.47  0.91 
1 1 1 -33 7  9  o 15 98.07   38.92  123.59   91.56  12.87   91.64  97.30   271.64 0.63 
1 1 1 -33 9  1  o 10 406.77  8.45   377.37   302.91 472.35  302.25 148.58  302.25 0.98 
1 1 1 -33 9  2  o 1  336.57  10.51  296.92   342.16 392.57  343.11 134.12  343.11 0.97 
1 1 1 -33 9  3  f 0  34.73   14.85  10.49    342.39 4.13    12.06  0.00    0.00   0.00 
1 1 1 -33 9  4  f 0  213.82  32.33  161.82   194.87 139.24  195.19 0.00    0.00   0.00 
1 1 1 -33 9  5  o 4  143.64  35.38  156.74   44.00  91.64   48.15  51.18   228.15 0.82 
1 1 1 -33 9  6  o 13 37.57   16.08  40.81    226.77 30.18   46.29  70.46   46.29  0.13 
1 1 1 -33 9  7  o 10 236.94  14.69  170.66   268.21 284.96  266.71 133.70  266.71 0.92 
1 1 1 -33 9  8  o 3  106.45  24.08  74.29    227.26 45.79   227.77 23.14   47.77  0.54 
1 1 1 -33 11 1  o 16 126.14  13.19  65.26    292.67 76.53   293.97 23.88   293.97 0.51 
1 1 1 -33 11 2  o 5  257.99  29.92  219.13   263.37 279.24  261.89 74.09   261.89 0.94 
1 1 1 -33 11 3  o 12 217.22  28.82  145.94   347.34 252.74  350.24 121.77  350.24 0.88 
1 1 1 -33 11 4  o 18 81.19   33.84  47.20    181.31 0.73    353.35 44.50   353.35 0.27 
1 1 1 -33 11 5  o 7  230.41  25.49  162.75   121.46 274.34  121.76 131.66  121.76 0.90 
1 1 1 -33 11 6  o 19 228.11  32.36  262.80   116.04 187.01  116.06 55.67   296.06 0.94 
1 1 1 -33 11 7  o 8  382.34  23.14  324.56   137.20 450.14  137.70 154.94  137.70 0.97 
1 1 1 -33 13 1  o 10 150.39  31.88  129.87   163.54 122.10  166.22 4.09    166.22 0.80 
1 1 1 -33 13 2  o 14 66.62   30.74  197.94   92.67  89.92   272.75 272.20  272.75 0.69 
1 1 1 -33 13 3  o 11 95.23   34.11  55.78    136.55 16.25   132.56 30.93   312.56 0.33 
1 1 1 -33 13 4  o 17 166.82  26.73  163.92   254.99 139.58  255.81 12.80   75.81  0.88 
1 1 1 -33 13 5  o 13 239.78  27.01  183.40   7.63   269.22  7.62   93.41   7.62   0.93 
1 1 1 -32 0  1  o 11 240.97  20.50  282.82   180.00 244.35  180.00 6.81    180.00 1.00 
1 1 1 -32 0  2  o 16 50.71   32.92  116.94   0.00   77.96   180.00 205.57  180.00 0.49 
1 1 1 -32 0  3  o 5  153.79  30.16  95.31    0.00   161.39  0.00   74.84   0.00   0.81 
1 1 1 -32 0  4  o 15 184.95  24.54  218.58   0.00   168.12  0.00   32.37   180.00 1.00 
1 1 1 -32 0  5  o 17 246.51  23.61  162.14   0.00   351.97  0.00   213.78  0.00   0.99 
1 1 1 -32 0  6  o 13 156.80  35.42  187.73   0.00   147.13  0.00   6.64    180.00 0.96 
1 1 1 -32 0  7  o 16 35.47   25.25  80.10    0.00   53.85   180.00 121.89  180.00 0.20 
1 1 1 -32 0  8  o 12 64.10   40.64  46.88    0.00   12.50   180.00 46.72   180.00 0.17 
1 1 1 -32 0  9  o 14 66.92   42.46  16.09    180.00 4.12    360.00 18.01   360.00 0.07 
1 1 1 -32 0  10 o 4  70.98   41.92  33.10    180.00 6.79    0.00   41.53   0.00   0.20 
1 1 1 -32 0  11 o 11 120.69  65.97  139.83   0.00   63.20   0.00   54.25   180.00 0.75 
1 1 1 -32 2  1  o 18 134.95  22.25  173.07   175.18 69.68   177.37 88.40   357.37 0.84 
1 1 1 -32 2  2  o 1  67.08   27.59  46.35    261.16 13.48   75.81  58.14   75.81  0.23 
1 1 1 -32 2  3  o 1  114.59  27.29  37.83    146.36 23.04   138.22 1.24    138.22 0.20 
1 1 1 -32 2  4  o 18 75.89   29.53  61.16    290.42 7.47    105.89 60.10   105.89 0.30 
1 1 1 -32 2  5  o 19 310.95  18.29  321.77   316.41 324.31  316.86 48.49   316.86 0.97 
1 1 1 -32 2  6  o 2  198.66  18.41  252.52   310.33 140.23  310.63 90.12   130.63 0.93 
1 1 1 -32 2  7  o 10 145.40  27.72  74.05    96.06  109.60  100.81 39.47   100.81 0.62 
1 1 1 -32 2  8  o 19 131.38  32.27  183.16   114.03 54.59   116.07 107.68  296.07 0.83 
1 1 1 -32 2  9  o 19 331.27  18.59  325.93   164.60 362.63  164.45 83.81   164.45 0.97 
1 1 1 -32 2  10 f 0  229.95  38.13  274.43   218.41 245.67  218.84 0.00    0.00   0.00 
1 1 1 -32 2  11 o 5  183.34  31.99  140.89   290.91 187.42  291.40 62.26   291.40 0.85 
1 1 1 -32 4  1  o 9  245.31  11.68  277.63   57.80  215.01  59.93  37.62   239.93 0.95 
1 1 1 -32 4  2  o 6  52.60   24.21  77.01    294.74 46.45   112.05 127.52  112.05 0.33 
1 1 1 -32 4  3  o 6  312.07  26.21  311.98   126.84 335.87  127.15 71.63   127.15 0.96 
1 1 1 -32 4  4  o 8  446.19  19.03  485.31   134.69 446.41  135.82 14.24   135.82 0.98 
1 1 1 -32 4  5  o 12 205.96  22.03  161.57   159.83 226.86  158.54 88.97   158.54 0.89 
1 1 1 -32 4  6  o 15 271.27  17.62  267.76   191.93 287.28  190.54 58.61   190.54 0.95 
1 1 1 -32 4  7  o 10 97.41   33.01  131.82   307.42 10.96   311.12 97.36   131.12 0.61 
1 1 1 -32 4  8  o 1  319.20  17.39  348.55   318.34 313.50  317.21 7.99    317.21 0.97 
1 1 1 -32 4  9  o 16 146.50  31.87  128.72   304.89 112.94  302.40 2.32    122.40 0.78 
1 1 1 -32 4  10 o 12 91.77   36.47  45.72    98.59  9.45    106.52 31.44   286.52 0.27 
1 1 1 -32 4  11 o 2  91.85   40.72  13.66    358.48 2.82    331.78 8.55    151.78 0.08 
1 1 1 -32 6  1  o 16 145.83  19.63  95.38    324.85 122.68  321.65 32.09   321.65 0.73 
1 1 1 -32 6  2  o 9  245.48  11.70  224.83   273.92 254.76  273.10 46.79   273.10 0.94 
1 1 1 -32 6  3  o 9  260.04  15.28  297.14   260.65 233.35  258.32 30.93   78.32  0.96 
1 1 1 -32 6  4  o 15 357.18  14.50  297.73   310.30 427.86  310.99 163.64  310.99 0.97 
1 1 1 -32 6  5  o 15 253.39  12.95  174.20   6.48   315.90  4.50   165.07  4.50   0.92 
1 1 1 -32 6  6  o 6  70.62   25.56  56.19    61.76  11.69   244.56 61.08   244.56 0.27 
1 1 1 -32 6  7  o 16 272.81  18.38  268.38   318.11 284.84  319.88 49.85   319.88 0.95 
1 1 1 -32 6  8  o 7  266.61  30.96  241.85   275.19 296.51  276.90 92.28   276.90 0.94 
1 1 1 -32 6  9  o 7  124.07  34.47  171.10   218.59 46.25   218.18 106.90  38.18  0.80 
1 1 1 -32 6  10 o 7  76.54   33.51  36.47    132.41 2.60    316.48 32.84   316.48 0.18 
1 1 1 -32 8  1  o 15 100.74  18.54  63.64    227.60 31.90   222.80 32.79   42.80  0.48 
1 1 1 -32 8  2  o 6  72.61   22.82  45.34    218.43 7.03    21.38  49.61   21.38  0.24 
1 1 1 -32 8  3  o 6  189.41  10.14  114.93   158.83 215.45  159.75 118.46  159.75 0.82 
1 1 1 -32 8  4  o 3  152.99  13.20  246.11   83.98  64.28   84.18  148.63  264.18 0.91 
1 1 1 -32 8  5  o 14 123.38  26.44  108.39   39.09  70.15   41.16  27.71   221.16 0.68 
1 1 1 -32 8  6  o 8  79.52   25.18  124.22   204.50 15.04   27.45  116.19  27.45  0.54 
1 1 1 -32 8  7  o 19 93.62   25.20  88.27    218.25 18.16   209.95 54.03   29.95  0.48 
1 1 1 -32 8  8  o 14 65.32   26.22  28.96    209.01 7.73    45.69  33.35   45.69  0.14 
1 1 1 -32 8  9  o 10 131.88  32.66  110.94   139.45 87.19   136.34 16.69   316.34 0.72 
1 1 1 -32 8  10 f 0  75.24   32.95  82.68    142.32 76.87   145.81 0.00    0.00   0.00 
1 1 1 -32 10 1  o 12 109.97  30.36  1.39     289.40 4.61    100.27 0.87    280.27 0.05 
1 1 1 -32 10 2  o 12 76.41   32.66  44.94    114.61 6.70    301.17 49.93   301.17 0.24 
1 1 1 -32 10 3  o 7  216.03  21.50  141.86   251.56 258.71  252.81 142.06  252.81 0.87 
1 1 1 -32 10 4  f 0  88.43   32.71  72.40    214.19 65.54   215.27 0.00    0.00   0.00 
1 1 1 -32 10 5  o 1  156.83  33.25  208.71   48.26  94.08   47.21  85.48   227.21 0.87 
1 1 1 -32 10 6  o 9  186.51  29.83  178.58   335.93 176.81  337.67 25.92   337.67 0.88 
1 1 1 -32 10 7  o 18 116.69  9.99   81.73    298.30 69.92   299.39 5.08    119.39 0.62 
1 1 1 -32 10 8  o 13 128.18  20.19  120.94   26.96  84.43   29.53  29.58   209.53 0.77 
1 1 1 -32 10 9  o 13 52.22   23.79  59.01    53.06  29.65   234.68 85.07   234.68 0.25 
1 1 1 -32 12 1  o 13 76.14   33.45  18.82    149.38 3.24    339.48 27.87   339.48 0.14 
1 1 1 -32 12 2  f 0  192.55  31.62  187.64   126.24 163.45  124.30 0.00    0.00   0.00 
1 1 1 -32 12 3  o 10 115.79  34.78  89.41    140.67 51.38   142.66 29.85   322.66 0.57 
1 1 1 -32 12 4  o 14 126.67  29.30  89.33    69.35  77.16   73.49  0.07    73.49  0.61 
1 1 1 -32 12 5  o 13 108.60  36.94  89.20    304.09 37.20   310.26 45.51   130.26 0.55 
1 1 1 -32 12 6  o 4  97.13   34.03  96.57    78.52  18.99   76.10  67.42   256.10 0.54 
1 1 1 -32 12 7  o 7  204.18  27.54  169.32   136.43 215.96  133.15 65.81   133.15 0.90 
1 1 1 -32 12 8  f 0  88.61   39.54  22.72    193.14 20.18   190.59 0.00    0.00   0.00 
1 1 1 -32 14 1  o 11 73.73   32.41  24.51    245.88 3.46    70.55  26.09   70.55  0.13 
1 1 1 -32 14 2  o 11 158.80  35.67  159.79   56.25  123.77  55.86  18.39   235.86 0.84 
1 1 1 -32 14 3  o 8  127.50  36.58  133.58   215.95 69.08   217.30 51.48   37.30  0.74 
1 1 1 -32 14 4  o 12 283.95  27.43  219.75   155.04 344.26  157.04 153.03  157.04 0.94 
1 1 1 -32 14 5  o 19 344.98  21.00  312.74   85.51  395.79  86.42  122.60  86.42  0.97 
1 1 1 -32 14 6  o 2  98.48   41.06  95.32    51.02  18.32   51.75  61.29   231.75 0.50 
1 1 1 -32 16 1  f 0  139.61  31.52  44.44    53.23  43.55   52.14  0.00    0.00   0.00 
1 1 1 -32 16 2  f 0  344.99  25.75  361.17   54.08  322.71  54.30  0.00    0.00   0.00 
1 1 1 -32 16 3  o 15 421.05  23.60  329.06   75.89  525.24  75.84  227.60  75.84  0.98 
1 1 1 -32 16 4  x 12 ?       ?      255.86   24.62  228.99  24.17  0.00    0.00   0.00 
1 1 1 -31 1  1  o 3  75.87   23.65  121.16   348.14 27.44   176.55 131.26  176.55 0.50 
1 1 1 -31 1  2  o 2  244.54  16.78  311.84   310.96 170.61  313.75 125.54  133.75 0.95 
1 1 1 -31 1  3  o 2  99.37   21.85  114.46   145.49 20.76   156.84 74.58   336.84 0.58 
1 1 1 -31 1  4  o 5  101.49  22.34  129.10   64.49  11.12   70.07  125.44  250.07 0.73 
1 1 1 -31 1  5  o 4  124.70  19.27  139.43   347.07 67.62   350.50 62.16   170.50 0.79 
1 1 1 -31 1  6  o 17 213.87  17.51  221.01   41.07  189.83  41.90  19.24   221.90 0.93 
1 1 1 -31 1  7  o 4  202.25  19.96  217.15   104.91 190.37  104.45 11.07   104.45 0.91 
1 1 1 -31 1  8  o 1  187.77  23.49  220.79   52.36  154.54  52.31  31.57   232.31 0.91 
1 1 1 -31 1  9  o 3  82.30   34.37  33.30    99.65  0.34    270.12 22.71   270.12 0.13 
1 1 1 -31 1  10 o 19 187.16  28.71  116.46   24.86  202.62  27.87  104.46  27.87  0.80 
1 1 1 -31 1  11 o 4  148.97  46.63  118.64   0.28   106.32  2.27   4.71    182.27 0.73 
1 1 1 -31 1  12 o 13 219.11  41.06  164.51   219.56 238.52  218.54 86.76   218.54 0.89 
1 1 1 -31 3  1  o 7  318.05  12.40  249.59   230.59 367.02  229.50 123.83  229.50 0.96 
1 1 1 -31 3  2  o 10 236.16  12.88  223.41   269.88 238.49  268.35 36.30   268.35 0.93 
1 1 1 -31 3  3  o 16 234.45  17.98  253.05   239.23 195.39  239.16 52.32   59.16  0.94 
1 1 1 -31 3  4  f 0  199.31  22.31  151.46   38.91  137.66  38.17  0.00    0.00   0.00 
1 1 1 -31 3  5  o 3  130.23  27.40  112.27   129.15 85.35   133.05 15.24   313.05 0.71 
1 1 1 -31 3  6  o 6  257.93  19.14  221.67   186.41 286.23  182.99 87.13   182.99 0.94 
1 1 1 -31 3  7  o 8  141.93  19.01  80.44    246.14 111.49  243.62 40.00   243.62 0.64 
1 1 1 -31 3  8  o 7  60.18   25.97  71.15    195.22 26.10   8.65   84.68   8.65   0.27 
1 1 1 -31 3  9  o 10 213.06  30.07  260.77   216.44 163.86  215.56 69.43   35.56  0.93 
1 1 1 -31 3  10 o 9  112.04  38.28  184.35   229.85 16.05   232.33 139.97  52.33  0.77 
1 1 1 -31 3  11 o 19 107.07  39.93  100.37   77.31  32.57   83.57  53.67   263.57 0.55 
1 1 1 -31 3  12 o 12 94.26   39.81  80.24    96.07  12.91   97.23  62.62   277.23 0.47 
1 1 1 -31 5  1  o 1  66.38   27.25  61.81    347.45 18.26   171.06 72.11   171.06 0.27 
1 1 1 -31 5  2  o 4  339.12  14.64  282.27   147.50 391.80  147.72 128.07  147.72 0.97 
1 1 1 -31 5  3  o 10 350.88  14.65  336.16   126.24 373.18  126.86 63.47   126.86 0.97 
1 1 1 -31 5  4  o 4  60.02   23.87  38.17    243.69 14.11   32.50  48.30   32.50  0.17 
1 1 1 -31 5  5  o 7  148.30  15.47  87.32    307.58 129.66  307.67 51.42   307.67 0.70 
1 1 1 -31 5  6  o 12 331.51  18.20  283.10   267.97 369.13  265.29 97.20   265.29 0.97 
1 1 1 -31 5  7  o 9  400.69  25.91  408.84   289.95 428.97  287.94 74.41   287.94 0.98 
1 1 1 -31 5  8  o 14 160.01  27.18  265.17   248.51 52.45   248.70 187.14  68.70  0.91 
1 1 1 -31 5  9  o 16 200.82  23.26  131.32   147.91 226.76  148.44 108.06  148.44 0.86 
1 1 1 -31 5  10 o 11 92.70   36.72  152.60   63.80  5.97    246.23 132.38  246.23 0.65 
1 1 1 -31 5  11 o 15 126.77  39.83  81.39    255.29 68.86   256.92 4.54    76.92  0.56 
1 1 1 -31 7  1  o 2  112.17  17.29  162.44   343.45 37.29   344.94 101.23  164.94 0.78 
1 1 1 -31 7  2  o 11 162.93  11.90  138.24   315.53 150.03  320.20 23.30   320.20 0.85 
1 1 1 -31 7  3  o 13 225.84  13.30  112.65   292.60 288.21  291.74 183.88  291.74 0.87 
1 1 1 -31 7  4  o 10 163.06  12.88  126.83   5.98   158.69  10.99  51.39   10.99  0.82 
1 1 1 -31 7  5  o 12 222.33  14.91  243.14   341.93 190.68  341.78 37.18   161.78 0.94 
1 1 1 -31 7  6  o 16 71.17   25.67  128.02   264.12 36.06   86.11  148.79  86.11  0.54 
1 1 1 -31 7  7  o 19 216.63  11.62  125.67   244.05 268.74  240.87 165.05  240.87 0.86 
1 1 1 -31 7  8  o 10 99.12   26.78  90.65    252.39 25.03   249.79 54.04   69.79  0.53 
1 1 1 -31 7  9  f 0  168.34  36.35  81.88    324.16 67.67   328.92 0.00    0.00   0.00 
1 1 1 -31 7  10 o 1  156.97  41.21  146.25   271.86 121.37  271.55 10.30   91.55  0.81 
1 1 1 -31 7  11 o 9  74.70   33.87  94.23    187.93 17.65   5.61   102.11  5.61   0.45 
1 1 1 -31 9  1  o 13 168.88  10.75  222.49   129.44 116.08  129.17 74.22   309.17 0.91 
1 1 1 -31 9  2  o 8  176.41  10.56  52.59    122.59 172.88  118.33 117.71  118.33 0.65 
1 1 1 -31 9  3  o 19 104.21  19.13  126.50   127.60 35.26   127.82 68.72   307.82 0.67 
1 1 1 -31 9  4  o 3  157.81  32.85  212.17   68.56  88.04   70.61  101.86  250.61 0.88 
1 1 1 -31 9  5  o 19 140.95  37.04  141.77   196.16 94.52   195.41 21.94   15.41  0.75 
1 1 1 -31 9  6  o 13 261.58  12.94  247.03   259.89 280.89  257.99 66.43   257.99 0.95 
1 1 1 -31 9  7  o 3  62.91   25.23  63.93    326.46 20.06   147.31 71.95   147.31 0.25 
1 1 1 -31 9  8  o 2  336.85  11.67  323.87   37.45  373.84  39.08  94.44   39.08  0.97 
1 1 1 -31 9  9  o 14 137.01  21.58  133.11   20.80  100.93  18.53  12.47   198.53 0.78 
1 1 1 -31 9  10 o 7  177.99  27.45  199.89   295.93 141.95  293.44 36.68   113.44 0.90 
1 1 1 -31 11 1  o 4  33.75   14.42  73.91    231.71 46.32   51.83  103.74  51.83  0.16 
1 1 1 -31 11 2  o 16 296.96  27.09  203.28   59.11  383.91  58.00  212.13  58.00  0.94 
1 1 1 -31 11 3  o 17 164.06  34.57  134.58   101.34 141.97  100.89 19.14   100.89 0.81 
1 1 1 -31 11 4  f 0  287.40  23.50  223.19   69.78  200.33  68.75  0.00    0.00   0.00 
1 1 1 -31 11 5  o 16 136.89  36.26  169.72   17.75  80.00   19.47  52.48   199.47 0.78 
1 1 1 -31 11 6  o 19 161.11  34.34  181.08   99.31  114.24  100.48 48.26   280.48 0.86 
1 1 1 -31 11 7  o 14 130.88  44.34  125.74   263.64 69.89   266.89 39.97   86.89  0.69 
1 1 1 -31 11 8  o 5  358.00  10.46  330.98   327.32 402.67  327.01 108.14  327.01 0.97 
1 1 1 -31 11 9  o 6  111.09  25.13  130.84   337.36 44.93   334.96 73.07   154.96 0.73 
1 1 1 -31 11 10 o 8  124.20  34.88  93.87    133.10 72.91   128.68 8.11    308.68 0.62 
1 1 1 -31 13 1  o 1  165.09  30.70  167.14   229.81 135.65  227.60 8.86    47.60  0.85 
1 1 1 -31 13 2  o 13 231.00  21.95  208.03   190.29 243.61  192.24 59.65   192.24 0.93 
1 1 1 -31 13 3  o 10 276.65  22.06  253.52   244.11 300.66  243.63 75.71   243.63 0.95 
1 1 1 -31 13 4  o 17 111.65  35.76  164.99   108.56 22.94   109.55 121.57  289.55 0.75 
1 1 1 -31 13 5  o 18 213.22  32.27  256.81   113.58 168.33  112.33 60.14   292.33 0.93 
1 1 1 -31 13 6  o 6  193.56  32.56  109.51   108.28 213.92  108.62 118.62  108.62 0.80 
1 1 1 -31 13 7  o 16 182.16  37.08  251.43   186.23 111.82  186.44 108.84  6.44   0.91 
1 1 1 -31 13 8  o 2  124.52  44.67  104.98   208.10 61.45   209.49 39.19   29.49  0.65 
1 1 1 -31 13 9  x 8  ?       ?      238.10   286.37 214.16  285.84 0.00    0.00   0.00 
1 1 1 -31 15 1  x 13 ?       ?      115.12   252.81 107.30  254.70 0.00    0.00   0.00 
1 1 1 -31 15 2  o 11 138.81  38.20  94.13    172.55 94.66   172.36 7.50    172.36 0.65 
1 1 1 -31 15 3  o 9  297.12  30.37  321.47   244.79 290.77  243.07 10.24   243.07 0.96 
1 1 1 -31 15 4  o 17 170.64  44.22  188.46   275.84 130.80  274.15 29.57   94.15  0.85 
1 1 1 -31 15 5  x 6  ?       ?      192.10   332.67 168.09  333.98 0.00    0.00   0.00 
1 1 1 -31 15 6  x 16 ?       ?      50.96    355.41 42.54   355.72 0.00    0.00   0.00 
1 1 1 -31 15 7  o 5  231.37  31.61  261.99   349.23 202.19  348.52 31.31   168.52 0.94 
1 1 1 -31 17 1  o 13 62.06   27.75  52.64    341.71 18.87   164.94 69.23   164.94 0.25 
1 1 1 -31 17 2  o 17 241.19  21.23  224.22   36.39  261.74  37.48  71.82   37.48  0.94 
1 1 1 -31 17 3  o 19 111.50  35.68  76.87    138.67 45.64   141.73 27.21   321.73 0.53 
1 1 1 -31 17 4  o 7  165.40  29.49  138.50   118.36 152.73  116.87 28.60   116.87 0.84 
1 1 1 -31 17 5  o 1  168.34  25.31  117.33   110.28 167.98  109.41 57.39   109.41 0.83 
1 1 1 -30 0  1  o 13 351.57  20.44  323.14   180.00 384.63  180.00 66.13   180.00 1.00 
1 1 1 -30 0  2  o 9  451.91  23.26  455.98   180.00 480.31  180.00 56.80   180.00 1.00 
1 1 1 -30 0  3  o 1  46.14   29.86  73.27    0.00   74.53   180.00 176.66  180.00 0.30 
1 1 1 -30 0  4  o 12 377.72  24.15  416.00   0.00   384.70  0.00   13.96   0.00   1.00 
1 1 1 -30 0  5  o 13 55.45   36.00  104.11   0.00   51.74   180.00 139.45  180.00 0.32 
1 1 1 -30 0  6  o 7  129.25  34.00  149.21   180.00 88.98   180.00 43.55   0.00   0.86 
1 1 1 -30 0  7  o 11 274.62  25.24  385.18   180.00 188.21  180.00 172.83  0.00   1.00 
1 1 1 -30 0  8  o 14 244.94  31.44  228.10   0.00   263.39  0.00   37.00   0.00   1.00 
1 1 1 -30 0  9  o 9  224.48  30.15  281.86   0.00   204.47  0.00   39.92   180.00 1.00 
1 1 1 -30 0  10 o 5  251.83  37.64  202.39   0.00   325.99  0.00   149.25  0.00   1.00 
1 1 1 -30 0  11 o 6  89.61   52.48  37.17    180.00 4.98    180.00 27.58   360.00 0.21 
1 1 1 -30 0  12 o 16 102.30  63.79  59.02    0.00   19.67   0.00   34.48   180.00 0.36 
1 1 1 -30 0  13 o 18 75.92   51.97  20.49    180.00 1.12    360.00 11.58   360.00 0.06 
1 1 1 -30 2  1  o 5  194.26  15.79  226.04   21.07  145.91  19.09  57.59   199.09 0.90 
1 1 1 -30 2  2  o 13 77.72   24.19  117.93   130.38 33.86   318.84 140.16  318.84 0.47 
1 1 1 -30 2  3  o 1  100.47  22.03  124.64   307.78 8.03    297.34 100.53  117.34 0.58 
1 1 1 -30 2  4  o 3  71.61   29.40  45.26    40.67  10.98   221.52 42.98   221.52 0.15 
1 1 1 -30 2  5  o 8  93.91   24.85  96.97    159.01 4.90    159.52 88.19   339.52 0.52 
1 1 1 -30 2  6  o 10 285.02  17.77  351.89   170.81 229.76  169.30 90.36   349.30 0.96 
1 1 1 -30 2  7  o 1  312.82  17.35  316.04   147.69 317.07  152.44 28.88   152.44 0.97 
1 1 1 -30 2  8  o 3  235.74  25.22  208.92   129.19 245.86  126.16 53.54   126.16 0.93 
1 1 1 -30 2  9  o 14 235.26  20.60  241.03   188.29 228.82  187.08 16.39   187.08 0.94 
1 1 1 -30 2  10 o 9  191.73  38.12  245.51   55.60  140.54  53.17  66.07   233.17 0.91 
1 1 1 -30 2  11 o 3  208.45  29.00  187.95   82.54  213.74  80.74  51.97   80.74  0.90 
1 1 1 -30 2  12 o 17 149.33  42.30  171.58   263.18 90.12   261.26 68.48   81.26  0.83 
1 1 1 -30 2  13 o 15 244.36  42.33  242.17   298.31 237.45  297.67 18.78   297.67 0.93 
1 1 1 -30 4  1  o 14 113.70  26.81  124.30   113.11 31.66   123.04 80.07   303.04 0.63 
1 1 1 -30 4  2  o 1  390.35  18.43  390.97   28.32  400.82  26.51  41.60   26.51  0.97 
1 1 1 -30 4  3  o 1  296.35  14.36  162.19   340.42 385.64  332.48 224.23  332.48 0.92 
1 1 1 -30 4  4  o 11 287.69  15.46  307.90   349.01 249.34  347.45 53.63   167.45 0.96 
1 1 1 -30 4  5  o 5  177.54  20.09  184.49   248.48 136.05  253.22 43.32   73.22  0.89 
1 1 1 -30 4  6  o 6  278.66  27.08  322.62   265.77 244.18  263.53 46.04   83.53  0.96 
1 1 1 -30 4  7  o 18 71.16   30.74  48.09    334.77 9.46    162.22 50.23   162.22 0.22 
1 1 1 -30 4  8  o 6  134.64  32.52  139.27   186.47 82.43   190.71 42.59   10.71  0.77 
1 1 1 -30 4  9  o 5  65.67   30.41  76.94    204.18 25.48   19.96  93.42   19.96  0.32 
1 1 1 -30 4  10 o 14 221.83  23.88  195.30   274.37 239.43  272.80 74.65   272.80 0.91 
1 1 1 -30 4  11 o 19 98.91   39.28  94.95    282.69 17.42   283.73 61.65   103.73 0.49 
1 1 1 -30 4  12 o 8  297.04  29.61  296.35   245.05 305.60  245.69 40.71   245.69 0.96 
1 1 1 -30 6  1  o 15 339.66  14.40  376.19   307.45 311.43  306.09 36.72   126.09 0.97 
1 1 1 -30 6  2  o 17 222.01  13.59  101.77   263.75 265.54  254.79 153.39  254.79 0.85 
1 1 1 -30 6  3  o 6  52.06   22.30  46.98    137.84 12.42   6.78   32.78   6.78   0.08 
1 1 1 -30 6  4  o 12 194.89  16.82  171.18   162.25 196.46  161.55 51.24   161.55 0.88 
1 1 1 -30 6  5  o 4  123.54  19.08  94.45    183.08 71.85   185.83 29.91   5.83   0.70 
1 1 1 -30 6  6  o 3  94.80   25.17  155.68   210.73 3.07    211.61 126.46  31.61  0.70 
1 1 1 -30 6  7  o 5  131.62  20.44  161.83   91.11  71.94   89.73  73.27   269.73 0.82 
1 1 1 -30 6  8  o 19 369.57  19.13  296.03   95.94  458.02  96.67  200.32  96.67  0.97 
1 1 1 -30 6  9  o 11 216.54  21.61  235.53   82.27  202.52  81.45  3.99    81.45  0.93 
1 1 1 -30 6  10 o 5  78.64   34.32  54.25    101.99 5.69    284.74 55.04   284.74 0.28 
1 1 1 -30 6  11 o 6  116.96  40.13  104.40   72.37  49.85   71.83  42.70   251.83 0.61 
1 1 1 -30 6  12 o 6  133.85  42.37  119.09   341.04 82.17   344.38 24.63   164.38 0.71 
1 1 1 -30 8  1  f 0  112.58  17.32  199.66   173.83 166.89  173.83 0.00    0.00   0.00 
1 1 1 -30 8  2  o 8  214.79  9.04   180.52   346.17 213.68  350.75 32.83   350.75 0.92 
1 1 1 -30 8  3  o 1  267.21  11.28  219.38   24.37  309.25  22.37  116.00  22.37  0.94 
1 1 1 -30 8  4  o 10 258.10  8.12   267.75   40.21  258.53  39.10  25.87   39.10  0.95 
1 1 1 -30 8  5  o 19 138.73  16.21  170.45   88.35  81.50   90.84  73.67   270.84 0.85 
1 1 1 -30 8  6  o 13 165.94  14.28  183.57   85.69  135.49  84.05  21.76   264.05 0.88 
1 1 1 -30 8  7  o 18 118.90  21.98  98.62    19.00  66.15   16.11  19.58   196.11 0.64 
1 1 1 -30 8  8  o 7  262.85  15.62  269.40   6.94   267.18  7.91   34.52   7.91   0.95 
1 1 1 -30 8  9  o 9  124.71  34.60  159.62   359.41 54.96   2.27   80.59   182.27 0.76 
1 1 1 -30 8  10 o 14 77.41   33.77  44.27    59.86  4.91    238.47 47.21   238.47 0.24 
1 1 1 -30 8  11 o 10 144.90  45.36  158.10   108.86 87.97   109.01 54.73   289.01 0.80 
1 1 1 -30 8  12 o 1  85.10   37.41  87.00    193.70 0.15    194.12 74.17   14.12  0.44 
1 1 1 -30 10 1  o 1  139.56  13.11  122.43   166.29 108.14  162.21 5.32    342.21 0.79 
1 1 1 -30 10 2  o 16 69.18   31.30  89.87    23.10  22.84   213.73 96.16   213.73 0.36 
1 1 1 -30 10 3  o 8  99.80   36.67  24.48    154.87 9.70    169.11 12.48   349.11 0.16 
1 1 1 -30 10 4  o 3  258.49  23.53  258.78   340.54 255.68  336.95 20.95   336.95 0.95 
1 1 1 -30 10 5  o 14 280.41  22.81  251.29   314.47 303.46  317.45 73.09   317.45 0.95 
1 1 1 -30 10 6  o 18 89.89   34.91  60.57    4.68   6.43    20.36  46.50   200.36 0.33 
1 1 1 -30 10 7  o 12 279.55  12.98  298.64   55.88  284.80  56.00  34.12   56.00  0.96 
1 1 1 -30 10 8  o 4  192.93  20.62  230.68   61.07  152.54  60.60  49.54   240.60 0.92 
1 1 1 -30 10 9  o 18 77.98   28.32  12.56    120.53 0.46    290.04 14.19   290.04 0.09 
1 1 1 -30 10 10 o 12 126.96  42.30  57.29    108.88 57.24   106.16 1.50    106.16 0.44 
1 1 1 -30 10 11 o 7  376.48  18.64  320.37   114.71 451.98  114.56 170.82  114.56 0.97 
1 1 1 -30 12 1  o 7  185.95  28.61  212.80   87.62  143.07  85.94  51.11   265.94 0.91 
1 1 1 -30 12 2  o 1  90.17   34.68  144.11   246.68 13.46   63.44  144.43  63.44  0.65 
1 1 1 -30 12 3  o 16 316.65  23.18  225.99   268.97 403.37  269.77 205.05  269.77 0.95 
1 1 1 -30 12 4  o 8  184.17  32.17  148.55   279.94 180.80  278.26 48.46   278.26 0.85 
1 1 1 -30 12 5  o 9  73.85   33.05  68.46    100.22 12.38   271.82 68.07   271.82 0.29 
1 1 1 -30 12 6  o 2  144.36  41.88  70.69    106.52 85.30   105.27 25.42   105.27 0.50 
1 1 1 -30 12 7  o 18 142.49  43.88  133.21   303.44 93.06   301.40 16.47   121.40 0.71 
1 1 1 -30 12 8  o 3  220.96  11.25  226.96   24.18  211.65  22.62  10.07   22.62  0.94 
1 1 1 -30 12 9  o 1  236.62  11.48  193.98   86.40  268.19  85.77  96.04   85.77  0.93 
1 1 1 -30 12 10 o 16 164.16  28.29  204.44   105.50 111.69  104.92 69.87   284.92 0.89 
1 1 1 -30 14 1  o 1  138.43  34.96  184.59   246.60 70.81   244.28 85.72   64.28  0.82 
1 1 1 -30 14 2  o 4  107.41  34.21  94.32    171.21 34.21   167.13 46.67   347.13 0.54 
1 1 1 -30 14 3  o 10 242.59  28.81  172.64   272.60 293.75  270.37 150.08  270.37 0.90 
1 1 1 -30 14 4  o 1  80.58   33.54  87.57    216.58 11.76   39.62  95.32   39.62  0.45 
1 1 1 -30 14 5  o 18 153.95  37.17  122.51   281.97 123.06  282.83 11.56   282.83 0.76 
1 1 1 -30 14 6  o 6  364.48  22.11  288.38   257.94 452.46  257.80 200.06  257.80 0.97 
1 1 1 -30 14 7  o 11 330.94  29.57  325.38   279.76 353.78  280.66 67.99   280.66 0.97 
1 1 1 -30 14 8  o 9  141.16  48.16  176.84   272.60 69.78   270.43 87.42   90.43  0.80 
1 1 1 -30 14 9  o 14 263.37  14.55  287.78   248.57 247.00  248.57 11.59   68.57  0.96 
1 1 1 -30 16 1  o 17 288.19  37.37  250.77   271.41 327.98  270.52 112.49  270.52 0.94 
1 1 1 -30 16 2  x 3  ?       ?      149.88   117.68 129.55  116.75 0.00    0.00   0.00 
1 1 1 -30 16 3  x 0  ?       ?      257.09   296.86 218.71  294.91 0.00    0.00   0.00 
1 1 1 -30 16 4  x 2  ?       ?      323.63   5.25   275.36  5.88   0.00    0.00   0.00 
1 1 1 -30 16 5  f 0  254.99  46.47  198.45   348.78 168.45  347.32 0.00    0.00   0.00 
1 1 1 -30 16 6  o 10 81.77   34.17  108.52   218.16 10.68   33.85  104.99  33.85  0.51 
1 1 1 -30 16 7  f 0  93.19   36.66  117.90   342.09 101.91  342.18 0.00    0.00   0.00 
1 1 1 -30 16 8  o 16 114.31  42.56  72.67    142.86 43.43   141.50 22.20   321.50 0.48 
1 1 1 -30 18 1  o 19 153.60  32.59  106.91   329.46 133.23  329.21 38.32   329.21 0.74 
1 1 1 -30 18 2  o 16 286.13  20.00  252.44   329.44 324.56  330.56 102.98  330.56 0.95 
1 1 1 -30 18 3  o 19 92.56   34.93  79.83    109.18 12.94   105.11 57.47   285.11 0.45 
1 1 1 -30 18 4  o 6  164.93  33.75  85.95    135.48 154.37  137.08 75.14   137.08 0.71 
1 1 1 -30 18 5  o 8  70.88   28.92  88.71    344.73 18.35   165.17 95.92   165.17 0.42 
1 1 1 -30 18 6  x 16 ?       ?      90.25    134.40 80.71   135.03 0.00    0.00   0.00 
1 1 1 -29 1  1  o 3  342.24  15.24  310.37   217.47 353.84  213.88 55.83   213.88 0.95 
1 1 1 -29 1  2  o 10 343.40  15.58  255.84   250.78 421.97  250.18 201.52  250.18 0.94 
1 1 1 -29 1  3  o 10 487.39  15.88  440.20   35.19  542.06  30.08  131.73  30.08  0.98 
1 1 1 -29 1  4  o 6  176.87  19.90  151.05   295.52 148.67  297.37 22.91   297.37 0.78 
1 1 1 -29 1  5  o 12 263.72  13.86  294.06   280.52 224.95  277.88 47.91   97.88  0.94 
1 1 1 -29 1  6  o 2  314.57  16.47  333.13   209.64 316.91  211.23 31.26   211.23 0.96 
1 1 1 -29 1  7  o 4  94.46   34.20  82.04    166.00 4.54    171.29 63.07   351.29 0.38 
1 1 1 -29 1  8  o 10 215.20  21.16  161.45   343.88 232.33  335.47 77.32   335.47 0.90 
1 1 1 -29 1  9  o 1  294.28  16.75  300.32   82.90  298.28  81.70  29.98   81.70  0.96 
1 1 1 -29 1  10 o 5  234.74  23.36  251.38   31.94  224.28  31.08  8.39    31.08  0.94 
1 1 1 -29 1  11 o 13 131.73  41.16  108.35   234.88 74.28   235.69 22.08   55.69  0.65 
1 1 1 -29 1  12 o 11 193.49  46.98  69.79    195.33 175.67  198.88 112.92  198.88 0.62 
1 1 1 -29 1  13 o 17 173.21  44.03  193.49   175.98 132.39  177.84 34.70   357.84 0.86 
1 1 1 -29 3  1  f 0  714.14  17.32  698.93   88.57  650.25  89.04  0.00    0.00   0.00 
1 1 1 -29 3  2  o 14 527.49  22.09  448.83   103.89 580.91  103.13 127.39  103.13 0.98 
1 1 1 -29 3  3  o 7  205.72  21.59  152.16   25.38  196.39  30.20  47.38   30.20  0.84 
1 1 1 -29 3  4  o 3  330.21  20.85  327.65   45.61  330.47  46.43  28.62   46.43  0.96 
1 1 1 -29 3  5  o 17 327.68  22.16  224.27   267.80 401.61  265.22 186.01  265.22 0.94 
1 1 1 -29 3  6  o 5  171.27  22.98  223.87   266.25 104.97  274.45 91.39   94.45  0.88 
1 1 1 -29 3  7  o 16 240.94  23.05  211.36   109.77 244.55  113.81 42.97   113.81 0.93 
1 1 1 -29 3  8  f 0  116.54  35.23  60.24    297.95 57.20   293.88 0.00    0.00   0.00 
1 1 1 -29 3  9  o 13 250.91  19.54  267.05   255.27 236.54  253.15 3.50    73.15  0.95 
1 1 1 -29 3  10 o 8  145.84  44.74  141.60   287.90 95.78   285.04 26.63   105.04 0.75 
1 1 1 -29 3  11 o 15 178.29  34.67  209.04   59.39  136.19  59.67  43.42   239.67 0.89 
1 1 1 -29 3  12 o 5  89.43   39.17  147.67   340.61 16.43   162.10 146.52  162.10 0.64 
1 1 1 -29 3  13 o 6  156.34  53.58  155.10   345.47 105.23  343.43 35.59   163.43 0.79 
1 1 1 -29 5  1  o 7  107.53  19.53  155.70   170.07 10.67   165.20 110.35  345.20 0.61 
1 1 1 -29 5  2  o 4  221.53  14.12  173.24   18.96  211.91  20.33  27.60   20.33  0.89 
1 1 1 -29 5  3  o 7  128.97  17.06  155.00   44.23  43.71   46.02  107.71  226.02 0.76 
1 1 1 -29 5  4  o 15 80.64   25.11  38.46    43.66  0.73    149.03 4.35    149.03 0.02 
1 1 1 -29 5  5  o 16 159.45  14.98  54.10    178.92 116.36  180.15 52.89   180.15 0.56 
1 1 1 -29 5  6  o 10 129.61  20.00  98.62    310.27 73.76   305.14 13.60   125.14 0.62 
1 1 1 -29 5  7  o 10 106.22  38.86  123.49   14.38  22.24   6.54   73.71   186.54 0.56 
1 1 1 -29 5  8  f 0  125.91  40.64  113.34   217.63 100.58  220.32 0.00    0.00   0.00 
1 1 1 -29 5  9  o 10 109.55  36.85  112.58   304.81 33.35   303.35 74.58   123.35 0.64 
1 1 1 -29 5  10 o 10 197.77  27.31  195.95   335.35 185.15  332.16 14.20   332.16 0.90 
1 1 1 -29 5  11 o 8  234.60  25.32  215.54   314.38 245.64  315.47 56.24   315.47 0.93 
1 1 1 -29 5  12 f 0  446.38  19.64  341.50   318.24 300.37  318.57 0.00    0.00   0.00 
1 1 1 -29 5  13 o 17 243.99  42.10  285.29   22.49  205.53  20.36  48.73   200.36 0.94 
1 1 1 -29 7  1  o 16 459.29  10.70  456.08   33.58  447.06  34.19  7.78    214.19 0.98 
1 1 1 -29 7  2  o 4  457.59  13.23  387.52   13.41  533.22  15.51  172.44  15.51  0.98 
1 1 1 -29 7  3  o 12 109.03  19.86  114.87   0.49   17.46   1.99   110.63  181.99 0.67 
1 1 1 -29 7  4  o 14 166.89  13.15  182.39   24.14  132.29  22.56  14.89   202.56 0.84 
1 1 1 -29 7  5  o 16 182.53  19.14  179.86   245.74 146.86  244.71 28.51   64.71  0.88 
1 1 1 -29 7  6  o 8  455.18  13.41  325.27   201.25 578.30  202.72 266.78  202.72 0.98 
1 1 1 -29 7  7  o 13 141.87  18.91  156.99   186.88 89.31   180.05 61.86   0.05   0.85 
1 1 1 -29 7  8  o 13 165.72  17.34  204.04   87.23  117.16  85.72  62.72   265.72 0.90 
1 1 1 -29 7  9  o 4  194.79  24.33  145.37   158.75 206.31  158.34 73.43   158.34 0.87 
1 1 1 -29 7  10 o 3  185.54  28.45  156.69   193.41 184.72  192.62 51.61   192.62 0.86 
1 1 1 -29 7  11 o 16 89.92   37.65  114.06   163.20 1.49    344.54 98.97   344.54 0.53 
1 1 1 -29 7  12 o 1  94.54   39.75  122.51   113.30 3.41    112.13 106.26  292.13 0.60 
1 1 1 -29 7  13 o 15 249.10  29.55  287.20   59.55  213.92  59.79  46.89   239.79 0.95 
1 1 1 -29 9  1  o 18 128.77  14.98  72.26    124.13 70.28   130.29 1.44    310.29 0.55 
1 1 1 -29 9  2  o 9  60.70   15.83  118.24   20.11  70.09   187.94 199.90  187.94 0.49 
1 1 1 -29 9  3  o 12 99.11   33.80  99.78    52.57  4.69    51.83  102.65  231.83 0.57 
1 1 1 -29 9  4  o 8  230.71  27.82  245.34   227.62 195.97  225.64 38.02   45.64  0.93 
1 1 1 -29 9  5  o 19 285.27  27.43  335.22   190.02 217.39  192.29 115.22  12.29  0.96 
1 1 1 -29 9  6  o 13 226.19  10.41  272.90   158.04 165.70  160.06 99.33   340.06 0.95 
1 1 1 -29 9  7  o 15 74.13   26.65  74.11    124.49 11.61   303.50 76.99   303.50 0.36 
1 1 1 -29 9  8  o 12 183.28  22.79  135.80   308.77 190.91  308.08 71.95   308.08 0.85 
1 1 1 -29 9  9  o 18 268.96  16.68  326.58   283.33 225.04  284.96 67.22   104.96 0.96 
1 1 1 -29 9  10 o 9  130.59  36.34  53.11    101.51 57.50   104.36 12.58   104.36 0.39 
1 1 1 -29 9  11 o 2  137.24  38.37  95.33    59.61  91.25   61.21  6.77    61.21  0.64 
1 1 1 -29 9  12 o 12 223.79  47.19  211.45   287.13 218.54  289.83 31.33   289.83 0.91 
1 1 1 -29 11 1  o 17 45.08   15.98  71.49    316.97 52.51   140.14 129.56  140.14 0.27 
1 1 1 -29 11 2  o 5  243.26  19.17  335.58   248.94 159.64  250.22 146.41  70.22  0.96 
1 1 1 -29 11 3  f 0  74.02   30.94  31.23    82.20  40.83   80.10  0.00    0.00   0.00 
1 1 1 -29 11 4  o 1  65.89   30.76  92.57    265.60 39.40   81.09  138.14  81.09  0.45 
1 1 1 -29 11 5  o 4  192.80  28.13  173.45   114.13 178.60  114.07 11.66   114.07 0.90 
1 1 1 -29 11 6  o 9  216.69  31.95  160.54   147.47 243.02  147.47 102.86  147.47 0.88 
1 1 1 -29 11 7  o 2  82.56   26.03  150.97   7.05   24.65   186.61 156.83  186.61 0.65 
1 1 1 -29 11 8  o 10 140.66  18.95  138.87   102.85 102.17  98.80  21.51   278.80 0.80 
1 1 1 -29 11 9  o 9  85.48   33.74  18.24    241.19 1.90    224.80 23.30   44.80  0.16 
1 1 1 -29 11 10 o 4  107.18  36.53  49.93    76.18  28.38   69.18  19.83   249.18 0.36 
1 1 1 -29 11 11 o 9  186.74  28.86  192.39   350.78 165.40  352.84 4.75    172.84 0.90 
1 1 1 -29 11 12 x 12 ?       ?      203.57   335.14 189.03  336.37 0.00    0.00   0.00 
1 1 1 -29 13 1  o 7  390.95  28.54  420.67   136.01 382.38  139.43 0.41    319.43 0.98 
1 1 1 -29 13 2  o 18 165.61  27.34  160.85   207.63 142.64  207.78 3.90    207.78 0.85 
1 1 1 -29 13 3  o 8  299.09  18.23  333.54   323.75 281.62  321.10 14.83   141.10 0.97 
1 1 1 -29 13 4  o 19 184.47  31.86  117.91   256.15 192.62  254.21 87.91   254.21 0.81 
1 1 1 -29 13 5  o 8  95.33   28.84  46.52    170.45 15.07   152.19 27.72   332.19 0.30 
1 1 1 -29 13 6  o 4  72.43   33.02  144.39   188.79 47.69   6.34   178.65  6.34   0.57 
1 1 1 -29 13 7  o 14 249.87  27.69  186.75   120.75 300.35  122.21 144.11  122.21 0.91 
1 1 1 -29 13 8  o 13 136.71  18.42  168.17   158.79 81.68   159.92 65.47   339.92 0.84 
1 1 1 -29 13 9  o 8  132.80  20.87  181.39   162.51 60.96   163.17 104.96  343.17 0.85 
1 1 1 -29 13 10 o 18 90.45   28.91  97.76    263.47 10.68   265.57 76.81   85.57  0.54 
1 1 1 -29 13 11 f 0  239.09  28.00  256.53   230.95 230.89  230.82 0.00    0.00   0.00 
1 1 1 -29 15 1  o 2  273.53  23.55  149.28   140.04 367.36  138.67 237.73  138.67 0.91 
1 1 1 -29 15 2  o 5  368.90  26.78  354.14   103.26 417.72  102.01 119.13  102.01 0.97 
1 1 1 -29 15 3  o 7  75.02   31.99  96.27    181.44 21.74   4.09   110.84  4.09   0.45 
1 1 1 -29 15 4  o 9  84.52   34.03  156.31   107.16 30.29   286.86 170.79  286.86 0.65 
1 1 1 -29 15 5  o 18 107.10  36.38  43.59    235.56 21.31   239.00 15.09   59.00  0.27 
1 1 1 -29 15 6  o 10 197.23  36.44  130.22   275.56 212.17  273.53 97.11   273.53 0.83 
1 1 1 -29 15 7  o 18 259.44  37.92  229.00   17.38  284.55  18.77  86.43   18.77  0.93 
1 1 1 -29 15 8  x 17 ?       ?      140.08   75.24  119.19  74.56  0.00    0.00   0.00 
1 1 1 -29 15 9  o 8  72.96   26.55  65.74    271.57 9.78    87.67  71.14   87.67  0.35 
1 1 1 -29 15 10 o 9  58.84   25.49  101.67   113.45 41.31   294.30 132.58  294.30 0.42 
1 1 1 -29 17 1  o 10 229.55  26.22  173.85   243.35 268.42  241.17 123.25  241.17 0.90 
1 1 1 -29 17 2  o 13 78.65   31.57  96.32    245.63 13.70   64.15  99.14   64.15  0.46 
1 1 1 -29 17 3  o 4  123.93  42.24  73.09    55.61  54.36   54.07  10.62   234.07 0.48 
1 1 1 -29 17 4  o 3  333.04  24.75  370.94   55.96  325.66  56.63  4.50    56.63  0.97 
1 1 1 -29 17 5  o 19 155.18  38.96  131.32   117.12 125.43  114.71 12.74   114.71 0.77 
1 1 1 -29 17 6  o 19 157.36  35.76  131.46   135.67 128.33  132.33 1.32    132.33 0.81 
1 1 1 -29 17 7  o 4  110.25  40.62  69.94    139.93 35.28   133.22 25.00   313.22 0.43 
1 1 1 -29 17 8  o 17 196.09  33.77  185.82   159.88 183.23  161.14 13.49   161.14 0.90 
1 1 1 -29 19 1  o 3  62.35   11.29  45.95    25.87  12.66   201.45 54.38   201.45 0.23 
1 1 1 -29 19 2  o 2  109.35  30.60  54.38    321.05 37.43   321.29 11.93   141.29 0.40 
1 1 1 -29 19 3  o 14 201.29  25.60  193.92   91.63  195.64  91.50  25.45   91.50  0.91 
1 1 1 -29 19 4  o 9  111.88  35.72  60.29    160.78 37.33   159.24 10.86   339.24 0.38 
1 1 1 -29 19 5  o 9  104.29  36.69  42.44    225.92 21.88   227.12 14.59   47.12  0.28 
1 1 1 -29 19 6  o 5  223.43  26.90  143.67   159.54 268.49  159.21 137.56  159.21 0.89 
1 1 1 -28 0  1  f 0  164.87  28.36  75.25    0.00   95.92   0.00   0.00    0.00   0.00 
1 1 1 -28 0  2  o 2  754.75  33.42  642.27   0.00   890.44  0.00   271.37  0.00   1.00 
1 1 1 -28 0  3  o 8  311.47  22.01  112.41   0.00   440.41  0.00   274.91  0.00   0.97 
1 1 1 -28 0  4  f 0  307.90  19.31  292.43   180.00 250.01  180.00 0.00    0.00   0.00 
1 1 1 -28 0  5  o 18 364.87  24.05  295.06   180.00 470.88  180.00 212.17  180.00 1.00 
1 1 1 -28 0  6  o 7  343.87  23.25  229.41   180.00 479.59  180.00 271.92  180.00 1.00 
1 1 1 -28 0  7  o 16 188.96  32.91  196.09   0.00   153.28  0.00   66.78   180.00 0.99 
1 1 1 -28 0  8  o 5  187.07  36.75  110.91   0.00   214.71  0.00   118.45  0.00   0.83 
1 1 1 -28 0  9  o 13 137.30  51.90  183.92   180.00 86.01   180.00 77.41   0.00   0.91 
1 1 1 -28 0  10 o 19 73.91   46.68  27.49    180.00 4.56    0.00   30.45   0.00   0.14 
1 1 1 -28 0  11 o 14 243.86  35.78  141.13   180.00 362.80  180.00 248.96  180.00 0.98 
1 1 1 -28 0  12 x 0  ?       ?      71.79    180.00 67.41   180.00 0.00    0.00   0.00 
1 1 1 -28 0  13 o 1  133.07  71.23  71.31    180.00 53.79   180.00 5.46    180.00 0.38 
1 1 1 -28 0  14 o 2  97.73   63.46  51.70    180.00 12.81   180.00 31.77   0.00   0.29 
1 1 1 -28 2  1  o 11 134.60  24.53  187.46   65.40  5.56    69.50  171.47  249.50 0.68 
1 1 1 -28 2  2  f 0  310.36  17.58  242.16   314.11 209.08  310.44 0.00    0.00   0.00 
1 1 1 -28 2  3  o 9  208.95  21.84  89.07    123.83 163.96  125.48 75.85   125.48 0.60 
1 1 1 -28 2  4  o 18 336.43  17.49  358.37   147.55 269.38  145.06 103.47  325.06 0.95 
1 1 1 -28 2  5  o 13 96.30   25.32  62.07    212.00 13.41   23.88  93.32   23.88  0.35 
1 1 1 -28 2  6  o 5  58.67   25.12  69.54    234.42 40.72   56.66  105.38  56.66  0.20 
1 1 1 -28 2  7  o 5  215.76  19.78  91.79    10.79  239.88  4.86   137.95  4.86   0.79 
1 1 1 -28 2  8  o 9  249.96  18.40  200.77   300.96 266.65  306.25 71.52   306.25 0.92 
1 1 1 -28 2  9  f 0  136.85  25.21  129.58   121.83 112.37  123.64 0.00    0.00   0.00 
1 1 1 -28 2  10 o 12 203.48  27.71  124.79   29.83  228.77  31.40  106.77  31.40  0.86 
1 1 1 -28 2  11 o 8  102.19  40.39  136.86   44.48  14.02   47.58  98.17   227.58 0.62 
1 1 1 -28 2  12 o 14 90.37   39.61  150.17   337.37 16.50   155.45 146.46  155.45 0.63 
1 1 1 -28 2  13 o 14 159.73  54.21  107.73   229.11 118.03  232.62 20.72   232.62 0.67 
1 1 1 -28 2  14 o 2  142.46  50.08  85.41    328.23 87.20   330.57 11.25   330.57 0.57 
1 1 1 -28 4  1  o 15 323.40  19.48  293.30   94.96  306.95  88.36  7.49    88.36  0.94 
1 1 1 -28 4  2  o 7  194.56  16.68  179.22   213.25 145.80  222.62 13.53   42.62  0.78 
1 1 1 -28 4  3  o 11 180.04  18.74  109.83   189.32 112.44  181.67 34.47   181.67 0.53 
1 1 1 -28 4  4  o 12 290.44  15.99  195.17   56.45  339.64  60.06  160.15  60.06  0.89 
1 1 1 -28 4  5  o 5  73.56   26.24  96.02    151.91 47.69   343.87 146.48  343.87 0.35 
1 1 1 -28 4  6  o 1  75.68   27.04  86.05    163.23 32.84   333.34 119.41  333.34 0.35 
1 1 1 -28 4  7  o 8  208.54  34.46  162.19   124.37 186.34  131.39 6.21    131.39 0.88 
1 1 1 -28 4  8  o 4  296.03  20.40  157.07   169.44 406.43  175.02 278.27  175.02 0.90 
1 1 1 -28 4  9  o 2  122.21  37.03  150.61   135.35 49.63   132.87 79.74   312.87 0.73 
1 1 1 -28 4  10 o 16 127.43  38.91  94.84    171.02 69.68   172.92 25.33   352.92 0.65 
1 1 1 -28 4  11 o 15 132.47  41.13  122.71   176.25 73.85   179.24 40.26   359.24 0.71 
1 1 1 -28 4  12 o 17 106.13  42.30  87.99    288.09 25.73   283.67 50.36   103.67 0.48 
1 1 1 -28 4  13 o 16 107.50  47.66  82.29    271.44 25.20   274.38 57.08   94.38  0.50 
1 1 1 -28 4  14 o 9  129.14  49.01  78.74    314.58 64.14   313.22 11.25   133.22 0.54 
1 1 1 -28 6  1  o 8  412.45  12.39  391.02   17.20  427.80  20.83  59.10   20.83  0.97 
1 1 1 -28 6  2  o 3  232.62  9.01   243.17   350.83 181.64  340.77 56.93   160.77 0.90 
1 1 1 -28 6  3  o 12 231.09  14.11  145.48   207.93 222.44  205.43 42.18   205.43 0.87 
1 1 1 -28 6  4  f 0  163.27  13.96  75.62    80.42  77.25   76.38  0.00    0.00   0.00 
1 1 1 -28 6  5  o 15 167.46  14.34  122.11   160.38 136.09  170.90 24.08   170.90 0.74 
1 1 1 -28 6  6  o 15 498.19  17.78  402.36   125.71 595.28  125.66 214.81  125.66 0.98 
1 1 1 -28 6  7  f 0  344.89  19.72  303.06   122.01 271.03  116.52 0.00    0.00   0.00 
1 1 1 -28 6  8  f 0  81.19   33.48  27.52    123.99 12.34   73.32  0.00    0.00   0.00 
1 1 1 -28 6  9  f 0  84.47   34.92  226.89   295.55 209.51  299.30 0.00    0.00   0.00 
1 1 1 -28 6  10 o 14 159.20  34.22  215.36   192.17 85.24   194.95 111.17  14.95  0.88 
1 1 1 -28 6  11 o 7  314.29  18.78  303.18   186.54 341.84  185.94 78.25   185.94 0.96 
1 1 1 -28 6  12 o 12 114.87  42.82  35.84    112.73 24.27   108.88 8.44    288.88 0.25 
1 1 1 -28 6  13 o 13 284.14  35.79  202.35   53.48  350.30  53.76  170.18  53.76  0.93 
1 1 1 -28 6  14 x 0  ?       ?      35.40    32.32  31.01   23.15  0.00    0.00   0.00 
1 1 1 -28 8  1  o 1  152.72  13.05  87.07    357.25 95.04   359.86 14.47   359.86 0.57 
1 1 1 -28 8  2  o 18 178.99  11.36  166.29   203.57 139.18  205.69 18.55   25.69  0.83 
1 1 1 -28 8  3  o 12 48.61   17.21  65.19    87.65  39.59   243.52 94.48   243.52 0.16 
1 1 1 -28 8  4  o 19 38.15   16.26  68.51    155.20 73.12   345.79 162.06  345.79 0.21 
1 1 1 -28 8  5  o 14 298.16  11.59  263.06   190.12 339.13  181.44 116.67  181.44 0.94 
1 1 1 -28 8  6  o 4  268.97  13.67  274.80   162.91 261.81  170.91 15.07   170.91 0.95 
1 1 1 -28 8  7  o 8  215.87  12.19  145.73   10.92  241.85  16.70  100.41  16.70  0.89 
1 1 1 -28 8  8  o 17 68.80   27.42  56.11    316.42 9.88    137.24 47.37   137.24 0.20 
1 1 1 -28 8  9  o 13 283.76  21.98  262.51   214.34 311.39  212.03 82.15   212.03 0.95 
1 1 1 -28 8  10 o 3  204.01  25.63  148.51   77.20  224.11  77.45  90.99   77.45  0.88 
1 1 1 -28 8  11 o 15 151.46  37.68  50.67    13.90  75.00   16.59  38.12   16.59  0.37 
1 1 1 -28 8  12 o 11 135.36  42.38  169.17   133.97 66.72   132.77 80.94   312.77 0.79 
1 1 1 -28 8  13 o 8  228.91  32.42  169.92   57.39  258.99  56.71  102.21  56.71  0.91 
1 1 1 -28 10 1  o 7  73.85   13.30  86.58    102.36 22.48   286.09 93.10   286.09 0.33 
1 1 1 -28 10 2  o 1  101.37  36.91  81.65    302.36 3.67    301.32 86.78   121.32 0.46 
1 1 1 -28 10 3  o 7  92.79   33.60  96.49    15.77  4.45    209.71 83.32   209.71 0.40 
1 1 1 -28 10 4  o 9  187.54  28.82  197.65   136.49 153.55  129.10 18.89   309.10 0.87 
1 1 1 -28 10 5  o 18 245.78  27.36  150.22   117.14 297.45  115.90 161.23  115.90 0.88 
1 1 1 -28 10 6  o 14 184.99  32.85  175.87   200.77 153.23  192.06 18.39   12.06  0.88 
1 1 1 -28 10 7  o 4  259.37  9.70   275.65   242.20 239.14  242.49 18.19   62.49  0.96 
1 1 1 -28 10 8  o 12 100.00  26.67  183.02   229.59 10.26   47.39  177.15  47.39  0.78 
1 1 1 -28 10 9  o 4  91.38   28.94  97.56    245.12 8.59    242.67 79.63   62.67  0.53 
1 1 1 -28 10 10 o 7  291.14  28.40  315.27   147.53 291.80  147.03 26.18   147.03 0.96 
1 1 1 -28 10 11 o 6  105.06  38.97  155.60   286.20 11.44   287.11 125.81  107.11 0.71 
1 1 1 -28 10 12 o 14 162.76  47.25  240.92   279.90 79.78   280.03 126.71  100.03 0.88 
1 1 1 -28 10 13 f 0  139.50  50.87  120.35   328.18 109.17  328.31 0.00    0.00   0.00 
1 1 1 -28 12 1  o 5  71.57   31.69  94.39    42.76  33.61   221.20 124.33  221.20 0.40 
1 1 1 -28 12 2  o 4  93.53   37.91  107.78   22.49  2.50    211.95 94.81   211.95 0.48 
1 1 1 -28 12 3  o 10 85.15   34.94  93.84    293.55 8.69    113.58 84.81   113.58 0.40 
1 1 1 -28 12 4  o 14 253.96  23.73  251.96   227.38 243.09  227.39 7.08    227.39 0.94 
1 1 1 -28 12 5  f 0  174.99  31.01  177.47   148.45 156.21  149.82 0.00    0.00   0.00 
1 1 1 -28 12 6  o 11 236.56  28.77  209.72   95.64  256.58  92.81  76.72   92.81  0.92 
1 1 1 -28 12 7  o 13 452.96  29.08  445.90   51.05  496.58  51.38  103.63  51.38  0.98 
1 1 1 -28 12 8  o 15 165.91  15.72  102.59   80.22  165.19  76.96  67.74   76.96  0.79 
1 1 1 -28 12 9  o 5  59.70   25.79  108.81   315.39 46.52   134.10 142.16  134.10 0.41 
1 1 1 -28 12 10 o 15 103.71  43.73  119.50   23.74  16.93   25.90  88.55   205.90 0.59 
1 1 1 -28 12 11 o 9  122.43  38.13  59.84    187.88 54.24   184.04 1.70    4.04   0.45 
1 1 1 -28 12 12 o 11 163.36  36.41  118.68   192.39 148.22  195.15 36.01   195.15 0.80 
1 1 1 -28 14 1  o 12 442.45  22.96  406.04   147.54 504.06  145.99 139.85  145.99 0.98 
1 1 1 -28 14 2  o 6  279.26  21.85  179.18   183.77 362.67  183.91 206.49  183.91 0.93 
1 1 1 -28 14 3  o 12 86.72   34.47  96.20    86.53  3.93    262.96 97.86   262.96 0.52 
1 1 1 -28 14 4  o 4  319.28  26.55  368.61   65.06  298.23  64.36  22.41   244.36 0.97 
1 1 1 -28 14 5  o 4  118.07  37.24  121.40   286.53 48.12   286.74 67.33   106.74 0.69 
1 1 1 -28 14 6  o 15 192.73  33.74  169.93   279.45 191.39  278.78 48.38   278.78 0.87 
1 1 1 -28 14 7  o 19 148.10  42.90  212.76   112.12 65.00   112.18 122.34  292.18 0.85 
1 1 1 -28 14 8  o 17 201.10  12.10  112.37   211.03 237.11  210.84 133.70  210.84 0.85 
1 1 1 -28 14 9  o 13 86.08   27.34  112.04   324.22 0.06    323.97 91.90   143.98 0.53 
1 1 1 -28 14 10 o 6  86.42   34.17  70.27    333.50 4.12    329.82 55.21   149.82 0.37 
1 1 1 -28 14 11 o 15 82.77   34.74  63.08    158.92 0.96    155.29 51.94   335.29 0.33 
1 1 1 -28 16 1  o 1  473.85  24.96  436.69   138.01 543.26  137.66 154.91  137.66 0.98 
1 1 1 -28 16 2  o 9  137.62  39.12  80.98    208.93 87.56   201.94 7.06    201.94 0.61 
1 1 1 -28 16 3  o 3  167.93  30.90  189.36   230.68 129.88  232.16 32.32   52.16  0.87 
1 1 1 -28 16 4  o 5  160.23  33.62  77.18    230.73 136.40  231.43 61.06   231.43 0.66 
1 1 1 -28 16 5  o 2  283.66  19.48  281.06   204.44 294.75  204.41 46.99   204.41 0.96 
1 1 1 -28 16 6  o 13 100.35  46.20  80.61    187.98 12.00   191.24 68.34   11.24  0.46 
1 1 1 -28 16 7  x 19 ?       ?      121.50   93.42  103.55  90.16  0.00    0.00   0.00 
1 1 1 -28 16 8  o 3  115.35  9.87   150.24   35.78  55.64   34.42  66.84   214.42 0.77 
1 1 1 -28 16 9  o 15 94.33   25.50  116.57   5.33   15.58   6.02   87.63   186.02 0.63 
1 1 1 -28 16 10 o 14 75.64   27.60  119.95   282.15 22.43   100.22 130.95  100.22 0.57 
1 1 1 -28 18 1  f 0  113.74  6.40   147.80   266.55 127.95  264.50 0.00    0.00   0.00 
1 1 1 -28 18 2  o 10 86.62   32.17  88.93    279.69 0.65    280.67 76.59   100.67 0.45 
1 1 1 -28 18 3  o 19 94.00   37.66  73.24    102.32 10.27   96.40  51.00   276.40 0.38 
1 1 1 -28 18 4  o 8  94.75   33.68  42.38    230.55 10.03   228.35 21.98   48.35  0.22 
1 1 1 -28 18 5  o 6  135.30  36.57  159.65   155.82 74.05   156.43 66.73   336.43 0.79 
1 1 1 -28 18 6  o 17 152.52  40.49  133.09   48.04  118.21  48.21  3.22    48.21  0.76 
1 1 1 -28 18 7  o 19 198.84  35.14  181.23   21.10  193.61  22.53  32.93   22.53  0.89 
1 1 1 -28 18 8  f 0  47.97   17.15  69.78    284.12 58.01   282.99 0.00    0.00   0.00 
1 1 1 -28 20 1  o 14 213.85  9.31   220.81   13.68  208.20  15.40  18.40   15.40  0.93 
1 1 1 -28 20 2  o 4  295.21  9.21   247.59   307.44 341.13  306.84 116.50  306.84 0.96 
1 1 1 -28 20 3  o 10 99.62   34.59  131.93   204.06 15.45   205.44 99.29   25.44  0.65 
1 1 1 -28 20 4  o 17 110.79  35.25  129.86   203.54 37.98   204.16 77.04   24.16  0.69 
1 1 1 -28 20 5  o 19 97.39   33.12  123.93   160.05 12.93   162.78 102.29  342.78 0.66 
1 1 1 -28 20 6  o 12 101.02  37.11  97.55    164.93 25.80   168.84 58.44   348.84 0.54 
1 1 1 -28 22 1  o 1  363.37  9.90   253.22   308.27 477.89  307.54 252.27  307.54 0.97 
1 1 1 -28 22 2  x 15 ?       ?      247.10   0.93   222.66  1.32   0.00    0.00   0.00 
1 1 1 -27 1  1  o 4  617.66  15.85  533.09   119.97 692.74  120.06 180.43  120.06 0.98 
1 1 1 -27 1  2  o 5  338.47  16.50  299.62   105.78 306.52  112.89 14.26   292.89 0.93 
1 1 1 -27 1  3  o 14 510.03  15.82  471.12   180.84 540.30  186.39 94.56   186.39 0.97 
1 1 1 -27 1  4  o 3  414.13  14.52  369.32   26.53  431.86  28.05  76.16   28.05  0.95 
1 1 1 -27 1  5  o 3  458.30  16.58  421.23   21.34  485.76  17.47  88.48   17.47  0.96 
1 1 1 -27 1  6  o 2  123.92  22.50  166.22   85.66  6.78    273.56 175.46  273.56 0.65 
1 1 1 -27 1  7  o 7  173.86  25.59  88.94    26.76  108.33  16.35  34.95   16.35  0.52 
1 1 1 -27 1  8  o 6  151.78  31.78  122.49   72.17  94.96   52.61  21.52   232.61 0.70 
1 1 1 -27 1  9  o 11 104.41  37.86  70.17    71.90  10.10   75.88  29.42   255.88 0.24 
1 1 1 -27 1  10 o 13 232.05  24.54  246.64   333.98 213.97  336.74 4.59    156.74 0.93 
1 1 1 -27 1  11 o 9  70.85   33.47  85.35    141.30 19.38   327.14 86.76   327.14 0.34 
1 1 1 -27 1  12 o 4  108.69  43.13  80.39    177.30 29.01   174.75 57.62   354.75 0.53 
1 1 1 -27 1  13 o 16 149.59  47.24  51.54    226.60 71.78   229.91 28.12   229.91 0.39 
1 1 1 -27 1  14 o 17 220.53  54.79  161.71   50.87  232.83  50.49  87.65   50.49  0.86 
1 1 1 -27 1  15 o 15 121.98  54.73  75.84    353.76 42.21   355.71 22.89   175.71 0.44 
1 1 1 -27 3  1  o 9  321.09  23.64  216.90   31.73  347.67  53.23  127.39  53.23  0.88 
1 1 1 -27 3  2  f 0  444.28  12.43  270.18   309.84 280.99  305.13 0.00    0.00   0.00 
1 1 1 -27 3  3  o 1  103.96  22.58  105.21   160.69 25.09   342.56 110.16  342.56 0.29 
1 1 1 -27 3  4  o 8  210.87  17.07  50.89    224.54 71.34   204.79 38.07   204.79 0.25 
1 1 1 -27 3  5  o 18 289.68  17.37  222.50   302.14 291.61  295.78 62.32   295.78 0.90 
1 1 1 -27 3  6  o 17 530.12  22.63  459.32   23.31  591.22  25.85  148.36  25.85  0.98 
1 1 1 -27 3  7  o 17 449.13  19.08  386.62   60.19  497.71  60.22  123.19  60.22  0.97 
1 1 1 -27 3  8  o 6  179.46  26.57  83.46    339.46 138.55  316.23 73.72   316.23 0.57 
1 1 1 -27 3  9  o 17 269.00  18.88  144.75   145.01 339.73  147.18 193.45  147.18 0.90 
1 1 1 -27 3  10 o 11 99.08   38.72  81.74    188.41 13.51   209.29 40.47   29.29  0.34 
1 1 1 -27 3  11 o 3  270.90  30.94  261.19   76.19  282.67  76.94  52.48   76.94  0.95 
1 1 1 -27 3  12 o 1  91.31   39.93  104.34   339.21 1.99    156.53 100.07  156.53 0.53 
1 1 1 -27 3  13 o 19 115.58  49.79  169.39   275.61 15.27   275.87 138.10  95.87  0.73 
1 1 1 -27 3  14 o 14 157.91  50.27  175.13   60.78  105.40  60.43  46.29   240.43 0.81 
1 1 1 -27 3  15 x 4  ?       ?      220.89   116.00 204.18  116.44 0.00    0.00   0.00 
1 1 1 -27 5  1  o 3  607.69  13.91  453.70   345.65 741.86  345.31 300.21  345.31 0.97 
1 1 1 -27 5  2  o 12 364.60  14.87  206.22   13.24  454.62  7.13   252.64  7.13   0.90 
1 1 1 -27 5  3  o 5  70.82   25.16  146.61   197.81 104.32  24.44  261.51  24.44  0.37 
1 1 1 -27 5  4  o 15 424.96  13.75  348.28   71.90  440.43  66.59  65.32   66.59  0.96 
1 1 1 -27 5  5  o 18 265.55  13.93  264.74   22.59  238.65  22.34  3.26    202.34 0.90 
1 1 1 -27 5  6  o 11 87.15   27.09  114.02   42.28  32.87   211.18 129.27  211.18 0.36 
1 1 1 -27 5  7  o 7  153.64  28.35  171.77   21.99  87.19   24.35  60.03   204.35 0.76 
1 1 1 -27 5  8  o 6  87.16   37.73  78.00    194.57 18.46   3.81   107.21  3.81   0.40 
1 1 1 -27 5  9  o 19 93.94   36.60  52.26    130.86 3.58    136.75 31.24   316.75 0.20 
1 1 1 -27 5  10 o 6  262.64  28.11  287.24   176.14 221.53  176.63 59.10   356.63 0.96 
1 1 1 -27 5  11 o 18 122.69  41.51  141.37   172.65 50.16   172.02 75.67   352.02 0.72 
1 1 1 -27 5  12 o 11 97.90   41.08  151.62   50.90  3.81    230.09 136.04  230.09 0.66 
1 1 1 -27 5  13 o 18 247.93  31.71  262.88   170.43 244.40  170.90 23.28   170.90 0.94 
1 1 1 -27 5  14 o 6  102.13  47.47  75.80    343.83 17.48   343.55 47.53   163.55 0.40 
1 1 1 -27 7  1  f 0  352.75  11.66  276.40   244.96 234.86  247.51 0.00    0.00   0.00 
1 1 1 -27 7  2  f 0  209.51  10.07  312.97   209.02 289.62  209.22 0.00    0.00   0.00 
1 1 1 -27 7  3  o 5  79.81   24.72  69.30    106.42 30.04   264.91 90.84   264.91 0.19 
1 1 1 -27 7  4  o 3  317.82  14.31  385.47   159.66 270.33  154.94 60.01   334.94 0.94 
1 1 1 -27 7  5  o 6  601.88  17.87  621.70   162.41 583.37  163.37 19.87   343.37 0.99 
1 1 1 -27 7  6  o 16 712.60  19.59  695.44   118.71 742.74  118.86 73.78   118.86 0.99 
1 1 1 -27 7  7  o 15 253.24  16.18  213.39   116.50 267.76  123.53 70.67   123.53 0.92 
1 1 1 -27 7  8  o 17 299.76  14.75  338.80   194.99 264.16  193.65 48.18   13.65  0.96 
1 1 1 -27 7  9  o 12 101.20  36.78  91.63    216.34 16.83   212.16 69.25   32.16  0.51 
1 1 1 -27 7  10 o 2  105.59  38.56  64.36    90.54  26.91   90.62  32.21   270.62 0.41 
1 1 1 -27 7  11 o 6  227.71  26.33  229.22   217.00 219.05  217.66 14.58   217.66 0.93 
1 1 1 -27 7  12 o 15 96.38   40.48  70.12    152.33 11.33   155.09 53.08   335.09 0.39 
1 1 1 -27 7  13 o 9  244.45  31.25  329.13   17.39  176.04  16.44  114.30  196.44 0.95 
1 1 1 -27 7  14 o 5  187.88  56.16  212.47   311.44 134.42  310.98 60.88   130.98 0.88 
1 1 1 -27 9  1  o 15 152.86  13.05  124.59   192.74 75.12   182.73 64.88   2.73   0.70 
1 1 1 -27 9  2  o 15 167.37  12.18  198.20   204.40 94.13   205.29 75.30   25.29  0.79 
1 1 1 -27 9  3  o 8  292.57  21.62  78.63    318.45 368.78  328.97 259.09  328.97 0.82 
1 1 1 -27 9  4  o 9  234.03  23.65  122.19   36.47  248.22  29.22  159.36  29.22  0.72 
1 1 1 -27 9  5  o 12 214.10  27.47  118.35   332.38 211.67  333.36 59.39   333.36 0.85 
1 1 1 -27 9  6  o 7  146.17  17.02  238.91   221.91 36.40   217.86 180.37  37.86  0.87 
1 1 1 -27 9  7  o 3  58.40   25.04  49.13    29.38  22.13   182.93 62.29   182.93 0.15 
1 1 1 -27 9  8  o 4  90.10   28.24  168.05   111.47 31.57   295.29 190.61  295.29 0.71 
1 1 1 -27 9  9  o 18 331.15  14.02  359.91   118.51 309.15  118.55 26.89   298.55 0.97 
1 1 1 -27 9  10 o 6  447.93  15.20  482.00   105.26 452.63  106.09 22.95   106.09 0.98 
1 1 1 -27 9  11 o 9  163.15  35.72  151.95   72.15  135.57  71.69  4.69    71.69  0.82 
1 1 1 -27 9  12 o 12 112.94  42.05  51.87    111.56 29.47   108.67 15.55   288.67 0.33 
1 1 1 -27 9  13 o 2  130.37  45.19  93.08    1.18   71.02   0.01   13.34   180.01 0.60 
1 1 1 -27 9  14 x 10 ?       ?      51.24    115.65 42.81   115.98 0.00    0.00   0.00 
1 1 1 -27 11 1  o 19 252.03  11.25  248.49   3.95   221.33  3.91   27.36   183.91 0.93 
1 1 1 -27 11 2  o 16 569.13  25.51  423.91   23.45  692.54  25.42  267.22  25.42  0.98 
1 1 1 -27 11 3  o 13 493.56  20.27  538.08   244.74 475.38  246.29 19.62   66.29  0.98 
1 1 1 -27 11 4  o 6  544.69  22.99  530.69   216.10 580.87  218.13 88.85   218.13 0.98 
1 1 1 -27 11 5  o 5  367.66  23.98  176.87   233.95 524.74  238.60 364.04  238.60 0.93 
1 1 1 -27 11 6  o 19 455.59  25.65  288.82   344.44 616.32  347.61 349.26  347.61 0.97 
1 1 1 -27 11 7  o 18 233.20  10.73  233.06   357.29 220.01  358.95 2.99    358.95 0.94 
1 1 1 -27 11 8  o 9  338.85  11.96  361.78   297.32 344.85  297.27 30.11   297.27 0.97 
1 1 1 -27 11 9  o 4  165.29  27.70  120.25   258.11 153.61  254.03 40.14   254.03 0.81 
1 1 1 -27 11 10 o 3  112.66  48.29  78.95    34.07  30.15   33.72  41.08   213.72 0.45 
1 1 1 -27 11 11 o 8  147.95  36.70  220.66   271.08 66.53   272.76 123.14  92.76  0.87 
1 1 1 -27 11 12 o 8  211.34  29.46  241.42   192.95 178.83  192.25 34.59   12.25  0.93 
1 1 1 -27 11 13 o 6  170.26  50.23  127.00   169.56 147.63  170.74 34.53   170.74 0.77 
1 1 1 -27 13 1  o 17 191.04  28.85  94.34    118.14 189.83  112.47 78.27   112.47 0.79 
1 1 1 -27 13 2  o 17 404.61  22.63  362.67   354.07 457.51  356.39 128.72  356.39 0.97 
1 1 1 -27 13 3  o 10 271.75  24.55  258.86   12.51  244.22  11.10  27.13   191.10 0.95 
1 1 1 -27 13 4  o 9  249.02  23.99  295.36   38.75  199.40  37.39  72.42   217.39 0.95 
1 1 1 -27 13 5  o 14 242.51  26.02  178.86   219.48 271.35  217.31 99.24   217.31 0.91 
1 1 1 -27 13 6  o 5  126.52  43.32  130.58   32.66  58.68   29.54  56.45   209.54 0.69 
1 1 1 -27 13 7  o 7  275.44  25.98  210.36   14.73  334.41  10.46  153.24  10.46  0.94 
1 1 1 -27 13 8  o 18 108.47  24.12  75.78    268.85 44.50   263.08 33.02   83.08  0.56 
1 1 1 -27 13 9  o 4  88.32   28.04  158.22   353.89 16.54   173.03 152.56  173.03 0.68 
1 1 1 -27 13 10 o 5  96.90   35.82  166.15   123.64 12.16   302.82 163.89  302.82 0.72 
1 1 1 -27 13 11 o 18 119.83  47.57  144.67   154.78 40.47   158.12 84.41   338.12 0.69 
1 1 1 -27 13 12 o 6  120.29  45.80  106.53   72.51  52.19   71.40  42.32   251.40 0.61 
1 1 1 -27 15 1  o 10 206.10  24.73  191.80   143.47 193.44  146.34 11.65   146.34 0.91 
1 1 1 -27 15 2  o 2  419.27  24.52  394.96   274.45 458.04  277.90 95.20   277.90 0.98 
1 1 1 -27 15 3  o 7  125.20  34.24  72.84    210.69 57.52   210.45 3.61    210.45 0.45 
1 1 1 -27 15 4  o 16 403.69  18.28  436.08   21.02  397.53  21.94  2.53    21.94  0.98 
1 1 1 -27 15 5  o 3  367.20  23.87  327.95   344.53 413.31  344.46 112.73  344.46 0.97 
1 1 1 -27 15 6  o 9  92.00   36.84  79.62    290.80 7.95    291.61 59.05   111.61 0.41 
1 1 1 -27 15 7  o 18 85.11   36.42  128.79   125.57 18.71   304.58 137.01  304.58 0.59 
1 1 1 -27 15 8  o 5  230.87  15.58  284.02   307.19 190.71  309.96 55.77   129.96 0.95 
1 1 1 -27 15 9  o 4  82.09   32.34  138.88   354.67 21.05   177.90 138.56  177.90 0.59 
1 1 1 -27 15 10 o 2  211.75  27.73  122.11   158.11 251.10  159.66 138.67  159.66 0.86 
1 1 1 -27 15 11 o 14 107.33  36.85  79.25    188.20 36.69   183.07 37.20   3.07   0.52 
1 1 1 -27 17 1  o 14 32.01   13.66  96.74    100.36 68.63   272.17 151.73  272.17 0.23 
1 1 1 -27 17 2  o 15 218.91  33.57  207.13   290.01 219.66  291.02 40.81   291.02 0.91 
1 1 1 -27 17 3  o 9  199.23  46.05  119.89   355.19 208.10  350.73 97.49   350.73 0.80 
1 1 1 -27 17 4  o 17 142.85  55.00  186.26   304.86 55.44   303.86 117.81  123.86 0.80 
1 1 1 -27 17 5  x 15 ?       ?      60.65    225.04 51.75   223.41 0.00    0.00   0.00 
1 1 1 -27 17 6  o 16 214.88  65.25  175.87   282.58 203.32  280.23 48.40   280.23 0.83 
1 1 1 -27 17 7  o 1  29.34   13.77  28.53    359.39 18.06   164.47 39.28   164.47 0.05 
1 1 1 -27 17 8  o 1  236.84  14.06  228.88   27.21  247.66  27.20  51.45   27.20  0.94 
1 1 1 -27 17 9  o 15 283.61  12.79  247.11   39.36  313.17  40.61  83.54   40.61  0.96 
1 1 1 -27 17 10 o 5  155.20  26.62  232.05   287.97 69.84   287.85 141.32  107.85 0.91 
1 1 1 -27 19 1  o 8  363.31  17.60  364.72   341.21 391.13  343.02 74.70   343.02 0.97 
1 1 1 -27 19 2  f 0  174.18  25.78  123.77   359.91 103.63  0.45   0.00    0.00   0.00 
1 1 1 -27 19 3  o 9  78.15   31.40  62.00    14.18  6.45    194.43 60.72   194.43 0.31 
1 1 1 -27 19 4  o 10 234.96  23.64  247.14   315.99 230.23  317.34 20.85   317.34 0.94 
1 1 1 -27 19 5  o 10 98.20   36.99  7.85     112.80 4.91    110.58 7.43    290.58 0.09 
1 1 1 -27 19 6  o 16 262.20  27.09  211.41   41.69  308.62  39.85  128.29  39.85  0.93 
1 1 1 -27 19 7  o 3  171.68  10.98  157.65   8.34   162.49  10.36  24.20   10.36  0.88 
1 1 1 -27 19 8  o 3  96.24   21.61  142.94   237.45 13.50   240.58 110.27  60.58  0.71 
1 1 1 -27 19 9  o 2  68.59   24.94  102.44   204.34 25.83   23.25  118.03  23.25  0.48 
1 1 1 -27 21 1  o 15 128.15  10.13  79.90    137.71 91.55   133.18 20.61   133.18 0.63 
1 1 1 -27 21 2  o 3  228.46  8.68   228.88   357.11 228.30  356.78 27.70   356.78 0.94 
1 1 1 -27 21 3  o 18 194.69  7.02   173.28   357.32 202.47  357.99 53.99   357.99 0.90 
1 1 1 -27 21 4  o 15 117.50  12.30  50.00    197.24 49.99   197.68 13.06   197.68 0.37 
1 1 1 -27 21 5  o 3  192.56  7.80   141.68   152.16 213.51  154.10 86.77   154.10 0.88 
1 1 1 -27 21 6  o 6  172.59  9.25   179.95   224.58 147.11  224.43 17.14   44.43  0.90 
1 1 1 -27 21 7  x 3  ?       ?      198.34   94.62  183.68  95.83  0.00    0.00   0.00 
1 1 1 -27 23 1  o 11 60.77   22.12  92.64    70.28  31.14   249.96 110.68  249.96 0.40 
1 1 1 -27 23 2  o 16 167.02  10.73  145.87   66.99  157.77  67.09  23.09   67.09  0.88 
1 1 1 -26 0  1  o 11 1118.22 30.84  859.56   180.00 1394.41 180.00 552.38  180.00 1.00 
1 1 1 -26 0  2  o 14 1082.56 29.47  653.15   180.00 1525.07 180.00 885.04  180.00 1.00 
1 1 1 -26 0  3  o 10 117.77  43.23  101.63   180.00 8.60    360.00 51.44   360.00 0.15 
1 1 1 -26 0  4  o 17 810.52  28.82  702.92   0.00   948.25  0.00   275.46  0.00   1.00 
1 1 1 -26 0  5  o 12 481.46  21.53  249.89   0.00   702.69  0.00   443.08  0.00   1.00 
1 1 1 -26 0  6  o 19 115.42  47.77  130.73   0.00   28.80   180.00 169.46  180.00 0.48 
1 1 1 -26 0  7  o 16 304.78  29.56  286.75   0.00   355.20  0.00   104.00  0.00   0.99 
1 1 1 -26 0  8  o 19 70.37   40.97  9.05     0.00   8.13    180.00 22.68   180.00 0.05 
1 1 1 -26 0  9  o 6  54.16   37.47  22.26    180.00 28.69   0.00   71.72   0.00   0.13 
1 1 1 -26 0  10 o 13 64.72   43.18  202.89   0.00   101.43  180.00 284.99  180.00 0.63 
1 1 1 -26 0  11 o 7  73.16   47.66  157.75   0.00   62.49   180.00 225.82  180.00 0.69 
1 1 1 -26 0  12 x 18 ?       ?      53.82    180.00 52.40   180.00 0.00    0.00   0.00 
1 1 1 -26 0  13 o 12 94.58   61.01  63.03    180.00 8.38    180.00 49.25   0.00   0.35 
1 1 1 -26 0  14 o 10 80.15   55.50  56.76    180.00 5.58    0.00   56.13   0.00   0.28 
1 1 1 -26 0  15 o 2  128.13  72.18  141.68   0.00   71.08   0.00   61.00   180.00 0.79 
1 1 1 -26 2  1  o 6  233.23  19.13  279.85   209.45 164.88  202.28 44.82   22.28  0.80 
1 1 1 -26 2  2  f 0  826.18  30.20  516.00   242.45 455.60  242.00 0.00    0.00   0.00 
1 1 1 -26 2  3  o 6  333.30  17.61  256.41   160.85 316.42  168.39 25.97   168.39 0.91 
1 1 1 -26 2  4  o 16 361.16  16.94  411.60   24.34  284.44  26.40  111.61  206.40 0.94 
1 1 1 -26 2  5  o 3  238.92  27.35  165.04   336.57 195.38  333.62 77.62   333.62 0.66 
1 1 1 -26 2  6  o 16 237.49  17.33  299.22   67.33  128.09  64.39  167.26  244.39 0.89 
1 1 1 -26 2  7  o 16 175.47  25.72  207.41   81.28  88.75   86.24  86.92   266.24 0.75 
1 1 1 -26 2  8  o 1  511.17  18.56  371.13   43.10  592.23  43.56  188.42  43.56  0.97 
1 1 1 -26 2  9  o 3  311.94  22.22  313.91   331.50 284.97  329.08 26.34   149.08 0.96 
1 1 1 -26 2  10 o 13 289.39  26.48  233.92   347.67 306.42  345.69 66.85   345.69 0.94 
1 1 1 -26 2  11 o 15 253.42  43.06  170.94   51.65  296.71  43.11  138.12  43.11  0.90 
1 1 1 -26 2  12 o 9  229.96  31.60  188.54   282.31 254.88  281.17 92.16   281.17 0.91 
1 1 1 -26 2  13 o 19 93.92   44.20  125.37   311.53 5.53    128.59 117.72  128.59 0.57 
1 1 1 -26 2  14 o 1  196.81  57.95  244.28   92.41  136.87  90.10  75.27   270.10 0.89 
1 1 1 -26 2  15 o 15 193.80  63.07  234.62   167.05 130.87  166.49 78.39   346.49 0.88 
1 1 1 -26 4  1  o 5  548.28  15.92  418.72   177.22 639.89  179.13 223.13  179.13 0.96 
1 1 1 -26 4  2  o 11 220.37  15.29  117.84   130.86 132.77  102.04 49.64   102.04 0.49 
1 1 1 -26 4  3  o 11 191.34  12.12  86.25    330.56 85.35   326.23 5.53    326.23 0.43 
1 1 1 -26 4  4  o 8  293.35  12.33  334.86   258.25 219.08  255.91 96.81   75.91  0.91 
1 1 1 -26 4  5  o 8  498.51  15.25  503.81   298.67 501.51  294.94 38.79   294.94 0.97 
1 1 1 -26 4  6  o 17 379.36  14.19  309.29   48.83  410.03  54.97  107.16  54.97  0.94 
1 1 1 -26 4  7  o 17 171.36  34.79  90.48    15.38  69.26   34.25  8.47    34.25  0.38 
1 1 1 -26 4  8  o 17 269.34  23.34  291.11   228.85 230.36  226.92 39.48   46.92  0.93 
1 1 1 -26 4  9  o 1  264.06  19.42  333.01   263.69 197.43  263.76 106.11  83.76  0.95 
1 1 1 -26 4  10 f 0  153.81  36.90  38.31    321.60 35.78   281.79 0.00    0.00   0.00 
1 1 1 -26 4  11 o 15 148.99  40.65  127.08   47.97  109.96  54.34  3.03    54.34  0.73 
1 1 1 -26 4  12 f 0  156.17  43.20  106.12   175.59 103.71  174.59 0.00    0.00   0.00 
1 1 1 -26 4  13 o 9  253.45  43.03  301.62   193.32 221.50  195.56 33.53   15.56  0.94 
1 1 1 -26 4  14 o 6  111.55  47.08  132.21   113.16 25.05   111.89 96.22   291.89 0.66 
1 1 1 -26 4  15 o 19 218.71  60.91  125.69   225.00 233.59  224.80 124.63  224.80 0.78 
1 1 1 -26 6  1  o 1  574.11  14.84  631.87   21.97  507.86  22.93  106.74  202.93 0.98 
1 1 1 -26 6  2  o 14 375.45  11.62  196.44   91.65  454.68  97.29  232.41  97.29  0.90 
1 1 1 -26 6  3  o 1  395.57  14.26  267.05   108.47 473.63  105.05 219.24  105.05 0.92 
1 1 1 -26 6  4  o 15 787.82  17.89  727.45   125.59 827.15  126.81 99.23   126.81 0.99 
1 1 1 -26 6  5  o 2  603.80  16.39  384.06   160.74 782.33  163.84 392.84  163.84 0.97 
1 1 1 -26 6  6  f 0  197.28  13.38  133.00   189.42 123.73  185.86 0.00    0.00   0.00 
1 1 1 -26 6  7  o 12 102.67  27.02  159.54   0.09   25.90   175.66 160.31  175.66 0.53 
1 1 1 -26 6  8  o 2  232.47  33.65  269.14   113.34 178.84  111.57 67.00   291.57 0.91 
1 1 1 -26 6  9  o 13 185.76  27.60  174.74   53.43  154.98  48.48  7.69    228.48 0.86 
1 1 1 -26 6  10 o 12 107.75  39.21  111.71   265.33 23.87   268.01 62.97   88.01  0.51 
1 1 1 -26 6  11 o 8  112.84  41.29  93.50    292.70 38.04   300.26 63.16   120.26 0.62 
1 1 1 -26 6  12 o 7  166.49  41.15  198.81   123.42 106.41  124.14 77.16   304.14 0.87 
1 1 1 -26 6  13 o 13 123.40  46.23  122.85   136.64 51.76   136.53 55.31   316.53 0.64 
1 1 1 -26 6  14 o 17 297.99  50.98  321.61   295.05 281.07  295.54 5.32    115.54 0.95 
1 1 1 -26 6  15 o 3  180.79  52.72  251.54   231.48 95.94   231.60 133.07  51.60  0.90 
1 1 1 -26 8  1  o 19 142.21  14.69  64.18    175.40 24.19   167.87 53.08   347.87 0.36 
1 1 1 -26 8  2  o 7  562.98  11.23  564.93   61.66  507.23  61.44  87.38   241.44 0.98 
1 1 1 -26 8  3  o 14 49.70   17.57  42.44    28.82  57.92   155.15 128.20  155.15 0.12 
1 1 1 -26 8  4  o 4  105.79  10.89  435.55   216.80 234.87  32.22  645.99  32.22  0.83 
1 1 1 -26 8  5  o 5  401.87  11.91  315.98   166.29 465.20  163.05 167.82  163.05 0.95 
1 1 1 -26 8  6  o 8  240.80  10.56  247.61   210.80 172.08  205.72 96.48   25.72  0.91 
1 1 1 -26 8  7  o 1  328.39  12.44  384.13   233.55 274.53  229.43 82.49   49.43  0.96 
1 1 1 -26 8  8  o 4  360.94  16.33  364.71   237.00 338.82  233.74 22.50   53.74  0.97 
1 1 1 -26 8  9  o 2  103.77  44.14  36.71    338.04 8.72    304.44 30.16   124.44 0.23 
1 1 1 -26 8  10 o 8  115.86  38.81  132.61   18.60  39.69   25.28  79.37   205.28 0.69 
1 1 1 -26 8  11 o 18 275.38  21.52  232.36   221.62 308.71  222.05 95.62   222.05 0.95 
1 1 1 -26 8  12 o 5  105.28  41.85  93.42    299.31 23.83   301.65 61.56   121.65 0.52 
1 1 1 -26 8  13 o 3  256.87  39.96  281.71   342.37 243.65  342.72 4.18    342.72 0.94 
1 1 1 -26 8  14 o 12 128.56  48.48  87.44    65.76  61.57   61.28  12.22   241.28 0.53 
1 1 1 -26 10 1  o 17 171.14  11.59  330.15   279.70 15.26   98.31  331.52  98.31  0.88 
1 1 1 -26 10 2  o 12 453.14  22.36  365.80   257.58 516.26  262.80 161.93  262.80 0.96 
1 1 1 -26 10 3  o 4  427.36  24.52  354.33   194.38 510.69  189.92 207.45  189.92 0.95 
1 1 1 -26 10 4  o 15 349.04  18.78  406.44   110.06 319.41  107.00 26.48   287.00 0.95 
1 1 1 -26 10 5  o 16 123.14  40.33  65.02    315.63 15.98   304.69 39.87   124.69 0.29 
1 1 1 -26 10 6  o 6  97.42   12.79  243.00   282.83 54.69   96.04  253.74  96.04  0.74 
1 1 1 -26 10 7  o 6  287.00  13.65  236.94   303.97 314.26  301.45 89.65   301.45 0.94 
1 1 1 -26 10 8  o 3  181.94  15.63  175.81   293.89 161.41  294.80 8.52    294.80 0.86 
1 1 1 -26 10 9  o 8  279.91  16.53  302.64   173.09 256.04  172.20 25.48   352.20 0.96 
1 1 1 -26 10 10 o 18 65.90   28.36  91.82    290.73 33.03   109.28 120.92  109.28 0.42 
1 1 1 -26 10 11 f 0  66.92   31.68  185.97   252.79 165.28  256.86 0.00    0.00   0.00 
1 1 1 -26 10 12 o 7  87.01   38.09  33.72    41.86  1.68    34.10  27.17   214.10 0.18 
1 1 1 -26 10 13 o 9  92.21   40.43  95.76    61.33  4.45    59.47  81.93   239.47 0.49 
1 1 1 -26 10 14 o 6  131.62  53.24  197.15   18.48  36.04   17.55  138.72  197.55 0.80 
1 1 1 -26 12 1  o 15 334.11  19.69  289.76   84.52  350.73  86.49  68.96   86.49  0.95 
1 1 1 -26 12 2  o 12 406.64  18.91  330.35   26.95  462.38  28.76  142.24  28.76  0.96 
1 1 1 -26 12 3  o 2  503.64  23.67  490.13   325.25 538.36  326.55 90.76   326.55 0.98 
1 1 1 -26 12 4  o 3  467.28  26.63  528.51   299.88 416.14  299.66 84.40   119.66 0.98 
1 1 1 -26 12 5  o 6  426.48  25.60  263.20   287.35 555.30  286.73 289.43  286.73 0.96 
1 1 1 -26 12 6  o 19 99.16   36.02  41.74    222.38 4.42    252.05 24.99   72.05  0.17 
1 1 1 -26 12 7  o 2  317.78  7.78   245.85   189.05 379.48  190.44 153.13  190.44 0.95 
1 1 1 -26 12 8  o 17 280.99  14.31  231.45   270.36 319.55  274.60 105.92  274.60 0.95 
1 1 1 -26 12 9  o 19 181.98  24.66  190.93   54.35  166.51  58.36  11.43   58.36  0.88 
1 1 1 -26 12 10 o 6  204.33  40.68  192.51   99.61  196.09  98.81  30.34   98.81  0.89 
1 1 1 -26 12 11 o 6  87.33   36.53  66.36    76.03  0.52    75.67  66.48   255.67 0.39 
1 1 1 -26 12 12 o 7  183.16  44.13  207.42   32.46  139.61  32.35  43.74   212.35 0.88 
1 1 1 -26 12 13 o 10 138.33  43.73  161.79   5.34   77.60   4.93   62.23   184.93 0.79 
1 1 1 -26 14 1  o 1  138.38  32.37  79.21    337.66 70.86   339.32 7.30    159.32 0.54 
1 1 1 -26 14 2  o 3  427.31  23.28  303.63   337.53 534.57  337.55 241.88  337.55 0.97 
1 1 1 -26 14 3  o 13 160.40  30.13  161.07   0.57   111.23  350.75 34.90   170.75 0.80 
1 1 1 -26 14 4  o 6  387.20  22.67  317.62   329.56 446.46  329.36 143.42  329.36 0.97 
1 1 1 -26 14 5  o 9  432.98  28.47  423.28   296.88 446.92  296.95 46.40   296.95 0.98 
1 1 1 -26 14 6  o 5  74.66   33.80  176.71   350.22 61.31   167.59 215.28  167.59 0.62 
1 1 1 -26 14 7  o 19 159.42  7.31   164.32   65.40  126.84  71.54  26.23   251.54 0.88 
1 1 1 -26 14 8  o 7  56.97   24.48  134.54   323.49 64.99   140.73 185.54  140.73 0.49 
1 1 1 -26 14 9  o 7  99.93   26.85  110.77   291.06 23.23   288.16 76.43   108.16 0.61 
1 1 1 -26 14 10 o 10 102.33  43.14  106.01   225.72 15.90   228.99 79.04   48.99  0.54 
1 1 1 -26 14 11 o 8  174.54  29.86  306.12   275.41 58.06   274.59 208.16  94.59  0.93 
1 1 1 -26 14 12 o 10 93.01   41.10  74.44    263.64 9.19    263.48 52.85   83.48  0.38 
1 1 1 -26 14 13 x 12 ?       ?      35.21    85.22  35.10   78.58  0.00    0.00   0.00 
1 1 1 -26 16 1  o 14 89.76   9.26   156.39   262.36 17.96   86.68  164.89  86.68  0.72 
1 1 1 -26 16 2  o 19 276.77  24.50  237.56   256.88 292.53  258.19 61.16   258.19 0.95 
1 1 1 -26 16 3  o 15 296.23  23.61  383.36   141.55 209.41  142.47 155.62  322.47 0.97 
1 1 1 -26 16 4  o 9  108.33  35.85  129.31   134.12 20.36   128.21 113.54  308.21 0.71 
1 1 1 -26 16 5  o 11 295.64  22.70  178.34   158.52 393.40  169.75 234.74  169.75 0.93 
1 1 1 -26 16 6  o 6  139.42  35.98  93.58    201.84 94.51   212.33 16.77   212.33 0.62 
1 1 1 -26 16 7  o 1  274.34  7.90   259.29   6.45   288.78  6.09   53.37   6.09   0.96 
1 1 1 -26 16 8  o 7  257.74  13.66  286.73   336.46 235.71  335.37 20.89   155.37 0.96 
1 1 1 -26 16 9  o 15 123.51  37.79  150.03   200.30 55.35   200.91 68.52   20.91  0.73 
1 1 1 -26 16 10 o 13 421.67  30.17  371.22   196.72 504.67  196.70 186.14  196.70 0.98 
1 1 1 -26 16 11 o 9  97.31   36.12  95.43    122.43 18.20   123.52 68.26   303.52 0.54 
1 1 1 -26 16 12 x 0  ?       ?      84.80    59.91  83.18   59.23  0.00    0.00   0.00 
1 1 1 -26 18 1  o 1  57.76   20.66  62.25    12.45  29.87   183.10 94.09   183.10 0.30 
1 1 1 -26 18 2  o 12 66.72   12.04  64.24    318.71 11.92   129.82 60.41   129.82 0.27 
1 1 1 -26 18 3  x 1  ?       ?      260.32   41.53  228.34  43.83  0.00    0.00   0.00 
1 1 1 -26 18 4  x 11 ?       ?      251.01   100.35 211.83  98.47  0.00    0.00   0.00 
1 1 1 -26 18 5  o 13 171.78  31.81  196.38   180.55 130.83  179.20 40.31   359.20 0.88 
1 1 1 -26 18 6  o 15 72.98   13.25  81.16    276.61 8.78    96.95  69.91   96.95  0.36 
1 1 1 -26 18 7  o 18 124.79  31.88  80.79    208.42 67.98   210.21 6.09    30.21  0.57 
1 1 1 -26 18 8  o 17 302.56  10.71  267.73   196.64 350.84  197.99 121.54  197.99 0.96 
1 1 1 -26 18 9  o 11 133.86  18.04  122.70   246.43 98.41   244.88 8.84    64.88  0.77 
1 1 1 -26 18 10 o 13 115.39  38.39  133.15   254.13 43.15   252.58 78.56   72.58  0.71 
1 1 1 -26 20 1  o 10 187.69  11.08  148.77   64.44  197.19  65.76  67.07   65.76  0.87 
1 1 1 -26 20 2  o 3  184.64  15.46  173.73   313.96 177.95  315.70 29.02   315.70 0.89 
1 1 1 -26 20 3  o 4  251.13  11.67  202.38   340.40 292.60  339.49 117.09  339.49 0.93 
1 1 1 -26 20 4  o 19 94.88   8.11   105.97   323.56 21.91   326.02 74.67   146.02 0.62 
1 1 1 -26 20 5  o 2  131.02  12.38  67.23    119.52 90.85   118.68 26.45   118.68 0.59 
1 1 1 -26 20 6  o 5  46.79   20.13  51.02    274.08 29.88   85.05  77.12   85.05  0.19 
1 1 1 -26 20 7  o 7  54.88   21.95  52.86    58.16  22.84   231.50 68.96   231.50 0.21 
1 1 1 -26 20 8  o 15 195.19  15.27  215.40   6.50   172.58  6.76   14.76   186.76 0.92 
1 1 1 -26 20 9  o 8  81.34   30.02  90.41    61.58  3.08    242.36 84.75   242.36 0.48 
1 1 1 -26 22 1  o 4  156.09  12.10  137.52   166.74 140.58  168.36 20.24   168.36 0.84 
1 1 1 -26 22 2  o 7  105.55  12.35  94.91    120.31 47.03   126.55 38.03   306.55 0.63 
1 1 1 -26 22 3  o 16 61.48   19.31  90.07    353.01 32.98   176.58 116.02  176.58 0.41 
1 1 1 -26 22 4  o 11 243.90  11.34  222.72   120.80 263.29  120.38 67.42   120.38 0.94 
1 1 1 -26 22 5  o 17 112.18  13.18  51.94    154.19 50.81   154.09 4.13    154.09 0.43 
1 1 1 -26 22 6  o 6  139.84  11.11  158.34   287.57 97.21   288.51 44.01   108.51 0.85 
1 1 1 -26 22 7  o 16 59.54   21.55  95.35    93.01  36.85   273.74 124.36  273.74 0.43 
1 1 1 -26 24 1  o 2  78.00   25.20  73.88    19.40  2.26    198.47 69.93   198.47 0.42 
1 1 1 -26 24 2  o 16 126.43  18.71  83.72    174.85 90.58   172.88 11.35   172.88 0.67 
1 1 1 -25 1  1  f 0  513.03  15.45  925.68   181.84 944.27  179.82 0.00    0.00   0.00 
1 1 1 -25 1  2  o 17 414.70  19.61  511.43   221.06 340.35  223.06 106.46  43.06  0.95 
1 1 1 -25 1  3  o 3  542.94  24.30  530.02   54.95  497.70  56.26  56.93   236.26 0.97 
1 1 1 -25 1  4  o 2  449.91  19.45  501.60   97.01  388.73  93.31  84.14   273.31 0.96 
1 1 1 -25 1  5  o 11 566.02  16.24  648.38   156.89 440.76  151.69 224.75  331.69 0.98 
1 1 1 -25 1  6  o 4  79.10   28.07  82.33    134.05 68.27   325.26 175.45  325.26 0.25 
1 1 1 -25 1  7  o 13 500.83  17.89  498.89   343.81 503.06  339.68 37.95   339.68 0.97 
1 1 1 -25 1  8  o 3  270.24  17.98  251.43   320.89 219.96  327.39 48.55   147.39 0.90 
1 1 1 -25 1  9  o 3  720.68  19.51  723.51   289.12 743.59  290.48 61.83   290.48 0.99 
1 1 1 -25 1  10 o 11 145.28  39.06  167.94   103.93 49.11   103.71 132.49  283.71 0.79 
1 1 1 -25 1  11 o 7  285.61  30.52  367.60   87.23  212.97  86.27  121.68  266.27 0.96 
1 1 1 -25 1  12 o 13 139.50  51.77  163.93   152.41 61.78   154.33 93.00   334.33 0.78 
1 1 1 -25 1  13 o 10 99.49   43.42  62.37    17.48  13.23   19.76  38.20   199.76 0.32 
1 1 1 -25 1  14 o 15 161.35  51.26  61.83    100.51 93.27   98.96  41.78   98.96  0.45 
1 1 1 -25 1  15 o 9  120.80  51.17  36.41    55.01  27.21   58.43  8.48    238.43 0.26 
1 1 1 -25 1  16 o 19 221.62  68.13  208.48   88.45  196.09  86.81  3.73    86.81  0.88 
1 1 1 -25 3  1  o 4  205.10  16.53  274.61   90.00  66.20   94.25  201.00  274.25 0.81 
1 1 1 -25 3  2  o 18 538.86  12.77  479.35   202.59 528.47  198.33 14.59   198.33 0.97 
1 1 1 -25 3  3  o 16 460.37  15.47  405.64   355.89 390.40  1.07   103.34  181.07 0.96 
1 1 1 -25 3  4  o 12 472.53  15.71  507.98   239.34 419.68  239.82 69.69   59.82  0.96 
1 1 1 -25 3  5  o 16 572.45  15.90  481.82   152.94 620.08  150.29 129.82  150.29 0.97 
1 1 1 -25 3  6  o 12 610.97  20.34  592.70   150.46 663.61  149.23 136.15  149.23 0.97 
1 1 1 -25 3  7  o 16 467.77  18.98  470.35   217.37 446.32  210.35 9.64    30.35  0.96 
1 1 1 -25 3  8  o 15 302.54  15.88  200.77   239.68 324.27  238.39 104.57  238.39 0.90 
1 1 1 -25 3  9  o 15 292.65  17.92  139.28   312.94 362.05  308.40 215.10  308.40 0.87 
1 1 1 -25 3  10 o 4  334.45  23.03  429.67   58.93  267.29  56.98  112.18  236.98 0.97 
1 1 1 -25 3  11 o 3  298.91  28.79  313.90   7.74   285.25  5.68   0.63    185.68 0.96 
1 1 1 -25 3  12 o 1  146.08  44.71  92.29    175.79 101.68  172.43 5.46    172.43 0.68 
1 1 1 -25 3  13 o 4  126.78  52.34  29.92    133.09 25.67   155.45 3.21    335.45 0.22 
1 1 1 -25 3  14 o 13 210.11  56.99  280.93   152.63 145.34  152.82 89.77   332.82 0.91 
1 1 1 -25 3  15 f 0  251.37  57.46  158.76   236.92 137.75  236.38 0.00    0.00   0.00 
1 1 1 -25 3  16 o 10 151.08  58.01  92.27    11.38  96.65   10.89  11.48   10.89  0.60 
1 1 1 -25 5  1  o 17 503.44  15.31  553.46   9.64   481.76  12.32  6.93    192.32 0.96 
1 1 1 -25 5  2  o 14 176.73  12.83  228.07   325.50 55.48   333.17 127.22  153.17 0.67 
1 1 1 -25 5  3  o 3  115.80  20.85  208.30   352.37 53.60   156.12 218.54  156.12 0.48 
1 1 1 -25 5  4  f 0  196.17  12.42  204.47   311.46 165.18  311.16 0.00    0.00   0.00 
1 1 1 -25 5  5  o 5  229.93  16.75  350.38   275.70 51.16   283.25 309.81  103.25 0.90 
1 1 1 -25 5  6  o 13 477.98  14.17  388.25   157.67 564.76  158.10 219.14  158.10 0.95 
1 1 1 -25 5  7  o 9  428.34  16.94  470.87   180.78 412.02  180.25 1.81    180.25 0.96 
1 1 1 -25 5  8  f 0  152.92  31.75  166.63   177.18 111.64  182.10 0.00    0.00   0.00 
1 1 1 -25 5  9  o 11 668.94  23.00  567.19   308.39 754.51  310.50 188.20  310.50 0.99 
1 1 1 -25 5  10 o 6  336.78  22.43  417.49   290.26 277.89  289.44 96.38   109.44 0.97 
1 1 1 -25 5  11 o 11 149.70  40.71  182.48   275.08 82.88   270.40 77.11   90.40  0.81 
1 1 1 -25 5  12 o 10 229.29  31.38  261.61   171.14 188.08  168.12 54.87   348.12 0.94 
1 1 1 -25 5  13 o 7  90.34   40.88  66.33    191.63 3.44    189.61 51.47   9.61   0.32 
1 1 1 -25 5  14 o 10 281.24  55.50  178.98   317.15 347.01  320.56 190.00  320.56 0.90 
1 1 1 -25 5  15 o 1  274.80  52.35  301.59   181.36 249.49  180.24 19.87   0.24   0.94 
1 1 1 -25 7  1  o 9  225.43  14.29  234.96   315.53 122.09  316.18 134.37  136.18 0.84 
1 1 1 -25 7  2  o 1  504.65  13.02  535.96   346.54 480.45  349.40 14.34   169.40 0.97 
1 1 1 -25 7  3  o 11 92.65   24.15  138.36   317.82 62.19   131.73 183.26  131.73 0.32 
1 1 1 -25 7  4  o 5  116.45  21.00  68.00    317.27 20.49   153.42 118.23  153.42 0.33 
1 1 1 -25 7  5  o 17 96.86   25.31  196.73   336.25 69.59   158.08 220.36  158.08 0.42 
1 1 1 -25 7  6  o 9  415.32  12.68  547.33   340.39 283.10  340.41 236.98  160.41 0.97 
1 1 1 -25 7  7  o 12 105.50  34.65  119.60   0.55   26.74   175.32 139.59  175.32 0.41 
1 1 1 -25 7  8  o 12 323.52  18.89  343.09   11.91  281.44  17.43  52.19   197.43 0.95 
1 1 1 -25 7  9  o 8  103.66  41.73  54.01    324.98 3.72    335.25 59.95   155.25 0.33 
1 1 1 -25 7  10 o 5  221.41  25.18  185.34   112.64 223.44  108.70 50.07   108.70 0.90 
1 1 1 -25 7  11 o 7  123.88  41.59  168.61   149.88 36.20   154.21 118.42  334.21 0.77 
1 1 1 -25 7  12 o 4  229.84  41.01  260.41   338.82 201.26  336.96 23.78   156.96 0.93 
1 1 1 -25 7  13 o 6  331.49  31.33  294.48   338.92 391.24  340.30 147.20  340.30 0.96 
1 1 1 -25 7  14 o 15 298.46  50.84  268.15   303.24 328.19  302.26 95.12   302.26 0.94 
1 1 1 -25 7  15 o 16 155.44  60.42  82.70    31.89  94.17   30.05  20.74   30.05  0.54 
1 1 1 -25 9  1  o 10 212.22  9.72   167.11   94.20  142.28  106.65 39.50   286.65 0.76 
1 1 1 -25 9  2  o 17 112.29  44.38  65.37    26.80  6.69    222.54 31.02   222.54 0.08 
1 1 1 -25 9  3  o 9  130.17  43.08  200.18   338.59 28.45   157.18 198.26  157.18 0.54 
1 1 1 -25 9  4  o 3  407.74  30.82  377.99   22.54  387.34  17.49  0.23    17.49  0.95 
1 1 1 -25 9  5  o 11 271.67  26.68  337.10   89.40  177.85  85.12  141.26  265.12 0.91 
1 1 1 -25 9  6  o 7  172.96  14.78  100.67   158.81 95.12   157.24 6.40    157.24 0.53 
1 1 1 -25 9  7  o 13 88.81   27.61  73.39    237.56 16.17   54.94  70.55   54.94  0.22 
1 1 1 -25 9  8  o 10 137.34  32.50  153.36   254.95 47.11   257.60 111.39  77.60  0.75 
1 1 1 -25 9  9  o 9  182.39  27.09  101.60   169.85 165.19  161.21 34.23   161.21 0.81 
1 1 1 -25 9  10 o 15 149.10  35.80  209.52   17.41  58.45   17.68  140.19  197.68 0.86 
1 1 1 -25 9  11 o 2  252.72  23.42  286.35   220.72 220.88  218.31 39.93   38.31  0.95 
1 1 1 -25 9  12 o 1  282.23  23.44  245.96   281.12 317.77  279.27 100.03  279.27 0.95 
1 1 1 -25 9  13 o 12 101.80  42.83  122.36   279.41 13.91   277.61 88.83   97.61  0.57 
1 1 1 -25 9  14 o 16 127.21  53.12  101.73   245.84 55.23   248.52 35.89   68.52  0.58 
1 1 1 -25 9  15 o 8  331.00  39.99  314.40   214.80 355.43  215.46 73.06   215.46 0.96 
1 1 1 -25 11 1  o 12 197.39  30.82  64.18    319.03 126.13  302.57 16.87   302.57 0.60 
1 1 1 -25 11 2  o 17 245.50  24.89  156.26   281.63 227.14  268.43 55.94   268.43 0.81 
1 1 1 -25 11 3  o 5  124.70  38.09  32.11    325.98 0.69    325.59 7.38    145.59 0.04 
1 1 1 -25 11 4  o 17 128.82  42.96  108.63   273.34 3.87    266.06 119.73  86.06  0.49 
1 1 1 -25 11 5  o 12 178.07  33.15  80.78    103.12 100.06  68.67  20.30   68.67  0.50 
1 1 1 -25 11 6  o 4  346.80  20.98  287.42   132.65 366.37  139.61 74.44   139.61 0.95 
1 1 1 -25 11 7  o 15 286.90  9.02   208.85   79.92  331.15  78.48  129.96  78.48  0.93 
1 1 1 -25 11 8  o 8  196.18  14.34  163.54   352.20 178.39  358.42 12.39   358.42 0.88 
1 1 1 -25 11 9  o 14 118.22  35.67  155.12   102.79 35.94   103.38 94.06   283.38 0.70 
1 1 1 -25 11 10 o 15 145.37  35.00  35.62    351.98 45.05   355.53 23.28   355.53 0.23 
1 1 1 -25 11 11 o 16 98.37   38.70  68.95    320.83 15.20   322.13 38.23   142.13 0.35 
1 1 1 -25 11 12 o 13 182.60  35.51  249.75   313.65 127.02  312.79 74.91   132.79 0.90 
1 1 1 -25 11 13 o 4  110.39  47.43  108.25   286.15 28.23   280.42 69.91   100.42 0.57 
1 1 1 -25 11 14 o 13 172.24  55.16  244.25   70.89  86.27   71.01  131.02  251.01 0.88 
1 1 1 -25 13 1  o 1  218.88  25.90  154.58   33.22  205.21  27.48  66.71   27.48  0.79 
1 1 1 -25 13 2  o 3  410.75  25.53  493.73   90.50  343.76  90.68  109.08  270.68 0.97 
1 1 1 -25 13 3  f 0  433.30  24.98  475.98   44.66  462.91  46.69  0.00    0.00   0.00 
1 1 1 -25 13 4  o 13 155.90  33.74  94.63    350.11 86.65   326.47 21.72   146.47 0.63 
1 1 1 -25 13 5  o 12 396.49  30.02  403.78   342.30 373.78  338.11 22.08   158.11 0.97 
1 1 1 -25 13 6  o 15 212.91  27.41  164.81   339.95 203.29  341.60 33.40   341.60 0.88 
1 1 1 -25 13 7  o 18 214.27  11.44  107.64   185.43 248.77  183.05 151.64  183.05 0.81 
1 1 1 -25 13 8  o 11 132.77  20.53  89.28    167.74 86.58   161.40 7.14    341.40 0.68 
1 1 1 -25 13 9  o 2  163.91  27.28  168.37   162.84 134.37  158.29 12.70   338.29 0.86 
1 1 1 -25 13 10 o 8  297.52  21.42  250.62   210.93 338.59  209.58 108.95  209.58 0.95 
1 1 1 -25 13 11 o 10 64.58   30.59  89.81    219.79 30.96   40.05  107.27  40.05  0.35 
1 1 1 -25 13 12 f 0  151.19  47.06  122.59   113.05 108.72  111.60 0.00    0.00   0.00 
1 1 1 -25 13 13 o 17 115.07  43.05  31.52    43.80  23.02   49.31  5.49    229.31 0.22 
1 1 1 -25 13 14 x 15 ?       ?      39.88    231.25 36.75   230.54 0.00    0.00   0.00 
1 1 1 -25 15 1  o 18 92.37   9.52   137.74   4.50   25.38   186.39 169.65  186.39 0.64 
1 1 1 -25 15 2  o 3  97.28   35.32  40.11    109.09 1.47    140.51 37.14   320.51 0.21 
1 1 1 -25 15 3  o 17 107.30  39.27  123.51   165.81 6.60    165.05 103.75  345.05 0.54 
1 1 1 -25 15 4  o 17 118.16  36.64  123.83   52.37  29.53   47.44  89.75   227.44 0.63 
1 1 1 -25 15 5  f 0  197.22  31.64  241.38   128.84 239.56  129.11 0.00    0.00   0.00 
1 1 1 -25 15 6  o 13 197.12  33.67  252.35   86.37  127.71  83.99  105.13  263.99 0.91 
1 1 1 -25 15 7  o 6  189.86  12.09  191.10   37.25  163.08  46.47  19.78   226.47 0.91 
1 1 1 -25 15 8  o 13 162.74  15.35  98.33    350.58 159.79  347.20 80.63   347.20 0.73 
1 1 1 -25 15 9  o 17 148.97  28.13  195.03   231.60 85.91   230.08 85.70   50.08  0.86 
1 1 1 -25 15 10 o 5  101.65  42.79  87.83    278.46 17.27   280.54 56.36   100.54 0.45 
1 1 1 -25 15 11 o 6  182.45  27.91  183.90   341.94 164.25  343.64 6.36    343.64 0.88 
1 1 1 -25 15 12 o 16 149.24  37.16  112.71   24.42  118.68  22.94  19.84   22.94  0.73 
1 1 1 -25 15 13 o 2  102.86  44.39  85.09    136.96 23.18   137.46 56.27   317.46 0.50 
1 1 1 -25 17 1  o 15 131.65  12.35  205.94   222.13 18.60   222.26 192.81  42.26  0.87 
1 1 1 -25 17 2  o 4  224.06  30.12  253.92   174.47 191.07  177.86 32.28   357.86 0.92 
1 1 1 -25 17 3  o 18 393.39  26.06  398.74   164.99 398.12  166.22 28.16   166.22 0.98 
1 1 1 -25 17 4  o 12 354.67  22.59  374.43   179.92 353.71  178.92 17.35   178.92 0.97 
1 1 1 -25 17 5  o 13 199.12  28.91  161.97   218.46 207.68  223.36 65.03   223.36 0.88 
1 1 1 -25 17 6  o 14 145.77  13.72  225.91   103.17 59.43   101.84 142.76  281.84 0.90 
1 1 1 -25 17 7  o 14 213.30  14.98  236.78   69.01  185.53  66.09  27.41   246.09 0.93 
1 1 1 -25 17 8  o 13 193.47  17.94  184.02   300.64 187.82  298.92 28.10   298.92 0.90 
1 1 1 -25 17 9  o 17 246.39  15.26  208.14   222.24 281.96  221.73 105.66  221.73 0.93 
1 1 1 -25 17 10 o 5  170.48  33.39  139.55   234.79 160.74  237.67 45.77   237.67 0.81 
1 1 1 -25 17 11 o 8  148.43  46.30  156.58   341.15 96.88   339.94 40.56   159.94 0.79 
1 1 1 -25 17 12 o 3  101.03  37.72  68.84    220.66 25.24   223.88 35.89   43.88  0.43 
1 1 1 -25 19 1  o 18 57.11   20.41  58.79    170.04 33.39   345.71 103.10  345.71 0.32 
1 1 1 -25 19 2  o 17 244.63  9.27   335.09   281.73 171.30  283.18 127.51  103.18 0.96 
1 1 1 -25 19 3  o 9  67.10   20.95  37.72    27.47  8.76    234.50 42.60   234.50 0.19 
1 1 1 -25 19 4  o 11 188.25  8.66   253.22   195.02 131.62  197.04 86.43   17.04  0.93 
1 1 1 -25 19 5  o 18 183.88  9.33   166.71   190.63 181.76  190.08 38.08   190.08 0.88 
1 1 1 -25 19 6  f 0  194.05  9.38   199.30   55.78  178.83  54.05  0.00    0.00   0.00 
1 1 1 -25 19 7  o 9  178.32  16.53  180.67   176.01 154.90  173.81 8.18    353.81 0.89 
1 1 1 -25 19 8  o 5  254.98  16.56  154.37   156.92 329.90  155.54 194.94  155.54 0.91 
1 1 1 -25 19 9  o 1  136.87  26.04  35.87    314.97 63.33   308.40 29.91   308.40 0.35 
1 1 1 -25 19 10 o 1  133.66  29.10  147.23   145.25 81.06   144.68 53.92   324.68 0.81 
1 1 1 -25 21 1  o 3  87.03   16.00  109.26   58.04  6.44    59.43  81.50   239.43 0.54 
1 1 1 -25 21 2  o 2  42.16   18.11  83.25    30.69  54.29   211.14 130.48  211.14 0.26 
1 1 1 -25 21 3  o 5  121.21  18.10  174.10   116.01 50.41   115.38 94.38   295.38 0.81 
1 1 1 -25 21 4  o 4  261.02  17.08  238.27   161.11 293.79  161.67 96.37   161.67 0.94 
1 1 1 -25 21 5  o 1  116.21  13.64  160.63   348.46 45.43   346.54 94.51   166.54 0.80 
1 1 1 -25 21 6  o 9  139.02  11.99  135.05   246.36 106.32  247.17 10.38   67.17  0.80 
1 1 1 -25 21 7  f 0  141.38  19.25  137.76   253.83 120.94  256.74 0.00    0.00   0.00 
1 1 1 -25 21 8  o 4  184.39  21.09  207.95   272.10 151.94  271.36 32.48   91.36  0.91 
1 1 1 -25 21 9  o 17 152.62  21.02  185.80   161.83 102.76  160.97 63.96   340.97 0.88 
1 1 1 -25 23 1  o 8  115.85  30.76  67.97    32.08  51.78   29.93  9.29    209.93 0.49 
1 1 1 -25 23 2  o 12 161.61  15.49  175.51   260.95 125.95  262.40 33.51   82.40  0.88 
1 1 1 -25 23 3  o 9  120.63  16.30  105.91   338.58 74.70   338.94 21.99   158.94 0.71 
1 1 1 -25 23 4  o 19 176.81  11.35  163.42   135.08 164.39  135.51 13.62   135.51 0.89 
1 1 1 -25 23 5  o 11 181.19  11.65  182.87   321.24 158.43  321.45 12.33   141.45 0.91 
1 1 1 -25 23 6  o 18 49.52   19.81  24.80    292.12 11.51   106.42 32.06   106.42 0.09 
1 1 1 -25 23 7  x 15 ?       ?      96.70    51.24  94.09   52.06  0.00    0.00   0.00 
1 1 1 -25 25 1  x 16 ?       ?      150.86   120.52 138.15  118.07 0.00    0.00   0.00 
1 1 1 -24 0  1  o 17 639.24  27.20  384.56   180.00 820.19  180.00 361.90  180.00 1.00 
1 1 1 -24 0  2  o 15 371.32  19.21  323.51   0.00   452.60  0.00   170.95  0.00   0.99 
1 1 1 -24 0  3  o 12 981.11  27.40  727.10   0.00   1147.35 0.00   332.47  0.00   1.00 
1 1 1 -24 0  4  o 5  133.63  43.09  292.65   180.00 107.42  0.00   427.43  0.00   0.80 
1 1 1 -24 0  5  f 0  147.73  41.78  34.13    0.00   33.19   0.00   0.00    0.00   0.00 
1 1 1 -24 0  6  o 1  469.00  27.42  268.78   180.00 680.70  180.00 425.56  180.00 1.00 
1 1 1 -24 0  7  f 0  196.95  33.80  31.74    180.00 129.82  180.00 0.00    0.00   0.00 
1 1 1 -24 0  8  o 17 150.76  49.12  187.89   180.00 13.45   0.00   280.66  0.00   0.84 
1 1 1 -24 0  9  o 11 97.70   52.68  144.84   180.00 37.71   0.00   141.88  0.00   0.34 
1 1 1 -24 0  10 o 6  549.37  32.44  610.80   180.00 433.30  180.00 232.14  0.00   1.00 
1 1 1 -24 0  11 o 16 94.63   58.47  186.43   0.00   61.98   180.00 272.81  180.00 0.79 
1 1 1 -24 0  12 o 11 204.14  90.61  8.80     180.00 2.62    180.00 1.73    180.00 0.01 
1 1 1 -24 0  13 o 1  97.83   62.64  39.96    0.00   11.99   0.00   37.96   180.00 0.32 
1 1 1 -24 0  14 o 14 96.21   63.48  157.94   0.00   5.43    180.00 149.83  180.00 0.72 
1 1 1 -24 0  15 o 17 196.71  87.20  68.83    0.00   163.62  0.00   101.90  0.00   0.57 
1 1 1 -24 0  16 o 14 141.07  84.21  129.68   0.00   89.44   0.00   18.76   180.00 0.70 
1 1 1 -24 2  1  o 3  546.70  18.94  466.01   78.01  551.08  79.90  50.05   79.90  0.96 
1 1 1 -24 2  2  o 8  341.60  17.26  360.71   162.79 221.26  161.45 189.75  341.45 0.93 
1 1 1 -24 2  3  o 7  344.03  14.14  396.03   18.60  242.53  14.63  151.39  194.63 0.92 
1 1 1 -24 2  4  o 3  171.99  22.61  184.32   135.26 27.57   116.94 172.46  296.94 0.66 
1 1 1 -24 2  5  o 12 168.36  24.41  122.87   136.61 33.59   138.15 42.49   318.15 0.33 
1 1 1 -24 2  6  o 4  402.03  21.13  260.21   16.71  478.99  20.41  227.99  20.41  0.91 
1 1 1 -24 2  7  f 0  405.47  18.67  216.78   74.53  207.11  67.32  0.00    0.00   0.00 
1 1 1 -24 2  8  o 1  288.37  22.81  296.20   194.84 238.66  200.68 39.81   20.68  0.90 
1 1 1 -24 2  9  o 9  243.07  22.19  104.48   345.54 227.95  310.05 123.75  310.05 0.68 
1 1 1 -24 2  10 o 7  254.39  23.32  245.84   55.46  208.80  51.77  48.15   231.77 0.92 
1 1 1 -24 2  11 o 15 107.74  41.97  129.39   235.97 14.66   56.46  172.91  56.46  0.67 
1 1 1 -24 2  12 o 10 295.03  33.53  312.09   183.12 278.32  185.64 6.45    5.64   0.95 
1 1 1 -24 2  13 o 19 132.24  57.04  124.28   315.73 57.83   315.95 50.46   135.95 0.63 
1 1 1 -24 2  14 o 11 239.81  53.56  182.28   229.84 258.68  232.63 92.36   232.63 0.89 
1 1 1 -24 2  15 o 14 189.03  54.29  193.82   264.76 157.41  264.28 6.17    84.28  0.85 
1 1 1 -24 2  16 o 13 183.23  68.22  102.35   292.21 144.33  293.41 50.59   293.41 0.65 
1 1 1 -24 4  1  o 4  264.28  12.89  86.90    49.54  38.47   111.41 23.65   111.41 0.10 
1 1 1 -24 4  2  o 16 549.77  14.77  575.26   235.58 496.94  237.33 71.24   57.33  0.97 
1 1 1 -24 4  3  o 13 525.44  15.96  487.78   296.05 520.76  300.87 29.96   300.87 0.96 
1 1 1 -24 4  4  o 13 837.00  19.37  810.41   273.45 807.39  274.51 37.04   94.51  0.99 
1 1 1 -24 4  5  o 8  233.33  16.97  291.70   279.90 118.01  277.12 159.33  97.12  0.85 
1 1 1 -24 4  6  o 12 305.81  18.27  282.36   232.85 262.85  230.11 21.94   50.11  0.90 
1 1 1 -24 4  7  o 10 497.76  17.97  510.64   212.39 483.15  209.67 5.16    209.67 0.97 
1 1 1 -24 4  8  o 1  238.35  20.44  276.08   182.55 110.80  176.93 204.76  356.93 0.89 
1 1 1 -24 4  9  o 2  100.98  31.40  109.35   37.25  36.62   231.28 160.87  231.28 0.43 
1 1 1 -24 4  10 o 16 257.38  30.55  236.00   125.17 264.12  126.96 69.64   126.96 0.89 
1 1 1 -24 4  11 o 12 300.37  28.84  282.08   88.41  284.33  90.39  2.90    270.39 0.95 
1 1 1 -24 4  12 o 5  122.76  44.90  124.28   296.92 38.47   299.42 94.75   119.42 0.70 
1 1 1 -24 4  13 o 7  108.38  45.16  155.48   349.65 12.88   348.08 124.31  168.08 0.69 
1 1 1 -24 4  14 o 16 147.73  51.28  131.53   328.96 93.19   330.22 25.58   150.22 0.72 
1 1 1 -24 4  15 o 12 266.25  55.14  220.43   147.29 296.09  147.65 106.99  147.65 0.91 
1 1 1 -24 4  16 o 5  158.92  65.10  41.44    68.65  66.35   64.04  22.43   64.04  0.35 
1 1 1 -24 6  1  o 7  471.50  14.09  320.44   50.29  507.39  52.87  121.06  52.87  0.95 
1 1 1 -24 6  2  o 4  624.43  14.50  595.26   91.31  643.06  97.89  69.88   97.89  0.97 
1 1 1 -24 6  3  o 6  973.21  18.01  800.90   70.78  1038.40 72.87  151.13  72.87  0.99 
1 1 1 -24 6  4  o 15 64.80   25.54  169.82   44.48  124.28  227.02 284.02  227.02 0.27 
1 1 1 -24 6  5  o 7  418.88  15.31  306.22   251.33 488.00  257.60 200.44  257.60 0.93 
1 1 1 -24 6  6  o 19 336.91  12.11  445.50   308.15 188.19  306.91 260.00  126.91 0.94 
1 1 1 -24 6  7  o 10 458.83  15.87  479.87   285.23 383.38  282.69 119.64  102.69 0.97 
1 1 1 -24 6  8  o 19 603.12  23.48  659.32   328.59 543.54  328.99 97.40   148.99 0.98 
1 1 1 -24 6  9  o 19 438.30  19.57  361.85   332.86 500.32  331.51 157.40  331.51 0.96 
1 1 1 -24 6  10 o 2  522.45  21.66  694.79   53.55  380.27  54.01  271.04  234.01 0.99 
1 1 1 -24 6  11 o 1  253.88  25.01  196.53   75.05  277.80  73.83  89.87   73.83  0.92 
1 1 1 -24 6  12 o 6  101.56  42.12  76.41    332.83 17.00   328.93 52.28   148.93 0.42 
1 1 1 -24 6  13 o 19 327.18  24.41  329.82   327.68 346.97  326.54 61.49   326.54 0.97 
1 1 1 -24 6  14 o 1  404.82  45.44  487.89   275.00 369.40  274.94 52.34   94.94  0.98 
1 1 1 -24 6  15 o 18 334.06  42.46  253.45   175.14 414.95  174.26 195.45  174.26 0.95 
1 1 1 -24 6  16 o 1  171.83  71.30  81.56    51.98  102.03  54.54  34.22   54.54  0.49 
1 1 1 -24 8  1  o 7  100.96  21.83  114.28   268.51 50.02   67.29  160.00  67.29  0.30 
1 1 1 -24 8  2  o 3  92.64   12.11  421.24   343.03 270.64  163.20 674.75  163.20 0.72 
1 1 1 -24 8  3  o 18 408.74  22.21  259.41   313.22 504.10  318.76 270.07  318.76 0.90 
1 1 1 -24 8  4  f 0  342.21  27.77  497.07   342.16 456.54  342.47 0.00    0.00   0.00 
1 1 1 -24 8  5  o 9  119.39  21.53  101.44   130.33 20.77   320.95 127.84  320.95 0.36 
1 1 1 -24 8  6  o 18 306.53  12.88  225.45   121.80 302.55  124.63 59.98   124.63 0.89 
1 1 1 -24 8  7  o 7  391.73  14.38  384.96   129.29 359.44  133.27 27.73   313.27 0.95 
1 1 1 -24 8  8  o 16 71.85   28.46  61.28    63.01  19.17   247.43 51.91   247.43 0.09 
1 1 1 -24 8  9  o 6  91.57   39.55  54.32    39.23  5.48    181.64 29.86   181.64 0.10 
1 1 1 -24 8  10 f 0  245.06  22.54  129.40   40.39  116.97  51.24  0.00    0.00   0.00 
1 1 1 -24 8  11 o 3  123.96  41.53  86.51    121.61 50.43   121.33 36.70   301.33 0.55 
1 1 1 -24 8  12 o 4  349.01  26.12  353.11   13.35  353.75  14.33  28.75   14.33  0.97 
1 1 1 -24 8  13 o 12 124.27  46.22  147.01   119.46 50.88   113.78 67.73   293.78 0.68 
1 1 1 -24 8  14 o 9  102.78  47.64  22.44    104.13 4.44    114.38 8.37    294.38 0.08 
1 1 1 -24 8  15 o 16 145.78  62.95  124.04   78.58  79.08   78.27  21.59   258.27 0.62 
1 1 1 -24 10 1  o 11 119.35  8.65   387.05   90.37  160.94  271.14 505.14  271.14 0.77 
1 1 1 -24 10 2  o 9  453.19  25.56  355.44   20.05  512.77  12.89  169.53  12.89  0.94 
1 1 1 -24 10 3  o 16 537.72  24.23  354.26   59.91  664.80  59.96  300.40  59.96  0.96 
1 1 1 -24 10 4  o 18 281.57  24.28  334.51   263.20 187.02  268.56 136.77  88.56  0.91 
1 1 1 -24 10 5  o 10 712.87  28.35  593.94   180.08 829.37  178.39 260.73  178.39 0.98 
1 1 1 -24 10 6  o 7  179.73  14.12  237.75   181.36 64.46   181.63 162.75  1.63   0.81 
1 1 1 -24 10 7  o 10 59.59   25.48  104.95   58.29  75.07   231.30 179.66  231.30 0.25 
1 1 1 -24 10 8  o 17 298.67  14.66  290.32   243.59 283.45  240.97 5.58    240.97 0.94 
1 1 1 -24 10 9  o 3  277.30  23.09  170.19   165.76 336.75  170.46 170.98  170.46 0.91 
1 1 1 -24 10 10 o 16 180.63  30.02  190.16   143.28 127.83  145.34 63.07   325.34 0.88 
1 1 1 -24 10 11 o 11 227.46  26.00  182.08   281.50 243.20  280.14 69.10   280.14 0.92 
1 1 1 -24 10 12 o 15 347.30  25.13  309.97   295.56 396.52  298.09 121.29  298.09 0.97 
1 1 1 -24 10 13 o 4  127.61  50.93  47.27    46.58  34.33   43.35  4.10    223.35 0.29 
1 1 1 -24 10 14 o 14 123.15  55.12  84.63    158.70 41.67   161.46 28.74   341.46 0.46 
1 1 1 -24 10 15 o 6  225.14  57.02  212.18   215.49 215.13  215.65 27.98   215.65 0.89 
1 1 1 -24 12 1  o 5  223.49  31.32  241.00   59.42  110.90  57.88  162.53  237.88 0.86 
1 1 1 -24 12 2  o 11 542.41  23.91  496.22   86.65  597.13  89.35  143.26  89.35  0.97 
1 1 1 -24 12 3  o 13 309.08  26.87  393.81   13.99  202.60  10.59  172.05  190.59 0.93 
1 1 1 -24 12 4  o 3  261.76  24.84  227.61   182.20 242.47  176.94 34.38   176.94 0.86 
1 1 1 -24 12 5  o 4  402.39  25.31  276.21   75.09  462.59  78.00  164.52  78.00  0.95 
1 1 1 -24 12 6  o 12 39.93   17.01  104.96   60.38  74.32   244.01 161.09  244.01 0.16 
1 1 1 -24 12 7  o 2  65.84   26.10  131.88   28.73  53.75   210.79 147.72  210.79 0.31 
1 1 1 -24 12 8  o 12 60.07   25.74  42.72    324.21 12.94   116.46 35.92   116.46 0.08 
1 1 1 -24 12 9  o 8  201.30  22.83  269.30   139.40 128.59  141.27 114.39  321.27 0.92 
1 1 1 -24 12 10 o 7  185.11  27.68  231.66   182.24 119.91  174.85 99.29   354.85 0.92 
1 1 1 -24 12 11 o 13 107.33  39.31  59.88    33.27  28.44   34.12  29.97   214.12 0.40 
1 1 1 -24 12 12 o 13 322.12  19.24  294.19   256.11 368.35  254.21 116.73  254.21 0.96 
1 1 1 -24 12 13 o 3  141.37  44.33  195.54   231.57 63.02   232.49 107.25  52.49  0.83 
1 1 1 -24 12 14 f 0  104.81  44.24  172.53   105.89 150.24  106.02 0.00    0.00   0.00 
1 1 1 -24 14 1  o 11 94.92   9.77   135.47   274.47 46.73   92.50  188.28  92.50  0.50 
1 1 1 -24 14 2  o 15 533.18  26.40  502.42   159.82 588.45  163.04 137.68  163.04 0.97 
1 1 1 -24 14 3  o 3  609.73  22.22  620.95   168.81 610.17  170.30 20.40   170.30 0.98 
1 1 1 -24 14 4  f 0  349.62  26.10  516.67   124.03 467.48  124.89 0.00    0.00   0.00 
1 1 1 -24 14 5  o 16 353.49  24.10  216.11   94.09  445.65  92.01  230.95  92.01  0.93 
1 1 1 -24 14 6  o 18 231.37  9.73   227.05   152.93 220.43  155.38 19.86   155.38 0.91 
1 1 1 -24 14 7  o 11 116.90  21.35  148.02   172.31 25.30   179.29 120.31  359.29 0.73 
1 1 1 -24 14 8  o 16 75.53   27.08  110.90   243.51 23.06   73.40  106.91  73.40  0.40 
1 1 1 -24 14 9  f 0  153.59  28.69  318.80   258.77 291.39  260.75 0.00    0.00   0.00 
1 1 1 -24 14 10 o 17 139.79  33.77  111.91   230.30 99.52   227.11 1.74    227.11 0.71 
1 1 1 -24 14 11 o 2  286.26  24.36  302.18   76.44  292.10  76.32  36.54   76.32  0.96 
1 1 1 -24 14 12 o 8  176.21  34.15  203.12   69.39  138.56  68.30  33.22   248.30 0.88 
1 1 1 -24 14 13 o 16 104.64  41.69  72.99    53.81  25.20   54.69  36.95   234.69 0.42 
1 1 1 -24 14 14 o 13 131.85  46.06  68.22    123.56 70.23   123.23 2.90    123.23 0.52 
1 1 1 -24 16 1  o 11 164.22  10.42  63.29    226.33 126.01  234.56 43.53   234.56 0.63 
1 1 1 -24 16 2  o 17 447.32  29.38  458.55   149.49 468.16  151.20 63.70   151.20 0.98 
1 1 1 -24 16 3  o 5  404.80  22.31  305.93   167.98 485.30  166.70 189.44  166.70 0.96 
1 1 1 -24 16 4  o 7  302.61  25.00  170.44   75.27  402.05  80.40  258.91  80.40  0.90 
1 1 1 -24 16 5  o 11 301.80  23.03  302.92   90.60  276.18  92.89  25.44   272.89 0.96 
1 1 1 -24 16 6  o 6  265.98  7.87   283.19   69.54  246.12  70.31  13.52   250.31 0.95 
1 1 1 -24 16 7  o 16 175.60  12.84  203.62   315.17 139.82  315.97 34.11   135.97 0.89 
1 1 1 -24 16 8  f 0  431.09  14.04  302.82   302.80 287.20  302.10 0.00    0.00   0.00 
1 1 1 -24 16 9  o 19 147.65  27.79  168.62   206.39 102.11  203.77 41.97   23.77  0.83 
1 1 1 -24 16 10 o 1  113.32  34.92  151.94   339.79 31.12   336.40 103.88  156.40 0.73 
1 1 1 -24 16 11 o 8  129.50  35.97  87.10    314.57 74.39   310.21 1.08    130.21 0.58 
1 1 1 -24 16 12 o 14 87.70   36.71  58.28    225.14 4.41    224.97 51.87   44.97  0.35 
1 1 1 -24 16 13 o 15 151.38  47.95  75.55    190.11 105.47  191.52 34.39   191.52 0.58 
1 1 1 -24 18 1  o 2  136.13  11.65  148.36   349.66 84.20   351.17 42.51   171.17 0.77 
1 1 1 -24 18 2  o 19 221.99  10.89  200.15   25.09  203.20  33.31  4.48    213.31 0.93 
1 1 1 -24 18 3  f 0  139.88  11.98  132.17   153.10 110.85  150.82 0.00    0.00   0.00 
1 1 1 -24 18 4  o 15 354.57  7.31   381.61   251.98 360.69  252.30 30.97   252.30 0.97 
1 1 1 -24 18 5  o 7  163.99  11.15  168.32   317.39 124.26  318.51 42.30   138.51 0.89 
1 1 1 -24 18 6  o 3  254.54  11.39  230.41   105.47 272.41  104.21 63.46   104.21 0.95 
1 1 1 -24 18 7  o 8  242.71  12.80  198.10   199.41 275.19  197.87 98.49   197.87 0.93 
1 1 1 -24 18 8  o 5  233.40  14.40  206.95   336.04 250.34  335.56 66.73   335.56 0.93 
1 1 1 -24 18 9  o 16 168.61  48.10  146.89   328.93 136.01  327.22 4.78    327.22 0.79 
1 1 1 -24 18 10 o 9  65.03   29.29  116.33   39.67  41.24   217.32 142.18  217.32 0.46 
1 1 1 -24 18 11 f 0  241.42  24.93  201.54   10.59  174.25  10.13  0.00    0.00   0.00 
1 1 1 -24 18 12 o 9  156.78  41.66  190.78   18.10  98.59   19.07  72.58   199.07 0.86 
1 1 1 -24 20 1  o 12 38.57   17.43  55.71    338.98 40.19   165.53 93.90   165.53 0.18 
1 1 1 -24 20 2  o 12 285.21  10.31  175.19   15.44  380.43  21.85  228.93  21.85  0.93 
1 1 1 -24 20 3  o 13 256.37  11.86  286.73   93.58  228.74  94.68  33.14   274.68 0.96 
1 1 1 -24 20 4  o 9  156.55  15.33  159.38   235.25 132.27  236.36 0.21    56.36  0.85 
1 1 1 -24 20 5  o 12 60.29   21.65  41.26    349.25 17.96   156.92 61.54   156.92 0.21 
1 1 1 -24 20 6  o 2  253.59  10.44  246.40   138.97 267.51  140.37 55.67   140.37 0.95 
1 1 1 -24 20 7  o 9  205.59  13.84  167.14   177.04 224.76  176.28 81.80   176.28 0.89 
1 1 1 -24 20 8  o 13 218.00  23.75  192.99   170.27 222.22  170.71 44.24   170.71 0.92 
1 1 1 -24 20 9  o 10 77.74   32.95  32.62    86.12  1.88    274.57 26.81   274.57 0.15 
1 1 1 -24 20 10 o 16 122.42  30.13  42.22    2.80   50.30   12.98  10.76   12.98  0.37 
1 1 1 -24 22 1  o 11 355.12  14.66  349.37   18.25  386.49  18.97  82.27   18.97  0.97 
1 1 1 -24 22 2  o 11 233.99  11.39  241.45   314.75 227.94  311.73 16.05   311.73 0.94 
1 1 1 -24 22 3  o 7  42.12   18.10  66.23    222.24 41.14   35.94  99.18   35.94  0.20 
1 1 1 -24 22 4  o 16 210.93  13.63  230.06   186.45 190.73  184.87 10.48   4.87   0.93 
1 1 1 -24 22 5  o 13 77.84   34.40  27.36    156.52 2.15    334.32 22.78   334.32 0.12 
1 1 1 -24 22 6  o 11 159.49  20.47  165.47   259.32 128.83  256.72 17.48   76.72  0.86 
1 1 1 -24 22 7  o 14 181.74  24.07  221.02   1.08   138.29  1.50   54.53   181.50 0.91 
1 1 1 -24 22 8  o 8  173.49  16.12  174.89   103.01 155.91  103.00 3.33    103.00 0.89 
1 1 1 -24 22 9  o 5  188.69  21.69  180.81   90.26  178.21  90.60  15.17   90.60  0.90 
1 1 1 -24 24 1  o 9  61.11   24.67  67.66    287.52 26.35   107.44 91.16   107.44 0.31 
1 1 1 -24 24 2  o 11 135.98  22.70  167.10   200.87 81.83   199.85 62.88   19.85  0.83 
1 1 1 -24 24 3  o 8  220.50  19.73  220.47   86.56  211.10  86.17  10.81   86.17  0.93 
1 1 1 -24 24 4  o 11 68.64   28.46  53.30    42.87  10.00   224.06 50.56   224.06 0.22 
1 1 1 -24 24 5  o 9  103.10  26.11  110.73   334.17 35.46   332.77 59.88   152.77 0.63 
1 1 1 -24 24 6  o 12 150.60  19.43  91.09    331.32 139.05  328.30 52.24   328.30 0.75 
1 1 1 -23 1  1  o 17 431.06  24.61  329.18   355.37 376.10  345.91 53.41   165.91 0.93 
1 1 1 -23 1  2  o 17 262.71  18.40  326.71   138.76 109.37  136.07 233.24  316.07 0.86 
1 1 1 -23 1  3  o 15 496.60  17.50  530.27   129.74 382.73  122.81 187.56  302.81 0.96 
1 1 1 -23 1  4  o 19 453.24  17.12  424.81   160.06 361.45  157.54 139.43  337.54 0.95 
1 1 1 -23 1  5  o 17 577.12  23.56  512.48   346.95 592.56  350.20 71.07   350.20 0.97 
1 1 1 -23 1  6  o 13 659.37  17.47  467.97   82.29  726.07  86.73  167.78  86.73  0.97 
1 1 1 -23 1  7  o 7  286.21  21.68  354.92   17.89  179.30  10.81  156.72  190.81 0.90 
1 1 1 -23 1  8  o 17 178.54  28.92  315.91   67.28  24.52   246.24 345.78  246.24 0.83 
1 1 1 -23 1  9  o 5  119.88  39.29  74.33    130.99 7.43    329.32 56.38   329.32 0.17 
1 1 1 -23 1  10 o 16 442.34  22.58  374.36   192.73 487.63  195.24 127.47  195.24 0.96 
1 1 1 -23 1  11 o 5  199.72  45.28  161.55   230.43 154.51  231.85 10.82   51.85  0.80 
1 1 1 -23 1  12 o 19 197.85  49.97  226.47   258.76 136.43  258.42 72.15   78.42  0.87 
1 1 1 -23 1  13 o 1  171.79  56.33  157.89   221.28 125.71  217.08 19.79   37.08  0.79 
1 1 1 -23 1  14 o 15 314.36  41.50  270.76   204.90 354.02  203.03 109.84  203.03 0.95 
1 1 1 -23 1  15 o 11 133.26  53.66  180.00   144.39 49.94   144.41 98.36   324.41 0.74 
1 1 1 -23 1  16 o 5  144.24  62.82  13.46    168.55 19.55   144.26 3.48    144.26 0.12 
1 1 1 -23 1  17 o 10 183.48  72.77  59.44    322.38 106.98  322.12 50.61   322.12 0.45 
1 1 1 -23 3  1  o 14 575.48  16.18  465.46   174.31 604.51  173.26 104.05  173.26 0.96 
1 1 1 -23 3  2  f 0  1126.95 21.11  709.90   359.56 734.62  355.49 0.00    0.00   0.00 
1 1 1 -23 3  3  o 8  654.52  15.01  224.67   352.33 966.58  6.57   713.78  6.57   0.93 
1 1 1 -23 3  4  o 1  797.42  19.24  663.01   178.72 993.56  185.44 430.19  185.44 0.98 
1 1 1 -23 3  5  o 15 504.01  16.02  487.86   220.40 457.57  217.13 53.36   37.13  0.96 
1 1 1 -23 3  6  o 16 570.67  17.50  389.31   294.10 696.25  294.86 299.23  294.86 0.96 
1 1 1 -23 3  7  o 5  446.26  20.56  505.46   210.34 371.86  210.06 111.17  30.06  0.96 
1 1 1 -23 3  8  f 0  395.06  20.91  270.90   193.72 311.43  191.04 0.00    0.00   0.00 
1 1 1 -23 3  9  o 2  130.23  38.58  86.43    63.82  2.81    259.41 98.05   259.41 0.35 
1 1 1 -23 3  10 o 10 179.72  44.20  215.74   305.20 64.64   305.16 158.21  125.16 0.80 
1 1 1 -23 3  11 o 8  142.29  54.67  113.21   240.47 45.22   264.17 55.29   84.17  0.51 
1 1 1 -23 3  12 o 4  96.11   41.59  216.65   280.24 48.06   99.00  229.59  99.00  0.69 
1 1 1 -23 3  13 o 8  275.64  41.41  281.60   305.10 268.96  306.57 17.27   306.57 0.94 
1 1 1 -23 3  14 o 12 191.39  59.55  268.17   339.94 106.16  340.07 129.22  160.07 0.89 
1 1 1 -23 3  15 o 8  134.29  58.27  62.95    199.57 48.37   197.60 9.48    17.60  0.40 
1 1 1 -23 3  16 o 4  162.50  66.07  164.05   271.38 99.82   269.96 48.26   89.96  0.76 
1 1 1 -23 3  17 x 14 ?       ?      145.33   274.40 127.98  276.09 0.00    0.00   0.00 
1 1 1 -23 5  1  o 16 312.78  10.96  252.88   34.60  242.49  27.43  66.11   207.43 0.88 
1 1 1 -23 5  2  o 6  668.24  15.72  482.54   284.34 686.75  273.75 72.19   273.75 0.97 
1 1 1 -23 5  3  o 15 611.69  15.77  465.52   350.89 678.41  347.63 175.58  347.63 0.97 
1 1 1 -23 5  4  o 14 587.19  14.97  428.26   39.38  685.16  39.90  241.83  39.90  0.96 
1 1 1 -23 5  5  o 14 1010.18 20.88  872.30   59.85  1099.12 57.91  199.19  57.91  0.99 
1 1 1 -23 5  6  f 0  1053.46 19.91  724.20   38.74  798.74  37.27  0.00    0.00   0.00 
1 1 1 -23 5  7  o 15 109.51  35.70  100.81   133.44 17.27   312.86 67.37   312.86 0.15 
1 1 1 -23 5  8  o 11 191.26  35.08  287.60   246.87 51.45   250.60 203.51  70.60  0.80 
1 1 1 -23 5  9  o 9  581.33  18.19  508.97   315.42 616.51  314.43 98.05   314.43 0.98 
1 1 1 -23 5  10 o 11 191.37  31.42  234.26   94.31  108.89  94.29  100.47  274.29 0.83 
1 1 1 -23 5  11 f 0  304.00  21.32  188.04   107.35 196.45  106.89 0.00    0.00   0.00 
1 1 1 -23 5  12 f 0  103.31  42.76  58.79    290.11 66.35   288.74 0.00    0.00   0.00 
1 1 1 -23 5  13 o 11 240.49  46.81  171.95   43.02  275.31  46.74  123.81  46.74  0.89 
1 1 1 -23 5  14 o 4  144.08  61.30  176.26   199.07 62.31   194.68 91.80   14.68  0.75 
1 1 1 -23 5  15 o 12 252.80  57.56  324.85   146.54 196.01  147.18 80.29   327.18 0.93 
1 1 1 -23 5  16 o 13 217.47  56.44  185.22   354.33 216.00  356.53 53.80   356.53 0.87 
1 1 1 -23 7  1  o 2  225.45  9.86   329.18   81.82  75.98   79.71  225.81  259.71 0.84 
1 1 1 -23 7  2  o 2  400.73  11.33  234.10   50.35  446.74  48.80  165.91  48.80  0.91 
1 1 1 -23 7  3  o 19 94.52   24.55  312.75   248.94 243.35  69.11  610.64  69.11  0.66 
1 1 1 -23 7  4  o 17 788.34  15.47  756.28   194.67 785.87  195.24 19.68   195.24 0.98 
1 1 1 -23 7  5  o 17 655.25  11.73  636.20   163.25 666.61  162.51 52.32   162.51 0.98 
1 1 1 -23 7  6  o 16 443.98  15.33  492.83   16.21  360.06  11.23  132.04  191.23 0.96 
1 1 1 -23 7  7  o 2  576.48  15.15  580.33   16.74  564.36  14.64  5.25    14.64  0.97 
1 1 1 -23 7  8  f 0  163.70  29.87  247.58   340.77 246.70  337.88 0.00    0.00   0.00 
1 1 1 -23 7  9  o 15 465.05  18.43  456.15   157.15 474.02  157.61 48.38   157.61 0.97 
1 1 1 -23 7  10 o 11 516.91  18.22  580.49   134.09 447.71  132.99 120.68  312.99 0.98 
1 1 1 -23 7  11 o 14 241.73  35.58  270.12   208.71 203.14  213.50 39.62   33.50  0.92 
1 1 1 -23 7  12 o 19 224.44  43.18  60.57    20.52  230.45  29.13  166.65  29.13  0.66 
1 1 1 -23 7  13 o 12 166.66  45.98  220.83   202.84 85.27   202.39 123.52  22.39  0.88 
1 1 1 -23 7  14 o 12 281.71  65.28  65.88    316.89 287.19  312.07 233.25  312.07 0.61 
1 1 1 -23 7  15 o 13 236.18  58.77  169.48   150.76 257.30  150.20 107.32  150.20 0.86 
1 1 1 -23 7  16 o 5  234.55  65.75  233.63   183.21 213.36  184.28 6.70    184.28 0.90 
1 1 1 -23 9  1  o 15 172.16  12.49  194.56   240.38 2.61    229.34 254.97  49.34  0.76 
1 1 1 -23 9  2  f 0  86.35   34.15  120.07   127.40 120.25  113.93 0.00    0.00   0.00 
1 1 1 -23 9  3  o 11 537.03  25.26  395.42   213.96 585.84  213.83 139.94  213.83 0.96 
1 1 1 -23 9  4  o 14 545.98  38.96  292.41   289.98 733.65  293.19 442.52  293.19 0.94 
1 1 1 -23 9  5  o 6  52.95   18.70  152.51   186.30 78.35   15.50  171.85  15.50  0.14 
1 1 1 -23 9  6  f 0  260.28  10.07  161.51   38.54  172.46  50.02  0.00    0.00   0.00 
1 1 1 -23 9  7  o 13 216.09  19.65  59.25    202.25 135.26  210.66 50.50   210.67 0.51 
1 1 1 -23 9  8  o 2  109.36  35.90  117.30   171.91 18.32   344.96 107.57  344.96 0.32 
1 1 1 -23 9  9  o 19 489.70  27.00  473.66   61.86  525.89  61.53  99.05   61.53  0.97 
1 1 1 -23 9  10 o 4  220.97  25.02  213.90   38.45  208.53  38.25  24.80   38.25  0.89 
1 1 1 -23 9  11 o 12 87.22   37.70  127.99   190.16 21.39   7.99   129.45  7.99   0.50 
1 1 1 -23 9  12 o 2  142.25  43.42  206.48   165.62 41.23   169.68 161.70  349.68 0.86 
1 1 1 -23 9  13 o 5  354.14  28.92  346.34   141.25 379.32  140.38 71.47   140.38 0.97 
1 1 1 -23 9  14 f 0  157.30  57.06  49.63    162.73 44.69   172.01 0.00    0.00   0.00 
1 1 1 -23 9  15 o 14 156.55  60.27  162.58   90.10  96.98   90.52  43.84   270.52 0.76 
1 1 1 -23 9  16 o 12 136.04  59.56  164.95   61.12  53.94   59.81  95.62   239.81 0.75 
1 1 1 -23 11 1  o 9  318.51  25.79  273.03   107.95 310.75  105.24 59.46   105.24 0.88 
1 1 1 -23 11 2  o 17 285.04  25.85  268.00   77.68  223.01  71.70  57.08   251.70 0.88 
1 1 1 -23 11 3  o 15 515.83  29.29  539.49   103.82 417.98  105.75 165.45  285.75 0.97 
1 1 1 -23 11 4  o 7  132.41  43.70  23.23    155.16 2.07    322.85 51.73   322.85 0.18 
1 1 1 -23 11 5  o 12 140.31  39.98  74.94    161.32 6.87    200.19 88.69   20.19  0.37 
1 1 1 -23 11 6  o 11 282.06  8.86   362.85   328.38 173.24  328.98 173.76  148.98 0.92 
1 1 1 -23 11 7  o 17 286.35  14.03  135.27   17.68  321.34  8.10   217.88  8.10   0.74 
1 1 1 -23 11 8  o 12 126.46  33.62  2.85     139.45 6.02    25.92  10.57   205.92 0.09 
1 1 1 -23 11 9  o 3  351.51  17.93  406.64   123.93 312.00  125.07 55.48   305.07 0.97 
1 1 1 -23 11 10 o 18 105.28  38.17  177.15   167.02 17.52   350.16 184.25  350.16 0.71 
1 1 1 -23 11 11 o 9  258.31  22.46  317.01   318.11 206.62  316.56 80.40   136.56 0.96 
1 1 1 -23 11 12 o 16 115.63  42.44  113.62   240.94 42.74   241.74 53.32   61.74  0.60 
1 1 1 -23 11 13 o 17 263.90  37.77  228.78   102.97 294.70  104.20 99.07   104.20 0.93 
1 1 1 -23 11 14 o 9  126.45  52.67  157.52   147.71 43.69   145.97 92.59   325.97 0.71 
1 1 1 -23 11 15 o 3  198.63  59.34  294.72   276.80 100.76  277.27 160.47  97.27  0.91 
1 1 1 -23 13 1  o 10 97.39   10.01  356.99   86.29  188.59  269.03 515.02  269.03 0.71 
1 1 1 -23 13 2  o 1  580.02  22.08  519.63   98.97  613.40  98.81  97.69   98.81  0.97 
1 1 1 -23 13 3  o 16 81.12   34.83  99.11    63.32  48.30   240.01 128.54  240.01 0.20 
1 1 1 -23 13 4  o 9  362.56  26.43  468.13   125.68 238.73  128.16 213.91  308.16 0.95 
1 1 1 -23 13 5  o 3  325.65  24.05  264.41   110.85 361.55  118.58 135.79  118.58 0.90 
1 1 1 -23 13 6  o 1  107.72  11.10  131.25   129.15 11.90   297.70 118.39  297.70 0.44 
1 1 1 -23 13 7  o 14 108.91  23.82  67.72    64.26  4.40    75.00  73.03   255.00 0.38 
1 1 1 -23 13 8  o 17 355.37  15.36  370.88   307.16 351.83  309.84 17.66   309.84 0.97 
1 1 1 -23 13 9  o 11 107.09  35.57  29.47    326.04 6.06    297.61 9.90    117.61 0.10 
1 1 1 -23 13 10 o 12 286.17  22.98  302.47   132.04 264.06  132.04 20.69   312.04 0.96 
1 1 1 -23 13 11 f 0  329.50  22.08  354.73   90.62  328.14  92.01  0.00    0.00   0.00 
1 1 1 -23 13 12 o 11 348.48  29.32  332.38   299.51 381.95  299.25 89.40   299.25 0.97 
1 1 1 -23 13 13 o 10 178.54  39.47  152.88   350.01 166.54  350.13 38.72   350.13 0.82 
1 1 1 -23 13 14 o 8  175.94  44.43  190.43   7.86   141.92  9.19   18.03   189.19 0.86 
1 1 1 -23 13 15 o 8  180.07  58.31  184.49   266.83 141.32  266.13 18.06   86.13  0.83 
1 1 1 -23 15 1  o 1  682.29  10.55  666.54   275.72 738.86  271.86 133.73  271.86 0.98 
1 1 1 -23 15 2  o 2  698.38  30.37  494.01   243.76 895.97  245.36 423.01  245.36 0.98 
1 1 1 -23 15 3  f 0  263.78  25.52  273.28   236.02 250.36  233.78 0.00    0.00   0.00 
1 1 1 -23 15 4  o 8  312.02  25.59  377.09   295.50 242.58  297.84 104.80  117.84 0.95 
1 1 1 -23 15 5  o 13 370.82  22.53  261.32   240.95 420.04  234.02 135.38  234.02 0.95 
1 1 1 -23 15 6  f 0  180.75  12.27  124.92   224.94 118.10  221.53 0.00    0.00   0.00 
1 1 1 -23 15 7  f 0  151.77  15.77  155.73   284.40 138.17  281.96 0.00    0.00   0.00 
1 1 1 -23 15 8  o 18 361.56  14.12  294.87   247.36 428.76  249.83 160.54  249.83 0.96 
1 1 1 -23 15 9  o 11 414.25  16.78  379.30   245.58 442.34  244.04 72.89   244.04 0.98 
1 1 1 -23 15 10 o 19 98.35   35.85  193.10   263.85 18.21   85.92  184.96  85.92  0.76 
1 1 1 -23 15 11 o 12 155.38  33.65  64.19    20.50  105.51  6.29   55.05   6.29   0.50 
1 1 1 -23 15 12 o 11 98.01   38.89  85.58    32.83  15.22   29.27  54.83   209.27 0.44 
1 1 1 -23 15 13 o 19 124.18  42.72  71.81    251.83 57.93   256.19 11.55   76.19  0.51 
1 1 1 -23 15 14 o 6  109.21  43.86  86.85    236.60 34.20   233.71 39.38   53.71  0.49 
1 1 1 -23 17 1  o 2  250.79  9.99   206.41   320.37 251.63  322.82 45.55   322.82 0.91 
1 1 1 -23 17 2  o 11 70.59   21.89  39.72    196.02 26.42   25.27  84.98   25.27  0.23 
1 1 1 -23 17 3  o 16 200.57  8.80   197.04   263.70 163.43  259.75 29.97   79.75  0.89 
1 1 1 -23 17 4  o 12 164.84  11.19  125.94   258.56 132.65  263.53 8.59    263.53 0.78 
1 1 1 -23 17 5  f 0  247.71  7.79   186.63   144.07 165.45  150.39 0.00    0.00   0.00 
1 1 1 -23 17 6  o 10 354.20  11.55  329.20   174.57 387.92  174.66 90.90   174.66 0.97 
1 1 1 -23 17 7  o 7  191.61  11.46  208.06   258.15 162.53  261.58 22.74   81.58  0.91 
1 1 1 -23 17 8  o 4  209.02  17.09  168.51   15.89  220.75  20.11  61.69   20.11  0.91 
1 1 1 -23 17 9  f 0  153.04  53.99  193.82   188.62 160.91  184.34 0.00    0.00   0.00 
1 1 1 -23 17 10 o 3  93.66   34.45  32.89    46.16  9.19    48.77  27.48   228.77 0.24 
1 1 1 -23 17 11 o 7  89.69   35.45  70.30    147.57 5.69    153.64 56.77   333.64 0.38 
1 1 1 -23 17 12 o 10 68.89   31.96  41.30    321.51 8.23    148.52 39.11   148.52 0.16 
1 1 1 -23 17 13 o 18 118.75  41.11  65.30    32.85  47.30   34.17  7.89    214.17 0.43 
1 1 1 -23 19 1  o 6  204.79  15.05  162.02   315.42 202.42  308.53 40.35   308.53 0.89 
1 1 1 -23 19 2  o 14 380.44  14.43  317.79   22.87  449.10  23.99  161.22  23.99  0.97 
1 1 1 -23 19 3  o 19 215.16  11.30  142.89   43.09  245.39  38.63  114.24  38.63  0.87 
1 1 1 -23 19 4  o 9  215.65  11.75  235.92   267.79 188.83  265.70 22.91   85.70  0.93 
1 1 1 -23 19 5  o 3  131.38  13.66  186.42   111.36 49.91   108.14 126.21  288.14 0.86 
1 1 1 -23 19 6  o 6  125.51  23.27  109.89   284.61 77.42   281.39 26.96   101.39 0.72 
1 1 1 -23 19 7  o 15 259.50  11.63  243.82   325.87 277.17  326.85 62.51   326.85 0.95 
1 1 1 -23 19 8  o 11 160.09  28.09  125.57   353.84 144.53  352.75 40.14   352.75 0.78 
1 1 1 -23 19 9  o 6  177.05  20.37  188.34   3.39   152.17  1.88   9.57    181.88 0.89 
1 1 1 -23 19 10 o 2  107.41  33.03  83.03    49.32  35.37   48.62  29.10   228.62 0.46 
1 1 1 -23 19 11 o 19 170.85  26.10  124.75   43.20  170.01  42.46  59.85   42.46  0.82 
1 1 1 -23 19 12 o 17 250.50  26.11  245.02   81.65  250.68  82.07  27.04   82.07  0.95 
1 1 1 -23 21 1  o 2  231.13  12.08  208.42   264.85 252.63  264.71 76.41   264.71 0.93 
1 1 1 -23 21 2  f 0  242.70  11.76  123.13   265.13 112.03  260.05 0.00    0.00   0.00 
1 1 1 -23 21 3  o 11 306.75  12.00  229.19   245.85 371.22  248.43 155.87  248.43 0.96 
1 1 1 -23 21 4  o 1  223.34  10.30  117.02   354.79 279.97  355.35 167.38  355.35 0.88 
1 1 1 -23 21 5  o 5  95.36   17.51  125.84   64.42  13.94   63.80  100.23  243.80 0.67 
1 1 1 -23 21 6  o 4  177.34  14.55  205.13   194.82 141.54  194.45 37.08   14.45  0.90 
1 1 1 -23 21 7  o 9  92.37   32.19  88.07    149.86 9.46    145.55 69.30   325.55 0.48 
1 1 1 -23 21 8  f 0  251.08  15.77  260.15   68.68  222.59  70.78  0.00    0.00   0.00 
1 1 1 -23 21 9  o 8  218.55  25.00  199.64   22.07  224.10  22.41  46.44   22.41  0.92 
1 1 1 -23 21 10 o 8  78.66   35.47  101.14   63.27  14.51   241.76 103.95  241.76 0.48 
1 1 1 -23 23 1  o 14 156.35  12.12  76.97    357.83 140.97  357.47 73.28   357.47 0.67 
1 1 1 -23 23 2  o 13 60.04   25.22  38.25    171.01 16.03   358.03 52.87   358.03 0.17 
1 1 1 -23 23 3  o 1  223.41  24.07  216.80   75.77  226.20  75.08  40.55   75.08  0.92 
1 1 1 -23 23 4  f 0  212.08  30.09  170.37   337.49 146.85  337.59 0.00    0.00   0.00 
1 1 1 -23 23 5  o 6  187.17  27.94  225.31   262.19 145.99  262.46 48.17   82.46  0.91 
1 1 1 -23 23 6  o 3  214.49  21.78  294.53   273.87 149.65  275.61 105.84  95.61  0.94 
1 1 1 -23 23 7  o 3  139.40  24.47  75.69    219.86 102.95  211.34 38.15   211.34 0.60 
1 1 1 -23 23 8  o 1  383.27  13.91  368.79   161.60 418.87  161.78 87.73   161.78 0.98 
1 1 1 -23 23 9  o 2  156.33  25.62  88.89    69.92  146.97  68.95  65.97   68.95  0.73 
1 1 1 -23 25 1  o 8  157.41  14.36  186.29   309.81 111.78  310.79 55.84   130.79 0.89 
1 1 1 -23 25 2  o 12 60.52   24.45  39.06    109.14 13.90   295.94 49.36   295.94 0.18 
1 1 1 -23 25 3  o 9  239.96  12.34  186.61   134.57 276.28  136.63 105.93  136.63 0.93 
1 1 1 -23 25 4  o 19 137.74  13.56  202.27   199.83 65.80   199.36 110.64  19.36  0.88 
1 1 1 -23 25 5  o 11 154.29  12.67  168.90   99.98  117.42  98.54  36.11   278.54 0.88 
1 1 1 -23 25 6  o 18 199.36  13.83  184.07   22.82  203.64  21.18  43.35   21.18  0.91 
1 1 1 -22 0  1  o 17 297.36  37.87  428.49   0.00   248.05  360.00 65.20   180.00 0.94 
1 1 1 -22 0  2  x 17 ?       ?      811.01   0.00   794.68  0.00   0.00    0.00   0.00 
1 1 1 -22 0  3  x 14 ?       ?      228.91   0.00   241.05  0.00   0.00    0.00   0.00 
1 1 1 -22 0  4  x 2  ?       ?      30.78    0.00   6.79    180.00 0.00    0.00   0.00 
1 1 1 -22 0  5  o 12 179.94  34.29  84.64    180.00 38.46   180.00 105.47  0.00   0.51 
1 1 1 -22 0  6  o 9  615.95  26.23  475.27   180.00 653.24  180.00 74.57   180.00 1.00 
1 1 1 -22 0  7  o 16 1164.55 32.30  1117.48  0.00   1219.58 0.00   110.06  0.00   1.00 
1 1 1 -22 0  8  o 14 835.45  34.49  757.00   0.00   916.16  0.00   161.42  0.00   1.00 
1 1 1 -22 0  9  o 12 354.64  26.27  493.50   0.00   200.08  0.00   309.10  180.00 1.00 
1 1 1 -22 0  10 o 12 182.94  61.77  17.04    180.00 4.28    180.00 0.00    360.00 0.02 
1 1 1 -22 0  11 f 0  204.15  62.76  12.84    0.00   21.36   0.00   0.00    0.00   0.00 
1 1 1 -22 0  12 o 13 294.65  78.78  274.37   180.00 348.29  180.00 109.72  180.00 1.00 
1 1 1 -22 0  13 o 8  492.07  40.94  446.43   180.00 551.95  180.00 119.77  180.00 1.00 
1 1 1 -22 0  14 o 12 99.08   65.00  90.72    180.00 14.90   180.00 60.45   0.00   0.46 
1 1 1 -22 0  15 o 16 139.39  84.90  15.79    0.00   17.04   0.00   1.57    0.00   0.12 
1 1 1 -22 0  16 o 6  108.87  74.55  18.04    0.00   8.21    0.00   11.10   180.00 0.13 
1 1 1 -22 0  17 o 18 199.43  108.05 149.89   0.00   199.86  0.00   57.82   0.00   0.86 
1 1 1 -22 2  1  o 11 746.15  19.16  480.29   190.54 968.29  180.26 500.19  180.26 0.96 
1 1 1 -22 2  2  o 3  550.63  15.49  536.28   293.44 560.81  289.99 73.76   289.99 0.95 
1 1 1 -22 2  3  f 0  308.42  12.24  154.25   256.76 154.83  256.22 0.00    0.00   0.00 
1 1 1 -22 2  4  o 2  364.44  14.38  291.16   330.36 243.76  331.96 182.93  151.96 0.92 
1 1 1 -22 2  5  o 7  565.95  14.57  523.84   331.33 563.17  332.52 38.28   332.52 0.96 
1 1 1 -22 2  6  o 17 311.63  28.34  272.45   122.00 291.13  106.88 67.29   106.88 0.83 
1 1 1 -22 2  7  o 15 530.72  17.63  491.47   238.10 500.12  234.30 24.05   54.30  0.96 
1 1 1 -22 2  8  o 11 298.96  22.65  189.58   162.38 304.26  177.24 129.42  177.24 0.80 
1 1 1 -22 2  9  o 13 268.58  20.60  285.97   251.71 185.47  243.25 104.58  63.25  0.89 
1 1 1 -22 2  10 o 16 500.46  20.13  426.73   237.61 527.32  235.84 88.48   235.84 0.97 
1 1 1 -22 2  11 o 15 216.14  31.91  210.15   218.75 161.66  218.91 40.68   38.91  0.84 
1 1 1 -22 2  12 o 4  203.98  38.10  209.94   22.64  170.00  25.27  10.13   205.27 0.86 
1 1 1 -22 2  13 o 16 329.56  43.83  239.65   352.43 399.36  354.19 179.89  354.19 0.94 
1 1 1 -22 2  14 o 14 131.10  55.82  102.30   154.37 57.86   152.42 38.63   332.42 0.59 
1 1 1 -22 2  15 o 18 216.62  63.81  189.12   72.35  205.33  74.85  43.68   74.85  0.85 
1 1 1 -22 2  16 o 17 145.15  63.14  135.51   348.39 74.85   349.90 42.20   169.90 0.66 
1 1 1 -22 2  17 o 8  144.78  65.31  100.53   237.95 71.93   234.95 11.94   54.95  0.54 
1 1 1 -22 4  1  f 0  264.73  13.34  88.74    289.60 134.76  306.93 0.00    0.00   0.00 
1 1 1 -22 4  2  o 12 107.17  23.07  202.37   58.75  94.55   262.66 261.91  262.66 0.34 
1 1 1 -22 4  3  o 3  427.25  14.51  435.45   165.99 394.84  168.04 1.94    348.04 0.93 
1 1 1 -22 4  4  o 6  694.92  16.69  469.95   143.60 718.17  143.59 83.39   143.59 0.97 
1 1 1 -22 4  5  o 4  446.69  15.18  564.24   70.63  289.24  67.73  275.42  247.73 0.96 
1 1 1 -22 4  6  o 13 665.86  15.09  700.91   332.91 583.85  325.33 135.65  145.33 0.98 
1 1 1 -22 4  7  o 14 604.45  20.35  488.53   234.67 684.60  233.36 199.76  233.36 0.97 
1 1 1 -22 4  8  o 12 235.32  21.35  239.86   35.34  152.39  31.17  79.50   211.17 0.82 
1 1 1 -22 4  9  o 9  387.32  18.69  397.66   309.35 330.12  310.90 73.04   130.90 0.95 
1 1 1 -22 4  10 o 19 89.83   40.75  92.12    247.40 65.13   81.26  192.39  81.26  0.35 
1 1 1 -22 4  11 o 1  290.78  30.71  263.49   36.59  271.00  38.67  6.48    38.67  0.92 
1 1 1 -22 4  12 o 12 163.23  44.15  245.91   49.98  35.29   50.71  213.71  230.71 0.87 
1 1 1 -22 4  13 o 11 255.42  45.14  208.13   53.19  275.13  47.83  86.45   47.83  0.91 
1 1 1 -22 4  14 o 3  219.46  57.12  336.42   49.70  92.57   52.87  225.17  232.87 0.93 
1 1 1 -22 4  15 f 0  143.78  60.22  49.58    56.58  49.67   49.40  0.00    0.00   0.00 
1 1 1 -22 4  16 o 16 389.75  44.06  330.73   5.62   463.82  5.27   174.05  5.27   0.97 
1 1 1 -22 4  17 o 19 162.76  73.04  136.31   47.04  99.04   45.97  24.48   225.97 0.68 
1 1 1 -22 6  1  o 12 1238.92 19.42  991.19   32.92  1517.89 30.59  583.21  30.59  0.99 
1 1 1 -22 6  2  o 13 630.47  13.01  830.92   333.44 464.59  334.55 301.21  154.55 0.98 
1 1 1 -22 6  3  o 17 841.44  17.24  789.70   215.08 796.28  213.00 63.73   33.00  0.98 
1 1 1 -22 6  4  o 19 1050.89 19.16  1152.71  152.52 980.67  149.80 120.50  329.80 0.99 
1 1 1 -22 6  5  o 7  435.66  12.15  285.95   85.73  492.69  87.47  182.94  87.47  0.92 
1 1 1 -22 6  6  o 16 595.00  16.50  572.47   47.73  525.68  47.03  108.25  227.03 0.97 
1 1 1 -22 6  7  o 8  243.34  18.62  131.91   214.87 188.07  209.66 56.21   209.66 0.66 
1 1 1 -22 6  8  f 0  438.57  18.49  608.92   285.94 597.79  288.45 0.00    0.00   0.00 
1 1 1 -22 6  9  o 14 516.64  23.94  428.64   335.19 523.85  330.43 48.20   330.43 0.97 
1 1 1 -22 6  10 o 1  389.24  25.00  317.07   64.84  418.46  60.33  101.52  60.33  0.94 
1 1 1 -22 6  11 o 15 266.39  24.45  365.57   289.53 173.25  289.11 154.33  109.11 0.94 
1 1 1 -22 6  12 o 13 253.73  28.92  174.11   79.99  277.83  84.46  95.17   84.46  0.91 
1 1 1 -22 6  13 o 4  148.03  54.98  134.87   109.24 73.24   110.87 81.69   290.87 0.77 
1 1 1 -22 6  14 o 3  178.02  59.29  126.90   171.33 146.16  169.67 23.45   169.67 0.76 
1 1 1 -22 6  15 o 3  125.62  55.96  29.35    43.52  17.83   35.12  5.21    215.12 0.16 
1 1 1 -22 6  16 o 14 156.60  71.40  58.50    185.23 66.94   180.29 8.42    180.29 0.40 
1 1 1 -22 6  17 f 0  134.36  61.92  89.80    309.30 82.59   311.16 0.00    0.00   0.00 
1 1 1 -22 8  1  o 1  415.32  10.68  205.42   336.74 507.75  341.64 293.05  341.64 0.87 
1 1 1 -22 8  2  o 4  286.58  28.04  218.04   64.31  217.07  60.15  46.46   240.15 0.84 
1 1 1 -22 8  3  o 4  279.44  25.38  314.36   1.38   219.42  7.80   19.73   187.80 0.82 
1 1 1 -22 8  4  o 2  85.35   37.38  152.47   86.69  107.55  258.19 267.68  258.19 0.31 
1 1 1 -22 8  5  o 8  407.40  9.42   238.90   144.65 452.50  155.13 156.41  155.13 0.92 
1 1 1 -22 8  6  o 14 145.51  19.09  263.31   2.79   46.14   190.99 295.15  190.99 0.70 
1 1 1 -22 8  7  o 8  75.75   32.38  230.11   316.48 135.55  113.37 328.47  113.37 0.38 
1 1 1 -22 8  8  o 19 221.49  21.46  225.12   326.21 138.57  326.17 83.38   146.17 0.81 
1 1 1 -22 8  9  o 7  282.59  24.36  340.32   348.87 200.63  345.03 116.41  165.03 0.92 
1 1 1 -22 8  10 o 10 342.75  21.97  380.65   237.80 277.00  238.09 100.46  58.09  0.95 
1 1 1 -22 8  11 o 16 433.60  19.20  349.31   216.88 512.77  219.11 184.01  219.11 0.97 
1 1 1 -22 8  12 f 0  296.99  31.79  165.83   191.64 154.48  194.15 0.00    0.00   0.00 
1 1 1 -22 8  13 o 9  236.62  46.00  222.02   176.32 229.38  172.51 24.28   172.51 0.92 
1 1 1 -22 8  14 o 1  271.64  45.62  299.82   64.98  248.39  63.68  16.72   243.68 0.95 
1 1 1 -22 8  15 o 19 182.18  62.51  217.19   142.29 120.60  142.83 67.56   322.83 0.85 
1 1 1 -22 8  16 o 19 131.52  58.88  46.30    211.44 33.73   214.92 3.55    34.92  0.27 
1 1 1 -22 10 1  o 19 382.55  8.33   321.23   216.75 375.30  211.28 45.95   211.28 0.92 
1 1 1 -22 10 2  x 6  ?       ?      336.89   14.50  319.34  8.47   0.00    0.00   0.00 
1 1 1 -22 10 3  x 3  ?       ?      438.88   348.62 384.62  341.94 0.00    0.00   0.00 
1 1 1 -22 10 4  x 4  ?       ?      721.76   29.47  677.20  29.48  0.00    0.00   0.00 
1 1 1 -22 10 5  o 14 544.24  31.65  391.91   79.56  610.88  74.54  176.60  74.54  0.96 
1 1 1 -22 10 6  o 1  454.98  11.43  401.11   92.80  461.70  93.26  55.68   93.26  0.95 
1 1 1 -22 10 7  o 5  306.29  13.64  478.07   167.90 152.96  162.19 267.72  342.19 0.94 
1 1 1 -22 10 8  o 3  81.88   29.13  149.16   205.26 85.73   11.62  232.55  11.62  0.37 
1 1 1 -22 10 9  o 18 118.21  46.71  170.47   76.23  26.80   264.32 186.64  264.32 0.56 
1 1 1 -22 10 10 o 3  416.55  17.27  323.19   326.01 468.92  318.41 132.44  318.41 0.97 
1 1 1 -22 10 11 o 2  192.92  32.06  197.42   284.80 154.68  292.59 27.94   112.59 0.87 
1 1 1 -22 10 12 o 16 154.46  50.28  109.05   287.58 106.03  285.97 0.45    285.97 0.68 
1 1 1 -22 10 13 o 4  124.63  45.92  230.87   31.43  7.43    34.91  191.05  214.91 0.83 
1 1 1 -22 10 14 o 9  188.29  63.82  188.09   322.56 147.19  323.54 13.93   143.54 0.82 
1 1 1 -22 10 15 o 6  191.26  61.03  150.87   301.30 170.31  303.36 37.99   303.36 0.79 
1 1 1 -22 10 16 o 10 115.02  53.72  9.99     151.74 7.54    165.10 4.25    345.10 0.08 
1 1 1 -22 12 1  o 14 76.44   13.68  115.95   225.72 94.62   60.32  233.34  60.32  0.29 
1 1 1 -22 12 2  o 17 482.27  25.73  367.89   286.85 574.56  291.43 240.02  291.43 0.94 
1 1 1 -22 12 3  o 12 330.96  29.21  266.01   285.64 295.95  289.79 7.74    109.79 0.91 
1 1 1 -22 12 4  o 15 327.31  30.80  143.38   347.96 344.87  351.43 241.99  351.43 0.68 
1 1 1 -22 12 5  o 4  347.65  23.55  75.72    172.62 369.68  190.93 286.71  190.93 0.65 
1 1 1 -22 12 6  o 16 262.20  9.42   108.88   245.36 252.04  247.89 128.83  247.89 0.72 
1 1 1 -22 12 7  o 14 221.93  17.98  157.48   56.48  180.04  55.05  13.10   55.05  0.78 
1 1 1 -22 12 8  o 15 313.14  18.25  250.12   70.47  342.87  71.88  113.31  71.88  0.91 
1 1 1 -22 12 9  o 9  580.60  21.39  564.58   135.81 597.76  136.37 51.80   136.37 0.98 
1 1 1 -22 12 10 o 8  158.36  33.32  255.89   81.95  40.61   81.05  197.18  261.05 0.88 
1 1 1 -22 12 11 o 4  216.24  26.77  184.69   284.78 205.57  285.31 17.60   285.31 0.91 
1 1 1 -22 12 12 o 4  250.18  34.71  231.43   252.07 251.16  251.80 33.92   251.80 0.94 
1 1 1 -22 12 13 o 3  145.42  51.93  76.78    198.51 80.80   204.22 12.13   204.22 0.51 
1 1 1 -22 12 14 o 13 133.97  53.58  211.60   254.53 35.88   255.25 141.75  75.25  0.80 
1 1 1 -22 12 15 o 19 185.38  59.49  156.07   251.51 162.73  250.87 34.35   250.87 0.79 
1 1 1 -22 14 1  o 13 106.11  9.01   157.96   180.88 65.05   11.28  235.00  11.28  0.49 
1 1 1 -22 14 2  o 6  288.52  23.71  89.90    249.59 137.50  279.11 102.27  279.11 0.30 
1 1 1 -22 14 3  o 17 76.81   33.75  154.09   23.76  74.94   209.34 189.39  209.34 0.26 
1 1 1 -22 14 4  o 16 280.50  26.27  130.71   244.37 279.30  266.86 168.88  266.86 0.69 
1 1 1 -22 14 5  o 2  79.51   14.27  367.55   193.38 259.08  21.01  632.20  21.01  0.72 
1 1 1 -22 14 6  o 14 543.42  10.66  504.37   65.80  557.66  64.75  53.31   64.75  0.98 
1 1 1 -22 14 7  o 7  85.00   26.40  150.70   25.51  53.73   206.97 181.83  206.97 0.44 
1 1 1 -22 14 8  o 19 88.09   27.43  96.88    227.18 19.40   16.51  107.51  16.51  0.39 
1 1 1 -22 14 9  o 10 104.73  43.13  91.52    62.63  1.16    243.74 120.19  243.74 0.56 
1 1 1 -22 14 10 o 13 490.99  19.60  382.76   178.44 605.18  180.64 247.06  180.64 0.98 
1 1 1 -22 14 11 o 2  252.45  28.63  214.20   175.23 276.34  178.58 81.36   178.58 0.93 
1 1 1 -22 14 12 o 15 232.48  35.27  248.26   284.60 217.54  285.60 3.26    285.60 0.93 
1 1 1 -22 14 13 o 18 150.01  50.52  100.68   97.62  99.48   93.59  11.41   93.60  0.63 
1 1 1 -22 14 14 o 12 170.13  53.70  212.59   53.64  101.53  54.16  90.28   234.16 0.86 
1 1 1 -22 14 15 o 5  93.56   42.64  44.69    353.07 8.99    351.44 32.25   171.44 0.27 
1 1 1 -22 16 1  f 0  434.99  12.18  355.13   329.63 377.09  330.36 0.00    0.00   0.00 
1 1 1 -22 16 2  o 4  261.02  10.39  293.38   320.52 201.86  319.04 68.61   139.04 0.90 
1 1 1 -22 16 3  o 16 160.53  11.67  279.13   326.90 33.70   329.17 191.41  149.17 0.81 
1 1 1 -22 16 4  f 0  304.20  9.57   202.78   53.85  173.57  53.27  0.00    0.00   0.00 
1 1 1 -22 16 5  o 6  195.88  10.43  266.32   67.71  104.63  69.04  136.71  249.04 0.88 
1 1 1 -22 16 6  o 4  79.27   24.63  29.33    236.85 29.18   72.57  109.36  72.57  0.32 
1 1 1 -22 16 7  o 5  274.49  12.65  242.96   357.22 298.25  356.43 85.36   356.43 0.93 
1 1 1 -22 16 8  o 2  74.08   26.52  94.53    30.02  32.94   223.03 129.14  223.03 0.43 
1 1 1 -22 16 9  o 9  172.53  32.64  163.23   233.21 140.18  228.89 14.91   48.89  0.86 
1 1 1 -22 16 10 f 0  157.27  29.51  162.88   46.20  158.97  50.36  0.00    0.00   0.00 
1 1 1 -22 16 11 o 4  274.65  24.32  310.54   50.53  262.71  51.59  0.23    51.59  0.96 
1 1 1 -22 16 12 o 16 186.60  40.78  64.06    95.12  157.84  99.72  103.71  99.72  0.57 
1 1 1 -22 16 13 o 17 146.49  41.09  41.46    152.96 61.45   165.70 28.64   165.70 0.32 
1 1 1 -22 16 14 o 2  132.82  51.00  108.85   312.83 71.20   311.33 29.56   131.33 0.65 
1 1 1 -22 18 1  o 14 367.63  13.30  386.78   144.02 330.15  139.53 51.12   319.53 0.97 
1 1 1 -22 18 2  o 4  281.23  11.86  265.42   209.79 277.28  214.99 28.57   214.99 0.94 
1 1 1 -22 18 3  o 4  174.04  14.94  116.28   213.13 147.65  201.25 41.20   201.25 0.73 
1 1 1 -22 18 4  o 11 109.72  16.82  163.33   348.69 7.98    358.10 136.30  178.10 0.69 
1 1 1 -22 18 5  o 2  73.87   22.98  81.40    178.28 27.92   355.86 107.90  355.86 0.35 
1 1 1 -22 18 6  o 16 246.91  12.13  302.02   284.71 182.41  285.10 104.16  105.10 0.95 
1 1 1 -22 18 7  o 1  116.87  27.74  109.23   207.75 49.92   208.96 47.04   28.96  0.63 
1 1 1 -22 18 8  o 19 127.81  40.26  79.92    133.72 63.91   131.29 1.35    311.29 0.51 
1 1 1 -22 18 9  f 0  74.77   30.89  51.89    32.32  49.59   38.11  0.00    0.00   0.00 
1 1 1 -22 18 10 o 15 84.56   33.27  87.09    321.63 3.18    146.85 79.38   146.85 0.43 
1 1 1 -22 18 11 o 15 69.23   31.22  35.74    284.60 6.61    110.70 30.85   110.70 0.13 
1 1 1 -22 18 12 o 10 122.14  37.92  60.31    338.14 51.91   330.82 1.28    150.82 0.43 
1 1 1 -22 18 13 o 3  67.00   31.82  20.41    20.90  3.56    186.17 16.57   186.17 0.07 
1 1 1 -22 20 1  o 10 319.98  13.97  306.02   288.68 310.34  290.10 3.35    290.10 0.96 
1 1 1 -22 20 2  o 2  171.43  18.00  152.74   137.82 145.38  137.22 0.65    137.22 0.85 
1 1 1 -22 20 3  o 3  311.29  15.16  324.39   194.80 284.52  193.94 32.25   13.94  0.97 
1 1 1 -22 20 4  o 14 154.18  16.12  206.35   190.52 79.59   189.26 113.86  9.26   0.89 
1 1 1 -22 20 5  o 12 107.28  16.52  95.16    306.38 44.13   303.48 40.74   123.48 0.60 
1 1 1 -22 20 6  o 11 76.76   27.72  127.09   296.66 30.15   112.95 151.28  112.95 0.59 
1 1 1 -22 20 7  o 4  94.57   28.50  99.49    66.66  15.33   67.55  72.18   247.55 0.54 
1 1 1 -22 20 8  o 5  58.14   26.09  106.72   66.17  44.62   250.18 133.47  250.18 0.38 
1 1 1 -22 20 9  o 15 110.06  30.23  128.57   23.03  38.63   22.12  68.12   202.12 0.66 
1 1 1 -22 20 10 o 1  80.79   31.79  126.99   97.78  21.30   276.59 135.87  276.59 0.58 
1 1 1 -22 20 11 o 9  66.17   29.84  76.91    270.95 22.38   89.76  89.27   89.76  0.34 
1 1 1 -22 20 12 o 14 176.88  27.31  161.70   35.77  164.58  35.61  18.77   35.61  0.88 
1 1 1 -22 22 1  o 13 173.25  15.70  122.90   203.75 179.16  207.95 73.07   207.95 0.82 
1 1 1 -22 22 2  f 0  130.29  31.93  49.49    343.13 44.98   341.61 0.00    0.00   0.00 
1 1 1 -22 22 3  o 10 278.38  15.35  181.77   17.90  359.40  14.86  199.46  14.86  0.93 
1 1 1 -22 22 4  o 17 464.66  15.92  381.94   18.88  566.12  19.21  219.85  19.21  0.98 
1 1 1 -22 22 5  o 9  136.58  34.18  186.88   274.95 62.27   273.36 102.82  93.36  0.83 
1 1 1 -22 22 6  o 16 60.59   25.04  111.22   222.77 39.86   43.44  126.70  43.44  0.39 
1 1 1 -22 22 7  o 18 339.75  12.97  326.55   137.94 376.39  137.49 94.11   137.49 0.97 
1 1 1 -22 22 8  o 12 77.34   28.27  102.90   24.59  16.31   204.80 108.89  204.80 0.49 
1 1 1 -22 22 9  o 3  236.01  17.66  248.06   342.63 232.28  342.51 20.11   342.51 0.94 
1 1 1 -22 22 10 o 7  123.94  35.10  142.11   351.17 62.03   351.10 63.17   171.10 0.76 
1 1 1 -22 24 1  o 11 111.97  16.66  141.25   321.93 46.54   320.71 70.22   140.71 0.73 
1 1 1 -22 24 2  o 11 199.23  12.44  125.11   36.81  233.31  38.11  131.06  38.11  0.84 
1 1 1 -22 24 3  o 7  185.84  13.79  95.61    312.08 207.83  312.47 120.52  312.47 0.79 
1 1 1 -22 24 4  o 16 91.65   21.96  71.01    195.48 15.94   200.72 48.57   20.72  0.44 
1 1 1 -22 24 5  o 13 236.42  11.81  218.19   125.80 245.99  126.19 48.68   126.19 0.94 
1 1 1 -22 24 6  o 11 117.25  19.56  95.90    351.13 66.59   351.72 17.39   171.72 0.64 
1 1 1 -22 24 7  o 14 174.81  23.13  124.41   17.16  180.49  17.25  71.75   17.25  0.83 
1 1 1 -22 24 8  o 8  77.51   30.31  81.40    29.07  10.08   210.70 90.60   210.70 0.45 
1 1 1 -22 26 1  o 4  41.80   18.70  31.93    262.13 19.71   90.50  48.18   90.50  0.10 
1 1 1 -22 26 2  o 7  77.46   24.91  74.81    180.20 5.07    354.03 73.31   354.03 0.41 
1 1 1 -22 26 3  o 16 405.04  18.17  338.78   197.80 493.17  198.23 195.28  198.23 0.98 
1 1 1 -22 26 4  o 11 200.09  17.82  210.04   178.31 187.52  179.77 6.93    179.77 0.92 
1 1 1 -22 26 5  o 17 154.94  12.05  187.84   164.12 105.08  164.47 66.89   344.47 0.89 
1 1 1 -22 26 6  o 6  49.59   21.48  47.39    94.57  22.42   275.10 62.27   275.10 0.18 
1 1 1 -21 1  1  o 2  547.87  15.53  350.42   90.43  686.57  95.73  361.38  95.73  0.92 
1 1 1 -21 1  2  o 19 184.90  20.48  192.42   152.29 9.70    319.35 261.28  319.35 0.65 
1 1 1 -21 1  3  o 7  425.59  15.06  283.00   115.41 429.16  115.11 89.94   115.11 0.90 
1 1 1 -21 1  4  o 10 765.88  19.13  571.32   341.08 908.53  1.50   332.48  1.50   0.97 
1 1 1 -21 1  5  o 10 97.46   34.48  257.91   172.31 92.90   329.82 235.85  329.82 0.26 
1 1 1 -21 1  6  o 9  884.97  23.47  804.38   251.32 891.75  251.02 41.88   251.02 0.98 
1 1 1 -21 1  7  o 1  808.06  19.61  598.14   290.44 986.56  289.19 394.06  289.19 0.98 
1 1 1 -21 1  8  o 8  253.29  20.43  365.71   323.76 72.60   325.16 306.70  145.16 0.89 
1 1 1 -21 1  9  o 11 407.66  18.31  428.92   50.55  415.88  35.65  69.92   35.65  0.93 
1 1 1 -21 1  10 o 16 819.27  22.48  666.56   110.28 909.17  111.97 203.32  111.97 0.99 
1 1 1 -21 1  11 o 13 195.99  36.02  188.43   96.95  116.04  115.70 55.14   295.70 0.73 
1 1 1 -21 1  12 o 18 146.21  53.35  244.75   111.29 15.41   290.64 261.77  290.64 0.79 
1 1 1 -21 1  13 o 19 161.08  48.95  101.12   93.15  101.78  97.35  5.43    97.35  0.61 
1 1 1 -21 1  14 o 5  161.39  60.20  223.86   315.89 56.54   317.46 160.92  137.46 0.85 
1 1 1 -21 1  15 o 1  181.48  65.02  163.91   349.07 140.26  347.54 3.20    167.54 0.78 
1 1 1 -21 1  16 o 8  291.96  61.41  282.03   293.66 297.04  291.76 49.48   291.76 0.93 
1 1 1 -21 1  17 o 14 188.59  73.93  139.50   115.47 149.09  113.83 29.18   113.83 0.71 
1 1 1 -21 3  1  o 9  922.27  19.56  816.29   252.75 928.08  250.24 41.85   250.24 0.98 
1 1 1 -21 3  2  f 0  590.24  14.58  352.14   201.48 450.78  213.90 0.00    0.00   0.00 
1 1 1 -21 3  3  o 11 256.05  14.92  291.27   233.71 150.74  245.98 37.48   65.98  0.66 
1 1 1 -21 3  4  o 17 475.73  13.88  259.94   19.58  568.54  7.94   282.04  7.94   0.90 
1 1 1 -21 3  5  o 13 985.27  21.10  990.08   9.71   948.63  7.36   48.11   187.36 0.99 
1 1 1 -21 3  6  o 3  422.54  13.92  436.88   303.61 323.29  319.77 148.13  139.77 0.94 
1 1 1 -21 3  7  o 13 240.21  33.60  389.16   236.81 78.68   236.55 248.87  56.55  0.85 
1 1 1 -21 3  8  o 18 661.06  20.52  577.89   78.32  671.96  75.29  52.99   75.29  0.98 
1 1 1 -21 3  9  o 15 523.25  21.19  461.69   290.61 561.95  295.64 118.08  295.64 0.96 
1 1 1 -21 3  10 o 7  339.79  24.00  199.74   106.08 401.85  100.45 227.48  100.45 0.85 
1 1 1 -21 3  11 o 8  464.88  24.23  408.14   58.55  488.99  60.98  82.92   60.98  0.96 
1 1 1 -21 3  12 o 6  250.12  30.76  221.81   26.29  253.99  28.06  71.36   28.06  0.87 
1 1 1 -21 3  13 o 2  186.54  56.17  181.00   293.46 141.62  292.96 10.53   112.96 0.79 
1 1 1 -21 3  14 o 8  171.80  60.49  135.75   177.03 125.52  179.18 10.89   359.18 0.76 
1 1 1 -21 3  15 o 5  400.21  47.23  370.63   306.17 448.31  306.10 120.33  306.10 0.97 
1 1 1 -21 3  16 o 3  305.26  58.45  279.93   339.38 328.31  338.55 84.25   338.55 0.94 
1 1 1 -21 3  17 o 11 182.86  78.00  182.34   293.30 122.75  294.29 36.88   114.29 0.77 
1 1 1 -21 5  1  o 8  126.88  19.20  111.42   286.05 37.17   113.37 127.08  113.37 0.21 
1 1 1 -21 5  2  o 7  999.78  19.31  797.62   196.31 1242.85 205.69 523.54  205.69 0.98 
1 1 1 -21 5  3  o 11 1225.89 21.31  1277.70  159.96 1182.37 160.55 66.02   340.55 0.99 
1 1 1 -21 5  4  o 6  780.53  16.59  868.35   99.94  663.77  98.20  204.48  278.20 0.98 
1 1 1 -21 5  5  o 17 265.08  15.45  432.26   305.31 39.03   311.42 393.72  131.42 0.89 
1 1 1 -21 5  6  o 13 118.01  34.47  228.64   248.97 63.92   68.16  211.68  68.16  0.36 
1 1 1 -21 5  7  o 10 326.95  18.93  530.37   218.08 104.60  219.12 403.72  39.12  0.94 
1 1 1 -21 5  8  o 10 309.58  38.40  250.34   230.76 292.48  252.44 57.75   252.44 0.85 
1 1 1 -21 5  9  o 11 205.13  27.12  87.97    44.50  118.01  61.79  16.63   241.79 0.62 
1 1 1 -21 5  10 o 6  235.54  43.80  290.03   54.22  144.95  55.49  104.57  235.49 0.84 
1 1 1 -21 5  11 o 18 181.05  37.72  184.24   243.71 100.85  220.84 53.09   40.84  0.70 
1 1 1 -21 5  12 o 11 322.80  30.90  350.56   170.77 303.70  170.61 5.63    350.61 0.95 
1 1 1 -21 5  13 o 4  324.47  34.82  319.70   153.72 322.00  156.24 22.87   156.24 0.96 
1 1 1 -21 5  14 o 12 294.07  44.45  315.70   166.13 266.56  166.07 29.23   346.07 0.96 
1 1 1 -21 5  15 o 3  258.61  57.73  280.77   175.73 232.28  175.66 15.13   355.66 0.93 
1 1 1 -21 5  16 o 8  163.51  66.28  176.18   76.88  98.50   77.13  53.22   257.13 0.77 
1 1 1 -21 5  17 o 16 152.98  67.15  45.46    13.64  55.55   14.28  11.85   14.28  0.32 
1 1 1 -21 7  1  o 9  282.85  12.19  304.13   330.20 198.77  339.66 55.62   159.66 0.80 
1 1 1 -21 7  2  o 5  95.95   12.52  229.96   240.08 209.48  39.33  516.84  39.33  0.51 
1 1 1 -21 7  3  f 0  97.44   12.71  149.69   280.49 86.27   326.03 0.00    0.00   0.00 
1 1 1 -21 7  4  o 18 140.42  18.36  410.52   238.00 217.40  51.67  652.88  51.67  0.78 
1 1 1 -21 7  5  o 11 336.59  11.80  289.53   205.36 341.03  200.88 119.59  200.88 0.84 
1 1 1 -21 7  6  o 3  284.12  14.84  304.88   212.37 230.12  224.39 15.06   44.39  0.84 
1 1 1 -21 7  7  o 19 528.91  17.00  552.01   235.28 507.75  235.05 4.96    55.05  0.96 
1 1 1 -21 7  8  o 1  509.29  19.06  566.63   334.57 482.81  331.85 16.97   151.85 0.96 
1 1 1 -21 7  9  o 12 640.25  22.00  686.32   5.47   544.40  0.24   168.44  180.24 0.98 
1 1 1 -21 7  10 o 13 134.89  40.05  97.69    37.04  8.11    16.85  73.72   196.85 0.33 
1 1 1 -21 7  11 o 18 165.06  48.61  107.74   359.86 76.86   354.33 44.93   174.33 0.60 
1 1 1 -21 7  12 o 11 346.92  27.84  377.03   114.20 328.77  109.55 10.63   289.55 0.96 
1 1 1 -21 7  13 o 4  130.28  47.68  108.86   295.83 54.87   295.72 51.59   115.72 0.62 
1 1 1 -21 7  14 o 9  190.97  66.12  155.76   62.83  162.28  72.48  30.16   72.48  0.77 
1 1 1 -21 7  15 o 3  151.52  60.94  127.08   130.28 89.46   129.63 10.70   309.63 0.63 
1 1 1 -21 7  16 o 4  184.47  67.76  98.21    37.01  140.61  41.16  55.49   41.16  0.61 
1 1 1 -21 7  17 o 10 360.34  54.97  245.70   2.17   463.13  1.75   243.98  1.75   0.95 
1 1 1 -21 9  1  o 4  50.20   17.69  456.57   145.90 417.79  333.74 880.86  333.74 0.45 
1 1 1 -21 9  2  o 14 560.97  26.23  627.48   180.75 434.80  186.69 216.19  6.69   0.97 
1 1 1 -21 9  3  o 3  736.54  28.50  604.19   225.77 753.50  228.10 67.39   228.10 0.98 
1 1 1 -21 9  4  f 0  565.83  27.92  406.24   43.69  468.35  28.67  0.00    0.00   0.00 
1 1 1 -21 9  5  o 6  27.62   13.54  76.89    216.22 51.72   26.31  105.49  26.31  0.04 
1 1 1 -21 9  6  o 12 218.80  18.66  291.90   170.55 49.53   157.91 274.73  337.91 0.85 
1 1 1 -21 9  7  o 1  362.81  15.93  361.01   258.12 329.91  255.94 11.88   75.94  0.93 
1 1 1 -21 9  8  o 2  415.94  14.98  391.31   302.88 373.24  301.25 44.96   121.25 0.95 
1 1 1 -21 9  9  o 10 299.41  22.78  320.35   357.67 239.38  357.29 67.05   177.29 0.91 
1 1 1 -21 9  10 o 19 341.73  21.88  307.07   264.16 374.95  263.12 117.12  263.12 0.93 
1 1 1 -21 9  11 o 7  138.09  41.46  163.84   282.55 26.46   277.70 152.03  97.70  0.74 
1 1 1 -21 9  12 o 19 262.59  36.06  272.24   273.57 249.62  271.20 10.47   271.20 0.93 
1 1 1 -21 9  13 o 3  145.04  53.85  54.30    344.92 55.41   337.40 12.34   337.40 0.34 
1 1 1 -21 9  14 o 17 118.40  54.46  78.12    144.48 28.28   150.30 23.37   330.30 0.34 
1 1 1 -21 9  15 o 1  123.18  54.83  68.90    167.88 38.62   166.17 26.17   346.17 0.42 
1 1 1 -21 9  16 o 3  158.13  64.10  131.73   350.80 101.38  351.32 17.12   171.32 0.70 
1 1 1 -21 11 1  f 0  242.12  13.10  149.56   56.76  250.92  45.84  0.00    0.00   0.00 
1 1 1 -21 11 2  o 8  720.88  40.47  646.44   66.08  775.09  70.89  142.84  70.89  0.98 
1 1 1 -21 11 3  o 18 420.78  34.60  377.72   80.65  397.89  81.83  8.88    81.83  0.94 
1 1 1 -21 11 4  o 9  691.89  25.08  630.57   247.35 745.61  248.38 139.57  248.38 0.98 
1 1 1 -21 11 5  o 9  361.77  6.71   380.79   244.13 337.19  231.79 7.99    231.79 0.92 
1 1 1 -21 11 6  o 10 132.07  20.10  24.72    281.52 0.45    137.64 35.30   137.64 0.13 
1 1 1 -21 11 7  o 4  751.70  16.45  660.15   275.23 837.96  275.89 198.37  275.89 0.98 
1 1 1 -21 11 8  o 1  726.85  18.37  627.30   278.74 803.35  282.40 177.68  282.40 0.98 
1 1 1 -21 11 9  o 13 301.26  27.07  189.47   317.00 310.23  314.59 78.45   314.59 0.90 
1 1 1 -21 11 10 o 16 293.53  24.38  341.02   318.18 221.13  317.34 113.09  137.34 0.95 
1 1 1 -21 11 11 o 12 288.23  27.61  223.32   233.44 341.28  236.50 151.43  236.50 0.92 
1 1 1 -21 11 12 f 0  202.06  33.82  117.97   27.39  124.24  30.29  0.00    0.00   0.00 
1 1 1 -21 11 13 o 14 358.14  27.92  345.06   98.22  376.27  99.58  56.21   99.58  0.97 
1 1 1 -21 11 14 o 14 173.96  71.28  209.15   121.29 100.85  125.23 77.40   305.23 0.80 
1 1 1 -21 11 15 o 4  120.77  53.66  65.26    97.44  36.04   95.74  23.96   275.74 0.40 
1 1 1 -21 11 16 o 8  104.14  49.98  55.11    327.41 15.85   330.81 30.07   150.81 0.30 
1 1 1 -21 13 1  o 8  530.92  9.37   515.36   229.42 508.39  228.47 9.86    48.47  0.97 
1 1 1 -21 13 2  f 0  630.85  29.08  690.08   277.48 675.04  277.73 0.00    0.00   0.00 
1 1 1 -21 13 3  o 11 578.07  29.11  457.14   341.79 670.46  343.10 226.85  343.10 0.96 
1 1 1 -21 13 4  f 0  190.77  41.24  9.15     186.97 51.33   185.26 0.00    0.00   0.00 
1 1 1 -21 13 5  o 13 133.73  17.56  345.21   241.47 130.78  59.11  472.57  59.11  0.79 
1 1 1 -21 13 6  o 18 501.44  12.10  499.96   306.06 453.40  301.95 65.31   121.95 0.97 
1 1 1 -21 13 7  o 1  188.19  21.05  152.68   48.59  108.16  60.55  16.76   240.55 0.62 
1 1 1 -21 13 8  o 13 277.26  20.34  352.42   100.66 205.20  98.85  101.57  278.85 0.92 
1 1 1 -21 13 9  o 13 114.29  41.42  13.74    248.03 4.27    267.69 27.21   87.69  0.16 
1 1 1 -21 13 10 o 1  124.41  37.38  147.49   75.24  28.54   80.10  117.77  260.10 0.70 
1 1 1 -21 13 11 o 7  99.44   38.79  76.77    167.07 8.57    150.45 73.37   330.45 0.46 
1 1 1 -21 13 12 o 4  125.12  42.10  100.45   144.89 62.04   147.17 36.21   327.17 0.64 
1 1 1 -21 13 13 o 1  93.78   43.20  104.93   123.89 2.64    120.47 85.29   300.47 0.48 
1 1 1 -21 13 14 o 7  124.48  51.81  157.75   339.36 40.67   339.50 93.28   159.50 0.70 
1 1 1 -21 13 15 o 4  124.22  53.74  52.15    298.80 35.22   298.30 9.88    118.30 0.32 
1 1 1 -21 15 1  o 7  239.41  11.69  157.20   81.40  200.15  85.31  47.31   85.31  0.74 
1 1 1 -21 15 2  o 14 458.74  10.37  405.97   140.01 531.57  144.34 194.56  144.34 0.95 
1 1 1 -21 15 3  o 12 96.57   20.92  411.46   118.74 258.01  294.85 662.22  294.85 0.76 
1 1 1 -21 15 4  o 9  506.33  10.08  419.12   99.42  535.63  97.16  93.85   97.16  0.97 
1 1 1 -21 15 5  o 18 190.14  11.33  110.50   222.70 104.09  222.42 13.82   222.42 0.51 
1 1 1 -21 15 6  o 18 103.64  22.56  138.51   226.63 39.03   33.62  175.63  33.62  0.47 
1 1 1 -21 15 7  o 15 309.69  15.74  255.10   263.42 319.40  260.72 65.10   260.72 0.93 
1 1 1 -21 15 8  f 0  92.59   33.30  69.32    325.27 44.74   334.28 0.00    0.00   0.00 
1 1 1 -21 15 9  o 8  80.50   33.09  118.77   35.29  29.37   217.95 125.65  217.95 0.42 
1 1 1 -21 15 10 o 7  71.43   31.98  112.57   92.30  42.34   271.59 150.80  271.59 0.46 
1 1 1 -21 15 11 o 12 263.55  26.72  235.97   331.53 276.86  329.14 55.43   329.14 0.95 
1 1 1 -21 15 12 o 7  284.03  27.70  375.49   286.71 221.58  287.69 105.14  107.69 0.97 
1 1 1 -21 15 13 o 8  138.76  49.75  97.76    153.87 76.81   152.78 4.94    332.78 0.57 
1 1 1 -21 15 14 o 11 157.63  53.30  67.01    151.39 96.84   153.34 36.90   153.34 0.50 
1 1 1 -21 15 15 o 9  176.93  57.02  151.38   147.39 147.35  146.93 11.81   146.93 0.80 
1 1 1 -21 17 1  o 11 315.72  8.20   289.39   138.94 360.15  136.23 158.45  136.23 0.89 
1 1 1 -21 17 2  o 13 298.73  11.82  378.68   122.61 180.14  118.30 201.98  298.30 0.94 
1 1 1 -21 17 3  o 16 110.91  16.93  80.27    153.43 2.96    355.00 56.79   355.00 0.23 
1 1 1 -21 17 4  o 11 468.78  12.12  447.78   36.18  471.90  34.32  33.30   34.32  0.97 
1 1 1 -21 17 5  o 16 193.53  10.30  187.17   97.65  140.98  106.48 40.07   286.48 0.83 
1 1 1 -21 17 6  o 15 109.68  19.93  109.74   75.78  11.10   65.86  86.61   245.86 0.50 
1 1 1 -21 17 7  o 2  93.90   30.98  66.98    91.91  0.27    88.68  29.11   268.68 0.16 
1 1 1 -21 17 8  f 0  182.10  34.60  113.05   70.24  125.28  73.32  0.00    0.00   0.00 
1 1 1 -21 17 9  o 7  157.50  26.09  155.93   230.65 128.04  224.43 1.63    224.43 0.81 
1 1 1 -21 17 10 o 13 330.70  22.08  257.12   266.44 411.16  266.93 188.42  266.93 0.96 
1 1 1 -21 17 11 o 18 77.26   33.57  95.47    260.67 17.89   84.04  104.82  84.04  0.45 
1 1 1 -21 17 12 o 12 164.63  43.19  139.25   224.25 137.61  221.59 20.62   221.59 0.77 
1 1 1 -21 17 13 o 4  184.78  44.50  207.02   165.14 140.37  167.92 46.54   347.92 0.89 
1 1 1 -21 17 14 o 4  187.23  56.81  87.44    226.48 167.41  229.32 86.70   229.32 0.66 
1 1 1 -21 19 1  o 9  220.53  10.80  125.95   187.66 236.19  181.22 134.92  181.22 0.77 
1 1 1 -21 19 2  o 7  203.93  11.95  101.54   185.54 204.21  192.14 92.02   192.14 0.78 
1 1 1 -21 19 3  o 1  337.59  12.38  441.74   113.23 225.16  112.82 205.24  292.82 0.97 
1 1 1 -21 19 4  o 6  169.91  15.50  218.15   101.93 96.34   102.34 104.07  282.34 0.87 
1 1 1 -21 19 5  o 12 102.01  18.56  35.03    205.79 4.11    171.20 7.45    351.20 0.08 
1 1 1 -21 19 6  o 14 222.52  13.08  188.51   143.64 213.08  151.00 18.60   151.00 0.92 
1 1 1 -21 19 7  o 14 481.98  23.65  444.25   147.55 537.40  147.19 127.30  147.19 0.98 
1 1 1 -21 19 8  o 6  237.04  18.96  209.37   189.00 253.85  182.32 65.83   182.32 0.93 
1 1 1 -21 19 9  o 6  169.99  29.62  124.66   305.33 162.92  302.10 52.15   302.10 0.81 
1 1 1 -21 19 10 o 4  257.46  20.88  209.20   263.56 303.51  264.50 127.89  264.50 0.93 
1 1 1 -21 19 11 o 7  296.64  20.04  380.12   278.24 248.24  278.45 78.25   98.45  0.97 
1 1 1 -21 19 12 f 0  203.34  33.67  205.06   278.27 178.45  279.35 0.00    0.00   0.00 
1 1 1 -21 19 13 f 0  75.65   34.28  47.63    94.96  42.01   91.86  0.00    0.00   0.00 
1 1 1 -21 21 1  o 17 87.49   31.81  174.29   82.18  37.32   270.30 188.77  270.30 0.65 
1 1 1 -21 21 2  o 1  134.02  22.77  99.93    272.99 81.45   273.10 27.98   93.10  0.71 
1 1 1 -21 21 3  o 4  256.73  11.85  200.64   188.22 294.17  187.10 111.74  187.10 0.93 
1 1 1 -21 21 4  o 6  67.69   21.08  100.85   230.17 32.51   49.19  122.64  49.19  0.43 
1 1 1 -21 21 5  o 13 122.90  27.65  114.33   310.29 69.22   314.36 22.62   134.36 0.66 
1 1 1 -21 21 6  o 14 62.72   27.89  69.02    49.02  26.57   224.44 92.28   224.44 0.31 
1 1 1 -21 21 7  o 15 45.16   21.66  113.30   303.53 72.08   123.58 177.33  123.58 0.37 
1 1 1 -21 21 8  o 12 144.56  21.70  114.57   279.99 117.41  280.43 18.29   280.43 0.75 
1 1 1 -21 21 9  o 11 243.66  18.24  298.28   142.83 202.91  142.76 58.07   322.76 0.95 
1 1 1 -21 21 10 o 2  245.50  19.91  204.41   139.10 271.71  138.11 84.96   138.11 0.93 
1 1 1 -21 21 11 o 6  134.55  38.17  117.25   173.16 87.04   176.70 16.88   356.70 0.71 
1 1 1 -21 21 12 o 12 140.75  40.51  165.60   8.75   81.53   5.75   67.10   185.75 0.82 
1 1 1 -21 23 1  o 2  171.22  11.42  214.63   308.49 114.05  307.27 84.38   127.27 0.91 
1 1 1 -21 23 2  f 0  324.99  12.25  246.28   277.47 229.21  278.24 0.00    0.00   0.00 
1 1 1 -21 23 3  o 11 79.70   23.86  54.73    335.26 0.53    332.33 32.39   152.33 0.21 
1 1 1 -21 23 4  o 1  214.24  13.34  141.37   141.52 259.71  144.90 145.34  144.90 0.87 
1 1 1 -21 23 5  o 5  197.66  15.23  168.11   178.17 203.10  179.04 51.85   179.04 0.90 
1 1 1 -21 23 6  o 4  127.90  19.15  56.91    321.52 65.32   312.71 20.47   312.71 0.43 
1 1 1 -21 23 7  o 9  66.85   26.16  121.63   185.18 41.80   6.47   150.33  6.47   0.50 
1 1 1 -21 23 8  f 0  178.19  15.52  221.74   275.25 192.69  277.36 0.00    0.00   0.00 
1 1 1 -21 23 9  o 8  72.11   28.31  77.75    350.88 13.97   175.23 80.48   175.23 0.36 
1 1 1 -21 23 10 o 8  178.80  25.11  127.64   11.51  190.65  12.48  86.27   12.48  0.83 
1 1 1 -21 25 1  o 3  225.14  12.90  209.96   49.85  241.32  47.69  66.88   47.69  0.92 
1 1 1 -21 25 2  o 2  126.09  14.32  142.41   61.45  74.47   61.24  48.37   241.24 0.78 
1 1 1 -21 25 3  o 5  160.48  15.38  160.57   291.62 133.31  292.00 10.15   112.00 0.86 
1 1 1 -21 25 4  o 4  69.79   23.27  89.96    54.99  21.54   232.87 101.25  232.87 0.42 
1 1 1 -21 25 5  o 1  78.07   23.60  56.68    10.44  2.96    193.35 61.02   193.35 0.35 
1 1 1 -21 25 6  o 9  112.03  25.74  102.13   306.72 52.71   308.18 35.19   128.18 0.63 
1 1 1 -21 25 7  f 0  201.93  15.06  133.60   342.74 113.64  343.03 0.00    0.00   0.00 
1 1 1 -21 25 8  o 4  138.15  24.47  149.11   117.59 94.61   115.85 38.40   295.85 0.82 
1 1 1 -21 27 1  o 15 175.68  11.70  185.08   111.67 153.09  112.58 10.20   292.58 0.90 
1 1 1 -21 27 2  o 3  87.53   18.48  70.22    22.12  14.44   23.10  45.59   203.10 0.43 
1 1 1 -21 27 3  o 18 98.06   22.46  71.44    218.50 30.41   214.65 36.07   34.65  0.49 
1 1 1 -21 27 4  o 15 68.10   25.05  40.17    26.52  8.56    194.18 47.52   194.18 0.22 
1 1 1 -21 27 5  o 3  50.72   22.68  60.19    296.89 30.95   116.02 86.65   116.02 0.24 
1 1 1 -20 0  1  o 7  1433.57 35.37  1198.31  180.00 1569.75 180.00 272.35  180.00 1.00 
1 1 1 -20 0  2  o 15 1241.46 40.76  1428.07  180.00 1201.43 180.00 80.07   0.00   1.00 
1 1 1 -20 0  3  o 7  1654.78 33.84  1852.63  180.00 1620.34 180.00 68.87   0.00   1.00 
1 1 1 -20 0  4  o 4  138.30  44.39  84.38    180.00 101.99  0.00   371.62  0.00   0.61 
1 1 1 -20 0  5  x 7  ?       ?      622.16   180.00 558.43  180.00 0.00    0.00   0.00 
1 1 1 -20 0  6  o 19 110.99  50.29  159.75   180.00 107.06  360.00 296.19  360.00 0.37 
1 1 1 -20 0  7  o 14 203.41  34.64  142.68   180.00 61.63   180.00 39.42   360.00 0.40 
1 1 1 -20 0  8  o 4  211.09  36.01  12.06    180.00 91.88   180.00 12.96   0.00   0.47 
1 1 1 -20 0  9  o 8  70.79   45.72  204.14   180.00 102.11  0.00   238.06  0.00   0.24 
1 1 1 -20 0  10 o 18 73.96   47.82  194.37   0.00   136.63  180.00 327.88  180.00 0.37 
1 1 1 -20 0  11 o 15 169.09  69.03  11.18    0.00   41.59   180.00 35.51   0.00   0.35 
1 1 1 -20 0  12 o 18 111.15  71.30  80.13    0.00   21.65   180.00 126.39  180.00 0.37 
1 1 1 -20 0  13 o 6  125.86  72.25  132.47   180.00 28.68   180.00 69.89   0.00   0.51 
1 1 1 -20 0  14 o 14 99.40   67.28  38.91    180.00 3.21    180.00 32.10   360.00 0.19 
1 1 1 -20 0  15 o 13 174.36  93.96  83.48    180.00 112.49  180.00 49.63   180.00 0.50 
1 1 1 -20 0  16 o 2  180.29  99.77  226.47   0.00   142.03  0.00   50.06   180.00 0.93 
1 1 1 -20 0  17 o 6  128.48  79.77  41.34    0.00   35.76   0.00   5.90    180.00 0.30 
1 1 1 -20 0  18 x 5  ?       ?      65.89    180.00 59.78   180.00 0.00    0.00   0.00 
1 1 1 -20 2  1  o 1  1096.89 22.41  1077.39  173.70 1312.08 165.72 460.28  165.72 0.99 
1 1 1 -20 2  2  o 19 466.84  13.47  601.98   144.77 341.90  149.08 202.54  329.08 0.95 
1 1 1 -20 2  3  o 3  1020.65 20.30  856.27   52.72  1180.17 50.72  350.14  50.72  0.98 
1 1 1 -20 2  4  o 5  579.28  16.29  291.56   188.43 786.11  183.21 513.78  183.21 0.91 
1 1 1 -20 2  5  o 5  495.28  14.29  443.26   105.30 439.08  108.58 57.29   288.58 0.94 
1 1 1 -20 2  6  o 16 551.36  19.04  523.44   231.56 510.06  239.07 33.95   59.07  0.96 
1 1 1 -20 2  7  o 19 403.18  15.91  412.06   106.21 373.53  108.75 8.73    108.75 0.92 
1 1 1 -20 2  8  o 6  567.62  21.32  612.35   77.34  492.90  77.48  113.45  257.48 0.97 
1 1 1 -20 2  9  o 14 439.91  21.41  522.06   67.85  308.57  74.84  226.33  254.84 0.96 
1 1 1 -20 2  10 o 10 657.93  21.97  529.22   115.52 739.22  119.74 195.08  119.74 0.98 
1 1 1 -20 2  11 o 10 320.08  28.86  394.99   5.04   234.21  356.83 125.04  176.83 0.93 
1 1 1 -20 2  12 o 9  181.33  42.93  71.02    326.10 87.55   286.79 7.61    286.79 0.46 
1 1 1 -20 2  13 o 11 211.71  70.12  124.64   327.24 170.90  315.63 42.10   315.63 0.71 
1 1 1 -20 2  14 o 4  142.40  58.18  22.71    51.94  24.22   91.77  0.06    91.77  0.17 
1 1 1 -20 2  15 o 15 280.73  55.65  258.25   267.79 290.15  267.39 57.16   267.39 0.93 
1 1 1 -20 2  16 o 12 218.05  70.37  391.13   261.37 67.65   259.89 267.92  79.89  0.92 
1 1 1 -20 2  17 o 4  186.01  78.94  131.92   257.71 133.50  254.55 21.60   254.55 0.66 
1 1 1 -20 2  18 o 10 185.64  82.16  96.23    26.92  119.98  30.24  34.61   30.24  0.55 
1 1 1 -20 4  1  o 7  361.18  13.44  381.11   217.99 323.41  208.97 12.57   208.97 0.88 
1 1 1 -20 4  2  o 17 1030.36 16.82  971.87   230.17 993.90  226.83 48.19   46.83  0.99 
1 1 1 -20 4  3  o 17 533.96  14.36  541.53   308.47 564.47  309.78 121.04  309.78 0.94 
1 1 1 -20 4  4  o 16 411.72  12.92  619.55   94.75  198.55  88.23  379.49  268.23 0.94 
1 1 1 -20 4  5  o 5  390.89  14.29  516.97   318.78 206.52  307.49 315.82  127.49 0.93 
1 1 1 -20 4  6  o 2  463.36  15.95  432.03   154.10 431.40  152.46 4.74    332.46 0.94 
1 1 1 -20 4  7  o 12 380.03  16.65  503.55   133.27 334.55  136.19 23.79   316.19 0.91 
1 1 1 -20 4  8  o 11 900.31  22.70  844.51   122.51 866.10  126.76 45.51   306.76 0.99 
1 1 1 -20 4  9  o 14 453.37  20.47  299.57   185.41 545.29  186.53 249.11  186.53 0.93 
1 1 1 -20 4  10 o 8  352.45  23.20  361.40   101.99 320.04  103.49 10.79   283.49 0.92 
1 1 1 -20 4  11 o 17 171.15  40.18  104.64   118.72 59.19   109.56 49.66   289.56 0.49 
1 1 1 -20 4  12 o 1  213.77  48.27  187.51   78.07  164.52  73.07  4.33    253.07 0.78 
1 1 1 -20 4  13 o 14 125.88  53.01  118.56   54.70  27.69   52.84  74.01   232.84 0.51 
1 1 1 -20 4  14 o 13 161.26  60.01  139.75   31.45  101.56  31.74  22.86   211.74 0.70 
1 1 1 -20 4  15 o 13 139.91  59.82  176.37   41.15  54.21   40.81  103.08  220.81 0.76 
1 1 1 -20 4  16 o 1  382.51  45.93  317.66   27.53  468.09  28.27  200.76  28.27  0.96 
1 1 1 -20 4  17 o 15 149.85  71.62  86.03    279.29 68.54   277.84 12.47   97.84  0.50 
1 1 1 -20 4  18 x 5  ?       ?      233.61   137.77 216.70  137.66 0.00    0.00   0.00 
1 1 1 -20 6  1  o 10 429.00  13.81  626.33   259.48 191.53  278.85 431.98  98.85  0.95 
1 1 1 -20 6  2  o 6  395.95  12.23  310.81   191.88 399.07  198.32 100.46  198.32 0.88 
1 1 1 -20 6  3  o 18 454.59  10.97  403.03   111.98 479.34  97.79  128.63  97.79  0.91 
1 1 1 -20 6  4  o 12 643.65  12.09  702.32   324.45 661.40  320.98 82.22   320.98 0.96 
1 1 1 -20 6  5  o 7  679.32  16.03  470.80   55.33  735.76  68.35  157.37  68.35  0.97 
1 1 1 -20 6  6  o 1  307.79  14.09  340.09   94.86  207.21  96.28  124.54  276.28 0.88 
1 1 1 -20 6  7  o 17 830.83  18.55  632.93   226.20 973.50  221.45 318.72  221.45 0.98 
1 1 1 -20 6  8  o 1  707.29  30.61  619.42   245.54 754.01  247.02 125.49  247.02 0.98 
1 1 1 -20 6  9  o 13 310.03  23.50  114.57   331.72 327.42  349.90 151.46  349.90 0.81 
1 1 1 -20 6  10 o 10 324.42  24.66  323.56   234.26 284.79  239.56 22.70   59.56  0.91 
1 1 1 -20 6  11 o 17 181.25  37.64  140.15   231.73 91.86   243.21 37.60   63.21  0.61 
1 1 1 -20 6  12 o 15 105.58  43.43  136.36   186.64 39.48   12.82  199.79  12.82  0.57 
1 1 1 -20 6  13 o 8  267.35  42.96  229.57   303.44 270.61  305.79 50.47   305.79 0.92 
1 1 1 -20 6  14 o 2  159.08  59.28  210.52   192.31 61.53   187.28 143.88  7.28   0.84 
1 1 1 -20 6  15 o 17 167.07  63.26  199.28   140.73 93.56   139.79 87.33   319.79 0.82 
1 1 1 -20 6  16 o 13 234.69  77.29  145.51   65.81  235.73  66.32  106.73  66.32  0.78 
1 1 1 -20 6  17 o 10 163.43  69.31  132.67   77.58  104.93  79.97  13.15   259.97 0.68 
1 1 1 -20 8  1  o 16 150.32  15.45  393.58   282.83 162.82  109.27 542.53  109.27 0.72 
1 1 1 -20 8  2  o 11 847.47  31.80  950.27   204.88 876.29  205.18 92.52   205.18 0.98 
1 1 1 -20 8  3  o 2  248.34  24.60  290.32   282.63 122.41  302.11 129.85  122.11 0.75 
1 1 1 -20 8  4  o 6  318.78  23.78  240.44   288.79 292.18  283.45 106.88  283.45 0.75 
1 1 1 -20 8  5  o 19 802.34  13.13  653.07   235.71 904.93  243.23 240.65  243.23 0.98 
1 1 1 -20 8  6  o 12 69.50   27.35  281.67   278.23 140.50  107.26 318.23  107.26 0.27 
1 1 1 -20 8  7  o 9  481.44  12.39  355.28   264.12 524.19  268.81 137.88  268.81 0.95 
1 1 1 -20 8  8  o 2  94.89   36.34  185.78   252.66 115.46  58.73  314.21  58.73  0.44 
1 1 1 -20 8  9  o 13 118.21  38.60  208.98   164.49 70.01   352.78 268.18  352.78 0.54 
1 1 1 -20 8  10 o 11 86.72   37.17  74.94    358.29 27.70   145.63 78.40   145.63 0.13 
1 1 1 -20 8  11 o 6  227.46  38.81  172.01   25.09  199.09  20.93  45.32   20.93  0.78 
1 1 1 -20 8  12 o 10 102.74  45.78  107.65   242.50 7.41    83.53  94.56   83.53  0.39 
1 1 1 -20 8  13 o 7  142.45  47.86  164.91   9.36   53.75   10.90  114.54  190.90 0.78 
1 1 1 -20 8  14 f 0  228.91  77.99  157.71   117.40 146.79  121.71 0.00    0.00   0.00 
1 1 1 -20 8  15 f 0  173.88  62.87  96.34    254.73 79.26   256.14 0.00    0.00   0.00 
1 1 1 -20 8  16 o 10 128.85  54.62  96.06    353.21 53.92   352.51 29.28   172.51 0.53 
1 1 1 -20 8  17 o 3  194.23  72.68  162.28   26.25  157.59  25.48  7.39    25.48  0.79 
1 1 1 -20 10 1  o 15 391.37  11.22  367.25   4.64   361.39  10.66  12.30   10.66  0.91 
1 1 1 -20 10 2  o 12 131.80  39.44  84.02    26.26  29.43   205.07 119.39  205.07 0.23 
1 1 1 -20 10 3  o 16 499.08  25.55  334.79   120.82 545.77  127.00 156.21  127.00 0.94 
1 1 1 -20 10 4  o 1  666.00  28.94  641.96   262.28 593.72  263.45 111.70  83.45  0.98 
1 1 1 -20 10 5  o 19 140.53  18.39  192.79   192.04 29.50   3.22   193.13  3.22   0.48 
1 1 1 -20 10 6  o 1  67.96   26.76  76.86    276.39 49.63   129.25 114.16  129.25 0.11 
1 1 1 -20 10 7  o 9  799.10  17.87  881.26   268.27 728.04  266.73 120.44  86.73  0.99 
1 1 1 -20 10 8  o 4  189.37  25.01  93.07    242.98 28.50   309.76 1.14    309.76 0.15 
1 1 1 -20 10 9  o 3  129.64  43.67  71.66    91.09  1.35    264.60 37.11   264.60 0.13 
1 1 1 -20 10 10 o 8  237.22  31.83  216.02   150.20 181.53  146.97 43.11   326.97 0.86 
1 1 1 -20 10 11 o 12 96.31   39.57  144.72   90.93  42.16   271.68 182.22  271.68 0.51 
1 1 1 -20 10 12 o 2  227.82  30.80  197.45   83.13  241.39  77.01  84.79   77.01  0.87 
1 1 1 -20 10 13 o 3  365.30  28.37  369.85   84.44  360.07  85.33  9.31    85.33  0.97 
1 1 1 -20 10 14 o 7  129.35  57.25  113.51   26.33  51.82   23.30  36.73   203.30 0.54 
1 1 1 -20 10 15 o 10 359.34  37.99  288.66   10.00  439.08  11.63  188.38  11.63  0.96 
1 1 1 -20 10 16 o 6  278.17  57.90  253.74   69.90  295.12  69.21  75.31   69.21  0.93 
1 1 1 -20 10 17 o 10 155.90  66.45  117.84   162.77 96.44   158.21 7.09    338.21 0.64 
1 1 1 -20 12 1  o 10 143.28  14.74  369.05   228.01 185.21  45.11  598.07  45.11  0.79 
1 1 1 -20 12 2  o 13 647.49  27.99  614.22   169.56 599.06  161.93 64.08   341.93 0.97 
1 1 1 -20 12 3  o 17 457.73  26.46  273.15   105.09 484.14  101.61 110.48  101.61 0.94 
1 1 1 -20 12 4  o 1  360.73  25.45  130.38   314.03 408.30  330.13 200.09  330.13 0.85 
1 1 1 -20 12 5  f 0  495.87  12.07  398.24   17.76  372.41  21.38  0.00    0.00   0.00 
1 1 1 -20 12 6  o 17 557.69  11.37  635.26   4.89   450.37  2.42   186.60  182.42 0.97 
1 1 1 -20 12 7  f 0  443.28  15.31  607.32   350.30 575.45  346.79 0.00    0.00   0.00 
1 1 1 -20 12 8  o 6  353.55  12.42  283.06   280.69 352.05  289.20 50.60   289.20 0.92 
1 1 1 -20 12 9  o 13 102.74  41.03  54.25    305.52 18.10   108.86 77.83   108.86 0.20 
1 1 1 -20 12 10 o 16 97.57   37.75  166.56   206.59 29.83   22.65  141.79  22.65  0.42 
1 1 1 -20 12 11 o 14 102.02  39.66  27.86    153.89 2.97    151.27 23.85   331.27 0.15 
1 1 1 -20 12 12 o 5  342.14  25.47  390.64   62.53  288.51  62.96  88.12   242.96 0.97 
1 1 1 -20 12 13 f 0  199.97  37.99  254.48   119.11 234.57  119.27 0.00    0.00   0.00 
1 1 1 -20 12 14 o 13 138.56  61.22  117.41   182.18 63.80   182.31 33.26   2.31   0.58 
1 1 1 -20 12 15 o 3  127.19  54.92  47.92    299.04 31.08   288.85 6.45    108.85 0.27 
1 1 1 -20 12 16 o 10 152.45  61.96  73.03    20.14  81.03   22.55  15.75   22.55  0.48 
1 1 1 -20 14 1  o 4  229.08  12.86  101.20   129.30 159.50  124.55 15.30   124.55 0.66 
1 1 1 -20 14 2  o 14 260.07  11.56  269.37   154.48 158.21  144.68 136.97  324.68 0.87 
1 1 1 -20 14 3  o 13 89.90   11.74  75.50    32.80  68.96   196.94 190.40  196.94 0.29 
1 1 1 -20 14 4  o 18 364.25  8.83   482.20   197.96 225.17  192.02 239.78  12.02  0.95 
1 1 1 -20 14 5  o 7  163.34  13.91  28.00    80.97  35.56   51.64  35.79   231.64 0.33 
1 1 1 -20 14 6  o 8  354.29  13.48  372.45   12.17  278.73  10.97  108.43  190.97 0.94 
1 1 1 -20 14 7  o 3  199.83  19.37  79.58    146.80 127.85  162.23 0.13    342.23 0.64 
1 1 1 -20 14 8  o 12 439.51  15.65  379.83   3.37   453.37  5.86   60.93   5.86   0.96 
1 1 1 -20 14 9  o 13 187.78  16.08  212.79   13.81  118.69  12.13  81.11   192.13 0.85 
1 1 1 -20 14 10 o 18 472.43  17.40  455.44   103.97 488.65  106.76 50.94   106.76 0.98 
1 1 1 -20 14 11 o 13 71.45   32.93  87.68    170.00 28.55   350.81 105.03  350.81 0.34 
1 1 1 -20 14 12 o 5  245.93  33.97  112.65   272.25 314.17  265.74 198.55  265.74 0.87 
1 1 1 -20 14 13 o 5  192.70  37.05  187.19   106.27 181.93  107.27 27.02   107.27 0.87 
1 1 1 -20 14 14 o 12 119.56  53.42  142.18   91.75  31.62   94.41  94.47   274.41 0.66 
1 1 1 -20 14 15 o 5  208.08  56.29  144.22   146.22 211.72  145.49 79.73   145.49 0.83 
1 1 1 -20 14 16 x 9  ?       ?      121.23   61.50  111.06  62.99  0.00    0.00   0.00 
1 1 1 -20 16 1  o 9  233.02  11.77  234.74   59.90  160.62  67.05  62.24   247.05 0.82 
1 1 1 -20 16 2  o 6  442.97  12.62  425.31   117.57 471.37  120.38 101.90  120.38 0.95 
1 1 1 -20 16 3  o 2  218.60  8.80   164.49   120.52 153.79  124.81 25.51   304.81 0.76 
1 1 1 -20 16 4  o 1  473.57  12.66  372.40   30.12  553.48  34.73  205.50  34.73  0.95 
1 1 1 -20 16 5  o 5  430.59  12.18  407.79   315.76 425.94  315.94 28.39   315.94 0.96 
1 1 1 -20 16 6  o 9  310.99  14.31  301.42   224.42 307.74  214.30 46.34   214.30 0.92 
1 1 1 -20 16 7  o 19 80.87   31.16  20.70    153.80 4.23    60.75  13.43   60.75  0.03 
1 1 1 -20 16 8  o 8  223.09  35.60  282.98   119.92 153.47  118.69 95.60   298.69 0.90 
1 1 1 -20 16 9  o 18 178.74  23.97  181.08   202.35 138.35  210.84 27.44   30.84  0.85 
1 1 1 -20 16 10 o 14 82.98   34.20  42.83    119.38 7.19    279.53 61.58   279.53 0.28 
1 1 1 -20 16 11 o 3  242.82  35.95  158.35   275.23 279.17  278.29 116.56  278.29 0.91 
1 1 1 -20 16 12 o 8  244.05  31.78  210.25   318.05 267.86  318.53 85.26   318.53 0.92 
1 1 1 -20 16 13 o 16 135.87  42.48  117.18   44.14  81.63   38.49  12.09   218.49 0.65 
1 1 1 -20 16 14 o 4  106.07  48.98  163.08   349.33 3.05    351.45 140.43  171.45 0.69 
1 1 1 -20 16 15 o 12 117.91  51.15  68.64    229.57 39.27   222.00 25.17   42.00  0.44 
1 1 1 -20 18 1  o 12 471.07  12.50  549.77   246.96 399.04  242.90 117.98  62.90  0.97 
1 1 1 -20 18 2  o 12 153.18  17.10  175.72   292.74 31.65   297.49 161.06  117.49 0.73 
1 1 1 -20 18 3  o 14 367.84  12.05  316.90   30.02  386.01  30.33  78.47   30.33  0.94 
1 1 1 -20 18 4  o 9  620.22  14.84  598.96   352.38 608.53  352.29 3.98    172.29 0.98 
1 1 1 -20 18 5  o 17 56.85   25.30  20.28    153.65 10.11   233.64 24.39   233.64 0.04 
1 1 1 -20 18 6  o 15 178.79  17.39  162.24   116.32 130.77  112.91 31.74   292.91 0.82 
1 1 1 -20 18 7  o 7  274.34  16.02  218.12   84.96  300.63  84.07  92.09   84.07  0.93 
1 1 1 -20 18 8  o 16 197.59  18.11  182.59   150.99 176.14  153.54 1.20    153.54 0.89 
1 1 1 -20 18 9  o 3  90.93   32.93  44.48    277.94 5.48    282.15 41.04   102.15 0.29 
1 1 1 -20 18 10 o 1  183.28  31.92  208.20   271.86 144.20  272.13 40.69   92.13  0.90 
1 1 1 -20 18 11 o 15 90.20   35.47  52.03    213.34 6.46    210.34 46.45   30.34  0.33 
1 1 1 -20 18 12 o 10 217.25  33.20  239.73   196.85 192.35  197.09 16.24   17.09  0.92 
1 1 1 -20 18 13 o 3  90.49   40.88  94.09    183.48 0.15    6.24   91.66   6.24   0.50 
1 1 1 -20 18 14 o 19 224.09  51.16  207.20   279.75 215.48  278.97 26.21   278.97 0.90 
1 1 1 -20 20 1  o 18 124.15  31.01  99.91    119.39 34.26   109.71 64.80   289.71 0.54 
1 1 1 -20 20 2  o 5  184.43  12.84  142.18   263.07 155.27  264.47 7.89    264.47 0.82 
1 1 1 -20 20 3  f 0  148.35  16.64  83.48    77.08  72.67   66.85  0.00    0.00   0.00 
1 1 1 -20 20 4  o 17 282.66  11.93  254.76   273.92 271.21  268.19 7.52    268.19 0.95 
1 1 1 -20 20 5  o 10 87.19   31.54  87.24    152.21 12.17   334.44 92.94   334.44 0.39 
1 1 1 -20 20 6  x 11 ?       ?      99.49    192.82 69.21   189.89 0.00    0.00   0.00 
1 1 1 -20 20 7  o 16 242.01  16.62  245.45   230.92 235.90  229.36 17.75   229.36 0.94 
1 1 1 -20 20 8  o 8  142.34  23.54  144.57   179.46 102.00  176.32 27.87   356.32 0.81 
1 1 1 -20 20 9  o 2  211.33  22.55  181.64   1.41   221.05  359.86 58.88   359.86 0.91 
1 1 1 -20 20 10 o 10 211.25  18.47  266.41   353.70 161.70  352.08 72.79   172.08 0.94 
1 1 1 -20 20 11 o 11 189.76  31.16  263.50   3.92   117.82  3.19   114.64  183.19 0.92 
1 1 1 -20 20 12 o 13 76.36   33.30  75.37    303.99 10.72   120.32 77.75   120.32 0.37 
1 1 1 -20 20 13 f 0  178.84  63.80  229.38   189.95 207.03  189.53 0.00    0.00   0.00 
1 1 1 -20 22 1  o 10 411.90  13.51  355.72   71.70  468.22  72.15  132.54  72.15  0.98 
1 1 1 -20 22 2  o 2  214.54  13.30  152.24   313.97 230.54  309.39 77.38   309.39 0.89 
1 1 1 -20 22 3  o 3  97.34   22.93  136.47   11.28  1.49    15.30  129.96  195.30 0.68 
1 1 1 -20 22 4  o 14 120.10  19.70  23.22    303.44 37.11   310.09 6.44    310.09 0.28 
1 1 1 -20 22 5  o 12 152.46  15.96  58.48    156.45 115.23  167.81 67.49   167.81 0.53 
1 1 1 -20 22 6  o 11 81.08   26.87  73.39    237.89 1.96    53.55  67.31   53.55  0.39 
1 1 1 -20 22 7  o 4  63.82   26.31  36.32    177.59 14.44   345.42 54.39   345.42 0.20 
1 1 1 -20 22 8  o 5  102.28  27.86  79.56    94.85  29.80   94.17  41.44   274.17 0.49 
1 1 1 -20 22 9  o 15 222.80  14.37  207.72   141.26 231.97  141.35 51.95   141.35 0.92 
1 1 1 -20 22 10 o 1  191.81  24.89  171.65   201.07 190.51  203.00 40.64   203.00 0.89 
1 1 1 -20 22 11 o 9  63.74   28.74  18.45    284.52 5.57    123.27 22.24   123.27 0.09 
1 1 1 -20 22 12 x 14 ?       ?      67.17    34.05  53.31   35.34  0.00    0.00   0.00 
1 1 1 -20 24 1  o 12 346.28  12.61  286.87   37.15  405.47  36.31  140.22  36.31  0.97 
1 1 1 -20 24 2  o 12 249.79  12.78  219.08   284.04 277.74  285.94 86.85   285.94 0.94 
1 1 1 -20 24 3  o 13 65.23   23.55  163.53   254.89 64.81   71.58  208.41  71.58  0.60 
1 1 1 -20 24 4  o 9  185.48  14.84  111.20   221.92 204.77  219.23 101.98  219.23 0.83 
1 1 1 -20 24 5  o 12 200.81  14.36  208.93   337.68 188.49  336.95 9.47    336.95 0.92 
1 1 1 -20 24 6  o 2  270.27  11.25  338.71   308.16 238.34  308.32 42.90   128.32 0.96 
1 1 1 -20 24 7  o 9  71.69   26.14  100.46   260.81 23.09   80.68  110.48  80.68  0.45 
1 1 1 -20 24 8  o 13 229.19  15.35  168.16   207.16 268.46  205.01 118.04  205.01 0.91 
1 1 1 -20 24 9  o 10 181.69  15.87  230.84   62.30  131.34  62.14  72.31   242.14 0.92 
1 1 1 -20 24 10 o 16 227.55  18.52  198.99   54.89  246.96  56.03  71.17   56.03  0.93 
1 1 1 -20 26 1  o 10 117.34  14.44  185.43   60.38  38.46   60.53  115.40  240.53 0.82 
1 1 1 -20 26 2  o 3  181.67  12.51  189.02   133.09 165.36  131.10 5.25    131.10 0.90 
1 1 1 -20 26 3  o 4  92.52   19.50  86.69    42.00  18.66   47.34  55.87   227.34 0.50 
1 1 1 -20 26 4  o 19 148.07  16.65  126.20   28.80  124.89  29.21  11.72   29.21  0.80 
1 1 1 -20 26 5  o 2  130.69  14.86  137.09   279.17 88.92   281.23 27.77   101.23 0.79 
1 1 1 -20 26 6  o 5  59.85   23.36  115.71   29.28  46.42   212.92 147.79  212.92 0.46 
1 1 1 -20 26 7  o 7  80.64   24.57  10.67    69.23  0.83    63.47  6.23    243.47 0.05 
1 1 1 -20 26 8  o 15 109.96  28.13  134.84   183.32 40.46   185.90 81.72   5.90   0.74 
1 1 1 -20 28 1  o 14 51.04   19.87  28.36    321.84 13.39   141.21 38.36   141.21 0.11 
1 1 1 -20 28 2  o 4  122.17  16.70  123.95   261.13 75.75   261.36 34.79   81.36  0.76 
1 1 1 -20 28 3  o 10 132.09  15.82  161.46   250.78 77.35   249.97 68.43   69.97  0.84 
1 1 1 -20 28 4  o 17 76.06   24.58  59.29    249.56 2.46    66.18  56.22   66.18  0.34 
1 1 1 -19 1  1  f 0  861.75  26.19  882.61   153.08 813.31  148.26 0.00    0.00   0.00 
1 1 1 -19 1  2  o 7  935.30  23.25  868.27   307.03 1005.25 298.63 168.96  298.63 0.98 
1 1 1 -19 1  3  o 13 744.03  19.50  736.31   327.69 817.18  321.10 185.22  321.10 0.97 
1 1 1 -19 1  4  o 6  651.70  23.17  666.14   70.23  581.75  85.38  102.92  265.38 0.97 
1 1 1 -19 1  5  o 11 640.52  15.72  618.16   83.78  743.11  75.20  258.71  75.20  0.96 
1 1 1 -19 1  6  o 1  203.28  30.93  369.27   319.16 6.94    339.76 280.19  159.76 0.72 
1 1 1 -19 1  7  o 18 518.38  18.86  533.71   39.95  516.96  45.44  55.76   45.44  0.94 
1 1 1 -19 1  8  o 14 219.57  24.37  201.33   304.66 98.19   291.40 67.88   111.40 0.60 
1 1 1 -19 1  9  o 8  543.55  21.09  425.72   119.88 596.28  121.62 154.17  121.62 0.96 
1 1 1 -19 1  10 o 3  445.77  23.56  398.69   181.72 451.06  181.88 59.84   181.88 0.94 
1 1 1 -19 1  11 o 18 241.90  29.35  325.96   283.01 98.45   286.63 230.60  106.63 0.88 
1 1 1 -19 1  12 o 8  313.14  42.46  324.08   263.83 241.98  264.29 92.50   84.29  0.92 
1 1 1 -19 1  13 o 2  420.21  27.97  442.28   279.14 379.20  278.91 56.19   98.91  0.97 
1 1 1 -19 1  14 o 18 158.37  53.27  293.44   254.48 17.88   254.29 237.55  74.29  0.86 
1 1 1 -19 1  15 o 1  198.95  65.89  206.51   234.69 142.36  232.71 58.25   52.71  0.86 
1 1 1 -19 1  16 o 11 222.72  70.71  103.32   43.47  205.16  47.38  124.48  47.38  0.64 
1 1 1 -19 1  17 f 0  179.32  73.12  121.07   204.86 99.76   206.03 0.00    0.00   0.00 
1 1 1 -19 1  18 o 2  268.10  106.53 218.34   254.93 243.71  256.43 45.35   256.43 0.82 
1 1 1 -19 3  1  o 6  322.01  15.45  486.01   57.62  268.75  59.61  12.94   239.61 0.85 
1 1 1 -19 3  2  o 4  674.07  16.93  571.66   5.58   796.21  23.62  293.19  23.62  0.96 
1 1 1 -19 3  3  o 18 788.82  16.55  548.13   35.03  878.07  21.18  215.88  21.18  0.98 
1 1 1 -19 3  4  o 4  810.83  18.42  988.22   192.95 799.85  189.17 10.05   189.17 0.98 
1 1 1 -19 3  5  o 13 648.56  15.37  735.95   286.88 666.92  276.70 81.27   276.70 0.97 
1 1 1 -19 3  6  o 2  769.66  17.64  821.81   152.15 736.83  150.97 30.65   330.97 0.98 
1 1 1 -19 3  7  o 8  821.86  31.42  906.19   99.93  698.86  97.47  217.03  277.47 0.98 
1 1 1 -19 3  8  o 16 1090.19 22.30  1006.97  125.85 1136.54 128.86 115.65  128.86 0.99 
1 1 1 -19 3  9  o 16 243.89  23.53  291.83   159.08 92.80   156.10 232.59  336.10 0.86 
1 1 1 -19 3  10 o 11 126.48  47.85  168.47   61.34  42.68   224.73 193.19  224.73 0.43 
1 1 1 -19 3  11 o 11 112.75  43.38  272.75   357.49 122.71  179.77 388.39  179.77 0.63 
1 1 1 -19 3  12 o 8  239.30  44.54  204.90   26.60  199.13  22.13  21.77   22.13  0.79 
1 1 1 -19 3  13 o 12 156.50  65.69  114.05   31.75  52.31   5.93   70.97   185.93 0.56 
1 1 1 -19 3  14 o 6  175.14  61.15  26.01    30.52  32.11   131.10 14.16   131.10 0.14 
1 1 1 -19 3  15 o 2  197.88  65.58  136.39   327.08 176.13  320.02 41.96   320.02 0.78 
1 1 1 -19 3  16 o 13 192.88  70.17  105.78   344.68 155.32  349.07 61.89   349.07 0.64 
1 1 1 -19 3  17 o 17 137.86  65.90  94.00    73.36  52.92   73.80  21.99   253.80 0.46 
1 1 1 -19 3  18 o 14 281.32  81.31  267.36   91.06  275.02  89.40  40.58   89.40  0.91 
1 1 1 -19 5  1  o 12 1221.88 19.92  1249.74  245.32 1430.95 248.79 443.28  248.79 0.99 
1 1 1 -19 5  2  o 19 988.03  17.61  788.97   315.71 1152.89 309.42 361.24  309.42 0.98 
1 1 1 -19 5  3  o 5  888.31  17.30  899.04   356.08 818.42  348.28 112.66  168.28 0.98 
1 1 1 -19 5  4  o 2  472.35  14.12  290.11   312.20 545.36  325.22 231.47  325.22 0.91 
1 1 1 -19 5  5  o 19 103.44  26.81  203.06   162.85 140.32  354.37 362.46  354.37 0.40 
1 1 1 -19 5  6  o 5  316.58  14.06  114.16   252.43 272.73  280.19 110.22  280.19 0.69 
1 1 1 -19 5  7  o 6  561.18  16.92  650.15   224.03 565.83  224.82 58.73   224.82 0.96 
1 1 1 -19 5  8  o 5  554.98  21.53  500.46   167.52 497.90  160.03 74.61   340.03 0.96 
1 1 1 -19 5  9  o 19 111.65  39.67  293.63   168.25 137.80  354.06 405.93  354.06 0.58 
1 1 1 -19 5  10 o 1  384.71  26.61  307.16   256.47 407.99  260.99 110.02  260.99 0.92 
1 1 1 -19 5  11 o 12 279.90  32.82  209.97   241.91 265.23  239.07 62.82   239.07 0.84 
1 1 1 -19 5  12 o 13 225.73  46.18  143.93   185.13 184.47  182.28 45.58   182.28 0.72 
1 1 1 -19 5  13 o 12 282.01  41.51  184.67   268.20 314.22  272.14 123.76  272.14 0.89 
1 1 1 -19 5  14 o 15 319.77  41.38  372.64   245.49 270.67  244.35 72.88   64.35  0.96 
1 1 1 -19 5  15 o 2  195.63  64.96  156.47   68.34  169.96  70.31  25.85   70.31  0.80 
1 1 1 -19 5  16 o 6  203.17  69.91  185.08   14.25  172.04  15.36  12.31   15.36  0.82 
1 1 1 -19 5  17 o 10 231.64  75.54  157.00   36.08  231.98  34.35  91.76   34.35  0.80 
1 1 1 -19 5  18 o 19 176.50  79.54  56.96    320.53 78.31   319.65 26.97   319.65 0.37 
1 1 1 -19 7  1  o 4  181.34  13.13  83.86    31.98  11.56   295.21 29.04   115.21 0.14 
1 1 1 -19 7  2  o 8  697.29  26.03  600.56   133.82 748.86  129.46 146.96  129.46 0.97 
1 1 1 -19 7  3  o 1  146.29  40.94  168.26   184.14 66.59   354.95 276.29  354.95 0.49 
1 1 1 -19 7  4  o 16 87.78   26.93  602.13   183.72 563.93  356.96 1257.39 356.96 0.74 
1 1 1 -19 7  5  o 8  194.31  14.08  254.77   59.25  4.40    61.85  255.27  241.85 0.68 
1 1 1 -19 7  6  o 10 374.61  15.39  424.71   56.17  279.38  60.84  125.89  240.84 0.91 
1 1 1 -19 7  7  o 18 501.03  15.35  363.60   182.21 601.80  171.60 274.02  171.60 0.93 
1 1 1 -19 7  8  o 9  167.54  40.08  154.44   107.68 14.29   103.51 147.91  283.51 0.53 
1 1 1 -19 7  9  o 7  164.25  43.27  225.27   268.23 3.90    281.56 202.96  101.56 0.64 
1 1 1 -19 7  10 o 9  88.25   37.77  145.97   328.99 85.49   138.42 229.93  138.42 0.33 
1 1 1 -19 7  11 o 10 109.79  42.32  177.78   43.74  67.50   219.51 246.75  219.51 0.51 
1 1 1 -19 7  12 o 15 118.27  49.46  161.48   178.11 32.70   6.92   206.62  6.92   0.60 
1 1 1 -19 7  13 o 19 233.58  48.83  248.76   133.81 179.02  129.18 65.10   309.18 0.91 
1 1 1 -19 7  14 o 15 498.90  38.05  553.96   149.55 485.25  148.81 11.58   328.81 0.98 
1 1 1 -19 7  15 o 11 219.04  62.67  199.94   152.34 203.69  150.70 27.83   150.70 0.87 
1 1 1 -19 7  16 o 8  162.33  70.18  19.30    133.07 29.26   141.18 9.26    141.18 0.15 
1 1 1 -19 7  17 o 19 199.27  73.82  36.45    282.76 95.42   286.33 56.57   286.33 0.34 
1 1 1 -19 7  18 x 11 ?       ?      275.69   224.60 243.42  223.90 0.00    0.00   0.00 
1 1 1 -19 9  1  f 0  81.34   14.53  365.86   287.48 336.32  301.25 0.00    0.00   0.00 
1 1 1 -19 9  2  o 3  307.07  22.89  322.89   316.88 197.04  335.46 129.28  155.46 0.85 
1 1 1 -19 9  3  o 8  996.79  38.55  1113.42  27.84  974.86  27.47  15.27   207.47 0.99 
1 1 1 -19 9  4  o 5  484.58  23.21  387.15   325.35 440.67  319.87 30.54   139.87 0.94 
1 1 1 -19 9  5  o 9  726.14  12.60  593.19   195.02 799.30  200.93 186.70  200.93 0.97 
1 1 1 -19 9  6  o 5  649.97  14.91  644.46   333.42 510.71  332.16 248.20  152.16 0.98 
1 1 1 -19 9  7  o 10 387.45  15.30  422.45   260.91 326.74  266.68 66.61   86.68  0.93 
1 1 1 -19 9  8  o 18 216.66  22.40  241.31   80.78  84.45   73.89  184.22  253.89 0.81 
1 1 1 -19 9  9  o 10 191.93  27.93  157.46   41.20  85.95   44.15  85.52   224.15 0.67 
1 1 1 -19 9  10 o 8  450.59  21.18  481.00   52.77  403.86  48.08  58.17   228.08 0.96 
1 1 1 -19 9  11 o 12 175.30  47.10  332.63   79.94  10.88   264.77 318.08  264.77 0.85 
1 1 1 -19 9  12 o 4  387.29  30.66  373.90   61.13  434.32  58.77  128.55  58.77  0.96 
1 1 1 -19 9  13 o 11 528.78  25.19  465.59   61.21  589.27  61.12  138.28  61.12  0.98 
1 1 1 -19 9  14 o 15 107.60  49.38  108.57   315.51 19.07   313.73 79.22   133.73 0.55 
1 1 1 -19 9  15 o 11 232.95  69.35  412.57   293.23 81.49   292.99 272.52  112.99 0.93 
1 1 1 -19 9  16 o 10 119.54  55.60  72.49    290.25 33.32   288.25 33.26   108.25 0.42 
1 1 1 -19 9  17 o 1  154.25  70.05  144.74   43.40  83.88   40.64  46.24   220.64 0.69 
1 1 1 -19 11 1  o 18 64.59   16.69  496.73   129.91 466.35  312.28 1006.28 312.28 0.57 
1 1 1 -19 11 2  o 13 1211.04 38.51  882.53   135.74 1511.05 128.45 629.63  128.45 0.99 
1 1 1 -19 11 3  o 7  279.91  29.00  209.80   275.84 213.68  247.72 20.95   247.72 0.73 
1 1 1 -19 11 4  x 1  ?       ?      488.15   287.89 428.10  289.73 0.00    0.00   0.00 
1 1 1 -19 11 5  o 3  570.86  13.10  581.23   58.96  585.82  56.69  73.16   56.69  0.96 
1 1 1 -19 11 6  o 7  327.94  16.15  216.65   272.43 325.58  284.67 88.83   284.67 0.86 
1 1 1 -19 11 7  f 0  289.95  14.64  455.81   255.53 495.38  260.78 0.00    0.00   0.00 
1 1 1 -19 11 8  o 3  151.77  31.10  169.99   92.35  13.59   264.35 228.12  264.35 0.66 
1 1 1 -19 11 9  o 16 338.11  19.65  364.34   161.59 316.43  159.00 12.27   159.00 0.92 
1 1 1 -19 11 10 o 13 607.37  20.95  616.49   142.15 614.82  143.77 39.59   143.77 0.98 
1 1 1 -19 11 11 o 13 201.42  41.31  290.67   113.27 93.39   109.76 165.20  289.76 0.87 
1 1 1 -19 11 12 o 19 342.78  26.42  289.23   119.77 366.36  121.32 76.48   121.32 0.96 
1 1 1 -19 11 13 o 12 115.45  45.24  149.84   187.95 9.87    185.36 148.45  5.36   0.73 
1 1 1 -19 11 14 o 14 269.18  94.80  307.64   332.79 201.25  333.84 81.33   153.84 0.90 
1 1 1 -19 11 15 o 10 205.39  60.42  233.17   328.76 161.96  329.41 36.27   149.41 0.88 
1 1 1 -19 11 16 o 1  226.20  73.78  124.79   120.92 224.89  122.96 115.33  122.96 0.74 
1 1 1 -19 11 17 o 12 215.88  71.40  132.70   201.66 211.92  203.75 96.33   203.75 0.76 
1 1 1 -19 13 1  o 1  861.05  16.67  692.28   47.99  993.00  44.05  295.39  44.05  0.98 
1 1 1 -19 13 2  o 1  78.91   24.23  321.21   63.73  317.21  243.53 727.85  243.53 0.59 
1 1 1 -19 13 3  o 14 64.36   16.65  318.76   155.88 300.69  341.38 663.93  341.38 0.49 
1 1 1 -19 13 4  o 15 569.82  11.82  578.14   182.36 565.41  175.27 28.91   175.27 0.97 
1 1 1 -19 13 5  o 3  548.20  12.89  406.20   22.56  596.07  16.33  137.59  16.33  0.96 
1 1 1 -19 13 6  o 14 434.58  11.49  533.93   49.85  319.22  45.88  195.14  225.88 0.96 
1 1 1 -19 13 7  o 8  223.41  18.04  68.75    278.87 134.10  272.24 46.33   272.24 0.50 
1 1 1 -19 13 8  o 19 147.25  30.27  139.30   299.11 19.72   295.91 88.01   115.91 0.43 
1 1 1 -19 13 9  o 8  364.47  17.19  276.66   124.31 411.70  123.73 149.77  123.73 0.92 
1 1 1 -19 13 10 o 19 207.35  25.33  203.26   136.20 163.53  133.42 16.69   313.42 0.83 
1 1 1 -19 13 11 o 19 101.18  39.30  47.30    205.47 0.87    236.62 8.89    56.62  0.05 
1 1 1 -19 13 12 o 9  175.89  37.35  138.03   320.63 155.45  322.72 40.82   322.72 0.77 
1 1 1 -19 13 13 o 3  158.00  62.09  285.86   307.94 5.68    309.02 268.01  129.02 0.88 
1 1 1 -19 13 14 o 8  155.01  55.46  186.52   299.59 92.60   298.50 57.98   118.50 0.78 
1 1 1 -19 13 15 o 14 192.43  48.70  106.85   183.72 191.70  186.28 92.55   186.28 0.76 
1 1 1 -19 13 16 o 15 172.99  63.66  60.52    104.84 91.63   100.24 44.47   100.24 0.40 
1 1 1 -19 15 1  o 16 419.08  13.76  224.50   262.77 508.23  263.95 255.60  263.95 0.91 
1 1 1 -19 15 2  o 2  608.80  14.49  457.49   300.12 676.69  304.72 172.93  304.72 0.97 
1 1 1 -19 15 3  o 1  448.61  11.26  412.57   259.21 471.63  254.30 95.42   254.30 0.94 
1 1 1 -19 15 4  f 0  800.93  14.42  643.31   249.44 626.26  251.52 0.00    0.00   0.00 
1 1 1 -19 15 5  o 5  213.89  15.56  139.71   208.51 137.17  200.40 13.20   200.40 0.61 
1 1 1 -19 15 6  o 3  63.33   24.99  18.46    157.16 32.96   301.19 76.41   301.19 0.08 
1 1 1 -19 15 7  o 18 403.81  15.46  440.96   35.87  355.02  32.68  60.04   212.68 0.95 
1 1 1 -19 15 8  o 6  157.71  51.69  140.02   54.07  43.09   71.37  54.82   251.37 0.45 
1 1 1 -19 15 9  o 9  137.05  40.11  41.48    160.47 21.89   115.88 18.41   295.88 0.23 
1 1 1 -19 15 10 o 11 427.57  18.80  469.69   118.24 371.84  117.04 93.81   297.04 0.98 
1 1 1 -19 15 11 o 3  192.01  28.63  147.17   256.91 188.88  258.88 56.94   258.88 0.84 
1 1 1 -19 15 12 f 0  87.95   40.24  48.00    196.51 47.43   183.88 0.00    0.00   0.00 
1 1 1 -19 15 13 o 19 142.39  50.36  212.01   148.52 47.33   147.60 142.14  327.60 0.83 
1 1 1 -19 15 14 o 16 102.00  46.24  120.29   267.67 10.68   265.86 94.02   85.86  0.57 
1 1 1 -19 15 15 o 1  147.81  56.61  102.77   303.53 90.07   306.53 1.69    306.53 0.60 
1 1 1 -19 15 16 x 5  ?       ?      300.75   7.24   265.32  8.01   0.00    0.00   0.00 
1 1 1 -19 17 1  o 2  610.61  14.56  702.08   130.81 577.61  128.53 39.07   308.53 0.98 
1 1 1 -19 17 2  o 5  189.44  14.49  112.05   174.28 93.23   183.92 16.85   3.92   0.54 
1 1 1 -19 17 3  o 2  142.48  13.29  181.68   102.96 5.86    282.70 192.31  282.70 0.63 
1 1 1 -19 17 4  o 11 360.25  10.82  297.90   321.78 357.88  325.32 47.04   325.32 0.93 
1 1 1 -19 17 5  o 17 315.13  12.99  302.16   298.33 294.87  307.89 14.54   307.89 0.91 
1 1 1 -19 17 6  o 2  381.71  14.19  283.21   233.80 445.04  242.89 177.72  242.89 0.93 
1 1 1 -19 17 7  o 11 87.35   31.28  95.10    172.21 38.05   14.45  132.58  14.45  0.32 
1 1 1 -19 17 8  o 4  361.41  13.80  333.45   154.85 399.34  154.82 108.04  154.82 0.96 
1 1 1 -19 17 9  o 10 78.53   32.26  151.69   312.20 47.11   125.95 173.33  125.95 0.50 
1 1 1 -19 17 10 o 10 200.42  38.48  262.70   10.01  123.97  6.44   118.76  186.44 0.91 
1 1 1 -19 17 11 o 10 312.12  26.62  230.84   95.41  376.10  93.93  156.88  93.93  0.95 
1 1 1 -19 17 12 o 1  339.06  27.36  316.06   90.21  378.05  92.43  101.22  92.43  0.97 
1 1 1 -19 17 13 o 17 176.00  46.47  189.78   103.76 135.47  104.84 29.03   284.84 0.85 
1 1 1 -19 17 14 o 15 85.28   38.62  125.06   300.29 14.80   121.39 126.23  121.39 0.57 
1 1 1 -19 17 15 o 2  150.86  55.15  159.38   115.78 93.60   115.66 46.48   295.66 0.77 
1 1 1 -19 19 1  o 16 363.61  15.75  236.58   326.80 432.62  330.53 196.63  330.53 0.92 
1 1 1 -19 19 2  o 17 198.95  12.63  176.54   215.20 140.21  223.86 27.31   43.86  0.77 
1 1 1 -19 19 3  o 12 214.35  12.07  102.31   199.47 181.81  205.55 73.19   205.55 0.68 
1 1 1 -19 19 4  o 10 161.80  16.81  183.34   284.94 83.52   276.97 53.20   96.97  0.68 
1 1 1 -19 19 5  o 6  254.34  14.80  251.78   165.16 221.43  179.75 20.56   359.75 0.91 
1 1 1 -19 19 6  o 16 236.82  30.00  194.56   133.11 221.19  127.49 19.58   127.49 0.89 
1 1 1 -19 19 7  o 18 296.34  14.35  254.98   152.47 301.12  156.14 40.17   156.14 0.95 
1 1 1 -19 19 8  o 3  245.13  18.79  232.66   183.93 232.38  186.13 7.44    186.13 0.93 
1 1 1 -19 19 9  f 0  180.09  28.56  223.80   335.22 209.04  331.18 0.00    0.00   0.00 
1 1 1 -19 19 10 o 11 78.15   32.27  66.65    41.21  8.77    220.24 74.69   220.24 0.37 
1 1 1 -19 19 11 o 1  170.87  36.48  170.21   8.86   138.16  11.09  16.09   191.09 0.86 
1 1 1 -19 19 12 o 6  72.72   32.82  37.25    158.35 5.34    337.91 30.40   337.91 0.14 
1 1 1 -19 19 13 o 16 125.63  53.04  86.73    96.66  51.06   96.03  28.56   276.03 0.52 
1 1 1 -19 19 14 o 19 191.60  54.15  210.96   232.83 149.57  233.65 37.63   53.65  0.88 
1 1 1 -19 21 1  o 9  482.06  15.41  493.57   10.21  476.22  9.33   6.60    9.33   0.98 
1 1 1 -19 21 2  o 7  291.34  15.67  311.91   301.28 262.96  300.92 27.34   120.92 0.95 
1 1 1 -19 21 3  o 1  370.06  23.34  208.92   323.86 500.33  316.19 304.59  316.19 0.94 
1 1 1 -19 21 4  o 6  515.53  17.36  446.88   312.75 599.65  314.51 187.32  314.51 0.98 
1 1 1 -19 21 5  o 12 232.33  22.28  244.77   316.09 191.87  311.68 48.19   131.68 0.93 
1 1 1 -19 21 6  o 14 64.25   26.36  71.26    281.07 24.29   104.24 78.98   104.24 0.24 
1 1 1 -19 21 7  o 14 199.16  14.62  161.78   174.34 201.47  175.74 46.42   175.74 0.90 
1 1 1 -19 21 8  o 6  50.64   23.85  43.80    152.58 22.34   342.94 60.69   342.94 0.16 
1 1 1 -19 21 9  o 6  192.73  17.79  312.72   350.30 85.60   351.46 192.47  171.46 0.94 
1 1 1 -19 21 10 o 4  96.26   32.54  106.98   7.96   15.35   10.58  67.58   190.58 0.51 
1 1 1 -19 21 11 o 7  288.04  24.07  321.32   41.49  272.51  41.54  9.01    221.54 0.96 
1 1 1 -19 21 12 f 0  96.25   39.62  78.11    205.66 64.63   206.91 0.00    0.00   0.00 
1 1 1 -19 21 13 f 0  79.93   36.93  14.26    148.20 8.74    144.18 0.00    0.00   0.00 
1 1 1 -19 23 1  o 6  430.48  13.99  369.65   156.29 500.76  155.67 159.48  155.67 0.98 
1 1 1 -19 23 2  o 14 340.41  12.05  366.95   182.37 324.18  179.65 13.65   359.65 0.97 
1 1 1 -19 23 3  o 19 121.61  17.89  27.70    43.22  51.06   47.40  7.67    47.40  0.39 
1 1 1 -19 23 4  o 9  150.95  14.72  173.59   71.65  106.24  79.74  47.95   259.74 0.86 
1 1 1 -19 23 5  o 3  70.71   25.48  151.25   31.05  40.56   214.63 161.60  214.63 0.57 
1 1 1 -19 23 6  o 6  116.83  21.67  174.34   318.34 31.13   319.22 128.98  139.22 0.82 
1 1 1 -19 23 7  o 15 105.01  25.14  71.49    125.32 36.03   131.44 29.51   311.44 0.48 
1 1 1 -19 23 8  o 11 64.41   26.67  53.61    121.41 16.54   296.68 62.12   296.68 0.23 
1 1 1 -19 23 9  o 6  104.17  28.50  133.80   23.76  24.35   27.80  95.23   207.80 0.69 
1 1 1 -19 23 10 o 2  83.56   30.65  113.14   228.43 8.11    52.06  107.58  52.06  0.55 
1 1 1 -19 23 11 o 19 105.80  37.44  87.67    355.98 33.60   359.14 43.01   179.14 0.52 
1 1 1 -19 25 1  o 18 44.33   19.80  63.16    322.19 30.11   145.54 74.75   145.54 0.16 
1 1 1 -19 25 2  o 17 75.21   22.53  26.43    248.22 2.45    86.59  31.54   86.59  0.18 
1 1 1 -19 25 3  o 9  125.13  15.37  186.80   36.28  43.16   39.02  125.84  219.02 0.85 
1 1 1 -19 25 4  o 11 54.25   22.35  108.33   8.80   49.68   185.05 139.57  185.05 0.37 
1 1 1 -19 25 5  o 18 106.78  19.97  77.72    358.00 40.14   357.75 20.76   177.75 0.47 
1 1 1 -19 25 6  f 0  62.08   24.24  101.86   321.79 89.02   319.72 0.00    0.00   0.00 
1 1 1 -19 25 7  o 9  76.81   25.71  86.74    65.07  11.01   246.72 89.54   246.72 0.44 
1 1 1 -19 25 8  o 5  79.55   26.70  118.88   49.90  14.61   231.33 117.91  231.33 0.56 
1 1 1 -19 25 9  o 1  152.09  24.73  140.10   34.67  126.12  34.99  0.04    34.98  0.83 
1 1 1 -19 25 10 o 1  95.38   33.62  109.31   108.44 15.92   108.58 82.76   288.58 0.60 
1 1 1 -19 27 1  o 8  152.95  13.93  62.39    140.23 126.80  141.25 70.94   141.25 0.60 
1 1 1 -19 27 2  f 0  382.12  12.69  277.79   204.26 243.93  204.65 0.00    0.00   0.00 
1 1 1 -19 27 3  o 9  227.97  12.21  247.36   265.57 216.07  266.79 3.36    266.79 0.94 
1 1 1 -19 27 4  o 10 98.16   18.30  135.67   266.20 20.31   261.94 96.27   81.94  0.70 
1 1 1 -19 27 5  o 10 132.20  13.94  47.90    187.47 72.86   183.26 33.74   183.26 0.42 
1 1 1 -19 27 6  o 16 100.71  25.44  15.22    103.25 7.23    117.72 2.87    297.72 0.09 
1 1 1 -19 27 7  o 3  121.50  23.38  92.41    319.02 76.60   320.38 5.67    140.38 0.65 
1 1 1 -19 29 1  o 3  173.79  13.37  165.55   282.40 159.38  280.19 8.62    280.19 0.89 
1 1 1 -19 29 2  o 2  81.69   22.40  57.07    59.83  5.80    58.99  48.76   238.99 0.37 
1 1 1 -19 29 3  o 14 72.54   19.61  109.76   118.79 20.26   298.97 120.77  298.97 0.55 
1 1 1 -18 0  1  o 6  119.28  36.59  413.32   0.00   54.32   180.00 182.38  180.00 0.31 
1 1 1 -18 0  2  o 13 59.97   31.94  108.44   180.00 92.51   360.00 201.73  360.00 0.14 
1 1 1 -18 0  3  o 16 545.68  19.66  468.65   180.00 774.09  180.00 457.97  180.00 1.00 
1 1 1 -18 0  4  o 8  805.95  24.20  794.67   0.00   877.36  0.00   142.82  0.00   1.00 
1 1 1 -18 0  5  o 7  1359.75 48.39  1335.72  0.00   1382.06 0.00   44.63   0.00   1.00 
1 1 1 -18 0  6  o 12 51.91   35.78  124.05   0.00   7.03    0.00   14.89   0.00   0.01 
1 1 1 -18 0  7  o 2  95.25   50.84  90.09    0.00   6.44    0.00   16.09   0.00   0.02 
1 1 1 -18 0  8  o 5  458.37  27.34  251.26   0.00   617.60  0.00   329.58  0.00   0.99 
1 1 1 -18 0  9  o 16 688.83  28.13  556.62   180.00 849.22  180.00 320.77  180.00 1.00 
1 1 1 -18 0  10 o 1  508.57  29.38  605.58   180.00 547.79  180.00 78.45   180.00 1.00 
1 1 1 -18 0  11 o 19 264.97  37.58  143.99   0.00   241.97  0.00   25.14   180.00 0.96 
1 1 1 -18 0  12 o 5  386.54  67.03  249.09   180.00 541.78  180.00 323.75  180.00 0.98 
1 1 1 -18 0  13 o 14 385.88  47.90  153.90   180.00 586.25  180.00 409.65  180.00 0.99 
1 1 1 -18 0  14 o 15 96.55   64.32  92.72    0.00   10.16   180.00 93.82   180.00 0.38 
1 1 1 -18 0  15 o 7  202.77  98.00  171.10   0.00   202.20  0.00   37.88   0.00   0.90 
1 1 1 -18 0  16 o 15 115.19  75.87  18.43    180.00 24.07   180.00 21.41   0.00   0.30 
1 1 1 -18 0  17 o 17 169.74  97.17  113.52   180.00 128.53  180.00 29.77   180.00 0.67 
1 1 1 -18 0  18 o 6  172.65  115.56 123.36   180.00 117.59  180.00 7.94    180.00 0.66 
1 1 1 -18 2  1  o 1  328.63  19.34  434.06   274.78 314.45  270.82 85.48   270.82 0.83 
1 1 1 -18 2  2  o 16 534.07  19.39  779.17   326.10 402.74  334.07 225.67  154.07 0.97 
1 1 1 -18 2  3  f 0  637.99  22.99  881.80   358.33 528.77  352.78 0.00    0.00   0.00 
1 1 1 -18 2  4  o 13 593.73  18.66  517.22   76.94  671.42  73.54  207.72  73.54  0.96 
1 1 1 -18 2  5  o 14 322.65  13.52  455.65   138.77 170.62  147.25 241.73  327.25 0.90 
1 1 1 -18 2  6  f 0  287.16  16.11  271.42   161.10 310.92  166.51 0.00    0.00   0.00 
1 1 1 -18 2  7  f 0  744.69  22.05  769.64   327.22 781.48  334.74 0.00    0.00   0.00 
1 1 1 -18 2  8  o 14 604.72  20.49  623.07   281.13 472.16  282.46 227.87  102.46 0.97 
1 1 1 -18 2  9  o 12 314.14  24.66  368.44   220.49 152.90  216.52 264.33  36.52  0.91 
1 1 1 -18 2  10 o 14 501.05  21.08  501.44   130.13 481.89  126.44 3.93    126.44 0.96 
1 1 1 -18 2  11 o 13 400.30  29.36  284.50   89.87  441.55  89.70  146.91  89.70  0.92 
1 1 1 -18 2  12 o 3  376.01  35.07  441.19   349.85 300.41  351.11 109.46  171.11 0.94 
1 1 1 -18 2  13 o 4  429.60  41.56  479.88   8.24   357.71  7.41   114.51  187.41 0.97 
1 1 1 -18 2  14 o 11 121.96  50.45  139.39   209.81 20.62   209.77 93.49   29.77  0.55 
1 1 1 -18 2  15 o 8  228.20  64.43  217.74   287.56 206.19  284.53 15.29   284.53 0.87 
1 1 1 -18 2  16 o 10 110.88  53.49  67.89    65.13  19.92   65.32  31.80   245.32 0.32 
1 1 1 -18 2  17 o 7  149.52  67.05  177.90   198.95 64.38   199.12 95.17   19.12  0.75 
1 1 1 -18 2  18 o 19 160.17  75.21  56.30    352.58 60.09   350.39 9.89    350.39 0.34 
1 1 1 -18 4  1  f 0  534.63  16.36  591.66   300.01 487.79  314.09 0.00    0.00   0.00 
1 1 1 -18 4  2  o 10 730.41  15.70  776.29   32.11  772.79  34.62  120.73  34.62  0.98 
1 1 1 -18 4  3  o 9  632.92  14.51  752.07   118.66 606.17  123.08 15.14   303.08 0.97 
1 1 1 -18 4  4  o 11 317.15  12.93  342.80   153.08 232.12  147.77 89.20   327.77 0.87 
1 1 1 -18 4  5  o 4  572.75  15.00  680.21   310.71 342.08  302.80 428.73  122.80 0.97 
1 1 1 -18 4  6  o 4  728.51  18.72  889.84   351.66 630.42  353.85 163.33  173.85 0.98 
1 1 1 -18 4  7  o 11 305.44  15.93  416.31   77.91  158.91  84.91  215.77  264.91 0.87 
1 1 1 -18 4  8  o 17 310.75  22.58  249.91   165.35 273.09  152.59 63.18   152.59 0.78 
1 1 1 -18 4  9  o 13 401.66  23.69  285.42   97.25  389.71  91.11  43.15   91.11  0.92 
1 1 1 -18 4  10 f 0  493.20  21.12  417.49   43.07  418.78  42.86  0.00    0.00   0.00 
1 1 1 -18 4  11 f 0  475.26  29.19  393.97   106.51 447.06  105.09 0.00    0.00   0.00 
1 1 1 -18 4  12 o 11 501.03  30.93  549.60   168.93 439.89  168.72 91.79   348.72 0.97 
1 1 1 -18 4  13 o 3  113.71  50.61  304.93   220.75 122.03  43.36  416.69  43.36  0.76 
1 1 1 -18 4  14 o 17 164.36  60.69  327.57   256.30 20.29   76.70  329.98  76.70  0.88 
1 1 1 -18 4  15 o 16 185.51  65.47  122.51   47.96  145.85  42.15  44.77   42.15  0.67 
1 1 1 -18 4  16 o 14 238.35  69.34  172.41   35.06  249.09  30.34  97.63   30.34  0.84 
1 1 1 -18 4  17 o 8  228.96  90.55  140.42   87.38  198.57  89.11  80.66   89.11  0.69 
1 1 1 -18 4  18 o 19 301.52  79.08  181.36   273.51 362.89  272.34 198.54  272.34 0.87 
1 1 1 -18 6  1  f 0  788.77  15.45  536.82   237.94 356.54  255.88 0.00    0.00   0.00 
1 1 1 -18 6  2  o 9  69.13   17.87  315.55   64.08  289.94  233.15 642.37  233.15 0.45 
1 1 1 -18 6  3  o 15 41.55   17.66  519.11   26.22  497.93  200.43 1030.22 200.43 0.41 
1 1 1 -18 6  4  o 15 599.10  13.34  654.28   125.23 687.60  125.64 232.66  125.64 0.95 
1 1 1 -18 6  5  o 15 147.98  19.34  161.82   39.04  26.29   253.32 157.24  253.32 0.35 
1 1 1 -18 6  6  o 2  639.73  18.51  718.02   271.37 521.51  269.20 199.17  89.20  0.97 
1 1 1 -18 6  7  o 10 296.53  16.03  379.98   11.97  189.79  21.99  121.46  201.99 0.84 
1 1 1 -18 6  8  o 5  859.28  33.72  916.84   22.22  809.29  21.73  72.30   201.73 0.98 
1 1 1 -18 6  9  o 12 664.37  19.51  628.77   12.14  651.09  16.33  5.92    16.33  0.98 
1 1 1 -18 6  10 o 13 349.54  35.32  316.45   337.54 314.85  329.75 6.30    149.75 0.91 
1 1 1 -18 6  11 o 1  295.57  30.86  294.96   2.16   258.95  6.61   2.48    186.61 0.88 
1 1 1 -18 6  12 o 9  193.47  40.23  224.92   322.51 100.16  320.35 91.48   140.35 0.75 
1 1 1 -18 6  13 o 10 126.45  53.05  168.85   247.96 2.96    62.32  160.02  62.33  0.61 
1 1 1 -18 6  14 o 4  275.44  48.50  245.58   188.79 270.81  190.08 32.54   190.08 0.92 
1 1 1 -18 6  15 o 11 304.94  50.18  134.74   93.71  419.12  88.38  307.33  88.38  0.87 
1 1 1 -18 6  16 o 13 112.85  53.92  104.47   170.72 24.48   163.10 74.58   343.10 0.55 
1 1 1 -18 6  17 o 16 156.13  68.07  31.16    18.57  35.72   22.54  9.39    22.54  0.20 
1 1 1 -18 6  18 o 19 148.01  68.30  45.31    146.83 44.71   142.82 5.14    142.82 0.28 
1 1 1 -18 8  1  o 18 67.29   17.39  414.62   149.21 415.47  344.69 904.97  344.69 0.55 
1 1 1 -18 8  2  o 16 248.11  24.57  60.49    93.45  126.72  134.71 124.13  314.71 0.76 
1 1 1 -18 8  3  o 6  1064.11 27.98  707.83   291.33 1365.93 292.47 639.43  292.47 0.98 
1 1 1 -18 8  4  o 18 86.51   15.46  215.52   212.42 106.27  75.86  254.30  75.86  0.24 
1 1 1 -18 8  5  o 18 284.06  14.32  66.97    77.04  181.39  80.42  68.18   80.42  0.52 
1 1 1 -18 8  6  o 14 413.59  13.85  408.39   84.31  360.35  83.67  38.12   263.67 0.92 
1 1 1 -18 8  7  o 13 369.79  16.56  432.08   198.25 284.09  187.70 107.12  7.70   0.91 
1 1 1 -18 8  8  o 10 415.48  23.86  503.65   356.85 313.06  357.51 157.02  177.51 0.94 
1 1 1 -18 8  9  o 13 284.36  25.44  232.24   335.33 244.87  332.41 14.81   332.41 0.84 
1 1 1 -18 8  10 o 4  607.38  22.66  613.76   48.70  547.66  43.45  91.65   223.45 0.98 
1 1 1 -18 8  11 o 7  137.51  49.51  203.25   345.71 29.04   177.80 220.92  177.80 0.59 
1 1 1 -18 8  12 o 3  134.58  51.57  94.21    5.94   9.41    30.78  107.04  210.78 0.47 
1 1 1 -18 8  13 o 4  286.70  39.20  279.16   109.12 294.09  111.29 58.56   111.29 0.92 
1 1 1 -18 8  14 o 6  303.57  42.14  341.99   190.37 271.36  193.17 36.56   13.17  0.95 
1 1 1 -18 8  15 o 9  344.57  42.35  349.36   209.74 357.15  209.44 49.31   209.44 0.96 
1 1 1 -18 8  16 o 1  287.10  59.58  246.35   226.08 312.39  225.39 94.57   225.39 0.92 
1 1 1 -18 8  17 o 8  275.73  70.00  174.54   252.66 324.56  253.61 170.39  253.61 0.87 
1 1 1 -18 8  18 o 12 210.85  85.89  277.98   244.41 121.21  244.80 123.96  64.80  0.87 
1 1 1 -18 10 1  o 10 39.01   16.58  177.82   280.79 379.16  118.83 780.77  118.83 0.29 
1 1 1 -18 10 2  o 5  147.95  58.29  147.74   224.54 55.53   51.02  230.41  51.02  0.40 
1 1 1 -18 10 3  o 4  941.43  64.72  955.18   223.47 867.47  222.09 116.77  42.09  0.98 
1 1 1 -18 10 4  o 7  591.69  10.43  847.63   201.76 484.43  201.46 173.33  21.46  0.97 
1 1 1 -18 10 5  o 16 329.29  11.81  350.47   131.48 308.12  129.90 92.41   129.90 0.80 
1 1 1 -18 10 6  o 7  135.07  31.08  83.48    158.31 23.89   297.10 112.09  297.10 0.24 
1 1 1 -18 10 7  o 11 413.72  21.29  297.50   82.61  399.89  71.85  34.30   71.85  0.93 
1 1 1 -18 10 8  o 7  174.36  28.08  323.34   340.14 13.14   156.17 291.61  156.17 0.76 
1 1 1 -18 10 9  o 19 265.35  26.18  180.81   350.77 232.70  359.88 49.90   359.88 0.78 
1 1 1 -18 10 10 o 19 588.76  19.19  526.36   110.35 630.15  115.94 114.75  115.94 0.97 
1 1 1 -18 10 11 o 1  195.67  43.67  275.42   136.98 91.71   135.28 126.31  315.28 0.79 
1 1 1 -18 10 12 o 13 430.93  27.12  406.74   126.37 448.58  125.63 63.62   125.63 0.97 
1 1 1 -18 10 13 o 18 347.67  30.47  284.82   205.09 390.57  201.35 116.62  201.35 0.96 
1 1 1 -18 10 14 o 15 301.92  61.35  395.78   258.74 206.26  257.38 164.81  77.38  0.96 
1 1 1 -18 10 15 o 10 244.92  67.64  186.39   248.66 252.92  245.72 79.38   245.72 0.87 
1 1 1 -18 10 16 o 8  222.40  66.30  89.92    181.16 212.71  175.75 133.04  175.75 0.66 
1 1 1 -18 10 17 o 7  149.74  65.40  34.00    207.60 39.49   208.83 8.61    208.83 0.23 
1 1 1 -18 12 1  o 1  837.02  16.64  569.08   211.38 1056.63 213.61 484.66  213.61 0.97 
1 1 1 -18 12 2  o 5  64.83   16.75  131.72   166.65 75.11   9.31   165.01  9.31   0.11 
1 1 1 -18 12 3  o 6  65.80   17.00  460.45   146.54 439.54  316.92 952.88  316.92 0.56 
1 1 1 -18 12 4  o 2  908.51  19.34  771.82   145.32 952.94  145.29 117.63  145.29 0.98 
1 1 1 -18 12 5  o 13 608.30  14.14  543.84   294.79 693.80  298.00 219.00  298.00 0.96 
1 1 1 -18 12 6  o 4  672.80  17.41  539.04   269.64 789.96  274.71 275.27  274.71 0.97 
1 1 1 -18 12 7  o 2  514.87  16.20  468.72   300.78 514.08  304.06 39.00   304.06 0.96 
1 1 1 -18 12 8  o 10 167.57  36.73  120.75   161.19 33.83   155.45 50.27   335.45 0.35 
1 1 1 -18 12 9  o 5  95.14   36.53  180.56   145.74 73.98   316.08 217.72  316.08 0.37 
1 1 1 -18 12 10 o 19 184.46  30.06  156.65   231.23 94.73   224.63 69.31   44.63  0.70 
1 1 1 -18 12 11 o 10 124.28  41.05  188.70   263.10 1.86    89.09  149.79  89.09  0.59 
1 1 1 -18 12 12 o 10 274.66  32.79  337.03   280.02 196.01  282.23 129.39  102.23 0.95 
1 1 1 -18 12 13 o 7  392.95  25.46  405.69   287.77 386.68  287.96 6.18    287.96 0.98 
1 1 1 -18 12 14 o 19 169.98  67.30  224.85   357.50 88.59   357.65 104.24  177.65 0.83 
1 1 1 -18 12 15 o 18 165.92  52.45  133.99   71.22  130.09  70.44  15.37   70.44  0.74 
1 1 1 -18 12 16 o 1  137.24  59.45  36.01    95.79  32.06   94.68  1.39    94.68  0.23 
1 1 1 -18 12 17 o 3  214.38  70.69  255.55   236.04 152.99  237.50 75.29   57.50  0.89 
1 1 1 -18 14 1  o 7  335.31  12.04  410.64   87.65  173.94  97.00  271.14  277.00 0.92 
1 1 1 -18 14 2  f 0  206.93  15.01  251.34   331.94 276.03  331.35 0.00    0.00   0.00 
1 1 1 -18 14 3  o 13 433.54  12.23  539.75   193.03 365.87  206.06 87.23   26.06  0.94 
1 1 1 -18 14 4  o 16 229.03  14.50  170.74   228.40 137.27  234.67 62.48   54.67  0.74 
1 1 1 -18 14 5  o 14 426.21  13.57  373.63   325.43 372.65  325.48 62.22   145.48 0.95 
1 1 1 -18 14 6  o 6  699.13  15.73  655.97   252.43 745.42  257.59 122.04  257.59 0.98 
1 1 1 -18 14 7  o 10 390.81  16.74  163.00   291.35 503.35  309.23 362.95  309.23 0.82 
1 1 1 -18 14 8  o 9  464.99  36.59  304.58   148.78 522.13  145.35 163.07  145.35 0.95 
1 1 1 -18 14 9  o 8  188.26  24.99  150.83   218.58 108.54  217.42 2.35    37.42  0.58 
1 1 1 -18 14 10 o 19 247.81  27.55  146.41   117.28 255.79  138.98 100.47  138.98 0.83 
1 1 1 -18 14 11 o 3  163.16  44.37  210.66   16.02  84.83   12.67  93.16   192.67 0.81 
1 1 1 -18 14 12 f 0  105.08  41.01  62.54    297.58 60.51   282.11 0.00    0.00   0.00 
1 1 1 -18 14 13 o 14 144.97  44.31  85.26    0.67   97.50   14.32  15.64   14.32  0.62 
1 1 1 -18 14 14 o 6  187.55  53.89  218.45   273.97 130.84  275.93 67.03   95.93  0.88 
1 1 1 -18 14 15 o 16 151.32  57.87  180.00   277.84 80.55   276.62 75.24   96.62  0.78 
1 1 1 -18 14 16 o 13 209.66  62.65  210.21   325.27 181.21  323.99 2.76    143.99 0.87 
1 1 1 -18 16 1  o 5  924.16  19.28  728.42   298.04 975.24  295.38 124.32  295.38 0.99 
1 1 1 -18 16 2  o 16 289.41  13.27  380.05   253.84 139.39  254.57 250.40  74.57  0.91 
1 1 1 -18 16 3  o 11 187.22  15.96  279.68   117.00 32.89   132.24 227.46  312.24 0.78 
1 1 1 -18 16 4  o 3  418.99  12.25  364.82   321.21 412.20  320.90 34.48   320.90 0.94 
1 1 1 -18 16 5  o 13 614.79  15.76  602.42   199.75 562.91  197.41 76.86   17.41  0.98 
1 1 1 -18 16 6  o 5  609.06  14.95  570.72   208.65 644.27  204.49 100.55  204.49 0.98 
1 1 1 -18 16 7  o 19 263.45  18.57  153.53   34.51  256.85  25.56  124.22  25.56  0.74 
1 1 1 -18 16 8  o 11 277.94  18.96  295.36   132.49 243.46  128.84 15.50   308.84 0.90 
1 1 1 -18 16 9  o 14 284.38  20.16  163.96   16.47  305.98  17.40  96.85   17.40  0.91 
1 1 1 -18 16 10 o 6  84.30   34.64  25.57    32.03  7.10    227.18 39.91   227.18 0.15 
1 1 1 -18 16 11 o 9  239.08  37.40  291.32   309.87 163.23  312.11 122.70  132.11 0.94 
1 1 1 -18 16 12 o 6  307.48  31.88  297.38   49.27  310.08  50.19  28.73   50.19  0.96 
1 1 1 -18 16 13 o 9  178.93  55.29  183.37   170.92 128.70  172.53 45.65   352.53 0.85 
1 1 1 -18 16 14 o 15 179.59  52.12  155.10   208.71 155.00  208.78 23.20   208.78 0.80 
1 1 1 -18 16 15 o 1  136.59  54.75  102.15   349.42 70.75   350.19 15.62   170.19 0.58 
1 1 1 -18 16 16 x 8  ?       ?      219.34   345.30 195.52  344.78 0.00    0.00   0.00 
1 1 1 -18 18 1  o 15 527.44  14.78  498.44   126.18 538.32  121.65 56.25   121.65 0.97 
1 1 1 -18 18 2  o 18 569.28  15.53  482.50   127.05 612.97  131.32 120.90  131.32 0.97 
1 1 1 -18 18 3  o 18 189.58  14.51  233.75   171.90 86.67   179.56 109.40  359.56 0.75 
1 1 1 -18 18 4  o 8  349.76  10.83  302.43   245.39 360.29  251.24 78.08   251.24 0.92 
1 1 1 -18 18 5  o 12 247.03  12.08  124.22   136.00 231.96  135.15 87.77   135.15 0.76 
1 1 1 -18 18 6  o 4  697.03  24.13  586.79   96.01  809.39  93.52  248.67  93.52  0.98 
1 1 1 -18 18 7  o 1  213.90  21.24  138.23   127.77 195.49  127.80 69.01   127.80 0.75 
1 1 1 -18 18 8  f 0  159.37  23.44  233.09   334.19 244.82  334.31 0.00    0.00   0.00 
1 1 1 -18 18 9  o 14 265.80  25.00  304.62   352.48 224.58  351.91 52.91   171.91 0.94 
1 1 1 -18 18 10 o 7  240.93  24.25  174.82   6.91   267.76  4.66   95.88   4.66   0.91 
1 1 1 -18 18 11 o 6  88.68   38.56  88.67    278.93 0.22    98.45  82.35   98.45  0.46 
1 1 1 -18 18 12 o 19 104.57  42.82  58.83    139.78 20.29   143.84 33.27   323.84 0.35 
1 1 1 -18 18 13 o 11 129.55  56.77  31.18    4.50   19.86   6.82   2.74    186.82 0.16 
1 1 1 -18 18 14 o 12 161.16  56.89  139.51   184.25 116.05  185.51 8.12    5.51   0.75 
1 1 1 -18 18 15 o 14 261.75  41.45  294.96   152.14 226.31  151.92 45.10   331.92 0.95 
1 1 1 -18 20 1  o 12 109.33  22.44  197.17   103.13 52.94   294.21 239.25  294.21 0.61 
1 1 1 -18 20 2  o 12 459.73  17.58  439.67   192.31 477.10  193.06 66.11   193.06 0.97 
1 1 1 -18 20 3  o 14 531.02  25.11  428.09   183.44 619.51  187.26 207.63  187.26 0.97 
1 1 1 -18 20 4  o 9  227.40  23.12  211.74   197.20 180.61  183.50 36.37   3.50   0.87 
1 1 1 -18 20 5  o 17 362.03  12.53  243.94   139.49 438.47  141.55 194.84  141.55 0.94 
1 1 1 -18 20 6  o 15 292.10  13.17  282.62   95.38  300.34  95.52  51.52   95.52  0.94 
1 1 1 -18 20 7  o 7  334.84  18.42  319.20   183.68 340.73  179.66 37.83   179.66 0.96 
1 1 1 -18 20 8  o 16 287.06  15.43  216.60   236.17 342.24  237.16 146.59  237.16 0.94 
1 1 1 -18 20 9  o 3  190.31  25.89  227.91   284.48 134.23  288.71 81.01   108.71 0.92 
1 1 1 -18 20 10 o 1  156.74  26.11  147.61   192.29 121.19  195.25 23.82   15.25  0.85 
1 1 1 -18 20 11 o 15 150.04  38.62  151.97   36.54  106.55  38.11  24.27   218.11 0.79 
1 1 1 -18 20 12 o 10 87.72   38.54  66.56    139.43 1.95    143.82 52.31   323.82 0.32 
1 1 1 -18 20 13 o 3  78.71   36.92  103.24   57.46  14.96   239.30 100.61  239.30 0.45 
1 1 1 -18 20 14 o 19 117.29  46.95  109.33   49.86  45.74   49.92  54.53   229.92 0.62 
1 1 1 -18 22 1  o 14 82.26   24.36  46.47    41.21  2.47    164.84 14.85   164.84 0.06 
1 1 1 -18 22 2  o 4  251.33  14.59  224.64   282.51 255.46  281.17 48.61   281.17 0.92 
1 1 1 -18 22 3  o 4  58.96   24.11  64.68    266.17 37.64   68.67  102.06  68.67  0.23 
1 1 1 -18 22 4  o 11 234.43  16.79  131.46   125.60 272.06  120.50 134.54  120.50 0.87 
1 1 1 -18 22 5  o 2  226.94  14.53  243.79   303.89 201.34  305.81 17.79   125.81 0.93 
1 1 1 -18 22 6  o 16 82.38   27.21  50.51    46.54  5.05    226.59 63.88   226.59 0.33 
1 1 1 -18 22 7  o 1  188.78  19.94  168.42   260.04 193.54  258.23 57.50   258.23 0.87 
1 1 1 -18 22 8  o 19 285.65  17.56  312.52   295.21 256.30  294.92 38.59   114.92 0.96 
1 1 1 -18 22 9  f 0  59.19   26.55  69.19    47.05  66.93   45.16  0.00    0.00   0.00 
1 1 1 -18 22 10 o 15 243.44  19.74  280.82   129.16 222.37  129.14 16.11   309.14 0.95 
1 1 1 -18 22 11 o 15 317.74  20.87  298.11   94.48  348.47  94.65  84.18   94.65  0.96 
1 1 1 -18 22 12 o 10 186.07  40.72  196.33   167.85 156.43  167.13 16.26   347.13 0.88 
1 1 1 -18 24 1  o 2  536.33  16.75  461.04   230.36 635.16  228.72 212.35  228.72 0.99 
1 1 1 -18 24 2  o 19 540.29  15.76  607.54   220.44 501.55  219.32 66.75   39.32  0.99 
1 1 1 -18 24 3  f 0  241.12  14.04  256.26   288.48 228.81  286.32 0.00    0.00   0.00 
1 1 1 -18 24 4  o 15 121.28  17.87  109.70   60.57  70.73   56.89  36.65   236.89 0.73 
1 1 1 -18 24 5  o 7  324.57  13.62  292.42   165.96 369.54  168.19 112.53  168.19 0.97 
1 1 1 -18 24 6  o 3  144.83  16.40  142.71   150.48 112.17  151.42 12.28   331.42 0.82 
1 1 1 -18 24 7  o 8  175.14  14.36  93.91    65.64  185.36  61.83  99.92   61.83  0.77 
1 1 1 -18 24 8  o 5  198.35  18.26  156.23   69.12  212.47  66.69  74.94   66.69  0.88 
1 1 1 -18 24 9  o 16 71.57   28.04  44.81    355.89 7.64    182.50 45.36   182.50 0.21 
1 1 1 -18 24 10 o 9  143.87  30.63  148.60   225.53 100.42  226.19 33.97   46.19  0.82 
1 1 1 -18 24 11 f 0  75.27   34.54  103.96   38.92  97.61   39.20  0.00    0.00   0.00 
1 1 1 -18 26 1  o 1  172.91  13.27  183.48   348.36 144.50  350.00 19.17   170.00 0.89 
1 1 1 -18 26 2  o 12 183.07  16.03  133.07   78.45  188.72  85.41  61.65   85.41  0.86 
1 1 1 -18 26 3  o 1  211.19  11.38  209.46   64.14  204.95  67.81  19.92   67.81  0.92 
1 1 1 -18 26 4  o 11 116.77  22.12  171.71   113.94 40.57   112.05 103.01  292.05 0.79 
1 1 1 -18 26 5  o 13 157.75  16.81  136.19   79.69  137.64  80.07  12.66   80.07  0.83 
1 1 1 -18 26 6  o 15 55.62   22.96  74.65    30.45  32.79   212.11 97.06   212.11 0.28 
1 1 1 -18 26 7  o 18 52.83   22.84  12.67    127.00 9.96    292.39 28.69   292.39 0.08 
1 1 1 -18 26 8  o 17 62.33   27.16  1.13     287.59 2.18    178.43 8.29    178.43 0.03 
1 1 1 -18 26 9  o 11 95.59   31.34  43.55    130.85 15.84   128.52 20.94   308.52 0.28 
1 1 1 -18 28 1  f 0  116.20  13.16  124.40   221.04 113.12  222.53 0.00    0.00   0.00 
1 1 1 -18 28 2  o 10 57.43   20.78  78.64    78.56  29.97   263.22 94.95   263.22 0.30 
1 1 1 -18 28 3  o 19 331.37  12.73  253.03   18.45  408.23  17.63  178.24  17.63  0.96 
1 1 1 -18 28 4  o 8  252.66  13.04  221.98   92.21  281.20  92.50  86.08   92.50  0.94 
1 1 1 -18 28 5  o 6  162.83  14.24  141.99   123.04 152.82  124.05 28.21   124.05 0.85 
1 1 1 -18 28 6  o 17 62.06   22.62  74.05    309.53 23.88   136.45 89.87   136.45 0.34 
1 1 1 -18 28 7  x 19 ?       ?      68.93    250.11 60.03   251.44 0.00    0.00   0.00 
1 1 1 -17 1  1  o 6  195.85  13.22  442.30   205.70 36.12   173.53 133.01  353.53 0.52 
1 1 1 -17 1  2  o 13 576.47  15.97  690.08   145.60 493.30  149.68 122.60  329.68 0.96 
1 1 1 -17 1  3  o 17 741.38  18.25  874.00   149.00 749.24  140.47 52.65   140.47 0.98 
1 1 1 -17 1  4  o 15 682.03  16.49  331.42   13.88  952.07  39.18  611.56  39.18  0.95 
1 1 1 -17 1  5  f 0  574.99  23.11  587.55   227.46 687.47  215.80 0.00    0.00   0.00 
1 1 1 -17 1  6  o 7  1312.06 29.70  1432.06  240.90 1279.27 240.83 46.87   60.83  0.99 
1 1 1 -17 1  7  o 9  1305.19 25.50  1241.02  250.13 1371.77 246.22 154.29  246.22 0.99 
1 1 1 -17 1  8  o 18 588.51  18.30  585.94   229.51 539.50  226.89 52.17   46.89  0.96 
1 1 1 -17 1  9  o 18 889.53  21.90  751.77   144.07 976.48  147.05 206.67  147.05 0.98 
1 1 1 -17 1  10 o 14 362.08  23.73  522.94   30.88  179.03  30.75  320.81  210.75 0.94 
1 1 1 -17 1  11 o 1  596.63  23.82  613.57   24.59  549.13  24.81  63.78   204.81 0.97 
1 1 1 -17 1  12 o 1  219.60  66.46  234.97   83.50  106.99  84.02  113.14  264.02 0.74 
1 1 1 -17 1  13 o 4  194.99  57.27  108.52   283.77 95.10   276.50 8.49    96.50  0.51 
1 1 1 -17 1  14 o 8  129.45  56.22  183.21   307.52 1.02    307.72 162.15  127.72 0.63 
1 1 1 -17 1  15 o 8  338.29  47.16  347.27   347.93 318.52  350.98 11.20   170.98 0.96 
1 1 1 -17 1  16 o 9  144.81  63.79  154.31   276.74 69.40   278.18 64.99   98.18  0.70 
1 1 1 -17 1  17 o 15 151.10  67.61  25.94    225.13 24.83   233.92 4.38    233.92 0.15 
1 1 1 -17 1  18 o 4  150.17  71.95  42.01    16.27  44.31   14.12  1.73    14.12  0.29 
1 1 1 -17 1  19 x 17 ?       ?      112.98   260.05 102.09  259.56 0.00    0.00   0.00 
1 1 1 -17 3  1  o 14 779.09  18.00  796.37   306.60 608.90  323.01 311.86  143.01 0.98 
1 1 1 -17 3  2  o 3  739.59  17.59  946.37   254.45 725.37  267.92 7.61    267.92 0.98 
1 1 1 -17 3  3  o 18 225.14  11.95  363.10   240.04 58.69   242.48 238.14  62.48  0.79 
1 1 1 -17 3  4  o 12 691.01  16.12  754.74   60.11  739.25  57.14  134.68  57.14  0.97 
1 1 1 -17 3  5  o 6  646.99  18.07  496.63   194.60 824.85  188.92 414.41  188.92 0.95 
1 1 1 -17 3  6  o 7  433.36  14.27  784.35   312.43 257.13  300.00 308.18  120.00 0.95 
1 1 1 -17 3  7  o 1  130.44  43.30  108.08   284.25 40.88   164.00 145.20  164.00 0.24 
1 1 1 -17 3  8  o 17 518.50  17.14  408.17   329.25 584.47  346.13 205.50  346.13 0.93 
1 1 1 -17 3  9  o 4  406.22  19.05  476.58   59.00  256.23  60.65  250.30  240.65 0.94 
1 1 1 -17 3  10 o 13 709.95  23.88  569.53   45.83  854.12  41.07  329.71  41.07  0.97 
1 1 1 -17 3  11 o 10 383.29  30.81  276.51   115.52 413.51  120.50 131.53  120.50 0.91 
1 1 1 -17 3  12 o 1  184.40  53.56  131.04   11.31  66.42   8.96   76.15   188.96 0.57 
1 1 1 -17 3  13 o 4  294.76  51.88  416.23   86.62  187.38  84.34  167.92  264.34 0.92 
1 1 1 -17 3  14 f 0  145.90  59.09  166.81   126.15 159.63  125.78 0.00    0.00   0.00 
1 1 1 -17 3  15 o 10 229.21  64.41  169.48   256.19 218.79  261.75 51.53   261.75 0.84 
1 1 1 -17 3  16 o 12 227.41  70.75  277.31   300.79 153.03  299.36 105.89  119.36 0.91 
1 1 1 -17 3  17 o 3  273.34  85.55  264.71   252.95 251.61  251.65 14.89   251.65 0.89 
1 1 1 -17 3  18 o 13 324.76  76.67  157.27   315.64 422.12  315.56 282.83  315.56 0.86 
1 1 1 -17 5  1  o 13 99.11   12.93  252.49   300.43 79.23   106.20 210.07  106.20 0.26 
1 1 1 -17 5  2  f 0  659.83  15.48  769.93   109.70 703.51  110.33 0.00    0.00   0.00 
1 1 1 -17 5  3  o 15 271.01  9.72   265.81   49.00  152.72  61.71  74.01   61.71  0.43 
1 1 1 -17 5  4  o 4  466.72  14.65  501.10   241.51 453.83  250.50 31.05   250.50 0.94 
1 1 1 -17 5  5  o 5  225.82  19.21  338.59   221.60 101.28  199.54 112.45  19.54  0.70 
1 1 1 -17 5  6  o 15 94.93   29.13  310.66   258.52 78.31   29.02  197.70  29.02  0.22 
1 1 1 -17 5  7  o 17 657.19  17.24  394.53   100.54 871.67  104.11 501.64  104.11 0.94 
1 1 1 -17 5  8  o 8  638.87  24.59  682.22   336.77 501.76  336.22 238.01  156.22 0.97 
1 1 1 -17 5  9  o 5  447.00  16.97  436.92   15.70  374.24  12.25  94.51   192.25 0.94 
1 1 1 -17 5  10 o 9  187.28  44.93  108.83   174.85 51.53   200.97 70.19   20.97  0.46 
1 1 1 -17 5  11 o 9  173.73  50.13  170.91   171.50 31.97   154.53 149.20  334.53 0.61 
1 1 1 -17 5  12 o 8  487.13  26.44  529.82   243.00 411.16  247.04 120.81  67.04  0.97 
1 1 1 -17 5  13 o 16 546.08  31.90  418.36   273.10 684.48  271.48 313.16  271.48 0.97 
1 1 1 -17 5  14 o 4  201.57  60.45  28.33    44.40  93.05   322.67 51.57   322.67 0.33 
1 1 1 -17 5  15 o 2  321.23  48.46  320.39   103.78 338.25  100.13 67.25   100.13 0.95 
1 1 1 -17 5  16 o 14 183.27  69.40  229.43   124.18 99.55   126.08 114.25  306.08 0.85 
1 1 1 -17 5  17 o 2  298.97  69.53  273.79   138.80 319.66  139.28 88.81   139.28 0.92 
1 1 1 -17 5  18 o 7  168.87  74.11  102.45   150.94 104.76  153.44 10.49   153.44 0.59 
1 1 1 -17 7  1  o 19 68.34   17.66  283.53   223.34 289.44  50.14  641.78  50.14  0.46 
1 1 1 -17 7  2  o 1  561.32  33.31  317.63   202.08 630.30  192.16 194.87  192.16 0.95 
1 1 1 -17 7  3  o 6  542.68  21.23  658.48   233.19 434.38  228.42 176.89  48.42  0.96 
1 1 1 -17 7  4  o 8  281.93  9.43   484.06   127.98 30.86   317.65 579.79  317.65 0.92 
1 1 1 -17 7  5  o 16 833.23  15.03  755.57   329.82 987.52  332.49 347.95  332.49 0.98 
1 1 1 -17 7  6  o 5  419.69  14.05  322.33   120.65 490.02  125.30 271.09  125.30 0.84 
1 1 1 -17 7  7  o 6  682.99  18.43  834.51   22.34  587.26  17.10  154.64  197.10 0.97 
1 1 1 -17 7  8  o 12 836.73  30.40  929.13   332.76 813.54  334.20 15.86   154.20 0.98 
1 1 1 -17 7  9  o 5  611.23  18.08  651.88   31.54  553.62  33.68  80.59   213.68 0.97 
1 1 1 -17 7  10 o 2  603.90  20.08  592.88   3.30   596.35  7.32   18.07   7.32   0.97 
1 1 1 -17 7  11 o 5  224.82  41.25  171.48   294.82 110.40  304.50 148.38  124.50 0.82 
1 1 1 -17 7  12 o 12 266.76  38.50  193.19   25.12  239.15  30.72  32.29   30.72  0.84 
1 1 1 -17 7  13 o 11 154.01  56.18  173.21   53.43  42.67   51.72  114.06  231.72 0.65 
1 1 1 -17 7  14 o 8  173.25  60.24  138.37   318.33 113.70  316.42 8.99    136.42 0.68 
1 1 1 -17 7  15 o 19 149.57  61.34  141.94   51.75  79.59   51.25  49.07   231.25 0.70 
1 1 1 -17 7  16 o 19 145.87  66.36  107.03   264.90 71.22   271.24 28.47   91.24  0.59 
1 1 1 -17 7  17 o 11 253.17  83.94  151.16   119.78 263.01  122.23 126.12  122.23 0.79 
1 1 1 -17 7  18 f 0  175.81  75.09  103.64   161.78 92.27   163.36 0.00    0.00   0.00 
1 1 1 -17 9  1  o 19 67.06   17.33  416.85   225.71 436.90  53.50  950.86  53.50  0.57 
1 1 1 -17 9  2  o 11 637.61  28.17  328.87   129.17 832.57  130.00 458.70  130.00 0.95 
1 1 1 -17 9  3  o 12 446.42  27.69  429.73   132.23 318.59  129.42 205.96  309.42 0.94 
1 1 1 -17 9  4  o 12 54.02   19.03  561.12   165.59 552.49  349.96 1163.57 349.96 0.54 
1 1 1 -17 9  5  f 0  1246.58 22.57  856.20   103.45 911.28  97.07  0.00    0.00   0.00 
1 1 1 -17 9  6  o 13 371.94  15.28  318.38   144.66 291.02  133.15 86.23   313.15 0.90 
1 1 1 -17 9  7  o 14 363.97  16.67  259.65   74.55  372.54  47.50  130.81  47.50  0.84 
1 1 1 -17 9  8  o 2  302.49  38.59  211.19   246.17 266.74  243.77 62.70   243.77 0.78 
1 1 1 -17 9  9  o 18 307.21  23.24  251.58   188.58 254.41  193.92 30.62   13.92  0.88 
1 1 1 -17 9  10 o 13 839.97  20.81  730.43   183.30 948.50  180.67 242.55  180.67 0.98 
1 1 1 -17 9  11 o 6  239.33  37.13  90.37    204.69 187.90  203.61 61.66   203.61 0.66 
1 1 1 -17 9  12 o 7  312.24  31.17  269.96   34.27  299.01  28.23  26.45   28.23  0.92 
1 1 1 -17 9  13 o 6  220.29  50.23  211.54   146.23 179.91  149.74 16.39   329.74 0.85 
1 1 1 -17 9  14 o 19 302.09  41.84  250.31   237.91 326.76  236.44 86.16   236.44 0.94 
1 1 1 -17 9  15 o 3  99.90   48.06  101.96   265.08 8.85    269.70 84.64   89.70  0.51 
1 1 1 -17 9  16 f 0  313.83  54.00  142.93   270.67 125.09  269.42 0.00    0.00   0.00 
1 1 1 -17 9  17 o 3  226.80  73.58  151.80   232.93 225.71  233.42 89.34   233.42 0.80 
1 1 1 -17 9  18 o 13 182.77  75.57  164.98   240.75 132.35  239.82 12.72   59.82  0.76 
1 1 1 -17 11 1  o 8  821.38  14.95  517.30   270.73 1043.17 274.76 490.77  274.76 0.97 
1 1 1 -17 11 2  o 7  66.16   17.09  297.15   260.11 313.61  79.92  683.72  79.92  0.43 
1 1 1 -17 11 3  o 15 95.97   12.52  208.83   139.42 96.93   346.92 244.02  346.92 0.26 
1 1 1 -17 11 4  o 10 341.64  10.71  441.17   156.82 212.31  166.12 188.27  346.12 0.90 
1 1 1 -17 11 5  o 19 592.87  15.10  617.10   236.57 576.66  238.80 14.67   238.80 0.96 
1 1 1 -17 11 6  o 6  1171.23 27.70  1023.76  200.55 1342.34 200.87 367.66  200.87 0.99 
1 1 1 -17 11 7  o 4  541.40  16.01  631.20   30.43  407.65  33.61  232.44  213.61 0.97 
1 1 1 -17 11 8  o 16 294.80  84.97  342.66   291.99 157.76  293.25 189.99  113.25 0.86 
1 1 1 -17 11 9  o 18 288.18  23.65  409.36   80.01  163.47  80.18  195.78  260.18 0.91 
1 1 1 -17 11 10 o 10 436.29  21.29  454.91   88.99  394.15  91.14  45.72   271.14 0.96 
1 1 1 -17 11 11 o 4  449.19  22.89  470.83   326.51 377.49  330.48 113.44  150.48 0.97 
1 1 1 -17 11 12 o 15 272.11  34.42  190.88   295.85 299.04  295.72 127.39  295.72 0.86 
1 1 1 -17 11 13 o 16 422.78  30.71  452.66   276.80 405.87  276.96 13.52   96.96  0.98 
1 1 1 -17 11 14 o 19 126.44  53.58  111.72   310.13 46.05   314.85 55.39   134.85 0.58 
1 1 1 -17 11 15 o 6  161.77  61.00  40.02    175.14 73.89   163.38 28.31   163.38 0.37 
1 1 1 -17 11 16 o 13 131.33  58.54  146.27   154.52 49.58   156.08 76.25   336.08 0.67 
1 1 1 -17 11 17 o 8  206.30  71.88  165.67   143.26 184.14  142.28 37.83   142.28 0.80 
1 1 1 -17 13 1  o 2  286.33  11.07  207.99   246.28 164.75  262.34 152.49  82.34  0.84 
1 1 1 -17 13 2  o 7  387.38  13.91  283.26   345.70 390.37  0.97   102.30  0.97   0.88 
1 1 1 -17 13 3  o 10 325.73  10.21  317.31   258.32 248.55  264.54 69.07   84.54  0.87 
1 1 1 -17 13 4  o 16 224.17  15.50  189.78   24.47  106.47  33.79  58.65   213.79 0.61 
1 1 1 -17 13 5  o 14 321.67  11.27  317.37   293.96 218.24  306.97 139.82  126.97 0.90 
1 1 1 -17 13 6  o 3  621.99  14.37  584.57   177.71 726.50  179.49 254.21  179.49 0.96 
1 1 1 -17 13 7  o 16 328.97  16.62  294.62   114.75 320.32  116.72 62.25   116.72 0.88 
1 1 1 -17 13 8  f 0  245.68  24.21  284.93   159.09 273.42  166.15 0.00    0.00   0.00 
1 1 1 -17 13 9  o 15 415.72  23.12  520.89   328.82 288.94  329.63 220.15  149.63 0.96 
1 1 1 -17 13 10 o 18 150.78  43.82  27.01    99.44  11.89   140.28 18.57   320.28 0.14 
1 1 1 -17 13 11 o 17 150.71  52.44  298.87   15.84  18.49   198.96 276.95  198.96 0.80 
1 1 1 -17 13 12 o 9  154.21  49.49  58.03    122.74 56.35   121.62 8.46    121.62 0.34 
1 1 1 -17 13 13 o 17 172.91  52.08  71.46    299.92 103.13  291.84 48.87   291.84 0.46 
1 1 1 -17 13 14 o 5  159.29  56.05  41.27    75.90  71.98   51.05  30.63   51.05  0.36 
1 1 1 -17 13 15 o 11 154.64  59.06  220.21   34.98  62.28   35.37  132.12  215.37 0.83 
1 1 1 -17 13 16 o 10 229.63  62.44  225.07   1.68   212.40  359.80 16.51   359.80 0.89 
1 1 1 -17 13 17 o 7  198.59  69.81  159.73   216.85 172.93  216.35 28.16   216.35 0.80 
1 1 1 -17 15 1  o 17 1325.26 22.33  1147.70  315.18 1573.61 315.90 518.07  315.90 0.99 
1 1 1 -17 15 2  o 10 941.67  19.24  889.35   149.39 997.39  154.29 137.28  154.29 0.99 
1 1 1 -17 15 3  o 3  456.67  13.63  458.42   169.09 424.10  172.70 15.28   352.70 0.95 
1 1 1 -17 15 4  o 10 165.60  19.91  124.79   214.13 14.95   205.56 160.16  25.56  0.57 
1 1 1 -17 15 5  o 3  394.05  11.47  364.08   299.74 319.12  300.69 103.54  120.69 0.94 
1 1 1 -17 15 6  o 9  181.00  20.14  263.72   261.23 35.40   258.00 197.54  78.00  0.74 
1 1 1 -17 15 7  o 4  502.09  20.36  316.94   100.70 613.89  95.81  276.31  95.81  0.95 
1 1 1 -17 15 8  o 6  219.05  25.56  74.32    59.82  102.36  78.93  43.06   78.93  0.37 
1 1 1 -17 15 9  o 7  201.66  22.59  241.79   335.49 105.72  332.74 120.61  152.74 0.82 
1 1 1 -17 15 10 o 9  372.74  17.62  316.41   201.39 382.29  195.28 54.13   195.28 0.95 
1 1 1 -17 15 11 o 11 290.11  25.23  298.99   289.75 266.18  291.83 16.83   111.83 0.95 
1 1 1 -17 15 12 o 12 219.54  38.24  240.33   341.53 175.13  339.62 51.31   159.62 0.91 
1 1 1 -17 15 13 o 14 167.10  56.94  120.52   326.35 128.86  325.98 21.24   325.98 0.71 
1 1 1 -17 15 14 o 14 163.89  60.23  142.85   113.01 114.02  112.15 13.71   292.15 0.74 
1 1 1 -17 15 15 o 5  123.33  53.14  75.84    185.26 40.63   187.24 21.48   7.24   0.42 
1 1 1 -17 15 16 o 5  130.71  56.74  141.37   113.20 54.19   114.25 71.19   294.25 0.69 
1 1 1 -17 17 1  o 11 204.19  13.50  135.55   255.88 92.30   236.10 0.92    236.10 0.45 
1 1 1 -17 17 2  o 16 457.84  14.28  413.34   81.36  478.48  78.49  89.94   78.49  0.95 
1 1 1 -17 17 3  o 1  513.27  14.99  523.57   15.03  499.98  12.36  11.11   12.36  0.96 
1 1 1 -17 17 4  o 11 350.58  14.26  297.42   335.59 349.17  328.09 61.52   328.09 0.91 
1 1 1 -17 17 5  o 18 437.31  14.37  363.03   205.63 422.37  208.83 12.37   208.83 0.95 
1 1 1 -17 17 6  o 19 113.27  35.30  53.72    226.61 10.56   44.50  51.84   44.50  0.14 
1 1 1 -17 17 7  o 5  320.99  14.76  299.91   335.43 309.26  337.14 33.68   337.14 0.91 
1 1 1 -17 17 8  o 7  234.94  16.35  257.65   225.08 177.72  225.63 55.17   45.63  0.87 
1 1 1 -17 17 9  o 6  307.12  22.68  418.40   263.47 190.85  266.64 205.48  86.64  0.96 
1 1 1 -17 17 10 o 15 99.22   35.81  108.48   281.67 4.17    111.23 104.67  111.23 0.49 
1 1 1 -17 17 11 o 10 153.91  48.69  203.65   334.90 69.45   335.01 114.29  155.01 0.82 
1 1 1 -17 17 12 o 10 161.83  44.80  144.38   354.76 125.08  352.76 10.02   172.76 0.80 
1 1 1 -17 17 13 o 7  275.23  39.50  387.55   276.60 194.52  275.16 139.59  95.16  0.96 
1 1 1 -17 17 14 o 18 297.63  32.82  307.62   283.69 301.58  282.67 33.21   282.67 0.96 
1 1 1 -17 17 15 f 0  259.12  44.10  161.61   31.73  143.36  31.92  0.00    0.00   0.00 
1 1 1 -17 19 1  o 2  445.65  24.57  485.73   119.61 401.28  120.16 51.41   300.16 0.96 
1 1 1 -17 19 2  o 5  491.21  24.48  446.71   69.99  533.59  70.25  125.89  70.25  0.96 
1 1 1 -17 19 3  o 2  544.86  16.20  498.13   345.25 602.85  352.72 151.52  352.72 0.97 
1 1 1 -17 19 4  o 11 321.21  25.88  230.07   321.14 340.91  322.19 113.49  322.19 0.88 
1 1 1 -17 19 5  o 17 177.78  22.08  181.59   138.48 78.60   140.05 105.77  320.05 0.74 
1 1 1 -17 19 6  o 2  393.99  12.91  371.64   61.85  444.54  64.19  143.67  64.19  0.95 
1 1 1 -17 19 7  o 11 195.65  16.79  135.31   235.62 162.77  211.78 58.15   211.78 0.68 
1 1 1 -17 19 8  o 4  233.61  20.20  177.83   8.84   246.39  0.31   82.74   0.31   0.88 
1 1 1 -17 19 9  o 10 302.16  21.14  293.78   117.29 296.85  117.85 17.23   117.85 0.95 
1 1 1 -17 19 10 o 10 123.20  33.17  36.31    46.87  22.88   0.03   1.36    0.03   0.18 
1 1 1 -17 19 11 o 10 77.76   35.53  24.61    79.75  2.05    234.91 20.54   234.91 0.11 
1 1 1 -17 19 12 o 1  123.57  38.05  144.34   235.38 56.75   236.76 62.69   56.76  0.71 
1 1 1 -17 19 13 o 17 89.93   40.60  162.32   236.00 25.20   54.23  169.53  54.23  0.66 
1 1 1 -17 19 14 o 15 169.92  49.12  94.01    79.61  143.23  79.74  61.10   79.74  0.66 
1 1 1 -17 19 15 x 2  ?       ?      196.70   270.15 174.87  267.22 0.00    0.00   0.00 
1 1 1 -17 21 1  o 11 154.71  14.98  188.55   5.54   47.63   2.94   134.75  182.94 0.74 
1 1 1 -17 21 2  o 13 380.41  14.35  307.94   220.13 430.01  222.47 141.91  222.47 0.94 
1 1 1 -17 21 3  o 16 382.87  10.48  434.52   182.97 349.64  182.95 36.65   2.95   0.96 
1 1 1 -17 21 4  o 11 538.56  13.93  475.07   126.43 590.96  124.73 127.66  124.73 0.98 
1 1 1 -17 21 5  o 16 450.21  11.65  382.05   151.65 490.20  152.52 104.23  152.52 0.97 
1 1 1 -17 21 6  o 15 203.37  18.37  234.88   157.02 158.50  149.59 47.63   329.59 0.90 
1 1 1 -17 21 7  o 2  96.02   28.65  129.25   284.89 3.10    114.55 109.46  114.55 0.54 
1 1 1 -17 21 8  f 0  175.66  18.41  169.80   85.46  151.41  88.00  0.00    0.00   0.00 
1 1 1 -17 21 9  o 7  226.34  20.63  211.75   144.73 220.06  139.88 17.72   139.88 0.93 
1 1 1 -17 21 10 o 13 64.01   28.69  161.68   90.88  62.19   267.16 195.19  267.16 0.55 
1 1 1 -17 21 11 o 18 105.88  39.48  92.83    164.22 26.99   161.54 57.61   341.54 0.53 
1 1 1 -17 21 12 o 12 109.95  44.92  133.06   165.23 24.51   165.38 92.84   345.38 0.65 
1 1 1 -17 21 13 o 4  134.02  44.79  98.30    14.62  79.41   15.68  10.20   195.68 0.63 
1 1 1 -17 23 1  o 2  227.04  12.15  164.17   16.10  237.99  11.68  71.01   11.68  0.89 
1 1 1 -17 23 2  o 11 173.30  16.38  157.30   54.77  131.05  61.08  32.32   241.08 0.85 
1 1 1 -17 23 3  o 16 226.33  12.81  182.73   29.44  215.72  36.78  18.24   36.78  0.91 
1 1 1 -17 23 4  o 12 356.91  12.63  349.61   123.99 356.16  123.70 19.92   123.70 0.97 
1 1 1 -17 23 5  f 0  134.66  17.97  157.95   36.81  143.95  29.94  0.00    0.00   0.00 
1 1 1 -17 23 6  o 10 144.36  17.66  145.14   44.69  103.58  47.35  26.83   227.35 0.81 
1 1 1 -17 23 7  o 7  302.04  11.78  270.47   248.94 332.15  246.92 83.25   246.92 0.96 
1 1 1 -17 23 8  o 4  276.02  17.42  201.02   268.52 338.23  271.58 157.92  271.58 0.94 
1 1 1 -17 23 9  f 0  57.83   25.96  72.02    188.07 63.50   186.63 0.00    0.00   0.00 
1 1 1 -17 23 10 o 3  233.39  19.73  234.30   145.96 237.82  145.41 40.27   145.41 0.93 
1 1 1 -17 23 11 o 7  109.16  44.35  119.57   90.70  28.06   87.30  77.01   267.30 0.61 
1 1 1 -17 23 12 o 10 101.58  34.68  51.93    237.95 22.91   234.20 21.22   54.20  0.33 
1 1 1 -17 25 1  o 15 231.68  15.97  291.29   297.25 183.47  297.76 73.35   117.76 0.95 
1 1 1 -17 25 2  o 4  376.02  13.33  346.83   296.53 412.23  300.63 90.17   300.63 0.98 
1 1 1 -17 25 3  o 18 428.34  13.55  413.65   314.43 466.97  313.60 92.53   313.60 0.98 
1 1 1 -17 25 4  o 12 318.37  12.64  335.31   330.73 305.70  331.27 6.94    151.27 0.97 
1 1 1 -17 25 5  o 13 421.52  13.33  417.79   266.10 454.08  265.94 80.59   265.94 0.98 
1 1 1 -17 25 6  o 14 69.08   25.03  82.83    218.56 20.04   29.88  90.39   29.88  0.36 
1 1 1 -17 25 7  o 14 134.18  18.18  152.52   85.24  87.71   87.81  38.68   267.81 0.80 
1 1 1 -17 25 8  o 13 73.23   29.77  104.08   135.42 25.64   320.27 120.52  320.27 0.47 
1 1 1 -17 25 9  o 17 192.38  19.56  174.89   208.36 198.03  209.92 54.66   209.92 0.89 
1 1 1 -17 25 10 o 5  89.51   36.35  77.23    285.77 7.11    286.40 60.13   106.40 0.42 
1 1 1 -17 25 11 o 8  94.37   35.35  95.22    317.89 15.54   316.51 69.77   136.51 0.53 
1 1 1 -17 27 1  o 14 158.56  13.80  140.69   66.71  138.26  61.53  9.75    61.53  0.84 
1 1 1 -17 27 2  o 15 170.23  13.09  195.89   48.17  137.44  48.62  28.10   228.62 0.89 
1 1 1 -17 27 3  o 9  90.01   24.60  57.52    18.14  10.68   15.26  36.51   195.26 0.32 
1 1 1 -17 27 4  o 17 260.35  13.68  241.71   166.51 283.05  165.84 73.95   165.84 0.95 
1 1 1 -17 27 5  o 15 101.70  18.99  49.40    140.08 30.17   144.55 19.07   324.55 0.39 
1 1 1 -17 27 6  o 16 140.33  19.20  162.82   1.70   90.72   2.86   54.78   182.86 0.84 
1 1 1 -17 27 7  o 1  269.06  13.05  196.53   241.22 331.14  240.01 156.82  240.01 0.94 
1 1 1 -17 27 8  o 1  171.92  27.23  187.05   259.52 136.10  260.34 34.33   80.34  0.89 
1 1 1 -17 27 9  o 15 99.58   30.26  159.40   285.83 6.63    283.45 136.25  103.45 0.75 
1 1 1 -17 29 1  o 10 64.94   28.03  34.00    64.20  9.70    241.12 40.19   241.12 0.16 
1 1 1 -17 29 2  o 13 73.13   28.15  49.23    87.99  6.05    268.67 46.80   268.67 0.24 
1 1 1 -17 29 3  o 4  173.49  17.47  186.87   138.37 144.23  137.22 23.08   317.22 0.90 
1 1 1 -17 29 4  o 3  65.68   24.09  92.13    116.42 25.76   295.54 105.43  295.54 0.41 
1 1 1 -17 29 5  o 19 62.00   27.24  98.91    30.42  34.53   216.11 119.58  216.11 0.41 
1 1 1 -17 29 6  o 19 121.67  19.54  149.30   330.88 66.48   331.13 61.30   151.13 0.80 
1 1 1 -16 0  1  o 1  207.75  19.25  718.22   0.00   52.25   180.00 476.69  180.00 0.90 
1 1 1 -16 0  2  f 0  759.91  28.12  390.07   0.00   508.18  0.00   0.00    0.00   0.00 
1 1 1 -16 0  3  o 8  486.95  16.93  319.84   0.00   514.12  0.00   55.16   0.00   1.00 
1 1 1 -16 0  4  o 2  330.57  21.75  604.85   0.00   350.45  360.00 94.91   360.00 0.92 
1 1 1 -16 0  5  o 2  985.20  30.35  1168.49  180.00 1170.08 180.00 369.75  180.00 1.00 
1 1 1 -16 0  6  x 14 ?       ?      361.59   180.00 261.21  180.00 0.00    0.00   0.00 
1 1 1 -16 0  7  o 7  525.88  25.75  1070.67  180.00 198.45  180.00 654.87  0.00   1.00 
1 1 1 -16 0  8  o 19 159.91  51.38  38.49    180.00 7.68    180.00 115.52  180.00 0.31 
1 1 1 -16 0  9  o 11 486.76  28.54  241.14   0.00   592.47  0.00   213.44  0.00   1.00 
1 1 1 -16 0  10 o 18 538.59  28.23  981.60   0.00   279.41  360.00 518.37  180.00 1.00 
1 1 1 -16 0  11 o 1  604.86  35.82  621.16   0.00   589.47  0.00   30.79   180.00 1.00 
1 1 1 -16 0  12 o 8  148.28  83.26  103.79   180.00 2.13    180.00 36.71   360.00 0.14 
1 1 1 -16 0  13 o 14 112.47  69.09  150.06   180.00 33.75   360.00 143.58  360.00 0.34 
1 1 1 -16 0  14 o 14 374.12  47.71  317.58   180.00 435.62  180.00 123.10  180.00 1.00 
1 1 1 -16 0  15 o 7  140.79  86.44  178.36   180.00 36.94   180.00 167.53  0.00   0.86 
1 1 1 -16 0  16 o 11 153.42  89.35  321.17   180.00 2.41    0.00   306.58  0.00   0.98 
1 1 1 -16 0  17 o 15 165.20  100.99 47.07    180.00 54.59   180.00 17.92   180.00 0.28 
1 1 1 -16 0  18 o 18 169.82  112.36 7.73     0.00   6.06    360.00 1.86    360.00 0.03 
1 1 1 -16 0  19 o 16 150.55  101.60 16.47    0.00   21.50   0.00   3.34    0.00   0.13 
1 1 1 -16 2  1  o 8  321.79  12.13  473.74   236.95 226.05  239.03 83.25   59.03  0.83 
1 1 1 -16 2  2  o 8  899.97  17.67  836.74   223.41 1067.21 217.47 377.83  217.47 0.98 
1 1 1 -16 2  3  o 18 397.00  13.76  671.82   132.59 407.17  110.59 133.53  110.59 0.86 
1 1 1 -16 2  4  o 1  378.82  18.75  331.52   226.33 348.49  249.86 241.85  249.86 0.60 
1 1 1 -16 2  5  o 12 461.40  16.11  233.85   263.65 540.92  292.00 245.33  292.00 0.91 
1 1 1 -16 2  6  o 8  973.17  20.97  1043.63  341.28 931.22  341.87 60.17   161.87 0.99 
1 1 1 -16 2  7  o 1  677.04  27.27  713.93   58.59  608.92  74.00  100.73  254.00 0.97 
1 1 1 -16 2  8  o 7  658.88  21.93  671.17   82.84  578.23  83.63  123.85  263.63 0.97 
1 1 1 -16 2  9  o 17 654.97  20.97  718.33   65.76  605.05  70.79  59.11   250.79 0.97 
1 1 1 -16 2  10 o 13 457.66  18.82  363.41   71.60  504.36  78.71  164.88  78.71  0.92 
1 1 1 -16 2  11 o 16 703.60  23.67  706.18   229.51 671.94  228.09 34.80   48.09  0.98 
1 1 1 -16 2  12 o 19 682.61  27.25  619.74   223.89 721.74  221.44 107.66  221.44 0.98 
1 1 1 -16 2  13 o 8  602.80  29.83  646.46   195.09 563.81  197.28 51.83   17.28  0.98 
1 1 1 -16 2  14 o 7  147.62  59.60  150.08   159.54 30.68   161.91 111.14  341.91 0.58 
1 1 1 -16 2  15 f 0  203.47  66.51  89.54    131.57 56.69   148.93 0.00    0.00   0.00 
1 1 1 -16 2  16 o 5  154.58  65.99  17.72    196.55 20.60   188.62 5.52    188.62 0.12 
1 1 1 -16 2  17 o 6  152.66  68.05  23.89    58.10  9.80    342.50 2.12    342.50 0.06 
1 1 1 -16 2  18 o 17 188.53  86.56  226.81   0.14   101.60  0.80   100.47  180.80 0.81 
1 1 1 -16 2  19 o 6  223.94  94.92  181.16   47.75  183.46  47.49  20.83   47.49  0.77 
1 1 1 -16 4  1  o 2  650.90  15.74  786.01   71.59  643.12  74.15  31.99   74.15  0.96 
1 1 1 -16 4  2  o 13 468.05  11.16  386.19   4.00   516.00  26.11  184.96  26.11  0.90 
1 1 1 -16 4  3  o 16 347.36  11.63  592.64   323.10 168.95  340.42 296.37  160.42 0.91 
1 1 1 -16 4  4  o 4  621.94  15.73  701.14   257.86 671.80  253.60 148.75  253.60 0.96 
1 1 1 -16 4  5  o 18 503.48  17.47  206.08   132.37 626.05  184.65 324.43  184.65 0.92 
1 1 1 -16 4  6  o 14 965.98  22.43  802.87   14.28  1094.50 5.30   286.86  5.30   0.98 
1 1 1 -16 4  7  o 13 249.23  20.05  263.20   134.50 149.91  118.77 28.00   298.77 0.66 
1 1 1 -16 4  8  o 13 265.43  20.25  423.67   314.37 90.30   318.39 269.65  138.39 0.85 
1 1 1 -16 4  9  o 11 371.63  20.88  345.18   338.61 333.26  335.44 8.34    335.44 0.89 
1 1 1 -16 4  10 f 0  542.48  23.48  565.80   331.29 606.17  333.86 0.00    0.00   0.00 
1 1 1 -16 4  11 o 5  718.61  32.68  721.42   211.61 687.54  206.12 34.48   26.12  0.98 
1 1 1 -16 4  12 o 8  429.51  30.64  682.39   206.20 181.68  205.17 468.03  25.17  0.97 
1 1 1 -16 4  13 o 14 249.78  68.64  405.85   160.35 114.41  156.71 206.12  336.71 0.87 
1 1 1 -16 4  14 o 16 446.02  37.88  441.96   211.78 428.32  215.23 8.46    35.23  0.97 
1 1 1 -16 4  15 o 4  144.70  61.30  169.83   147.71 52.43   157.36 95.22   337.36 0.69 
1 1 1 -16 4  16 o 15 267.10  78.17  313.05   12.24  203.68  9.23   84.88   189.23 0.92 
1 1 1 -16 4  17 o 11 176.08  80.21  66.90    36.17  79.46   28.85  21.35   28.85  0.39 
1 1 1 -16 4  18 o 16 181.81  77.20  49.18    68.66  75.98   65.07  32.27   65.07  0.33 
1 1 1 -16 4  19 o 5  211.72  92.04  164.10   114.87 166.30  114.69 17.82   114.69 0.74 
1 1 1 -16 6  1  o 19 99.08   12.93  414.00   157.13 229.29  327.23 564.60  327.23 0.54 
1 1 1 -16 6  2  o 11 525.69  39.10  486.80   196.80 627.13  170.99 285.32  170.99 0.92 
1 1 1 -16 6  3  o 6  54.73   19.29  201.66   198.70 242.58  315.94 516.98  315.94 0.29 
1 1 1 -16 6  4  o 16 466.59  11.70  304.39   232.81 449.81  219.93 21.36   219.93 0.94 
1 1 1 -16 6  5  o 5  80.60   28.46  369.82   274.64 108.74  110.82 256.30  110.82 0.24 
1 1 1 -16 6  6  o 9  367.94  16.47  404.86   152.78 259.99  160.31 154.09  340.31 0.92 
1 1 1 -16 6  7  o 18 339.63  19.07  254.74   85.50  315.67  84.25  68.50   84.25  0.83 
1 1 1 -16 6  8  o 18 607.66  22.90  616.46   85.33  626.93  103.18 90.02   103.18 0.96 
1 1 1 -16 6  9  o 18 113.03  40.03  86.99    272.13 48.64   138.53 143.80  138.53 0.21 
1 1 1 -16 6  10 o 15 422.30  34.58  465.17   234.41 304.68  232.23 189.47  52.23  0.95 
1 1 1 -16 6  11 o 2  547.32  20.94  498.74   195.67 544.49  195.84 30.92   195.84 0.97 
1 1 1 -16 6  12 o 4  130.42  52.02  87.75    275.01 22.77   111.35 152.66  111.35 0.41 
1 1 1 -16 6  13 o 6  107.63  48.93  116.41   171.90 42.40   354.46 173.82  354.46 0.41 
1 1 1 -16 6  14 o 7  313.09  42.88  245.41   83.02  360.87  73.64  149.34  73.64  0.91 
1 1 1 -16 6  15 o 17 212.45  64.73  226.76   161.93 160.19  158.70 47.23   338.70 0.87 
1 1 1 -16 6  16 o 16 390.09  45.31  338.51   251.97 435.83  250.47 115.45  250.47 0.97 
1 1 1 -16 6  17 o 13 148.45  66.43  80.41    122.59 65.83   111.61 3.71    291.61 0.46 
1 1 1 -16 6  18 f 0  179.53  76.26  209.86   242.83 183.05  241.89 0.00    0.00   0.00 
1 1 1 -16 8  1  o 2  314.46  11.56  452.10   226.50 139.26  238.77 294.91  58.77  0.91 
1 1 1 -16 8  2  o 11 944.04  35.35  832.04   296.31 1030.64 298.31 202.05  298.31 0.98 
1 1 1 -16 8  3  o 13 712.42  28.58  543.79   271.46 797.98  271.97 212.15  271.97 0.97 
1 1 1 -16 8  4  o 12 184.42  14.42  409.24   261.80 12.91   50.99  293.98  50.99  0.73 
1 1 1 -16 8  5  o 11 781.88  19.45  820.27   17.96  793.77  6.28   57.52   6.28   0.98 
1 1 1 -16 8  6  o 15 832.59  19.31  887.71   15.44  887.04  17.23  143.55  17.23  0.98 
1 1 1 -16 8  7  f 0  902.18  20.75  843.19   38.25  808.87  38.32  0.00    0.00   0.00 
1 1 1 -16 8  8  o 10 285.77  36.06  156.68   34.22  205.88  28.63  61.71   28.63  0.61 
1 1 1 -16 8  9  o 19 271.29  41.68  519.67   97.88  35.29   97.64  415.81  277.64 0.90 
1 1 1 -16 8  10 o 9  522.97  23.01  473.69   158.11 521.87  155.98 39.10   155.98 0.96 
1 1 1 -16 8  11 o 5  213.72  42.91  42.56    202.87 84.63   209.96 17.07   209.96 0.36 
1 1 1 -16 8  12 o 8  139.67  45.89  221.05   216.61 34.06   30.49  249.97  30.49  0.65 
1 1 1 -16 8  13 o 16 248.10  46.56  257.77   165.49 191.00  161.25 54.26   341.25 0.88 
1 1 1 -16 8  14 o 7  132.53  55.87  66.76    215.26 31.14   228.88 29.03   48.88  0.34 
1 1 1 -16 8  15 o 18 294.44  63.43  276.83   356.39 294.83  359.69 42.62   359.69 0.93 
1 1 1 -16 8  16 o 11 360.76  60.26  282.92   324.24 435.05  325.40 186.58  325.40 0.95 
1 1 1 -16 8  17 o 2  187.13  72.83  179.01   72.59  138.67  72.04  13.36   252.04 0.78 
1 1 1 -16 8  18 o 1  199.64  78.65  178.57   68.52  158.05  67.62  1.73    67.62  0.79 
1 1 1 -16 10 1  o 10 135.84  8.57   339.60   214.79 123.46  78.20  421.56  78.20  0.64 
1 1 1 -16 10 2  o 4  2428.96 38.45  2292.08  155.64 2778.49 152.83 711.32  152.83 1.00 
1 1 1 -16 10 3  o 18 84.08   15.02  669.38   169.39 599.12  356.76 1327.01 356.76 0.77 
1 1 1 -16 10 4  o 14 868.31  14.55  780.44   253.38 961.96  250.64 221.30  250.64 0.98 
1 1 1 -16 10 5  o 3  308.26  12.92  625.76   136.65 27.87   137.11 511.00  317.11 0.92 
1 1 1 -16 10 6  o 14 415.78  16.88  414.25   196.52 322.78  213.34 123.86  33.34  0.93 
1 1 1 -16 10 7  o 15 178.90  25.81  377.06   29.55  91.99   202.90 459.91  202.90 0.77 
1 1 1 -16 10 8  o 1  515.31  34.55  439.60   208.49 572.87  203.38 177.08  203.38 0.94 
1 1 1 -16 10 9  o 13 233.05  30.75  288.99   163.67 94.61   159.23 197.11  339.23 0.83 
1 1 1 -16 10 10 f 0  148.97  46.45  278.25   271.25 264.20  262.05 0.00    0.00   0.00 
1 1 1 -16 10 11 o 3  581.61  25.58  663.69   343.76 496.39  344.00 144.27  164.00 0.98 
1 1 1 -16 10 12 o 7  268.67  36.15  199.46   117.76 249.09  117.13 34.88   117.13 0.86 
1 1 1 -16 10 13 o 12 194.92  53.21  238.34   170.41 89.66   174.37 156.28  354.37 0.86 
1 1 1 -16 10 14 o 12 255.54  49.19  205.65   95.77  276.49  98.53  98.11   98.53  0.89 
1 1 1 -16 10 15 o 9  155.93  65.59  83.29    280.20 75.55   275.48 14.11   275.48 0.44 
1 1 1 -16 10 16 o 4  161.62  69.35  124.24   123.49 97.75   118.16 9.22    298.16 0.63 
1 1 1 -16 10 17 f 0  225.45  72.97  47.07    294.86 44.93   288.05 0.00    0.00   0.00 
1 1 1 -16 10 18 o 18 170.71  72.99  82.45    33.26  106.12  28.65  25.26   28.65  0.55 
1 1 1 -16 12 1  o 2  586.70  15.01  475.22   79.41  688.91  61.62  266.46  61.62  0.95 
1 1 1 -16 12 2  o 9  693.88  12.93  703.46   93.08  707.68  86.93  68.17   86.93  0.97 
1 1 1 -16 12 3  f 0  624.15  12.95  327.63   117.22 416.10  122.33 0.00    0.00   0.00 
1 1 1 -16 12 4  o 7  788.48  16.73  623.06   235.33 883.47  225.75 231.17  225.75 0.97 
1 1 1 -16 12 5  o 14 519.94  16.94  634.32   331.92 330.73  325.47 338.26  145.47 0.96 
1 1 1 -16 12 6  o 8  204.84  19.71  41.16    286.39 32.96   279.92 16.24   99.92  0.20 
1 1 1 -16 12 7  o 2  699.35  16.22  646.29   61.82  675.58  49.21  14.75   229.21 0.98 
1 1 1 -16 12 8  o 3  582.54  21.00  414.31   35.38  690.33  42.75  263.82  42.75  0.96 
1 1 1 -16 12 9  o 7  535.27  18.62  506.71   33.96  523.17  32.43  11.99   32.43  0.97 
1 1 1 -16 12 10 o 19 78.20   34.77  116.28   146.02 54.02   320.97 136.44  320.97 0.18 
1 1 1 -16 12 11 o 15 359.74  28.19  351.01   288.78 311.83  290.75 53.65   110.75 0.94 
1 1 1 -16 12 12 o 12 201.99  45.56  306.00   248.96 68.69   248.78 219.42  68.78  0.88 
1 1 1 -16 12 13 o 17 135.46  52.44  99.18    285.04 44.65   292.02 29.72   112.02 0.44 
1 1 1 -16 12 14 o 4  412.69  42.39  355.97   109.81 482.01  110.27 163.64  110.27 0.97 
1 1 1 -16 12 15 o 4  171.72  61.07  83.82    165.46 120.62  163.94 44.52   163.94 0.57 
1 1 1 -16 12 16 o 11 178.98  65.43  113.47   272.20 136.28  271.90 41.01   271.90 0.65 
1 1 1 -16 12 17 o 14 134.20  57.04  19.88    162.12 14.29   168.45 1.21    168.45 0.10 
1 1 1 -16 14 1  o 5  773.33  14.70  654.18   299.59 865.91  298.86 226.55  298.86 0.97 
1 1 1 -16 14 2  o 1  542.37  15.57  732.55   150.69 409.18  154.26 224.79  334.26 0.96 
1 1 1 -16 14 3  o 13 706.91  16.89  336.80   129.56 928.11  132.06 503.06  132.06 0.96 
1 1 1 -16 14 4  o 2  457.05  14.82  357.69   158.42 536.64  167.47 247.37  167.47 0.90 
1 1 1 -16 14 5  o 6  428.55  13.80  457.25   243.09 364.76  244.24 74.09   64.24  0.94 
1 1 1 -16 14 6  o 2  642.88  15.55  595.84   196.79 603.47  207.29 46.02   27.29  0.97 
1 1 1 -16 14 7  o 3  203.58  26.85  335.67   115.56 49.16   105.53 228.17  285.53 0.80 
1 1 1 -16 14 8  o 16 708.18  18.26  761.46   287.90 641.30  284.63 109.78  104.63 0.98 
1 1 1 -16 14 9  o 13 153.52  31.53  232.55   301.82 1.07    124.86 209.40  124.86 0.68 
1 1 1 -16 14 10 f 0  617.05  22.20  511.03   101.67 515.85  99.33  0.00    0.00   0.00 
1 1 1 -16 14 11 o 10 223.33  35.02  147.09   325.93 204.82  327.98 82.84   327.98 0.73 
1 1 1 -16 14 12 f 0  194.88  44.33  188.29   215.54 178.51  218.36 0.00    0.00   0.00 
1 1 1 -16 14 13 o 2  177.39  67.62  224.10   235.00 83.63   236.08 130.25  56.08  0.84 
1 1 1 -16 14 14 o 15 376.34  36.35  222.97   55.93  520.17  58.78  323.23  58.78  0.95 
1 1 1 -16 14 15 o 12 328.19  48.68  282.76   65.65  370.49  63.83  116.98  63.83  0.95 
1 1 1 -16 14 16 o 3  350.82  52.73  243.06   86.15  450.70  85.87  239.94  85.87  0.94 
1 1 1 -16 14 17 o 3  196.52  68.92  222.47   178.17 137.48  178.88 64.70   358.88 0.86 
1 1 1 -16 16 1  o 13 705.59  17.75  644.35   103.02 755.11  101.02 135.25  101.02 0.97 
1 1 1 -16 16 2  o 13 777.37  16.42  736.26   112.02 828.20  118.13 133.41  118.13 0.98 
1 1 1 -16 16 3  o 4  1276.27 19.80  1201.38  295.85 1307.11 293.38 79.08   293.38 0.99 
1 1 1 -16 16 4  o 16 445.90  11.78  430.74   215.40 355.19  213.52 139.81  33.52  0.95 
1 1 1 -16 16 5  o 8  382.91  14.39  318.69   240.47 365.22  244.51 22.14   244.51 0.92 
1 1 1 -16 16 6  o 3  89.01   35.24  98.34    10.94  37.31   205.65 100.68  205.65 0.15 
1 1 1 -16 16 7  o 17 231.40  21.71  368.72   38.72  59.80   35.30  290.42  215.30 0.89 
1 1 1 -16 16 8  o 16 388.40  17.25  382.63   62.17  386.08  62.63  43.23   62.63  0.94 
1 1 1 -16 16 9  o 4  350.41  20.81  295.61   86.43  374.07  90.02  100.64  90.02  0.92 
1 1 1 -16 16 10 o 11 324.52  24.71  239.15   307.16 360.99  315.34 122.09  315.34 0.92 
1 1 1 -16 16 11 o 2  259.99  27.51  285.08   298.26 234.33  301.26 15.83   121.26 0.93 
1 1 1 -16 16 12 o 11 250.83  32.08  349.76   223.63 170.53  226.61 135.22  46.61  0.95 
1 1 1 -16 16 13 o 11 299.84  37.75  352.47   193.87 261.94  195.57 53.43   15.57  0.96 
1 1 1 -16 16 14 o 13 122.40  50.58  100.57   180.97 45.61   182.22 57.58   2.22   0.61 
1 1 1 -16 16 15 o 17 156.92  49.42  68.94    160.30 98.92   163.90 39.51   163.90 0.50 
1 1 1 -16 16 16 o 14 121.50  54.18  121.83   168.57 41.96   169.50 71.41   349.50 0.64 
1 1 1 -16 18 1  o 5  522.76  27.27  468.98   339.33 577.66  337.83 155.46  337.83 0.96 
1 1 1 -16 18 2  o 16 571.37  19.05  599.84   357.07 539.04  353.77 32.11   173.77 0.97 
1 1 1 -16 18 3  o 11 925.88  19.13  779.53   339.43 1075.55 343.40 323.42  343.40 0.99 
1 1 1 -16 18 4  o 3  330.41  17.65  347.90   97.99  245.00  94.83  121.18  274.83 0.92 
1 1 1 -16 18 5  o 13 401.05  25.43  370.25   159.30 376.87  155.94 1.79    335.94 0.94 
1 1 1 -16 18 6  o 5  171.36  19.11  85.12    70.63  64.80   68.45  55.66   248.45 0.54 
1 1 1 -16 18 7  o 19 454.49  15.14  445.65   220.55 437.43  219.36 0.33    39.38  0.96 
1 1 1 -16 18 8  o 11 352.11  17.56  307.28   294.94 384.01  292.19 110.54  292.19 0.93 
1 1 1 -16 18 9  o 14 435.58  18.49  362.86   317.34 471.41  316.73 98.46   316.73 0.97 
1 1 1 -16 18 10 o 6  79.91   37.30  39.92    352.54 11.05   150.28 49.03   150.28 0.17 
1 1 1 -16 18 11 o 9  78.65   33.95  37.18    113.07 3.94    326.47 25.85   326.46 0.11 
1 1 1 -16 18 12 o 6  149.30  44.92  121.23   53.78  105.81  49.27  9.23    229.27 0.74 
1 1 1 -16 18 13 o 9  165.71  47.08  242.20   0.10   86.14   0.29   117.67  180.29 0.87 
1 1 1 -16 18 14 o 15 185.89  49.18  234.96   337.36 125.06  336.57 80.22   156.57 0.89 
1 1 1 -16 18 15 o 1  138.87  57.84  124.38   250.34 72.29   250.89 38.67   70.89  0.66 
1 1 1 -16 20 1  o 9  644.43  15.10  529.34   275.79 753.05  274.13 249.05  274.13 0.98 
1 1 1 -16 20 2  o 6  221.44  15.03  164.57   92.90  160.96  98.74  18.16   278.74 0.77 
1 1 1 -16 20 3  o 2  284.40  15.03  244.51   62.63  284.12  54.81  84.62   54.81  0.85 
1 1 1 -16 20 4  o 1  824.83  19.30  545.36   40.34  1083.78 42.05  545.67  42.05  0.98 
1 1 1 -16 20 5  o 5  467.68  13.89  509.77   39.52  432.89  36.87  40.90   216.87 0.97 
1 1 1 -16 20 6  o 9  320.34  15.35  224.81   26.30  369.01  21.69  155.91  21.69  0.91 
1 1 1 -16 20 7  o 19 116.69  27.37  82.55    331.24 12.48   346.50 36.96   166.50 0.27 
1 1 1 -16 20 8  o 8  185.32  24.94  154.37   176.01 163.68  172.15 27.16   172.15 0.81 
1 1 1 -16 20 9  o 18 205.13  24.33  269.06   174.22 129.29  169.66 120.40  349.66 0.92 
1 1 1 -16 20 10 o 14 84.90   33.02  139.84   117.52 17.35   296.27 130.64  296.27 0.57 
1 1 1 -16 20 11 o 3  74.87   32.39  32.51    96.30  8.72    283.31 57.57   283.31 0.27 
1 1 1 -16 20 12 o 8  119.42  47.09  120.49   348.86 42.69   346.75 64.67   166.75 0.63 
1 1 1 -16 20 13 o 16 99.44   42.45  100.60   349.21 13.96   352.81 72.81   172.81 0.51 
1 1 1 -16 20 14 o 4  127.37  48.34  97.68    49.45  61.84   52.60  22.90   232.60 0.58 
1 1 1 -16 22 1  f 0  185.83  15.95  86.38    292.42 63.69   269.56 0.00    0.00   0.00 
1 1 1 -16 22 2  o 4  271.94  13.81  207.39   295.15 250.91  292.03 5.35    292.03 0.91 
1 1 1 -16 22 3  o 16 516.06  14.95  329.80   62.77  668.92  59.34  338.11  59.34  0.97 
1 1 1 -16 22 4  f 0  109.71  22.64  132.74   350.83 159.06  357.71 0.00    0.00   0.00 
1 1 1 -16 22 5  o 6  401.85  16.74  425.94   295.73 386.40  295.47 9.06    115.47 0.97 
1 1 1 -16 22 6  o 4  286.20  15.56  325.17   285.48 246.54  286.25 52.86   106.25 0.95 
1 1 1 -16 22 7  o 5  196.02  19.58  245.00   186.52 125.68  190.64 108.50  10.64  0.92 
1 1 1 -16 22 8  o 2  292.48  17.50  363.60   162.68 241.52  160.30 82.00   340.30 0.97 
1 1 1 -16 22 9  o 9  156.07  29.46  143.51   205.83 134.43  206.44 22.46   206.44 0.79 
1 1 1 -16 22 10 f 0  132.88  28.28  111.25   345.83 100.49  348.44 0.00    0.00   0.00 
1 1 1 -16 22 11 o 4  153.59  47.57  219.53   263.00 72.99   263.27 114.51  83.27  0.85 
1 1 1 -16 22 12 o 16 245.04  31.30  281.85   275.29 217.48  275.14 28.17   95.14  0.95 
1 1 1 -16 22 13 o 17 131.01  43.83  82.85    271.84 69.63   270.31 2.61    270.31 0.52 
1 1 1 -16 24 1  o 11 447.78  14.71  429.03   128.66 494.90  128.32 113.76  128.32 0.98 
1 1 1 -16 24 2  o 17 400.98  15.09  332.01   146.13 486.31  149.10 196.19  149.10 0.97 
1 1 1 -16 24 3  o 5  61.63   23.77  150.77   312.92 75.17   134.35 210.65  134.35 0.49 
1 1 1 -16 24 4  o 7  103.52  21.50  102.58   148.51 18.94   153.25 93.41   333.25 0.63 
1 1 1 -16 24 5  o 11 195.28  15.53  284.14   273.23 106.59  272.82 151.99  92.82  0.93 
1 1 1 -16 24 6  o 6  184.00  17.50  211.45   321.56 126.66  318.48 85.87   138.48 0.92 
1 1 1 -16 24 7  o 16 112.02  23.48  89.60    294.78 51.70   296.07 21.51   116.07 0.56 
1 1 1 -16 24 8  f 0  201.02  18.38  218.51   195.63 194.09  195.28 0.00    0.00   0.00 
1 1 1 -16 24 9  o 19 290.49  17.16  249.21   171.48 329.25  169.01 104.59  169.01 0.95 
1 1 1 -16 24 10 o 1  93.81   39.87  89.39    265.08 8.22    264.03 65.60   84.03  0.44 
1 1 1 -16 24 11 o 8  98.27   36.61  202.66   274.37 26.66   94.28  206.73  94.28  0.78 
1 1 1 -16 24 12 o 14 167.70  33.22  96.79    122.68 163.33  119.93 75.90   119.93 0.75 
1 1 1 -16 26 1  o 14 313.21  14.96  162.44   107.39 440.05  105.74 294.40  105.74 0.93 
1 1 1 -16 26 2  o 19 139.25  17.50  176.53   309.35 66.56   307.10 109.57  127.10 0.87 
1 1 1 -16 26 3  o 15 250.36  12.29  269.42   244.71 242.39  244.46 9.00    244.46 0.95 
1 1 1 -16 26 4  o 9  103.61  19.15  117.60   263.96 31.48   265.11 80.10   85.11  0.69 
1 1 1 -16 26 5  o 11 78.55   23.60  91.97    8.75   9.77    187.14 93.75   187.14 0.47 
1 1 1 -16 26 6  o 6  94.66   22.67  87.10    61.80  18.57   63.66  65.41   243.66 0.54 
1 1 1 -16 26 7  o 1  69.01   28.00  117.63   233.11 33.89   55.33  132.37  55.33  0.47 
1 1 1 -16 26 8  o 7  123.69  32.41  96.34    327.81 68.84   331.24 16.60   151.24 0.62 
1 1 1 -16 26 9  o 15 90.84   31.64  24.80    188.55 6.81    186.23 17.33   6.23   0.17 
1 1 1 -16 26 10 o 13 156.58  25.56  78.96    101.68 143.50  101.04 70.28   101.04 0.69 
1 1 1 -16 28 1  o 1  53.96   22.62  36.39    233.96 17.34   56.61  50.07   56.61  0.14 
1 1 1 -16 28 2  o 9  51.21   22.19  42.21    282.17 18.11   108.15 49.68   108.15 0.13 
1 1 1 -16 28 3  o 3  164.87  13.20  123.19   183.70 161.87  185.71 55.09   185.71 0.81 
1 1 1 -16 28 4  o 5  306.55  12.82  238.76   266.07 372.68  266.98 159.55  266.98 0.96 
1 1 1 -16 28 5  o 2  222.82  15.92  227.68   274.70 218.75  275.57 21.88   275.57 0.93 
1 1 1 -16 28 6  o 13 111.34  35.01  103.73   223.50 43.36   221.84 51.98   41.84  0.62 
1 1 1 -16 28 7  o 19 238.78  16.76  217.71   237.44 259.12  237.71 71.13   237.71 0.94 
1 1 1 -16 28 8  o 3  217.03  13.21  233.08   276.41 198.37  275.93 11.20   95.93  0.94 
1 1 1 -16 30 1  o 17 112.18  16.45  85.46    308.14 60.31   309.75 13.01   129.75 0.60 
1 1 1 -16 30 2  o 3  195.41  11.74  199.80   171.57 177.76  172.46 4.70    352.46 0.92 
1 1 1 -16 30 3  f 0  155.36  15.32  229.95   173.73 205.65  174.39 0.00    0.00   0.00 
1 1 1 -16 30 4  o 2  140.01  14.14  156.28   137.70 96.45   137.30 45.94   317.30 0.85 
1 1 1 -16 30 5  x 0  ?       ?      110.31   45.99  100.29  47.51  0.00    0.00   0.00 
1 1 1 -15 1  1  o 6  307.50  12.90  541.15   207.80 193.97  115.12 85.84   295.12 0.77 
1 1 1 -15 1  2  o 5  193.26  14.01  361.70   179.75 7.54    206.69 69.08   26.69  0.22 
1 1 1 -15 1  3  o 7  605.87  13.70  481.57   68.05  588.06  93.94  22.20   93.94  0.95 
1 1 1 -15 1  4  o 6  555.92  15.52  1079.37  264.60 501.73  253.90 52.80   73.90  0.95 
1 1 1 -15 1  5  o 19 437.76  17.22  301.39   279.42 458.78  218.56 131.40  218.56 0.90 
1 1 1 -15 1  6  o 17 677.68  18.80  1006.75  35.97  660.07  16.04  2.68    16.04  0.97 
1 1 1 -15 1  7  o 8  816.30  18.71  850.09   76.23  846.92  82.15  92.57   82.15  0.98 
1 1 1 -15 1  8  o 17 571.65  22.41  617.11   36.25  494.31  41.89  112.83  221.89 0.96 
1 1 1 -15 1  9  o 8  732.74  21.68  809.84   67.03  571.69  63.38  291.19  243.38 0.98 
1 1 1 -15 1  10 o 3  670.51  22.73  584.69   90.54  625.38  93.18  52.41   273.18 0.97 
1 1 1 -15 1  11 o 17 146.44  52.15  310.00   190.67 76.39   1.62   332.33  1.62   0.61 
1 1 1 -15 1  12 o 4  387.59  42.19  379.31   154.92 398.50  155.65 89.12   155.65 0.91 
1 1 1 -15 1  13 o 19 333.02  36.88  300.47   206.81 333.48  213.48 70.86   213.48 0.89 
1 1 1 -15 1  14 o 19 221.95  60.27  110.01   74.83  160.26  45.81  41.40   45.81  0.63 
1 1 1 -15 1  15 o 12 147.38  62.22  83.32    255.48 47.13   277.04 22.37   97.04  0.40 
1 1 1 -15 1  16 o 17 124.58  58.33  152.82   123.87 22.25   123.82 125.74  303.82 0.68 
1 1 1 -15 1  17 o 9  228.76  77.72  107.25   313.94 217.17  307.77 117.35  307.77 0.69 
1 1 1 -15 1  18 o 1  189.02  86.84  66.56    329.95 79.13   333.44 28.37   333.44 0.34 
1 1 1 -15 1  19 f 0  222.13  88.68  84.99    67.04  75.60   70.46  0.00    0.00   0.00 
1 1 1 -15 3  1  o 11 562.81  18.60  651.92   91.38  502.17  91.66  61.23   271.66 0.95 
1 1 1 -15 3  2  o 7  667.17  17.99  891.55   46.85  599.68  50.85  87.10   230.85 0.96 
1 1 1 -15 3  3  o 16 525.03  15.68  899.03   85.53  369.52  69.59  260.64  249.59 0.95 
1 1 1 -15 3  4  f 0  499.58  14.26  217.58   209.46 413.49  178.67 0.00    0.00   0.00 
1 1 1 -15 3  5  o 6  517.17  14.43  480.71   43.96  391.91  44.83  205.07  224.83 0.96 
1 1 1 -15 3  6  o 8  838.31  20.68  1049.43  39.64  870.62  39.56  95.52   39.56  0.98 
1 1 1 -15 3  7  o 8  178.71  38.74  173.79   344.44 21.32   3.14   103.67  183.14 0.41 
1 1 1 -15 3  8  o 2  287.39  18.99  432.27   252.38 121.12  245.03 261.83  65.03  0.88 
1 1 1 -15 3  9  o 9  646.83  21.29  701.73   286.56 663.60  270.03 80.09   270.03 0.96 
1 1 1 -15 3  10 o 5  386.72  22.37  350.90   214.55 337.12  225.41 27.73   45.41  0.91 
1 1 1 -15 3  11 o 17 810.76  23.52  664.63   201.48 908.45  199.45 226.79  199.45 0.98 
1 1 1 -15 3  12 o 1  142.84  54.13  88.13    43.65  8.72    248.86 119.01  248.86 0.36 
1 1 1 -15 3  13 o 8  319.46  67.64  226.36   39.14  294.84  31.84  35.64   31.84  0.87 
1 1 1 -15 3  14 o 2  220.64  60.01  308.76   277.36 90.55   281.85 202.37  101.85 0.87 
1 1 1 -15 3  15 o 12 231.28  74.27  215.99   164.84 181.41  172.69 30.31   352.69 0.85 
1 1 1 -15 3  16 o 18 298.28  75.46  288.68   334.12 266.80  331.20 20.37   151.20 0.93 
1 1 1 -15 3  17 o 3  180.70  81.70  97.35    54.49  98.99   55.23  24.84   55.23  0.48 
1 1 1 -15 3  18 o 7  225.24  90.32  217.36   37.72  184.38  39.45  6.24    39.45  0.80 
1 1 1 -15 3  19 o 16 149.82  73.32  76.02    54.82  58.67   51.42  3.91    231.43 0.40 
1 1 1 -15 5  1  o 15 121.78  21.86  720.12   64.62  344.04  247.56 859.02  247.56 0.70 
1 1 1 -15 5  2  o 12 70.82   18.32  898.98   22.00  424.59  184.92 919.96  184.92 0.50 
1 1 1 -15 5  3  o 1  42.54   18.09  437.17   42.18  179.19  193.35 370.15  193.35 0.14 
1 1 1 -15 5  4  o 18 813.38  18.88  1078.95  213.56 689.46  219.98 217.52  39.98  0.98 
1 1 1 -15 5  5  o 19 454.79  16.11  368.17   17.37  456.23  8.34   69.51   8.34   0.93 
1 1 1 -15 5  6  o 19 557.82  16.65  525.99   335.30 588.91  350.28 111.57  350.28 0.96 
1 1 1 -15 5  7  o 19 924.37  19.63  989.36   143.21 754.21  151.75 317.48  331.75 0.99 
1 1 1 -15 5  8  o 17 956.76  22.26  993.61   85.76  963.79  92.43  42.24   92.43  0.99 
1 1 1 -15 5  9  o 19 125.12  40.50  273.17   336.64 64.16   148.58 201.40  148.58 0.29 
1 1 1 -15 5  10 o 15 178.74  46.75  175.06   144.01 18.70   135.43 77.46   315.43 0.32 
1 1 1 -15 5  11 o 12 747.75  28.17  571.40   270.12 890.73  268.88 322.30  268.88 0.98 
1 1 1 -15 5  12 o 6  383.85  34.31  540.09   256.91 190.41  263.15 352.13  83.15  0.95 
1 1 1 -15 5  13 o 14 191.91  70.26  182.39   232.73 72.30   244.27 62.61   64.27  0.54 
1 1 1 -15 5  14 o 11 347.69  39.02  355.63   269.59 326.45  270.02 3.23    90.02  0.94 
1 1 1 -15 5  15 f 0  154.30  62.88  157.33   113.94 130.26  99.63  0.00    0.00   0.00 
1 1 1 -15 5  16 o 4  174.30  68.78  171.05   27.00  115.06  24.69  39.10   204.69 0.77 
1 1 1 -15 5  17 o 8  249.32  85.64  218.97   34.47  227.30  32.25  26.49   32.25  0.86 
1 1 1 -15 5  18 o 5  152.69  70.06  106.12   234.50 79.01   237.34 16.43   57.34  0.57 
1 1 1 -15 5  19 o 5  204.31  85.15  255.06   136.20 118.17  135.98 113.45  315.98 0.86 
1 1 1 -15 7  1  o 19 341.76  10.95  507.35   245.82 253.55  241.38 88.64   61.38  0.87 
1 1 1 -15 7  2  o 16 287.75  22.25  570.82   317.81 173.18  307.44 124.12  127.44 0.82 
1 1 1 -15 7  3  o 4  283.45  18.55  400.19   226.46 179.32  189.84 102.29  9.84   0.81 
1 1 1 -15 7  4  o 10 530.77  12.78  464.42   294.26 363.51  302.57 297.04  122.57 0.96 
1 1 1 -15 7  5  o 5  291.34  14.69  365.70   89.20  251.57  101.82 76.81   101.82 0.73 
1 1 1 -15 7  6  o 13 736.30  18.37  802.11   54.31  734.99  57.01  31.91   57.01  0.98 
1 1 1 -15 7  7  o 15 489.03  19.71  533.72   62.50  484.58  52.56  51.21   52.56  0.94 
1 1 1 -15 7  8  o 3  566.27  30.58  556.92   50.98  616.25  56.33  161.08  56.33  0.95 
1 1 1 -15 7  9  o 14 209.55  27.48  284.32   301.90 68.29   289.71 103.38  109.71 0.57 
1 1 1 -15 7  10 o 13 376.59  27.45  251.86   5.29   387.86  0.30   107.90  0.30   0.89 
1 1 1 -15 7  11 o 13 184.24  48.60  45.74    234.24 47.25   255.07 45.57   75.07  0.38 
1 1 1 -15 7  12 o 14 148.77  53.47  246.30   163.41 6.30    342.46 172.31  342.46 0.54 
1 1 1 -15 7  13 o 2  487.56  35.33  462.51   149.92 480.58  152.15 19.31   152.15 0.97 
1 1 1 -15 7  14 o 7  346.84  47.98  383.16   115.29 300.20  117.17 59.24   297.17 0.95 
1 1 1 -15 7  15 o 7  433.38  43.43  499.07   271.08 397.74  273.42 51.41   93.42  0.98 
1 1 1 -15 7  16 o 10 368.47  72.53  436.96   277.21 320.31  277.42 68.08   97.42  0.96 
1 1 1 -15 7  17 o 6  256.46  84.41  173.90   320.82 267.44  319.72 123.64  319.72 0.80 
1 1 1 -15 7  18 o 2  217.95  81.09  235.81   301.03 163.83  299.34 45.34   119.34 0.86 
1 1 1 -15 7  19 x 4  ?       ?      44.12    291.93 35.04   287.06 0.00    0.00   0.00 
1 1 1 -15 9  1  o 11 32.10   15.01  788.70   62.72  586.72  225.35 1197.61 225.35 0.38 
1 1 1 -15 9  2  o 6  128.18  36.44  203.97   295.73 32.85   86.16  125.62  86.16  0.23 
1 1 1 -15 9  3  o 15 99.40   12.97  311.02   310.19 330.25  102.92 801.36  102.92 0.71 
1 1 1 -15 9  4  o 3  538.09  12.14  525.79   206.88 544.87  215.62 62.92   215.62 0.95 
1 1 1 -15 9  5  f 0  250.51  10.95  162.42   22.84  168.99  0.50   0.00    0.00   0.00 
1 1 1 -15 9  6  o 6  177.40  16.50  196.57   323.08 12.76   110.77 253.44  110.77 0.64 
1 1 1 -15 9  7  o 14 495.68  18.71  748.97   206.60 366.61  197.54 211.60  17.54  0.95 
1 1 1 -15 9  8  o 5  265.75  38.63  200.19   23.85  154.82  29.98  24.94   29.98  0.54 
1 1 1 -15 9  9  o 1  220.96  33.72  147.22   275.27 89.96   317.27 18.24   137.27 0.45 
1 1 1 -15 9  10 o 2  151.81  47.14  213.37   110.79 48.78   319.04 292.83  319.04 0.64 
1 1 1 -15 9  11 o 18 444.16  29.69  427.57   318.64 444.37  316.25 47.71   316.25 0.95 
1 1 1 -15 9  12 o 19 377.14  32.65  555.54   186.36 206.55  185.86 308.42  5.86   0.96 
1 1 1 -15 9  13 o 13 288.62  39.05  317.12   155.94 228.97  155.96 72.74   335.96 0.92 
1 1 1 -15 9  14 o 9  272.40  47.52  218.70   125.81 284.96  118.43 76.57   118.43 0.91 
1 1 1 -15 9  15 o 10 292.88  62.91  288.46   50.76  296.91  52.37  51.45   52.37  0.93 
1 1 1 -15 9  16 o 11 144.54  57.43  256.15   64.83  2.66    64.88  244.84  244.88 0.87 
1 1 1 -15 9  17 o 6  173.40  75.20  222.23   41.64  83.63   42.32  115.16  222.32 0.81 
1 1 1 -15 9  18 o 16 212.70  79.48  296.83   92.63  114.46  94.88  149.45  274.88 0.89 
1 1 1 -15 11 1  o 2  913.57  16.27  715.56   48.25  1180.56 46.00  573.50  46.00  0.98 
1 1 1 -15 11 2  o 5  1282.09 20.01  1334.35  133.81 1319.59 134.62 94.69   134.62 0.99 
1 1 1 -15 11 3  o 8  474.67  10.11  542.26   146.30 514.80  123.14 148.74  123.14 0.93 
1 1 1 -15 11 4  o 19 491.00  12.70  302.34   342.53 590.27  346.18 282.98  346.18 0.91 
1 1 1 -15 11 5  o 5  695.69  16.88  673.34   79.00  764.34  76.30  181.91  76.30  0.97 
1 1 1 -15 11 6  o 6  763.49  18.07  916.98   323.20 675.63  314.19 143.00  134.19 0.98 
1 1 1 -15 11 7  o 17 345.87  21.37  274.49   22.78  241.03  19.87  136.84  199.87 0.89 
1 1 1 -15 11 8  o 9  326.16  24.45  264.32   211.35 222.55  204.91 137.91  24.91  0.89 
1 1 1 -15 11 9  o 11 478.05  21.64  527.49   175.93 478.15  171.00 49.37   171.00 0.95 
1 1 1 -15 11 10 o 7  69.14   32.42  156.44   18.11  56.74   224.96 132.49  224.96 0.14 
1 1 1 -15 11 11 o 6  349.18  30.13  235.32   201.35 378.83  208.48 132.59  208.48 0.90 
1 1 1 -15 11 12 o 17 354.63  33.17  417.63   200.12 272.42  199.02 127.05  19.02  0.95 
1 1 1 -15 11 13 o 10 307.56  52.98  305.32   102.93 267.05  105.07 39.14   285.07 0.93 
1 1 1 -15 11 14 o 10 235.94  62.16  294.54   103.76 181.56  103.62 61.12   283.62 0.90 
1 1 1 -15 11 15 o 14 305.14  46.12  225.90   210.60 363.04  211.11 153.23  211.11 0.94 
1 1 1 -15 11 16 o 14 171.77  65.74  113.91   116.10 123.57  118.37 18.99   118.37 0.66 
1 1 1 -15 11 17 o 10 270.54  68.10  207.92   262.73 298.21  263.01 113.85  263.01 0.89 
1 1 1 -15 11 18 o 18 170.92  76.63  153.35   334.92 107.97  335.73 29.66   155.73 0.72 
1 1 1 -15 13 1  o 6  153.32  14.25  147.50   160.97 25.22   323.61 180.43  323.61 0.42 
1 1 1 -15 13 2  o 12 247.75  13.39  531.58   136.39 42.22   309.96 523.01  309.96 0.89 
1 1 1 -15 13 3  o 19 550.02  16.50  419.13   104.09 661.11  112.40 295.87  112.40 0.93 
1 1 1 -15 13 4  o 7  135.83  17.75  102.49   293.97 63.17   77.54  236.46  77.54  0.41 
1 1 1 -15 13 5  o 4  456.80  16.22  412.02   34.31  428.23  33.50  8.25    33.50  0.93 
1 1 1 -15 13 6  o 15 509.55  15.36  250.01   60.97  674.91  57.37  444.86  57.37  0.89 
1 1 1 -15 13 7  o 13 261.99  21.40  221.13   334.75 165.72  332.54 92.87   152.54 0.81 
1 1 1 -15 13 8  o 15 965.74  21.68  831.95   342.54 1036.02 346.07 163.84  346.07 0.99 
1 1 1 -15 13 9  o 12 606.32  18.78  520.37   50.90  631.60  50.15  84.26   50.15  0.97 
1 1 1 -15 13 10 o 17 256.43  28.23  342.66   330.44 150.01  328.62 152.20  148.62 0.88 
1 1 1 -15 13 11 o 18 513.40  23.06  538.59   274.72 485.99  275.43 25.76   95.43  0.97 
1 1 1 -15 13 12 o 17 449.55  24.52  437.04   284.95 447.76  284.66 23.07   284.66 0.97 
1 1 1 -15 13 13 o 19 156.77  62.64  186.98   12.73  55.05   7.15   131.85  187.15 0.77 
1 1 1 -15 13 14 o 19 369.66  38.56  353.53   105.94 396.19  107.00 76.96   107.00 0.97 
1 1 1 -15 13 15 o 5  164.99  65.47  218.52   165.77 77.96   164.28 117.55  344.28 0.83 
1 1 1 -15 13 16 o 9  216.70  64.19  186.75   146.60 208.01  144.76 52.00   144.76 0.84 
1 1 1 -15 13 17 o 15 189.27  69.73  241.79   124.95 114.65  125.32 96.54   305.32 0.86 
1 1 1 -15 15 1  o 3  960.03  18.95  769.53   90.96  1047.00 90.24  205.22  90.24  0.98 
1 1 1 -15 15 2  o 2  585.55  15.85  426.31   193.51 707.49  183.81 310.68  183.81 0.94 
1 1 1 -15 15 3  o 14 876.99  16.93  974.56   284.33 767.93  287.23 191.82  107.23 0.99 
1 1 1 -15 15 4  o 4  295.95  14.93  149.54   82.85  198.99  100.08 107.60  100.08 0.49 
1 1 1 -15 15 5  o 6  638.01  14.46  666.97   26.87  584.88  27.95  71.45   207.95 0.97 
1 1 1 -15 15 6  o 3  390.39  18.79  473.60   58.15  304.03  63.55  121.75  243.55 0.93 
1 1 1 -15 15 7  o 4  102.49  33.27  151.96   26.58  59.01   219.88 178.73  219.88 0.30 
1 1 1 -15 15 8  o 5  315.87  17.79  239.62   304.93 303.84  299.21 51.58   299.21 0.88 
1 1 1 -15 15 9  o 18 230.43  26.89  124.40   85.04  123.87  88.23  58.36   88.23  0.41 
1 1 1 -15 15 10 o 14 401.01  20.84  362.24   25.50  399.97  20.96  39.03   20.96  0.95 
1 1 1 -15 15 11 o 19 193.18  39.46  220.11   107.94 123.11  114.06 65.62   294.06 0.81 
1 1 1 -15 15 12 f 0  367.15  28.20  346.48   152.51 323.21  152.34 0.00    0.00   0.00 
1 1 1 -15 15 13 o 15 198.53  55.90  224.66   109.69 151.14  110.27 41.26   290.27 0.87 
1 1 1 -15 15 14 o 5  314.27  33.99  263.83   355.11 362.62  354.30 125.53  354.30 0.95 
1 1 1 -15 15 15 o 4  150.89  57.53  107.85   38.01  91.43   43.22  0.74    43.22  0.60 
1 1 1 -15 15 16 o 13 112.19  52.03  95.74    15.61  28.29   15.51  56.84   195.51 0.51 
1 1 1 -15 15 17 o 11 140.23  61.27  101.08   211.84 72.06   213.62 20.77   33.62  0.59 
1 1 1 -15 17 1  o 17 286.39  13.12  134.00   287.86 240.19  304.27 110.31  304.27 0.65 
1 1 1 -15 17 2  o 10 261.35  14.68  364.87   266.66 148.29  257.51 145.50  77.51  0.85 
1 1 1 -15 17 3  o 3  913.06  19.37  1011.92  270.79 814.72  271.22 175.46  91.22  0.99 
1 1 1 -15 17 4  o 10 195.81  15.76  221.76   156.37 77.23   160.60 105.38  340.60 0.66 
1 1 1 -15 17 5  o 3  659.68  22.71  500.50   256.18 749.82  251.92 216.40  251.92 0.97 
1 1 1 -15 17 6  o 9  204.83  22.43  177.84   14.61  105.43  7.44   84.55   187.44 0.72 
1 1 1 -15 17 7  o 4  369.01  16.37  463.19   121.62 257.08  124.28 184.74  304.28 0.95 
1 1 1 -15 17 8  o 6  464.60  16.78  470.71   107.54 428.63  105.20 37.81   285.20 0.96 
1 1 1 -15 17 9  o 7  387.47  18.22  417.98   120.57 346.14  120.86 47.85   300.86 0.96 
1 1 1 -15 17 10 o 9  100.54  36.14  188.05   79.00  45.53   255.06 206.13  255.06 0.57 
1 1 1 -15 17 11 o 11 364.13  33.17  403.02   329.28 340.90  330.23 22.05   150.23 0.97 
1 1 1 -15 17 12 o 12 269.34  28.72  280.60   247.12 240.12  248.16 31.33   68.16  0.95 
1 1 1 -15 17 13 o 14 151.21  49.35  78.42    201.81 103.17  199.62 20.03   199.62 0.62 
1 1 1 -15 17 14 o 14 120.29  49.74  125.26   128.94 40.64   129.24 71.43   309.24 0.63 
1 1 1 -15 17 15 o 5  272.47  42.36  285.10   173.23 270.96  174.12 27.77   174.12 0.94 
1 1 1 -15 17 16 o 5  200.88  59.84  208.47   195.49 166.29  193.62 17.30   13.62  0.87 
1 1 1 -15 19 1  o 16 135.52  19.60  100.63   259.88 3.70    76.60  93.61   76.60  0.32 
1 1 1 -15 19 2  o 2  845.22  15.56  641.29   99.49  1015.05 101.11 367.47  101.11 0.98 
1 1 1 -15 19 3  o 1  202.03  18.05  223.31   63.77  97.84   54.61  105.64  234.61 0.75 
1 1 1 -15 19 4  f 0  175.99  21.75  118.17   244.41 71.08   256.34 0.00    0.00   0.00 
1 1 1 -15 19 5  o 5  344.03  17.16  366.87   60.97  270.15  61.43  102.08  241.43 0.93 
1 1 1 -15 19 6  o 3  195.92  21.53  162.06   359.90 112.17  351.89 52.01   171.89 0.71 
1 1 1 -15 19 7  o 18 499.77  15.51  510.67   226.79 484.77  225.64 1.12    45.63  0.97 
1 1 1 -15 19 8  o 6  142.37  26.04  86.65    122.79 37.90   149.62 28.69   329.62 0.37 
1 1 1 -15 19 9  o 9  486.18  18.65  586.32   54.81  407.10  54.37  141.31  234.37 0.98 
1 1 1 -15 19 10 o 11 366.90  23.29  318.26   60.38  412.56  60.31  118.21  60.31  0.96 
1 1 1 -15 19 11 o 3  78.72   35.91  107.52   8.01   15.49   187.37 87.26   187.37 0.36 
1 1 1 -15 19 12 f 0  119.72  44.20  48.00    104.14 56.28   105.03 0.00    0.00   0.00 
1 1 1 -15 19 13 o 19 102.26  43.63  209.96   62.98  24.25   244.13 203.55  244.13 0.76 
1 1 1 -15 19 14 o 16 115.25  47.65  100.02   54.49  37.60   56.17  49.85   236.17 0.54 
1 1 1 -15 19 15 o 1  121.58  50.71  123.22   60.04  46.18   58.52  66.69   238.52 0.65 
1 1 1 -15 21 1  o 7  343.24  13.69  432.12   233.39 252.86  229.30 140.44  49.30  0.94 
1 1 1 -15 21 2  o 14 415.22  13.46  320.84   260.78 442.52  261.41 100.41  261.41 0.94 
1 1 1 -15 21 3  o 12 159.31  21.11  193.91   151.36 46.96   158.97 105.03  338.97 0.62 
1 1 1 -15 21 4  o 9  235.60  14.53  224.53   325.43 190.57  331.92 16.10   151.92 0.84 
1 1 1 -15 21 5  o 18 442.83  14.12  368.62   324.86 484.81  322.10 118.76  322.10 0.96 
1 1 1 -15 21 6  o 18 295.48  16.01  388.35   279.93 181.73  280.75 197.83  100.75 0.95 
1 1 1 -15 21 7  o 15 210.61  24.32  236.87   182.09 145.27  178.84 87.62   358.84 0.90 
1 1 1 -15 21 8  f 0  109.42  29.15  74.99    26.38  82.78   46.31  0.00    0.00   0.00 
1 1 1 -15 21 9  o 8  314.06  18.80  350.21   307.24 282.64  307.18 41.10   127.18 0.97 
1 1 1 -15 21 10 o 7  212.34  18.38  261.43   280.56 158.84  282.84 81.71   102.84 0.94 
1 1 1 -15 21 11 o 12 103.27  46.38  67.56    281.70 17.36   289.99 46.34   109.99 0.39 
1 1 1 -15 21 12 o 7  77.66   35.70  68.07    103.81 10.18   281.89 69.21   281.89 0.31 
1 1 1 -15 21 13 o 8  110.90  43.76  125.40   77.03  29.14   78.28  84.70   258.28 0.64 
1 1 1 -15 21 14 o 11 85.40   37.41  124.35   0.83   11.11   183.61 119.79  183.61 0.57 
1 1 1 -15 23 1  o 1  499.03  14.12  456.09   139.27 537.53  139.91 100.84  139.91 0.98 
1 1 1 -15 23 2  o 2  447.20  17.69  412.70   146.48 494.80  147.97 122.90  147.97 0.97 
1 1 1 -15 23 3  f 0  591.11  17.51  578.87   94.21  545.95  94.81  0.00    0.00   0.00 
1 1 1 -15 23 4  o 8  66.98   27.82  22.92    321.89 22.08   143.87 64.99   143.87 0.16 
1 1 1 -15 23 5  o 13 299.71  16.14  250.49   323.37 364.38  319.83 172.16  319.83 0.93 
1 1 1 -15 23 6  f 0  49.32   22.65  42.18    155.31 44.87   166.61 0.00    0.00   0.00 
1 1 1 -15 23 7  f 0  141.96  26.50  253.75   215.04 223.02  216.75 0.00    0.00   0.00 
1 1 1 -15 23 8  o 18 61.25   26.37  104.12   295.44 50.94   113.85 158.32  113.85 0.46 
1 1 1 -15 23 9  o 11 233.35  22.98  168.49   80.08  274.24  77.44  124.35  77.44  0.91 
1 1 1 -15 23 10 o 19 285.03  28.89  246.80   44.70  321.35  45.35  102.96  45.35  0.95 
1 1 1 -15 23 11 o 12 89.29   32.82  81.49    322.62 5.38    319.54 67.65   139.54 0.44 
1 1 1 -15 23 12 o 11 161.94  27.50  178.36   70.92  122.15  70.36  38.10   250.36 0.87 
1 1 1 -15 23 13 o 19 164.63  39.63  151.52   316.12 138.73  314.04 4.49    314.04 0.83 
1 1 1 -15 25 1  o 18 113.31  22.96  203.45   120.07 4.20    116.65 170.44  296.65 0.79 
1 1 1 -15 25 2  o 3  91.26   21.42  76.80    266.70 4.17    278.83 73.47   98.83  0.45 
1 1 1 -15 25 3  o 17 151.10  17.78  84.73    33.00  117.85  25.14  44.20   25.14  0.63 
1 1 1 -15 25 4  o 17 279.69  12.26  327.83   65.94  234.68  65.53  69.19   245.53 0.96 
1 1 1 -15 25 5  f 0  393.26  14.60  301.69   42.56  276.82  43.70  0.00    0.00   0.00 
1 1 1 -15 25 6  o 13 353.96  12.86  302.25   33.84  409.66  35.76  132.12  35.76  0.97 
1 1 1 -15 25 7  o 6  72.20   29.10  124.93   314.66 30.15   137.70 132.14  137.70 0.50 
1 1 1 -15 25 8  o 13 103.73  31.09  190.46   251.06 5.13    73.32  171.73  73.32  0.78 
1 1 1 -15 25 9  o 17 126.30  35.77  94.14    186.62 68.30   184.02 10.28   4.02   0.58 
1 1 1 -15 25 10 o 5  91.74   33.99  40.69    83.87  7.68    77.77  23.24   257.77 0.21 
1 1 1 -15 25 11 o 6  197.48  29.91  204.85   102.75 178.41  102.09 2.29    282.09 0.91 
1 1 1 -15 25 12 x 16 ?       ?      162.36   94.30  148.16  92.51  0.00    0.00   0.00 
1 1 1 -15 27 1  o 10 445.91  13.71  428.04   170.61 499.04  172.11 121.59  172.11 0.98 
1 1 1 -15 27 2  o 2  409.69  12.45  374.17   202.96 460.06  202.36 117.56  202.36 0.98 
1 1 1 -15 27 3  o 7  345.03  11.83  273.50   202.69 415.44  203.09 163.89  203.09 0.97 
1 1 1 -15 27 4  o 16 62.52   25.18  109.73   238.74 46.52   54.54  151.06  54.54  0.46 
1 1 1 -15 27 5  o 3  300.66  12.67  227.86   89.01  381.79  88.81  193.89  88.81  0.95 
1 1 1 -15 27 6  o 9  143.82  24.13  199.31   154.05 70.35   156.20 109.35  336.20 0.87 
1 1 1 -15 27 7  o 18 183.48  19.77  169.85   236.32 179.45  234.04 36.56   234.04 0.88 
1 1 1 -15 27 8  o 5  303.97  15.22  282.02   2.79   332.56  2.18   79.87   2.18   0.96 
1 1 1 -15 27 9  o 4  374.86  15.62  319.54   64.07  446.98  63.00  163.90  63.00  0.97 
1 1 1 -15 27 10 o 2  80.13   31.39  78.75    100.51 4.10    280.98 79.29   280.98 0.44 
1 1 1 -15 29 1  o 2  67.05   20.13  18.43    112.94 4.39    291.82 22.39   291.82 0.10 
1 1 1 -15 29 2  o 5  106.52  14.31  122.74   93.97  42.68   95.15  61.12   275.15 0.69 
1 1 1 -15 29 3  o 7  146.97  14.04  148.60   43.12  115.49  42.50  14.05   222.50 0.83 
1 1 1 -15 29 4  o 9  53.36   20.74  86.95    104.71 38.61   285.39 110.53  285.39 0.31 
1 1 1 -15 29 5  o 18 59.59   24.07  91.65    324.45 34.43   142.07 112.34  142.07 0.36 
1 1 1 -15 29 6  o 10 243.83  12.05  142.15   281.70 316.37  279.83 190.19  279.83 0.91 
1 1 1 -15 29 7  o 18 93.46   25.87  106.55   223.20 17.11   223.88 79.93   43.88  0.61 
1 1 1 -15 31 1  o 13 285.08  13.33  281.30   244.39 294.85  243.79 40.74   243.79 0.96 
1 1 1 -15 31 2  o 11 219.99  11.76  198.05   245.31 229.81  245.23 49.85   245.23 0.93 
1 1 1 -15 31 3  o 9  207.69  10.67  128.31   236.32 249.91  236.43 131.07  236.43 0.89 
1 1 1 -14 0  1  o 3  228.78  17.76  15.84    180.00 40.34   0.00   76.57   180.00 0.34 
1 1 1 -14 0  2  o 7  42.75   27.55  366.15   0.00   135.05  180.00 277.12  180.00 0.08 
1 1 1 -14 0  3  o 18 244.36  23.44  39.44    0.00   89.99   180.00 91.01   0.00   0.55 
1 1 1 -14 0  4  o 10 732.37  23.86  694.16   0.00   898.43  0.00   332.13  0.00   1.00 
1 1 1 -14 0  5  o 4  350.57  21.89  174.86   180.00 310.44  360.00 182.62  360.00 0.63 
1 1 1 -14 0  6  x 7  ?       ?      661.06   0.00   758.29  0.00   0.00    0.00   0.00 
1 1 1 -14 0  7  o 12 263.87  26.65  241.12   180.00 224.24  180.00 12.23   180.00 0.83 
1 1 1 -14 0  8  o 14 304.33  31.10  709.61   180.00 138.01  180.00 329.38  0.00   0.99 
1 1 1 -14 0  9  o 3  62.10   43.44  79.04    180.00 71.47   180.00 155.32  180.00 0.10 
1 1 1 -14 0  10 o 18 180.34  65.94  92.43    0.00   10.28   0.00   105.02  180.00 0.35 
1 1 1 -14 0  11 o 18 109.59  67.63  266.88   180.00 109.21  0.00   308.50  0.00   0.41 
1 1 1 -14 0  12 o 8  455.54  70.22  493.73   180.00 431.28  180.00 48.45   0.00   1.00 
1 1 1 -14 0  13 f 0  308.11  79.97  271.99   0.00   236.27  0.00   0.00    0.00   0.00 
1 1 1 -14 0  14 o 10 613.68  51.52  529.00   0.00   709.46  0.00   191.57  0.00   1.00 
1 1 1 -14 0  15 o 18 196.14  98.52  12.89    0.00   22.35   0.00   9.27    0.00   0.09 
1 1 1 -14 0  16 o 9  142.48  90.08  112.54   0.00   64.75   0.00   33.36   180.00 0.57 
1 1 1 -14 0  17 o 12 124.57  86.39  9.74     180.00 6.62    180.00 3.17    360.00 0.07 
1 1 1 -14 0  18 o 10 200.07  124.50 141.84   180.00 162.86  180.00 48.90   180.00 0.69 
1 1 1 -14 0  19 o 7  212.38  129.74 30.01    180.00 50.79   180.00 28.27   180.00 0.17 
1 1 1 -14 2  1  o 18 493.20  16.19  585.59   130.81 517.55  116.52 158.70  116.52 0.89 
1 1 1 -14 2  2  o 1  254.53  10.67  615.50   291.71 15.68   280.25 368.93  100.25 0.79 
1 1 1 -14 2  3  o 16 598.60  13.96  496.25   138.20 592.27  124.37 53.90   124.37 0.94 
1 1 1 -14 2  4  o 9  1125.66 20.55  1482.03  159.41 1183.80 168.76 148.29  168.76 0.99 
1 1 1 -14 2  5  o 19 602.75  22.65  819.68   213.25 546.28  174.02 61.94   354.02 0.96 
1 1 1 -14 2  6  o 15 365.96  13.14  451.12   193.51 221.47  183.83 226.11  3.83   0.91 
1 1 1 -14 2  7  o 15 612.26  27.93  539.00   205.36 583.36  223.01 17.61   43.01  0.97 
1 1 1 -14 2  8  o 2  512.98  17.91  534.92   187.99 422.98  205.77 136.09  25.77  0.96 
1 1 1 -14 2  9  f 0  742.41  21.49  1306.96  160.98 1177.96 162.93 0.00    0.00   0.00 
1 1 1 -14 2  10 o 6  884.22  22.23  850.34   189.12 993.19  198.80 254.40  198.80 0.98 
1 1 1 -14 2  11 o 12 351.85  27.64  280.51   188.16 298.68  191.80 31.33   11.80  0.89 
1 1 1 -14 2  12 f 0  338.39  40.55  382.34   28.92  350.28  18.62  0.00    0.00   0.00 
1 1 1 -14 2  13 o 2  261.14  48.14  156.47   249.16 221.53  232.49 65.95   232.49 0.72 
1 1 1 -14 2  14 o 19 339.52  52.30  323.23   18.57  325.27  20.62  29.56   20.62  0.91 
1 1 1 -14 2  15 o 15 292.53  55.90  335.68   342.09 227.56  342.91 90.02   162.91 0.93 
1 1 1 -14 2  16 o 7  217.88  71.97  240.22   339.76 163.08  346.46 48.59   166.46 0.86 
1 1 1 -14 2  17 o 16 245.06  86.74  258.12   315.55 190.78  318.22 50.34   138.22 0.88 
1 1 1 -14 2  18 o 6  182.72  84.97  192.09   47.80  108.90  47.21  53.81   227.21 0.74 
1 1 1 -14 2  19 o 12 223.84  88.91  214.38   215.17 181.01  216.73 5.94    36.73  0.82 
1 1 1 -14 4  1  o 8  354.12  11.11  790.60   252.66 237.37  223.33 127.20  43.33  0.85 
1 1 1 -14 4  2  o 16 126.02  10.70  526.84   333.31 169.56  178.17 455.76  178.17 0.46 
1 1 1 -14 4  3  o 16 55.94   19.73  219.20   171.71 93.07   185.14 195.74  185.14 0.09 
1 1 1 -14 4  4  o 9  175.98  16.39  209.97   240.21 6.35    120.47 119.72  120.47 0.30 
1 1 1 -14 4  5  o 8  365.50  16.38  422.46   348.42 245.21  359.38 166.80  179.38 0.90 
1 1 1 -14 4  6  o 1  200.42  24.09  236.44   138.80 32.71   66.45  31.43   246.45 0.24 
1 1 1 -14 4  7  o 18 682.09  19.74  788.03   76.83  697.14  84.33  67.31   84.33  0.97 
1 1 1 -14 4  8  o 15 1101.58 22.99  996.71   42.92  1171.78 44.98  165.03  44.98  0.99 
1 1 1 -14 4  9  o 10 203.04  40.11  285.23   339.93 2.33    346.94 289.57  166.94 0.72 
1 1 1 -14 4  10 o 15 627.66  20.59  702.63   146.36 587.34  143.60 38.82   323.60 0.97 
1 1 1 -14 4  11 o 18 792.41  36.10  674.99   165.12 852.22  167.47 152.83  167.47 0.98 
1 1 1 -14 4  12 o 11 389.33  27.42  369.56   113.96 393.48  113.32 69.79   113.32 0.92 
1 1 1 -14 4  13 o 18 368.23  67.32  431.43   66.94  261.74  71.27  162.39  251.27 0.93 
1 1 1 -14 4  14 f 0  95.89   46.37  211.23   299.81 166.45  287.78 0.00    0.00   0.00 
1 1 1 -14 4  15 o 9  191.25  66.43  159.65   328.55 128.22  342.86 30.52   162.86 0.75 
1 1 1 -14 4  16 o 16 261.95  67.98  360.10   323.04 162.50  322.47 163.99  142.47 0.93 
1 1 1 -14 4  17 o 4  177.53  77.65  62.71    98.02  86.71   89.11  28.23   89.11  0.41 
1 1 1 -14 4  18 o 18 162.17  75.94  140.88   96.56  89.10   96.04  32.38   276.04 0.65 
1 1 1 -14 4  19 o 12 183.76  81.19  158.29   60.91  125.03  58.71  20.25   238.71 0.74 
1 1 1 -14 6  1  o 17 70.05   18.13  697.93   244.50 289.84  15.95  627.34  15.95  0.34 
1 1 1 -14 6  2  o 8  158.76  25.50  450.82   224.74 65.77   358.61 277.59  358.61 0.46 
1 1 1 -14 6  3  o 1  88.22   15.78  344.89   201.27 377.21  36.49  853.64  36.49  0.56 
1 1 1 -14 6  4  o 6  165.65  17.05  256.28   314.77 18.68   123.28 167.76  123.28 0.39 
1 1 1 -14 6  5  o 15 475.89  15.33  750.57   67.03  376.84  63.15  146.46  243.15 0.95 
1 1 1 -14 6  6  o 11 542.64  17.05  733.86   11.71  464.36  23.72  115.61  203.72 0.96 
1 1 1 -14 6  7  o 1  712.54  16.13  784.50   282.07 682.68  271.95 25.82   91.95  0.98 
1 1 1 -14 6  8  o 10 1147.02 27.72  963.28   317.14 1289.28 321.52 310.84  321.52 0.99 
1 1 1 -14 6  9  o 16 534.27  25.20  502.07   331.77 551.72  323.19 95.86   323.19 0.94 
1 1 1 -14 6  10 o 5  551.36  26.75  201.03   119.50 770.40  135.97 572.73  135.97 0.88 
1 1 1 -14 6  11 o 12 711.49  26.15  624.71   267.58 724.02  271.67 56.98   271.67 0.98 
1 1 1 -14 6  12 o 7  519.65  30.03  516.32   162.49 517.31  167.20 34.43   167.20 0.96 
1 1 1 -14 6  13 o 13 239.59  69.15  154.29   104.04 164.63  103.94 15.21   103.94 0.66 
1 1 1 -14 6  14 o 12 191.39  61.21  196.07   10.29  91.47   20.56  109.63  200.56 0.76 
1 1 1 -14 6  15 o 12 188.40  65.63  285.67   292.99 56.82   291.63 215.46  111.63 0.87 
1 1 1 -14 6  16 o 9  294.51  74.42  120.52   64.79  360.44  65.87  238.83  65.87  0.82 
1 1 1 -14 6  17 o 19 143.53  65.25  53.43    100.47 50.73   93.46  2.54    273.46 0.36 
1 1 1 -14 6  18 o 8  170.37  74.49  110.65   175.56 105.17  178.14 9.57    178.14 0.59 
1 1 1 -14 6  19 o 2  164.07  78.28  92.63    193.91 81.94   197.28 6.09    197.28 0.48 
1 1 1 -14 8  1  o 18 68.91   17.82  157.83   149.20 130.19  328.67 285.22  328.67 0.18 
1 1 1 -14 8  2  o 12 269.14  18.86  146.47   218.24 133.37  215.98 27.78   215.98 0.44 
1 1 1 -14 8  3  o 5  70.56   18.25  291.71   116.98 166.04  287.93 367.55  287.93 0.25 
1 1 1 -14 8  4  o 6  483.20  13.94  349.62   305.64 408.56  307.11 97.59   127.11 0.95 
1 1 1 -14 8  5  o 12 773.76  16.40  631.47   123.70 797.33  114.39 79.72   114.39 0.98 
1 1 1 -14 8  6  o 8  483.93  18.50  377.33   224.21 498.32  225.21 88.48   225.21 0.94 
1 1 1 -14 8  7  o 19 244.43  19.66  492.15   186.07 21.70   0.93   472.78  0.93   0.88 
1 1 1 -14 8  8  o 8  161.09  42.00  123.39   325.50 13.98   126.75 136.54  126.75 0.34 
1 1 1 -14 8  9  o 7  93.50   41.10  116.42   62.23  55.80   254.09 137.82  254.09 0.14 
1 1 1 -14 8  10 o 6  619.21  23.01  651.80   95.44  496.37  92.31  213.40  272.31 0.97 
1 1 1 -14 8  11 o 18 337.56  33.72  277.34   130.38 327.14  135.41 58.54   135.41 0.88 
1 1 1 -14 8  12 o 16 373.87  40.86  427.80   142.40 277.12  135.83 149.01  315.83 0.94 
1 1 1 -14 8  13 o 9  401.70  42.76  356.16   106.08 391.04  110.94 23.92   110.94 0.94 
1 1 1 -14 8  14 o 9  175.24  60.34  74.50    311.93 57.57   321.60 6.83    321.60 0.31 
1 1 1 -14 8  15 o 3  375.74  50.05  391.30   290.67 364.89  289.74 5.47    289.74 0.96 
1 1 1 -14 8  16 o 11 341.68  64.42  273.82   347.14 392.80  347.86 141.83  347.86 0.94 
1 1 1 -14 8  17 o 1  356.92  71.80  284.13   60.48  425.84  60.35  183.97  60.35  0.94 
1 1 1 -14 8  18 o 19 161.06  76.99  195.99   34.71  72.22   35.50  100.01  215.50 0.76 
1 1 1 -14 8  19 o 12 167.83  76.13  62.44    256.95 79.52   257.07 20.80   257.07 0.41 
1 1 1 -14 10 1  f 0  628.57  13.20  414.79   87.23  474.71  67.62  0.00    0.00   0.00 
1 1 1 -14 10 2  o 3  147.19  8.24   125.81   19.69  26.74   49.52  173.40  49.52  0.41 
1 1 1 -14 10 3  o 5  156.60  16.10  659.49   32.10  105.31  185.61 441.49  185.61 0.74 
1 1 1 -14 10 4  o 6  702.68  16.52  751.57   46.40  855.56  57.25  352.56  57.25  0.97 
1 1 1 -14 10 5  o 16 872.98  17.02  688.35   357.26 1034.35 3.28   358.53  3.28   0.98 
1 1 1 -14 10 6  f 0  494.71  14.44  374.81   306.45 511.78  315.35 0.00    0.00   0.00 
1 1 1 -14 10 7  o 15 553.07  19.29  712.42   193.38 437.40  189.06 188.80  9.06   0.96 
1 1 1 -14 10 8  o 3  121.44  43.06  284.66   7.12   160.04  177.21 449.59  177.21 0.53 
1 1 1 -14 10 9  o 11 313.80  22.81  379.82   156.38 164.49  156.73 236.65  336.73 0.90 
1 1 1 -14 10 10 o 17 397.21  24.63  414.79   20.27  343.37  19.36  54.61   199.36 0.93 
1 1 1 -14 10 11 o 13 501.51  21.50  411.25   208.17 536.12  211.80 112.54  211.80 0.96 
1 1 1 -14 10 12 o 8  471.22  25.56  423.47   185.38 484.89  186.07 66.92   186.07 0.96 
1 1 1 -14 10 13 f 0  110.23  48.97  113.62   75.97  122.29  82.12  0.00    0.00   0.00 
1 1 1 -14 10 14 o 10 139.55  56.53  63.46    294.82 39.73   301.36 24.48   121.36 0.37 
1 1 1 -14 10 15 o 2  160.98  70.05  229.89   102.08 59.50   102.58 137.22  282.58 0.80 
1 1 1 -14 10 16 o 6  217.25  67.61  208.78   105.73 192.16  107.04 10.86   107.04 0.86 
1 1 1 -14 10 17 o 2  152.64  66.43  89.99    268.45 73.32   272.98 3.14    272.98 0.47 
1 1 1 -14 10 18 o 12 203.08  84.09  136.77   110.28 161.72  110.61 38.69   110.61 0.70 
1 1 1 -14 12 1  o 19 1094.52 20.56  998.62   131.96 1327.68 135.69 495.07  135.69 0.99 
1 1 1 -14 12 2  o 18 510.63  13.49  791.65   139.08 348.87  137.58 285.38  317.58 0.96 
1 1 1 -14 12 3  o 9  680.76  15.59  609.69   273.55 720.42  291.11 120.18  291.11 0.97 
1 1 1 -14 12 4  o 18 410.50  11.94  671.92   304.70 316.78  298.06 130.19  118.06 0.93 
1 1 1 -14 12 5  o 17 434.80  14.76  343.31   282.73 463.36  286.46 140.46  286.46 0.90 
1 1 1 -14 12 6  o 7  689.63  25.58  882.00   344.93 573.80  344.55 196.42  164.55 0.97 
1 1 1 -14 12 7  o 13 244.39  23.94  149.91   313.58 132.60  324.01 50.48   144.01 0.65 
1 1 1 -14 12 8  f 0  212.77  30.04  179.10   25.01  176.40  7.72   0.00    0.00   0.00 
1 1 1 -14 12 9  o 18 374.41  22.63  311.43   173.03 395.27  189.33 122.03  189.33 0.89 
1 1 1 -14 12 10 o 3  136.89  45.86  147.36   210.54 25.36   4.69   176.88  4.69   0.46 
1 1 1 -14 12 11 o 2  242.29  34.70  129.19   236.36 186.81  240.12 72.47   240.12 0.62 
1 1 1 -14 12 12 o 18 296.75  31.16  275.53   269.64 280.23  272.12 27.25   272.12 0.90 
1 1 1 -14 12 13 o 12 315.88  58.97  272.09   65.02  323.90  71.37  69.64   71.37  0.92 
1 1 1 -14 12 14 o 11 131.79  57.76  18.26    352.63 7.38    20.10  3.55    200.10 0.07 
1 1 1 -14 12 15 o 17 210.97  68.81  253.94   302.49 149.47  300.53 73.91   120.53 0.88 
1 1 1 -14 12 16 o 16 140.21  60.47  241.87   52.31  16.61   48.86  198.90  228.86 0.83 
1 1 1 -14 12 17 o 15 147.18  67.48  61.72    92.74  50.33   96.90  1.73    96.90  0.34 
1 1 1 -14 12 18 o 5  177.43  77.83  127.61   356.17 121.38  354.18 5.77    354.18 0.67 
1 1 1 -14 14 1  o 8  1569.10 32.35  1381.72  37.48  1691.19 38.18  262.64  38.18  0.99 
1 1 1 -14 14 2  o 15 474.55  18.21  482.12   15.73  392.62  16.35  111.28  196.35 0.94 
1 1 1 -14 14 3  o 15 448.41  14.86  597.48   245.30 331.66  248.67 181.27  68.67  0.94 
1 1 1 -14 14 4  o 5  409.17  14.08  372.75   293.02 408.15  289.72 85.37   289.72 0.89 
1 1 1 -14 14 5  o 16 642.55  16.89  490.78   25.46  715.13  23.17  196.83  23.17  0.96 
1 1 1 -14 14 6  o 11 648.72  17.68  710.19   78.19  539.58  72.63  184.09  252.63 0.97 
1 1 1 -14 14 7  o 9  283.32  24.19  348.15   205.61 134.92  227.86 230.55  47.86  0.88 
1 1 1 -14 14 8  o 15 481.81  18.22  263.79   35.45  561.20  27.42  218.72  27.42  0.94 
1 1 1 -14 14 9  o 13 482.23  19.77  458.78   109.62 462.60  115.08 0.83    115.07 0.96 
1 1 1 -14 14 10 o 18 215.57  33.30  169.44   244.06 134.72  247.92 52.73   67.92  0.75 
1 1 1 -14 14 11 o 12 167.89  44.87  169.34   148.46 45.10   145.77 144.12  325.77 0.70 
1 1 1 -14 14 12 o 8  144.48  49.36  159.53   52.83  38.81   60.82  99.76   240.82 0.61 
1 1 1 -14 14 13 o 13 227.47  68.52  244.93   336.11 177.21  341.33 39.76   161.33 0.87 
1 1 1 -14 14 14 o 14 435.90  38.04  420.60   283.71 462.43  283.75 72.14   283.75 0.98 
1 1 1 -14 14 15 o 2  179.34  59.73  212.57   220.90 117.05  225.16 71.10   45.16  0.85 
1 1 1 -14 14 16 o 16 152.96  65.75  222.39   196.47 54.83   196.41 137.38  16.41  0.81 
1 1 1 -14 14 17 o 6  288.67  60.53  188.42   159.03 356.69  160.36 194.75  160.36 0.90 
1 1 1 -14 16 1  o 5  417.92  14.16  416.24   187.17 375.26  195.64 17.03   15.64  0.92 
1 1 1 -14 16 2  o 1  275.45  14.63  324.52   168.29 148.62  171.43 163.10  351.43 0.84 
1 1 1 -14 16 3  o 13 282.57  18.37  262.42   152.11 208.06  145.22 27.18   325.22 0.78 
1 1 1 -14 16 4  o 2  891.54  20.43  569.79   55.40  1134.63 59.37  525.54  59.37  0.98 
1 1 1 -14 16 5  o 6  130.51  34.04  186.88   233.32 63.11   30.17  246.10  30.17  0.46 
1 1 1 -14 16 6  o 2  318.38  14.94  306.23   77.03  269.56  79.17  22.67   259.17 0.88 
1 1 1 -14 16 7  o 3  436.73  17.40  440.70   121.68 377.52  126.18 76.04   306.18 0.95 
1 1 1 -14 16 8  o 16 230.58  23.94  204.53   173.37 165.00  184.68 12.00   4.68   0.74 
1 1 1 -14 16 9  o 13 76.32   32.65  136.78   312.50 71.87   126.89 180.14  126.89 0.24 
1 1 1 -14 16 10 f 0  375.18  17.29  377.66   30.41  340.23  31.47  0.00    0.00   0.00 
1 1 1 -14 16 11 o 10 170.91  42.11  284.43   305.38 38.76   298.74 210.67  118.74 0.84 
1 1 1 -14 16 12 f 0  143.06  52.78  273.93   165.79 258.46  163.41 0.00    0.00   0.00 
1 1 1 -14 16 13 o 2  240.33  38.65  208.46   35.27  247.79  33.78  56.99   33.78  0.91 
1 1 1 -14 16 14 o 15 300.87  34.49  307.24   346.38 301.10  347.01 25.36   347.01 0.96 
1 1 1 -14 16 15 o 12 206.87  55.36  218.53   320.47 178.10  317.90 6.59    137.90 0.88 
1 1 1 -14 16 16 o 3  148.48  59.61  70.41    123.38 71.78   128.12 12.47   128.12 0.44 
1 1 1 -14 16 17 o 3  167.27  65.24  120.65   73.72  121.72  73.16  11.80   73.16  0.69 
1 1 1 -14 18 1  o 7  318.07  14.32  360.55   83.63  249.84  87.42  64.88   267.42 0.89 
1 1 1 -14 18 2  f 0  451.61  18.49  247.23   82.73  253.52  85.68  0.00    0.00   0.00 
1 1 1 -14 18 3  o 13 613.71  17.08  668.03   268.64 602.05  269.52 11.31   269.52 0.97 
1 1 1 -14 18 4  o 16 784.40  16.38  876.51   248.59 665.00  253.47 216.93  73.47  0.99 
1 1 1 -14 18 5  o 14 297.36  13.96  261.71   50.42  245.22  38.01  33.55   218.01 0.88 
1 1 1 -14 18 6  o 6  454.41  14.46  404.15   325.53 449.23  321.70 32.56   321.70 0.95 
1 1 1 -14 18 7  o 10 614.58  15.18  607.11   198.13 616.77  195.63 32.81   195.63 0.98 
1 1 1 -14 18 8  o 9  322.14  19.56  294.61   135.49 284.57  142.63 22.82   322.63 0.92 
1 1 1 -14 18 9  o 8  318.42  21.51  195.18   105.51 355.51  102.32 136.05  102.32 0.90 
1 1 1 -14 18 10 o 19 227.00  26.80  187.91   257.29 198.33  256.48 2.66    76.48  0.88 
1 1 1 -14 18 11 o 3  91.92   41.64  39.57    357.25 3.71    177.67 45.09   177.67 0.20 
1 1 1 -14 18 12 f 0  101.38  42.66  145.16   153.71 135.03  158.71 0.00    0.00   0.00 
1 1 1 -14 18 13 o 14 94.50   42.36  52.63    153.60 7.92    153.77 39.90   333.77 0.29 
1 1 1 -14 18 14 o 6  164.95  51.43  200.81   162.97 105.64  163.67 64.06   343.67 0.83 
1 1 1 -14 18 15 o 16 164.07  55.36  114.53   165.32 125.31  167.15 24.41   167.15 0.69 
1 1 1 -14 18 16 o 13 172.66  59.50  63.76    297.90 106.61  301.58 54.28   301.58 0.46 
1 1 1 -14 20 1  o 4  645.31  16.73  506.14   81.27  742.55  75.71  229.23  75.71  0.97 
1 1 1 -14 20 2  o 14 303.89  13.95  299.31   155.04 268.76  161.18 1.44    341.18 0.89 
1 1 1 -14 20 3  o 13 91.47   26.81  97.42    268.54 58.14   69.98  165.66  69.98  0.27 
1 1 1 -14 20 4  o 18 325.15  13.91  389.95   353.48 239.22  356.80 124.64  176.80 0.93 
1 1 1 -14 20 5  o 7  259.61  14.63  184.88   25.50  227.83  7.64   23.08   7.64   0.83 
1 1 1 -14 20 6  o 8  338.79  14.78  354.51   222.81 274.38  226.28 86.18   46.28  0.94 
1 1 1 -14 20 7  o 3  228.45  18.82  200.23   196.64 192.79  201.67 8.01    201.67 0.83 
1 1 1 -14 20 8  o 12 87.18   34.82  140.03   29.94  33.04   205.79 120.16  205.79 0.31 
1 1 1 -14 20 9  o 13 156.58  39.68  155.38   261.47 97.14   241.91 23.31   61.91  0.69 
1 1 1 -14 20 10 o 18 157.03  35.54  153.19   219.49 113.27  216.04 6.97    36.04  0.74 
1 1 1 -14 20 11 o 13 232.39  40.35  201.13   182.02 235.54  185.97 47.62   185.97 0.91 
1 1 1 -14 20 12 o 5  252.21  27.06  304.79   165.69 202.83  164.18 75.66   344.18 0.95 
1 1 1 -14 20 13 o 5  121.68  45.76  65.79    99.07  40.95   93.85  12.89   273.85 0.39 
1 1 1 -14 20 14 o 12 94.50   42.68  8.09     316.26 1.96    324.98 6.57    144.98 0.06 
1 1 1 -14 20 15 o 5  223.23  45.62  242.12   133.36 191.53  131.94 29.08   311.94 0.92 
1 1 1 -14 22 1  o 13 280.20  16.15  214.85   257.53 272.20  263.98 57.96   263.98 0.87 
1 1 1 -14 22 2  o 6  602.51  16.53  549.23   98.66  665.76  99.57  154.82  99.57  0.98 
1 1 1 -14 22 3  o 17 450.30  14.00  337.64   101.82 572.50  101.79 294.85  101.79 0.94 
1 1 1 -14 22 4  o 16 498.97  14.75  507.40   323.74 449.51  323.63 74.43   143.63 0.98 
1 1 1 -14 22 5  o 2  752.94  17.04  681.91   15.39  867.46  16.15  247.65  16.15  0.99 
1 1 1 -14 22 6  o 14 393.62  16.11  335.53   47.49  404.86  50.34  50.88   50.34  0.96 
1 1 1 -14 22 7  o 7  311.75  21.78  274.88   232.87 336.83  228.34 84.20   228.34 0.95 
1 1 1 -14 22 8  o 19 82.28   29.62  59.21    84.93  9.60    288.80 63.37   288.80 0.27 
1 1 1 -14 22 9  o 10 150.39  30.97  156.64   140.12 99.84   134.70 45.65   314.70 0.82 
1 1 1 -14 22 10 o 13 106.42  41.01  198.16   54.89  13.83   232.75 194.31  232.75 0.78 
1 1 1 -14 22 11 o 2  92.28   37.58  82.37    53.30  7.37    57.34  61.78   237.34 0.41 
1 1 1 -14 22 12 o 15 96.17   39.48  79.78    78.45  11.77   75.42  54.98   255.42 0.41 
1 1 1 -14 22 13 o 18 101.70  41.83  104.36   289.48 16.58   290.57 86.71   110.57 0.59 
1 1 1 -14 22 14 o 12 94.45   41.77  98.10    300.97 9.89    301.52 74.63   121.52 0.50 
1 1 1 -14 24 1  o 11 55.67   24.60  55.72    304.67 27.09   141.57 67.28   141.57 0.12 
1 1 1 -14 24 2  o 15 360.21  19.12  314.59   300.90 404.95  302.35 121.75  302.35 0.96 
1 1 1 -14 24 3  o 3  152.04  18.98  99.81    26.98  91.71   7.83   23.54   7.83   0.53 
1 1 1 -14 24 4  f 0  154.75  19.35  234.90   315.45 234.96  312.25 0.00    0.00   0.00 
1 1 1 -14 24 5  o 16 366.42  14.68  383.60   315.20 351.52  310.91 9.02    130.91 0.97 
1 1 1 -14 24 6  o 18 42.21   20.21  47.08    349.05 36.14   159.19 84.45   159.19 0.14 
1 1 1 -14 24 7  o 11 368.78  14.08  327.25   201.22 418.65  196.20 120.56  196.20 0.97 
1 1 1 -14 24 8  o 16 64.97   26.71  114.30   20.09  37.36   207.81 132.58  207.81 0.45 
1 1 1 -14 24 9  f 0  262.46  23.31  214.51   59.68  186.02  59.60  0.00    0.00   0.00 
1 1 1 -14 24 10 o 17 295.26  18.82  257.18   16.30  341.20  16.93  119.62  16.93  0.95 
1 1 1 -14 24 11 o 2  323.99  15.12  313.70   78.72  353.63  79.23  80.61   79.23  0.97 
1 1 1 -14 24 12 o 8  127.32  44.00  83.70    130.56 64.47   136.01 9.66    316.01 0.54 
1 1 1 -14 24 13 o 16 133.54  41.53  72.03    297.37 80.60   295.11 10.39   295.11 0.56 
1 1 1 -14 26 1  o 1  310.32  13.51  233.39   156.85 387.48  158.02 186.77  158.02 0.95 
1 1 1 -14 26 2  o 3  287.62  12.74  299.24   175.98 285.82  175.92 20.32   175.92 0.96 
1 1 1 -14 26 3  o 13 329.21  13.35  216.03   180.93 438.60  177.00 251.89  177.00 0.95 
1 1 1 -14 26 4  o 6  78.06   23.25  89.76    21.00  8.45    194.81 87.94   194.81 0.46 
1 1 1 -14 26 5  o 9  228.65  11.95  231.22   78.45  221.88  76.34  14.61   76.34  0.94 
1 1 1 -14 26 6  o 5  190.69  15.22  127.78   119.20 213.74  121.32 104.75  121.32 0.85 
1 1 1 -14 26 7  o 19 71.77   30.53  209.09   317.36 75.66   137.09 249.28  137.09 0.68 
1 1 1 -14 26 8  o 7  88.21   30.62  167.29   311.45 21.96   130.70 164.11  130.70 0.68 
1 1 1 -14 26 9  o 7  91.75   31.90  142.85   242.43 3.02    63.47  123.69  63.47  0.64 
1 1 1 -14 26 10 o 10 231.86  21.40  153.84   275.45 282.23  275.94 145.68  275.94 0.90 
1 1 1 -14 26 11 o 8  64.28   29.53  73.91    219.75 24.81   37.71  94.16   37.71  0.35 
1 1 1 -14 28 1  o 12 132.69  20.46  140.79   53.41  86.45   52.57  35.08   232.57 0.78 
1 1 1 -14 28 2  o 6  283.65  13.26  214.19   305.38 347.29  306.14 158.83  306.14 0.94 
1 1 1 -14 28 3  o 12 72.99   25.04  28.21    229.00 4.48    42.79  32.98   42.79  0.16 
1 1 1 -14 28 4  o 4  64.75   24.97  123.78   118.28 47.51   293.31 159.96  293.31 0.50 
1 1 1 -14 28 5  o 4  61.96   22.48  22.75    78.70  5.53    261.42 20.28   261.42 0.07 
1 1 1 -14 28 6  o 15 142.50  18.17  111.65   295.34 116.24  295.86 18.03   295.86 0.75 
1 1 1 -14 28 7  o 19 184.10  14.78  118.14   58.46  203.99  60.27  100.93  60.27  0.83 
1 1 1 -14 28 8  o 17 567.30  15.37  529.86   66.10  656.00  66.08  189.31  66.08  0.99 
1 1 1 -14 28 9  o 13 496.33  14.30  508.15   82.96  525.92  82.93  70.99   82.93  0.99 
1 1 1 -14 30 1  o 1  202.88  11.33  152.86   214.09 227.09  212.65 92.09   212.65 0.89 
1 1 1 -14 30 2  o 4  54.95   19.86  33.10    181.93 12.85   0.31   39.55   0.31   0.13 
1 1 1 -14 30 3  o 10 152.47  12.71  84.94    57.10  141.70  57.55  65.90   57.55  0.71 
1 1 1 -14 30 4  o 1  61.97   20.62  51.44    305.98 15.02   125.50 58.37   125.50 0.23 
1 1 1 -14 30 5  o 18 161.94  13.00  138.10   295.13 152.95  293.57 30.79   293.57 0.85 
1 1 1 -14 30 6  o 6  67.52   24.84  139.27   176.36 48.97   356.71 179.51  356.71 0.60 
1 1 1 -13 1  1  o 2  88.43   15.82  362.11   355.58 131.36  77.69  295.04  77.69  0.18 
1 1 1 -13 1  2  o 18 632.07  15.20  752.45   288.02 682.71  345.73 180.86  345.73 0.94 
1 1 1 -13 1  3  o 13 347.31  16.30  65.70    168.48 105.70  135.41 55.36   135.41 0.22 
1 1 1 -13 1  4  o 4  332.87  13.22  230.94   68.75  237.33  109.99 35.64   289.99 0.77 
1 1 1 -13 1  5  o 6  345.03  13.35  73.96    71.44  288.83  91.85  95.62   91.85  0.70 
1 1 1 -13 1  6  o 14 104.57  37.08  275.77   233.19 76.75   101.91 194.07  101.91 0.19 
1 1 1 -13 1  7  o 14 475.99  18.16  410.85   218.32 494.42  204.25 107.13  204.25 0.93 
1 1 1 -13 1  8  o 17 393.66  18.91  238.87   103.89 381.19  70.89  48.35   70.89  0.91 
1 1 1 -13 1  9  o 14 525.93  19.17  668.38   164.96 488.64  149.28 25.24   329.28 0.95 
1 1 1 -13 1  10 o 3  1019.91 23.78  987.03   156.86 1152.11 154.31 295.73  154.31 0.98 
1 1 1 -13 1  11 o 15 246.79  40.91  269.00   156.29 28.79   158.24 363.83  338.24 0.85 
1 1 1 -13 1  12 o 3  326.84  60.38  390.41   307.19 211.39  303.75 163.51  123.75 0.90 
1 1 1 -13 1  13 o 12 415.35  37.16  396.63   72.95  368.16  65.63  48.19   245.63 0.94 
1 1 1 -13 1  14 o 8  559.27  31.12  595.53   50.72  531.70  49.03  26.13   229.03 0.97 
1 1 1 -13 1  15 o 5  262.05  73.05  264.40   296.32 191.35  299.42 78.45   119.42 0.88 
1 1 1 -13 1  16 o 10 171.47  73.85  151.26   245.91 95.64   233.86 25.88   53.86  0.63 
1 1 1 -13 1  17 o 4  165.36  74.96  158.40   296.67 96.25   297.63 39.31   117.63 0.70 
1 1 1 -13 1  18 o 19 216.74  89.51  212.22   350.25 166.54  349.10 13.11   169.10 0.80 
1 1 1 -13 1  19 o 7  286.76  102.76 142.75   224.94 296.41  221.69 171.75  221.69 0.73 
1 1 1 -13 3  1  o 18 205.99  13.02  1020.43  187.72 150.77  58.99  617.00  58.99  0.77 
1 1 1 -13 3  2  o 2  453.98  11.99  702.60   281.83 432.87  285.98 71.35   285.98 0.87 
1 1 1 -13 3  3  o 12 217.35  12.92  532.04   274.15 20.63   286.70 166.67  106.70 0.48 
1 1 1 -13 3  4  o 6  284.05  15.37  100.84   178.92 150.32  134.26 19.80   314.26 0.56 
1 1 1 -13 3  5  o 5  485.52  15.65  568.14   247.63 362.63  240.11 184.75  60.11  0.94 
1 1 1 -13 3  6  o 5  168.38  19.40  367.39   311.72 13.72   159.94 154.62  159.94 0.38 
1 1 1 -13 3  7  o 8  178.06  65.59  181.68   31.14  34.62   82.81  282.86  82.81  0.60 
1 1 1 -13 3  8  o 13 673.69  19.11  788.67   223.17 694.49  227.17 80.30   227.17 0.97 
1 1 1 -13 3  9  o 19 552.65  21.69  422.85   328.82 690.96  308.92 354.15  308.92 0.93 
1 1 1 -13 3  10 o 5  292.94  30.25  455.79   62.48  129.85  67.28  247.51  247.28 0.87 
1 1 1 -13 3  11 o 14 595.54  24.36  332.99   114.34 675.31  117.99 212.97  117.99 0.96 
1 1 1 -13 3  12 f 0  392.37  27.60  402.54   70.07  352.39  71.93  0.00    0.00   0.00 
1 1 1 -13 3  13 f 0  180.70  65.28  206.67   305.23 238.97  295.79 0.00    0.00   0.00 
1 1 1 -13 3  14 o 2  601.69  34.39  542.60   319.91 621.90  320.59 69.25   320.59 0.98 
1 1 1 -13 3  15 o 15 221.08  66.09  225.21   1.09   157.09  359.54 49.87   179.54 0.82 
1 1 1 -13 3  16 o 12 204.05  71.81  209.28   70.51  152.26  62.85  26.63   242.85 0.81 
1 1 1 -13 3  17 o 4  192.13  84.76  137.51   352.90 135.70  352.35 1.99    172.35 0.71 
1 1 1 -13 3  18 o 14 251.26  99.79  77.91    247.56 170.34  238.36 103.76  238.36 0.47 
1 1 1 -13 3  19 o 11 370.51  98.35  324.74   254.63 396.36  254.77 105.42  254.77 0.93 
1 1 1 -13 5  1  f 0  70.86   18.34  427.29   150.04 395.63  145.11 0.00    0.00   0.00 
1 1 1 -13 5  2  o 7  42.36   18.01  235.93   102.89 373.98  288.86 766.72  288.86 0.22 
1 1 1 -13 5  3  o 9  103.73  13.55  270.81   197.80 87.28   344.87 212.29  344.87 0.18 
1 1 1 -13 5  4  o 14 323.79  13.21  597.90   53.59  221.57  36.78  79.51   216.78 0.81 
1 1 1 -13 5  5  o 16 618.44  16.87  470.08   329.54 715.93  329.08 264.12  329.08 0.94 
1 1 1 -13 5  6  o 8  468.20  16.83  528.14   222.94 394.32  219.11 89.97   39.11  0.94 
1 1 1 -13 5  7  o 2  369.71  18.20  524.03   247.62 286.28  243.01 103.84  63.01  0.91 
1 1 1 -13 5  8  o 18 205.62  26.96  58.43    296.05 4.34    274.37 313.43  94.37  0.78 
1 1 1 -13 5  9  o 12 665.93  23.54  337.44   185.51 932.51  217.37 617.94  217.37 0.94 
1 1 1 -13 5  10 o 7  792.87  29.78  935.54   234.01 671.49  225.71 211.81  45.71  0.98 
1 1 1 -13 5  11 o 8  694.61  30.75  730.39   165.96 575.06  166.12 208.90  346.12 0.98 
1 1 1 -13 5  12 o 9  1280.51 24.73  1179.54  101.02 1277.00 102.20 8.24    102.20 0.99 
1 1 1 -13 5  13 o 12 253.31  68.63  310.94   68.46  134.13  64.00  157.37  244.00 0.84 
1 1 1 -13 5  14 o 16 168.70  66.96  67.54    5.98   44.38   356.51 88.59   176.51 0.53 
1 1 1 -13 5  15 o 17 426.24  46.01  339.98   318.11 494.99  321.08 172.89  321.08 0.96 
1 1 1 -13 5  16 o 3  165.07  67.69  112.93   27.59  96.52   29.80  13.29   209.80 0.62 
1 1 1 -13 5  17 o 10 199.37  75.71  184.03   190.60 160.41  188.73 7.28    188.73 0.79 
1 1 1 -13 5  18 o 18 253.83  83.42  156.70   162.45 263.42  161.58 118.82  161.58 0.80 
1 1 1 -13 5  19 o 10 149.01  70.95  37.39    151.57 27.90   144.81 2.96    144.81 0.18 
1 1 1 -13 7  1  o 3  33.05   15.46  499.87   179.68 212.56  54.40  432.14  54.40  0.11 
1 1 1 -13 7  2  o 12 411.52  22.14  1061.18  288.77 354.88  270.07 15.91   90.07  0.88 
1 1 1 -13 7  3  o 8  55.12   19.44  265.99   333.89 221.63  167.47 465.88  167.47 0.21 
1 1 1 -13 7  4  o 17 545.91  12.67  1218.82  300.80 470.63  299.17 96.45   119.17 0.95 
1 1 1 -13 7  5  o 17 726.68  15.94  1107.79  112.87 608.78  123.31 201.61  303.31 0.98 
1 1 1 -13 7  6  o 1  291.78  15.78  329.43   82.59  196.66  107.95 99.07   107.95 0.50 
1 1 1 -13 7  7  o 16 1032.99 22.08  775.45   118.72 1233.94 128.15 431.56  128.15 0.99 
1 1 1 -13 7  8  o 11 333.55  21.12  349.04   352.26 289.91  13.35  173.76  13.35  0.61 
1 1 1 -13 7  9  o 1  318.76  24.04  453.35   150.96 229.81  156.22 84.90   336.22 0.85 
1 1 1 -13 7  10 o 14 660.72  31.61  554.93   116.84 612.78  122.68 57.20   302.68 0.97 
1 1 1 -13 7  11 o 11 219.08  43.54  106.54   355.28 71.28   48.61  0.77    228.61 0.33 
1 1 1 -13 7  12 o 8  217.50  57.93  122.51   147.97 109.02  135.75 17.36   315.75 0.54 
1 1 1 -13 7  13 o 13 227.54  88.43  258.32   97.46  84.78   87.38  182.57  267.38 0.77 
1 1 1 -13 7  14 o 17 276.07  60.95  270.33   2.91   216.97  358.40 56.07   178.40 0.89 
1 1 1 -13 7  15 o 3  257.34  59.50  151.72   243.62 284.85  240.24 162.71  240.24 0.79 
1 1 1 -13 7  16 o 14 228.96  85.13  210.93   71.70  196.15  73.06  21.36   73.06  0.81 
1 1 1 -13 7  17 o 6  151.52  67.17  157.68   103.65 76.58   102.29 63.22   282.29 0.71 
1 1 1 -13 7  18 o 11 222.03  88.70  214.06   17.82  174.46  18.68  15.20   198.68 0.82 
1 1 1 -13 7  19 o 10 179.33  73.68  202.57   334.50 112.32  334.24 66.18   154.24 0.81 
1 1 1 -13 9  1  o 16 389.10  12.61  855.98   235.64 283.41  259.31 136.22  79.31  0.90 
1 1 1 -13 9  2  o 13 121.86  10.34  850.35   201.97 337.42  29.99  850.35  29.99  0.72 
1 1 1 -13 9  3  o 9  480.23  10.69  217.87   25.80  590.90  39.52  343.49  39.52  0.87 
1 1 1 -13 9  4  o 18 472.53  11.27  445.11   21.28  467.90  10.68  56.51   10.68  0.93 
1 1 1 -13 9  5  o 11 979.75  19.91  1183.81  304.32 877.30  311.96 182.24  131.96 0.99 
1 1 1 -13 9  6  o 3  740.70  17.88  904.15   348.87 740.51  343.61 33.13   343.61 0.98 
1 1 1 -13 9  7  f 0  982.21  22.36  903.98   56.72  956.93  61.99  0.00    0.00   0.00 
1 1 1 -13 9  8  o 17 245.07  20.85  266.12   317.38 116.19  336.32 134.49  156.32 0.75 
1 1 1 -13 9  9  o 17 115.75  48.07  91.65    199.34 61.95   338.57 177.76  338.57 0.23 
1 1 1 -13 9  10 o 18 622.10  19.36  543.69   257.70 680.11  261.33 160.62  261.33 0.96 
1 1 1 -13 9  11 o 16 734.90  24.14  560.19   226.95 820.07  222.18 202.17  222.18 0.98 
1 1 1 -13 9  12 o 18 275.75  36.73  306.45   24.27  136.20  27.85  226.03  207.85 0.90 
1 1 1 -13 9  13 o 4  564.35  44.66  438.75   11.14  654.67  11.07  219.20  11.07  0.97 
1 1 1 -13 9  14 o 11 338.04  37.96  324.20   326.29 324.51  326.25 11.37   326.25 0.94 
1 1 1 -13 9  15 o 12 210.37  71.67  306.75   328.46 90.82   328.72 192.81  148.72 0.89 
1 1 1 -13 9  16 o 13 246.92  76.58  288.66   309.99 180.18  306.64 89.14   126.64 0.91 
1 1 1 -13 9  17 o 11 241.41  83.18  250.52   138.23 199.19  139.85 23.56   319.85 0.87 
1 1 1 -13 9  18 o 12 197.21  83.65  61.98    255.21 89.92   261.30 43.47   261.30 0.35 
1 1 1 -13 9  19 o 10 222.32  97.09  70.81    9.79   137.19  13.85  68.94   13.85  0.46 
1 1 1 -13 11 1  o 7  864.29  17.57  962.27   222.72 931.05  222.32 166.88  222.32 0.98 
1 1 1 -13 11 2  o 5  467.33  12.75  193.43   142.37 578.28  212.18 325.87  212.18 0.89 
1 1 1 -13 11 3  o 10 481.54  12.72  976.88   241.38 314.15  233.67 295.63  53.67  0.96 
1 1 1 -13 11 4  o 9  444.25  14.31  769.99   178.56 184.86  183.15 483.68  3.15   0.96 
1 1 1 -13 11 5  o 4  267.13  14.98  263.18   309.87 190.24  344.46 18.05   164.46 0.75 
1 1 1 -13 11 6  o 10 395.43  17.79  544.96   15.39  277.20  354.22 179.79  174.22 0.93 
1 1 1 -13 11 7  o 16 162.97  58.16  175.86   324.48 53.08   114.26 280.77  114.26 0.54 
1 1 1 -13 11 8  o 14 298.67  21.69  188.88   68.99  231.97  76.98  1.83    256.98 0.78 
1 1 1 -13 11 9  o 12 738.27  21.30  496.09   167.34 820.01  174.16 201.88  174.16 0.97 
1 1 1 -13 11 10 o 6  216.14  45.65  257.83   320.54 94.01   321.93 123.89  141.93 0.72 
1 1 1 -13 11 11 o 4  345.94  30.85  245.15   322.83 362.38  323.32 111.70  323.32 0.89 
1 1 1 -13 11 12 o 15 250.30  38.89  400.58   143.59 101.98  148.08 244.26  328.08 0.90 
1 1 1 -13 11 13 o 1  426.88  50.62  458.35   118.41 384.46  118.92 50.46   298.92 0.96 
1 1 1 -13 11 14 o 6  360.06  42.57  288.14   215.10 386.82  219.34 86.85   219.34 0.95 
1 1 1 -13 11 15 o 11 148.96  64.06  113.75   45.71  72.69   46.94  43.52   226.94 0.63 
1 1 1 -13 11 16 o 6  128.69  58.12  18.27    272.64 19.74   275.12 4.01    95.12  0.17 
1 1 1 -13 11 17 o 4  160.88  67.75  216.36   300.99 72.29   303.37 114.90  123.37 0.81 
1 1 1 -13 11 18 o 11 177.48  81.40  33.42    225.13 47.31   235.17 17.36   235.17 0.22 
1 1 1 -13 13 1  o 14 328.21  13.48  465.46   27.11  234.70  34.07  114.90  214.07 0.89 
1 1 1 -13 13 2  o 7  985.68  19.39  738.31   297.59 1059.88 308.89 175.69  308.89 0.99 
1 1 1 -13 13 3  o 7  234.78  14.84  270.25   221.38 120.70  202.75 88.52   22.75  0.70 
1 1 1 -13 13 4  o 11 423.38  14.18  89.93    19.50  509.85  66.58  340.10  66.58  0.80 
1 1 1 -13 13 5  o 10 331.15  19.03  527.90   306.16 112.82  318.35 382.34  138.35 0.92 
1 1 1 -13 13 6  o 7  519.16  15.34  516.52   8.73   519.30  13.38  59.65   13.38  0.94 
1 1 1 -13 13 7  o 11 197.20  21.86  69.39    317.35 36.82   281.27 47.25   101.27 0.31 
1 1 1 -13 13 8  o 18 677.73  20.20  771.92   99.01  583.78  101.05 156.32  281.05 0.98 
1 1 1 -13 13 9  f 0  634.58  20.81  461.33   166.41 479.62  164.36 0.00    0.00   0.00 
1 1 1 -13 13 10 o 2  592.09  21.38  482.32   134.58 699.46  132.09 256.49  132.09 0.96 
1 1 1 -13 13 11 o 6  123.53  46.88  180.17   110.99 42.72   307.85 204.49  307.85 0.48 
1 1 1 -13 13 12 o 4  319.90  35.34  350.20   353.26 238.32  347.11 121.76  167.11 0.94 
1 1 1 -13 13 13 o 8  240.63  53.38  150.51   0.59   232.85  6.61   65.43   6.61   0.83 
1 1 1 -13 13 14 o 3  168.28  62.83  111.00   237.20 104.36  239.44 5.93    239.44 0.60 
1 1 1 -13 13 15 o 2  124.73  54.64  94.37    350.22 47.22   356.93 42.67   176.93 0.55 
1 1 1 -13 13 16 o 9  157.10  62.96  121.66   23.18  98.32   28.01  12.44   208.01 0.67 
1 1 1 -13 13 17 o 13 254.72  78.39  186.85   88.37  266.28  87.63  100.32  87.63  0.85 
1 1 1 -13 13 18 o 4  183.69  82.16  121.95   66.46  124.45  65.14  20.28   65.14  0.62 
1 1 1 -13 15 1  o 6  313.88  16.50  315.81   124.56 161.49  118.76 235.65  298.76 0.89 
1 1 1 -13 15 2  o 12 764.67  17.88  775.78   113.50 683.86  116.53 129.44  296.53 0.98 
1 1 1 -13 15 3  o 19 497.81  15.22  267.07   148.67 653.34  146.61 465.72  146.61 0.84 
1 1 1 -13 15 4  o 7  240.30  18.82  262.77   357.06 70.13   359.54 240.77  179.54 0.79 
1 1 1 -13 15 5  o 4  371.35  15.85  465.11   185.36 259.39  187.45 159.26  7.45   0.91 
1 1 1 -13 15 6  o 15 256.72  24.45  282.84   170.36 132.05  159.15 152.10  339.15 0.81 
1 1 1 -13 15 7  o 13 573.60  16.15  522.73   241.24 575.12  236.89 44.84   236.89 0.96 
1 1 1 -13 15 8  o 15 844.04  18.53  709.50   298.97 957.50  295.85 254.77  295.85 0.98 
1 1 1 -13 15 9  o 12 125.17  41.90  144.16   19.65  18.69   176.15 105.33  176.15 0.27 
1 1 1 -13 15 10 o 17 364.61  23.28  258.53   240.41 368.93  234.36 65.04   234.36 0.92 
1 1 1 -13 15 11 o 18 387.34  24.21  440.30   279.07 289.67  278.39 163.86  98.39  0.96 
1 1 1 -13 15 12 o 17 102.55  44.32  123.98   196.16 23.50   18.07  138.96  18.07  0.45 
1 1 1 -13 15 13 o 19 395.52  42.07  368.50   336.61 415.99  333.56 67.21   333.56 0.97 
1 1 1 -13 15 14 o 19 215.71  50.21  224.19   313.84 189.25  314.82 8.54    134.82 0.90 
1 1 1 -13 15 15 o 5  226.97  54.35  126.18   352.67 255.26  355.33 145.13  355.33 0.80 
1 1 1 -13 15 16 o 9  151.44  60.83  222.16   208.43 54.40   208.26 140.51  28.26  0.82 
1 1 1 -13 15 17 o 15 120.30  56.02  22.82    290.19 13.36   283.18 5.49    103.18 0.13 
1 1 1 -13 17 1  o 2  520.19  25.83  594.30   234.07 422.44  234.63 150.08  54.63  0.96 
1 1 1 -13 17 2  o 7  541.07  27.11  545.06   131.90 532.39  133.24 34.41   133.24 0.95 
1 1 1 -13 17 3  o 10 910.67  31.96  766.74   158.58 989.87  155.90 189.53  155.90 0.98 
1 1 1 -13 17 4  o 16 637.97  19.58  487.48   309.08 707.21  321.03 183.18  321.03 0.96 
1 1 1 -13 17 5  o 14 909.81  16.74  861.66   9.75   906.14  4.23   16.99   4.23   0.99 
1 1 1 -13 17 6  o 3  286.56  16.11  150.35   335.98 263.87  355.06 77.30   355.06 0.79 
1 1 1 -13 17 7  o 16 831.01  19.16  732.36   171.34 913.43  171.99 190.52  171.99 0.98 
1 1 1 -13 17 8  f 0  349.93  18.89  293.99   188.64 323.66  189.25 0.00    0.00   0.00 
1 1 1 -13 17 9  o 15 106.83  34.90  158.93   221.55 64.18   33.81  227.47  33.81  0.46 
1 1 1 -13 17 10 o 18 336.68  23.39  254.07   343.69 368.58  349.25 120.25  349.25 0.92 
1 1 1 -13 17 11 o 17 130.14  44.36  42.95    99.57  19.96   142.85 28.17   322.85 0.26 
1 1 1 -13 17 12 o 9  290.24  61.69  329.22   102.57 225.74  103.12 93.10   283.12 0.94 
1 1 1 -13 17 13 o 17 206.45  43.40  195.61   12.62  186.87  9.47   7.07    9.47   0.89 
1 1 1 -13 17 14 o 5  206.10  48.58  202.93   37.82  185.83  34.97  6.87    34.97  0.88 
1 1 1 -13 17 15 o 11 107.26  48.64  175.80   252.63 4.47    74.18  162.98  74.18  0.72 
1 1 1 -13 17 16 o 10 178.63  60.90  117.12   308.48 148.55  307.28 43.00   307.28 0.71 
1 1 1 -13 19 1  o 1  448.10  15.70  294.43   90.17  491.23  86.67  147.31  86.67  0.93 
1 1 1 -13 19 2  o 1  384.40  13.99  344.04   204.08 369.92  205.64 32.64   205.64 0.92 
1 1 1 -13 19 3  o 14 531.68  19.06  343.18   282.40 651.45  277.22 295.51  277.22 0.95 
1 1 1 -13 19 4  o 15 112.55  25.96  196.48   272.48 71.88   60.88  247.05  60.88  0.46 
1 1 1 -13 19 5  o 3  301.69  16.62  241.37   174.16 262.42  186.00 6.98    6.00   0.88 
1 1 1 -13 19 6  o 14 493.05  15.00  507.00   245.83 447.07  246.69 57.72   66.69  0.97 
1 1 1 -13 19 7  o 8  93.19   35.24  150.16   281.43 88.49   98.28  254.18  98.28  0.41 
1 1 1 -13 19 8  o 19 372.55  16.27  322.61   13.09  362.75  13.22  24.10   13.22  0.94 
1 1 1 -13 19 9  o 8  147.31  35.95  77.15    282.12 47.40   276.68 58.12   96.68  0.52 
1 1 1 -13 19 10 o 19 301.25  28.97  336.18   174.01 272.26  180.25 25.41   0.25   0.95 
1 1 1 -13 19 11 o 19 642.28  24.76  545.71   159.60 751.94  158.03 234.13  158.03 0.99 
1 1 1 -13 19 12 o 9  121.13  44.52  155.88   151.72 34.88   157.49 107.77  337.49 0.73 
1 1 1 -13 19 13 o 3  155.17  47.16  158.15   273.20 112.07  273.13 13.49   93.13  0.77 
1 1 1 -13 19 14 o 8  205.75  45.17  195.05   203.87 189.41  202.12 14.30   202.12 0.89 
1 1 1 -13 19 15 o 14 172.22  54.02  151.49   118.36 139.45  119.54 6.56    119.54 0.79 
1 1 1 -13 19 16 o 15 108.98  49.68  98.29    329.11 28.21   330.30 60.36   150.30 0.54 
1 1 1 -13 21 1  o 8  176.91  18.32  200.48   238.94 59.16   229.31 118.98  49.31  0.67 
1 1 1 -13 21 2  f 0  658.99  16.05  626.63   110.44 632.28  110.55 0.00    0.00   0.00 
1 1 1 -13 21 3  o 11 207.06  16.29  252.95   75.67  124.72  82.25  55.39   262.25 0.74 
1 1 1 -13 21 4  f 0  238.02  14.65  181.10   269.54 183.62  271.22 0.00    0.00   0.00 
1 1 1 -13 21 5  o 13 377.14  14.48  267.52   6.61   456.54  5.31   229.98  5.31   0.91 
1 1 1 -13 21 6  o 18 183.04  21.36  387.86   158.71 55.72   339.07 438.68  339.07 0.89 
1 1 1 -13 21 7  o 1  82.34   29.44  144.80   138.78 71.52   317.59 212.87  317.59 0.42 
1 1 1 -13 21 8  o 13 161.61  35.03  124.08   270.40 96.52   262.94 23.26   82.94  0.67 
1 1 1 -13 21 9  o 13 608.75  17.66  602.75   241.03 640.74  239.56 77.97   239.56 0.99 
1 1 1 -13 21 10 o 1  202.16  33.48  193.66   273.53 178.59  275.56 2.20    95.56  0.89 
1 1 1 -13 21 11 o 7  169.31  35.25  145.17   243.20 156.48  243.73 41.08   243.73 0.80 
1 1 1 -13 21 12 o 4  93.83   39.72  96.41    222.62 4.06    220.00 90.35   40.00  0.52 
1 1 1 -13 21 13 o 1  104.40  43.00  27.34    346.26 11.04   342.20 14.01   162.20 0.17 
1 1 1 -13 21 14 o 7  126.35  47.67  89.58    162.53 58.09   162.02 17.97   342.02 0.53 
1 1 1 -13 21 15 o 4  132.84  50.81  194.38   180.64 37.57   178.36 142.06  358.36 0.82 
1 1 1 -13 23 1  o 10 284.43  15.23  230.05   170.99 297.11  176.20 96.96   176.20 0.87 
1 1 1 -13 23 2  o 1  151.68  14.68  165.25   346.93 52.61   345.25 44.04   165.25 0.49 
1 1 1 -13 23 3  o 16 200.02  15.18  122.65   351.01 142.41  8.49   55.76   8.49   0.57 
1 1 1 -13 23 4  o 9  456.96  13.70  467.23   7.58   414.29  10.42  61.23   190.42 0.97 
1 1 1 -13 23 5  o 3  156.73  27.07  144.43   167.02 86.09   176.53 21.43   356.53 0.62 
1 1 1 -13 23 6  o 1  284.70  18.31  208.83   157.58 315.56  170.63 104.39  170.63 0.93 
1 1 1 -13 23 7  o 14 149.90  25.48  220.53   214.73 63.50   223.54 125.64  43.54  0.84 
1 1 1 -13 23 8  o 17 155.02  26.50  122.58   83.52  114.57  81.98  17.38   261.98 0.80 
1 1 1 -13 23 9  o 11 228.45  28.87  147.24   206.67 262.56  206.13 115.01  206.13 0.90 
1 1 1 -13 23 10 o 12 329.82  21.52  372.39   310.91 312.70  311.98 15.72   131.98 0.97 
1 1 1 -13 23 11 f 0  84.21   35.68  6.29     273.04 3.91    317.62 0.00    0.00   0.00 
1 1 1 -13 23 12 o 11 88.42   37.57  35.85    188.29 3.52    195.08 31.75   15.08  0.22 
1 1 1 -13 23 13 o 10 82.78   37.31  108.98   114.72 12.15   297.00 109.26  297.00 0.51 
1 1 1 -13 23 14 x 8  ?       ?      159.26   74.10  136.80  74.65  0.00    0.00   0.00 
1 1 1 -13 25 1  o 1  130.76  20.28  103.66   168.02 60.95   169.78 51.36   349.78 0.66 
1 1 1 -13 25 2  o 3  348.19  13.17  326.22   178.64 375.15  178.95 81.00   178.95 0.96 
1 1 1 -13 25 3  f 0  227.50  11.86  90.02    190.30 57.00   175.94 0.00    0.00   0.00 
1 1 1 -13 25 4  o 13 113.37  25.25  96.83    313.14 34.69   310.46 55.52   130.46 0.55 
1 1 1 -13 25 5  o 12 207.19  14.17  204.19   321.74 189.30  318.35 2.70    318.35 0.91 
1 1 1 -13 25 6  o 15 248.56  15.58  251.26   343.56 228.61  340.57 13.15   160.57 0.95 
1 1 1 -13 25 7  o 18 177.85  18.76  252.06   293.87 95.28   294.02 139.26  114.02 0.93 
1 1 1 -13 25 8  o 11 85.76   34.21  94.82    150.14 4.19    332.18 92.42   332.18 0.49 
1 1 1 -13 25 9  o 2  358.67  16.08  344.25   136.50 400.30  137.61 103.27  137.61 0.97 
1 1 1 -13 25 10 o 8  287.75  18.33  219.13   164.77 358.72  165.87 175.26  165.87 0.94 
1 1 1 -13 25 11 o 10 84.77   34.61  39.40    73.72  2.20    75.08  37.10   255.08 0.24 
1 1 1 -13 25 12 f 0  213.76  24.64  119.24   295.82 107.31  294.36 0.00    0.00   0.00 
1 1 1 -13 27 1  o 17 394.64  20.18  413.49   307.42 389.10  308.20 4.54    308.20 0.98 
1 1 1 -13 27 2  o 17 325.77  23.20  333.63   268.49 317.77  270.45 3.42    270.45 0.97 
1 1 1 -13 27 3  o 10 201.07  27.28  209.46   266.91 182.53  266.77 1.42    86.77  0.91 
1 1 1 -13 27 4  o 9  292.75  21.19  261.61   345.75 330.90  342.81 103.11  342.81 0.95 
1 1 1 -13 27 5  o 14 255.44  15.22  302.43   177.45 225.77  178.86 36.82   358.86 0.96 
1 1 1 -13 27 6  o 5  274.71  14.93  254.20   206.39 297.99  205.10 73.07   205.10 0.95 
1 1 1 -13 27 7  o 7  243.07  15.01  223.99   303.41 262.89  303.55 71.39   303.55 0.93 
1 1 1 -13 27 8  o 18 214.90  18.34  289.94   64.90  160.62  66.94  83.70   246.94 0.94 
1 1 1 -13 27 9  o 4  52.26   23.45  39.40    49.92  19.48   224.85 55.13   224.85 0.15 
1 1 1 -13 27 10 o 5  134.21  28.53  111.41   275.12 94.39   274.62 12.96   94.62  0.75 
1 1 1 -13 27 11 x 18 ?       ?      16.11    28.32  21.38   22.37  0.00    0.00   0.00 
1 1 1 -13 29 1  o 7  62.01   20.58  104.96   136.94 39.20   319.16 131.06  319.16 0.42 
1 1 1 -13 29 2  o 18 182.24  13.98  131.00   261.56 197.71  263.60 95.22   263.60 0.82 
1 1 1 -13 29 3  o 8  321.76  14.58  309.73   220.67 358.70  221.42 96.59   221.42 0.96 
1 1 1 -13 29 4  o 19 363.55  13.37  317.35   263.69 431.03  263.09 156.21  263.09 0.97 
1 1 1 -13 29 5  o 8  100.72  22.93  146.35   251.60 19.49   250.16 103.27  70.16  0.71 
1 1 1 -13 29 6  o 4  97.72   24.46  87.29    96.57  26.41   94.40  49.59   274.40 0.52 
1 1 1 -13 29 7  o 14 167.50  15.34  239.87   104.22 94.72   103.24 118.38  283.24 0.92 
1 1 1 -13 29 8  o 13 85.67   27.85  96.35    101.21 4.08    98.91  81.25   278.91 0.52 
1 1 1 -13 31 1  o 1  63.06   18.95  111.35   56.54  35.74   237.25 130.44  237.25 0.47 
1 1 1 -13 31 2  o 13 141.19  15.79  107.45   52.82  118.70  53.13  21.90   53.13  0.76 
1 1 1 -13 31 3  o 10 150.67  12.07  112.50   77.58  140.04  75.33  42.17   75.33  0.79 
1 1 1 -13 31 4  o 17 126.33  15.10  203.53   299.87 36.95   298.96 147.01  118.96 0.87 
1 1 1 -13 31 5  o 18 108.09  18.79  136.51   108.62 37.75   108.53 91.20   288.53 0.77 
1 1 1 -12 0  1  o 1  61.41   32.71  786.11   0.00   31.27   180.00 65.73   180.00 0.03 
1 1 1 -12 0  2  o 15 461.10  15.08  737.52   180.00 554.91  180.00 230.95  180.00 0.95 
1 1 1 -12 0  3  o 2  613.76  20.96  145.00   180.00 910.90  180.00 620.75  180.00 0.98 
1 1 1 -12 0  4  o 17 704.29  38.03  727.51   180.00 1028.98 180.00 652.38  180.00 1.00 
1 1 1 -12 0  5  f 0  231.46  61.86  117.48   0.00   209.67  180.00 0.00    0.00   0.00 
1 1 1 -12 0  6  x 14 ?       ?      453.80   180.00 62.48   360.00 0.00    0.00   0.00 
1 1 1 -12 0  7  o 19 156.43  50.39  240.25   180.00 42.19   360.00 224.66  360.00 0.45 
1 1 1 -12 0  8  o 19 1434.54 36.55  1400.49  0.00   1475.75 0.00   82.43   0.00   1.00 
1 1 1 -12 0  9  o 13 149.45  65.27  52.15    0.00   10.40   180.00 82.36   180.00 0.21 
1 1 1 -12 0  10 o 4  81.20   55.04  212.49   180.00 6.70    180.00 15.57   180.00 0.01 
1 1 1 -12 0  11 o 17 617.75  36.00  646.79   0.00   564.78  0.00   105.94  180.00 1.00 
1 1 1 -12 0  12 o 12 521.52  65.70  296.61   0.00   696.72  0.00   351.40  0.00   1.00 
1 1 1 -12 0  13 o 4  441.85  42.70  301.72   0.00   590.82  0.00   299.87  0.00   1.00 
1 1 1 -12 0  14 o 3  572.86  49.58  618.43   0.00   625.31  0.00   104.90  0.00   1.00 
1 1 1 -12 0  15 o 2  373.40  85.96  285.74   180.00 499.26  180.00 255.56  180.00 0.99 
1 1 1 -12 0  16 o 17 195.88  109.70 251.80   180.00 111.71  180.00 151.35  0.00   0.96 
1 1 1 -12 0  17 o 8  131.08  87.89  14.02    0.00   17.40   0.00   4.59    180.00 0.15 
1 1 1 -12 0  18 o 1  147.51  100.08 5.58     0.00   1.23    0.00   0.06    0.00   0.01 
1 1 1 -12 0  19 o 13 517.74  96.92  336.55   180.00 732.83  180.00 430.18  180.00 1.00 
1 1 1 -12 0  20 x 12 ?       ?      23.05    0.00   21.74   0.00   0.00    0.00   0.00 
1 1 1 -12 2  1  o 19 425.21  15.97  678.39   271.98 409.65  257.69 204.56  257.69 0.72 
1 1 1 -12 2  2  o 12 355.86  11.65  1104.29  53.50  244.56  44.26  83.97   224.26 0.81 
1 1 1 -12 2  3  o 1  344.60  12.37  469.91   198.00 254.21  91.67  24.96   91.67  0.70 
1 1 1 -12 2  4  o 4  647.40  15.90  448.77   306.38 719.39  265.47 223.27  265.47 0.94 
1 1 1 -12 2  5  o 13 839.17  29.39  814.25   281.13 923.86  294.54 221.98  294.54 0.97 
1 1 1 -12 2  6  o 13 524.49  15.51  427.12   312.49 497.80  335.55 15.64   335.55 0.93 
1 1 1 -12 2  7  o 3  509.20  30.74  380.01   41.81  565.28  344.99 192.95  344.99 0.92 
1 1 1 -12 2  8  o 10 374.11  25.02  167.96   183.66 403.54  149.06 176.57  149.06 0.84 
1 1 1 -12 2  9  o 13 548.11  25.85  722.76   336.40 496.64  342.44 57.94   162.44 0.96 
1 1 1 -12 2  10 o 2  525.70  25.29  490.84   307.51 531.57  313.29 70.09   313.29 0.94 
1 1 1 -12 2  11 o 13 611.16  24.00  571.13   328.79 593.81  335.59 10.31   335.59 0.96 
1 1 1 -12 2  12 o 1  840.21  29.17  853.93   340.81 843.35  337.88 33.69   337.88 0.98 
1 1 1 -12 2  13 o 10 592.48  25.87  415.25   339.31 692.91  338.80 242.66  338.80 0.96 
1 1 1 -12 2  14 o 1  479.31  36.47  419.20   263.37 526.05  269.27 137.88  269.27 0.95 
1 1 1 -12 2  15 o 1  333.01  73.55  198.13   124.11 370.07  119.38 161.24  119.38 0.87 
1 1 1 -12 2  16 o 6  140.41  63.00  88.95    87.29  45.01   92.67  39.99   272.67 0.46 
1 1 1 -12 2  17 o 16 165.89  75.10  161.34   359.65 93.79   1.23   51.74   181.23 0.72 
1 1 1 -12 2  18 o 5  192.56  87.96  146.34   220.73 130.46  218.35 1.48    38.35  0.68 
1 1 1 -12 2  19 o 2  415.11  74.73  223.98   202.28 572.55  201.33 371.76  201.33 0.93 
1 1 1 -12 2  20 x 1  ?       ?      111.26   186.87 106.89  186.59 0.00    0.00   0.00 
1 1 1 -12 4  1  o 19 71.60   18.52  486.60   335.47 191.40  41.34  410.71  41.34  0.19 
1 1 1 -12 4  2  f 0  42.79   18.19  1030.47  343.51 634.47  4.21   0.00    0.00   0.00 
1 1 1 -12 4  3  o 2  745.74  18.77  519.56   33.77  929.26  40.64  449.58  40.64  0.94 
1 1 1 -12 4  4  o 3  284.04  15.37  504.88   48.56  135.10  35.93  127.07  215.93 0.70 
1 1 1 -12 4  5  o 19 334.34  13.64  263.74   277.58 190.23  301.07 189.41  121.07 0.85 
1 1 1 -12 4  6  o 11 348.21  13.83  231.89   114.33 296.97  212.04 24.65   212.04 0.82 
1 1 1 -12 4  7  o 15 497.54  20.63  843.08   235.40 508.34  235.88 87.77   235.88 0.93 
1 1 1 -12 4  8  o 17 880.15  20.85  1010.11  209.59 780.69  205.63 174.68  25.63  0.99 
1 1 1 -12 4  9  o 5  580.24  20.61  652.43   275.11 435.25  275.19 253.67  95.19  0.97 
1 1 1 -12 4  10 o 17 865.04  27.73  1033.82  209.82 772.95  215.42 155.20  35.42  0.98 
1 1 1 -12 4  11 f 0  147.01  57.11  323.09   81.13  384.79  111.21 0.00    0.00   0.00 
1 1 1 -12 4  12 o 3  682.72  31.50  428.71   37.60  848.90  35.97  378.62  35.97  0.97 
1 1 1 -12 4  13 o 14 651.71  37.16  548.51   317.61 720.14  312.86 171.61  312.86 0.97 
1 1 1 -12 4  14 o 15 372.91  37.19  419.30   6.16   275.30  4.43   155.87  184.43 0.95 
1 1 1 -12 4  15 o 4  210.91  74.49  96.91    174.17 135.43  175.53 23.16   175.53 0.59 
1 1 1 -12 4  16 o 16 233.42  71.12  202.95   164.29 212.21  170.85 34.39   170.85 0.84 
1 1 1 -12 4  17 o 5  157.50  72.52  27.19    43.84  41.92   23.94  8.17    23.94  0.24 
1 1 1 -12 4  18 o 18 235.54  101.52 168.25   28.68  193.62  29.40  56.95   29.40  0.70 
1 1 1 -12 4  19 o 11 158.38  74.18  113.34   55.81  84.76   56.78  12.17   236.78 0.57 
1 1 1 -12 6  1  f 0  539.53  14.52  553.99   159.18 160.20  328.80 0.00    0.00   0.00 
1 1 1 -12 6  2  o 17 112.62  24.31  222.61   117.17 180.63  323.18 442.64  323.18 0.36 
1 1 1 -12 6  3  o 7  89.01   15.93  651.19   301.22 260.88  89.28  587.49  89.28  0.37 
1 1 1 -12 6  4  o 18 799.85  17.70  551.99   236.28 1077.84 240.52 635.95  240.52 0.95 
1 1 1 -12 6  5  o 11 230.32  12.92  384.45   245.36 25.28   195.11 292.73  15.11  0.75 
1 1 1 -12 6  6  o 12 145.92  22.14  145.61   277.99 19.09   87.26  91.65   87.26  0.18 
1 1 1 -12 6  7  o 15 636.28  18.35  946.49   64.86  540.63  47.21  155.65  227.21 0.97 
1 1 1 -12 6  8  o 3  509.95  21.13  903.21   11.72  269.48  358.17 447.20  178.17 0.97 
1 1 1 -12 6  9  o 2  421.24  23.16  520.46   194.34 289.42  197.24 211.06  17.24  0.94 
1 1 1 -12 6  10 o 10 555.59  23.02  558.27   286.10 556.65  282.94 57.96   282.94 0.95 
1 1 1 -12 6  11 o 5  452.56  26.06  270.11   272.68 515.95  279.89 207.71  279.89 0.91 
1 1 1 -12 6  12 o 1  528.15  29.86  554.13   121.35 468.25  116.47 82.84   296.47 0.97 
1 1 1 -12 6  13 o 5  155.79  65.87  91.77    345.54 8.04    350.67 88.17   170.67 0.33 
1 1 1 -12 6  14 o 13 617.60  27.11  527.19   296.12 677.95  296.71 148.94  296.71 0.98 
1 1 1 -12 6  15 o 11 152.04  66.43  119.23   143.60 45.20   127.70 50.03   307.70 0.46 
1 1 1 -12 6  16 o 17 215.23  70.88  325.87   115.34 90.07   113.18 208.65  293.18 0.90 
1 1 1 -12 6  17 o 14 243.74  76.17  191.07   147.55 234.47  144.67 47.45   144.67 0.86 
1 1 1 -12 6  18 o 5  248.04  98.39  269.64   354.07 191.30  355.48 40.80   175.48 0.85 
1 1 1 -12 6  19 o 7  207.71  85.64  127.54   324.89 165.98  326.92 55.00   326.92 0.67 
1 1 1 -12 8  1  o 11 69.57   18.00  390.02   231.53 558.55  26.39  1190.90 26.39  0.53 
1 1 1 -12 8  2  o 10 100.42  13.11  511.68   230.40 263.14  29.70  619.32  29.70  0.46 
1 1 1 -12 8  3  o 17 380.71  10.42  518.14   303.84 287.74  308.95 93.62   128.95 0.88 
1 1 1 -12 8  4  o 7  437.21  12.54  615.94   227.40 422.93  220.24 61.57   220.24 0.90 
1 1 1 -12 8  5  o 4  316.05  13.64  678.61   280.71 131.93  296.04 298.72  116.04 0.89 
1 1 1 -12 8  6  o 9  388.13  15.63  417.63   316.19 354.67  327.55 9.57    327.55 0.90 
1 1 1 -12 8  7  o 16 602.59  16.07  453.08   52.56  661.72  32.38  166.01  32.38  0.96 
1 1 1 -12 8  8  o 5  402.68  17.25  242.80   229.16 322.70  219.94 99.01   39.94  0.92 
1 1 1 -12 8  9  o 3  271.87  28.06  59.44    151.15 178.59  76.16  27.36   76.16  0.61 
1 1 1 -12 8  10 o 13 423.70  24.38  566.28   183.67 255.31  175.00 288.55  355.00 0.94 
1 1 1 -12 8  11 o 12 298.45  30.90  233.11   125.06 209.40  128.39 100.57  308.39 0.87 
1 1 1 -12 8  12 o 7  633.54  24.03  590.56   353.51 630.91  357.40 25.87   357.40 0.98 
1 1 1 -12 8  13 o 14 152.72  64.68  132.94   252.01 6.89    260.87 112.95  80.87  0.41 
1 1 1 -12 8  14 o 16 165.63  60.27  164.03   244.65 50.37   249.30 106.97  69.30  0.63 
1 1 1 -12 8  15 o 8  213.43  64.16  193.75   357.92 175.84  355.47 4.90    355.47 0.81 
1 1 1 -12 8  16 o 3  249.40  85.40  239.95   173.97 220.96  176.12 14.72   176.12 0.86 
1 1 1 -12 8  17 o 13 428.53  59.75  343.14   128.18 527.00  128.16 228.05  128.16 0.96 
1 1 1 -12 8  18 o 4  156.99  75.61  33.21    337.16 26.14   340.85 3.65    340.85 0.15 
1 1 1 -12 8  19 o 17 157.01  75.51  52.45    318.82 55.32   320.52 6.36    320.52 0.33 
1 1 1 -12 10 1  o 10 343.77  10.56  769.56   213.14 207.44  209.29 191.48  29.29  0.88 
1 1 1 -12 10 2  o 17 317.24  11.67  244.36   287.88 256.07  235.62 38.87   235.62 0.75 
1 1 1 -12 10 3  o 16 392.25  12.92  570.18   70.59  340.47  82.54  20.11   262.54 0.89 
1 1 1 -12 10 4  o 5  339.33  11.62  411.61   55.31  321.02  359.14 100.47  359.14 0.80 
1 1 1 -12 10 5  o 3  765.44  16.14  801.79   299.97 760.84  307.82 23.64   307.82 0.98 
1 1 1 -12 10 6  o 15 128.77  33.47  576.60   130.98 161.37  304.60 491.03  304.60 0.65 
1 1 1 -12 10 7  o 9  442.66  24.52  231.19   141.02 451.96  131.32 90.63   131.32 0.92 
1 1 1 -12 10 8  o 2  212.25  32.31  263.50   343.81 61.58   346.31 142.48  166.31 0.63 
1 1 1 -12 10 9  o 9  577.54  18.73  665.66   46.55  349.98  44.34  420.70  224.34 0.97 
1 1 1 -12 10 10 o 17 162.30  46.31  246.98   320.55 4.59    129.46 148.07  129.46 0.43 
1 1 1 -12 10 11 o 18 212.79  42.41  157.24   268.26 108.00  261.82 38.78   81.82  0.60 
1 1 1 -12 10 12 o 2  534.12  31.94  626.95   18.33  387.41  13.18  265.73  193.18 0.97 
1 1 1 -12 10 13 o 12 783.62  31.40  637.03   77.96  919.85  77.43  297.54  77.43  0.98 
1 1 1 -12 10 14 o 6  278.57  57.47  309.62   69.65  228.71  70.83  48.25   250.83 0.91 
1 1 1 -12 10 15 o 6  184.89  74.60  219.01   25.82  95.88   29.48  106.11  209.48 0.81 
1 1 1 -12 10 16 o 14 264.66  62.83  331.66   287.06 195.53  285.77 105.95  105.77 0.94 
1 1 1 -12 10 17 o 7  175.21  70.69  97.67    266.06 118.00  274.81 27.37   274.81 0.60 
1 1 1 -12 10 18 o 13 186.40  80.98  223.02   153.70 106.47  154.51 90.97   334.51 0.82 
1 1 1 -12 10 19 o 6  273.32  104.66 148.90   138.91 270.78  140.79 132.57  140.79 0.75 
1 1 1 -12 12 1  o 10 1117.02 21.57  973.32   290.74 1376.11 290.77 548.92  290.77 0.99 
1 1 1 -12 12 2  f 0  1083.83 19.41  1055.87  316.03 831.55  320.13 0.00    0.00   0.00 
1 1 1 -12 12 3  o 17 73.90   26.09  308.95   182.29 170.03  343.56 387.48  343.56 0.32 
1 1 1 -12 12 4  o 16 303.06  12.35  345.68   22.17  164.94  52.26  210.92  232.26 0.89 
1 1 1 -12 12 5  o 19 305.34  17.14  273.95   93.15  222.68  71.08  77.72   251.08 0.86 
1 1 1 -12 12 6  o 7  322.42  17.13  374.87   9.18   279.31  14.93  22.92   14.93  0.83 
1 1 1 -12 12 7  o 15 206.85  29.15  280.66   39.86  57.56   27.18  100.37  207.18 0.52 
1 1 1 -12 12 8  o 5  214.40  30.24  290.16   117.80 12.03   128.03 306.94  308.03 0.77 
1 1 1 -12 12 9  o 3  577.08  20.77  446.66   254.51 597.38  259.63 87.03   259.63 0.96 
1 1 1 -12 12 10 o 1  120.69  45.49  367.24   312.98 269.35  127.32 724.34  127.32 0.77 
1 1 1 -12 12 11 o 2  175.47  46.40  211.76   231.21 39.03   245.37 141.10  65.37  0.62 
1 1 1 -12 12 12 o 13 555.51  24.93  527.56   159.57 571.88  162.06 64.83   162.06 0.97 
1 1 1 -12 12 13 o 14 228.67  46.86  228.51   170.86 184.41  171.26 4.05    351.26 0.82 
1 1 1 -12 12 14 o 1  128.21  53.94  161.14   180.76 10.99   186.99 157.14  6.99   0.70 
1 1 1 -12 12 15 o 17 260.97  64.75  184.50   355.38 291.90  357.67 133.62  357.67 0.86 
1 1 1 -12 12 16 o 17 173.66  65.55  70.66    41.76  106.83  39.47  42.35   39.47  0.49 
1 1 1 -12 12 17 o 12 299.87  75.57  279.44   30.00  303.33  29.68  54.40   29.68  0.92 
1 1 1 -12 12 18 o 17 182.00  82.27  193.27   345.17 110.56  344.29 60.78   164.29 0.77 
1 1 1 -12 14 1  o 19 711.92  18.20  852.03   51.04  693.48  54.66  2.03    234.66 0.98 
1 1 1 -12 14 2  o 18 402.26  16.42  473.03   178.96 449.11  178.92 197.42  178.92 0.87 
1 1 1 -12 14 3  o 9  561.43  14.09  549.70   168.88 634.98  163.57 205.47  163.57 0.95 
1 1 1 -12 14 4  o 18 480.04  19.55  499.50   147.35 476.91  130.62 55.55   130.62 0.94 
1 1 1 -12 14 5  o 17 510.94  16.81  387.12   312.84 518.91  320.92 76.09   320.92 0.94 
1 1 1 -12 14 6  o 7  389.32  20.00  409.22   348.23 384.43  352.81 88.29   352.81 0.87 
1 1 1 -12 14 7  o 13 381.05  18.13  468.75   327.75 270.06  328.64 161.00  148.64 0.92 
1 1 1 -12 14 8  f 0  658.37  18.01  563.37   343.37 523.41  336.21 0.00    0.00   0.00 
1 1 1 -12 14 9  o 18 230.65  28.47  406.51   96.16  25.91   100.59 351.57  280.59 0.87 
1 1 1 -12 14 10 o 3  273.64  32.78  267.73   122.90 199.41  119.15 74.83   299.15 0.87 
1 1 1 -12 14 11 o 2  190.01  42.00  156.12   201.01 86.53   214.61 78.23   34.61  0.66 
1 1 1 -12 14 12 o 18 262.10  42.76  336.67   16.82  177.73  18.19  116.52  198.19 0.90 
1 1 1 -12 14 13 o 12 417.72  29.32  422.47   21.60  418.17  19.63  25.86   19.63  0.97 
1 1 1 -12 14 14 o 11 103.77  47.47  202.77   157.16 27.63   332.12 199.65  332.12 0.70 
1 1 1 -12 14 15 o 17 130.66  55.51  92.77    138.84 56.83   131.31 31.08   311.31 0.55 
1 1 1 -12 14 16 o 16 136.35  58.83  210.56   226.04 33.01   224.88 148.83  44.88  0.79 
1 1 1 -12 14 17 o 15 202.37  69.60  247.98   111.48 135.92  111.07 81.93   291.07 0.87 
1 1 1 -12 14 18 o 5  158.33  72.06  142.06   175.49 90.96   175.04 38.99   355.04 0.70 
1 1 1 -12 16 1  o 2  759.91  19.84  801.21   174.63 804.19  181.47 127.68  181.47 0.97 
1 1 1 -12 16 2  o 9  390.51  18.39  264.51   94.57  418.81  99.80  176.47  99.80  0.85 
1 1 1 -12 16 3  f 0  597.67  21.14  856.73   34.85  811.45  31.26  0.00    0.00   0.00 
1 1 1 -12 16 4  o 7  895.95  31.68  752.08   354.50 1021.42 2.81   288.63  2.81   0.98 
1 1 1 -12 16 5  o 14 260.53  17.62  92.78    11.31  127.73  357.44 40.09   357.44 0.41 
1 1 1 -12 16 6  o 8  248.89  19.51  272.32   228.43 131.16  223.97 134.23  43.97  0.80 
1 1 1 -12 16 7  o 2  350.09  14.69  273.63   214.60 294.82  216.35 45.29   36.35  0.91 
1 1 1 -12 16 8  o 3  285.16  24.42  305.99   198.26 204.33  195.53 91.77   15.53  0.88 
1 1 1 -12 16 9  o 7  100.62  39.92  318.72   90.53  149.72  271.18 416.00  271.18 0.58 
1 1 1 -12 16 10 o 19 358.93  22.93  337.06   256.88 358.11  257.34 53.25   257.34 0.92 
1 1 1 -12 16 11 o 15 282.37  32.62  246.37   305.53 253.64  307.03 0.14    307.04 0.90 
1 1 1 -12 16 12 o 12 161.49  53.53  89.28    74.68  73.76   56.93  8.17    236.93 0.48 
1 1 1 -12 16 13 o 17 211.82  44.23  237.30   359.26 162.02  0.61   56.09   180.61 0.90 
1 1 1 -12 16 14 o 4  176.89  53.56  164.59   2.57   145.10  2.33   3.82    2.33   0.81 
1 1 1 -12 16 15 o 4  184.87  57.56  177.32   93.09  147.91  93.47  11.10   273.47 0.83 
1 1 1 -12 16 16 o 11 131.66  56.78  141.46   128.44 55.29   129.48 62.47   309.48 0.66 
1 1 1 -12 16 17 o 14 139.60  60.75  60.30    201.93 58.30   206.69 1.07    26.69  0.42 
1 1 1 -12 18 1  o 1  371.90  14.98  359.14   302.87 342.50  299.93 21.08   299.93 0.89 
1 1 1 -12 18 2  o 5  182.55  21.06  196.71   101.95 24.27   131.62 160.97  311.62 0.57 
1 1 1 -12 18 3  o 6  277.77  14.01  200.67   226.11 207.85  233.93 27.70   53.93  0.80 
1 1 1 -12 18 4  o 2  445.04  15.84  553.75   41.72  303.26  40.32  242.33  220.32 0.95 
1 1 1 -12 18 5  o 13 597.05  14.10  619.11   38.03  557.05  37.70  45.49   217.70 0.97 
1 1 1 -12 18 6  o 4  501.82  15.51  433.19   165.61 534.02  170.51 110.11  170.51 0.95 
1 1 1 -12 18 7  o 2  203.81  23.66  224.82   331.02 104.00  322.91 83.05   142.91 0.71 
1 1 1 -12 18 8  o 10 351.16  18.17  353.84   352.88 305.31  3.32   41.83   183.32 0.93 
1 1 1 -12 18 9  o 5  341.86  20.27  302.39   235.44 335.25  231.43 41.20   231.43 0.92 
1 1 1 -12 18 10 o 19 194.94  23.73  249.98   132.90 107.85  125.73 110.51  305.73 0.84 
1 1 1 -12 18 11 o 10 353.40  38.37  394.53   134.41 328.04  130.57 20.97   310.57 0.96 
1 1 1 -12 18 12 o 10 172.61  43.19  160.83   5.66   121.33  0.41   41.78   180.41 0.82 
1 1 1 -12 18 13 o 7  131.06  48.35  105.77   80.87  65.91   91.01  23.39   271.01 0.59 
1 1 1 -12 18 14 o 19 328.43  29.19  320.33   137.96 353.13  137.67 72.76   137.67 0.96 
1 1 1 -12 18 15 o 18 143.89  54.68  154.81   122.10 78.27   119.86 54.07   299.86 0.73 
1 1 1 -12 18 16 o 1  174.98  59.75  136.50   301.75 142.48  300.20 21.47   300.20 0.75 
1 1 1 -12 20 1  o 10 292.80  14.50  314.28   278.99 224.81  272.86 64.83   92.86  0.88 
1 1 1 -12 20 2  o 13 419.82  16.46  399.79   325.60 429.63  327.54 75.04   327.54 0.93 
1 1 1 -12 20 3  o 17 421.70  14.73  293.72   349.79 456.23  349.71 127.67  349.71 0.93 
1 1 1 -12 20 4  o 1  245.08  15.06  168.76   115.27 195.61  125.98 41.79   125.98 0.71 
1 1 1 -12 20 5  f 0  279.10  17.30  142.66   287.30 140.39  258.63 0.00    0.00   0.00 
1 1 1 -12 20 6  o 17 204.30  20.13  219.90   303.99 105.47  296.62 106.62  116.62 0.78 
1 1 1 -12 20 7  f 0  309.92  17.51  273.38   63.68  262.99  62.43  0.00    0.00   0.00 
1 1 1 -12 20 8  o 6  287.44  16.24  103.47   32.29  328.13  29.57  192.28  29.57  0.81 
1 1 1 -12 20 9  o 13 146.33  26.83  171.54   140.84 38.83   143.94 143.57  323.94 0.76 
1 1 1 -12 20 10 o 16 338.84  24.60  421.83   138.71 256.55  136.94 143.30  316.94 0.97 
1 1 1 -12 20 11 o 14 138.43  41.07  112.45   170.67 75.44   181.45 33.91   1.45   0.67 
1 1 1 -12 20 12 o 5  233.05  29.83  262.23   354.84 205.13  355.54 27.55   175.54 0.94 
1 1 1 -12 20 13 f 0  350.86  27.43  417.61   337.50 360.47  340.57 0.00    0.00   0.00 
1 1 1 -12 20 14 o 13 138.75  49.50  153.94   324.74 73.67   323.05 57.15   143.05 0.74 
1 1 1 -12 20 15 o 3  137.48  52.26  85.89    310.89 73.58   314.73 3.16    134.73 0.55 
1 1 1 -12 22 1  o 14 403.01  15.23  413.42   240.81 378.31  232.24 5.72    52.24  0.95 
1 1 1 -12 22 2  o 17 460.24  15.27  326.34   195.76 551.25  197.40 234.53  197.40 0.94 
1 1 1 -12 22 3  o 12 382.32  14.70  408.77   331.09 356.83  329.97 6.15    149.97 0.94 
1 1 1 -12 22 4  o 15 408.46  12.22  395.05   324.72 366.18  324.16 46.85   144.16 0.95 
1 1 1 -12 22 5  o 4  163.94  21.76  78.30    195.91 29.69   209.62 5.39    29.62  0.20 
1 1 1 -12 22 6  o 16 621.59  13.30  461.87   177.25 756.12  174.91 296.15  174.91 0.98 
1 1 1 -12 22 7  o 14 348.31  16.90  401.90   303.93 283.51  305.30 101.79  125.30 0.96 
1 1 1 -12 22 8  o 15 258.24  24.74  315.22   332.07 195.89  339.00 94.05   159.00 0.94 
1 1 1 -12 22 9  o 9  215.44  32.80  226.34   268.38 164.13  266.35 65.59   86.35  0.91 
1 1 1 -12 22 10 o 8  281.97  22.32  244.89   315.49 319.01  315.60 105.34  315.60 0.94 
1 1 1 -12 22 11 o 4  114.56  39.60  94.05    326.50 44.08   328.69 44.57   148.69 0.58 
1 1 1 -12 22 12 o 4  97.21   39.78  62.01    0.68   12.30   12.41  38.52   192.41 0.32 
1 1 1 -12 22 13 o 3  85.40   38.46  35.58    160.43 0.58    157.97 37.70   337.97 0.23 
1 1 1 -12 22 14 o 13 82.26   39.70  79.53    22.17  7.72    209.61 83.48   209.61 0.41 
1 1 1 -12 24 1  o 5  140.71  20.08  128.51   156.95 29.09   152.22 135.80  332.22 0.69 
1 1 1 -12 24 2  o 11 141.95  20.28  46.31    171.78 31.34   175.90 15.50   355.90 0.28 
1 1 1 -12 24 3  o 13 218.81  16.54  200.34   121.51 185.54  119.89 3.64    299.89 0.86 
1 1 1 -12 24 4  o 3  111.36  27.04  99.69    2.93   8.15    14.52  69.96   194.52 0.39 
1 1 1 -12 24 5  o 4  142.08  28.43  217.02   279.09 17.09   284.86 203.64  104.86 0.84 
1 1 1 -12 24 6  o 12 116.50  28.50  165.85   241.43 12.34   239.53 145.03  59.53  0.73 
1 1 1 -12 24 7  o 2  71.15   29.67  100.93   257.02 41.67   87.73  144.23  87.73  0.43 
1 1 1 -12 24 8  o 12 117.99  40.12  51.86    7.29   33.07   11.33  12.78   191.33 0.33 
1 1 1 -12 24 9  o 8  74.28   28.84  57.50    50.19  8.02    242.41 57.32   242.41 0.28 
1 1 1 -12 24 10 o 7  250.75  17.97  231.03   338.03 262.99  335.41 53.55   335.41 0.94 
1 1 1 -12 24 11 o 13 106.76  37.45  87.40    266.89 30.22   261.68 43.87   81.68  0.49 
1 1 1 -12 24 12 o 13 298.09  23.29  360.56   225.65 262.25  225.12 52.38   45.12  0.97 
1 1 1 -12 24 13 o 3  90.53   38.67  139.20   144.55 7.84    326.57 129.93  326.57 0.63 
1 1 1 -12 26 1  o 15 493.86  17.31  426.20   249.28 584.74  251.23 201.27  251.23 0.98 
1 1 1 -12 26 2  o 12 392.13  14.27  344.21   257.23 450.18  258.90 139.66  258.90 0.97 
1 1 1 -12 26 3  o 2  108.48  24.15  129.23   301.28 20.87   309.12 103.10  129.12 0.67 
1 1 1 -12 26 4  o 3  182.10  18.42  148.31   139.85 164.36  132.02 13.34   132.02 0.87 
1 1 1 -12 26 5  o 6  406.75  20.49  351.68   129.47 472.49  129.60 151.65  129.60 0.98 
1 1 1 -12 26 6  o 19 261.20  16.88  195.29   6.32   312.78  5.37   137.12  5.37   0.93 
1 1 1 -12 26 7  o 2  202.29  15.51  249.13   347.64 155.20  348.05 67.31   168.05 0.93 
1 1 1 -12 26 8  o 17 135.33  25.68  167.23   130.12 81.61   132.17 55.41   312.17 0.81 
1 1 1 -12 26 9  o 19 133.41  28.11  146.97   138.49 80.97   138.39 45.45   318.39 0.78 
1 1 1 -12 26 10 o 6  73.99   31.26  128.35   225.64 33.75   45.34  148.38  45.34  0.55 
1 1 1 -12 26 11 o 6  107.71  35.32  163.28   216.90 17.32   216.26 127.18  36.26  0.75 
1 1 1 -12 26 12 o 7  98.27   36.84  99.27    161.93 20.98   162.28 66.71   342.28 0.55 
1 1 1 -12 28 1  o 5  99.20   22.18  101.87   61.62  28.79   60.76  52.20   240.76 0.55 
1 1 1 -12 28 2  o 4  184.16  14.95  281.13   166.44 101.33  169.14 141.05  349.14 0.93 
1 1 1 -12 28 3  o 10 158.26  14.34  104.88   227.36 150.54  227.03 52.88   227.03 0.78 
1 1 1 -12 28 4  o 14 137.28  17.34  150.16   321.49 92.30   321.40 39.40   141.40 0.82 
1 1 1 -12 28 5  f 0  236.38  12.93  353.06   181.80 314.26  181.70 0.00    0.00   0.00 
1 1 1 -12 28 6  o 11 83.84   26.99  140.62   159.94 17.36   337.85 138.42  337.85 0.62 
1 1 1 -12 28 7  o 13 127.81  22.24  165.46   334.83 63.16   335.90 81.86   155.90 0.81 
1 1 1 -12 28 8  o 15 188.31  15.78  159.46   316.06 193.26  315.90 53.53   315.90 0.88 
1 1 1 -12 28 9  o 5  180.44  22.62  217.29   265.34 133.86  264.60 62.10   84.60  0.91 
1 1 1 -12 28 10 o 15 73.53   30.03  62.75    235.94 9.01    59.63  67.35   59.63  0.34 
1 1 1 -12 30 1  o 7  58.74   22.59  40.76    255.55 15.13   74.48  49.61   74.48  0.16 
1 1 1 -12 30 2  o 1  162.72  14.78  127.02   310.96 157.86  307.96 52.88   307.96 0.81 
1 1 1 -12 30 3  o 16 140.49  14.11  138.26   175.81 110.53  175.60 0.55    355.60 0.79 
1 1 1 -12 30 4  o 8  320.55  12.67  217.53   224.74 418.01  224.37 224.61  224.37 0.95 
1 1 1 -12 30 5  o 9  158.62  16.98  127.32   105.73 147.77  106.62 34.98   106.62 0.82 
1 1 1 -12 30 6  o 2  179.22  15.78  129.40   309.52 191.99  307.85 80.28   307.85 0.85 
1 1 1 -12 30 7  o 18 67.39   22.57  32.18    181.80 5.55    3.54   32.02   3.54   0.16 
1 1 1 -12 32 1  o 13 152.30  13.37  87.28    354.61 145.85  356.25 60.50   356.25 0.76 
1 1 1 -12 32 2  f 0  54.85   21.15  51.21    261.90 45.83   261.56 0.00    0.00   0.00 
1 1 1 -12 32 3  o 10 52.05   18.87  20.12    151.51 6.00    320.47 17.93   320.47 0.06 
1 1 1 -11 1  1  o 10 707.80  15.51  142.80   217.87 743.43  120.41 143.36  120.41 0.95 
1 1 1 -11 1  2  o 13 158.25  8.86   406.20   59.42  66.07   65.88  222.67  65.88  0.29 
1 1 1 -11 1  3  o 6  385.87  11.17  274.65   263.97 74.46   205.33 46.11   205.33 0.13 
1 1 1 -11 1  4  o 1  179.79  16.74  458.35   192.83 132.44  2.99   489.41  2.99   0.62 
1 1 1 -11 1  5  f 0  472.09  16.50  373.56   344.47 368.61  0.32   0.00    0.00   0.00 
1 1 1 -11 1  6  o 4  241.54  49.25  400.48   281.84 63.18   246.24 113.23  66.24  0.50 
1 1 1 -11 1  7  o 16 327.57  21.47  597.61   33.67  61.01   44.00  471.86  224.00 0.91 
1 1 1 -11 1  8  o 9  322.58  23.46  574.69   102.39 171.80  110.56 231.78  290.56 0.89 
1 1 1 -11 1  9  o 1  550.53  25.97  568.70   134.30 506.03  154.94 45.22   334.94 0.96 
1 1 1 -11 1  10 o 5  455.20  29.54  429.82   328.59 445.59  347.13 48.01   347.13 0.93 
1 1 1 -11 1  11 o 10 406.49  30.49  304.15   349.73 378.92  357.96 28.46   357.96 0.90 
1 1 1 -11 1  12 o 6  617.14  44.72  595.47   313.86 585.30  310.18 22.72   130.18 0.97 
1 1 1 -11 1  13 o 16 386.89  40.41  137.95   293.94 464.10  281.44 330.13  281.44 0.77 
1 1 1 -11 1  14 o 13 119.61  56.37  192.38   188.05 70.93   7.89   264.54  7.89   0.51 
1 1 1 -11 1  15 f 0  678.02  35.51  556.38   153.39 540.74  148.70 0.00    0.00   0.00 
1 1 1 -11 1  16 o 12 343.72  55.65  267.42   253.53 383.06  250.31 122.09  250.31 0.94 
1 1 1 -11 1  17 o 9  142.12  65.47  69.94    176.08 42.84   166.52 6.90    346.52 0.33 
1 1 1 -11 1  18 o 16 210.85  88.60  254.28   202.54 129.55  202.55 96.77   22.55  0.84 
1 1 1 -11 1  19 o 8  378.62  81.72  343.46   149.19 416.63  148.09 117.94  148.09 0.94 
1 1 1 -11 1  20 f 0  232.51  108.74 36.54    339.80 33.60   337.97 0.00    0.00   0.00 
1 1 1 -11 3  1  o 1  127.17  10.79  45.95    294.74 160.79  73.19  413.74  73.19  0.36 
1 1 1 -11 3  2  o 11 296.92  14.02  522.14   108.36 133.31  184.32 158.09  4.32   0.72 
1 1 1 -11 3  3  f 0  432.12  16.48  1292.50  86.49  590.52  92.94  0.00    0.00   0.00 
1 1 1 -11 3  4  o 9  780.26  20.79  568.61   274.25 859.02  303.87 220.20  303.87 0.96 
1 1 1 -11 3  5  o 2  506.63  21.34  693.15   331.25 466.48  321.99 5.70    321.99 0.92 
1 1 1 -11 3  6  o 10 475.83  17.12  856.78   346.99 381.36  343.06 118.05  163.06 0.93 
1 1 1 -11 3  7  o 10 320.67  21.73  448.16   217.12 241.53  255.55 34.19   75.55  0.81 
1 1 1 -11 3  8  o 8  242.25  23.33  76.86    357.94 130.86  194.48 24.83   14.48  0.59 
1 1 1 -11 3  9  o 16 469.68  21.54  330.13   95.19  478.44  81.46  79.13   81.46  0.93 
1 1 1 -11 3  10 o 1  1107.77 21.92  1293.97  151.05 1094.15 146.98 3.87    326.98 0.99 
1 1 1 -11 3  11 o 1  475.91  30.89  730.84   69.78  182.69  69.98  548.72  249.98 0.96 
1 1 1 -11 3  12 o 7  119.75  51.17  106.16   305.14 64.27   134.73 207.35  134.73 0.33 
1 1 1 -11 3  13 o 12 140.41  60.34  152.47   33.22  13.18   246.51 108.61  246.51 0.29 
1 1 1 -11 3  14 o 11 429.88  49.20  339.46   133.05 487.68  143.25 176.78  143.25 0.93 
1 1 1 -11 3  15 o 1  225.17  75.07  151.13   153.83 151.13  147.70 32.91   147.70 0.60 
1 1 1 -11 3  16 o 3  223.92  80.35  86.27    120.14 178.44  123.23 74.54   123.23 0.63 
1 1 1 -11 3  17 o 19 239.99  93.15  233.81   165.44 197.96  167.81 3.54    347.81 0.83 
1 1 1 -11 3  18 o 3  217.30  94.07  162.80   158.06 170.57  154.63 33.03   154.63 0.71 
1 1 1 -11 3  19 o 5  242.64  90.87  161.22   120.40 230.11  117.43 90.00   117.43 0.76 
1 1 1 -11 3  20 o 6  203.21  93.81  104.72   41.73  134.24  38.59  41.52   38.59  0.56 
1 1 1 -11 5  1  x 8  ?       ?      511.86   303.91 384.02  341.75 0.00    0.00   0.00 
1 1 1 -11 5  2  x 9  ?       ?      341.28   46.29  240.77  316.36 0.00    0.00   0.00 
1 1 1 -11 5  3  o 5  128.79  10.93  359.18   333.44 94.99   156.96 256.42  156.96 0.26 
1 1 1 -11 5  4  o 18 159.85  18.42  736.27   10.87  102.25  208.74 353.47  208.74 0.47 
1 1 1 -11 5  5  o 3  445.90  13.58  250.30   43.49  416.53  88.80  42.79   88.80  0.89 
1 1 1 -11 5  6  o 10 481.44  16.60  675.38   140.67 476.71  131.01 73.58   131.01 0.91 
1 1 1 -11 5  7  o 14 371.40  22.99  743.54   359.87 210.19  10.01  259.76  190.01 0.92 
1 1 1 -11 5  8  o 4  306.33  24.03  159.38   251.41 273.42  237.82 70.09   237.82 0.78 
1 1 1 -11 5  9  o 13 1156.98 25.67  1173.43  253.77 1214.23 260.21 137.38  260.21 0.99 
1 1 1 -11 5  10 o 13 419.53  25.94  583.26   268.34 188.51  277.12 417.41  97.12  0.95 
1 1 1 -11 5  11 o 17 241.24  59.78  351.28   132.19 53.33   124.16 275.74  304.16 0.79 
1 1 1 -11 5  12 o 12 590.23  27.15  516.90   140.93 606.17  141.37 73.24   141.37 0.96 
1 1 1 -11 5  13 o 1  437.75  41.54  428.55   278.58 427.81  275.62 30.52   275.62 0.94 
1 1 1 -11 5  14 o 9  348.96  50.09  222.74   197.43 386.83  197.94 161.21  197.94 0.88 
1 1 1 -11 5  15 o 10 459.72  34.06  466.85   133.03 434.88  137.09 22.53   317.09 0.97 
1 1 1 -11 5  16 o 15 198.52  77.75  117.09   12.17  140.15  13.52  26.49   13.52  0.64 
1 1 1 -11 5  17 o 10 189.07  80.05  178.16   44.75  126.98  44.69  43.18   224.69 0.79 
1 1 1 -11 5  18 o 6  231.62  96.38  200.17   5.76   190.37  10.87  17.88   10.87  0.78 
1 1 1 -11 5  19 o 17 256.03  99.46  73.95    332.74 164.34  340.46 106.84  340.46 0.43 
1 1 1 -11 7  1  o 5  54.35   19.16  77.15    99.48  145.05  228.63 302.03  228.63 0.11 
1 1 1 -11 7  2  o 4  54.83   19.34  261.36   91.78  164.14  262.95 342.14  262.95 0.13 
1 1 1 -11 7  3  o 10 729.44  14.86  1058.98  268.64 803.91  261.17 213.87  261.17 0.96 
1 1 1 -11 7  4  o 5  894.31  17.28  809.28   185.53 1075.65 198.50 417.02  198.50 0.97 
1 1 1 -11 7  5  o 13 471.48  15.60  199.30   42.01  549.80  11.07  379.41  11.07  0.76 
1 1 1 -11 7  6  o 1  108.81  28.26  228.28   139.05 41.56   313.18 110.74  313.18 0.13 
1 1 1 -11 7  7  o 17 323.71  20.51  558.05   358.56 149.72  12.88  287.10  192.88 0.91 
1 1 1 -11 7  8  o 10 683.14  18.20  348.91   239.75 902.55  226.56 498.14  226.56 0.96 
1 1 1 -11 7  9  o 8  657.91  20.50  866.55   54.36  433.57  54.18  418.84  234.18 0.98 
1 1 1 -11 7  10 o 3  680.24  31.03  408.87   0.93   803.69  15.43  302.75  15.43  0.96 
1 1 1 -11 7  11 o 1  886.42  23.62  812.93   335.04 861.13  333.67 23.38   153.67 0.98 
1 1 1 -11 7  12 f 0  667.79  27.19  529.39   313.42 561.86  313.79 0.00    0.00   0.00 
1 1 1 -11 7  13 o 7  151.02  61.43  245.35   305.04 24.68   115.74 228.86  115.74 0.59 
1 1 1 -11 7  14 o 12 586.49  28.22  622.89   293.51 558.65  296.53 29.77   116.53 0.98 
1 1 1 -11 7  15 o 19 218.20  73.31  127.08   264.69 164.86  260.53 41.01   260.53 0.66 
1 1 1 -11 7  16 o 12 461.33  58.01  579.08   194.06 358.37  194.50 187.06  14.50  0.98 
1 1 1 -11 7  17 o 6  409.34  50.76  338.27   92.22  487.13  91.47  182.58  91.47  0.97 
1 1 1 -11 7  18 o 8  270.70  120.50 190.56   57.94  230.10  59.44  69.84   59.44  0.72 
1 1 1 -11 7  19 o 4  155.35  72.77  204.41   148.70 65.63   147.98 107.73  327.98 0.77 
1 1 1 -11 9  1  o 15 775.39  16.09  1208.13  198.15 807.78  180.48 116.80  180.48 0.97 
1 1 1 -11 9  2  o 9  337.54  11.30  949.85   228.82 116.96  226.91 364.43  46.91  0.89 
1 1 1 -11 9  3  o 12 655.14  13.94  683.29   247.97 640.22  222.18 25.16   222.18 0.96 
1 1 1 -11 9  4  o 3  418.57  12.94  389.90   347.53 405.36  28.36  74.27   28.36  0.88 
1 1 1 -11 9  5  o 6  596.21  14.23  582.13   35.66  623.61  59.75  111.43  59.75  0.95 
1 1 1 -11 9  6  o 9  1168.71 21.71  1094.75  105.56 1325.63 105.06 339.70  105.06 0.99 
1 1 1 -11 9  7  o 13 574.89  27.73  842.86   221.58 465.02  222.47 182.63  42.47  0.97 
1 1 1 -11 9  8  o 15 606.03  19.76  327.15   253.58 719.59  236.88 285.45  236.88 0.95 
1 1 1 -11 9  9  o 12 196.10  47.69  201.23   310.45 28.46   285.75 148.00  105.75 0.52 
1 1 1 -11 9  10 o 12 598.64  23.74  609.35   166.84 632.60  158.82 118.57  158.82 0.96 
1 1 1 -11 9  11 f 0  323.79  35.11  477.73   120.02 505.31  118.10 0.00    0.00   0.00 
1 1 1 -11 9  12 o 12 333.21  38.08  323.11   8.76   287.50  12.33  25.46   192.33 0.90 
1 1 1 -11 9  13 o 4  193.23  63.07  245.53   203.08 39.93   197.73 215.17  17.73  0.76 
1 1 1 -11 9  14 o 11 171.83  51.46  289.18   241.48 16.41   239.42 245.73  59.42  0.81 
1 1 1 -11 9  15 o 7  311.14  60.62  279.48   253.34 324.90  252.63 76.17   252.63 0.92 
1 1 1 -11 9  16 o 13 195.68  69.00  372.34   214.88 23.33   213.91 310.34  33.91  0.91 
1 1 1 -11 9  17 o 14 220.61  74.63  233.99   267.78 168.39  268.66 49.08   88.66  0.87 
1 1 1 -11 9  18 o 5  197.81  87.73  60.91    205.51 82.19   211.06 36.42   211.06 0.32 
1 1 1 -11 9  19 o 9  174.87  81.22  129.04   253.43 109.61  253.10 3.64    73.10  0.64 
1 1 1 -11 11 1  o 2  232.99  15.40  183.63   74.17  56.46   62.67  21.45   242.67 0.29 
1 1 1 -11 11 2  o 16 419.91  11.55  127.84   69.88  470.58  41.45  261.41  41.45  0.81 
1 1 1 -11 11 3  o 19 524.58  14.24  666.48   87.22  408.50  59.14  183.50  239.14 0.95 
1 1 1 -11 11 4  o 15 99.30   25.76  300.45   20.28  106.06  225.25 270.24  225.25 0.29 
1 1 1 -11 11 5  o 2  643.25  16.79  1029.06  312.52 577.38  304.97 95.94   124.97 0.97 
1 1 1 -11 11 6  o 16 249.28  17.24  232.19   180.45 160.82  208.51 17.50   28.51  0.68 
1 1 1 -11 11 7  o 2  237.84  25.91  193.81   161.47 124.87  140.50 26.24   320.50 0.58 
1 1 1 -11 11 8  o 12 288.56  28.60  269.77   51.51  207.77  34.84  33.59   214.84 0.78 
1 1 1 -11 11 9  o 14 263.52  27.20  224.94   99.34  164.63  108.21 53.14   288.21 0.73 
1 1 1 -11 11 10 o 7  491.44  23.66  521.24   249.75 486.04  250.52 41.93   250.52 0.95 
1 1 1 -11 11 11 o 4  643.86  23.23  578.63   118.18 694.22  119.63 135.70  119.63 0.97 
1 1 1 -11 11 12 o 11 385.63  31.08  314.31   55.17  400.81  55.49  89.63   55.49  0.92 
1 1 1 -11 11 13 o 13 300.55  45.89  292.04   80.90  228.98  77.96  88.94   257.96 0.91 
1 1 1 -11 11 14 o 5  159.56  58.31  107.91   277.35 64.77   292.20 51.01   112.20 0.57 
1 1 1 -11 11 15 o 9  125.72  59.90  122.23   236.35 25.89   238.38 88.29   58.38  0.56 
1 1 1 -11 11 16 o 18 217.79  67.01  174.05   204.09 202.81  202.49 36.23   202.49 0.85 
1 1 1 -11 11 17 o 3  185.12  71.35  108.07   304.14 140.78  304.85 37.49   304.85 0.66 
1 1 1 -11 11 18 o 1  209.96  89.39  178.27   214.98 164.15  215.00 14.81   215.00 0.75 
1 1 1 -11 11 19 x 6  ?       ?      114.05   259.47 101.88  259.40 0.00    0.00   0.00 
1 1 1 -11 13 1  o 7  607.28  18.52  480.72   358.25 755.72  352.90 360.97  352.90 0.95 
1 1 1 -11 13 2  o 5  460.36  14.93  504.14   176.70 441.77  163.09 21.65   163.09 0.94 
1 1 1 -11 13 3  o 10 691.40  15.30  690.26   112.67 699.51  115.00 51.67   115.00 0.97 
1 1 1 -11 13 4  o 9  85.14   26.12  378.38   328.92 128.74  160.77 310.10  160.77 0.31 
1 1 1 -11 13 5  o 4  706.98  18.03  686.45   199.00 690.01  198.64 1.69    198.64 0.97 
1 1 1 -11 13 6  x 10 ?       ?      656.17   278.28 567.08  263.35 0.00    0.00   0.00 
1 1 1 -11 13 7  o 16 804.70  19.57  813.06   45.11  894.06  29.56  218.28  29.56  0.98 
1 1 1 -11 13 8  o 14 383.00  20.16  332.83   332.38 332.46  340.54 24.83   160.54 0.90 
1 1 1 -11 13 9  o 12 567.16  20.62  424.09   7.53   648.97  0.05   217.66  0.05   0.95 
1 1 1 -11 13 10 o 6  155.71  44.60  67.08    334.85 8.17    344.82 74.80   164.82 0.29 
1 1 1 -11 13 11 o 4  183.71  44.37  59.98    181.18 26.90   203.55 9.32    23.55  0.17 
1 1 1 -11 13 12 o 15 147.02  55.65  44.95    205.13 7.66    212.70 39.26   32.70  0.19 
1 1 1 -11 13 13 o 1  113.03  48.83  162.17   246.11 21.03   65.23  143.71  65.23  0.45 
1 1 1 -11 13 14 o 6  230.39  69.08  236.66   283.71 196.17  279.21 2.88    279.21 0.85 
1 1 1 -11 13 15 o 11 142.33  58.14  64.79    347.49 49.10   347.75 1.10    347.75 0.34 
1 1 1 -11 13 16 o 6  266.42  58.40  302.29   125.87 225.92  125.15 46.97   305.15 0.94 
1 1 1 -11 13 17 o 4  234.86  69.89  325.33   109.06 154.60  108.57 120.69  288.57 0.92 
1 1 1 -11 13 18 o 11 162.24  73.63  145.00   270.59 95.15   269.56 35.39   89.56  0.70 
1 1 1 -11 15 1  o 2  419.10  17.60  578.12   160.82 225.89  180.45 342.58  0.45   0.95 
1 1 1 -11 15 2  o 5  780.19  20.59  641.50   288.94 944.97  281.37 373.11  281.37 0.97 
1 1 1 -11 15 3  o 8  420.80  18.33  567.93   14.71  268.60  2.17   255.45  182.17 0.94 
1 1 1 -11 15 4  x 19 ?       ?      309.95   20.82  292.56  23.63  0.00    0.00   0.00 
1 1 1 -11 15 5  o 5  621.09  23.07  383.88   27.38  756.65  38.09  335.53  38.09  0.95 
1 1 1 -11 15 6  o 6  110.47  32.20  247.68   149.79 114.98  302.37 311.10  302.37 0.37 
1 1 1 -11 15 7  o 17 252.01  21.47  268.69   196.89 107.97  179.76 196.95  359.76 0.82 
1 1 1 -11 15 8  o 9  553.52  18.23  560.49   95.85  491.84  93.12  84.77   273.12 0.97 
1 1 1 -11 15 9  o 11 926.83  20.21  1059.53  118.52 800.27  117.10 234.51  297.10 0.99 
1 1 1 -11 15 10 o 7  358.46  19.12  458.53   208.11 234.46  208.32 207.26  28.32  0.94 
1 1 1 -11 15 11 o 6  215.46  36.29  79.41    171.20 124.60  168.57 36.95   168.57 0.49 
1 1 1 -11 15 12 o 17 115.64  52.02  51.50    120.77 11.81   318.52 98.04   318.52 0.32 
1 1 1 -11 15 13 o 10 168.82  62.80  241.69   126.78 57.49   139.48 159.57  319.48 0.81 
1 1 1 -11 15 14 o 10 138.48  53.86  114.92   242.00 60.60   240.38 19.82   60.38  0.51 
1 1 1 -11 15 15 o 14 171.74  65.02  183.46   347.88 114.14  348.34 44.22   168.34 0.79 
1 1 1 -11 15 16 o 14 126.41  56.11  60.87    79.19  36.75   81.23  15.81   261.23 0.35 
1 1 1 -11 15 17 o 10 189.45  74.42  112.18   167.81 147.62  167.21 42.47   167.21 0.67 
1 1 1 -11 15 18 x 18 ?       ?      75.00    310.43 65.87   310.30 0.00    0.00   0.00 
1 1 1 -11 17 1  o 8  232.56  16.87  155.08   185.40 105.80  192.23 49.92   12.23  0.56 
1 1 1 -11 17 2  o 7  883.19  19.09  627.74   280.38 967.92  275.88 204.80  275.88 0.98 
1 1 1 -11 17 3  o 15 963.90  19.02  949.69   341.14 987.53  343.14 77.01   343.14 0.98 
1 1 1 -11 17 4  o 10 250.71  16.95  168.74   255.61 147.52  233.85 41.06   53.85  0.67 
1 1 1 -11 17 5  o 19 809.72  17.73  595.29   231.00 985.55  226.23 392.98  226.23 0.97 
1 1 1 -11 17 6  o 6  532.23  15.35  432.48   233.37 581.86  231.62 152.49  231.62 0.95 
1 1 1 -11 17 7  o 4  289.33  17.24  202.25   342.73 249.84  331.58 19.16   331.58 0.83 
1 1 1 -11 17 8  o 16 316.33  21.21  388.24   173.46 203.28  177.00 174.82  357.00 0.92 
1 1 1 -11 17 9  o 18 292.62  19.89  222.77   3.99   250.33  11.91  15.93   191.91 0.88 
1 1 1 -11 17 10 o 10 171.54  37.91  214.48   246.33 38.87   238.03 171.81  58.03  0.73 
1 1 1 -11 17 11 o 4  348.39  30.39  317.60   261.52 326.93  259.65 3.33    79.65  0.94 
1 1 1 -11 17 12 o 15 95.81   44.09  86.82    105.14 8.59    282.33 72.22   282.33 0.29 
1 1 1 -11 17 13 o 16 186.48  46.96  211.83   46.22  133.07  46.39  55.70   226.39 0.86 
1 1 1 -11 17 14 o 19 132.63  51.77  41.11    150.35 38.66   181.01 2.32    181.01 0.28 
1 1 1 -11 17 15 o 6  342.44  42.36  272.90   111.94 411.74  110.27 170.01  110.27 0.95 
1 1 1 -11 17 16 o 13 103.98  48.95  86.70    98.27  17.40   96.64  54.39   276.64 0.43 
1 1 1 -11 17 17 o 8  135.88  64.20  193.94   164.54 35.06   164.92 139.37  344.92 0.77 
1 1 1 -11 19 1  o 18 531.87  16.83  484.98   184.69 485.17  189.65 49.43   9.65   0.96 
1 1 1 -11 19 2  o 13 368.62  14.85  399.75   314.90 319.85  319.67 29.34   139.67 0.91 
1 1 1 -11 19 3  o 7  604.11  15.49  517.92   317.81 686.73  320.33 212.28  320.33 0.96 
1 1 1 -11 19 4  o 1  452.19  15.03  549.45   57.67  315.09  67.19  235.58  247.19 0.96 
1 1 1 -11 19 5  o 3  485.48  16.73  431.59   318.17 486.25  324.39 46.91   324.39 0.95 
1 1 1 -11 19 6  o 7  332.26  16.15  375.27   77.41  280.06  79.12  45.08   259.12 0.91 
1 1 1 -11 19 7  f 0  138.64  33.30  173.53   284.10 181.72  283.35 0.00    0.00   0.00 
1 1 1 -11 19 8  o 3  550.59  17.81  563.66   4.35   534.35  3.39   2.17    183.39 0.97 
1 1 1 -11 19 9  o 16 195.31  27.99  244.66   289.71 94.04   296.37 127.97  116.37 0.81 
1 1 1 -11 19 10 o 13 297.33  19.65  252.51   150.93 289.90  152.69 29.81   152.69 0.92 
1 1 1 -11 19 11 o 13 95.77   40.04  142.97   279.83 20.49   93.75  140.42  93.75  0.52 
1 1 1 -11 19 12 o 19 188.47  39.19  222.18   317.32 138.21  315.68 55.97   135.68 0.88 
1 1 1 -11 19 13 o 12 93.51   41.84  113.63   24.92  0.23    26.04  102.29  206.04 0.55 
1 1 1 -11 19 14 o 14 221.36  52.28  293.91   141.01 153.71  140.47 101.13  320.47 0.92 
1 1 1 -11 19 15 o 10 184.92  53.41  174.66   151.92 157.04  155.27 6.13    155.27 0.83 
1 1 1 -11 19 16 o 1  195.39  57.67  183.36   268.82 168.43  270.87 2.66    270.87 0.86 
1 1 1 -11 21 1  f 0  300.36  16.30  97.69    316.87 118.78  332.90 0.00    0.00   0.00 
1 1 1 -11 21 2  o 8  210.17  15.87  279.30   121.36 68.73   135.44 208.91  315.44 0.82 
1 1 1 -11 21 3  o 18 172.93  20.04  186.01   148.36 20.64   156.79 212.43  336.79 0.73 
1 1 1 -11 21 4  o 9  397.11  13.34  301.61   326.08 440.48  330.43 148.31  330.43 0.92 
1 1 1 -11 21 5  o 9  421.15  15.35  288.48   44.45  459.43  32.82  128.26  32.82  0.94 
1 1 1 -11 21 6  o 10 127.92  30.80  129.40   245.14 8.57    79.57  115.70  79.57  0.39 
1 1 1 -11 21 7  o 4  160.06  26.84  153.49   309.77 52.15   315.85 95.11   135.85 0.62 
1 1 1 -11 21 8  o 1  259.40  21.66  266.98   221.12 224.32  215.54 17.23   35.54  0.90 
1 1 1 -11 21 9  o 13 391.36  21.68  354.55   122.74 409.38  126.16 63.93   126.16 0.96 
1 1 1 -11 21 10 o 16 409.98  19.38  416.87   103.09 407.31  102.77 14.36   102.77 0.98 
1 1 1 -11 21 11 o 12 209.65  28.56  217.70   79.75  179.09  80.13  25.64   260.13 0.92 
1 1 1 -11 21 12 f 0  282.26  29.19  303.06   64.13  281.38  67.50  0.00    0.00   0.00 
1 1 1 -11 21 13 o 14 199.25  46.64  255.53   343.18 136.82  339.99 88.37   159.99 0.91 
1 1 1 -11 21 14 o 14 145.67  48.54  147.94   308.83 91.64   310.77 34.14   130.77 0.75 
1 1 1 -11 21 15 o 4  117.54  48.87  54.57    147.71 34.54   145.10 15.20   325.10 0.36 
1 1 1 -11 23 1  o 9  463.58  14.23  190.34   241.49 656.41  245.06 477.14  245.06 0.90 
1 1 1 -11 23 2  o 17 362.54  14.42  336.74   73.34  338.26  78.15  1.97    258.15 0.94 
1 1 1 -11 23 3  o 15 436.84  15.80  478.83   49.86  397.72  52.87  44.00   232.87 0.96 
1 1 1 -11 23 4  o 7  151.40  21.58  45.88    14.95  32.84   23.05  26.13   203.05 0.30 
1 1 1 -11 23 5  o 12 262.12  15.91  169.81   16.91  266.49  20.07  83.70   20.07  0.86 
1 1 1 -11 23 6  o 11 113.82  30.27  164.25   55.25  12.74   232.88 156.84  232.88 0.58 
1 1 1 -11 23 7  o 17 155.19  31.15  148.69   330.24 85.78   328.00 60.90   148.00 0.75 
1 1 1 -11 23 8  o 12 93.79   38.96  170.47   193.03 20.65   17.96  141.76  17.96  0.54 
1 1 1 -11 23 9  o 3  239.12  18.33  184.42   220.13 267.58  208.21 99.39   208.21 0.91 
1 1 1 -11 23 10 o 18 130.37  35.53  108.32   286.16 79.34   283.74 18.79   103.74 0.68 
1 1 1 -11 23 11 o 9  91.05   36.95  114.82   104.48 2.63    290.05 109.17  290.05 0.57 
1 1 1 -11 23 12 o 16 331.04  26.74  302.27   194.07 378.61  193.62 120.29  193.62 0.96 
1 1 1 -11 23 13 o 17 83.44   37.55  42.67    346.74 0.57    156.04 42.96   156.04 0.25 
1 1 1 -11 23 14 o 9  98.65   42.29  34.39    48.85  10.75   56.57  18.52   236.57 0.20 
1 1 1 -11 25 1  o 12 211.77  15.53  206.06   288.71 184.40  280.42 8.04    280.42 0.85 
1 1 1 -11 25 2  o 17 298.13  15.67  320.97   282.97 263.39  281.27 35.98   101.27 0.94 
1 1 1 -11 25 3  o 5  129.74  21.84  70.11    87.99  45.71   60.18  33.63   240.18 0.48 
1 1 1 -11 25 4  o 17 302.67  16.44  311.43   355.29 257.62  354.36 63.98   174.36 0.96 
1 1 1 -11 25 5  o 12 300.46  14.84  286.08   10.71  265.14  12.63  45.36   192.63 0.96 
1 1 1 -11 25 6  o 4  99.02   36.26  195.26   248.52 30.64   67.81  201.69  67.81  0.71 
1 1 1 -11 25 7  o 15 215.89  19.49  168.27   193.47 231.19  192.80 75.32   192.80 0.90 
1 1 1 -11 25 8  o 8  212.70  16.96  216.30   176.57 198.27  178.01 1.65    178.01 0.93 
1 1 1 -11 25 9  o 14 69.57   30.17  94.26    140.10 29.32   316.07 119.20  316.07 0.44 
1 1 1 -11 25 10 o 15 230.29  18.59  235.88   350.01 221.68  347.30 12.31   347.30 0.94 
1 1 1 -11 25 11 o 16 80.01   33.88  172.97   229.59 44.54   49.07  195.20  49.07  0.66 
1 1 1 -11 25 12 o 13 158.54  33.95  49.41    92.65  92.69   101.66 56.21   101.66 0.41 
1 1 1 -11 25 13 o 4  107.01  40.30  115.08   20.98  32.07   22.26  68.70   202.26 0.62 
1 1 1 -11 27 1  o 19 80.23   21.25  62.48    339.60 3.66    148.32 44.99   148.32 0.23 
1 1 1 -11 27 2  o 16 298.79  11.83  303.27   355.49 292.26  355.56 10.25   355.56 0.96 
1 1 1 -11 27 3  o 13 285.49  14.85  349.66   0.63   223.13  357.66 105.23  177.66 0.97 
1 1 1 -11 27 4  o 6  457.74  15.06  344.22   174.06 594.86  172.49 294.27  172.49 0.98 
1 1 1 -11 27 5  o 5  391.25  13.40  321.15   125.09 482.50  124.91 203.03  124.91 0.97 
1 1 1 -11 27 6  o 19 240.92  14.40  182.01   4.62   284.69  2.99   125.08  2.99   0.92 
1 1 1 -11 27 7  o 18 226.34  16.36  284.36   37.95  174.63  39.07  79.79   219.07 0.95 
1 1 1 -11 27 8  o 9  148.44  21.96  140.64   95.76  120.16  96.35  4.37    96.35  0.79 
1 1 1 -11 27 9  o 4  102.74  30.88  109.30   70.16  28.50   72.00  62.41   252.00 0.58 
1 1 1 -11 27 10 o 3  231.03  20.51  162.34   331.24 275.82  331.04 131.96  331.04 0.91 
1 1 1 -11 27 11 o 8  62.95   28.90  39.19    253.93 13.61   72.71  52.07   72.71  0.20 
1 1 1 -11 29 1  o 17 159.97  12.74  139.36   275.74 145.94  275.45 24.95   275.45 0.83 
1 1 1 -11 29 2  o 5  202.86  12.74  212.34   199.87 179.14  200.85 16.89   20.85  0.92 
1 1 1 -11 29 3  f 0  146.18  14.66  66.56    79.75  60.50   73.77  0.00    0.00   0.00 
1 1 1 -11 29 4  o 1  226.65  12.13  257.47   74.29  199.12  71.61  28.96   251.61 0.94 
1 1 1 -11 29 5  o 4  210.85  13.66  168.80   101.72 236.08  101.84 94.10   101.84 0.90 
1 1 1 -11 29 6  o 9  92.66   25.37  99.74    73.71  14.34   75.71  69.39   255.71 0.53 
1 1 1 -11 29 7  o 2  203.57  12.72  172.34   58.00  219.35  60.79  71.69   60.79  0.90 
1 1 1 -11 29 8  o 10 66.19   26.84  38.52    8.62   9.68    184.65 43.72   184.65 0.18 
1 1 1 -11 29 9  o 9  102.01  28.38  35.32    285.57 19.85   288.85 8.63    108.85 0.24 
1 1 1 -11 31 1  o 4  265.75  9.91   287.72   270.02 258.48  269.60 7.96    269.60 0.96 
1 1 1 -11 31 2  o 16 196.94  13.67  155.49   277.14 216.81  276.09 85.33   276.09 0.88 
1 1 1 -11 31 3  o 17 274.14  11.73  292.93   269.46 268.20  268.54 9.84    268.54 0.96 
1 1 1 -11 31 4  f 0  102.24  19.29  100.22   14.50  82.82   14.52  0.00    0.00   0.00 
1 1 1 -11 31 5  o 16 156.56  16.09  228.10   11.75  81.58   11.54  121.49  191.54 0.91 
1 1 1 -11 31 6  o 19 69.19   20.94  103.18   344.03 22.78   166.60 112.93  166.60 0.49 
1 1 1 -10 0  1  o 13 891.35  21.78  120.38   0.00   1097.83 0.00   412.98  0.00   1.00 
1 1 1 -10 0  2  o 6  1058.92 33.34  632.37   0.00   1565.00 0.00   1012.18 0.00   1.00 
1 1 1 -10 0  3  o 10 347.17  16.76  119.14   0.00   224.30  180.00 81.07   180.00 0.53 
1 1 1 -10 0  4  o 3  192.66  24.41  281.39   180.00 106.89  0.00   489.50  0.00   0.72 
1 1 1 -10 0  5  o 5  1280.48 36.79  1727.95  0.00   1388.69 360.00 216.43  360.00 1.00 
1 1 1 -10 0  6  o 2  167.27  55.55  1443.96  180.00 190.11  0.00   626.55  0.00   0.74 
1 1 1 -10 0  7  o 19 347.44  25.66  399.51   0.00   351.41  360.00 102.76  360.00 0.86 
1 1 1 -10 0  8  o 12 223.04  48.34  666.73   180.00 58.24   180.00 31.77   0.00   0.33 
1 1 1 -10 0  9  o 3  109.52  61.62  9.48     180.00 92.48   360.00 264.65  360.00 0.36 
1 1 1 -10 0  10 o 12 857.94  36.72  956.79   0.00   775.01  0.00   165.84  180.00 1.00 
1 1 1 -10 0  11 o 15 438.34  66.61  300.99   0.00   583.08  0.00   317.86  0.00   0.97 
1 1 1 -10 0  12 x 6  ?       ?      1361.26  0.00   1377.12 0.00   0.00    0.00   0.00 
1 1 1 -10 0  13 o 17 152.22  87.95  463.00   180.00 180.95  360.00 637.61  360.00 0.91 
1 1 1 -10 0  14 o 14 581.54  49.09  690.20   180.00 530.22  180.00 102.64  0.00   1.00 
1 1 1 -10 0  15 o 2  138.63  89.01  73.40    0.00   3.28    0.00   116.01  180.00 0.44 
1 1 1 -10 0  16 o 11 160.65  99.98  74.05    0.00   45.21   360.00 8.41    180.00 0.31 
1 1 1 -10 0  17 o 15 153.85  97.49  143.61   180.00 90.65   180.00 31.03   0.00   0.69 
1 1 1 -10 0  18 o 12 209.29  127.84 3.80     180.00 23.98   0.00   13.00   0.00   0.08 
1 1 1 -10 0  19 o 3  171.62  111.19 87.15    0.00   96.10   0.00   21.83   0.00   0.50 
1 1 1 -10 0  20 o 3  145.60  101.63 180.68   0.00   75.96   0.00   83.79   180.00 0.81 
1 1 1 -10 2  1  o 12 1275.23 19.45  764.33   279.21 1546.81 283.39 589.04  283.39 0.98 
1 1 1 -10 2  2  o 14 647.93  15.15  775.36   160.13 588.27  176.36 50.18   356.36 0.95 
1 1 1 -10 2  3  o 16 473.17  15.24  599.56   117.83 241.31  140.13 395.06  320.13 0.93 
1 1 1 -10 2  4  o 2  180.12  16.76  445.90   247.83 95.68   294.27 384.64  294.27 0.54 
1 1 1 -10 2  5  o 15 381.88  16.38  267.13   176.41 330.35  238.60 86.82   238.60 0.75 
1 1 1 -10 2  6  o 11 515.11  15.99  1466.45  305.41 429.71  295.95 98.04   115.95 0.93 
1 1 1 -10 2  7  o 9  362.64  24.29  245.14   52.63  329.62  36.91  124.61  36.91  0.74 
1 1 1 -10 2  8  o 4  349.93  27.10  214.56   161.36 259.83  156.71 94.43   336.71 0.88 
1 1 1 -10 2  9  o 5  107.36  40.98  414.10   22.65  119.77  227.60 330.54  227.60 0.42 
1 1 1 -10 2  10 o 3  717.13  24.92  974.62   72.66  499.85  70.46  406.80  250.46 0.98 
1 1 1 -10 2  11 o 18 710.08  24.30  676.63   13.39  795.29  23.16  217.64  23.16  0.97 
1 1 1 -10 2  12 o 2  215.90  60.86  209.93   290.51 70.01   280.69 115.37  100.69 0.59 
1 1 1 -10 2  13 f 0  684.30  31.59  509.66   90.90  556.09  89.23  0.00    0.00   0.00 
1 1 1 -10 2  14 o 10 204.27  70.45  298.33   147.31 70.95   153.28 149.35  333.28 0.71 
1 1 1 -10 2  15 f 0  224.98  66.43  322.52   279.06 300.92  282.97 0.00    0.00   0.00 
1 1 1 -10 2  16 o 15 428.94  43.60  439.49   283.67 423.01  286.37 13.49   286.37 0.97 
1 1 1 -10 2  17 f 0  142.23  65.48  146.30   9.09   144.03  15.99  0.00    0.00   0.00 
1 1 1 -10 2  18 o 17 192.53  84.69  95.29    73.33  122.86  83.63  37.05   83.63  0.54 
1 1 1 -10 2  19 o 1  260.81  92.11  138.43   125.49 261.84  122.78 143.40  122.78 0.73 
1 1 1 -10 2  20 o 2  204.51  94.30  8.32     100.33 23.16   111.47 11.38   111.47 0.09 
1 1 1 -10 4  1  o 3  28.56   14.00  933.95   158.07 631.12  359.45 1274.36 359.45 0.21 
1 1 1 -10 4  2  f 0  56.18   19.80  833.57   87.80  572.58  129.27 0.00    0.00   0.00 
1 1 1 -10 4  3  o 6  594.57  16.73  907.98   76.01  577.91  80.46  46.93   80.46  0.93 
1 1 1 -10 4  4  o 6  528.94  50.67  250.39   185.84 598.93  227.38 288.50  227.38 0.86 
1 1 1 -10 4  5  o 2  452.68  17.01  797.28   66.59  350.00  92.17  119.13  272.17 0.90 
1 1 1 -10 4  6  o 2  600.96  18.92  1250.86  113.12 408.27  100.73 336.89  280.73 0.96 
1 1 1 -10 4  7  o 11 579.14  23.91  668.94   58.38  596.33  70.55  99.16   70.55  0.94 
1 1 1 -10 4  8  o 11 290.90  19.24  221.18   5.77   197.32  14.13  78.22   194.13 0.81 
1 1 1 -10 4  9  o 15 295.17  27.56  114.06   334.86 248.29  301.09 36.26   301.09 0.78 
1 1 1 -10 4  10 o 2  788.33  22.34  629.77   141.90 829.60  158.15 118.44  158.15 0.98 
1 1 1 -10 4  11 o 19 1546.01 34.53  1636.99  134.17 1505.25 135.34 63.74   315.34 0.99 
1 1 1 -10 4  12 o 17 817.21  19.84  711.15   159.95 831.53  159.06 58.54   159.06 0.98 
1 1 1 -10 4  13 o 4  192.31  65.71  278.78   172.77 44.28   179.22 160.03  359.22 0.65 
1 1 1 -10 4  14 o 19 496.61  41.98  421.21   182.90 584.24  182.07 226.67  182.07 0.95 
1 1 1 -10 4  15 o 6  149.62  62.67  123.94   202.60 22.94   224.36 61.07   44.36  0.36 
1 1 1 -10 4  16 o 8  200.88  78.37  30.94    26.15  89.99   43.03  36.94   43.03  0.36 
1 1 1 -10 4  17 o 13 248.82  86.70  298.53   219.76 159.83  222.66 128.41  42.66  0.90 
1 1 1 -10 4  18 o 2  187.98  88.72  133.27   304.67 117.99  305.48 6.26    305.48 0.61 
1 1 1 -10 4  19 o 19 201.13  89.85  108.79   292.84 134.17  292.57 41.57   292.57 0.56 
1 1 1 -10 4  20 f 0  224.29  93.89  143.16   119.55 129.06  119.50 0.00    0.00   0.00 
1 1 1 -10 6  1  o 8  55.02   19.39  82.84    9.62   125.56  213.32 261.11  213.32 0.09 
1 1 1 -10 6  2  o 15 71.99   18.61  372.51   28.04  177.56  109.54 380.73  109.54 0.18 
1 1 1 -10 6  3  o 19 283.19  9.80   193.65   52.53  86.18   309.87 6.38    129.87 0.32 
1 1 1 -10 6  4  o 18 220.32  13.10  350.97   254.02 21.16   33.40  166.44  213.40 0.47 
1 1 1 -10 6  5  o 18 878.29  17.10  685.21   57.50  956.99  56.00  206.58  56.00  0.97 
1 1 1 -10 6  6  o 5  65.08   27.72  274.31   332.71 65.00   102.68 139.50  102.68 0.07 
1 1 1 -10 6  7  o 19 196.76  35.59  328.44   234.06 12.48   319.90 204.27  139.90 0.58 
1 1 1 -10 6  8  o 11 260.94  21.00  483.46   310.84 177.95  303.06 15.11   123.06 0.71 
1 1 1 -10 6  9  o 7  414.56  18.99  529.80   134.12 474.69  169.47 223.82  169.47 0.88 
1 1 1 -10 6  10 o 13 716.27  21.01  596.80   352.92 692.75  2.01   9.71    182.01 0.97 
1 1 1 -10 6  11 o 6  548.62  25.99  403.38   78.16  578.53  77.47  117.77  77.47  0.95 
1 1 1 -10 6  12 o 13 360.53  29.53  275.98   314.53 353.09  320.81 68.33   320.81 0.88 
1 1 1 -10 6  13 o 3  679.60  30.61  615.87   271.34 706.51  270.02 84.32   270.02 0.98 
1 1 1 -10 6  14 o 3  375.76  45.66  497.00   238.07 268.95  246.68 172.66  66.68  0.95 
1 1 1 -10 6  15 o 12 436.10  44.72  566.11   165.57 325.85  161.87 194.56  341.87 0.97 
1 1 1 -10 6  16 o 6  141.56  65.66  102.17   222.86 45.37   218.00 47.70   38.00  0.49 
1 1 1 -10 6  17 o 19 527.49  49.59  489.50   33.34  595.84  31.26  155.01  31.26  0.98 
1 1 1 -10 6  18 o 4  195.77  79.48  203.51   18.83  137.07  21.06  40.39   201.06 0.80 
1 1 1 -10 6  19 o 6  185.32  81.25  121.29   58.35  127.49  56.76  18.74   56.76  0.64 
1 1 1 -10 8  1  o 14 537.47  14.34  1193.78  58.86  493.85  34.58  6.54    214.58 0.92 
1 1 1 -10 8  2  o 2  649.69  12.06  552.36   8.12   736.99  331.56 257.19  331.56 0.94 
1 1 1 -10 8  3  o 16 1032.55 19.48  829.12   193.53 1210.42 188.67 403.06  188.67 0.98 
1 1 1 -10 8  4  o 9  241.02  11.56  848.53   114.93 70.55   106.10 98.27   286.10 0.50 
1 1 1 -10 8  5  o 19 515.58  16.93  973.13   275.39 347.89  287.07 282.15  107.07 0.95 
1 1 1 -10 8  6  o 17 811.02  20.80  1216.04  115.89 796.56  103.17 8.71    103.17 0.98 
1 1 1 -10 8  7  o 16 587.65  27.83  883.79   180.33 439.67  170.41 258.46  350.41 0.97 
1 1 1 -10 8  8  o 16 497.74  17.63  886.30   153.10 267.99  152.00 425.18  332.00 0.97 
1 1 1 -10 8  9  o 11 811.07  21.09  675.54   62.72  918.13  52.98  252.30  52.98  0.98 
1 1 1 -10 8  10 o 9  404.85  31.01  597.80   0.58   125.94  7.07   513.82  187.07 0.95 
1 1 1 -10 8  11 o 6  1084.88 23.24  937.48   4.77   1236.13 5.73   329.02  5.73   0.99 
1 1 1 -10 8  12 o 14 140.66  53.11  267.35   21.89  66.10   205.38 297.26  205.38 0.59 
1 1 1 -10 8  13 o 1  273.05  54.42  274.09   158.96 198.62  158.10 65.78   338.10 0.85 
1 1 1 -10 8  14 o 13 142.82  61.83  156.09   134.00 0.51    331.53 133.36  331.53 0.46 
1 1 1 -10 8  15 o 16 188.33  65.03  157.84   208.50 116.74  210.85 16.95   30.85  0.66 
1 1 1 -10 8  16 o 16 416.00  52.79  416.79   181.29 429.24  181.04 52.32   181.04 0.97 
1 1 1 -10 8  17 o 16 382.26  67.90  321.34   287.86 443.23  286.46 158.37  286.46 0.95 
1 1 1 -10 8  18 o 10 274.90  91.43  229.95   198.28 272.89  200.18 72.47   200.18 0.86 
1 1 1 -10 8  19 o 3  154.25  72.22  177.02   210.40 71.73   211.05 85.38   31.05  0.74 
1 1 1 -10 10 1  o 8  163.44  15.22  181.35   30.20  36.69   317.13 169.92  317.13 0.30 
1 1 1 -10 10 2  o 19 120.27  21.60  240.99   346.96 127.28  252.40 336.59  252.40 0.34 
1 1 1 -10 10 3  o 13 558.46  16.12  740.50   20.77  599.36  54.88  159.81  54.88  0.93 
1 1 1 -10 10 4  o 11 727.60  18.31  661.25   49.48  789.77  29.57  175.64  29.57  0.96 
1 1 1 -10 10 5  o 8  505.18  13.79  663.29   97.74  427.03  104.36 101.64  284.36 0.95 
1 1 1 -10 10 6  o 14 93.40   28.68  150.50   296.05 145.08  44.05  358.02  44.05  0.36 
1 1 1 -10 10 7  o 14 1237.15 21.47  1435.15  305.36 1305.41 306.44 156.98  306.44 0.99 
1 1 1 -10 10 8  o 15 869.22  21.24  932.05   318.39 869.68  326.87 30.78   326.87 0.98 
1 1 1 -10 10 9  o 9  653.99  33.49  853.94   227.96 460.19  211.18 353.96  31.18  0.97 
1 1 1 -10 10 10 o 13 457.10  26.23  590.03   155.45 333.62  159.81 197.81  339.81 0.95 
1 1 1 -10 10 11 o 7  140.06  49.84  107.47   39.10  16.77   250.17 104.14  250.17 0.25 
1 1 1 -10 10 12 o 18 476.48  25.75  366.73   306.78 530.42  311.13 159.40  311.13 0.95 
1 1 1 -10 10 13 f 0  407.24  34.04  136.01   218.22 128.90  217.76 0.00    0.00   0.00 
1 1 1 -10 10 14 o 13 473.26  33.12  473.51   269.02 456.41  274.59 4.63    94.59  0.97 
1 1 1 -10 10 15 o 11 132.33  57.59  241.73   231.19 11.77   56.47  228.02  56.47  0.77 
1 1 1 -10 10 16 o 7  158.58  65.01  175.67   246.42 73.08   244.49 103.71  64.49  0.79 
1 1 1 -10 10 17 o 2  178.26  71.20  67.59    346.14 104.65  345.00 40.15   345.00 0.47 
1 1 1 -10 10 18 o 18 242.51  88.84  77.70    22.28  185.24  26.05  117.12  26.05  0.52 
1 1 1 -10 10 19 o 19 401.03  85.86  227.38   331.92 535.47  332.60 334.24  332.60 0.92 
1 1 1 -10 12 1  o 10 439.27  13.29  340.70   81.38  481.43  105.67 196.56  105.67 0.87 
1 1 1 -10 12 2  o 17 227.60  15.75  444.47   72.62  32.52   102.49 282.24  282.49 0.76 
1 1 1 -10 12 3  o 16 269.76  13.60  189.10   220.00 170.77  215.00 11.12   215.00 0.61 
1 1 1 -10 12 4  o 5  223.72  17.07  87.79    34.82  86.68   158.73 32.07   338.73 0.46 
1 1 1 -10 12 5  o 3  625.34  21.15  703.45   210.19 659.84  216.53 112.32  216.53 0.97 
1 1 1 -10 12 6  o 15 495.66  25.38  798.95   223.96 302.73  225.93 348.27  45.93  0.96 
1 1 1 -10 12 7  o 9  364.02  20.45  455.71   109.72 216.24  116.43 238.07  296.43 0.92 
1 1 1 -10 12 8  o 2  267.89  30.26  299.41   216.55 172.30  224.17 36.76   44.17  0.71 
1 1 1 -10 12 9  o 9  267.16  26.19  476.54   59.01  107.49  51.81  236.13  231.81 0.84 
1 1 1 -10 12 10 o 17 339.58  28.05  262.77   344.00 343.25  342.94 120.58  342.94 0.83 
1 1 1 -10 12 11 o 18 373.32  28.12  357.84   86.48  297.76  84.64  100.96  264.64 0.93 
1 1 1 -10 12 12 o 2  97.70   44.23  75.29    289.77 49.27   111.18 148.10  111.18 0.25 
1 1 1 -10 12 13 o 12 325.67  32.45  213.37   26.91  363.39  25.79  149.98  25.79  0.89 
1 1 1 -10 12 14 o 6  567.00  31.40  492.83   289.14 636.29  293.74 160.85  293.74 0.98 
1 1 1 -10 12 15 o 6  190.06  61.97  65.85    170.79 96.26   165.98 51.05   165.98 0.37 
1 1 1 -10 12 16 o 14 423.85  46.83  336.08   126.42 511.82  127.66 201.07  127.66 0.97 
1 1 1 -10 12 17 o 7  171.00  68.99  117.81   222.81 115.41  224.50 15.73   224.50 0.63 
1 1 1 -10 12 18 o 13 160.05  64.71  189.81   234.75 91.01   235.68 68.33   55.68  0.78 
1 1 1 -10 14 1  f 0  579.54  18.95  801.28   150.41 652.06  155.31 0.00    0.00   0.00 
1 1 1 -10 14 2  o 3  1051.32 21.23  1296.20  195.43 1024.59 186.43 31.45   6.43   0.99 
1 1 1 -10 14 3  o 5  429.91  16.02  445.62   149.63 434.09  171.19 75.53   171.19 0.92 
1 1 1 -10 14 4  o 6  628.48  17.02  503.18   265.24 694.19  250.31 178.30  250.31 0.96 
1 1 1 -10 14 5  o 16 456.90  38.39  321.03   167.10 483.37  183.27 129.01  183.27 0.92 
1 1 1 -10 14 6  f 0  525.45  19.98  407.88   23.26  438.40  13.75  0.00    0.00   0.00 
1 1 1 -10 14 7  o 15 394.12  17.73  234.42   73.35  394.85  81.02  98.66   81.02  0.88 
1 1 1 -10 14 8  o 3  577.88  18.16  588.77   138.02 502.71  138.25 108.86  318.25 0.96 
1 1 1 -10 14 9  o 11 309.67  26.46  280.73   135.45 172.98  135.66 211.96  315.66 0.90 
1 1 1 -10 14 10 o 17 673.43  23.76  635.98   213.78 654.99  208.79 7.64    28.79  0.98 
1 1 1 -10 14 11 o 13 259.25  38.99  256.84   66.57  183.86  59.39  71.72   239.39 0.85 
1 1 1 -10 14 12 o 8  393.14  39.37  270.24   99.41  429.26  99.34  128.28  99.34  0.93 
1 1 1 -10 14 13 f 0  126.27  50.76  118.98   68.39  125.20  66.96  0.00    0.00   0.00 
1 1 1 -10 14 14 o 10 158.73  61.45  227.74   353.19 51.96   359.00 149.88  179.00 0.80 
1 1 1 -10 14 15 o 2  140.22  57.28  165.42   291.74 59.03   296.03 90.30   116.03 0.74 
1 1 1 -10 14 16 o 6  192.39  64.63  136.40   64.40  167.98  67.37  43.40   67.37  0.76 
1 1 1 -10 14 17 o 2  193.10  75.80  101.29   35.63  138.19  39.86  57.13   39.86  0.57 
1 1 1 -10 14 18 o 12 215.17  75.50  170.13   345.76 196.89  345.92 45.67   345.92 0.81 
1 1 1 -10 16 1  o 10 653.16  26.63  277.89   304.43 924.60  1.30   631.89  1.30   0.93 
1 1 1 -10 16 2  o 4  562.05  29.69  250.65   326.24 697.06  319.47 345.07  319.47 0.93 
1 1 1 -10 16 3  o 18 957.41  22.29  969.92   69.90  907.46  72.57  73.76   252.57 0.99 
1 1 1 -10 16 4  o 14 545.56  14.20  427.19   216.48 587.23  216.46 143.08  216.46 0.95 
1 1 1 -10 16 5  o 3  450.18  15.43  456.91   310.10 315.70  291.74 217.65  111.74 0.94 
1 1 1 -10 16 6  o 14 564.02  17.32  528.69   212.18 571.32  213.95 66.82   213.95 0.95 
1 1 1 -10 16 7  o 15 640.95  18.25  708.91   175.64 574.51  172.21 97.46   352.21 0.97 
1 1 1 -10 16 8  o 1  584.27  16.72  489.31   97.81  609.35  100.86 91.19   100.86 0.96 
1 1 1 -10 16 9  o 13 84.02   37.01  26.92    314.40 38.40   69.68  98.12   69.68  0.13 
1 1 1 -10 16 10 f 0  346.84  23.97  467.22   249.53 441.68  255.38 0.00    0.00   0.00 
1 1 1 -10 16 11 o 3  309.06  29.88  297.28   155.24 252.50  147.76 60.85   327.76 0.92 
1 1 1 -10 16 12 o 7  269.34  38.82  305.46   154.94 236.25  144.15 12.76   324.15 0.90 
1 1 1 -10 16 13 o 12 199.46  55.29  247.56   270.71 133.05  271.97 76.88   91.97  0.86 
1 1 1 -10 16 14 o 12 225.14  47.47  188.02   264.95 221.22  260.39 42.34   260.39 0.89 
1 1 1 -10 16 15 o 9  200.15  56.63  165.37   115.44 178.30  122.91 15.54   122.91 0.85 
1 1 1 -10 16 16 o 4  131.88  56.90  24.71    65.67  20.58   62.01  1.34    242.01 0.16 
1 1 1 -10 16 17 f 0  182.06  76.76  106.20   224.44 102.21  224.32 0.00    0.00   0.00 
1 1 1 -10 18 1  o 10 417.59  15.82  154.15   129.96 461.04  108.00 326.89  108.00 0.71 
1 1 1 -10 18 2  o 5  412.30  13.97  137.31   329.42 437.71  320.03 318.33  320.03 0.68 
1 1 1 -10 18 3  o 4  483.14  14.27  507.65   354.54 465.97  357.92 25.60   357.92 0.94 
1 1 1 -10 18 4  o 7  363.36  14.06  436.23   249.71 307.18  247.16 37.07   67.16  0.90 
1 1 1 -10 18 5  o 16 948.97  16.85  783.31   274.23 1082.06 271.68 295.58  271.68 0.98 
1 1 1 -10 18 6  o 7  356.58  18.99  460.31   27.18  198.14  28.52  269.88  208.52 0.93 
1 1 1 -10 18 7  o 11 243.00  19.88  125.58   244.19 176.27  208.13 15.65   28.13  0.76 
1 1 1 -10 18 8  o 7  416.26  18.58  395.86   225.42 361.24  223.65 67.36   43.65  0.95 
1 1 1 -10 18 9  o 19 214.28  26.59  116.70   224.58 140.68  215.25 16.69   215.25 0.62 
1 1 1 -10 18 10 o 19 354.82  21.58  297.26   114.95 386.58  115.50 120.07  115.50 0.92 
1 1 1 -10 18 11 o 1  199.32  43.43  392.74   324.86 19.79   144.50 404.03  144.50 0.91 
1 1 1 -10 18 12 o 13 117.54  45.23  132.70   351.93 19.99   5.01   90.07   185.01 0.55 
1 1 1 -10 18 13 o 18 90.91   41.53  117.28   270.19 14.27   94.78  126.23  94.78  0.54 
1 1 1 -10 18 14 o 15 294.54  41.67  280.65   110.59 305.12  106.51 50.44   106.51 0.95 
1 1 1 -10 18 15 o 10 429.14  32.04  415.96   105.42 480.86  105.18 122.26  105.18 0.98 
1 1 1 -10 18 16 o 8  165.08  59.60  146.59   67.99  120.33  69.24  4.06    249.24 0.74 
1 1 1 -10 18 17 o 7  167.72  68.70  69.58    77.01  93.54   73.90  32.84   73.90  0.46 
1 1 1 -10 20 1  o 15 606.54  17.04  670.02   182.56 540.16  185.08 98.36   5.08   0.97 
1 1 1 -10 20 2  o 12 441.28  17.90  459.52   55.48  336.28  51.85  166.50  231.85 0.95 
1 1 1 -10 20 3  o 16 449.43  16.03  410.04   110.01 417.00  98.96  16.08   278.96 0.95 
1 1 1 -10 20 4  o 1  104.66  32.34  174.33   343.35 51.50   193.52 159.07  193.52 0.27 
1 1 1 -10 20 5  o 19 179.69  22.15  165.81   184.38 52.38   185.59 128.25  5.59   0.65 
1 1 1 -10 20 6  o 1  259.12  15.94  61.73    21.61  135.40  103.73 82.41   103.73 0.36 
1 1 1 -10 20 7  o 9  240.25  23.05  173.99   287.70 180.16  293.51 28.52   113.51 0.81 
1 1 1 -10 20 8  o 4  208.41  22.93  321.57   60.36  49.76   63.62  263.52  243.62 0.87 
1 1 1 -10 20 9  o 3  721.08  15.89  671.73   120.60 718.42  118.53 12.67   118.53 0.99 
1 1 1 -10 20 10 o 8  189.69  55.33  194.87   179.46 112.56  183.52 80.17   3.52   0.80 
1 1 1 -10 20 11 o 12 175.75  36.19  308.97   275.85 39.46   277.89 240.08  97.89  0.91 
1 1 1 -10 20 12 o 2  155.67  42.70  135.59   259.95 110.82  263.43 19.18   83.43  0.77 
1 1 1 -10 20 13 o 3  134.02  46.73  70.50    257.52 65.47   247.51 2.24    247.51 0.48 
1 1 1 -10 20 14 o 7  367.13  29.95  423.94   158.80 356.92  158.36 1.96    338.36 0.97 
1 1 1 -10 20 15 o 10 138.62  52.47  60.57    149.77 54.20   147.60 8.91    147.60 0.36 
1 1 1 -10 20 16 o 6  252.65  58.18  193.57   313.15 278.58  313.76 103.56  313.76 0.90 
1 1 1 -10 22 1  o 19 222.17  14.09  171.92   125.67 136.46  120.05 37.35   120.05 0.53 
1 1 1 -10 22 2  o 6  309.48  15.41  351.38   77.37  193.80  81.38  183.25  261.38 0.92 
1 1 1 -10 22 3  o 3  286.33  17.13  229.50   69.33  266.76  63.03  46.08   63.03  0.85 
1 1 1 -10 22 4  o 4  144.90  24.12  94.16    155.97 13.32   153.21 52.50   333.21 0.27 
1 1 1 -10 22 5  o 14 620.01  15.65  608.18   96.15  630.96  94.98  49.28   94.98  0.98 
1 1 1 -10 22 6  o 1  388.77  14.38  382.67   234.22 333.92  229.50 73.08   49.50  0.95 
1 1 1 -10 22 7  o 5  62.41   26.72  189.26   196.28 141.24  13.50  334.98  13.50  0.42 
1 1 1 -10 22 8  o 3  194.03  44.75  279.14   147.49 85.69   146.15 164.30  326.15 0.87 
1 1 1 -10 22 9  o 18 236.93  19.63  292.48   76.83  169.26  79.25  104.50  259.25 0.93 
1 1 1 -10 22 10 o 3  231.36  22.06  246.91   74.18  211.73  74.98  4.68    254.98 0.93 
1 1 1 -10 22 11 o 2  197.60  29.02  182.33   89.62  182.34  87.95  8.34    87.95  0.90 
1 1 1 -10 22 12 o 16 228.89  27.62  286.74   141.99 171.22  143.10 90.47   323.10 0.95 
1 1 1 -10 22 13 o 4  234.95  38.35  249.72   67.06  215.70  64.76  5.02    244.76 0.93 
1 1 1 -10 22 14 o 9  124.29  46.75  114.10   34.69  56.86   32.64  34.87   212.64 0.60 
1 1 1 -10 22 15 o 6  116.42  50.95  60.72    52.58  31.84   54.92  17.57   234.92 0.35 
1 1 1 -10 24 1  o 11 81.75   24.03  207.04   291.38 106.93  115.63 288.69  115.63 0.46 
1 1 1 -10 24 2  o 9  139.43  15.55  98.60    308.84 21.37   335.71 38.78   155.71 0.29 
1 1 1 -10 24 3  o 16 104.32  27.56  146.98   59.30  33.92   243.45 157.12  243.45 0.43 
1 1 1 -10 24 4  o 18 247.04  15.37  174.71   35.07  238.24  45.97  54.30   45.97  0.85 
1 1 1 -10 24 5  o 10 279.26  14.19  220.65   102.53 274.47  105.83 37.73   105.83 0.92 
1 1 1 -10 24 6  o 7  375.32  29.10  361.16   89.79  377.82  87.12  33.77   87.12  0.96 
1 1 1 -10 24 7  o 10 63.55   28.16  38.74    37.05  16.95   240.08 49.49   240.08 0.12 
1 1 1 -10 24 8  o 17 319.95  17.94  282.27   181.98 347.48  180.89 82.29   180.89 0.96 
1 1 1 -10 24 9  o 3  296.35  21.05  266.92   273.15 322.33  272.42 78.21   272.42 0.96 
1 1 1 -10 24 10 o 16 97.28   35.60  52.82    331.84 15.99   321.72 36.79   141.72 0.35 
1 1 1 -10 24 11 o 11 198.83  25.68  158.32   198.20 216.89  200.04 89.98   200.04 0.86 
1 1 1 -10 24 12 o 15 129.12  39.41  131.32   81.68  70.12   81.30  40.62   261.30 0.70 
1 1 1 -10 24 13 o 4  321.44  24.45  368.70   0.70   304.44  0.26   15.23   180.26 0.97 
1 1 1 -10 24 14 o 14 102.32  42.35  109.83   258.29 20.54   261.42 83.05   81.42  0.61 
1 1 1 -10 26 1  o 17 181.15  31.96  186.55   195.96 130.83  199.12 43.50   19.12  0.84 
1 1 1 -10 26 2  o 12 335.76  28.44  266.28   182.11 383.86  181.40 131.34  181.40 0.95 
1 1 1 -10 26 3  o 4  319.27  14.23  252.20   96.68  350.32  93.09  93.13   93.09  0.95 
1 1 1 -10 26 4  o 15 187.26  18.14  79.43    47.88  170.16  52.52  103.49  52.52  0.63 
1 1 1 -10 26 5  o 16 188.80  14.99  213.28   341.44 137.71  343.10 66.06   163.10 0.90 
1 1 1 -10 26 6  o 6  277.81  13.36  264.68   265.58 271.69  265.59 12.81   265.59 0.95 
1 1 1 -10 26 7  o 6  198.23  20.15  251.45   136.51 145.50  133.49 78.17   313.49 0.93 
1 1 1 -10 26 8  o 3  304.98  13.91  299.04   148.02 322.05  148.65 56.06   148.65 0.96 
1 1 1 -10 26 9  o 8  120.67  30.42  96.01    215.65 63.01   216.23 20.94   36.23  0.61 
1 1 1 -10 26 10 o 18 166.56  24.85  191.99   268.53 121.15  266.59 52.39   86.59  0.88 
1 1 1 -10 26 11 f 0  83.00   33.84  35.85    149.94 30.78   148.25 0.00    0.00   0.00 
1 1 1 -10 26 12 o 7  290.24  21.38  283.57   9.58   301.85  10.63  45.78   10.63  0.96 
1 1 1 -10 28 1  o 7  178.18  15.45  218.35   314.74 128.12  321.07 68.61   141.07 0.91 
1 1 1 -10 28 2  o 1  60.41   21.67  71.09    343.04 24.27   165.89 82.47   165.89 0.28 
1 1 1 -10 28 3  o 7  144.48  16.04  168.65   306.13 93.33   306.46 61.80   126.46 0.86 
1 1 1 -10 28 4  o 9  278.65  12.74  237.82   192.04 315.91  192.68 101.67  192.68 0.95 
1 1 1 -10 28 5  o 18 274.52  11.26  223.63   106.46 324.90  105.22 130.86  105.22 0.95 
1 1 1 -10 28 6  o 14 74.07   27.04  84.30    304.00 19.20   121.39 104.61  121.39 0.45 
1 1 1 -10 28 7  o 4  139.21  20.52  153.24   275.98 91.91   274.72 44.23   94.72  0.82 
1 1 1 -10 28 8  o 12 54.08   24.70  126.19   157.56 60.27   339.76 166.00  339.76 0.42 
1 1 1 -10 28 9  o 4  132.36  25.30  153.31   101.32 82.31   99.31  45.76   279.31 0.79 
1 1 1 -10 28 10 o 7  161.74  22.42  81.78    83.88  156.89  86.93  81.12   86.93  0.72 
1 1 1 -10 30 1  o 1  315.51  13.58  247.76   209.36 381.86  208.45 159.47  208.45 0.96 
1 1 1 -10 30 2  o 16 90.05   16.71  111.49   160.05 7.65    160.48 94.11   340.48 0.61 
1 1 1 -10 30 3  o 8  248.96  11.99  221.62   283.51 274.27  283.53 81.63   283.53 0.94 
1 1 1 -10 30 4  o 3  267.22  11.57  253.29   358.01 290.01  354.51 72.53   354.51 0.95 
1 1 1 -10 30 5  o 14 175.91  15.43  168.25   324.24 163.25  322.00 16.86   322.00 0.88 
1 1 1 -10 30 6  o 18 89.84   24.55  95.81    39.19  11.47   38.10  71.55   218.10 0.53 
1 1 1 -10 30 7  o 12 163.32  14.95  37.48    7.02   115.47  13.36  80.31   13.36  0.46 
1 1 1 -10 30 8  o 4  101.14  25.62  133.80   269.16 25.84   269.40 89.93   89.40  0.70 
1 1 1 -10 32 1  o 12 107.49  15.71  60.80    135.46 45.33   135.67 7.24    315.67 0.46 
1 1 1 -10 32 2  o 12 95.86   18.06  140.16   17.57  11.48   20.10  116.86  200.10 0.73 
1 1 1 -10 32 3  o 7  87.77   19.96  20.31    256.33 6.25    259.35 11.01   79.35  0.13 
1 1 1 -10 32 4  f 0  426.22  11.46  415.95   79.27  372.49  78.91  0.00    0.00   0.00 
1 1 1 -10 32 5  o 1  144.87  16.29  195.19   63.23  82.90   63.64  91.00   243.64 0.89 
1 1 1 -9  1  1  o 10 425.34  9.82   274.23   329.79 379.54  313.72 173.18  313.72 0.69 
1 1 1 -9  1  2  o 15 332.21  8.54   479.93   194.73 117.92  212.10 311.86  32.10  0.82 
1 1 1 -9  1  3  f 0  782.25  18.59  990.82   159.15 637.04  137.56 0.00    0.00   0.00 
1 1 1 -9  1  4  o 18 585.14  15.46  103.25   126.07 620.99  236.32 169.62  236.32 0.92 
1 1 1 -9  1  5  o 12 974.60  19.38  1234.35  313.30 1109.05 309.64 321.01  309.64 0.97 
1 1 1 -9  1  6  o 6  105.85  37.54  279.18   328.17 22.00   178.08 52.70   178.08 0.04 
1 1 1 -9  1  7  o 13 466.45  18.97  717.67   7.62   428.17  343.36 12.24   343.36 0.90 
1 1 1 -9  1  8  o 3  103.36  39.50  321.88   273.32 179.24  123.36 440.73  123.36 0.40 
1 1 1 -9  1  9  o 5  499.23  20.62  558.82   5.51   468.14  2.86   8.74    182.86 0.95 
1 1 1 -9  1  10 o 14 237.17  39.25  132.87   46.35  104.88  12.27  144.69  192.27 0.75 
1 1 1 -9  1  11 o 10 130.40  51.49  197.02   332.35 81.93   159.76 265.23  159.76 0.39 
1 1 1 -9  1  12 o 14 295.13  107.76 247.10   31.94  156.03  11.02  126.41  191.02 0.74 
1 1 1 -9  1  13 o 7  677.56  32.09  562.60   177.16 732.54  177.04 146.44  177.04 0.97 
1 1 1 -9  1  14 o 13 689.41  35.77  666.26   234.67 650.82  235.28 50.81   55.28  0.98 
1 1 1 -9  1  15 o 17 166.10  70.22  31.98    241.17 10.78   248.20 14.01   68.20  0.11 
1 1 1 -9  1  16 o 5  404.85  71.25  395.99   143.51 369.22  139.14 35.02   319.14 0.96 
1 1 1 -9  1  17 o 1  239.08  87.05  188.95   20.07  201.98  21.40  6.95    21.40  0.83 
1 1 1 -9  1  18 o 14 185.67  83.08  116.18   351.16 122.65  345.61 16.75   345.61 0.62 
1 1 1 -9  1  19 o 14 178.27  80.25  46.01    337.76 66.66   345.33 22.69   345.33 0.31 
1 1 1 -9  1  20 o 7  218.46  101.67 73.93    346.11 112.75  344.22 50.44   344.22 0.40 
1 1 1 -9  3  1  o 9  72.82   18.81  435.39   95.74  245.81  206.08 523.87  206.08 0.22 
1 1 1 -9  3  2  o 7  43.49   18.48  1013.02  70.97  1194.26 238.72 2433.80 238.72 0.52 
1 1 1 -9  3  3  o 15 911.22  17.39  849.10   78.44  1224.79 49.96  713.25  49.96  0.95 
1 1 1 -9  3  4  o 8  619.28  16.88  903.89   189.48 635.73  214.45 115.79  214.45 0.93 
1 1 1 -9  3  5  o 10 580.96  21.51  1110.93  239.44 671.14  209.76 292.00  209.76 0.90 
1 1 1 -9  3  6  f 0  536.83  15.33  757.72   267.17 703.97  263.75 0.00    0.00   0.00 
1 1 1 -9  3  7  o 3  261.84  27.12  585.51   313.57 65.91   317.88 274.37  137.88 0.78 
1 1 1 -9  3  8  o 14 514.56  21.95  754.83   340.28 525.06  340.04 90.39   340.04 0.93 
1 1 1 -9  3  9  o 1  829.15  24.57  649.55   314.95 818.19  304.57 8.04    304.57 0.98 
1 1 1 -9  3  10 o 18 450.65  24.78  483.10   301.69 334.96  299.63 182.44  119.63 0.95 
1 1 1 -9  3  11 o 1  624.29  27.59  721.42   207.69 566.06  208.96 74.04   28.96  0.97 
1 1 1 -9  3  12 o 14 318.86  34.84  369.72   199.97 205.78  203.60 150.19  23.60  0.88 
1 1 1 -9  3  13 o 18 661.52  27.89  635.93   171.58 619.75  171.42 52.95   351.42 0.98 
1 1 1 -9  3  14 o 18 426.59  41.27  384.92   219.23 432.65  212.27 63.93   212.27 0.94 
1 1 1 -9  3  15 o 3  227.05  75.19  381.03   329.55 50.71   329.84 290.84  149.84 0.86 
1 1 1 -9  3  16 o 12 300.14  63.15  260.22   6.13   298.47  6.30   50.98   6.30   0.91 
1 1 1 -9  3  17 o 2  231.57  92.22  273.11   354.65 142.53  356.88 115.14  176.88 0.86 
1 1 1 -9  3  18 o 10 168.36  74.73  94.66    295.00 102.30  296.66 0.15    116.66 0.61 
1 1 1 -9  3  19 o 4  193.12  87.87  211.40   261.11 120.01  259.91 60.78   79.91  0.78 
1 1 1 -9  3  20 o 8  188.75  89.26  120.33   176.02 122.21  177.69 12.24   177.69 0.62 
1 1 1 -9  5  1  o 8  809.83  18.38  879.73   166.86 827.16  158.70 94.69   158.70 0.96 
1 1 1 -9  5  2  o 9  72.74   18.80  82.46    8.63   100.30  228.99 214.73  228.99 0.10 
1 1 1 -9  5  3  o 17 167.85  8.45   775.12   49.17  47.42   299.75 184.98  299.75 0.27 
1 1 1 -9  5  4  o 2  345.44  17.00  723.51   110.18 248.28  145.82 29.86   145.82 0.68 
1 1 1 -9  5  5  o 3  496.76  15.42  715.28   235.55 486.81  177.45 81.42   177.45 0.90 
1 1 1 -9  5  6  o 3  442.18  18.28  63.11    86.53  410.61  209.29 42.96   209.29 0.88 
1 1 1 -9  5  7  o 12 391.18  22.03  454.96   166.18 348.63  161.08 21.37   161.08 0.86 
1 1 1 -9  5  8  o 16 510.34  18.09  755.47   7.87   439.54  18.64  89.06   198.64 0.95 
1 1 1 -9  5  9  o 7  138.96  40.58  199.23   88.65  47.96   303.18 215.73  303.18 0.43 
1 1 1 -9  5  10 o 3  796.55  21.94  1034.33  100.89 618.44  99.11  329.59  279.11 0.98 
1 1 1 -9  5  11 o 2  886.56  35.38  823.35   149.88 956.86  149.73 176.46  149.73 0.98 
1 1 1 -9  5  12 o 14 540.19  29.89  464.03   262.28 541.12  267.39 51.51   267.39 0.95 
1 1 1 -9  5  13 o 5  497.88  36.53  408.70   229.34 509.86  224.37 70.65   224.37 0.95 
1 1 1 -9  5  14 o 4  360.41  48.57  320.19   294.35 356.59  296.15 58.12   296.15 0.91 
1 1 1 -9  5  15 o 12 149.09  62.41  155.12   20.67  17.63   27.79  124.01  207.79 0.53 
1 1 1 -9  5  16 o 1  191.75  70.91  204.36   333.61 106.44  344.66 98.94   164.66 0.81 
1 1 1 -9  5  17 o 5  291.01  84.86  139.17   352.63 333.22  359.04 214.83  359.04 0.78 
1 1 1 -9  5  18 o 2  189.70  83.55  213.32   32.95  115.44  28.37  70.87   208.37 0.80 
1 1 1 -9  5  19 o 16 258.38  90.99  92.28    86.51  224.89  85.62  147.30  85.62  0.59 
1 1 1 -9  5  20 o 7  214.52  99.97  70.24    96.99  113.88  97.48  49.30   97.48  0.42 
1 1 1 -9  7  1  o 11 943.15  22.32  612.74   317.07 1296.30 11.33  789.82  11.33  0.96 
1 1 1 -9  7  2  o 5  192.84  13.97  673.20   132.03 33.70   240.69 230.81  240.69 0.42 
1 1 1 -9  7  3  o 17 309.42  13.35  293.54   164.74 166.72  167.64 120.24  347.64 0.73 
1 1 1 -9  7  4  o 7  629.78  15.82  658.87   68.41  719.43  61.06  268.18  61.06  0.93 
1 1 1 -9  7  5  o 15 179.70  16.74  76.71    59.84  16.52   319.97 126.15  319.97 0.26 
1 1 1 -9  7  6  o 10 626.93  17.52  588.57   109.79 677.63  114.16 167.98  114.16 0.95 
1 1 1 -9  7  7  o 5  122.28  43.45  672.96   213.22 94.11   10.65  269.70  10.65  0.33 
1 1 1 -9  7  8  o 3  154.35  35.55  226.97   7.35   39.65   188.96 240.27  188.96 0.52 
1 1 1 -9  7  9  o 8  791.61  19.61  979.70   92.96  656.83  99.02  242.66  279.02 0.98 
1 1 1 -9  7  10 o 19 965.30  26.40  815.33   274.54 1007.77 281.41 114.36  281.41 0.98 
1 1 1 -9  7  11 o 10 664.75  24.69  534.18   188.34 813.64  187.47 355.81  187.47 0.96
[truncated: 821,417 more chars]
