# Supplementary material for: Rational design of a sensitivity-enhanced tracer for discovering efficient APC–Asef inhibitors
Source: Nat Commun. 2022 Aug 24;13:4961. doi: 10.1038/s41467-022-32612-6 (PMC9402538; doi:10.1038/s41467-022-32612-6)
Supplement: Supplementary file 4 — Source Data [file 41467_2022_32612_MOESM4_ESM.zip › Source Data/7F6M-validation_reports/D_1300022977_val-data-annotate_P1.cif]

data_7F6M

_pdbx_vrpt_database.id    PDB
_pdbx_vrpt_database.code  7F6M
#
_pdbx_vrpt_exptl.ordinal  1
_pdbx_vrpt_exptl.method   x-ray
#
_pdbx_vrpt_summary.entry_id                    7F6M
_pdbx_vrpt_summary.PDB_deposition_date         2021-06-25
_pdbx_vrpt_summary.report_creation_date        2021-07-01:13:45
_pdbx_vrpt_summary.attempted_validation_steps  molprobity,validation-pack,xtriage,eds,mogul,percentiles,writexml,writecif,writepdf
_pdbx_vrpt_summary.ligands_for_buster_report   N
#
loop_
_pdbx_vrpt_entity.id
_pdbx_vrpt_entity.type
_pdbx_vrpt_entity.description
1  polymer      "Adenomatous polyposis coli protein"  
2  polymer      "MAI-516 inhibitor"  
3  non-polymer  GLYCEROL  
4  non-polymer  "SULFATE ION"  
5  non-polymer  DI(HYDROXYETHYL)ETHER  
6  water        water  
#
loop_
_pdbx_vrpt_asym.label_asym_id
_pdbx_vrpt_asym.entity_id
A  1  
B  2  
C  3  
D  3  
E  3  
F  4  
G  4  
H  5  
I  3  
J  3  
K  5  
L  6  
M  6  
#
loop_
_pdbx_vrpt_percentile_list.id
_pdbx_vrpt_percentile_list.range
_pdbx_vrpt_percentile_list.exp_method
1  all  x-ray  
2  2.4  x-ray  
#
loop_
_pdbx_vrpt_percentile_type.id
_pdbx_vrpt_percentile_type.type
1  all_atom_clashscore           
2  Ramachandran_outlier_percent  
3  rotamer_outliers_percent      
4  RSRZ_outliers_percent         
5  R_value_R_free                
#
loop_
_pdbx_vrpt_percentile_conditions.id
_pdbx_vrpt_percentile_conditions.percentile_list_id
_pdbx_vrpt_percentile_conditions.type_id
_pdbx_vrpt_percentile_conditions.rank
_pdbx_vrpt_percentile_conditions.number_entries_total
_pdbx_vrpt_percentile_conditions.res_high
_pdbx_vrpt_percentile_conditions.res_low
 1  1  1  98.43  141614     ?     ?  
 2  2  1  99.20    4398  2.40  2.40  
 3  1  2  24.89  138981     ?     ?  
 4  2  2  36.06    4318  2.40  2.40  
 5  1  3  60.43  138945     ?     ?  
 6  2  3  77.70    4319  2.40  2.40  
 7  1  4  26.85  127900     ?     ?  
 8  2  4  25.56    3811  2.40  2.40  
 9  1  5  27.11  130704     ?     ?  
10  2  5  40.59    3907  2.40  2.40  
#
loop_
_pdbx_vrpt_percentile_entity_view.ordinal
_pdbx_vrpt_percentile_entity_view.conditions_id
_pdbx_vrpt_percentile_entity_view.type_id
_pdbx_vrpt_percentile_entity_view.label_asym_id
_pdbx_vrpt_percentile_entity_view.PDB_model_num
_pdbx_vrpt_percentile_entity_view.entity_id
_pdbx_vrpt_percentile_entity_view.auth_asym_id
_pdbx_vrpt_percentile_entity_view.rank
 1  3  2  A  1  1  A   24.89  
 2  4  2  A  1  1  A   36.06  
 3  5  3  A  1  1  A   60.43  
 4  6  3  A  1  1  A   77.70  
 5  7  4  A  1  1  A   26.10  
 6  8  4  A  1  1  A   24.82  
 7  3  2  B  1  2  B  100.00  
 8  4  2  B  1  2  B  100.00  
 9  5  3  B  1  2  B  100.00  
10  6  3  B  1  2  B  100.00  
11  7  4  B  1  2  B  100.00  
12  8  4  B  1  2  B  100.00  
#
loop_
_pdbx_vrpt_summary_entity_geometry.ordinal
_pdbx_vrpt_summary_entity_geometry.PDB_model_num
_pdbx_vrpt_summary_entity_geometry.entity_id
_pdbx_vrpt_summary_entity_geometry.label_asym_id
_pdbx_vrpt_summary_entity_geometry.auth_asym_id
_pdbx_vrpt_summary_entity_geometry.angles_RMSZ
_pdbx_vrpt_summary_entity_geometry.bonds_RMSZ
_pdbx_vrpt_summary_entity_geometry.num_bonds_RMSZ
_pdbx_vrpt_summary_entity_geometry.num_angles_RMSZ
 1  1  1  A  A  0.56  0.37  2691  3637  
 2  1  2  B  B  0.63  0.34    53    70  
 3  1  3  C  A     ?     ?     ?     ?  
 4  1  3  D  A     ?     ?     ?     ?  
 5  1  3  E  A     ?     ?     ?     ?  
 6  1  4  F  A     ?     ?     ?     ?  
 7  1  4  G  A     ?     ?     ?     ?  
 8  1  5  H  A     ?     ?     ?     ?  
 9  1  3  I  B     ?     ?     ?     ?  
10  1  3  J  B     ?     ?     ?     ?  
11  1  5  K  B     ?     ?     ?     ?  
12  1  6  L  A     ?     ?     ?     ?  
13  1  6  M  B     ?     ?     ?     ?  
#
_pdbx_vrpt_summary_geometry.ordinal                        1
_pdbx_vrpt_summary_geometry.percent_ramachandran_outliers  0.58
_pdbx_vrpt_summary_geometry.percent_rotamer_outliers       1.70
_pdbx_vrpt_summary_geometry.clashscore                     0.54
_pdbx_vrpt_summary_geometry.num_H_reduce                   2760
_pdbx_vrpt_summary_geometry.num_bonds_RMSZ                 2744
_pdbx_vrpt_summary_geometry.bonds_RMSZ                     0.37
_pdbx_vrpt_summary_geometry.num_angles_RMSZ                3707
_pdbx_vrpt_summary_geometry.angles_RMSZ                    0.56
#
_pdbx_vrpt_summary_diffraction.exp_method                x-ray
_pdbx_vrpt_summary_diffraction.ordinal                   1
_pdbx_vrpt_summary_diffraction.Babinet_b                 117.252
_pdbx_vrpt_summary_diffraction.bulk_solvent_b            40.740
_pdbx_vrpt_summary_diffraction.Wilson_B_estimate         30.745
_pdbx_vrpt_summary_diffraction.I_over_sigma              3.44(2.39A)
_pdbx_vrpt_summary_diffraction.num_miller_indices        13723
_pdbx_vrpt_summary_diffraction.Babinet_k                 0.111
_pdbx_vrpt_summary_diffraction.bulk_solvent_k            0.379
_pdbx_vrpt_summary_diffraction.Padilla_Yeates_L_mean     0.502
_pdbx_vrpt_summary_diffraction.Padilla_Yeates_L2_mean    0.337
_pdbx_vrpt_summary_diffraction.Fo_Fc_correlation         0.918
_pdbx_vrpt_summary_diffraction.DCC_R                     0.22
_pdbx_vrpt_summary_diffraction.DCC_Rfree                 0.26
_pdbx_vrpt_summary_diffraction.EDS_R                     0.22
_pdbx_vrpt_summary_diffraction.EDS_res_high              2.40
_pdbx_vrpt_summary_diffraction.EDS_res_low               43.73
_pdbx_vrpt_summary_diffraction.Wilson_B_aniso            "[31.297,32.470,28.613,0.000,0.603,0.000]"
_pdbx_vrpt_summary_diffraction.data_anisotropy           0.125
_pdbx_vrpt_summary_diffraction.trans_NCS_details         "The largest off-origin peak in the Patterson function is 6.29% of the height of the origin peak. No significant pseudotranslation is detected."
_pdbx_vrpt_summary_diffraction.B_factor_type             FULL
_pdbx_vrpt_summary_diffraction.acentric_outliers         1
_pdbx_vrpt_summary_diffraction.centric_outliers          0
_pdbx_vrpt_summary_diffraction.data_completeness         98.95
_pdbx_vrpt_summary_diffraction.number_reflns_R_free      721
_pdbx_vrpt_summary_diffraction.percent_free_reflections  5.25
_pdbx_vrpt_summary_diffraction.percent_RSRZ_outliers     5.17
_pdbx_vrpt_summary_diffraction.PDB_resolution_high       2.40
_pdbx_vrpt_summary_diffraction.PDB_resolution_low        59.95
_pdbx_vrpt_summary_diffraction.PDB_R                     0.21
_pdbx_vrpt_summary_diffraction.PDB_Rfree                 0.26
#
loop_
_pdbx_vrpt_model_instance.id
_pdbx_vrpt_model_instance.PDB_model_num
_pdbx_vrpt_model_instance.entity_id
_pdbx_vrpt_model_instance.label_asym_id
_pdbx_vrpt_model_instance.label_seq_id
_pdbx_vrpt_model_instance.label_comp_id
_pdbx_vrpt_model_instance.auth_asym_id
_pdbx_vrpt_model_instance.auth_seq_id
_pdbx_vrpt_model_instance.label_alt_id
_pdbx_vrpt_model_instance.PDB_ins_code
_pdbx_vrpt_model_instance.count_clashes
_pdbx_vrpt_model_instance.count_mogul_torsion_outliers
_pdbx_vrpt_model_instance.ligand_of_interest
  1  1  1  A    1  GLY  A  399  .  ?        ?     ?  ?     
  2  1  1  A    2  HIS  A  400  .  ?        ?     ?  ?     
  3  1  1  A    3  HIS  A  401  .  ?        ?     ?  ?     
  4  1  1  A    4  HIS  A  402  .  ?        ?     ?  ?     
  5  1  1  A    5  HIS  A  403  .  ?        ?     ?  ?     
  6  1  1  A    6  HIS  A  404  .  ?        ?     ?  ?     
  7  1  1  A    7  HIS  A  405  .  ?        ?     ?  ?     
  8  1  1  A    8  MET  A  406  .  ?        ?     ?  ?     
  9  1  1  A    9  LEU  A  407  .  ?        ?     ?  ?     
 10  1  1  A   10  HIS  A  408  .  ?        ?     ?  ?     
 11  1  1  A   11  LEU  A  409  .  ?        ?     ?  ?     
 12  1  1  A   12  LEU  A  410  .  ?        ?     ?  ?     
 13  1  1  A   13  GLU  A  411  .  ?        ?     ?  ?     
 14  1  1  A   14  GLN  A  412  .  ?        ?     ?  ?     
 15  1  1  A   15  ILE  A  413  .  ?        ?     ?  ?     
 16  1  1  A   16  ARG  A  414  .  ?        ?     ?  ?     
 17  1  1  A   17  ALA  A  415  .  ?        ?     ?  ?     
 18  1  1  A   18  TYR  A  416  .  ?        ?     ?  ?     
 19  1  1  A   19  CYS  A  417  .  ?        1     ?  ?     
 20  1  1  A   20  GLU  A  418  .  ?        ?     ?  ?     
 21  1  1  A   21  THR  A  419  .  ?        ?     ?  ?     
 22  1  1  A   22  CYS  A  420  .  ?        ?     ?  ?     
 23  1  1  A   23  TRP  A  421  .  ?        1     ?  ?     
 24  1  1  A   24  GLU  A  422  .  ?        ?     ?  ?     
 25  1  1  A   25  TRP  A  423  .  ?        ?     ?  ?     
 26  1  1  A   26  GLN  A  424  .  ?        ?     ?  ?     
 27  1  1  A   27  GLU  A  425  .  ?        ?     ?  ?     
 28  1  1  A   28  ALA  A  426  .  ?        ?     ?  ?     
 29  1  1  A   29  HIS  A  427  .  ?        ?     ?  ?     
 30  1  1  A   30  GLU  A  428  .  ?        ?     ?  ?     
 31  1  1  A   31  PRO  A  429  .  ?        ?     ?  ?     
 32  1  1  A   32  GLY  A  430  .  ?        ?     ?  ?     
 33  1  1  A   33  MET  A  431  .  ?        ?     ?  ?     
 34  1  1  A   34  ASP  A  432  .  ?        ?     ?  ?     
 35  1  1  A   35  GLN  A  433  .  ?        ?     ?  ?     
 36  1  1  A   36  ASP  A  434  .  ?        ?     ?  ?     
 37  1  1  A   37  LYS  A  435  .  ?        ?     ?  ?     
 38  1  1  A   38  ASN  A  436  .  ?        ?     ?  ?     
 39  1  1  A   39  PRO  A  437  .  ?        ?     ?  ?     
 40  1  1  A   40  MET  A  438  .  ?        ?     ?  ?     
 41  1  1  A   41  PRO  A  439  .  ?        ?     ?  ?     
 42  1  1  A   42  ALA  A  440  .  ?        ?     ?  ?     
 43  1  1  A   43  PRO  A  441  .  ?        ?     ?  ?     
 44  1  1  A   44  VAL  A  442  .  ?        ?     ?  ?     
 45  1  1  A   45  GLU  A  443  .  ?        ?     ?  ?     
 46  1  1  A   46  HIS  A  444  .  ?        ?     ?  ?     
 47  1  1  A   47  GLN  A  445  .  ?        ?     ?  ?     
 48  1  1  A   48  ILE  A  446  .  ?        ?     ?  ?     
 49  1  1  A   49  CYS  A  447  .  ?        ?     ?  ?     
 50  1  1  A   50  PRO  A  448  .  ?        ?     ?  ?     
 51  1  1  A   51  ALA  A  449  .  ?        ?     ?  ?     
 52  1  1  A   52  VAL  A  450  .  ?        ?     ?  ?     
 53  1  1  A   53  CYS  A  451  .  ?        ?     ?  ?     
 54  1  1  A   54  VAL  A  452  .  ?        ?     ?  ?     
 55  1  1  A   55  LEU  A  453  .  ?        ?     ?  ?     
 56  1  1  A   56  MET  A  454  .  ?        ?     ?  ?     
 57  1  1  A   57  LYS  A  455  .  ?        ?     ?  ?     
 58  1  1  A   58  LEU  A  456  .  ?        1     ?  ?     
 59  1  1  A   59  SER  A  457  .  ?        ?     ?  ?     
 60  1  1  A   60  PHE  A  458  .  ?        ?     ?  ?     
 61  1  1  A   61  ASP  A  459  .  ?        ?     ?  ?     
 62  1  1  A   62  GLU  A  460  .  ?        ?     ?  ?     
 63  1  1  A   63  GLU  A  461  .  ?        ?     ?  ?     
 64  1  1  A   64  HIS  A  462  .  ?        1     ?  ?     
 65  1  1  A   65  ARG  A  463  .  ?        ?     ?  ?     
 66  1  1  A   66  HIS  A  464  .  ?        ?     ?  ?     
 67  1  1  A   67  ALA  A  465  .  ?        ?     ?  ?     
 68  1  1  A   68  MET  A  466  .  ?        ?     ?  ?     
 69  1  1  A   69  ASN  A  467  .  ?        ?     ?  ?     
 70  1  1  A   70  GLU  A  468  .  ?        ?     ?  ?     
 71  1  1  A   71  LEU  A  469  .  ?        ?     ?  ?     
 72  1  1  A   72  GLY  A  470  .  ?        ?     ?  ?     
 73  1  1  A   73  GLY  A  471  .  ?        ?     ?  ?     
 74  1  1  A   74  LEU  A  472  .  ?        ?     ?  ?     
 75  1  1  A   75  GLN  A  473  .  ?        ?     ?  ?     
 76  1  1  A   76  ALA  A  474  .  ?        ?     ?  ?     
 77  1  1  A   77  ILE  A  475  .  ?        ?     ?  ?     
 78  1  1  A   78  ALA  A  476  .  ?        ?     ?  ?     
 79  1  1  A   79  GLU  A  477  .  ?        ?     ?  ?     
 80  1  1  A   80  LEU  A  478  .  ?        ?     ?  ?     
 81  1  1  A   81  LEU  A  479  .  ?        ?     ?  ?     
 82  1  1  A   82  GLN  A  480  .  ?        ?     ?  ?     
 83  1  1  A   83  VAL  A  481  .  ?        ?     ?  ?     
 84  1  1  A   84  ASP  A  482  .  ?        ?     ?  ?     
 85  1  1  A   85  CYS  A  483  .  ?        ?     ?  ?     
 86  1  1  A   86  GLU  A  484  .  ?        ?     ?  ?     
 87  1  1  A   87  MET  A  485  .  ?        ?     ?  ?     
 88  1  1  A   88  TYR  A  486  .  ?        ?     ?  ?     
 89  1  1  A   89  GLY  A  487  .  ?        ?     ?  ?     
 90  1  1  A   90  LEU  A  488  .  ?        ?     ?  ?     
 91  1  1  A   91  THR  A  489  .  ?        ?     ?  ?     
 92  1  1  A   92  ASN  A  490  .  ?        ?     ?  ?     
 93  1  1  A   93  ASP  A  491  .  ?        ?     ?  ?     
 94  1  1  A   94  HIS  A  492  .  ?        ?     ?  ?     
 95  1  1  A   95  TYR  A  493  .  ?        ?     ?  ?     
 96  1  1  A   96  SER  A  494  .  ?        ?     ?  ?     
 97  1  1  A   97  ILE  A  495  .  ?        ?     ?  ?     
 98  1  1  A   98  THR  A  496  .  ?        ?     ?  ?     
 99  1  1  A   99  LEU  A  497  .  ?        ?     ?  ?     
100  1  1  A  100  ARG  A  498  .  ?        ?     ?  ?     
101  1  1  A  101  ARG  A  499  .  ?        ?     ?  ?     
102  1  1  A  102  TYR  A  500  .  ?        ?     ?  ?     
103  1  1  A  103  ALA  A  501  .  ?        ?     ?  ?     
104  1  1  A  104  GLY  A  502  .  ?        ?     ?  ?     
105  1  1  A  105  MET  A  503  .  ?        ?     ?  ?     
106  1  1  A  106  ALA  A  504  .  ?        ?     ?  ?     
107  1  1  A  107  LEU  A  505  .  ?        ?     ?  ?     
108  1  1  A  108  THR  A  506  .  ?        ?     ?  ?     
109  1  1  A  109  ASN  A  507  .  ?        ?     ?  ?     
110  1  1  A  110  LEU  A  508  .  ?        ?     ?  ?     
111  1  1  A  111  THR  A  509  .  ?        ?     ?  ?     
112  1  1  A  112  PHE  A  510  .  ?        ?     ?  ?     
113  1  1  A  113  GLY  A  511  .  ?        ?     ?  ?     
114  1  1  A  114  ASP  A  512  .  ?        ?     ?  ?     
115  1  1  A  115  VAL  A  513  .  ?        ?     ?  ?     
116  1  1  A  116  ALA  A  514  .  ?        ?     ?  ?     
117  1  1  A  117  ASN  A  515  .  ?        ?     ?  ?     
118  1  1  A  118  LYS  A  516  .  ?        ?     ?  ?     
119  1  1  A  119  ALA  A  517  .  ?        ?     ?  ?     
120  1  1  A  120  THR  A  518  .  ?        ?     ?  ?     
121  1  1  A  121  LEU  A  519  .  ?        ?     ?  ?     
122  1  1  A  122  CYS  A  520  .  ?        ?     ?  ?     
123  1  1  A  123  SER  A  521  .  ?        ?     ?  ?     
124  1  1  A  124  MET  A  522  .  ?        ?     ?  ?     
125  1  1  A  125  LYS  A  523  .  ?        ?     ?  ?     
126  1  1  A  126  GLY  A  524  .  ?        ?     ?  ?     
127  1  1  A  127  CYS  A  525  .  ?        ?     ?  ?     
128  1  1  A  128  MET  A  526  .  ?        ?     ?  ?     
129  1  1  A  129  ARG  A  527  .  ?        ?     ?  ?     
130  1  1  A  130  ALA  A  528  .  ?        ?     ?  ?     
131  1  1  A  131  LEU  A  529  .  ?        ?     ?  ?     
132  1  1  A  132  VAL  A  530  .  ?        ?     ?  ?     
133  1  1  A  133  ALA  A  531  .  ?        ?     ?  ?     
134  1  1  A  134  GLN  A  532  .  ?        ?     ?  ?     
135  1  1  A  135  LEU  A  533  .  ?        ?     ?  ?     
136  1  1  A  136  LYS  A  534  .  ?        ?     ?  ?     
137  1  1  A  137  SER  A  535  .  ?        ?     ?  ?     
138  1  1  A  138  GLU  A  536  .  ?        ?     ?  ?     
139  1  1  A  139  SER  A  537  .  ?        ?     ?  ?     
140  1  1  A  140  GLU  A  538  .  ?        ?     ?  ?     
141  1  1  A  141  ASP  A  539  .  ?        ?     ?  ?     
142  1  1  A  142  LEU  A  540  .  ?        ?     ?  ?     
143  1  1  A  143  GLN  A  541  .  ?        ?     ?  ?     
144  1  1  A  144  GLN  A  542  .  ?        ?     ?  ?     
145  1  1  A  145  VAL  A  543  .  ?        ?     ?  ?     
146  1  1  A  146  ILE  A  544  .  ?        ?     ?  ?     
147  1  1  A  147  ALA  A  545  .  ?        ?     ?  ?     
148  1  1  A  148  SER  A  546  .  ?        ?     ?  ?     
149  1  1  A  149  VAL  A  547  .  ?        ?     ?  ?     
150  1  1  A  150  LEU  A  548  .  ?        ?     ?  ?     
151  1  1  A  151  ARG  A  549  .  ?        ?     ?  ?     
152  1  1  A  152  ASN  A  550  .  ?        ?     ?  ?     
153  1  1  A  153  LEU  A  551  .  ?        ?     ?  ?     
154  1  1  A  154  SER  A  552  .  ?        ?     ?  ?     
155  1  1  A  155  TRP  A  553  .  ?        ?     ?  ?     
156  1  1  A  156  ARG  A  554  .  ?        ?     ?  ?     
157  1  1  A  157  ALA  A  555  .  ?        ?     ?  ?     
158  1  1  A  158  ASP  A  556  .  ?        ?     ?  ?     
159  1  1  A  159  VAL  A  557  .  ?        ?     ?  ?     
160  1  1  A  160  ASN  A  558  .  ?        ?     ?  ?     
161  1  1  A  161  SER  A  559  .  ?        ?     ?  ?     
162  1  1  A  162  LYS  A  560  .  ?        ?     ?  ?     
163  1  1  A  163  LYS  A  561  .  ?        ?     ?  ?     
164  1  1  A  164  THR  A  562  .  ?        ?     ?  ?     
165  1  1  A  165  LEU  A  563  .  ?        ?     ?  ?     
166  1  1  A  166  ARG  A  564  .  ?        ?     ?  ?     
167  1  1  A  167  GLU  A  565  .  ?        ?     ?  ?     
168  1  1  A  168  VAL  A  566  .  ?        ?     ?  ?     
169  1  1  A  169  GLY  A  567  .  ?        ?     ?  ?     
170  1  1  A  170  SER  A  568  .  ?        ?     ?  ?     
171  1  1  A  171  VAL  A  569  .  ?        ?     ?  ?     
172  1  1  A  172  LYS  A  570  .  ?        ?     ?  ?     
173  1  1  A  173  ALA  A  571  .  ?        ?     ?  ?     
174  1  1  A  174  LEU  A  572  .  ?        ?     ?  ?     
175  1  1  A  175  MET  A  573  .  ?        ?     ?  ?     
176  1  1  A  176  GLU  A  574  .  ?        ?     ?  ?     
177  1  1  A  177  CYS  A  575  .  ?        ?     ?  ?     
178  1  1  A  178  ALA  A  576  .  ?        ?     ?  ?     
179  1  1  A  179  LEU  A  577  .  ?        ?     ?  ?     
180  1  1  A  180  GLU  A  578  .  ?        ?     ?  ?     
181  1  1  A  181  VAL  A  579  .  ?        ?     ?  ?     
182  1  1  A  182  LYS  A  580  .  ?        ?     ?  ?     
183  1  1  A  183  LYS  A  581  .  ?        ?     ?  ?     
184  1  1  A  184  GLU  A  582  .  ?        ?     ?  ?     
185  1  1  A  185  SER  A  583  .  ?        ?     ?  ?     
186  1  1  A  186  THR  A  584  .  ?        ?     ?  ?     
187  1  1  A  187  LEU  A  585  .  ?        ?     ?  ?     
188  1  1  A  188  LYS  A  586  .  ?        ?     ?  ?     
189  1  1  A  189  SER  A  587  .  ?        ?     ?  ?     
190  1  1  A  190  VAL  A  588  .  ?        ?     ?  ?     
191  1  1  A  191  LEU  A  589  .  ?        ?     ?  ?     
192  1  1  A  192  SER  A  590  .  ?        ?     ?  ?     
193  1  1  A  193  ALA  A  591  .  ?        ?     ?  ?     
194  1  1  A  194  LEU  A  592  .  ?        ?     ?  ?     
195  1  1  A  195  TRP  A  593  .  ?        ?     ?  ?     
196  1  1  A  196  ASN  A  594  .  ?        ?     ?  ?     
197  1  1  A  197  LEU  A  595  .  ?        ?     ?  ?     
198  1  1  A  198  SER  A  596  .  ?        ?     ?  ?     
199  1  1  A  199  ALA  A  597  .  ?        ?     ?  ?     
200  1  1  A  200  HIS  A  598  .  ?        ?     ?  ?     
201  1  1  A  201  CYS  A  599  .  ?        ?     ?  ?     
202  1  1  A  202  THR  A  600  .  ?        ?     ?  ?     
203  1  1  A  203  GLU  A  601  .  ?        ?     ?  ?     
204  1  1  A  204  ASN  A  602  .  ?        ?     ?  ?     
205  1  1  A  205  LYS  A  603  .  ?        ?     ?  ?     
206  1  1  A  206  ALA  A  604  .  ?        ?     ?  ?     
207  1  1  A  207  ASP  A  605  .  ?        ?     ?  ?     
208  1  1  A  208  ILE  A  606  .  ?        ?     ?  ?     
209  1  1  A  209  CYS  A  607  .  ?        ?     ?  ?     
210  1  1  A  210  ALA  A  608  .  ?        ?     ?  ?     
211  1  1  A  211  VAL  A  609  .  ?        ?     ?  ?     
212  1  1  A  212  ASP  A  610  .  ?        ?     ?  ?     
213  1  1  A  213  GLY  A  611  .  ?        ?     ?  ?     
214  1  1  A  214  ALA  A  612  .  ?        ?     ?  ?     
215  1  1  A  215  LEU  A  613  .  ?        ?     ?  ?     
216  1  1  A  216  ALA  A  614  .  ?        ?     ?  ?     
217  1  1  A  217  PHE  A  615  .  ?        ?     ?  ?     
218  1  1  A  218  LEU  A  616  .  ?        ?     ?  ?     
219  1  1  A  219  VAL  A  617  .  ?        ?     ?  ?     
220  1  1  A  220  GLY  A  618  .  ?        ?     ?  ?     
221  1  1  A  221  THR  A  619  .  ?        ?     ?  ?     
222  1  1  A  222  LEU  A  620  .  ?        ?     ?  ?     
223  1  1  A  223  THR  A  621  .  ?        ?     ?  ?     
224  1  1  A  224  TYR  A  622  .  ?        ?     ?  ?     
225  1  1  A  225  ARG  A  623  .  ?        ?     ?  ?     
226  1  1  A  226  SER  A  624  .  ?        ?     ?  ?     
227  1  1  A  227  GLN  A  625  .  ?        ?     ?  ?     
228  1  1  A  228  THR  A  626  .  ?        1     ?  ?     
229  1  1  A  229  ASN  A  627  .  ?        ?     ?  ?     
230  1  1  A  230  THR  A  628  .  ?        1     ?  ?     
231  1  1  A  231  LEU  A  629  .  ?        ?     ?  ?     
232  1  1  A  232  ALA  A  630  .  ?        ?     ?  ?     
233  1  1  A  233  ILE  A  631  .  ?        ?     ?  ?     
234  1  1  A  234  ILE  A  632  .  ?        ?     ?  ?     
235  1  1  A  235  GLU  A  633  .  ?        ?     ?  ?     
236  1  1  A  236  SER  A  634  .  ?        ?     ?  ?     
237  1  1  A  237  GLY  A  635  .  ?        ?     ?  ?     
238  1  1  A  238  GLY  A  636  .  ?        ?     ?  ?     
239  1  1  A  239  GLY  A  637  .  ?        ?     ?  ?     
240  1  1  A  240  ILE  A  638  .  ?        ?     ?  ?     
241  1  1  A  241  LEU  A  639  .  ?        ?     ?  ?     
242  1  1  A  242  ARG  A  640  .  ?        ?     ?  ?     
243  1  1  A  243  ASN  A  641  .  ?        ?     ?  ?     
244  1  1  A  244  VAL  A  642  .  ?        ?     ?  ?     
245  1  1  A  245  SER  A  643  .  ?        ?     ?  ?     
246  1  1  A  246  SER  A  644  .  ?        ?     ?  ?     
247  1  1  A  247  LEU  A  645  .  ?        ?     ?  ?     
248  1  1  A  248  ILE  A  646  .  ?        ?     ?  ?     
249  1  1  A  249  ALA  A  647  .  ?        ?     ?  ?     
250  1  1  A  250  THR  A  648  .  ?        ?     ?  ?     
251  1  1  A  251  ASN  A  649  .  ?        ?     ?  ?     
252  1  1  A  252  GLU  A  650  .  ?        ?     ?  ?     
253  1  1  A  253  ASP  A  651  .  ?        ?     ?  ?     
254  1  1  A  254  HIS  A  652  .  ?        ?     ?  ?     
255  1  1  A  255  ARG  A  653  .  ?        ?     ?  ?     
256  1  1  A  256  GLN  A  654  .  ?        ?     ?  ?     
257  1  1  A  257  ILE  A  655  .  ?        ?     ?  ?     
258  1  1  A  258  LEU  A  656  .  ?        ?     ?  ?     
259  1  1  A  259  ARG  A  657  .  ?        ?     ?  ?     
260  1  1  A  260  GLU  A  658  .  ?        ?     ?  ?     
261  1  1  A  261  ASN  A  659  .  ?        ?     ?  ?     
262  1  1  A  262  ASN  A  660  .  ?        ?     ?  ?     
263  1  1  A  263  CYS  A  661  .  ?        ?     ?  ?     
264  1  1  A  264  LEU  A  662  .  ?        ?     ?  ?     
265  1  1  A  265  GLN  A  663  .  ?        ?     ?  ?     
266  1  1  A  266  THR  A  664  .  ?        ?     ?  ?     
267  1  1  A  267  LEU  A  665  .  ?        ?     ?  ?     
268  1  1  A  268  LEU  A  666  .  ?        ?     ?  ?     
269  1  1  A  269  GLN  A  667  .  ?        ?     ?  ?     
270  1  1  A  270  HIS  A  668  .  ?        ?     ?  ?     
271  1  1  A  271  LEU  A  669  .  ?        ?     ?  ?     
272  1  1  A  272  LYS  A  670  .  ?        ?     ?  ?     
273  1  1  A  273  SER  A  671  .  ?        ?     ?  ?     
274  1  1  A  274  HIS  A  672  .  ?        ?     ?  ?     
275  1  1  A  275  SER  A  673  .  ?        ?     ?  ?     
276  1  1  A  276  LEU  A  674  .  ?        ?     ?  ?     
277  1  1  A  277  THR  A  675  .  ?        ?     ?  ?     
278  1  1  A  278  ILE  A  676  .  ?        ?     ?  ?     
279  1  1  A  279  VAL  A  677  .  ?        ?     ?  ?     
280  1  1  A  280  SER  A  678  .  ?        ?     ?  ?     
281  1  1  A  281  ASN  A  679  .  ?        ?     ?  ?     
282  1  1  A  282  ALA  A  680  .  ?        ?     ?  ?     
283  1  1  A  283  CYS  A  681  .  ?        ?     ?  ?     
284  1  1  A  284  GLY  A  682  .  ?        ?     ?  ?     
285  1  1  A  285  THR  A  683  .  ?        ?     ?  ?     
286  1  1  A  286  LEU  A  684  .  ?        ?     ?  ?     
287  1  1  A  287  TRP  A  685  .  ?        ?     ?  ?     
288  1  1  A  288  ASN  A  686  .  ?        ?     ?  ?     
289  1  1  A  289  LEU  A  687  .  ?        ?     ?  ?     
290  1  1  A  290  SER  A  688  .  ?        ?     ?  ?     
291  1  1  A  291  ALA  A  689  .  ?        ?     ?  ?     
292  1  1  A  292  ARG  A  690  .  ?        ?     ?  ?     
293  1  1  A  293  ASN  A  691  .  ?        ?     ?  ?     
294  1  1  A  294  PRO  A  692  .  ?        ?     ?  ?     
295  1  1  A  295  LYS  A  693  .  ?        ?     ?  ?     
296  1  1  A  296  ASP  A  694  .  ?        ?     ?  ?     
297  1  1  A  297  GLN  A  695  .  ?        ?     ?  ?     
298  1  1  A  298  GLU  A  696  .  ?        ?     ?  ?     
299  1  1  A  299  ALA  A  697  .  ?        ?     ?  ?     
300  1  1  A  300  LEU  A  698  .  ?        ?     ?  ?     
301  1  1  A  301  TRP  A  699  .  ?        ?     ?  ?     
302  1  1  A  302  ASP  A  700  .  ?        ?     ?  ?     
303  1  1  A  303  MET  A  701  .  ?        ?     ?  ?     
304  1  1  A  304  GLY  A  702  .  ?        ?     ?  ?     
305  1  1  A  305  ALA  A  703  .  ?        ?     ?  ?     
306  1  1  A  306  VAL  A  704  .  ?        ?     ?  ?     
307  1  1  A  307  SER  A  705  .  ?        ?     ?  ?     
308  1  1  A  308  MET  A  706  .  ?        ?     ?  ?     
309  1  1  A  309  LEU  A  707  .  ?        ?     ?  ?     
310  1  1  A  310  LYS  A  708  .  ?        ?     ?  ?     
311  1  1  A  311  ASN  A  709  .  ?        ?     ?  ?     
312  1  1  A  312  LEU  A  710  .  ?        ?     ?  ?     
313  1  1  A  313  ILE  A  711  .  ?        ?     ?  ?     
314  1  1  A  314  HIS  A  712  .  ?        ?     ?  ?     
315  1  1  A  315  SER  A  713  .  ?        ?     ?  ?     
316  1  1  A  316  LYS  A  714  .  ?        ?     ?  ?     
317  1  1  A  317  HIS  A  715  .  ?        ?     ?  ?     
318  1  1  A  318  LYS  A  716  .  ?        ?     ?  ?     
319  1  1  A  319  MET  A  717  .  ?        ?     ?  ?     
320  1  1  A  320  ILE  A  718  .  ?        ?     ?  ?     
321  1  1  A  321  ALA  A  719  .  ?        ?     ?  ?     
322  1  1  A  322  MET  A  720  .  ?        ?     ?  ?     
323  1  1  A  323  GLY  A  721  .  ?        ?     ?  ?     
324  1  1  A  324  SER  A  722  .  ?        ?     ?  ?     
325  1  1  A  325  ALA  A  723  .  ?        ?     ?  ?     
326  1  1  A  326  ALA  A  724  .  ?        ?     ?  ?     
327  1  1  A  327  ALA  A  725  .  ?        ?     ?  ?     
328  1  1  A  328  LEU  A  726  .  ?        ?     ?  ?     
329  1  1  A  329  ARG  A  727  .  ?        ?     ?  ?     
330  1  1  A  330  ASN  A  728  .  ?        ?     ?  ?     
331  1  1  A  331  LEU  A  729  .  ?        ?     ?  ?     
332  1  1  A  332  MET  A  730  .  ?        ?     ?  ?     
333  1  1  A  333  ALA  A  731  .  ?        ?     ?  ?     
334  1  1  A  334  ASN  A  732  .  ?        ?     ?  ?     
335  1  1  A  335  ARG  A  733  .  ?        ?     ?  ?     
336  1  1  A  336  PRO  A  734  .  ?        ?     ?  ?     
337  1  1  A  337  ALA  A  735  .  ?        ?     ?  ?     
338  1  1  A  338  LYS  A  736  .  ?        ?     ?  ?     
339  1  1  A  339  TYR  A  737  .  ?        ?     ?  ?     
340  1  1  A  340  LYS  A  738  .  ?        ?     ?  ?     
341  1  1  A  341  ASP  A  739  .  ?        ?     ?  ?     
342  1  2  B    1  ANN  B    0  .  ?        ?     ?  Y     
343  1  2  B    2  ALA  B    1  .  ?        ?     ?  ?     
344  1  2  B    3  GLY  B    2  .  ?        ?     ?  ?     
345  1  2  B    4  GLU  B    3  .  ?        ?     ?  ?     
346  1  2  B    5  SER  B    4  .  ?        ?     ?  ?     
347  1  2  B    6  LEU  B    5  .  ?        ?     ?  ?     
348  1  2  B    7  TYR  B    6  .  ?        ?     ?  ?     
349  1  2  B    8  GLU  B    7  .  ?        ?     ?  ?     
350  1  2  B    9  NH2  B    8  .  ?        ?     ?  ?     
351  1  3  C    .  GOL  A  801  .  ?        ?     ?  ?     
352  1  3  D    .  GOL  A  802  .  ?        ?     2  ?     
353  1  3  E    .  GOL  A  803  .  ?        ?     2  ?     
354  1  4  F    .  SO4  A  804  .  ?        ?     ?  ?     
355  1  4  G    .  SO4  A  805  .  ?        ?     ?  ?     
356  1  5  H    .  PEG  A  806  .  ?        ?     1  ?     
357  1  3  I    .  GOL  B  101  .  ?        ?     2  ?     
358  1  3  J    .  GOL  B  102  .  ?        ?     1  ?     
359  1  5  K    .  PEG  B  103  .  ?        ?     1  ?     
360  1  6  L    .  HOH  A  901  .  ?        ?     ?  ?     
361  1  6  L    .  HOH  A  902  .  ?        ?     ?  ?     
362  1  6  L    .  HOH  A  903  .  ?        ?     ?  ?     
363  1  6  L    .  HOH  A  904  .  ?        ?     ?  ?     
364  1  6  L    .  HOH  A  905  .  ?        ?     ?  ?     
365  1  6  L    .  HOH  A  906  .  ?        ?     ?  ?     
366  1  6  L    .  HOH  A  907  .  ?        ?     ?  ?     
367  1  6  L    .  HOH  A  908  .  ?        ?     ?  ?     
368  1  6  L    .  HOH  A  909  .  ?        ?     ?  ?     
369  1  6  L    .  HOH  A  910  .  ?        ?     ?  ?     
370  1  6  L    .  HOH  A  911  .  ?        ?     ?  ?     
371  1  6  L    .  HOH  A  912  .  ?        ?     ?  ?     
372  1  6  L    .  HOH  A  913  .  ?        ?     ?  ?     
373  1  6  L    .  HOH  A  914  .  ?        ?     ?  ?     
374  1  6  L    .  HOH  A  915  .  ?        ?     ?  ?     
375  1  6  L    .  HOH  A  916  .  ?        ?     ?  ?     
376  1  6  L    .  HOH  A  917  .  ?        ?     ?  ?     
377  1  6  L    .  HOH  A  918  .  ?        ?     ?  ?     
378  1  6  L    .  HOH  A  919  .  ?        ?     ?  ?     
379  1  6  L    .  HOH  A  920  .  ?        ?     ?  ?     
380  1  6  L    .  HOH  A  921  .  ?        ?     ?  ?     
381  1  6  L    .  HOH  A  922  .  ?        ?     ?  ?     
382  1  6  L    .  HOH  A  923  .  ?        ?     ?  ?     
383  1  6  L    .  HOH  A  924  .  ?        ?     ?  ?     
384  1  6  L    .  HOH  A  925  .  ?        ?     ?  ?     
385  1  6  L    .  HOH  A  926  .  ?        ?     ?  ?     
386  1  6  L    .  HOH  A  927  .  ?        ?     ?  ?     
387  1  6  L    .  HOH  A  928  .  ?        ?     ?  ?     
388  1  6  L    .  HOH  A  929  .  ?        ?     ?  ?     
389  1  6  L    .  HOH  A  930  .  ?        ?     ?  ?     
390  1  6  L    .  HOH  A  931  .  ?        ?     ?  ?     
391  1  6  L    .  HOH  A  932  .  ?        ?     ?  ?     
392  1  6  L    .  HOH  A  933  .  ?        ?     ?  ?     
393  1  6  L    .  HOH  A  934  .  ?        ?     ?  ?     
394  1  6  L    .  HOH  A  935  .  ?        ?     ?  ?     
395  1  6  L    .  HOH  A  936  .  ?        ?     ?  ?     
396  1  6  L    .  HOH  A  937  .  ?        ?     ?  ?     
397  1  6  L    .  HOH  A  938  .  ?        ?     ?  ?     
398  1  6  L    .  HOH  A  939  .  ?        ?     ?  ?     
399  1  6  L    .  HOH  A  940  .  ?        ?     ?  ?     
400  1  6  L    .  HOH  A  941  .  ?        ?     ?  ?     
401  1  6  L    .  HOH  A  942  .  ?        ?     ?  ?     
402  1  6  L    .  HOH  A  943  .  ?        ?     ?  ?     
403  1  6  L    .  HOH  A  944  .  ?        ?     ?  ?     
404  1  6  L    .  HOH  A  945  .  ?        ?     ?  ?     
405  1  6  L    .  HOH  A  946  .  ?        ?     ?  ?     
406  1  6  L    .  HOH  A  947  .  ?        ?     ?  ?     
407  1  6  L    .  HOH  A  948  .  ?        ?     ?  ?     
408  1  6  L    .  HOH  A  949  .  ?        ?     ?  ?     
409  1  6  L    .  HOH  A  950  .  ?        ?     ?  ?     
410  1  6  L    .  HOH  A  951  .  ?        ?     ?  ?     
411  1  6  L    .  HOH  A  952  .  ?        ?     ?  ?     
412  1  6  L    .  HOH  A  953  .  ?        ?     ?  ?     
413  1  6  L    .  HOH  A  954  .  ?        ?     ?  ?     
414  1  6  L    .  HOH  A  955  .  ?        ?     ?  ?     
415  1  6  L    .  HOH  A  956  .  ?        ?     ?  ?     
416  1  6  L    .  HOH  A  957  .  ?        ?     ?  ?     
417  1  6  L    .  HOH  A  958  .  ?        ?     ?  ?     
418  1  6  L    .  HOH  A  959  .  ?        ?     ?  ?     
419  1  6  L    .  HOH  A  960  .  ?        ?     ?  ?     
420  1  6  L    .  HOH  A  961  .  ?        ?     ?  ?     
421  1  6  L    .  HOH  A  962  .  ?        ?     ?  ?     
422  1  6  L    .  HOH  A  963  .  ?        ?     ?  ?     
423  1  6  L    .  HOH  A  964  .  ?        ?     ?  ?     
424  1  6  L    .  HOH  A  965  .  ?        ?     ?  ?     
425  1  6  L    .  HOH  A  966  .  ?        ?     ?  ?     
426  1  6  L    .  HOH  A  967  .  ?        ?     ?  ?     
427  1  6  L    .  HOH  A  968  .  ?        ?     ?  ?     
428  1  6  L    .  HOH  A  969  .  ?        ?     ?  ?     
429  1  6  L    .  HOH  A  970  .  ?        ?     ?  ?     
430  1  6  L    .  HOH  A  971  .  ?        ?     ?  ?     
431  1  6  L    .  HOH  A  972  .  ?        ?     ?  ?     
432  1  6  L    .  HOH  A  973  .  ?        ?     ?  ?     
433  1  6  L    .  HOH  A  974  .  ?        ?     ?  ?     
434  1  6  L    .  HOH  A  975  .  ?        ?     ?  ?     
435  1  6  L    .  HOH  A  976  .  ?        ?     ?  ?     
436  1  6  L    .  HOH  A  977  .  ?        ?     ?  ?     
437  1  6  L    .  HOH  A  978  .  ?        ?     ?  ?     
438  1  6  L    .  HOH  A  979  .  ?        ?     ?  ?     
439  1  6  L    .  HOH  A  980  .  ?        ?     ?  ?     
440  1  6  L    .  HOH  A  981  .  ?        ?     ?  ?     
441  1  6  L    .  HOH  A  982  .  ?        ?     ?  ?     
442  1  6  L    .  HOH  A  983  .  ?        ?     ?  ?     
443  1  6  L    .  HOH  A  984  .  ?        ?     ?  ?     
444  1  6  L    .  HOH  A  985  .  ?        ?     ?  ?     
445  1  6  L    .  HOH  A  986  .  ?        ?     ?  ?     
446  1  6  L    .  HOH  A  987  .  ?        ?     ?  ?     
447  1  6  L    .  HOH  A  988  .  ?        ?     ?  ?     
448  1  6  L    .  HOH  A  989  .  ?        ?     ?  ?     
449  1  6  L    .  HOH  A  990  .  ?        ?     ?  ?     
450  1  6  L    .  HOH  A  991  .  ?        ?     ?  ?     
451  1  6  L    .  HOH  A  992  .  ?        ?     ?  ?     
452  1  6  M    .  HOH  B  201  .  ?        ?     ?  ?     
453  1  6  M    .  HOH  B  202  .  ?        ?     ?  ?     
454  1  6  M    .  HOH  B  203  .  ?        ?     ?  ?     
455  1  6  M    .  HOH  B  204  .  ?        ?     ?  ?     
456  1  6  M    .  HOH  B  205  .  ?        ?     ?  ?     
#
loop_
_pdbx_vrpt_model_instance_geometry.ordinal
_pdbx_vrpt_model_instance_geometry.instance_id
_pdbx_vrpt_model_instance_geometry.rotamer_class
_pdbx_vrpt_model_instance_geometry.phi
_pdbx_vrpt_model_instance_geometry.psi
_pdbx_vrpt_model_instance_geometry.ramachandran_class
_pdbx_vrpt_model_instance_geometry.flippable_sidechain
_pdbx_vrpt_model_instance_geometry.num_H_reduce
_pdbx_vrpt_model_instance_geometry.OWAB
_pdbx_vrpt_model_instance_geometry.num_bonds_RMSZ
_pdbx_vrpt_model_instance_geometry.bonds_RMSZ
_pdbx_vrpt_model_instance_geometry.num_angles_RMSZ
_pdbx_vrpt_model_instance_geometry.angles_RMSZ
_pdbx_vrpt_model_instance_geometry.program_for_bond_angle_geometry
_pdbx_vrpt_model_instance_geometry.average_occupancy
  1    1  ?             ?       ?  ?           ?     2   97.760     4  1.33     5  0.43  molprobity  1.000  
  2    2  t-160     -75.3    88.9  Favored     ?     7  104.380    11  0.24    15  0.64  molprobity  1.000  
  3    3  p-80     -119.0    13.2  Favored     ?     7  106.920    11  0.34    15  0.57  molprobity  1.000  
  4    4  m-70      -71.8  -177.0  Allowed     ?     7   99.680    11  0.27    15  0.49  molprobity  1.000  
  5    5  m-70      -70.6    68.4  Allowed     ?     7   90.500    11  0.22    15  0.36  molprobity  1.000  
  6    6  m170      -94.8   -26.9  Favored     ?     7   80.090    11  0.15    15  0.17  molprobity  1.000  
  7    7  t-80      -66.2   -42.8  Favored     ?     7   65.270    11  0.12    15  0.18  molprobity  1.000  
  8    8  ttm       -61.0   -46.9  Favored     ?     9   51.220     8  0.28    10  0.38  molprobity  1.000  
  9    9  tp        -53.5   -48.6  Favored     ?    11   45.670     8  0.27    11  0.52  molprobity  1.000  
 10   10  t-80      -57.9   -44.5  Favored     ?     7   47.830    11  0.17    15  0.22  molprobity  1.000  
 11   11  mt        -66.8   -37.8  Favored     ?    11   37.380     8  0.22    11  0.37  molprobity  1.000  
 12   12  mt        -68.2   -44.4  Favored     ?    11   34.630     8  0.38    11  0.34  molprobity  1.000  
 13   13  mm-40     -57.2   -37.7  Favored     ?     6   35.320     9  0.37    12  0.40  molprobity  1.000  
 14   14  mt-30     -59.3   -47.1  Favored     ?     8   35.130     9  0.36    12  0.56  molprobity  1.000  
 15   15  mt        -69.7   -40.8  Favored     ?    11   33.540     8  0.22    11  0.49  molprobity  1.000  
 16   16  mtm-85    -64.5   -40.3  Favored     ?    13   31.970    11  0.49    14  1.37  molprobity  1.000  
 17   17  ?         -66.7   -39.4  Favored     ?     5   28.880     5  0.17     7  0.33  molprobity  1.000  
 18   18  t80       -66.9   -43.7  Favored     ?     9   28.320    13  0.29    18  0.54  molprobity  1.000  
 19   19  m         -54.7   -46.6  Favored     ?     5   30.930     6  0.50     8  0.42  molprobity  1.000  
 20   20  tp10      -56.1   -50.8  Favored     ?     6   35.970     9  0.29    12  0.52  molprobity  0.967  
 21   21  m         -49.7   -48.6  Favored     ?     7   32.320     7  0.41    10  0.30  molprobity  1.000  
 22   22  m         -64.8   -42.8  Favored     ?     5   34.570     6  0.42     8  0.46  molprobity  1.000  
 23   23  m0        -69.8   -26.1  Favored     ?    10   40.830    16  0.27    23  0.35  molprobity  1.000  
 24   24  mt-10     -62.3   -44.6  Favored     ?     6   32.880     9  0.26    12  0.44  molprobity  1.000  
 25   25  t90       -60.1   -47.1  Favored     ?    10   38.180    16  0.33    23  0.28  molprobity  1.000  
 26   26  pt20      -81.9   -23.5  Favored     ?     8   42.360     9  0.62    12  0.97  molprobity  1.000  
 27   27  mm-40     -61.1   -46.2  Favored     ?     6   47.040     9  0.32    12  0.48  molprobity  1.000  
 28   28  ?         -77.7   -18.1  Favored     ?     5   52.690     5  0.16     7  0.47  molprobity  1.000  
 29   29  t60       -55.4    97.8  OUTLIER     ?     7   64.810    11  0.19    15  0.31  molprobity  1.000  
 30   30  mm-40     -63.5   117.0  Favored     ?     6   79.920     9  0.37    13  0.60  molprobity  1.000  
 31   31  Cg_exo    -39.8   128.3  Allowed     ?     7   85.840     8  0.22    11  0.46  molprobity  1.000  
 32   32  ?          78.1  -109.0  Favored     ?     3   88.020     4  0.34     5  0.39  molprobity  1.000  
 33   33  mtp       -80.7    94.2  Favored     ?     9   87.060     8  0.22    10  0.48  molprobity  1.000  
 34   34  t0        -63.9   -56.3  Favored     ?     4   86.210     8  0.36    11  0.90  molprobity  1.000  
 35   35  mt-30    -179.9   171.4  Allowed     ?     8   89.690     9  0.45    12  0.52  molprobity  1.000  
 36   36  p-10      -64.3   -26.8  Favored     ?     4   87.650     8  0.46    11  0.66  molprobity  1.000  
 37   37  pttm      -46.6   -42.2  Favored     ?    13   73.820     9  0.47    11  0.86  molprobity  1.000  
 38   38  p-10       31.3    72.3  Allowed     ?     6   69.600     8  1.02    12  1.02  molprobity  1.000  
 39   39  Cg_endo  -133.0   106.0  OUTLIER     ?     7   59.380     8  0.49    11  1.02  molprobity  1.000  
 40   40  mtt       -84.0   159.5  Favored     ?     9   49.290     8  0.31    11  0.95  molprobity  1.000  
 41   41  Cg_exo    -59.6   128.7  Favored     ?     7   39.990     8  0.22    11  0.26  molprobity  1.000  
 42   42  ?         -93.6   123.8  Favored     ?     5   36.290     5  0.35     8  0.46  molprobity  1.000  
 43   43  Cg_endo   -62.4   -25.9  Favored     ?     7   37.560     8  0.35    11  0.44  molprobity  1.000  
 44   44  p         -61.6   -38.3  Favored     ?     9   42.540     7  0.40    10  0.46  molprobity  1.000  
 45   45  tt0       -71.2   -18.7  Favored     ?     6   49.480     9  0.35    12  0.43  molprobity  1.000  
 46   46  m-70      -98.6    -1.2  Favored     ?     7   41.240    11  0.29    15  0.49  molprobity  1.000  
 47   47  mt-30      54.8    53.5  Favored     ?     8   41.760     9  0.35    12  0.49  molprobity  0.956  
 48   48  mm        -83.3   -39.8  Favored     ?    11   38.040     8  0.30    11  0.58  molprobity  1.000  
 49   49  m         -50.9   -50.4  Favored     ?     5   37.690     6  0.50     9  0.65  molprobity  1.000  
 50   50  Cg_exo    -57.4   -38.8  Favored     ?     7   31.320     8  0.23    11  0.40  molprobity  1.000  
 51   51  ?         -65.1   -52.1  Favored     ?     5   28.900     5  0.10     7  0.24  molprobity  1.000  
 52   52  p         -68.3   -32.4  Favored     ?     9   29.050     7  0.42    10  0.55  molprobity  1.000  
 53   53  t         -59.9   -43.5  Favored     ?     5   30.240     6  0.35     8  0.39  molprobity  1.000  
 54   54  t         -64.4   -44.5  Favored     ?     9   29.560     7  0.50    10  0.39  molprobity  1.000  
 55   55  mt        -63.6   -37.9  Favored     ?    11   30.850     8  0.27    11  0.44  molprobity  1.000  
 56   56  tmm?      -58.1   -46.9  Favored     ?     9   32.010     8  0.27    10  0.70  molprobity  1.000  
 57   57  mttt      -67.5   -41.4  Favored     ?    13   35.390     9  0.33    11  0.35  molprobity  1.000  
 58   58  mt        -62.1   -30.6  Favored     ?    11   35.000     8  0.34    11  0.49  molprobity  1.000  
 59   59  p         -69.8    -9.3  Favored     ?     5   34.530     6  0.51     8  0.72  molprobity  1.000  
 60   60  m-85      -74.0   -24.3  Favored     ?     9   33.010    12  0.50    16  0.31  molprobity  1.000  
 61   61  t70       -93.1   141.2  Favored     ?     4   38.920     8  0.18    11  0.44  molprobity  0.950  
 62   62  tt0       -72.4   -37.0  Favored     ?     6   44.480     9  0.30    12  0.38  molprobity  0.962  
 63   63  OUTLIER   -67.4   -40.2  Favored     ?     6   49.310     9  0.62    12  0.78  molprobity  1.000  
 64   64  m80       -67.8   -31.9  Favored     1     7   45.170    11  0.22    15  0.28  molprobity  1.000  
 65   65  ttp180    -65.6   -43.4  Favored     ?    13   37.820    11  0.46    14  1.28  molprobity  1.000  
 66   66  t60       -58.8   -49.8  Favored     ?     7   40.900    11  0.24    15  0.27  molprobity  0.976  
 67   67  ?         -58.5   -42.0  Favored     ?     5   37.730     5  0.21     7  0.33  molprobity  1.000  
 68   68  ttm       -61.0   -43.6  Favored     ?     9   38.530     8  0.27    10  0.52  molprobity  1.000  
 69   69  m-20      -66.2   -30.4  Favored     ?     6   38.740     8  0.43    11  0.43  molprobity  1.000  
 70   70  mt-10     -69.7   -35.5  Favored     ?     6   42.140     9  0.26    12  0.44  molprobity  0.856  
 71   71  mt        -97.0    22.5  Favored     ?    11   37.130     8  0.40    11  0.62  molprobity  1.000  
 72   72  ?          59.3    36.5  Favored     ?     3   34.140     4  0.56     5  0.53  molprobity  1.000  
 73   73  ?         -64.6   -42.9  Favored     ?     3   31.790     4  0.38     5  0.47  molprobity  1.000  
 74   74  tt        -61.8   -42.7  Favored     ?    11   31.880     8  0.31    11  0.32  molprobity  1.000  
 75   75  mp0       -62.8   -42.1  Favored     ?     8   30.540     9  0.40    12  0.45  molprobity  1.000  
 76   76  ?         -67.5   -42.3  Favored     ?     5   29.820     5  0.31     7  0.43  molprobity  1.000  
 77   77  mt        -69.3   -44.5  Favored     ?    11   29.980     8  0.34    11  0.43  molprobity  1.000  
 78   78  ?         -60.1   -45.8  Favored     ?     5   30.750     5  0.22     7  0.30  molprobity  1.000  
 79   79  mt-10     -58.2   -44.2  Favored     ?     6   32.800     9  0.49    12  0.41  molprobity  0.920  
 80   80  tp        -56.5   -48.1  Favored     ?    11   30.700     8  0.27    11  0.37  molprobity  1.000  
 81   81  tp        -59.0   -51.2  Favored     ?    11   30.670     8  0.20    11  0.42  molprobity  1.000  
 82   82  tt0       -54.8   -52.5  Favored     ?     8   30.300     9  0.28    12  0.40  molprobity  1.000  
 83   83  p         -66.5   -38.8  Favored     ?     9   29.530     7  0.36    10  0.39  molprobity  1.000  
 84   84  t70       -64.7   -47.0  Favored     ?     4   29.990     8  0.27    11  0.41  molprobity  1.000  
 85   85  m         -56.0   -47.6  Favored     ?     5   32.010     6  0.33     8  0.34  molprobity  1.000  
 86   86  mt-10     -63.6   -38.6  Favored     ?     6   32.840     9  0.38    12  0.43  molprobity  0.901  
 87   87  mtp       -74.7   -55.5  Favored     ?     9   36.560     8  0.32    10  0.55  molprobity  1.000  
 88   88  m-85      -97.5    -5.8  Favored     ?     9   38.360    13  0.35    18  0.56  molprobity  1.000  
 89   89  ?          68.0  -144.2  Favored     ?     3   36.870     4  0.41     5  0.34  molprobity  1.000  
 90   90  mt        -93.3    64.2  Favored     ?    11   35.470     8  0.32    11  0.38  molprobity  1.000  
 91   91  OUTLIER   -78.0   155.1  Favored     ?     7   37.980     7  0.33    10  0.74  molprobity  1.000  
 92   92  m-20      -99.2     6.3  Favored     ?     6   39.740     8  0.30    11  0.29  molprobity  1.000  
 93   93  t70       -54.3   117.6  Favored     ?     4   38.660     8  0.13    11  0.43  molprobity  1.000  
 94   94  t60       -60.2   -36.3  Favored     ?     7   39.650    11  0.12    15  0.24  molprobity  1.000  
 95   95  t80       -66.0   -38.7  Favored     ?     9   34.690    13  0.44    18  0.31  molprobity  1.000  
 96   96  OUTLIER   -75.0   -40.5  Favored     ?     5   34.310     6  0.34     8  0.29  molprobity  1.000  
 97   97  mm        -59.0   -52.5  Favored     ?    11   32.700     8  0.42    11  0.42  molprobity  1.000  
 98   98  m         -58.0   -41.2  Favored     ?     7   30.000     7  0.34    10  0.57  molprobity  1.000  
 99   99  tt        -59.4   -50.1  Favored     ?    11   31.260     8  0.40    11  0.93  molprobity  1.000  
100  100  mtt180    -64.6   -41.7  Favored     ?    13   30.650    11  0.39    14  0.73  molprobity  1.000  
101  101  mtp-105   -58.3   -50.5  Favored     ?    13   28.890    11  0.42    14  1.47  molprobity  1.000  
102  102  m-30      -66.2   -38.0  Favored     ?     9   29.380    13  0.56    18  0.60  molprobity  1.000  
103  103  ?         -59.7   -52.8  Favored     ?     5   26.640     5  0.20     7  0.32  molprobity  1.000  
104  104  ?         -59.7   -34.9  Favored     ?     3   27.550     4  0.37     5  0.54  molprobity  1.000  
105  105  mtt       -62.1   -44.6  Favored     ?     9   27.740     8  0.33    10  0.49  molprobity  1.000  
106  106  ?         -65.3   -39.6  Favored     ?     5   27.550     5  0.29     7  0.31  molprobity  1.000  
107  107  mt        -68.7   -34.2  Favored     ?    11   26.680     8  0.24    11  0.52  molprobity  1.000  
108  108  m         -60.9   -49.4  Favored     ?     7   25.910     7  0.44    10  0.56  molprobity  1.000  
109  109  m-20      -64.3   -41.8  Favored     ?     6   26.190     8  0.30    11  0.24  molprobity  1.000  
110  110  mt        -69.9   -30.3  Favored     ?    11   28.000     8  0.36    11  0.43  molprobity  1.000  
111  111  p         -85.7   -11.3  Favored     ?     7   29.070     7  0.41    10  0.69  molprobity  1.000  
112  112  t80       -69.2   116.8  Favored     ?     9   29.910    12  0.56    16  0.18  molprobity  1.000  
113  113  ?          70.9    17.0  Favored     ?     3   32.750     4  0.34     5  0.45  molprobity  1.000  
114  114  t0       -132.7    95.7  Favored     ?     4   34.620     8  0.32    11  0.76  molprobity  1.000  
115  115  t         -69.1   -31.4  Favored     ?     9   33.980     7  0.46    10  0.32  molprobity  1.000  
116  116  ?         -64.1   -48.8  Favored     ?     5   32.040     5  0.32     7  0.32  molprobity  1.000  
117  117  m-20      -62.9   -33.6  Favored     ?     6   30.120     8  0.49    11  0.35  molprobity  1.000  
118  118  mttm      -60.4   -45.1  Favored     ?    13   29.890     9  0.25    11  0.59  molprobity  1.000  
119  119  ?         -70.2   -45.6  Favored     ?     5   28.270     5  0.25     7  0.40  molprobity  1.000  
120  120  m         -54.5   -51.4  Favored     ?     7   28.270     7  0.37    10  0.61  molprobity  1.000  
121  121  tp        -63.0   -42.6  Favored     ?    11   29.460     8  0.32    11  0.47  molprobity  1.000  
122  122  m         -63.6   -36.3  Favored     ?     5   30.170     6  0.30     8  0.36  molprobity  1.000  
123  123  p         -67.9   -21.0  Favored     ?     5   31.880     6  0.54     8  0.47  molprobity  1.000  
124  124  mtp       -81.7    77.3  Favored     ?     9   29.750     8  0.32    10  0.39  molprobity  1.000  
125  125  mmtp      -57.8   -36.0  Favored     ?    13   31.100     9  0.41    11  0.81  molprobity  1.000  
126  126  ?         -67.9   -43.8  Favored     ?     3   30.570     4  0.37     5  0.61  molprobity  1.000  
127  127  t         -59.0   -42.0  Favored     ?     5   31.960     6  0.36     8  0.30  molprobity  1.000  
128  128  mmm       -64.4   -39.0  Favored     ?     9   33.530     8  0.32    10  0.45  molprobity  1.000  
129  129  mtm105    -63.1   -38.7  Favored     ?    13   39.600    11  0.52    14  1.54  molprobity  1.000  
130  130  ?         -64.9   -50.7  Favored     ?     5   34.730     5  0.12     7  0.36  molprobity  1.000  
131  131  mt        -49.1   -57.4  Favored     ?    11   34.070     8  0.29    11  0.44  molprobity  1.000  
132  132  t         -54.1   -45.0  Favored     ?     9   32.580     7  0.34    10  0.51  molprobity  1.000  
133  133  ?         -61.0   -33.5  Favored     ?     5   31.020     5  0.37     7  0.41  molprobity  1.000  
134  134  mm-40     -67.5   -11.0  Favored     ?     8   33.210     9  0.45    12  0.67  molprobity  1.000  
135  135  mt        -67.2   -18.3  Favored     ?    11   33.700     8  0.36    11  0.43  molprobity  1.000  
136  136  mttt      -89.4    -0.8  Favored     ?    13   40.140     9  0.35    11  0.39  molprobity  1.000  
137  137  t         -65.6   142.7  Favored     ?     5   34.920     6  0.39     8  0.40  molprobity  1.000  
138  138  mt-10     -69.2   -17.1  Favored     ?     6   37.000     9  0.37    12  0.42  molprobity  1.000  
139  139  t         -77.2   106.1  Favored     ?     5   31.010     6  0.29     8  0.19  molprobity  1.000  
140  140  mt-10     -70.9   -20.8  Favored     ?     6   30.340     9  0.32    12  0.47  molprobity  1.000  
141  141  m-20      -73.4   -35.4  Favored     ?     4   29.070     8  0.28    11  0.53  molprobity  1.000  
142  142  tp        -64.5   -52.6  Favored     ?    11   28.360     8  0.35    11  0.46  molprobity  1.000  
143  143  mt-30     -42.1   -47.2  Favored     ?     8   28.240     9  0.41    12  0.73  molprobity  1.000  
144  144  tm0?      -63.0   -42.1  Favored     ?     8   27.680     9  0.23    12  0.57  molprobity  1.000  
145  145  t         -70.3   -38.3  Favored     ?     9   28.780     7  0.28    10  0.44  molprobity  1.000  
146  146  mm        -64.4   -45.1  Favored     ?    11   29.840     8  0.24    11  0.45  molprobity  1.000  
147  147  ?         -63.5   -35.4  Favored     ?     5   28.260     5  0.24     7  0.27  molprobity  1.000  
148  148  m         -60.0   -40.2  Favored     ?     5   26.990     6  0.38     8  0.29  molprobity  1.000  
149  149  t         -63.3   -50.9  Favored     ?     9   27.260     7  0.26    10  0.51  molprobity  1.000  
150  150  mt        -66.6   -32.8  Favored     ?    11   27.070     8  0.24    11  0.34  molprobity  1.000  
151  151  OUTLIER   -57.5   -49.4  Favored     ?    13   29.240    11  0.29    14  0.91  molprobity  1.000  
152  152  m-20      -68.3   -37.6  Favored     ?     6   27.510     8  0.54    11  0.27  molprobity  1.000  
153  153  mt        -65.9   -30.1  Favored     ?    11   29.840     8  0.31    11  0.44  molprobity  1.000  
154  154  p         -83.4    -9.6  Favored     ?     5   33.410     6  0.32     8  0.55  molprobity  1.000  
155  155  t-105    -100.3   126.2  Favored     ?    10   30.750    16  0.37    23  0.30  molprobity  1.000  
156  156  mtp180     55.0    36.4  Favored     ?    13   36.110    11  0.44    14  1.13  molprobity  1.000  
157  157  ?         -72.3   139.8  Favored     ?     5   31.650     5  0.17     7  0.30  molprobity  1.000  
158  158  p30       -72.8   168.4  Favored     ?     4   33.250     8  0.46    11  0.89  molprobity  1.000  
159  159  m         -64.3   -37.4  Favored     ?     9   35.130     7  0.44    10  0.64  molprobity  1.000  
160  160  m-20      -62.8   -47.1  Favored     ?     6   37.430     8  0.46    11  0.34  molprobity  1.000  
161  161  m         -60.5   -42.5  Favored     ?     5   34.470     6  0.22     8  0.28  molprobity  1.000  
162  162  mttt      -57.4   -44.0  Favored     ?    13   34.660     9  0.23    11  0.38  molprobity  1.000  
163  163  tttp      -60.4   -45.0  Favored     ?    13   40.430     9  0.42    11  0.43  molprobity  1.000  
164  164  m         -65.4   -46.9  Favored     ?     7   33.480     7  0.36    10  0.59  molprobity  1.000  
165  165  mt        -54.8   -38.6  Favored     ?    11   35.160     8  0.42    11  0.40  molprobity  1.000  
166  166  ttp85     -66.6   -52.2  Favored     ?    13   46.210    11  0.50    14  1.23  molprobity  1.000  
167  167  mt-10     -60.7   -35.6  Favored     ?     6   42.600     9  0.45    12  0.45  molprobity  1.000  
168  168  m         -78.9     0.8  Favored     ?     9   34.940     7  0.60    10  0.75  molprobity  1.000  
169  169  ?          73.0    36.0  Favored     ?     3   33.900     4  0.37     5  0.38  molprobity  1.000  
170  170  p         -70.4   -35.1  Favored     ?     5   34.770     6  0.17     8  0.32  molprobity  1.000  
171  171  t         -66.1   -54.5  Favored     ?     9   34.840     7  0.35    10  0.43  molprobity  1.000  
172  172  tttm      -57.8   -45.4  Favored     ?    13   40.690     9  0.31    11  0.62  molprobity  1.000  
173  173  ?         -63.2   -43.5  Favored     ?     5   32.380     5  0.19     7  0.28  molprobity  1.000  
174  174  mt        -65.9   -39.6  Favored     ?    11   29.700     8  0.32    11  0.29  molprobity  1.000  
175  175  tpt       -69.9   -42.7  Favored     ?     9   31.210     8  0.31    10  0.64  molprobity  1.000  
176  176  mt-10     -63.7   -38.3  Favored     ?     6   32.290     9  0.36    12  0.41  molprobity  1.000  
177  177  t         -60.2   -52.9  Favored     ?     5   30.500     6  0.26     8  0.65  molprobity  1.000  
178  178  ?         -48.9   -42.7  Favored     ?     5   32.850     5  0.31     7  0.50  molprobity  1.000  
179  179  mt        -61.0   -27.8  Favored     ?    11   34.760     8  0.37    11  0.49  molprobity  1.000  
180  180  mm-40    -101.9    -4.9  Favored     ?     6   36.670     9  0.40    12  0.96  molprobity  0.944  
181  181  m         -81.0   139.2  Favored     ?     9   35.220     7  0.91    10  1.14  molprobity  1.000  
182  182  mmtm      -95.0   -48.6  Favored     ?    13   39.260     9  0.39    11  0.37  molprobity  1.000  
183  183  mtpt      -67.6   127.4  Favored     ?    13   34.270     9  0.31    11  0.49  molprobity  1.000  
184  184  tt0       -58.5   -44.5  Favored     ?     6   28.240     9  0.33    12  0.40  molprobity  0.967  
185  185  p         -66.2   -33.7  Favored     ?     5   28.600     6  0.25     8  0.24  molprobity  1.000  
186  186  m         -62.3   -49.0  Favored     ?     7   26.310     7  0.28    10  0.58  molprobity  1.000  
187  187  tp        -57.0   -37.2  Favored     ?    11   25.380     8  0.37    11  0.40  molprobity  1.000  
188  188  mttt      -57.4   -52.4  Favored     ?    13   25.100     9  0.27    11  0.73  molprobity  1.000  
189  189  m         -60.0   -43.7  Favored     ?     5   26.530     6  0.25     8  0.42  molprobity  1.000  
190  190  t         -61.5   -51.8  Favored     ?     9   25.200     7  0.19    10  0.30  molprobity  1.000  
191  191  mt        -69.7   -30.9  Favored     ?    11   25.550     8  0.27    11  0.53  molprobity  1.000  
192  192  m         -61.9   -41.5  Favored     ?     5   26.240     6  0.45     8  0.31  molprobity  1.000  
193  193  ?         -64.6   -42.8  Favored     ?     5   27.540     5  0.26     7  0.35  molprobity  1.000  
194  194  mt        -67.8   -43.2  Favored     ?    11   27.880     8  0.32    11  0.41  molprobity  1.000  
195  195  t90       -52.4   -45.8  Favored     ?    10   26.630    16  0.52    23  0.37  molprobity  1.000  
196  196  m-20      -63.3   -49.3  Favored     ?     6   27.580     8  0.37    11  0.34  molprobity  1.000  
197  197  mt        -63.0   -35.1  Favored     ?    11   28.250     8  0.22    11  0.39  molprobity  1.000  
198  198  p         -62.9   -20.1  Favored     ?     5   28.470     6  0.45     8  0.61  molprobity  1.000  
199  199  ?         -90.7    -4.0  Favored     ?     5   28.880     5  0.44     7  0.65  molprobity  1.000  
200  200  m170      -71.7   -47.3  Favored     ?     7   30.380    11  0.27    15  0.38  molprobity  1.000  
201  201  p        -165.4   165.6  Favored     ?     5   33.200     6  0.18     8  0.46  molprobity  1.000  
202  202  m         -57.6   -35.3  Favored     ?     7   34.520     7  0.40    10  0.39  molprobity  1.000  
203  203  mp0       -61.3   -43.5  Favored     ?     6   36.230     9  0.42    12  0.41  molprobity  1.000  
204  204  m-20      -67.0   -39.1  Favored     ?     6   30.870     8  0.36    11  0.33  molprobity  1.000  
205  205  mttt      -62.5   -47.2  Favored     ?    13   30.630     9  0.22    11  0.49  molprobity  1.000  
206  206  ?         -59.8   -44.3  Favored     ?     5   32.390     5  0.20     7  0.28  molprobity  1.000  
207  207  m-20      -62.6   -37.7  Favored     ?     4   34.620     8  0.28    11  0.55  molprobity  1.000  
208  208  mt        -60.5   -49.8  Favored     ?    11   34.390     8  0.33    11  0.47  molprobity  1.000  
209  209  m         -65.8   -31.5  Favored     ?     5   35.950     6  0.32     8  0.45  molprobity  1.000  
210  210  ?         -71.8   -21.4  Favored     ?     5   37.260     5  0.34     7  0.52  molprobity  1.000  
211  211  t         -68.5   131.8  Favored     ?     9   39.040     7  0.30    10  0.45  molprobity  1.000  
212  212  t70       -67.6   126.3  Favored     ?     4   41.110     8  0.23    11  0.25  molprobity  1.000  
213  213  ?          80.6     1.4  Favored     ?     3   36.920     4  0.58     5  0.54  molprobity  1.000  
214  214  ?         -71.8   -45.1  Favored     ?     5   35.760     5  0.16     7  0.32  molprobity  1.000  
215  215  mt        -67.2   -43.3  Favored     ?    11   33.660     8  0.23    11  0.41  molprobity  1.000  
216  216  ?         -58.6   -42.1  Favored     ?     5   33.180     5  0.27     7  0.25  molprobity  1.000  
217  217  t80       -62.9   -48.6  Favored     ?     9   35.360    12  0.52    16  0.24  molprobity  1.000  
218  218  mt        -58.7   -36.8  Favored     ?    11   33.230     8  0.31    11  0.32  molprobity  1.000  
219  219  t         -67.1   -39.7  Favored     ?     9   30.570     7  0.35    10  0.39  molprobity  1.000  
220  220  ?         -57.6   -39.8  Favored     ?     3   29.280     4  0.52     5  0.23  molprobity  1.000  
221  221  p         -61.6   -20.4  Favored     ?     7   28.850     7  0.63    10  0.80  molprobity  1.000  
222  222  mt        -67.0   -25.0  Favored     ?    11   30.980     8  0.39    11  0.48  molprobity  1.000  
223  223  p        -116.4    32.8  Favored     ?     7   32.150     7  0.38    10  0.46  molprobity  1.000  
224  224  t80       -65.1   140.3  Favored     ?     9   32.260    13  0.31    18  0.37  molprobity  1.000  
225  225  mtt180   -105.5    99.0  Favored     ?    13   41.590    11  0.41    14  1.05  molprobity  1.000  
226  226  t         -67.0   143.2  Favored     ?     5   32.670     6  0.33     8  0.65  molprobity  1.000  
227  227  mm100    -106.2    14.6  Favored     ?     8   35.480     9  0.35    12  0.70  molprobity  1.000  
228  228  p        -126.8    19.2  Favored     ?     7   30.990     7  0.36    10  0.59  molprobity  1.000  
229  229  t-20       46.9    51.9  Favored     ?     6   31.720     8  0.36    11  0.44  molprobity  1.000  
230  230  t        -148.1   158.5  Favored     ?     7   32.680     7  0.31    10  0.51  molprobity  1.000  
231  231  mt       -105.8    13.1  Favored     ?    11   32.150     8  0.27    11  0.39  molprobity  1.000  
232  232  ?         -50.6   -45.1  Favored     ?     5   29.460     5  0.38     7  0.51  molprobity  1.000  
233  233  mm        -65.5   -44.5  Favored     ?    11   27.890     8  0.31    11  0.37  molprobity  1.000  
234  234  mt        -65.7   -42.2  Favored     ?    11   26.840     8  0.27    11  0.46  molprobity  1.000  
235  235  mt-10     -62.9   -48.7  Favored     ?     6   28.780     9  0.38    12  0.38  molprobity  1.000  
236  236  p         -70.7   -49.2  Favored     ?     5   26.650     6  0.34     8  0.19  molprobity  1.000  
237  237  ?         -57.0   -46.0  Favored     ?     3   26.860     4  0.47     5  0.16  molprobity  1.000  
238  238  ?         -68.4   -31.9  Favored     ?     3   26.420     4  0.31     5  0.11  molprobity  1.000  
239  239  ?         -69.3   -39.1  Favored     ?     3   26.860     4  0.14     5  0.32  molprobity  1.000  
240  240  mt        -62.6   -47.5  Favored     ?    11   27.640     8  0.24    11  0.52  molprobity  1.000  
241  241  tp        -60.1   -39.7  Favored     ?    11   30.040     8  0.25    11  0.25  molprobity  1.000  
242  242  OUTLIER   -61.3   -48.1  Favored     ?    13   36.430    11  0.44    14  0.84  molprobity  1.000  
243  243  m-20      -64.9   -41.9  Favored     ?     6   30.960     8  0.36    11  0.30  molprobity  1.000  
244  244  m         -80.4   -14.1  Favored     ?     9   30.090     7  0.44    10  0.70  molprobity  1.000  
245  245  p         -64.1   -18.9  Favored     ?     5   31.370     6  0.55     8  0.60  molprobity  1.000  
246  246  p         -61.4   -37.1  Favored     ?     5   33.240     6  0.36     8  0.27  molprobity  1.000  
247  247  mt        -82.2   -38.1  Favored     ?    11   33.670     8  0.27    11  0.74  molprobity  1.000  
248  248  mt        -58.0   -38.2  Favored     ?    11   35.860     8  0.42    11  0.52  molprobity  1.000  
249  249  ?         -55.9   -30.0  Favored     ?     5   37.590     5  0.30     7  0.53  molprobity  1.000  
250  250  p         -84.1    -8.8  Favored     ?     7   39.640     7  0.44    10  0.81  molprobity  1.000  
251  251  t-20     -123.1   107.5  Favored     ?     6   43.400     8  0.28    11  0.51  molprobity  1.000  
252  252  tp10      -66.3   -34.0  Favored     ?     6   44.570     9  0.40    12  0.66  molprobity  1.000  
253  253  m-20      -62.0   -49.1  Favored     ?     4   44.670     8  0.28    11  0.37  molprobity  0.976  
254  254  m170      -67.2   -35.9  Favored     ?     7   37.770    11  0.18    15  0.19  molprobity  1.000  
255  255  mtt-85    -57.9   -45.4  Favored     ?    13   38.630    11  0.37    14  1.13  molprobity  1.000  
256  256  tp60      -62.1   -36.0  Favored     ?     8   41.470     9  0.36    12  0.44  molprobity  1.000  
257  257  mt        -59.8   -48.6  Favored     ?    11   38.420     8  0.33    11  0.51  molprobity  1.000  
258  258  mp        -59.0   -43.3  Favored     ?    11   37.240     8  0.37    11  0.74  molprobity  1.000  
259  259  mtt180    -57.4   -49.8  Favored     ?    13   38.790    11  0.47    14  1.54  molprobity  1.000  
260  260  pt-20     -74.3    -9.8  Favored     ?     6   42.490     9  0.34    12  0.66  molprobity  1.000  
261  261  m120     -104.9    19.7  Favored     ?     6   38.820     8  0.37    11  0.43  molprobity  1.000  
262  262  m-80       53.5    50.7  Favored     ?     6   42.590     8  0.40    11  0.54  molprobity  1.000  
263  263  t         -75.2   -54.8  Favored     ?     5   36.010     6  0.30     8  0.22  molprobity  1.000  
264  264  mt        -56.2   -43.7  Favored     ?    11   35.340     8  0.30    11  0.40  molprobity  1.000  
265  265  pm0       -66.2   -36.0  Favored     ?     8   36.010     9  0.52    12  0.77  molprobity  1.000  
266  266  m         -67.0   -40.6  Favored     ?     7   29.460     7  0.45    10  0.31  molprobity  1.000  
267  267  mt        -61.3   -33.2  Favored     ?    11   29.780     8  0.26    11  0.37  molprobity  1.000  
268  268  mt        -70.9   -41.2  Favored     ?    11   30.740     8  0.34    11  0.49  molprobity  1.000  
269  269  mm100     -60.6   -37.7  Favored     ?     8   37.320     9  0.41    12  0.31  molprobity  1.000  
270  270  m170      -61.4   -21.3  Favored     ?     7   34.540    11  0.29    15  0.52  molprobity  1.000  
271  271  mt        -68.4   -17.0  Favored     ?    11   36.260     8  0.34    11  0.62  molprobity  1.000  
272  272  mtpt      -98.9    10.2  Favored     ?    13   43.150     9  0.43    11  0.57  molprobity  1.000  
273  273  t         -73.1   152.5  Favored     ?     5   41.330     6  0.46     8  0.34  molprobity  1.000  
274  274  p-80      -82.3   -11.0  Favored     ?     7   44.900    11  0.32    15  0.49  molprobity  1.000  
275  275  t         -86.7   119.6  Favored     ?     5   33.230     6  0.36     8  0.30  molprobity  1.000  
276  276  mt        -71.9   -23.3  Favored     ?    11   30.910     8  0.34    11  0.47  molprobity  1.000  
277  277  m         -61.2   -42.9  Favored     ?     7   29.700     7  0.38    10  0.34  molprobity  1.000  
278  278  mt        -65.4   -44.7  Favored     ?    11   30.880     8  0.35    11  0.44  molprobity  1.000  
279  279  t         -61.7   -50.3  Favored     ?     9   31.460     7  0.23    10  0.67  molprobity  1.000  
280  280  t         -57.6   -50.4  Favored     ?     5   31.200     6  0.40     8  0.29  molprobity  1.000  
281  281  m-20      -55.0   -48.4  Favored     ?     6   29.650     8  0.37    11  0.32  molprobity  1.000  
282  282  ?         -60.2   -44.4  Favored     ?     5   29.380     5  0.30     7  0.27  molprobity  1.000  
283  283  m         -59.1   -38.0  Favored     ?     5   29.760     6  0.37     8  0.24  molprobity  1.000  
284  284  ?         -67.3   -41.5  Favored     ?     3   30.230     4  0.39     5  0.18  molprobity  1.000  
285  285  m         -68.8   -43.8  Favored     ?     7   31.170     7  0.35    10  0.42  molprobity  1.000  
286  286  mt        -62.9   -38.7  Favored     ?    11   32.750     8  0.34    11  0.38  molprobity  1.000  
287  287  t90       -50.3   -53.7  Favored     ?    10   31.880    16  0.59    23  0.65  molprobity  1.000  
288  288  m-20      -66.6   -47.0  Favored     ?     6   33.680     8  0.31    11  0.39  molprobity  1.000  
289  289  mt        -73.5   -23.1  Favored     ?    11   35.350     8  0.27    11  0.45  molprobity  1.000  
290  290  p         -81.1    -3.1  Favored     ?     5   40.740     6  0.50     8  0.59  molprobity  1.000  
291  291  ?         -95.0   133.4  Favored     ?     5   44.990     5  0.27     7  0.47  molprobity  1.000  
292  292  mtm-85     62.2    32.5  Favored     ?    13   55.900    11  0.55    14  1.29  molprobity  1.000  
293  293  t-20     -151.9    98.5  Favored     ?     6   47.310     8  0.45    12  0.46  molprobity  1.000  
294  294  Cg_exo    -53.3   -43.7  Favored     ?     7   46.540     8  0.28    11  0.55  molprobity  1.000  
295  295  mmmt      -48.6   -58.7  Favored     ?    13   48.010     9  0.45    11  0.49  molprobity  1.000  
296  296  m-20      -74.1   -31.1  Favored     ?     4   42.700     8  0.33    11  0.50  molprobity  1.000  
297  297  mt-30     -59.3   -50.2  Favored     ?     8   44.520     9  0.34    12  0.35  molprobity  1.000  
298  298  tt0       -64.6   -38.4  Favored     ?     6   42.790     9  0.29    12  0.30  molprobity  0.901  
299  299  ?         -64.5   -46.1  Favored     ?     5   40.200     5  0.29     7  0.26  molprobity  1.000  
300  300  mt        -61.1   -44.5  Favored     ?    11   38.260     8  0.29    11  0.51  molprobity  1.000  
301  301  m95       -52.0   -50.9  Favored     ?    10   42.040    16  0.46    23  0.26  molprobity  1.000  
302  302  m-20      -62.7   -29.5  Favored     ?     4   43.040     8  0.34    11  0.65  molprobity  1.000  
303  303  mtm       -86.0     3.4  Favored     ?     9   45.440     8  0.39    10  0.78  molprobity  1.000  
304  304  ?          78.8    26.8  Favored     ?     3   40.540     4  0.24     5  0.31  molprobity  1.000  
305  305  ?         -64.0   -33.8  Favored     ?     5   38.450     5  0.29     7  0.45  molprobity  1.000  
306  306  t         -62.2   -47.4  Favored     ?     9   38.700     7  0.33    10  0.48  molprobity  1.000  
307  307  m         -62.9   -39.3  Favored     ?     5   40.810     6  0.45     8  0.29  molprobity  1.000  
308  308  mtp       -69.3   -41.6  Favored     ?     9   41.830     8  0.25    10  0.26  molprobity  1.000  
309  309  mt        -67.8   -38.4  Favored     ?    11   42.500     8  0.40    11  0.42  molprobity  1.000  
310  310  mttm      -49.3   -47.8  Favored     ?    13   45.260     9  0.49    11  0.82  molprobity  1.000  
311  311  m-20      -57.5   -22.6  Favored     ?     6   48.020     8  0.48    11  0.62  molprobity  1.000  
312  312  mt       -107.0    -4.9  Favored     ?    11   44.570     8  0.28    11  0.74  molprobity  1.000  
313  313  pt        -68.1   -29.0  Favored     ?    11   47.050     8  0.47    11  0.62  molprobity  1.000  
314  314  m-70      -95.5    21.9  Favored     ?     7   51.600    11  0.26    15  0.24  molprobity  1.000  
315  315  t         -63.7   147.1  Favored     ?     5   52.940     6  0.42     8  0.41  molprobity  1.000  
316  316  tmmt?     -76.3   -24.5  Favored     ?    13   56.130     9  0.22    11  0.30  molprobity  1.000  
317  317  t60       -77.5   135.2  Favored     ?     7   53.920    11  0.22    15  0.40  molprobity  0.840  
318  318  mptp?     -77.1   -45.0  Favored     ?    13   48.940     9  0.28    11  0.37  molprobity  0.733  
319  319  mmt       -72.1   -28.0  Favored     ?     9   44.630     8  0.29    10  0.40  molprobity  0.938  
320  320  mt        -68.5   -45.9  Favored     ?    11   37.610     8  0.43    11  0.49  molprobity  1.000  
321  321  ?         -60.6   -49.7  Favored     ?     5   35.720     5  0.23     7  0.34  molprobity  1.000  
322  322  ttm       -65.7   -42.8  Favored     ?     9   36.170     8  0.32    10  0.43  molprobity  1.000  
323  323  ?         -69.7   -45.3  Favored     ?     3   33.970     4  0.17     5  0.28  molprobity  1.000  
324  324  p         -66.9   -40.6  Favored     ?     5   32.340     6  0.35     8  0.33  molprobity  1.000  
325  325  ?         -64.3   -45.0  Favored     ?     5   32.720     5  0.39     7  0.43  molprobity  1.000  
326  326  ?         -67.1   -39.5  Favored     ?     5   33.140     5  0.27     7  0.33  molprobity  1.000  
327  327  ?         -67.2   -36.8  Favored     ?     5   34.390     5  0.19     7  0.21  molprobity  1.000  
328  328  tp        -63.5   -47.7  Favored     ?    11   36.840     8  0.26    11  0.54  molprobity  1.000  
329  329  mtm180    -53.1   -48.3  Favored     ?    13   37.750    11  0.32    14  0.58  molprobity  0.773  
330  330  m-20      -56.8   -45.4  Favored     ?     6   38.220     8  0.33    11  0.30  molprobity  1.000  
331  331  mt        -70.8   -40.8  Favored     ?    11   43.300     8  0.30    11  0.65  molprobity  1.000  
332  332  mmm       -63.5   -42.2  Favored     ?     9   48.040     8  0.36    10  0.43  molprobity  0.938  
333  333  ?         -73.4    -9.5  Favored     ?     5   48.800     5  0.35     7  0.60  molprobity  1.000  
334  334  m120     -130.3    55.6  Allowed     ?     6   51.090     8  0.31    11  0.35  molprobity  1.000  
335  335  ttt85     -67.8   121.3  Favored     ?    13   57.050    11  0.59    15  1.39  molprobity  1.000  
336  336  Cg_exo    -64.2   143.5  Favored     ?     7   60.220     8  0.19    11  0.45  molprobity  1.000  
337  337  ?         -50.4   -40.0  Favored     ?     5   68.030     5  0.40     7  0.53  molprobity  1.000  
338  338  pttp      -66.1   -14.8  Favored     ?    13   74.030     9  0.40    11  0.71  molprobity  1.000  
339  339  m-85      -96.4    28.7  Favored     ?     9   75.820    13  0.49    18  0.32  molprobity  1.000  
340  340  tmtm?    -141.1    81.7  Allowed     ?    13   85.510     9  0.29    11  0.71  molprobity  1.000  
341  341  m-20          ?       ?  ?           ?     4   83.830     7  0.31     8  0.35  molprobity  1.000  
342  342  ?             ?       ?  ?           ?     7   26.780     ?     ?     ?     ?  ?           1.000  
343  343  ?             ?       ?  ?           ?     5   26.470     5  0.32     7  0.61  molprobity  1.000  
344  344  ?          74.8  -155.4  Favored     ?     3   28.350     4  0.35     5  0.42  molprobity  1.000  
345  345  pt-20    -133.3   165.6  Favored     ?     6   30.040     9  0.26    12  0.42  molprobity  1.000  
346  346  t        -160.6   153.3  Favored     ?     5   26.590     6  0.36     8  0.62  molprobity  1.000  
347  347  mt        -61.2   157.9  Favored     ?    11   25.970     8  0.26    11  0.81  molprobity  1.000  
348  348  t80       -64.6   143.0  Favored     ?     9   25.150    13  0.44    18  0.71  molprobity  1.000  
349  349  mt-10    -149.5   -48.3  Allowed     ?     6   29.170     8  0.26     9  0.59  molprobity  1.000  
350  350  ?             ?       ?  ?           ?     ?   27.870     ?     ?     ?     ?  ?           1.000  
351  351  ?             ?       ?  ?           ?     8   47.820     5  0.28     5  0.34  mogul       1.000  
352  352  ?             ?       ?  ?           ?     8   59.910     5  0.34     5  0.42  mogul       1.000  
353  353  ?             ?       ?  ?           ?     8   49.510     5  0.33     5  0.36  mogul       1.000  
354  354  ?             ?       ?  ?           ?     ?   70.070     4  0.31     6  0.06  mogul       1.000  
355  355  ?             ?       ?  ?           ?     ?   31.100     4  0.29     6  0.16  mogul       0.500  
356  356  ?             ?       ?  ?           ?    10   51.770     6  0.50     5  0.35  mogul       1.000  
357  357  ?             ?       ?  ?           ?     8   36.490     5  0.31     5  0.44  mogul       1.000  
358  358  ?             ?       ?  ?           ?     8   52.630     5  0.19     5  0.52  mogul       1.000  
359  359  ?             ?       ?  ?           ?    10   64.430     6  0.46     5  0.25  mogul       1.000  
360  360  ?             ?       ?  ?           ?     ?   23.030     ?     ?     ?     ?  ?           1.000  
361  361  ?             ?       ?  ?           ?     ?   21.730     ?     ?     ?     ?  ?           1.000  
362  362  ?             ?       ?  ?           ?     ?   34.690     ?     ?     ?     ?  ?           1.000  
363  363  ?             ?       ?  ?           ?     ?   27.820     ?     ?     ?     ?  ?           1.000  
364  364  ?             ?       ?  ?           ?     ?   33.490     ?     ?     ?     ?  ?           1.000  
365  365  ?             ?       ?  ?           ?     ?   38.070     ?     ?     ?     ?  ?           1.000  
366  366  ?             ?       ?  ?           ?     ?   32.600     ?     ?     ?     ?  ?           1.000  
367  367  ?             ?       ?  ?           ?     ?   27.150     ?     ?     ?     ?  ?           1.000  
368  368  ?             ?       ?  ?           ?     ?   27.180     ?     ?     ?     ?  ?           1.000  
369  369  ?             ?       ?  ?           ?     ?   37.610     ?     ?     ?     ?  ?           1.000  
370  370  ?             ?       ?  ?           ?     ?   24.560     ?     ?     ?     ?  ?           1.000  
371  371  ?             ?       ?  ?           ?     ?   22.360     ?     ?     ?     ?  ?           1.000  
372  372  ?             ?       ?  ?           ?     ?   33.690     ?     ?     ?     ?  ?           1.000  
373  373  ?             ?       ?  ?           ?     ?   49.810     ?     ?     ?     ?  ?           1.000  
374  374  ?             ?       ?  ?           ?     ?   33.880     ?     ?     ?     ?  ?           1.000  
375  375  ?             ?       ?  ?           ?     ?   37.420     ?     ?     ?     ?  ?           1.000  
376  376  ?             ?       ?  ?           ?     ?   33.520     ?     ?     ?     ?  ?           1.000  
377  377  ?             ?       ?  ?           ?     ?   43.020     ?     ?     ?     ?  ?           1.000  
378  378  ?             ?       ?  ?           ?     ?   36.920     ?     ?     ?     ?  ?           1.000  
379  379  ?             ?       ?  ?           ?     ?   25.920     ?     ?     ?     ?  ?           1.000  
380  380  ?             ?       ?  ?           ?     ?   29.050     ?     ?     ?     ?  ?           1.000  
381  381  ?             ?       ?  ?           ?     ?   57.030     ?     ?     ?     ?  ?           1.000  
382  382  ?             ?       ?  ?           ?     ?   20.070     ?     ?     ?     ?  ?           1.000  
383  383  ?             ?       ?  ?           ?     ?   32.890     ?     ?     ?     ?  ?           1.000  
384  384  ?             ?       ?  ?           ?     ?   36.020     ?     ?     ?     ?  ?           1.000  
385  385  ?             ?       ?  ?           ?     ?   20.240     ?     ?     ?     ?  ?           1.000  
386  386  ?             ?       ?  ?           ?     ?   23.690     ?     ?     ?     ?  ?           1.000  
387  387  ?             ?       ?  ?           ?     ?   30.170     ?     ?     ?     ?  ?           1.000  
388  388  ?             ?       ?  ?           ?     ?   42.660     ?     ?     ?     ?  ?           1.000  
389  389  ?             ?       ?  ?           ?     ?   29.050     ?     ?     ?     ?  ?           1.000  
390  390  ?             ?       ?  ?           ?     ?   33.340     ?     ?     ?     ?  ?           1.000  
391  391  ?             ?       ?  ?           ?     ?   41.980     ?     ?     ?     ?  ?           1.000  
392  392  ?             ?       ?  ?           ?     ?   30.150     ?     ?     ?     ?  ?           1.000  
393  393  ?             ?       ?  ?           ?     ?   33.700     ?     ?     ?     ?  ?           1.000  
394  394  ?             ?       ?  ?           ?     ?   23.890     ?     ?     ?     ?  ?           1.000  
395  395  ?             ?       ?  ?           ?     ?   30.880     ?     ?     ?     ?  ?           1.000  
396  396  ?             ?       ?  ?           ?     ?   49.480     ?     ?     ?     ?  ?           1.000  
397  397  ?             ?       ?  ?           ?     ?   39.500     ?     ?     ?     ?  ?           1.000  
398  398  ?             ?       ?  ?           ?     ?   45.220     ?     ?     ?     ?  ?           1.000  
399  399  ?             ?       ?  ?           ?     ?   28.130     ?     ?     ?     ?  ?           1.000  
400  400  ?             ?       ?  ?           ?     ?   37.880     ?     ?     ?     ?  ?           1.000  
401  401  ?             ?       ?  ?           ?     ?   29.890     ?     ?     ?     ?  ?           1.000  
402  402  ?             ?       ?  ?           ?     ?   48.340     ?     ?     ?     ?  ?           1.000  
403  403  ?             ?       ?  ?           ?     ?   39.180     ?     ?     ?     ?  ?           1.000  
404  404  ?             ?       ?  ?           ?     ?   43.320     ?     ?     ?     ?  ?           1.000  
405  405  ?             ?       ?  ?           ?     ?   34.820     ?     ?     ?     ?  ?           1.000  
406  406  ?             ?       ?  ?           ?     ?   44.210     ?     ?     ?     ?  ?           1.000  
407  407  ?             ?       ?  ?           ?     ?   23.900     ?     ?     ?     ?  ?           1.000  
408  408  ?             ?       ?  ?           ?     ?   43.780     ?     ?     ?     ?  ?           1.000  
409  409  ?             ?       ?  ?           ?     ?   33.700     ?     ?     ?     ?  ?           1.000  
410  410  ?             ?       ?  ?           ?     ?   32.540     ?     ?     ?     ?  ?           1.000  
411  411  ?             ?       ?  ?           ?     ?   28.670     ?     ?     ?     ?  ?           1.000  
412  412  ?             ?       ?  ?           ?     ?   33.900     ?     ?     ?     ?  ?           1.000  
413  413  ?             ?       ?  ?           ?     ?   39.800     ?     ?     ?     ?  ?           1.000  
414  414  ?             ?       ?  ?           ?     ?   41.250     ?     ?     ?     ?  ?           1.000  
415  415  ?             ?       ?  ?           ?     ?   37.160     ?     ?     ?     ?  ?           1.000  
416  416  ?             ?       ?  ?           ?     ?   30.520     ?     ?     ?     ?  ?           1.000  
417  417  ?             ?       ?  ?           ?     ?   29.650     ?     ?     ?     ?  ?           1.000  
418  418  ?             ?       ?  ?           ?     ?   33.120     ?     ?     ?     ?  ?           1.000  
419  419  ?             ?       ?  ?           ?     ?   39.430     ?     ?     ?     ?  ?           1.000  
420  420  ?             ?       ?  ?           ?     ?   42.390     ?     ?     ?     ?  ?           1.000  
421  421  ?             ?       ?  ?           ?     ?   50.720     ?     ?     ?     ?  ?           1.000  
422  422  ?             ?       ?  ?           ?     ?   38.360     ?     ?     ?     ?  ?           1.000  
423  423  ?             ?       ?  ?           ?     ?   28.970     ?     ?     ?     ?  ?           1.000  
424  424  ?             ?       ?  ?           ?     ?   26.670     ?     ?     ?     ?  ?           1.000  
425  425  ?             ?       ?  ?           ?     ?   39.770     ?     ?     ?     ?  ?           1.000  
426  426  ?             ?       ?  ?           ?     ?   50.910     ?     ?     ?     ?  ?           1.000  
427  427  ?             ?       ?  ?           ?     ?   28.070     ?     ?     ?     ?  ?           1.000  
428  428  ?             ?       ?  ?           ?     ?   41.760     ?     ?     ?     ?  ?           1.000  
429  429  ?             ?       ?  ?           ?     ?   34.190     ?     ?     ?     ?  ?           1.000  
430  430  ?             ?       ?  ?           ?     ?   35.260     ?     ?     ?     ?  ?           1.000  
431  431  ?             ?       ?  ?           ?     ?   48.950     ?     ?     ?     ?  ?           1.000  
432  432  ?             ?       ?  ?           ?     ?   38.870     ?     ?     ?     ?  ?           1.000  
433  433  ?             ?       ?  ?           ?     ?   35.650     ?     ?     ?     ?  ?           1.000  
434  434  ?             ?       ?  ?           ?     ?   36.040     ?     ?     ?     ?  ?           1.000  
435  435  ?             ?       ?  ?           ?     ?   41.930     ?     ?     ?     ?  ?           1.000  
436  436  ?             ?       ?  ?           ?     ?   48.640     ?     ?     ?     ?  ?           1.000  
437  437  ?             ?       ?  ?           ?     ?   52.780     ?     ?     ?     ?  ?           1.000  
438  438  ?             ?       ?  ?           ?     ?   36.710     ?     ?     ?     ?  ?           1.000  
439  439  ?             ?       ?  ?           ?     ?   40.370     ?     ?     ?     ?  ?           1.000  
440  440  ?             ?       ?  ?           ?     ?   44.210     ?     ?     ?     ?  ?           1.000  
441  441  ?             ?       ?  ?           ?     ?   38.480     ?     ?     ?     ?  ?           1.000  
442  442  ?             ?       ?  ?           ?     ?   37.860     ?     ?     ?     ?  ?           1.000  
443  443  ?             ?       ?  ?           ?     ?   41.730     ?     ?     ?     ?  ?           1.000  
444  444  ?             ?       ?  ?           ?     ?   33.630     ?     ?     ?     ?  ?           1.000  
445  445  ?             ?       ?  ?           ?     ?   41.080     ?     ?     ?     ?  ?           1.000  
446  446  ?             ?       ?  ?           ?     ?   40.540     ?     ?     ?     ?  ?           1.000  
447  447  ?             ?       ?  ?           ?     ?   34.970     ?     ?     ?     ?  ?           1.000  
448  448  ?             ?       ?  ?           ?     ?   40.320     ?     ?     ?     ?  ?           1.000  
449  449  ?             ?       ?  ?           ?     ?   51.050     ?     ?     ?     ?  ?           1.000  
450  450  ?             ?       ?  ?           ?     ?   38.380     ?     ?     ?     ?  ?           1.000  
451  451  ?             ?       ?  ?           ?     ?   43.400     ?     ?     ?     ?  ?           1.000  
452  452  ?             ?       ?  ?           ?     ?   23.530     ?     ?     ?     ?  ?           1.000  
453  453  ?             ?       ?  ?           ?     ?   33.970     ?     ?     ?     ?  ?           1.000  
454  454  ?             ?       ?  ?           ?     ?   24.920     ?     ?     ?     ?  ?           1.000  
455  455  ?             ?       ?  ?           ?     ?   40.120     ?     ?     ?     ?  ?           1.000  
456  456  ?             ?       ?  ?           ?     ?   33.720     ?     ?     ?     ?  ?           1.000  
#
loop_
_pdbx_vrpt_instance_clashes.ordinal
_pdbx_vrpt_instance_clashes.instance_id
_pdbx_vrpt_instance_clashes.label_atom_id
_pdbx_vrpt_instance_clashes.cid
_pdbx_vrpt_instance_clashes.clashmag
_pdbx_vrpt_instance_clashes.dist
1   19  HB3   1  0.41  2.56  
2   23  CZ3   1  0.41  2.56  
3   58  HD22  2  0.40  2.56  
4   64  CD2   2  0.40  2.56  
5  228  OG1   3  0.41  2.20  
6  230  HG22  3  0.41  2.20  
#
loop_
_pdbx_vrpt_instance_mogul_torsion_outliers.ordinal
_pdbx_vrpt_instance_mogul_torsion_outliers.instance_id
_pdbx_vrpt_instance_mogul_torsion_outliers.atom_1
_pdbx_vrpt_instance_mogul_torsion_outliers.atom_2
_pdbx_vrpt_instance_mogul_torsion_outliers.atom_3
_pdbx_vrpt_instance_mogul_torsion_outliers.atom_4
_pdbx_vrpt_instance_mogul_torsion_outliers.obsval
_pdbx_vrpt_instance_mogul_torsion_outliers.mean
_pdbx_vrpt_instance_mogul_torsion_outliers.numobs
_pdbx_vrpt_instance_mogul_torsion_outliers.stdev
_pdbx_vrpt_instance_mogul_torsion_outliers.mindiff
_pdbx_vrpt_instance_mogul_torsion_outliers.local_density
1  352  O1  C1  C2  O2  -104.71   46.56  230  13.92   9.18  0.43  
2  352  O1  C1  C2  C3    17.73  103.36  133  57.10  14.09  0.00  
3  353  C1  C2  C3  O3   109.89   57.49  133   8.95  12.93  0.00  
4  353  O2  C2  C3  O3   -12.26   70.43  230  43.32   1.68  0.87  
5  356  O2  C3  C4  O4  -120.28   53.55  642  11.01   1.19  0.62  
6  357  O1  C1  C2  O2    -8.38   74.32  230  43.32   2.20  0.87  
7  357  O1  C1  C2  C3   113.33   57.21  133   6.90  16.36  0.00  
8  358  O2  C2  C3  O3   -38.25   45.08  230  42.66   0.69  4.78  
9  359  O1  C1  C2  O2   145.32   73.20  642  20.19   1.41  1.25  
#
loop_
_pdbx_vrpt_model_instance_density.ordinal
_pdbx_vrpt_model_instance_density.instance_id
_pdbx_vrpt_model_instance_density.natoms_eds
_pdbx_vrpt_model_instance_density.RSRCC
_pdbx_vrpt_model_instance_density.RSR
_pdbx_vrpt_model_instance_density.RSRZ
  1    1   4  0.489  0.235   1.319  
  2    2  10  0.505  0.452   4.450  
  3    3  10  0.597  0.334   2.675  
  4    4  10  0.585  0.400   3.668  
  5    5  10  0.505  0.400   3.668  
  6    6  10  0.785  0.389   3.502  
  7    7  10  0.837  0.238   1.232  
  8    8   8  0.911  0.150  -0.059  
  9    9   8  0.936  0.148  -0.325  
 10   10  10  0.764  0.376   3.307  
 11   11   8  0.899  0.158  -0.162  
 12   12   8  0.855  0.281   1.845  
 13   13   9  0.908  0.147  -0.518  
 14   14   9  0.894  0.165  -0.150  
 15   15   8  0.931  0.195   0.487  
 16   16  11  0.909  0.162  -0.284  
 17   17   5  0.976  0.141  -0.125  
 18   18  12  0.958  0.126  -0.471  
 19   19   6  0.943  0.107  -0.501  
 20   20   9  0.859  0.186  -0.034  
 21   21   7  0.899  0.166   0.227  
 22   22   6  0.926  0.115  -0.343  
 23   23  14  0.798  0.222   1.378  
 24   24   9  0.930  0.165  -0.294  
 25   25  14  0.919  0.165   0.311  
 26   26   9  0.865  0.231   0.748  
 27   27   9  0.911  0.171  -0.220  
 28   28   5  0.912  0.174   0.410  
 29   29  10  0.839  0.223   1.006  
 30   30   9  0.776  0.341   1.892  
 31   31   7  0.804  0.357   3.266  
 32   32   4  0.813  0.313   2.466  
 33   33   8  0.739  0.291   2.245  
 34   34   8  0.708  0.198   0.497  
 35   35   9  0.209  0.523   4.721  
 36   36   8  0.375  0.698   7.539  
 37   37   9  0.502  0.261   0.774  
 38   38   8  0.414  0.317   2.305  
 39   39   7  0.700  0.274   1.969  
 40   40   8  0.910  0.143  -0.173  
 41   41   7  0.923  0.131  -0.266  
 42   42   5  0.975  0.103  -0.741  
 43   43   7  0.938  0.112  -0.562  
 44   44   7  0.952  0.158  -0.032  
 45   45   9  0.723  0.229   0.501  
 46   46  10  0.921  0.145  -0.167  
 47   47   9  0.861  0.205   0.395  
 48   48   8  0.909  0.226   1.005  
 49   49   6  0.881  0.156   0.469  
 50   50   7  0.971  0.157   0.141  
 51   51   5  0.939  0.134  -0.238  
 52   52   7  0.836  0.176   0.270  
 53   53   6  0.940  0.102  -0.600  
 54   54   7  0.907  0.184   0.404  
 55   55   8  0.928  0.122  -0.749  
 56   56   8  0.930  0.128  -0.418  
 57   57   9  0.918  0.149  -0.613  
 58   58   8  0.955  0.200   0.524  
 59   59   6  0.955  0.126  -0.380  
 60   60  11  0.963  0.126  -0.539  
 61   61   8  0.902  0.148  -0.207  
 62   62   9  0.893  0.181  -0.096  
 63   63   9  0.708  0.277   1.097  
 64   64  10  0.827  0.182   0.389  
 65   65  11  0.866  0.204   0.273  
 66   66  10  0.870  0.190   0.510  
 67   67   5  0.956  0.154   0.086  
 68   68   8  0.951  0.123  -0.500  
 69   69   8  0.925  0.201   0.602  
 70   70   9  0.862  0.161  -0.344  
 71   71   8  0.907  0.176   0.132  
 72   72   4  0.947  0.098  -0.696  
 73   73   4  0.962  0.143  -0.034  
 74   74   8  0.949  0.121  -0.765  
 75   75   9  0.944  0.119  -0.776  
 76   76   5  0.936  0.144  -0.076  
 77   77   8  0.896  0.138  -0.467  
 78   78   5  0.969  0.131  -0.287  
 79   79   9  0.914  0.169  -0.245  
 80   80   8  0.955  0.124  -0.716  
 81   81   8  0.950  0.153  -0.243  
 82   82   9  0.939  0.104  -0.980  
 83   83   7  0.963  0.125  -0.585  
 84   84   8  0.940  0.133  -0.418  
 85   85   6  0.958  0.090  -0.838  
 86   86   9  0.918  0.140  -0.605  
 87   87   8  0.959  0.124  -0.484  
 88   88  12  0.867  0.211   1.023  
 89   89   4  0.926  0.125  -0.299  
 90   90   8  0.905  0.190   0.361  
 91   91   7  0.851  0.174   0.357  
 92   92   8  0.912  0.250   1.322  
 93   93   8  0.902  0.179   0.230  
 94   94  10  0.891  0.128  -0.423  
 95   95  12  0.919  0.176   0.408  
 96   96   6  0.916  0.153   0.039  
 97   97   8  0.904  0.155  -0.182  
 98   98   7  0.962  0.117  -0.568  
 99   99   8  0.899  0.191   0.377  
100  100  11  0.902  0.128  -0.735  
101  101  11  0.936  0.135  -0.642  
102  102  12  0.923  0.133  -0.348  
103  103   5  0.918  0.191   0.686  
104  104   4  0.901  0.168   0.334  
105  105   8  0.939  0.111  -0.696  
106  106   5  0.961  0.115  -0.546  
107  107   8  0.923  0.190   0.361  
108  108   7  0.913  0.188   0.584  
109  109   8  0.941  0.132  -0.411  
110  110   8  0.923  0.184   0.263  
111  111   7  0.940  0.149  -0.049  
112  112  11  0.950  0.128  -0.506  
113  113   4  0.946  0.117  -0.416  
114  114   8  0.890  0.157  -0.080  
115  115   7  0.860  0.248   1.476  
116  116   5  0.951  0.220   1.156  
117  117   8  0.928  0.123  -0.543  
118  118   9  0.917  0.164  -0.428  
119  119   5  0.934  0.117  -0.514  
120  120   7  0.943  0.114  -0.617  
121  121   8  0.935  0.155  -0.210  
122  122   6  0.963  0.109  -0.461  
123  123   6  0.943  0.155   0.070  
124  124   8  0.958  0.106  -0.778  
125  125   9  0.944  0.177  -0.266  
126  126   4  0.961  0.111  -0.504  
127  127   6  0.956  0.102  -0.600  
128  128   8  0.962  0.129  -0.402  
129  129  11  0.861  0.206   0.300  
130  130   5  0.940  0.167   0.297  
131  131   8  0.947  0.171   0.051  
132  132   7  0.947  0.142  -0.300  
133  133   5  0.944  0.134  -0.238  
134  134   9  0.902  0.180   0.054  
135  135   8  0.913  0.195   0.442  
136  136   9  0.886  0.166  -0.403  
137  137   6  0.885  0.183   0.505  
138  138   9  0.886  0.242   0.662  
139  139   6  0.950  0.138  -0.194  
140  140   9  0.882  0.180  -0.108  
141  141   8  0.926  0.143  -0.277  
142  142   8  0.950  0.140  -0.455  
143  143   9  0.956  0.178   0.027  
144  144   9  0.959  0.147  -0.395  
145  145   7  0.926  0.201   0.688  
146  146   8  0.932  0.130  -0.600  
147  147   5  0.918  0.100  -0.789  
148  148   6  0.982  0.111  -0.613  
149  149   7  0.917  0.166   0.102  
150  150   8  0.944  0.130  -0.618  
151  151  11  0.952  0.156  -0.363  
152  152   8  0.960  0.115  -0.661  
153  153   8  0.933  0.186   0.295  
154  154   6  0.953  0.145  -0.085  
155  155  14  0.903  0.160   0.217  
156  156  11  0.905  0.161  -0.297  
157  157   5  0.915  0.171   0.361  
158  158   8  0.919  0.175   0.173  
159  159   7  0.934  0.183   0.387  
160  160   8  0.949  0.158  -0.029  
161  161   6  0.948  0.151   0.008  
162  162   9  0.933  0.122  -0.948  
163  163   9  0.861  0.290   1.134  
164  164   7  0.959  0.108  -0.714  
165  165   8  0.930  0.146  -0.357  
166  166  11  0.847  0.161  -0.297  
167  167   9  0.921  0.172  -0.207  
168  168   7  0.945  0.150  -0.166  
169  169   4  0.930  0.103  -0.622  
170  170   6  0.922  0.165   0.225  
171  171   7  0.905  0.148  -0.199  
172  172   9  0.873  0.193  -0.068  
173  173   5  0.918  0.122  -0.433  
174  174   8  0.927  0.139  -0.471  
175  175   8  0.977  0.123  -0.500  
176  176   9  0.949  0.093  -1.189  
177  177   6  0.928  0.106  -0.521  
178  178   5  0.956  0.120  -0.465  
179  179   8  0.960  0.110  -0.945  
180  180   9  0.941  0.110  -0.978  
181  181   7  0.889  0.173   0.219  
182  182   9  0.894  0.155  -0.539  
183  183   9  0.945  0.175  -0.291  
184  184   9  0.964  0.143  -0.568  
185  185   6  0.905  0.199   0.753  
186  186   7  0.942  0.155   0.049  
187  187   8  0.950  0.134  -0.553  
188  188   9  0.942  0.208   0.118  
189  189   6  0.917  0.211   0.939  
190  190   7  0.937  0.170   0.169  
191  191   8  0.970  0.166  -0.031  
192  192   6  0.968  0.113  -0.582  
193  193   5  0.904  0.160   0.183  
194  194   8  0.930  0.133  -0.569  
195  195  14  0.935  0.139  -0.176  
196  196   8  0.951  0.134  -0.382  
197  197   8  0.926  0.160  -0.129  
198  198   6  0.872  0.155   0.070  
199  199   5  0.965  0.098  -0.822  
200  200  10  0.920  0.165   0.134  
201  201   6  0.952  0.076  -1.115  
202  202   7  0.932  0.141  -0.179  
203  203   9  0.924  0.122  -0.829  
204  204   8  0.946  0.118  -0.617  
205  205   9  0.922  0.150  -0.601  
206  206   5  0.965  0.117  -0.514  
207  207   8  0.954  0.111  -0.728  
208  208   8  0.917  0.149  -0.283  
209  209   6  0.950  0.103  -0.580  
210  210   5  0.961  0.114  -0.562  
211  211   7  0.931  0.175   0.253  
212  212   8  0.900  0.191   0.399  
213  213   4  0.882  0.145  -0.004  
214  214   5  0.944  0.090  -0.951  
215  215   8  0.954  0.109  -0.961  
216  216   5  0.952  0.136  -0.206  
217  217  11  0.921  0.131  -0.456  
218  218   8  0.959  0.144  -0.390  
219  219   7  0.955  0.131  -0.484  
220  220   4  0.908  0.122  -0.343  
221  221   7  0.929  0.135  -0.276  
222  222   8  0.954  0.157  -0.178  
223  223   7  0.917  0.125  -0.438  
224  224  12  0.945  0.142  -0.190  
225  225  11  0.917  0.183  -0.005  
226  226   6  0.880  0.166   0.241  
227  227   9  0.811  0.223   0.639  
228  228   7  0.961  0.158   0.097  
229  229   8  0.949  0.110  -0.734  
230  230   7  0.878  0.205   0.860  
231  231   8  0.920  0.169   0.018  
232  232   5  0.952  0.155   0.102  
233  233   8  0.917  0.152  -0.232  
234  234   8  0.932  0.165  -0.015  
235  235   9  0.934  0.153  -0.443  
236  236   6  0.948  0.173   0.349  
237  237   4  0.976  0.159   0.201  
238  238   4  0.964  0.141  -0.063  
239  239   4  0.948  0.173   0.407  
240  240   8  0.966  0.129  -0.617  
241  241   8  0.933  0.169   0.018  
242  242  11  0.840  0.209   0.340  
243  243   8  0.897  0.149  -0.162  
244  244   7  0.900  0.171   0.186  
245  245   6  0.946  0.094  -0.877  
246  246   6  0.952  0.120  -0.474  
247  247   8  0.956  0.139  -0.471  
248  248   8  0.897  0.271   1.758  
249  249   5  0.922  0.207   0.945  
250  250   7  0.910  0.173   0.341  
251  251   8  0.899  0.155  -0.073  
252  252   9  0.953  0.131  -0.717  
253  253   8  0.836  0.227   0.906  
254  254  10  0.945  0.134  -0.332  
255  255  11  0.937  0.164  -0.257  
256  256   9  0.908  0.107  -0.939  
257  257   8  0.937  0.112  -0.901  
258  258   8  0.945  0.103  -1.059  
259  259  11  0.939  0.119  -0.854  
260  260   9  0.859  0.186  -0.034  
261  261   8  0.929  0.204   0.646  
262  262   8  0.837  0.217   0.837  
263  263   6  0.955  0.103  -0.580  
264  264   8  0.940  0.143  -0.406  
265  265   9  0.926  0.148  -0.381  
266  266   7  0.963  0.127  -0.406  
267  267   8  0.956  0.180   0.197  
268  268   8  0.884  0.190   0.361  
269  269   9  0.905  0.163  -0.177  
270  270  10  0.946  0.147  -0.137  
271  271   8  0.945  0.117  -0.830  
272  272   9  0.912  0.199   0.006  
273  273   6  0.892  0.204   0.831  
274  274  10  0.760  0.258   1.532  
275  275   6  0.960  0.148  -0.039  
276  276   8  0.924  0.168   0.002  
277  277   7  0.971  0.120  -0.519  
278  278   8  0.943  0.142  -0.400  
279  279   7  0.863  0.220   1.007  
280  280   6  0.937  0.141  -0.148  
281  281   8  0.937  0.125  -0.514  
282  282   5  0.939  0.139  -0.157  
283  283   6  0.975  0.101  -0.620  
284  284   4  0.934  0.103  -0.622  
285  285   7  0.930  0.112  -0.649  
286  286   8  0.912  0.141  -0.439  
287  287  14  0.944  0.108  -0.757  
288  288   8  0.951  0.143  -0.250  
289  289   8  0.932  0.175   0.116  
290  290   6  0.831  0.352   3.129  
291  291   5  0.820  0.252   1.674  
292  292  11  0.780  0.426   3.218  
293  293   8  0.932  0.233   1.072  
294  294   7  0.946  0.128  -0.312  
295  295   9  0.924  0.144  -0.675  
296  296   8  0.960  0.127  -0.503  
297  297   9  0.879  0.228   0.707  
298  298   9  0.918  0.158  -0.381  
299  299   5  0.966  0.106  -0.692  
300  300   8  0.886  0.143  -0.406  
301  301  14  0.958  0.166   0.330  
302  302   8  0.895  0.141  -0.306  
303  303   8  0.942  0.179   0.415  
304  304   4  0.917  0.113  -0.475  
305  305   5  0.920  0.166   0.280  
306  306   7  0.916  0.225   1.090  
307  307   6  0.901  0.113  -0.582  
308  308   8  0.950  0.101  -0.859  
309  309   8  0.920  0.169   0.018  
310  310   9  0.862  0.258   0.737  
311  311   8  0.842  0.119  -0.602  
312  312   8  0.907  0.177   0.148  
313  313   8  0.926  0.178   0.202  
314  314  10  0.834  0.148  -0.122  
315  315   6  0.884  0.117  -0.520  
316  316   9  0.893  0.253   0.675  
317  317  10  0.841  0.207   0.765  
318  318   9  0.879  0.219   0.254  
319  319   8  0.886  0.194   0.660  
320  320   8  0.789  0.205   0.654  
321  321   5  0.961  0.118  -0.498  
322  322   8  0.953  0.098  -0.908  
323  323   4  0.933  0.171   0.378  
324  324   6  0.927  0.105  -0.707  
325  325   5  0.961  0.135  -0.222  
326  326   5  0.957  0.160   0.183  
327  327   5  0.954  0.205   0.912  
328  328   8  0.947  0.119  -0.798  
329  329  11  0.902  0.250   0.883  
330  330   8  0.919  0.158  -0.029  
331  331   8  0.864  0.176   0.132  
332  332   8  0.850  0.228   1.216  
333  333   5  0.937  0.187   0.621  
334  334   8  0.840  0.283   1.806  
335  335  11  0.826  0.325   1.878  
336  336   7  0.855  0.290   2.219  
337  337   5  0.874  0.389   3.895  
338  338   9  0.920  0.323   1.543  
339  339  12  0.681  0.267   2.007  
340  340   9  0.397  0.545   4.294  
341  341   8  0.704  0.266   1.455  
342  342  10  0.977  0.123       ?  
343  343   5  0.957  0.137  -0.190  
344  344   4  0.917  0.145  -0.004  
345  345   9  0.959  0.115  -0.916  
346  346   6  0.950  0.133  -0.272  
347  347   8  0.964  0.126  -0.684  
348  348  12  0.909  0.159   0.109  
349  349   9  0.918  0.137  -0.642  
350  350   1  0.961  0.197       ?  
351  351   6  0.661  0.262       ?  
352  352   6  0.767  0.327       ?  
353  353   6  0.844  0.244       ?  
354  354   5  0.925  0.131       ?  
355  355   5  0.986  0.101       ?  
356  356   7  0.809  0.180       ?  
357  357   6  0.956  0.192       ?  
358  358   6  0.818  0.286       ?  
359  359   7  0.654  0.369       ?  
360  360   1  0.929  0.115       ?  
361  361   1  0.931  0.180       ?  
362  362   1  0.917  0.208       ?  
363  363   1  0.890  0.167       ?  
364  364   1  0.676  0.191       ?  
365  365   1  0.910  0.381       ?  
366  366   1  0.960  0.126       ?  
367  367   1  0.917  0.164       ?  
368  368   1  0.958  0.509       ?  
369  369   1  0.915  0.128       ?  
370  370   1  0.957  0.146       ?  
371  371   1  0.903  0.095       ?  
372  372   1  0.929  0.256       ?  
373  373   1  0.872  0.185       ?  
374  374   1  0.888  0.134       ?  
375  375   1  0.941  0.159       ?  
376  376   1  0.887  0.285       ?  
377  377   1  0.880  0.388       ?  
378  378   1  0.767  0.189       ?  
379  379   1  0.976  0.270       ?  
380  380   1  0.869  0.146       ?  
381  381   1  0.438  0.465       ?  
382  382   1  0.960  0.106       ?  
383  383   1  0.873  0.146       ?  
384  384   1  0.920  0.147       ?  
385  385   1  0.911  0.106       ?  
386  386   1  0.954  0.216       ?  
387  387   1  0.898  0.170       ?  
388  388   1  0.920  0.252       ?  
389  389   1  0.949  0.206       ?  
390  390   1  0.922  0.216       ?  
391  391   1  0.772  0.219       ?  
392  392   1  0.933  0.261       ?  
393  393   1  0.821  0.144       ?  
394  394   1  0.932  0.129       ?  
395  395   1  0.963  0.210       ?  
396  396   1  0.623  0.336       ?  
397  397   1  0.872  0.140       ?  
398  398   1  0.658  0.342       ?  
399  399   1  0.938  0.432       ?  
400  400   1  0.966  0.328       ?  
401  401   1  0.855  0.169       ?  
402  402   1  0.869  0.191       ?  
403  403   1  0.857  0.137       ?  
404  404   1  0.880  0.218       ?  
405  405   1  0.917  0.193       ?  
406  406   1  0.802  0.138       ?  
407  407   1  0.893  0.202       ?  
408  408   1  0.800  0.171       ?  
409  409   1  0.911  0.125       ?  
410  410   1  0.855  0.376       ?  
411  411   1  0.936  0.172       ?  
412  412   1  0.820  0.232       ?  
413  413   1  0.660  0.230       ?  
414  414   1  0.719  0.351       ?  
415  415   1  0.902  0.205       ?  
416  416   1  0.874  0.216       ?  
417  417   1  0.935  0.287       ?  
418  418   1  0.854  0.473       ?  
419  419   1  0.734  0.296       ?  
420  420   1  0.873  0.152       ?  
421  421   1  0.772  0.225       ?  
422  422   1  0.644  0.446       ?  
423  423   1  0.952  0.119       ?  
424  424   1  0.961  0.236       ?  
425  425   1  0.841  0.225       ?  
426  426   1  0.770  0.144       ?  
427  427   1  0.946  0.222       ?  
428  428   1  0.756  0.155       ?  
429  429   1  0.880  0.109       ?  
430  430   1  0.941  0.351       ?  
431  431   1  0.370  0.540       ?  
432  432   1  0.850  0.217       ?  
433  433   1  0.797  0.395       ?  
434  434   1  0.842  0.282       ?  
435  435   1  0.879  0.101       ?  
436  436   1  0.828  0.417       ?  
437  437   1  0.525  0.182       ?  
438  438   1  0.857  0.088       ?  
439  439   1  0.742  0.196       ?  
440  440   1  0.848  0.617       ?  
441  441   1  0.894  0.386       ?  
442  442   1  0.779  0.133       ?  
443  443   1  0.889  0.153       ?  
444  444   1  0.666  0.191       ?  
445  445   1  0.904  0.160       ?  
446  446   1  0.832  0.131       ?  
447  447   1  0.787  0.330       ?  
448  448   1  0.671  0.386       ?  
449  449   1  0.828  0.137       ?  
450  450   1  0.949  0.202       ?  
451  451   1  0.953  0.236       ?  
452  452   1  0.865  0.233       ?  
453  453   1  0.954  0.145       ?  
454  454   1  0.964  0.321       ?  
455  455   1  0.875  0.234       ?  
456  456   1  0.752  0.624       ?  
#
loop_
_pdbx_vrpt_software.ordinal
_pdbx_vrpt_software.name
_pdbx_vrpt_software.version
_pdbx_vrpt_software.success_y_or_n
1  molprobity   4.02b-467                                                             Y  
2  mogul        "1.8.5 (274361), CSD as541be (2020)"                                  Y  
3  eds          2.22                                                                  Y  
4  dcc          "2.26  (2020-01-20)"                                                  Y  
5  xtriage      1.13                                                                  Y  
6  percentiles  "20191225.v01 (using entries in the PDB archive December 25th 2019)"  Y  
##
