# Supplementary material for: Rational design of a sensitivity-enhanced tracer for discovering efficient APC–Asef inhibitors
Source: Nat Commun. 2022 Aug 24;13:4961. doi: 10.1038/s41467-022-32612-6 (PMC9402538; doi:10.1038/s41467-022-32612-6)
Supplement: Supplementary file 4 — Source Data [file 41467_2022_32612_MOESM4_ESM.zip › Source Data/7F6M-validation_reports/D_1300022977_val-data-annotate_P1.xml]

<?xml version="1.0" ?>
<wwPDB-validation-information xmlns:xsi="http://www.w3.org/2001/XMLSchema-instance" xsi:noNamespaceSchemaLocation="http://wwpdb.org/validation/schema/wwpdb_validation_v6.00.xsd">
	<Entry percentilebins="all,2.4,xray" attemptedValidationSteps="molprobity,validation-pack,xtriage,eds,mogul,buster-report,percentiles,writexml" PDB-deposition-date="2021-06-25" PDB-revision-date="unknown" PDB-revision-number="-1" protein-DNA-RNA-entities="1,2" PDB-resolution="2.40" PDB-resolution-low="59.95" PDB-R="0.21" PDB-Rfree="0.26" pdbid="7F6M" num-H-reduce="2760" clashscore="0.54" RestypesNotcheckedForBondAngleGeometry="ANN,PEG,NH2,GOL,SO4" percent-rama-outliers="0.58" percent-rota-outliers="1.70" bonds_rmsz="0.37" num_bonds_rmsz="2744" angles_rmsz="0.56" num_angles_rmsz="3707" xtriage_input_columns="F_meas_au,F_meas_sigma_au" WilsonBaniso="[31.297,32.470,28.613,0.000,0.603,0.000]" TransNCS="The largest off-origin peak in the Patterson function is 6.29% of the height of the origin peak. No significant pseudotranslation is detected." DataAnisotropy="0.125" centric_outliers="0" TwinL="0.502" IoverSigma="3.44(2.39A)" acentric_outliers="1" WilsonBestimate="30.745" TwinL2="0.337" numMillerIndices="13723" RefmacVersion="5.8.0158" CCP4version="7.0.044 (Gargrove)" DCC_R="0.22" DCC_Rfree="0.26" DCC_refinement_program="REFMAC" B_factor_type="FULL" EDS_resolution="2.40" EDS_resolution_low="43.73" percent-free-reflections="5.25" num-free-reflections="721" babinet_k="0.111" babinet_b="117.252" bulk_solvent_k="0.379" bulk_solvent_b="40.740" Fo_Fc_correlation="0.918" DataCompleteness="98.95" EDS_R="0.22" percent-RSRZ-outliers="5.17" no-ligands-for-buster-report="yes" absolute-percentile-clashscore="98.4" numPDBids-absolute-percentile-clashscore="141614" relative-percentile-clashscore="99.2" numPDBids-relative-percentile-clashscore="4398" low-resol-relative-percentile-clashscore="2.4" high-resol-relative-percentile-clashscore="2.4" absolute-percentile-percent-rama-outliers="24.9" numPDBids-absolute-percentile-percent-rama-outliers="138981" relative-percentile-percent-rama-outliers="36.1" numPDBids-relative-percentile-percent-rama-outliers="4318" low-resol-relative-percentile-percent-rama-outliers="2.4" high-resol-relative-percentile-percent-rama-outliers="2.4" absolute-percentile-percent-rota-outliers="60.4" numPDBids-absolute-percentile-percent-rota-outliers="138945" relative-percentile-percent-rota-outliers="77.7" numPDBids-relative-percentile-percent-rota-outliers="4319" low-resol-relative-percentile-percent-rota-outliers="2.4" high-resol-relative-percentile-percent-rota-outliers="2.4" absolute-percentile-percent-RSRZ-outliers="26.9" numPDBids-absolute-percentile-percent-RSRZ-outliers="127900" relative-percentile-percent-RSRZ-outliers="25.6" numPDBids-relative-percentile-percent-RSRZ-outliers="3811" low-resol-relative-percentile-percent-RSRZ-outliers="2.4" high-resol-relative-percentile-percent-RSRZ-outliers="2.4" absolute-percentile-DCC_Rfree="27.1" numPDBids-absolute-percentile-DCC_Rfree="130704" relative-percentile-DCC_Rfree="40.6" numPDBids-relative-percentile-DCC_Rfree="3907" low-resol-relative-percentile-DCC_Rfree="2.4" high-resol-relative-percentile-DCC_Rfree="2.4" XMLcreationDate="Jul  1, 2021 -- 10:45 PM JST"/>
	<ModelledSubgroup num-H-reduce="2" rscc="0.489" rsr="0.235" rsrz="1.319" owab="97.760" avgoccu="1.000" NatomsEDS="4" model="1" chain="A" resnum="399" said="A" ent="1" seq="1" icode=" " resname="GLY" altcode=" "/>
	<ModelledSubgroup num-H-reduce="7" phi="-75.3" psi="88.9" rama="Favored" rota="t-160" rscc="0.505" rsr="0.452" rsrz="4.450" owab="104.380" avgoccu="1.000" NatomsEDS="10" model="1" chain="A" resnum="400" said="A" ent="1" seq="2" icode=" " resname="HIS" altcode=" "/>
	<ModelledSubgroup num-H-reduce="7" phi="-119.0" psi="13.2" rama="Favored" rota="p-80" rscc="0.597" rsr="0.334" rsrz="2.675" owab="106.920" avgoccu="1.000" NatomsEDS="10" model="1" chain="A" resnum="401" said="A" ent="1" seq="3" icode=" " resname="HIS" altcode=" "/>
	<ModelledSubgroup num-H-reduce="7" phi="-71.8" psi="-177.0" rama="Allowed" rota="m-70" rscc="0.585" rsr="0.400" rsrz="3.668" owab="99.680" avgoccu="1.000" NatomsEDS="10" model="1" chain="A" resnum="402" said="A" ent="1" seq="4" icode=" " resname="HIS" altcode=" "/>
	<ModelledSubgroup num-H-reduce="7" phi="-70.6" psi="68.4" rama="Allowed" rota="m-70" rscc="0.505" rsr="0.400" rsrz="3.668" owab="90.500" avgoccu="1.000" NatomsEDS="10" model="1" chain="A" resnum="403" said="A" ent="1" seq="5" icode=" " resname="HIS" altcode=" "/>
	<ModelledSubgroup num-H-reduce="7" phi="-94.8" psi="-26.9" rama="Favored" rota="m170" rscc="0.785" rsr="0.389" rsrz="3.502" owab="80.090" avgoccu="1.000" NatomsEDS="10" model="1" chain="A" resnum="404" said="A" ent="1" seq="6" icode=" " resname="HIS" altcode=" "/>
	<ModelledSubgroup num-H-reduce="7" phi="-66.2" psi="-42.8" rama="Favored" rota="t-80" rscc="0.837" rsr="0.238" rsrz="1.232" owab="65.270" avgoccu="1.000" NatomsEDS="10" model="1" chain="A" resnum="405" said="A" ent="1" seq="7" icode=" " resname="HIS" altcode=" "/>
	<ModelledSubgroup num-H-reduce="9" phi="-61.0" psi="-46.9" rama="Favored" rota="ttm" rscc="0.911" rsr="0.150" rsrz="-0.059" owab="51.220" avgoccu="1.000" NatomsEDS="8" model="1" chain="A" resnum="406" said="A" ent="1" seq="8" icode=" " resname="MET" altcode=" "/>
	<ModelledSubgroup num-H-reduce="11" phi="-53.5" psi="-48.6" rama="Favored" rota="tp" rscc="0.936" rsr="0.148" rsrz="-0.325" owab="45.670" avgoccu="1.000" NatomsEDS="8" model="1" chain="A" resnum="407" said="A" ent="1" seq="9" icode=" " resname="LEU" altcode=" "/>
	<ModelledSubgroup num-H-reduce="7" phi="-57.9" psi="-44.5" rama="Favored" rota="t-80" rscc="0.764" rsr="0.376" rsrz="3.307" owab="47.830" avgoccu="1.000" NatomsEDS="10" model="1" chain="A" resnum="408" said="A" ent="1" seq="10" icode=" " resname="HIS" altcode=" "/>
	<ModelledSubgroup num-H-reduce="11" phi="-66.8" psi="-37.8" rama="Favored" rota="mt" rscc="0.899" rsr="0.158" rsrz="-0.162" owab="37.380" avgoccu="1.000" NatomsEDS="8" model="1" chain="A" resnum="409" said="A" ent="1" seq="11" icode=" " resname="LEU" altcode=" "/>
	<ModelledSubgroup num-H-reduce="11" phi="-68.2" psi="-44.4" rama="Favored" rota="mt" rscc="0.855" rsr="0.281" rsrz="1.845" owab="34.630" avgoccu="1.000" NatomsEDS="8" model="1" chain="A" resnum="410" said="A" ent="1" seq="12" icode=" " resname="LEU" altcode=" "/>
	<ModelledSubgroup num-H-reduce="6" phi="-57.2" psi="-37.7" rama="Favored" rota="mm-40" rscc="0.908" rsr="0.147" rsrz="-0.518" owab="35.320" avgoccu="1.000" NatomsEDS="9" model="1" chain="A" resnum="411" said="A" ent="1" seq="13" icode=" " resname="GLU" altcode=" "/>
	<ModelledSubgroup num-H-reduce="8" phi="-59.3" psi="-47.1" rama="Favored" rota="mt-30" rscc="0.894" rsr="0.165" rsrz="-0.150" owab="35.130" avgoccu="1.000" NatomsEDS="9" model="1" chain="A" resnum="412" said="A" ent="1" seq="14" icode=" " resname="GLN" altcode=" "/>
	<ModelledSubgroup num-H-reduce="11" phi="-69.7" psi="-40.8" rama="Favored" rota="mt" rscc="0.931" rsr="0.195" rsrz="0.487" owab="33.540" avgoccu="1.000" NatomsEDS="8" model="1" chain="A" resnum="413" said="A" ent="1" seq="15" icode=" " resname="ILE" altcode=" "/>
	<ModelledSubgroup num-H-reduce="13" phi="-64.5" psi="-40.3" rama="Favored" rota="mtm-85" rscc="0.909" rsr="0.162" rsrz="-0.284" owab="31.970" avgoccu="1.000" NatomsEDS="11" model="1" chain="A" resnum="414" said="A" ent="1" seq="16" icode=" " resname="ARG" altcode=" "/>
	<ModelledSubgroup num-H-reduce="5" phi="-66.7" psi="-39.4" rama="Favored" rscc="0.976" rsr="0.141" rsrz="-0.125" owab="28.880" avgoccu="1.000" NatomsEDS="5" model="1" chain="A" resnum="415" said="A" ent="1" seq="17" icode=" " resname="ALA" altcode=" "/>
	<ModelledSubgroup num-H-reduce="9" phi="-66.9" psi="-43.7" rama="Favored" rota="t80" rscc="0.958" rsr="0.126" rsrz="-0.471" owab="28.320" avgoccu="1.000" NatomsEDS="12" model="1" chain="A" resnum="416" said="A" ent="1" seq="18" icode=" " resname="TYR" altcode=" "/>
	<ModelledSubgroup num-H-reduce="5" phi="-54.7" psi="-46.6" rama="Favored" rota="m" rscc="0.943" rsr="0.107" rsrz="-0.501" owab="30.930" avgoccu="1.000" NatomsEDS="6" model="1" chain="A" resnum="417" said="A" ent="1" seq="19" icode=" " resname="CYS" altcode=" ">
		<clash atom="HB3" dist="2.56" clashmag="0.41" cid="1"/>
	</ModelledSubgroup>
	<ModelledSubgroup num-H-reduce="6" phi="-56.1" psi="-50.8" rama="Favored" rota="tp10" rscc="0.859" rsr="0.186" rsrz="-0.034" owab="35.970" avgoccu="0.967" NatomsEDS="9" model="1" chain="A" resnum="418" said="A" ent="1" seq="20" icode=" " resname="GLU" altcode=" "/>
	<ModelledSubgroup num-H-reduce="7" phi="-49.7" psi="-48.6" rama="Favored" rota="m" rscc="0.899" rsr="0.166" rsrz="0.227" owab="32.320" avgoccu="1.000" NatomsEDS="7" model="1" chain="A" resnum="419" said="A" ent="1" seq="21" icode=" " resname="THR" altcode=" "/>
	<ModelledSubgroup num-H-reduce="5" phi="-64.8" psi="-42.8" rama="Favored" rota="m" rscc="0.926" rsr="0.115" rsrz="-0.343" owab="34.570" avgoccu="1.000" NatomsEDS="6" model="1" chain="A" resnum="420" said="A" ent="1" seq="22" icode=" " resname="CYS" altcode=" "/>
	<ModelledSubgroup num-H-reduce="10" phi="-69.8" psi="-26.1" rama="Favored" rota="m0" rscc="0.798" rsr="0.222" rsrz="1.378" owab="40.830" avgoccu="1.000" NatomsEDS="14" model="1" chain="A" resnum="421" said="A" ent="1" seq="23" icode=" " resname="TRP" altcode=" ">
		<clash atom="CZ3" dist="2.56" clashmag="0.41" cid="1"/>
	</ModelledSubgroup>
	<ModelledSubgroup num-H-reduce="6" phi="-62.3" psi="-44.6" rama="Favored" rota="mt-10" rscc="0.930" rsr="0.165" rsrz="-0.294" owab="32.880" avgoccu="1.000" NatomsEDS="9" model="1" chain="A" resnum="422" said="A" ent="1" seq="24" icode=" " resname="GLU" altcode=" "/>
	<ModelledSubgroup num-H-reduce="10" phi="-60.1" psi="-47.1" rama="Favored" rota="t90" rscc="0.919" rsr="0.165" rsrz="0.311" owab="38.180" avgoccu="1.000" NatomsEDS="14" model="1" chain="A" resnum="423" said="A" ent="1" seq="25" icode=" " resname="TRP" altcode=" "/>
	<ModelledSubgroup num-H-reduce="8" phi="-81.9" psi="-23.5" rama="Favored" rota="pt20" rscc="0.865" rsr="0.231" rsrz="0.748" owab="42.360" avgoccu="1.000" NatomsEDS="9" model="1" chain="A" resnum="424" said="A" ent="1" seq="26" icode=" " resname="GLN" altcode=" "/>
	<ModelledSubgroup num-H-reduce="6" phi="-61.1" psi="-46.2" rama="Favored" rota="mm-40" rscc="0.911" rsr="0.171" rsrz="-0.220" owab="47.040" avgoccu="1.000" NatomsEDS="9" model="1" chain="A" resnum="425" said="A" ent="1" seq="27" icode=" " resname="GLU" altcode=" "/>
	<ModelledSubgroup num-H-reduce="5" phi="-77.7" psi="-18.1" rama="Favored" rscc="0.912" rsr="0.174" rsrz="0.410" owab="52.690" avgoccu="1.000" NatomsEDS="5" model="1" chain="A" resnum="426" said="A" ent="1" seq="28" icode=" " resname="ALA" altcode=" "/>
	<ModelledSubgroup num-H-reduce="7" phi="-55.4" psi="97.8" rama="OUTLIER" rota="t60" rscc="0.839" rsr="0.223" rsrz="1.006" owab="64.810" avgoccu="1.000" NatomsEDS="10" model="1" chain="A" resnum="427" said="A" ent="1" seq="29" icode=" " resname="HIS" altcode=" "/>
	<ModelledSubgroup num-H-reduce="6" phi="-63.5" psi="117.0" rama="Favored" rota="mm-40" rscc="0.776" rsr="0.341" rsrz="1.892" owab="79.920" avgoccu="1.000" NatomsEDS="9" model="1" chain="A" resnum="428" said="A" ent="1" seq="30" icode=" " resname="GLU" altcode=" "/>
	<ModelledSubgroup num-H-reduce="7" phi="-39.8" psi="128.3" rama="Allowed" rota="Cg_exo" rscc="0.804" rsr="0.357" rsrz="3.266" owab="85.840" avgoccu="1.000" NatomsEDS="7" model="1" chain="A" resnum="429" said="A" ent="1" seq="31" icode=" " resname="PRO" altcode=" "/>
	<ModelledSubgroup num-H-reduce="3" phi="78.1" psi="-109.0" rama="Favored" rscc="0.813" rsr="0.313" rsrz="2.466" owab="88.020" avgoccu="1.000" NatomsEDS="4" model="1" chain="A" resnum="430" said="A" ent="1" seq="32" icode=" " resname="GLY" altcode=" "/>
	<ModelledSubgroup num-H-reduce="9" phi="-80.7" psi="94.2" rama="Favored" rota="mtp" rscc="0.739" rsr="0.291" rsrz="2.245" owab="87.060" avgoccu="1.000" NatomsEDS="8" model="1" chain="A" resnum="431" said="A" ent="1" seq="33" icode=" " resname="MET" altcode=" "/>
	<ModelledSubgroup num-H-reduce="4" phi="-63.9" psi="-56.3" rama="Favored" rota="t0" rscc="0.708" rsr="0.198" rsrz="0.497" owab="86.210" avgoccu="1.000" NatomsEDS="8" model="1" chain="A" resnum="432" said="A" ent="1" seq="34" icode=" " resname="ASP" altcode=" "/>
	<ModelledSubgroup num-H-reduce="8" phi="-179.9" psi="171.4" rama="Allowed" rota="mt-30" rscc="0.209" rsr="0.523" rsrz="4.721" owab="89.690" avgoccu="1.000" NatomsEDS="9" model="1" chain="A" resnum="433" said="A" ent="1" seq="35" icode=" " resname="GLN" altcode=" "/>
	<ModelledSubgroup num-H-reduce="4" phi="-64.3" psi="-26.8" rama="Favored" rota="p-10" rscc="0.375" rsr="0.698" rsrz="7.539" owab="87.650" avgoccu="1.000" NatomsEDS="8" model="1" chain="A" resnum="434" said="A" ent="1" seq="36" icode=" " resname="ASP" altcode=" "/>
	<ModelledSubgroup num-H-reduce="13" phi="-46.6" psi="-42.2" rama="Favored" rota="pttm" rscc="0.502" rsr="0.261" rsrz="0.774" owab="73.820" avgoccu="1.000" NatomsEDS="9" model="1" chain="A" resnum="435" said="A" ent="1" seq="37" icode=" " resname="LYS" altcode=" "/>
	<ModelledSubgroup num-H-reduce="6" phi="31.3" psi="72.3" rama="Allowed" rota="p-10" rscc="0.414" rsr="0.317" rsrz="2.305" owab="69.600" avgoccu="1.000" NatomsEDS="8" model="1" chain="A" resnum="436" said="A" ent="1" seq="38" icode=" " resname="ASN" altcode=" "/>
	<ModelledSubgroup num-H-reduce="7" phi="-133.0" psi="106.0" rama="OUTLIER" rota="Cg_endo" rscc="0.700" rsr="0.274" rsrz="1.969" owab="59.380" avgoccu="1.000" NatomsEDS="7" model="1" chain="A" resnum="437" said="A" ent="1" seq="39" icode=" " resname="PRO" altcode=" "/>
	<ModelledSubgroup num-H-reduce="9" phi="-84.0" psi="159.5" rama="Favored" rota="mtt" rscc="0.910" rsr="0.143" rsrz="-0.173" owab="49.290" avgoccu="1.000" NatomsEDS="8" model="1" chain="A" resnum="438" said="A" ent="1" seq="40" icode=" " resname="MET" altcode=" "/>
	<ModelledSubgroup num-H-reduce="7" phi="-59.6" psi="128.7" rama="Favored" rota="Cg_exo" rscc="0.923" rsr="0.131" rsrz="-0.266" owab="39.990" avgoccu="1.000" NatomsEDS="7" model="1" chain="A" resnum="439" said="A" ent="1" seq="41" icode=" " resname="PRO" altcode=" "/>
	<ModelledSubgroup num-H-reduce="5" phi="-93.6" psi="123.8" rama="Favored" rscc="0.975" rsr="0.103" rsrz="-0.741" owab="36.290" avgoccu="1.000" NatomsEDS="5" model="1" chain="A" resnum="440" said="A" ent="1" seq="42" icode=" " resname="ALA" altcode=" "/>
	<ModelledSubgroup num-H-reduce="7" phi="-62.4" psi="-25.9" rama="Favored" rota="Cg_endo" rscc="0.938" rsr="0.112" rsrz="-0.562" owab="37.560" avgoccu="1.000" NatomsEDS="7" model="1" chain="A" resnum="441" said="A" ent="1" seq="43" icode=" " resname="PRO" altcode=" "/>
	<ModelledSubgroup num-H-reduce="9" phi="-61.6" psi="-38.3" rama="Favored" rota="p" rscc="0.952" rsr="0.158" rsrz="-0.032" owab="42.540" avgoccu="1.000" NatomsEDS="7" model="1" chain="A" resnum="442" said="A" ent="1" seq="44" icode=" " resname="VAL" altcode=" "/>
	<ModelledSubgroup num-H-reduce="6" phi="-71.2" psi="-18.7" rama="Favored" rota="tt0" rscc="0.723" rsr="0.229" rsrz="0.501" owab="49.480" avgoccu="1.000" NatomsEDS="9" model="1" chain="A" resnum="443" said="A" ent="1" seq="45" icode=" " resname="GLU" altcode=" "/>
	<ModelledSubgroup num-H-reduce="7" phi="-98.6" psi="-1.2" rama="Favored" rota="m-70" rscc="0.921" rsr="0.145" rsrz="-0.167" owab="41.240" avgoccu="1.000" NatomsEDS="10" model="1" chain="A" resnum="444" said="A" ent="1" seq="46" icode=" " resname="HIS" altcode=" "/>
	<ModelledSubgroup num-H-reduce="8" phi="54.8" psi="53.5" rama="Favored" rota="mt-30" rscc="0.861" rsr="0.205" rsrz="0.395" owab="41.760" avgoccu="0.956" NatomsEDS="9" model="1" chain="A" resnum="445" said="A" ent="1" seq="47" icode=" " resname="GLN" altcode=" "/>
	<ModelledSubgroup num-H-reduce="11" phi="-83.3" psi="-39.8" rama="Favored" rota="mm" rscc="0.909" rsr="0.226" rsrz="1.005" owab="38.040" avgoccu="1.000" NatomsEDS="8" model="1" chain="A" resnum="446" said="A" ent="1" seq="48" icode=" " resname="ILE" altcode=" "/>
	<ModelledSubgroup num-H-reduce="5" phi="-50.9" psi="-50.4" rama="Favored" rota="m" rscc="0.881" rsr="0.156" rsrz="0.469" owab="37.690" avgoccu="1.000" NatomsEDS="6" model="1" chain="A" resnum="447" said="A" ent="1" seq="49" icode=" " resname="CYS" altcode=" "/>
	<ModelledSubgroup num-H-reduce="7" phi="-57.4" psi="-38.8" rama="Favored" rota="Cg_exo" rscc="0.971" rsr="0.157" rsrz="0.141" owab="31.320" avgoccu="1.000" NatomsEDS="7" model="1" chain="A" resnum="448" said="A" ent="1" seq="50" icode=" " resname="PRO" altcode=" "/>
	<ModelledSubgroup num-H-reduce="5" phi="-65.1" psi="-52.1" rama="Favored" rscc="0.939" rsr="0.134" rsrz="-0.238" owab="28.900" avgoccu="1.000" NatomsEDS="5" model="1" chain="A" resnum="449" said="A" ent="1" seq="51" icode=" " resname="ALA" altcode=" "/>
	<ModelledSubgroup num-H-reduce="9" phi="-68.3" psi="-32.4" rama="Favored" rota="p" rscc="0.836" rsr="0.176" rsrz="0.270" owab="29.050" avgoccu="1.000" NatomsEDS="7" model="1" chain="A" resnum="450" said="A" ent="1" seq="52" icode=" " resname="VAL" altcode=" "/>
	<ModelledSubgroup num-H-reduce="5" phi="-59.9" psi="-43.5" rama="Favored" rota="t" rscc="0.940" rsr="0.102" rsrz="-0.600" owab="30.240" avgoccu="1.000" NatomsEDS="6" model="1" chain="A" resnum="451" said="A" ent="1" seq="53" icode=" " resname="CYS" altcode=" "/>
	<ModelledSubgroup num-H-reduce="9" phi="-64.4" psi="-44.5" rama="Favored" rota="t" rscc="0.907" rsr="0.184" rsrz="0.404" owab="29.560" avgoccu="1.000" NatomsEDS="7" model="1" chain="A" resnum="452" said="A" ent="1" seq="54" icode=" " resname="VAL" altcode=" "/>
	<ModelledSubgroup num-H-reduce="11" phi="-63.6" psi="-37.9" rama="Favored" rota="mt" rscc="0.928" rsr="0.122" rsrz="-0.749" owab="30.850" avgoccu="1.000" NatomsEDS="8" model="1" chain="A" resnum="453" said="A" ent="1" seq="55" icode=" " resname="LEU" altcode=" "/>
	<ModelledSubgroup num-H-reduce="9" phi="-58.1" psi="-46.9" rama="Favored" rota="tmm?" rscc="0.930" rsr="0.128" rsrz="-0.418" owab="32.010" avgoccu="1.000" NatomsEDS="8" model="1" chain="A" resnum="454" said="A" ent="1" seq="56" icode=" " resname="MET" altcode=" "/>
	<ModelledSubgroup num-H-reduce="13" phi="-67.5" psi="-41.4" rama="Favored" rota="mttt" rscc="0.918" rsr="0.149" rsrz="-0.613" owab="35.390" avgoccu="1.000" NatomsEDS="9" model="1" chain="A" resnum="455" said="A" ent="1" seq="57" icode=" " resname="LYS" altcode=" "/>
	<ModelledSubgroup num-H-reduce="11" phi="-62.1" psi="-30.6" rama="Favored" rota="mt" rscc="0.955" rsr="0.200" rsrz="0.524" owab="35.000" avgoccu="1.000" NatomsEDS="8" model="1" chain="A" resnum="456" said="A" ent="1" seq="58" icode=" " resname="LEU" altcode=" ">
		<clash atom="HD22" dist="2.56" clashmag="0.40" cid="2"/>
	</ModelledSubgroup>
	<ModelledSubgroup num-H-reduce="5" phi="-69.8" psi="-9.3" rama="Favored" rota="p" rscc="0.955" rsr="0.126" rsrz="-0.380" owab="34.530" avgoccu="1.000" NatomsEDS="6" model="1" chain="A" resnum="457" said="A" ent="1" seq="59" icode=" " resname="SER" altcode=" "/>
	<ModelledSubgroup num-H-reduce="9" phi="-74.0" psi="-24.3" rama="Favored" rota="m-85" rscc="0.963" rsr="0.126" rsrz="-0.539" owab="33.010" avgoccu="1.000" NatomsEDS="11" model="1" chain="A" resnum="458" said="A" ent="1" seq="60" icode=" " resname="PHE" altcode=" "/>
	<ModelledSubgroup num-H-reduce="4" phi="-93.1" psi="141.2" rama="Favored" rota="t70" rscc="0.902" rsr="0.148" rsrz="-0.207" owab="38.920" avgoccu="0.950" NatomsEDS="8" model="1" chain="A" resnum="459" said="A" ent="1" seq="61" icode=" " resname="ASP" altcode=" "/>
	<ModelledSubgroup num-H-reduce="6" phi="-72.4" psi="-37.0" rama="Favored" rota="tt0" rscc="0.893" rsr="0.181" rsrz="-0.096" owab="44.480" avgoccu="0.962" NatomsEDS="9" model="1" chain="A" resnum="460" said="A" ent="1" seq="62" icode=" " resname="GLU" altcode=" "/>
	<ModelledSubgroup num-H-reduce="6" phi="-67.4" psi="-40.2" rama="Favored" rota="OUTLIER" rscc="0.708" rsr="0.277" rsrz="1.097" owab="49.310" avgoccu="1.000" NatomsEDS="9" model="1" chain="A" resnum="461" said="A" ent="1" seq="63" icode=" " resname="GLU" altcode=" "/>
	<ModelledSubgroup flippable-sidechain="1" num-H-reduce="7" phi="-67.8" psi="-31.9" rama="Favored" rota="m80" rscc="0.827" rsr="0.182" rsrz="0.389" owab="45.170" avgoccu="1.000" NatomsEDS="10" model="1" chain="A" resnum="462" said="A" ent="1" seq="64" icode=" " resname="HIS" altcode=" ">
		<clash atom="CD2" dist="2.56" clashmag="0.40" cid="2"/>
	</ModelledSubgroup>
	<ModelledSubgroup num-H-reduce="13" phi="-65.6" psi="-43.4" rama="Favored" rota="ttp180" rscc="0.866" rsr="0.204" rsrz="0.273" owab="37.820" avgoccu="1.000" NatomsEDS="11" model="1" chain="A" resnum="463" said="A" ent="1" seq="65" icode=" " resname="ARG" altcode=" "/>
	<ModelledSubgroup num-H-reduce="7" phi="-58.8" psi="-49.8" rama="Favored" rota="t60" rscc="0.870" rsr="0.190" rsrz="0.510" owab="40.900" avgoccu="0.976" NatomsEDS="10" model="1" chain="A" resnum="464" said="A" ent="1" seq="66" icode=" " resname="HIS" altcode=" "/>
	<ModelledSubgroup num-H-reduce="5" phi="-58.5" psi="-42.0" rama="Favored" rscc="0.956" rsr="0.154" rsrz="0.086" owab="37.730" avgoccu="1.000" NatomsEDS="5" model="1" chain="A" resnum="465" said="A" ent="1" seq="67" icode=" " resname="ALA" altcode=" "/>
	<ModelledSubgroup num-H-reduce="9" phi="-61.0" psi="-43.6" rama="Favored" rota="ttm" rscc="0.951" rsr="0.123" rsrz="-0.500" owab="38.530" avgoccu="1.000" NatomsEDS="8" model="1" chain="A" resnum="466" said="A" ent="1" seq="68" icode=" " resname="MET" altcode=" "/>
	<ModelledSubgroup num-H-reduce="6" phi="-66.2" psi="-30.4" rama="Favored" rota="m-20" rscc="0.925" rsr="0.201" rsrz="0.602" owab="38.740" avgoccu="1.000" NatomsEDS="8" model="1" chain="A" resnum="467" said="A" ent="1" seq="69" icode=" " resname="ASN" altcode=" "/>
	<ModelledSubgroup num-H-reduce="6" phi="-69.7" psi="-35.5" rama="Favored" rota="mt-10" rscc="0.862" rsr="0.161" rsrz="-0.344" owab="42.140" avgoccu="0.856" NatomsEDS="9" model="1" chain="A" resnum="468" said="A" ent="1" seq="70" icode=" " resname="GLU" altcode=" "/>
	<ModelledSubgroup num-H-reduce="11" phi="-97.0" psi="22.5" rama="Favored" rota="mt" rscc="0.907" rsr="0.176" rsrz="0.132" owab="37.130" avgoccu="1.000" NatomsEDS="8" model="1" chain="A" resnum="469" said="A" ent="1" seq="71" icode=" " resname="LEU" altcode=" "/>
	<ModelledSubgroup num-H-reduce="3" phi="59.3" psi="36.5" rama="Favored" rscc="0.947" rsr="0.098" rsrz="-0.696" owab="34.140" avgoccu="1.000" NatomsEDS="4" model="1" chain="A" resnum="470" said="A" ent="1" seq="72" icode=" " resname="GLY" altcode=" "/>
	<ModelledSubgroup num-H-reduce="3" phi="-64.6" psi="-42.9" rama="Favored" rscc="0.962" rsr="0.143" rsrz="-0.034" owab="31.790" avgoccu="1.000" NatomsEDS="4" model="1" chain="A" resnum="471" said="A" ent="1" seq="73" icode=" " resname="GLY" altcode=" "/>
	<ModelledSubgroup num-H-reduce="11" phi="-61.8" psi="-42.7" rama="Favored" rota="tt" rscc="0.949" rsr="0.121" rsrz="-0.765" owab="31.880" avgoccu="1.000" NatomsEDS="8" model="1" chain="A" resnum="472" said="A" ent="1" seq="74" icode=" " resname="LEU" altcode=" "/>
	<ModelledSubgroup num-H-reduce="8" phi="-62.8" psi="-42.1" rama="Favored" rota="mp0" rscc="0.944" rsr="0.119" rsrz="-0.776" owab="30.540" avgoccu="1.000" NatomsEDS="9" model="1" chain="A" resnum="473" said="A" ent="1" seq="75" icode=" " resname="GLN" altcode=" "/>
	<ModelledSubgroup num-H-reduce="5" phi="-67.5" psi="-42.3" rama="Favored" rscc="0.936" rsr="0.144" rsrz="-0.076" owab="29.820" avgoccu="1.000" NatomsEDS="5" model="1" chain="A" resnum="474" said="A" ent="1" seq="76" icode=" " resname="ALA" altcode=" "/>
	<ModelledSubgroup num-H-reduce="11" phi="-69.3" psi="-44.5" rama="Favored" rota="mt" rscc="0.896" rsr="0.138" rsrz="-0.467" owab="29.980" avgoccu="1.000" NatomsEDS="8" model="1" chain="A" resnum="475" said="A" ent="1" seq="77" icode=" " resname="ILE" altcode=" "/>
	<ModelledSubgroup num-H-reduce="5" phi="-60.1" psi="-45.8" rama="Favored" rscc="0.969" rsr="0.131" rsrz="-0.287" owab="30.750" avgoccu="1.000" NatomsEDS="5" model="1" chain="A" resnum="476" said="A" ent="1" seq="78" icode=" " resname="ALA" altcode=" "/>
	<ModelledSubgroup num-H-reduce="6" phi="-58.2" psi="-44.2" rama="Favored" rota="mt-10" rscc="0.914" rsr="0.169" rsrz="-0.245" owab="32.800" avgoccu="0.920" NatomsEDS="9" model="1" chain="A" resnum="477" said="A" ent="1" seq="79" icode=" " resname="GLU" altcode=" "/>
	<ModelledSubgroup num-H-reduce="11" phi="-56.5" psi="-48.1" rama="Favored" rota="tp" rscc="0.955" rsr="0.124" rsrz="-0.716" owab="30.700" avgoccu="1.000" NatomsEDS="8" model="1" chain="A" resnum="478" said="A" ent="1" seq="80" icode=" " resname="LEU" altcode=" "/>
	<ModelledSubgroup num-H-reduce="11" phi="-59.0" psi="-51.2" rama="Favored" rota="tp" rscc="0.950" rsr="0.153" rsrz="-0.243" owab="30.670" avgoccu="1.000" NatomsEDS="8" model="1" chain="A" resnum="479" said="A" ent="1" seq="81" icode=" " resname="LEU" altcode=" "/>
	<ModelledSubgroup num-H-reduce="8" phi="-54.8" psi="-52.5" rama="Favored" rota="tt0" rscc="0.939" rsr="0.104" rsrz="-0.980" owab="30.300" avgoccu="1.000" NatomsEDS="9" model="1" chain="A" resnum="480" said="A" ent="1" seq="82" icode=" " resname="GLN" altcode=" "/>
	<ModelledSubgroup num-H-reduce="9" phi="-66.5" psi="-38.8" rama="Favored" rota="p" rscc="0.963" rsr="0.125" rsrz="-0.585" owab="29.530" avgoccu="1.000" NatomsEDS="7" model="1" chain="A" resnum="481" said="A" ent="1" seq="83" icode=" " resname="VAL" altcode=" "/>
	<ModelledSubgroup num-H-reduce="4" phi="-64.7" psi="-47.0" rama="Favored" rota="t70" rscc="0.940" rsr="0.133" rsrz="-0.418" owab="29.990" avgoccu="1.000" NatomsEDS="8" model="1" chain="A" resnum="482" said="A" ent="1" seq="84" icode=" " resname="ASP" altcode=" "/>
	<ModelledSubgroup num-H-reduce="5" phi="-56.0" psi="-47.6" rama="Favored" rota="m" rscc="0.958" rsr="0.090" rsrz="-0.838" owab="32.010" avgoccu="1.000" NatomsEDS="6" model="1" chain="A" resnum="483" said="A" ent="1" seq="85" icode=" " resname="CYS" altcode=" "/>
	<ModelledSubgroup num-H-reduce="6" phi="-63.6" psi="-38.6" rama="Favored" rota="mt-10" rscc="0.918" rsr="0.140" rsrz="-0.605" owab="32.840" avgoccu="0.901" NatomsEDS="9" model="1" chain="A" resnum="484" said="A" ent="1" seq="86" icode=" " resname="GLU" altcode=" "/>
	<ModelledSubgroup num-H-reduce="9" phi="-74.7" psi="-55.5" rama="Favored" rota="mtp" rscc="0.959" rsr="0.124" rsrz="-0.484" owab="36.560" avgoccu="1.000" NatomsEDS="8" model="1" chain="A" resnum="485" said="A" ent="1" seq="87" icode=" " resname="MET" altcode=" "/>
	<ModelledSubgroup num-H-reduce="9" phi="-97.5" psi="-5.8" rama="Favored" rota="m-85" rscc="0.867" rsr="0.211" rsrz="1.023" owab="38.360" avgoccu="1.000" NatomsEDS="12" model="1" chain="A" resnum="486" said="A" ent="1" seq="88" icode=" " resname="TYR" altcode=" "/>
	<ModelledSubgroup num-H-reduce="3" phi="68.0" psi="-144.2" rama="Favored" rscc="0.926" rsr="0.125" rsrz="-0.299" owab="36.870" avgoccu="1.000" NatomsEDS="4" model="1" chain="A" resnum="487" said="A" ent="1" seq="89" icode=" " resname="GLY" altcode=" "/>
	<ModelledSubgroup num-H-reduce="11" phi="-93.3" psi="64.2" rama="Favored" rota="mt" rscc="0.905" rsr="0.190" rsrz="0.361" owab="35.470" avgoccu="1.000" NatomsEDS="8" model="1" chain="A" resnum="488" said="A" ent="1" seq="90" icode=" " resname="LEU" altcode=" "/>
	<ModelledSubgroup num-H-reduce="7" phi="-78.0" psi="155.1" rama="Favored" rota="OUTLIER" rscc="0.851" rsr="0.174" rsrz="0.357" owab="37.980" avgoccu="1.000" NatomsEDS="7" model="1" chain="A" resnum="489" said="A" ent="1" seq="91" icode=" " resname="THR" altcode=" "/>
	<ModelledSubgroup num-H-reduce="6" phi="-99.2" psi="6.3" rama="Favored" rota="m-20" rscc="0.912" rsr="0.250" rsrz="1.322" owab="39.740" avgoccu="1.000" NatomsEDS="8" model="1" chain="A" resnum="490" said="A" ent="1" seq="92" icode=" " resname="ASN" altcode=" "/>
	<ModelledSubgroup num-H-reduce="4" phi="-54.3" psi="117.6" rama="Favored" rota="t70" rscc="0.902" rsr="0.179" rsrz="0.230" owab="38.660" avgoccu="1.000" NatomsEDS="8" model="1" chain="A" resnum="491" said="A" ent="1" seq="93" icode=" " resname="ASP" altcode=" "/>
	<ModelledSubgroup num-H-reduce="7" phi="-60.2" psi="-36.3" rama="Favored" rota="t60" rscc="0.891" rsr="0.128" rsrz="-0.423" owab="39.650" avgoccu="1.000" NatomsEDS="10" model="1" chain="A" resnum="492" said="A" ent="1" seq="94" icode=" " resname="HIS" altcode=" "/>
	<ModelledSubgroup num-H-reduce="9" phi="-66.0" psi="-38.7" rama="Favored" rota="t80" rscc="0.919" rsr="0.176" rsrz="0.408" owab="34.690" avgoccu="1.000" NatomsEDS="12" model="1" chain="A" resnum="493" said="A" ent="1" seq="95" icode=" " resname="TYR" altcode=" "/>
	<ModelledSubgroup num-H-reduce="5" phi="-75.0" psi="-40.5" rama="Favored" rota="OUTLIER" rscc="0.916" rsr="0.153" rsrz="0.039" owab="34.310" avgoccu="1.000" NatomsEDS="6" model="1" chain="A" resnum="494" said="A" ent="1" seq="96" icode=" " resname="SER" altcode=" "/>
	<ModelledSubgroup num-H-reduce="11" phi="-59.0" psi="-52.5" rama="Favored" rota="mm" rscc="0.904" rsr="0.155" rsrz="-0.182" owab="32.700" avgoccu="1.000" NatomsEDS="8" model="1" chain="A" resnum="495" said="A" ent="1" seq="97" icode=" " resname="ILE" altcode=" "/>
	<ModelledSubgroup num-H-reduce="7" phi="-58.0" psi="-41.2" rama="Favored" rota="m" rscc="0.962" rsr="0.117" rsrz="-0.568" owab="30.000" avgoccu="1.000" NatomsEDS="7" model="1" chain="A" resnum="496" said="A" ent="1" seq="98" icode=" " resname="THR" altcode=" "/>
	<ModelledSubgroup num-H-reduce="11" phi="-59.4" psi="-50.1" rama="Favored" rota="tt" rscc="0.899" rsr="0.191" rsrz="0.377" owab="31.260" avgoccu="1.000" NatomsEDS="8" model="1" chain="A" resnum="497" said="A" ent="1" seq="99" icode=" " resname="LEU" altcode=" "/>
	<ModelledSubgroup num-H-reduce="13" phi="-64.6" psi="-41.7" rama="Favored" rota="mtt180" rscc="0.902" rsr="0.128" rsrz="-0.735" owab="30.650" avgoccu="1.000" NatomsEDS="11" model="1" chain="A" resnum="498" said="A" ent="1" seq="100" icode=" " resname="ARG" altcode=" "/>
	<ModelledSubgroup num-H-reduce="13" phi="-58.3" psi="-50.5" rama="Favored" rota="mtp-105" rscc="0.936" rsr="0.135" rsrz="-0.642" owab="28.890" avgoccu="1.000" NatomsEDS="11" model="1" chain="A" resnum="499" said="A" ent="1" seq="101" icode=" " resname="ARG" altcode=" "/>
	<ModelledSubgroup num-H-reduce="9" phi="-66.2" psi="-38.0" rama="Favored" rota="m-30" rscc="0.923" rsr="0.133" rsrz="-0.348" owab="29.380" avgoccu="1.000" NatomsEDS="12" model="1" chain="A" resnum="500" said="A" ent="1" seq="102" icode=" " resname="TYR" altcode=" "/>
	<ModelledSubgroup num-H-reduce="5" phi="-59.7" psi="-52.8" rama="Favored" rscc="0.918" rsr="0.191" rsrz="0.686" owab="26.640" avgoccu="1.000" NatomsEDS="5" model="1" chain="A" resnum="501" said="A" ent="1" seq="103" icode=" " resname="ALA" altcode=" "/>
	<ModelledSubgroup num-H-reduce="3" phi="-59.7" psi="-34.9" rama="Favored" rscc="0.901" rsr="0.168" rsrz="0.334" owab="27.550" avgoccu="1.000" NatomsEDS="4" model="1" chain="A" resnum="502" said="A" ent="1" seq="104" icode=" " resname="GLY" altcode=" "/>
	<ModelledSubgroup num-H-reduce="9" phi="-62.1" psi="-44.6" rama="Favored" rota="mtt" rscc="0.939" rsr="0.111" rsrz="-0.696" owab="27.740" avgoccu="1.000" NatomsEDS="8" model="1" chain="A" resnum="503" said="A" ent="1" seq="105" icode=" " resname="MET" altcode=" "/>
	<ModelledSubgroup num-H-reduce="5" phi="-65.3" psi="-39.6" rama="Favored" rscc="0.961" rsr="0.115" rsrz="-0.546" owab="27.550" avgoccu="1.000" NatomsEDS="5" model="1" chain="A" resnum="504" said="A" ent="1" seq="106" icode=" " resname="ALA" altcode=" "/>
	<ModelledSubgroup num-H-reduce="11" phi="-68.7" psi="-34.2" rama="Favored" rota="mt" rscc="0.923" rsr="0.190" rsrz="0.361" owab="26.680" avgoccu="1.000" NatomsEDS="8" model="1" chain="A" resnum="505" said="A" ent="1" seq="107" icode=" " resname="LEU" altcode=" "/>
	<ModelledSubgroup num-H-reduce="7" phi="-60.9" psi="-49.4" rama="Favored" rota="m" rscc="0.913" rsr="0.188" rsrz="0.584" owab="25.910" avgoccu="1.000" NatomsEDS="7" model="1" chain="A" resnum="506" said="A" ent="1" seq="108" icode=" " resname="THR" altcode=" "/>
	<ModelledSubgroup num-H-reduce="6" phi="-64.3" psi="-41.8" rama="Favored" rota="m-20" rscc="0.941" rsr="0.132" rsrz="-0.411" owab="26.190" avgoccu="1.000" NatomsEDS="8" model="1" chain="A" resnum="507" said="A" ent="1" seq="109" icode=" " resname="ASN" altcode=" "/>
	<ModelledSubgroup num-H-reduce="11" phi="-69.9" psi="-30.3" rama="Favored" rota="mt" rscc="0.923" rsr="0.184" rsrz="0.263" owab="28.000" avgoccu="1.000" NatomsEDS="8" model="1" chain="A" resnum="508" said="A" ent="1" seq="110" icode=" " resname="LEU" altcode=" "/>
	<ModelledSubgroup num-H-reduce="7" phi="-85.7" psi="-11.3" rama="Favored" rota="p" rscc="0.940" rsr="0.149" rsrz="-0.049" owab="29.070" avgoccu="1.000" NatomsEDS="7" model="1" chain="A" resnum="509" said="A" ent="1" seq="111" icode=" " resname="THR" altcode=" "/>
	<ModelledSubgroup num-H-reduce="9" phi="-69.2" psi="116.8" rama="Favored" rota="t80" rscc="0.950" rsr="0.128" rsrz="-0.506" owab="29.910" avgoccu="1.000" NatomsEDS="11" model="1" chain="A" resnum="510" said="A" ent="1" seq="112" icode=" " resname="PHE" altcode=" "/>
	<ModelledSubgroup num-H-reduce="3" phi="70.9" psi="17.0" rama="Favored" rscc="0.946" rsr="0.117" rsrz="-0.416" owab="32.750" avgoccu="1.000" NatomsEDS="4" model="1" chain="A" resnum="511" said="A" ent="1" seq="113" icode=" " resname="GLY" altcode=" "/>
	<ModelledSubgroup num-H-reduce="4" phi="-132.7" psi="95.7" rama="Favored" rota="t0" rscc="0.890" rsr="0.157" rsrz="-0.080" owab="34.620" avgoccu="1.000" NatomsEDS="8" model="1" chain="A" resnum="512" said="A" ent="1" seq="114" icode=" " resname="ASP" altcode=" "/>
	<ModelledSubgroup num-H-reduce="9" phi="-69.1" psi="-31.4" rama="Favored" rota="t" rscc="0.860" rsr="0.248" rsrz="1.476" owab="33.980" avgoccu="1.000" NatomsEDS="7" model="1" chain="A" resnum="513" said="A" ent="1" seq="115" icode=" " resname="VAL" altcode=" "/>
	<ModelledSubgroup num-H-reduce="5" phi="-64.1" psi="-48.8" rama="Favored" rscc="0.951" rsr="0.220" rsrz="1.156" owab="32.040" avgoccu="1.000" NatomsEDS="5" model="1" chain="A" resnum="514" said="A" ent="1" seq="116" icode=" " resname="ALA" altcode=" "/>
	<ModelledSubgroup num-H-reduce="6" phi="-62.9" psi="-33.6" rama="Favored" rota="m-20" rscc="0.928" rsr="0.123" rsrz="-0.543" owab="30.120" avgoccu="1.000" NatomsEDS="8" model="1" chain="A" resnum="515" said="A" ent="1" seq="117" icode=" " resname="ASN" altcode=" "/>
	<ModelledSubgroup num-H-reduce="13" phi="-60.4" psi="-45.1" rama="Favored" rota="mttm" rscc="0.917" rsr="0.164" rsrz="-0.428" owab="29.890" avgoccu="1.000" NatomsEDS="9" model="1" chain="A" resnum="516" said="A" ent="1" seq="118" icode=" " resname="LYS" altcode=" "/>
	<ModelledSubgroup num-H-reduce="5" phi="-70.2" psi="-45.6" rama="Favored" rscc="0.934" rsr="0.117" rsrz="-0.514" owab="28.270" avgoccu="1.000" NatomsEDS="5" model="1" chain="A" resnum="517" said="A" ent="1" seq="119" icode=" " resname="ALA" altcode=" "/>
	<ModelledSubgroup num-H-reduce="7" phi="-54.5" psi="-51.4" rama="Favored" rota="m" rscc="0.943" rsr="0.114" rsrz="-0.617" owab="28.270" avgoccu="1.000" NatomsEDS="7" model="1" chain="A" resnum="518" said="A" ent="1" seq="120" icode=" " resname="THR" altcode=" "/>
	<ModelledSubgroup num-H-reduce="11" phi="-63.0" psi="-42.6" rama="Favored" rota="tp" rscc="0.935" rsr="0.155" rsrz="-0.210" owab="29.460" avgoccu="1.000" NatomsEDS="8" model="1" chain="A" resnum="519" said="A" ent="1" seq="121" icode=" " resname="LEU" altcode=" "/>
	<ModelledSubgroup num-H-reduce="5" phi="-63.6" psi="-36.3" rama="Favored" rota="m" rscc="0.963" rsr="0.109" rsrz="-0.461" owab="30.170" avgoccu="1.000" NatomsEDS="6" model="1" chain="A" resnum="520" said="A" ent="1" seq="122" icode=" " resname="CYS" altcode=" "/>
	<ModelledSubgroup num-H-reduce="5" phi="-67.9" psi="-21.0" rama="Favored" rota="p" rscc="0.943" rsr="0.155" rsrz="0.070" owab="31.880" avgoccu="1.000" NatomsEDS="6" model="1" chain="A" resnum="521" said="A" ent="1" seq="123" icode=" " resname="SER" altcode=" "/>
	<ModelledSubgroup num-H-reduce="9" phi="-81.7" psi="77.3" rama="Favored" rota="mtp" rscc="0.958" rsr="0.106" rsrz="-0.778" owab="29.750" avgoccu="1.000" NatomsEDS="8" model="1" chain="A" resnum="522" said="A" ent="1" seq="124" icode=" " resname="MET" altcode=" "/>
	<ModelledSubgroup num-H-reduce="13" phi="-57.8" psi="-36.0" rama="Favored" rota="mmtp" rscc="0.944" rsr="0.177" rsrz="-0.266" owab="31.100" avgoccu="1.000" NatomsEDS="9" model="1" chain="A" resnum="523" said="A" ent="1" seq="125" icode=" " resname="LYS" altcode=" "/>
	<ModelledSubgroup num-H-reduce="3" phi="-67.9" psi="-43.8" rama="Favored" rscc="0.961" rsr="0.111" rsrz="-0.504" owab="30.570" avgoccu="1.000" NatomsEDS="4" model="1" chain="A" resnum="524" said="A" ent="1" seq="126" icode=" " resname="GLY" altcode=" "/>
	<ModelledSubgroup num-H-reduce="5" phi="-59.0" psi="-42.0" rama="Favored" rota="t" rscc="0.956" rsr="0.102" rsrz="-0.600" owab="31.960" avgoccu="1.000" NatomsEDS="6" model="1" chain="A" resnum="525" said="A" ent="1" seq="127" icode=" " resname="CYS" altcode=" "/>
	<ModelledSubgroup num-H-reduce="9" phi="-64.4" psi="-39.0" rama="Favored" rota="mmm" rscc="0.962" rsr="0.129" rsrz="-0.402" owab="33.530" avgoccu="1.000" NatomsEDS="8" model="1" chain="A" resnum="526" said="A" ent="1" seq="128" icode=" " resname="MET" altcode=" "/>
	<ModelledSubgroup num-H-reduce="13" phi="-63.1" psi="-38.7" rama="Favored" rota="mtm105" rscc="0.861" rsr="0.206" rsrz="0.300" owab="39.600" avgoccu="1.000" NatomsEDS="11" model="1" chain="A" resnum="527" said="A" ent="1" seq="129" icode=" " resname="ARG" altcode=" "/>
	<ModelledSubgroup num-H-reduce="5" phi="-64.9" psi="-50.7" rama="Favored" rscc="0.940" rsr="0.167" rsrz="0.297" owab="34.730" avgoccu="1.000" NatomsEDS="5" model="1" chain="A" resnum="528" said="A" ent="1" seq="130" icode=" " resname="ALA" altcode=" "/>
	<ModelledSubgroup num-H-reduce="11" phi="-49.1" psi="-57.4" rama="Favored" rota="mt" rscc="0.947" rsr="0.171" rsrz="0.051" owab="34.070" avgoccu="1.000" NatomsEDS="8" model="1" chain="A" resnum="529" said="A" ent="1" seq="131" icode=" " resname="LEU" altcode=" "/>
	<ModelledSubgroup num-H-reduce="9" phi="-54.1" psi="-45.0" rama="Favored" rota="t" rscc="0.947" rsr="0.142" rsrz="-0.300" owab="32.580" avgoccu="1.000" NatomsEDS="7" model="1" chain="A" resnum="530" said="A" ent="1" seq="132" icode=" " resname="VAL" altcode=" "/>
	<ModelledSubgroup num-H-reduce="5" phi="-61.0" psi="-33.5" rama="Favored" rscc="0.944" rsr="0.134" rsrz="-0.238" owab="31.020" avgoccu="1.000" NatomsEDS="5" model="1" chain="A" resnum="531" said="A" ent="1" seq="133" icode=" " resname="ALA" altcode=" "/>
	<ModelledSubgroup num-H-reduce="8" phi="-67.5" psi="-11.0" rama="Favored" rota="mm-40" rscc="0.902" rsr="0.180" rsrz="0.054" owab="33.210" avgoccu="1.000" NatomsEDS="9" model="1" chain="A" resnum="532" said="A" ent="1" seq="134" icode=" " resname="GLN" altcode=" "/>
	<ModelledSubgroup num-H-reduce="11" phi="-67.2" psi="-18.3" rama="Favored" rota="mt" rscc="0.913" rsr="0.195" rsrz="0.442" owab="33.700" avgoccu="1.000" NatomsEDS="8" model="1" chain="A" resnum="533" said="A" ent="1" seq="135" icode=" " resname="LEU" altcode=" "/>
	<ModelledSubgroup num-H-reduce="13" phi="-89.4" psi="-0.8" rama="Favored" rota="mttt" rscc="0.886" rsr="0.166" rsrz="-0.403" owab="40.140" avgoccu="1.000" NatomsEDS="9" model="1" chain="A" resnum="534" said="A" ent="1" seq="136" icode=" " resname="LYS" altcode=" "/>
	<ModelledSubgroup num-H-reduce="5" phi="-65.6" psi="142.7" rama="Favored" rota="t" rscc="0.885" rsr="0.183" rsrz="0.505" owab="34.920" avgoccu="1.000" NatomsEDS="6" model="1" chain="A" resnum="535" said="A" ent="1" seq="137" icode=" " resname="SER" altcode=" "/>
	<ModelledSubgroup num-H-reduce="6" phi="-69.2" psi="-17.1" rama="Favored" rota="mt-10" rscc="0.886" rsr="0.242" rsrz="0.662" owab="37.000" avgoccu="1.000" NatomsEDS="9" model="1" chain="A" resnum="536" said="A" ent="1" seq="138" icode=" " resname="GLU" altcode=" "/>
	<ModelledSubgroup num-H-reduce="5" phi="-77.2" psi="106.1" rama="Favored" rota="t" rscc="0.950" rsr="0.138" rsrz="-0.194" owab="31.010" avgoccu="1.000" NatomsEDS="6" model="1" chain="A" resnum="537" said="A" ent="1" seq="139" icode=" " resname="SER" altcode=" "/>
	<ModelledSubgroup num-H-reduce="6" phi="-70.9" psi="-20.8" rama="Favored" rota="mt-10" rscc="0.882" rsr="0.180" rsrz="-0.108" owab="30.340" avgoccu="1.000" NatomsEDS="9" model="1" chain="A" resnum="538" said="A" ent="1" seq="140" icode=" " resname="GLU" altcode=" "/>
	<ModelledSubgroup num-H-reduce="4" phi="-73.4" psi="-35.4" rama="Favored" rota="m-20" rscc="0.926" rsr="0.143" rsrz="-0.277" owab="29.070" avgoccu="1.000" NatomsEDS="8" model="1" chain="A" resnum="539" said="A" ent="1" seq="141" icode=" " resname="ASP" altcode=" "/>
	<ModelledSubgroup num-H-reduce="11" phi="-64.5" psi="-52.6" rama="Favored" rota="tp" rscc="0.950" rsr="0.140" rsrz="-0.455" owab="28.360" avgoccu="1.000" NatomsEDS="8" model="1" chain="A" resnum="540" said="A" ent="1" seq="142" icode=" " resname="LEU" altcode=" "/>
	<ModelledSubgroup num-H-reduce="8" phi="-42.1" psi="-47.2" rama="Favored" rota="mt-30" rscc="0.956" rsr="0.178" rsrz="0.027" owab="28.240" avgoccu="1.000" NatomsEDS="9" model="1" chain="A" resnum="541" said="A" ent="1" seq="143" icode=" " resname="GLN" altcode=" "/>
	<ModelledSubgroup num-H-reduce="8" phi="-63.0" psi="-42.1" rama="Favored" rota="tm0?" rscc="0.959" rsr="0.147" rsrz="-0.395" owab="27.680" avgoccu="1.000" NatomsEDS="9" model="1" chain="A" resnum="542" said="A" ent="1" seq="144" icode=" " resname="GLN" altcode=" "/>
	<ModelledSubgroup num-H-reduce="9" phi="-70.3" psi="-38.3" rama="Favored" rota="t" rscc="0.926" rsr="0.201" rsrz="0.688" owab="28.780" avgoccu="1.000" NatomsEDS="7" model="1" chain="A" resnum="543" said="A" ent="1" seq="145" icode=" " resname="VAL" altcode=" "/>
	<ModelledSubgroup num-H-reduce="11" phi="-64.4" psi="-45.1" rama="Favored" rota="mm" rscc="0.932" rsr="0.130" rsrz="-0.600" owab="29.840" avgoccu="1.000" NatomsEDS="8" model="1" chain="A" resnum="544" said="A" ent="1" seq="146" icode=" " resname="ILE" altcode=" "/>
	<ModelledSubgroup num-H-reduce="5" phi="-63.5" psi="-35.4" rama="Favored" rscc="0.918" rsr="0.100" rsrz="-0.789" owab="28.260" avgoccu="1.000" NatomsEDS="5" model="1" chain="A" resnum="545" said="A" ent="1" seq="147" icode=" " resname="ALA" altcode=" "/>
	<ModelledSubgroup num-H-reduce="5" phi="-60.0" psi="-40.2" rama="Favored" rota="m" rscc="0.982" rsr="0.111" rsrz="-0.613" owab="26.990" avgoccu="1.000" NatomsEDS="6" model="1" chain="A" resnum="546" said="A" ent="1" seq="148" icode=" " resname="SER" altcode=" "/>
	<ModelledSubgroup num-H-reduce="9" phi="-63.3" psi="-50.9" rama="Favored" rota="t" rscc="0.917" rsr="0.166" rsrz="0.102" owab="27.260" avgoccu="1.000" NatomsEDS="7" model="1" chain="A" resnum="547" said="A" ent="1" seq="149" icode=" " resname="VAL" altcode=" "/>
	<ModelledSubgroup num-H-reduce="11" phi="-66.6" psi="-32.8" rama="Favored" rota="mt" rscc="0.944" rsr="0.130" rsrz="-0.618" owab="27.070" avgoccu="1.000" NatomsEDS="8" model="1" chain="A" resnum="548" said="A" ent="1" seq="150" icode=" " resname="LEU" altcode=" "/>
	<ModelledSubgroup num-H-reduce="13" phi="-57.5" psi="-49.4" rama="Favored" rota="OUTLIER" rscc="0.952" rsr="0.156" rsrz="-0.363" owab="29.240" avgoccu="1.000" NatomsEDS="11" model="1" chain="A" resnum="549" said="A" ent="1" seq="151" icode=" " resname="ARG" altcode=" "/>
	<ModelledSubgroup num-H-reduce="6" phi="-68.3" psi="-37.6" rama="Favored" rota="m-20" rscc="0.960" rsr="0.115" rsrz="-0.661" owab="27.510" avgoccu="1.000" NatomsEDS="8" model="1" chain="A" resnum="550" said="A" ent="1" seq="152" icode=" " resname="ASN" altcode=" "/>
	<ModelledSubgroup num-H-reduce="11" phi="-65.9" psi="-30.1" rama="Favored" rota="mt" rscc="0.933" rsr="0.186" rsrz="0.295" owab="29.840" avgoccu="1.000" NatomsEDS="8" model="1" chain="A" resnum="551" said="A" ent="1" seq="153" icode=" " resname="LEU" altcode=" "/>
	<ModelledSubgroup num-H-reduce="5" phi="-83.4" psi="-9.6" rama="Favored" rota="p" rscc="0.953" rsr="0.145" rsrz="-0.085" owab="33.410" avgoccu="1.000" NatomsEDS="6" model="1" chain="A" resnum="552" said="A" ent="1" seq="154" icode=" " resname="SER" altcode=" "/>
	<ModelledSubgroup num-H-reduce="10" phi="-100.3" psi="126.2" rama="Favored" rota="t-105" rscc="0.903" rsr="0.160" rsrz="0.217" owab="30.750" avgoccu="1.000" NatomsEDS="14" model="1" chain="A" resnum="553" said="A" ent="1" seq="155" icode=" " resname="TRP" altcode=" "/>
	<ModelledSubgroup num-H-reduce="13" phi="55.0" psi="36.4" rama="Favored" rota="mtp180" rscc="0.905" rsr="0.161" rsrz="-0.297" owab="36.110" avgoccu="1.000" NatomsEDS="11" model="1" chain="A" resnum="554" said="A" ent="1" seq="156" icode=" " resname="ARG" altcode=" "/>
	<ModelledSubgroup num-H-reduce="5" phi="-72.3" psi="139.8" rama="Favored" rscc="0.915" rsr="0.171" rsrz="0.361" owab="31.650" avgoccu="1.000" NatomsEDS="5" model="1" chain="A" resnum="555" said="A" ent="1" seq="157" icode=" " resname="ALA" altcode=" "/>
	<ModelledSubgroup num-H-reduce="4" phi="-72.8" psi="168.4" rama="Favored" rota="p30" rscc="0.919" rsr="0.175" rsrz="0.173" owab="33.250" avgoccu="1.000" NatomsEDS="8" model="1" chain="A" resnum="556" said="A" ent="1" seq="158" icode=" " resname="ASP" altcode=" "/>
	<ModelledSubgroup num-H-reduce="9" phi="-64.3" psi="-37.4" rama="Favored" rota="m" rscc="0.934" rsr="0.183" rsrz="0.387" owab="35.130" avgoccu="1.000" NatomsEDS="7" model="1" chain="A" resnum="557" said="A" ent="1" seq="159" icode=" " resname="VAL" altcode=" "/>
	<ModelledSubgroup num-H-reduce="6" phi="-62.8" psi="-47.1" rama="Favored" rota="m-20" rscc="0.949" rsr="0.158" rsrz="-0.029" owab="37.430" avgoccu="1.000" NatomsEDS="8" model="1" chain="A" resnum="558" said="A" ent="1" seq="160" icode=" " resname="ASN" altcode=" "/>
	<ModelledSubgroup num-H-reduce="5" phi="-60.5" psi="-42.5" rama="Favored" rota="m" rscc="0.948" rsr="0.151" rsrz="0.008" owab="34.470" avgoccu="1.000" NatomsEDS="6" model="1" chain="A" resnum="559" said="A" ent="1" seq="161" icode=" " resname="SER" altcode=" "/>
	<ModelledSubgroup num-H-reduce="13" phi="-57.4" psi="-44.0" rama="Favored" rota="mttt" rscc="0.933" rsr="0.122" rsrz="-0.948" owab="34.660" avgoccu="1.000" NatomsEDS="9" model="1" chain="A" resnum="560" said="A" ent="1" seq="162" icode=" " resname="LYS" altcode=" "/>
	<ModelledSubgroup num-H-reduce="13" phi="-60.4" psi="-45.0" rama="Favored" rota="tttp" rscc="0.861" rsr="0.290" rsrz="1.134" owab="40.430" avgoccu="1.000" NatomsEDS="9" model="1" chain="A" resnum="561" said="A" ent="1" seq="163" icode=" " resname="LYS" altcode=" "/>
	<ModelledSubgroup num-H-reduce="7" phi="-65.4" psi="-46.9" rama="Favored" rota="m" rscc="0.959" rsr="0.108" rsrz="-0.714" owab="33.480" avgoccu="1.000" NatomsEDS="7" model="1" chain="A" resnum="562" said="A" ent="1" seq="164" icode=" " resname="THR" altcode=" "/>
	<ModelledSubgroup num-H-reduce="11" phi="-54.8" psi="-38.6" rama="Favored" rota="mt" rscc="0.930" rsr="0.146" rsrz="-0.357" owab="35.160" avgoccu="1.000" NatomsEDS="8" model="1" chain="A" resnum="563" said="A" ent="1" seq="165" icode=" " resname="LEU" altcode=" "/>
	<ModelledSubgroup num-H-reduce="13" phi="-66.6" psi="-52.2" rama="Favored" rota="ttp85" rscc="0.847" rsr="0.161" rsrz="-0.297" owab="46.210" avgoccu="1.000" NatomsEDS="11" model="1" chain="A" resnum="564" said="A" ent="1" seq="166" icode=" " resname="ARG" altcode=" "/>
	<ModelledSubgroup num-H-reduce="6" phi="-60.7" psi="-35.6" rama="Favored" rota="mt-10" rscc="0.921" rsr="0.172" rsrz="-0.207" owab="42.600" avgoccu="1.000" NatomsEDS="9" model="1" chain="A" resnum="565" said="A" ent="1" seq="167" icode=" " resname="GLU" altcode=" "/>
	<ModelledSubgroup num-H-reduce="9" phi="-78.9" psi="0.8" rama="Favored" rota="m" rscc="0.945" rsr="0.150" rsrz="-0.166" owab="34.940" avgoccu="1.000" NatomsEDS="7" model="1" chain="A" resnum="566" said="A" ent="1" seq="168" icode=" " resname="VAL" altcode=" "/>
	<ModelledSubgroup num-H-reduce="3" phi="73.0" psi="36.0" rama="Favored" rscc="0.930" rsr="0.103" rsrz="-0.622" owab="33.900" avgoccu="1.000" NatomsEDS="4" model="1" chain="A" resnum="567" said="A" ent="1" seq="169" icode=" " resname="GLY" altcode=" "/>
	<ModelledSubgroup num-H-reduce="5" phi="-70.4" psi="-35.1" rama="Favored" rota="p" rscc="0.922" rsr="0.165" rsrz="0.225" owab="34.770" avgoccu="1.000" NatomsEDS="6" model="1" chain="A" resnum="568" said="A" ent="1" seq="170" icode=" " resname="SER" altcode=" "/>
	<ModelledSubgroup num-H-reduce="9" phi="-66.1" psi="-54.5" rama="Favored" rota="t" rscc="0.905" rsr="0.148" rsrz="-0.199" owab="34.840" avgoccu="1.000" NatomsEDS="7" model="1" chain="A" resnum="569" said="A" ent="1" seq="171" icode=" " resname="VAL" altcode=" "/>
	<ModelledSubgroup num-H-reduce="13" phi="-57.8" psi="-45.4" rama="Favored" rota="tttm" rscc="0.873" rsr="0.193" rsrz="-0.068" owab="40.690" avgoccu="1.000" NatomsEDS="9" model="1" chain="A" resnum="570" said="A" ent="1" seq="172" icode=" " resname="LYS" altcode=" "/>
	<ModelledSubgroup num-H-reduce="5" phi="-63.2" psi="-43.5" rama="Favored" rscc="0.918" rsr="0.122" rsrz="-0.433" owab="32.380" avgoccu="1.000" NatomsEDS="5" model="1" chain="A" resnum="571" said="A" ent="1" seq="173" icode=" " resname="ALA" altcode=" "/>
	<ModelledSubgroup num-H-reduce="11" phi="-65.9" psi="-39.6" rama="Favored" rota="mt" rscc="0.927" rsr="0.139" rsrz="-0.471" owab="29.700" avgoccu="1.000" NatomsEDS="8" model="1" chain="A" resnum="572" said="A" ent="1" seq="174" icode=" " resname="LEU" altcode=" "/>
	<ModelledSubgroup num-H-reduce="9" phi="-69.9" psi="-42.7" rama="Favored" rota="tpt" rscc="0.977" rsr="0.123" rsrz="-0.500" owab="31.210" avgoccu="1.000" NatomsEDS="8" model="1" chain="A" resnum="573" said="A" ent="1" seq="175" icode=" " resname="MET" altcode=" "/>
	<ModelledSubgroup num-H-reduce="6" phi="-63.7" psi="-38.3" rama="Favored" rota="mt-10" rscc="0.949" rsr="0.093" rsrz="-1.189" owab="32.290" avgoccu="1.000" NatomsEDS="9" model="1" chain="A" resnum="574" said="A" ent="1" seq="176" icode=" " resname="GLU" altcode=" "/>
	<ModelledSubgroup num-H-reduce="5" phi="-60.2" psi="-52.9" rama="Favored" rota="t" rscc="0.928" rsr="0.106" rsrz="-0.521" owab="30.500" avgoccu="1.000" NatomsEDS="6" model="1" chain="A" resnum="575" said="A" ent="1" seq="177" icode=" " resname="CYS" altcode=" "/>
	<ModelledSubgroup num-H-reduce="5" phi="-48.9" psi="-42.7" rama="Favored" rscc="0.956" rsr="0.120" rsrz="-0.465" owab="32.850" avgoccu="1.000" NatomsEDS="5" model="1" chain="A" resnum="576" said="A" ent="1" seq="178" icode=" " resname="ALA" altcode=" "/>
	<ModelledSubgroup num-H-reduce="11" phi="-61.0" psi="-27.8" rama="Favored" rota="mt" rscc="0.960" rsr="0.110" rsrz="-0.945" owab="34.760" avgoccu="1.000" NatomsEDS="8" model="1" chain="A" resnum="577" said="A" ent="1" seq="179" icode=" " resname="LEU" altcode=" "/>
	<ModelledSubgroup num-H-reduce="6" phi="-101.9" psi="-4.9" rama="Favored" rota="mm-40" rscc="0.941" rsr="0.110" rsrz="-0.978" owab="36.670" avgoccu="0.944" NatomsEDS="9" model="1" chain="A" resnum="578" said="A" ent="1" seq="180" icode=" " resname="GLU" altcode=" "/>
	<ModelledSubgroup num-H-reduce="9" phi="-81.0" psi="139.2" rama="Favored" rota="m" rscc="0.889" rsr="0.173" rsrz="0.219" owab="35.220" avgoccu="1.000" NatomsEDS="7" model="1" chain="A" resnum="579" said="A" ent="1" seq="181" icode=" " resname="VAL" altcode=" "/>
	<ModelledSubgroup num-H-reduce="13" phi="-95.0" psi="-48.6" rama="Favored" rota="mmtm" rscc="0.894" rsr="0.155" rsrz="-0.539" owab="39.260" avgoccu="1.000" NatomsEDS="9" model="1" chain="A" resnum="580" said="A" ent="1" seq="182" icode=" " resname="LYS" altcode=" "/>
	<ModelledSubgroup num-H-reduce="13" phi="-67.6" psi="127.4" rama="Favored" rota="mtpt" rscc="0.945" rsr="0.175" rsrz="-0.291" owab="34.270" avgoccu="1.000" NatomsEDS="9" model="1" chain="A" resnum="581" said="A" ent="1" seq="183" icode=" " resname="LYS" altcode=" "/>
	<ModelledSubgroup num-H-reduce="6" phi="-58.5" psi="-44.5" rama="Favored" rota="tt0" rscc="0.964" rsr="0.143" rsrz="-0.568" owab="28.240" avgoccu="0.967" NatomsEDS="9" model="1" chain="A" resnum="582" said="A" ent="1" seq="184" icode=" " resname="GLU" altcode=" "/>
	<ModelledSubgroup num-H-reduce="5" phi="-66.2" psi="-33.7" rama="Favored" rota="p" rscc="0.905" rsr="0.199" rsrz="0.753" owab="28.600" avgoccu="1.000" NatomsEDS="6" model="1" chain="A" resnum="583" said="A" ent="1" seq="185" icode=" " resname="SER" altcode=" "/>
	<ModelledSubgroup num-H-reduce="7" phi="-62.3" psi="-49.0" rama="Favored" rota="m" rscc="0.942" rsr="0.155" rsrz="0.049" owab="26.310" avgoccu="1.000" NatomsEDS="7" model="1" chain="A" resnum="584" said="A" ent="1" seq="186" icode=" " resname="THR" altcode=" "/>
	<ModelledSubgroup num-H-reduce="11" phi="-57.0" psi="-37.2" rama="Favored" rota="tp" rscc="0.950" rsr="0.134" rsrz="-0.553" owab="25.380" avgoccu="1.000" NatomsEDS="8" model="1" chain="A" resnum="585" said="A" ent="1" seq="187" icode=" " resname="LEU" altcode=" "/>
	<ModelledSubgroup num-H-reduce="13" phi="-57.4" psi="-52.4" rama="Favored" rota="mttt" rscc="0.942" rsr="0.208" rsrz="0.118" owab="25.100" avgoccu="1.000" NatomsEDS="9" model="1" chain="A" resnum="586" said="A" ent="1" seq="188" icode=" " resname="LYS" altcode=" "/>
	<ModelledSubgroup num-H-reduce="5" phi="-60.0" psi="-43.7" rama="Favored" rota="m" rscc="0.917" rsr="0.211" rsrz="0.939" owab="26.530" avgoccu="1.000" NatomsEDS="6" model="1" chain="A" resnum="587" said="A" ent="1" seq="189" icode=" " resname="SER" altcode=" "/>
	<ModelledSubgroup num-H-reduce="9" phi="-61.5" psi="-51.8" rama="Favored" rota="t" rscc="0.937" rsr="0.170" rsrz="0.169" owab="25.200" avgoccu="1.000" NatomsEDS="7" model="1" chain="A" resnum="588" said="A" ent="1" seq="190" icode=" " resname="VAL" altcode=" "/>
	<ModelledSubgroup num-H-reduce="11" phi="-69.7" psi="-30.9" rama="Favored" rota="mt" rscc="0.970" rsr="0.166" rsrz="-0.031" owab="25.550" avgoccu="1.000" NatomsEDS="8" model="1" chain="A" resnum="589" said="A" ent="1" seq="191" icode=" " resname="LEU" altcode=" "/>
	<ModelledSubgroup num-H-reduce="5" phi="-61.9" psi="-41.5" rama="Favored" rota="m" rscc="0.968" rsr="0.113" rsrz="-0.582" owab="26.240" avgoccu="1.000" NatomsEDS="6" model="1" chain="A" resnum="590" said="A" ent="1" seq="192" icode=" " resname="SER" altcode=" "/>
	<ModelledSubgroup num-H-reduce="5" phi="-64.6" psi="-42.8" rama="Favored" rscc="0.904" rsr="0.160" rsrz="0.183" owab="27.540" avgoccu="1.000" NatomsEDS="5" model="1" chain="A" resnum="591" said="A" ent="1" seq="193" icode=" " resname="ALA" altcode=" "/>
	<ModelledSubgroup num-H-reduce="11" phi="-67.8" psi="-43.2" rama="Favored" rota="mt" rscc="0.930" rsr="0.133" rsrz="-0.569" owab="27.880" avgoccu="1.000" NatomsEDS="8" model="1" chain="A" resnum="592" said="A" ent="1" seq="194" icode=" " resname="LEU" altcode=" "/>
	<ModelledSubgroup num-H-reduce="10" phi="-52.4" psi="-45.8" rama="Favored" rota="t90" rscc="0.935" rsr="0.139" rsrz="-0.176" owab="26.630" avgoccu="1.000" NatomsEDS="14" model="1" chain="A" resnum="593" said="A" ent="1" seq="195" icode=" " resname="TRP" altcode=" "/>
	<ModelledSubgroup num-H-reduce="6" phi="-63.3" psi="-49.3" rama="Favored" rota="m-20" rscc="0.951" rsr="0.134" rsrz="-0.382" owab="27.580" avgoccu="1.000" NatomsEDS="8" model="1" chain="A" resnum="594" said="A" ent="1" seq="196" icode=" " resname="ASN" altcode=" "/>
	<ModelledSubgroup num-H-reduce="11" phi="-63.0" psi="-35.1" rama="Favored" rota="mt" rscc="0.926" rsr="0.160" rsrz="-0.129" owab="28.250" avgoccu="1.000" NatomsEDS="8" model="1" chain="A" resnum="595" said="A" ent="1" seq="197" icode=" " resname="LEU" altcode=" "/>
	<ModelledSubgroup num-H-reduce="5" phi="-62.9" psi="-20.1" rama="Favored" rota="p" rscc="0.872" rsr="0.155" rsrz="0.070" owab="28.470" avgoccu="1.000" NatomsEDS="6" model="1" chain="A" resnum="596" said="A" ent="1" seq="198" icode=" " resname="SER" altcode=" "/>
	<ModelledSubgroup num-H-reduce="5" phi="-90.7" psi="-4.0" rama="Favored" rscc="0.965" rsr="0.098" rsrz="-0.822" owab="28.880" avgoccu="1.000" NatomsEDS="5" model="1" chain="A" resnum="597" said="A" ent="1" seq="199" icode=" " resname="ALA" altcode=" "/>
	<ModelledSubgroup num-H-reduce="7" phi="-71.7" psi="-47.3" rama="Favored" rota="m170" rscc="0.920" rsr="0.165" rsrz="0.134" owab="30.380" avgoccu="1.000" NatomsEDS="10" model="1" chain="A" resnum="598" said="A" ent="1" seq="200" icode=" " resname="HIS" altcode=" "/>
	<ModelledSubgroup num-H-reduce="5" phi="-165.4" psi="165.6" rama="Favored" rota="p" rscc="0.952" rsr="0.076" rsrz="-1.115" owab="33.200" avgoccu="1.000" NatomsEDS="6" model="1" chain="A" resnum="599" said="A" ent="1" seq="201" icode=" " resname="CYS" altcode=" "/>
	<ModelledSubgroup num-H-reduce="7" phi="-57.6" psi="-35.3" rama="Favored" rota="m" rscc="0.932" rsr="0.141" rsrz="-0.179" owab="34.520" avgoccu="1.000" NatomsEDS="7" model="1" chain="A" resnum="600" said="A" ent="1" seq="202" icode=" " resname="THR" altcode=" "/>
	<ModelledSubgroup num-H-reduce="6" phi="-61.3" psi="-43.5" rama="Favored" rota="mp0" rscc="0.924" rsr="0.122" rsrz="-0.829" owab="36.230" avgoccu="1.000" NatomsEDS="9" model="1" chain="A" resnum="601" said="A" ent="1" seq="203" icode=" " resname="GLU" altcode=" "/>
	<ModelledSubgroup num-H-reduce="6" phi="-67.0" psi="-39.1" rama="Favored" rota="m-20" rscc="0.946" rsr="0.118" rsrz="-0.617" owab="30.870" avgoccu="1.000" NatomsEDS="8" model="1" chain="A" resnum="602" said="A" ent="1" seq="204" icode=" " resname="ASN" altcode=" "/>
	<ModelledSubgroup num-H-reduce="13" phi="-62.5" psi="-47.2" rama="Favored" rota="mttt" rscc="0.922" rsr="0.150" rsrz="-0.601" owab="30.630" avgoccu="1.000" NatomsEDS="9" model="1" chain="A" resnum="603" said="A" ent="1" seq="205" icode=" " resname="LYS" altcode=" "/>
	<ModelledSubgroup num-H-reduce="5" phi="-59.8" psi="-44.3" rama="Favored" rscc="0.965" rsr="0.117" rsrz="-0.514" owab="32.390" avgoccu="1.000" NatomsEDS="5" model="1" chain="A" resnum="604" said="A" ent="1" seq="206" icode=" " resname="ALA" altcode=" "/>
	<ModelledSubgroup num-H-reduce="4" phi="-62.6" psi="-37.7" rama="Favored" rota="m-20" rscc="0.954" rsr="0.111" rsrz="-0.728" owab="34.620" avgoccu="1.000" NatomsEDS="8" model="1" chain="A" resnum="605" said="A" ent="1" seq="207" icode=" " resname="ASP" altcode=" "/>
	<ModelledSubgroup num-H-reduce="11" phi="-60.5" psi="-49.8" rama="Favored" rota="mt" rscc="0.917" rsr="0.149" rsrz="-0.283" owab="34.390" avgoccu="1.000" NatomsEDS="8" model="1" chain="A" resnum="606" said="A" ent="1" seq="208" icode=" " resname="ILE" altcode=" "/>
	<ModelledSubgroup num-H-reduce="5" phi="-65.8" psi="-31.5" rama="Favored" rota="m" rscc="0.950" rsr="0.103" rsrz="-0.580" owab="35.950" avgoccu="1.000" NatomsEDS="6" model="1" chain="A" resnum="607" said="A" ent="1" seq="209" icode=" " resname="CYS" altcode=" "/>
	<ModelledSubgroup num-H-reduce="5" phi="-71.8" psi="-21.4" rama="Favored" rscc="0.961" rsr="0.114" rsrz="-0.562" owab="37.260" avgoccu="1.000" NatomsEDS="5" model="1" chain="A" resnum="608" said="A" ent="1" seq="210" icode=" " resname="ALA" altcode=" "/>
	<ModelledSubgroup num-H-reduce="9" phi="-68.5" psi="131.8" rama="Favored" rota="t" rscc="0.931" rsr="0.175" rsrz="0.253" owab="39.040" avgoccu="1.000" NatomsEDS="7" model="1" chain="A" resnum="609" said="A" ent="1" seq="211" icode=" " resname="VAL" altcode=" "/>
	<ModelledSubgroup num-H-reduce="4" phi="-67.6" psi="126.3" rama="Favored" rota="t70" rscc="0.900" rsr="0.191" rsrz="0.399" owab="41.110" avgoccu="1.000" NatomsEDS="8" model="1" chain="A" resnum="610" said="A" ent="1" seq="212" icode=" " resname="ASP" altcode=" "/>
	<ModelledSubgroup num-H-reduce="3" phi="80.6" psi="1.4" rama="Favored" rscc="0.882" rsr="0.145" rsrz="-0.004" owab="36.920" avgoccu="1.000" NatomsEDS="4" model="1" chain="A" resnum="611" said="A" ent="1" seq="213" icode=" " resname="GLY" altcode=" "/>
	<ModelledSubgroup num-H-reduce="5" phi="-71.8" psi="-45.1" rama="Favored" rscc="0.944" rsr="0.090" rsrz="-0.951" owab="35.760" avgoccu="1.000" NatomsEDS="5" model="1" chain="A" resnum="612" said="A" ent="1" seq="214" icode=" " resname="ALA" altcode=" "/>
	<ModelledSubgroup num-H-reduce="11" phi="-67.2" psi="-43.3" rama="Favored" rota="mt" rscc="0.954" rsr="0.109" rsrz="-0.961" owab="33.660" avgoccu="1.000" NatomsEDS="8" model="1" chain="A" resnum="613" said="A" ent="1" seq="215" icode=" " resname="LEU" altcode=" "/>
	<ModelledSubgroup num-H-reduce="5" phi="-58.6" psi="-42.1" rama="Favored" rscc="0.952" rsr="0.136" rsrz="-0.206" owab="33.180" avgoccu="1.000" NatomsEDS="5" model="1" chain="A" resnum="614" said="A" ent="1" seq="216" icode=" " resname="ALA" altcode=" "/>
	<ModelledSubgroup num-H-reduce="9" phi="-62.9" psi="-48.6" rama="Favored" rota="t80" rscc="0.921" rsr="0.131" rsrz="-0.456" owab="35.360" avgoccu="1.000" NatomsEDS="11" model="1" chain="A" resnum="615" said="A" ent="1" seq="217" icode=" " resname="PHE" altcode=" "/>
	<ModelledSubgroup num-H-reduce="11" phi="-58.7" psi="-36.8" rama="Favored" rota="mt" rscc="0.959" rsr="0.144" rsrz="-0.390" owab="33.230" avgoccu="1.000" NatomsEDS="8" model="1" chain="A" resnum="616" said="A" ent="1" seq="218" icode=" " resname="LEU" altcode=" "/>
	<ModelledSubgroup num-H-reduce="9" phi="-67.1" psi="-39.7" rama="Favored" rota="t" rscc="0.955" rsr="0.131" rsrz="-0.484" owab="30.570" avgoccu="1.000" NatomsEDS="7" model="1" chain="A" resnum="617" said="A" ent="1" seq="219" icode=" " resname="VAL" altcode=" "/>
	<ModelledSubgroup num-H-reduce="3" phi="-57.6" psi="-39.8" rama="Favored" rscc="0.908" rsr="0.122" rsrz="-0.343" owab="29.280" avgoccu="1.000" NatomsEDS="4" model="1" chain="A" resnum="618" said="A" ent="1" seq="220" icode=" " resname="GLY" altcode=" "/>
	<ModelledSubgroup num-H-reduce="7" phi="-61.6" psi="-20.4" rama="Favored" rota="p" rscc="0.929" rsr="0.135" rsrz="-0.276" owab="28.850" avgoccu="1.000" NatomsEDS="7" model="1" chain="A" resnum="619" said="A" ent="1" seq="221" icode=" " resname="THR" altcode=" "/>
	<ModelledSubgroup num-H-reduce="11" phi="-67.0" psi="-25.0" rama="Favored" rota="mt" rscc="0.954" rsr="0.157" rsrz="-0.178" owab="30.980" avgoccu="1.000" NatomsEDS="8" model="1" chain="A" resnum="620" said="A" ent="1" seq="222" icode=" " resname="LEU" altcode=" "/>
	<ModelledSubgroup num-H-reduce="7" phi="-116.4" psi="32.8" rama="Favored" rota="p" rscc="0.917" rsr="0.125" rsrz="-0.438" owab="32.150" avgoccu="1.000" NatomsEDS="7" model="1" chain="A" resnum="621" said="A" ent="1" seq="223" icode=" " resname="THR" altcode=" "/>
	<ModelledSubgroup num-H-reduce="9" phi="-65.1" psi="140.3" rama="Favored" rota="t80" rscc="0.945" rsr="0.142" rsrz="-0.190" owab="32.260" avgoccu="1.000" NatomsEDS="12" model="1" chain="A" resnum="622" said="A" ent="1" seq="224" icode=" " resname="TYR" altcode=" "/>
	<ModelledSubgroup num-H-reduce="13" phi="-105.5" psi="99.0" rama="Favored" rota="mtt180" rscc="0.917" rsr="0.183" rsrz="-0.005" owab="41.590" avgoccu="1.000" NatomsEDS="11" model="1" chain="A" resnum="623" said="A" ent="1" seq="225" icode=" " resname="ARG" altcode=" "/>
	<ModelledSubgroup num-H-reduce="5" phi="-67.0" psi="143.2" rama="Favored" rota="t" rscc="0.880" rsr="0.166" rsrz="0.241" owab="32.670" avgoccu="1.000" NatomsEDS="6" model="1" chain="A" resnum="624" said="A" ent="1" seq="226" icode=" " resname="SER" altcode=" "/>
	<ModelledSubgroup num-H-reduce="8" phi="-106.2" psi="14.6" rama="Favored" rota="mm100" rscc="0.811" rsr="0.223" rsrz="0.639" owab="35.480" avgoccu="1.000" NatomsEDS="9" model="1" chain="A" resnum="625" said="A" ent="1" seq="227" icode=" " resname="GLN" altcode=" "/>
	<ModelledSubgroup num-H-reduce="7" phi="-126.8" psi="19.2" rama="Favored" rota="p" rscc="0.961" rsr="0.158" rsrz="0.097" owab="30.990" avgoccu="1.000" NatomsEDS="7" model="1" chain="A" resnum="626" said="A" ent="1" seq="228" icode=" " resname="THR" altcode=" ">
		<clash atom="OG1" dist="2.20" clashmag="0.41" cid="0"/>
	</ModelledSubgroup>
	<ModelledSubgroup num-H-reduce="6" phi="46.9" psi="51.9" rama="Favored" rota="t-20" rscc="0.949" rsr="0.110" rsrz="-0.734" owab="31.720" avgoccu="1.000" NatomsEDS="8" model="1" chain="A" resnum="627" said="A" ent="1" seq="229" icode=" " resname="ASN" altcode=" "/>
	<ModelledSubgroup num-H-reduce="7" phi="-148.1" psi="158.5" rama="Favored" rota="t" rscc="0.878" rsr="0.205" rsrz="0.860" owab="32.680" avgoccu="1.000" NatomsEDS="7" model="1" chain="A" resnum="628" said="A" ent="1" seq="230" icode=" " resname="THR" altcode=" ">
		<clash atom="HG22" dist="2.20" clashmag="0.41" cid="0"/>
	</ModelledSubgroup>
	<ModelledSubgroup num-H-reduce="11" phi="-105.8" psi="13.1" rama="Favored" rota="mt" rscc="0.920" rsr="0.169" rsrz="0.018" owab="32.150" avgoccu="1.000" NatomsEDS="8" model="1" chain="A" resnum="629" said="A" ent="1" seq="231" icode=" " resname="LEU" altcode=" "/>
	<ModelledSubgroup num-H-reduce="5" phi="-50.6" psi="-45.1" rama="Favored" rscc="0.952" rsr="0.155" rsrz="0.102" owab="29.460" avgoccu="1.000" NatomsEDS="5" model="1" chain="A" resnum="630" said="A" ent="1" seq="232" icode=" " resname="ALA" altcode=" "/>
	<ModelledSubgroup num-H-reduce="11" phi="-65.5" psi="-44.5" rama="Favored" rota="mm" rscc="0.917" rsr="0.152" rsrz="-0.232" owab="27.890" avgoccu="1.000" NatomsEDS="8" model="1" chain="A" resnum="631" said="A" ent="1" seq="233" icode=" " resname="ILE" altcode=" "/>
	<ModelledSubgroup num-H-reduce="11" phi="-65.7" psi="-42.2" rama="Favored" rota="mt" rscc="0.932" rsr="0.165" rsrz="-0.015" owab="26.840" avgoccu="1.000" NatomsEDS="8" model="1" chain="A" resnum="632" said="A" ent="1" seq="234" icode=" " resname="ILE" altcode=" "/>
	<ModelledSubgroup num-H-reduce="6" phi="-62.9" psi="-48.7" rama="Favored" rota="mt-10" rscc="0.934" rsr="0.153" rsrz="-0.443" owab="28.780" avgoccu="1.000" NatomsEDS="9" model="1" chain="A" resnum="633" said="A" ent="1" seq="235" icode=" " resname="GLU" altcode=" "/>
	<ModelledSubgroup num-H-reduce="5" phi="-70.7" psi="-49.2" rama="Favored" rota="p" rscc="0.948" rsr="0.173" rsrz="0.349" owab="26.650" avgoccu="1.000" NatomsEDS="6" model="1" chain="A" resnum="634" said="A" ent="1" seq="236" icode=" " resname="SER" altcode=" "/>
	<ModelledSubgroup num-H-reduce="3" phi="-57.0" psi="-46.0" rama="Favored" rscc="0.976" rsr="0.159" rsrz="0.201" owab="26.860" avgoccu="1.000" NatomsEDS="4" model="1" chain="A" resnum="635" said="A" ent="1" seq="237" icode=" " resname="GLY" altcode=" "/>
	<ModelledSubgroup num-H-reduce="3" phi="-68.4" psi="-31.9" rama="Favored" rscc="0.964" rsr="0.141" rsrz="-0.063" owab="26.420" avgoccu="1.000" NatomsEDS="4" model="1" chain="A" resnum="636" said="A" ent="1" seq="238" icode=" " resname="GLY" altcode=" "/>
	<ModelledSubgroup num-H-reduce="3" phi="-69.3" psi="-39.1" rama="Favored" rscc="0.948" rsr="0.173" rsrz="0.407" owab="26.860" avgoccu="1.000" NatomsEDS="4" model="1" chain="A" resnum="637" said="A" ent="1" seq="239" icode=" " resname="GLY" altcode=" "/>
	<ModelledSubgroup num-H-reduce="11" phi="-62.6" psi="-47.5" rama="Favored" rota="mt" rscc="0.966" rsr="0.129" rsrz="-0.617" owab="27.640" avgoccu="1.000" NatomsEDS="8" model="1" chain="A" resnum="638" said="A" ent="1" seq="240" icode=" " resname="ILE" altcode=" "/>
	<ModelledSubgroup num-H-reduce="11" phi="-60.1" psi="-39.7" rama="Favored" rota="tp" rscc="0.933" rsr="0.169" rsrz="0.018" owab="30.040" avgoccu="1.000" NatomsEDS="8" model="1" chain="A" resnum="639" said="A" ent="1" seq="241" icode=" " resname="LEU" altcode=" "/>
	<ModelledSubgroup num-H-reduce="13" phi="-61.3" psi="-48.1" rama="Favored" rota="OUTLIER" rscc="0.840" rsr="0.209" rsrz="0.340" owab="36.430" avgoccu="1.000" NatomsEDS="11" model="1" chain="A" resnum="640" said="A" ent="1" seq="242" icode=" " resname="ARG" altcode=" "/>
	<ModelledSubgroup num-H-reduce="6" phi="-64.9" psi="-41.9" rama="Favored" rota="m-20" rscc="0.897" rsr="0.149" rsrz="-0.162" owab="30.960" avgoccu="1.000" NatomsEDS="8" model="1" chain="A" resnum="641" said="A" ent="1" seq="243" icode=" " resname="ASN" altcode=" "/>
	<ModelledSubgroup num-H-reduce="9" phi="-80.4" psi="-14.1" rama="Favored" rota="m" rscc="0.900" rsr="0.171" rsrz="0.186" owab="30.090" avgoccu="1.000" NatomsEDS="7" model="1" chain="A" resnum="642" said="A" ent="1" seq="244" icode=" " resname="VAL" altcode=" "/>
	<ModelledSubgroup num-H-reduce="5" phi="-64.1" psi="-18.9" rama="Favored" rota="p" rscc="0.946" rsr="0.094" rsrz="-0.877" owab="31.370" avgoccu="1.000" NatomsEDS="6" model="1" chain="A" resnum="643" said="A" ent="1" seq="245" icode=" " resname="SER" altcode=" "/>
	<ModelledSubgroup num-H-reduce="5" phi="-61.4" psi="-37.1" rama="Favored" rota="p" rscc="0.952" rsr="0.120" rsrz="-0.474" owab="33.240" avgoccu="1.000" NatomsEDS="6" model="1" chain="A" resnum="644" said="A" ent="1" seq="246" icode=" " resname="SER" altcode=" "/>
	<ModelledSubgroup num-H-reduce="11" phi="-82.2" psi="-38.1" rama="Favored" rota="mt" rscc="0.956" rsr="0.139" rsrz="-0.471" owab="33.670" avgoccu="1.000" NatomsEDS="8" model="1" chain="A" resnum="645" said="A" ent="1" seq="247" icode=" " resname="LEU" altcode=" "/>
	<ModelledSubgroup num-H-reduce="11" phi="-58.0" psi="-38.2" rama="Favored" rota="mt" rscc="0.897" rsr="0.271" rsrz="1.758" owab="35.860" avgoccu="1.000" NatomsEDS="8" model="1" chain="A" resnum="646" said="A" ent="1" seq="248" icode=" " resname="ILE" altcode=" "/>
	<ModelledSubgroup num-H-reduce="5" phi="-55.9" psi="-30.0" rama="Favored" rscc="0.922" rsr="0.207" rsrz="0.945" owab="37.590" avgoccu="1.000" NatomsEDS="5" model="1" chain="A" resnum="647" said="A" ent="1" seq="249" icode=" " resname="ALA" altcode=" "/>
	<ModelledSubgroup num-H-reduce="7" phi="-84.1" psi="-8.8" rama="Favored" rota="p" rscc="0.910" rsr="0.173" rsrz="0.341" owab="39.640" avgoccu="1.000" NatomsEDS="7" model="1" chain="A" resnum="648" said="A" ent="1" seq="250" icode=" " resname="THR" altcode=" "/>
	<ModelledSubgroup num-H-reduce="6" phi="-123.1" psi="107.5" rama="Favored" rota="t-20" rscc="0.899" rsr="0.155" rsrz="-0.073" owab="43.400" avgoccu="1.000" NatomsEDS="8" model="1" chain="A" resnum="649" said="A" ent="1" seq="251" icode=" " resname="ASN" altcode=" "/>
	<ModelledSubgroup num-H-reduce="6" phi="-66.3" psi="-34.0" rama="Favored" rota="tp10" rscc="0.953" rsr="0.131" rsrz="-0.717" owab="44.570" avgoccu="1.000" NatomsEDS="9" model="1" chain="A" resnum="650" said="A" ent="1" seq="252" icode=" " resname="GLU" altcode=" "/>
	<ModelledSubgroup num-H-reduce="4" phi="-62.0" psi="-49.1" rama="Favored" rota="m-20" rscc="0.836" rsr="0.227" rsrz="0.906" owab="44.670" avgoccu="0.976" NatomsEDS="8" model="1" chain="A" resnum="651" said="A" ent="1" seq="253" icode=" " resname="ASP" altcode=" "/>
	<ModelledSubgroup num-H-reduce="7" phi="-67.2" psi="-35.9" rama="Favored" rota="m170" rscc="0.945" rsr="0.134" rsrz="-0.332" owab="37.770" avgoccu="1.000" NatomsEDS="10" model="1" chain="A" resnum="652" said="A" ent="1" seq="254" icode=" " resname="HIS" altcode=" "/>
	<ModelledSubgroup num-H-reduce="13" phi="-57.9" psi="-45.4" rama="Favored" rota="mtt-85" rscc="0.937" rsr="0.164" rsrz="-0.257" owab="38.630" avgoccu="1.000" NatomsEDS="11" model="1" chain="A" resnum="653" said="A" ent="1" seq="255" icode=" " resname="ARG" altcode=" "/>
	<ModelledSubgroup num-H-reduce="8" phi="-62.1" psi="-36.0" rama="Favored" rota="tp60" rscc="0.908" rsr="0.107" rsrz="-0.939" owab="41.470" avgoccu="1.000" NatomsEDS="9" model="1" chain="A" resnum="654" said="A" ent="1" seq="256" icode=" " resname="GLN" altcode=" "/>
	<ModelledSubgroup num-H-reduce="11" phi="-59.8" psi="-48.6" rama="Favored" rota="mt" rscc="0.937" rsr="0.112" rsrz="-0.901" owab="38.420" avgoccu="1.000" NatomsEDS="8" model="1" chain="A" resnum="655" said="A" ent="1" seq="257" icode=" " resname="ILE" altcode=" "/>
	<ModelledSubgroup num-H-reduce="11" phi="-59.0" psi="-43.3" rama="Favored" rota="mp" rscc="0.945" rsr="0.103" rsrz="-1.059" owab="37.240" avgoccu="1.000" NatomsEDS="8" model="1" chain="A" resnum="656" said="A" ent="1" seq="258" icode=" " resname="LEU" altcode=" "/>
	<ModelledSubgroup num-H-reduce="13" phi="-57.4" psi="-49.8" rama="Favored" rota="mtt180" rscc="0.939" rsr="0.119" rsrz="-0.854" owab="38.790" avgoccu="1.000" NatomsEDS="11" model="1" chain="A" resnum="657" said="A" ent="1" seq="259" icode=" " resname="ARG" altcode=" "/>
	<ModelledSubgroup num-H-reduce="6" phi="-74.3" psi="-9.8" rama="Favored" rota="pt-20" rscc="0.859" rsr="0.186" rsrz="-0.034" owab="42.490" avgoccu="1.000" NatomsEDS="9" model="1" chain="A" resnum="658" said="A" ent="1" seq="260" icode=" " resname="GLU" altcode=" "/>
	<ModelledSubgroup num-H-reduce="6" phi="-104.9" psi="19.7" rama="Favored" rota="m120" rscc="0.929" rsr="0.204" rsrz="0.646" owab="38.820" avgoccu="1.000" NatomsEDS="8" model="1" chain="A" resnum="659" said="A" ent="1" seq="261" icode=" " resname="ASN" altcode=" "/>
	<ModelledSubgroup num-H-reduce="6" phi="53.5" psi="50.7" rama="Favored" rota="m-80" rscc="0.837" rsr="0.217" rsrz="0.837" owab="42.590" avgoccu="1.000" NatomsEDS="8" model="1" chain="A" resnum="660" said="A" ent="1" seq="262" icode=" " resname="ASN" altcode=" "/>
	<ModelledSubgroup num-H-reduce="5" phi="-75.2" psi="-54.8" rama="Favored" rota="t" rscc="0.955" rsr="0.103" rsrz="-0.580" owab="36.010" avgoccu="1.000" NatomsEDS="6" model="1" chain="A" resnum="661" said="A" ent="1" seq="263" icode=" " resname="CYS" altcode=" "/>
	<ModelledSubgroup num-H-reduce="11" phi="-56.2" psi="-43.7" rama="Favored" rota="mt" rscc="0.940" rsr="0.143" rsrz="-0.406" owab="35.340" avgoccu="1.000" NatomsEDS="8" model="1" chain="A" resnum="662" said="A" ent="1" seq="264" icode=" " resname="LEU" altcode=" "/>
	<ModelledSubgroup num-H-reduce="8" phi="-66.2" psi="-36.0" rama="Favored" rota="pm0" rscc="0.926" rsr="0.148" rsrz="-0.381" owab="36.010" avgoccu="1.000" NatomsEDS="9" model="1" chain="A" resnum="663" said="A" ent="1" seq="265" icode=" " resname="GLN" altcode=" "/>
	<ModelledSubgroup num-H-reduce="7" phi="-67.0" psi="-40.6" rama="Favored" rota="m" rscc="0.963" rsr="0.127" rsrz="-0.406" owab="29.460" avgoccu="1.000" NatomsEDS="7" model="1" chain="A" resnum="664" said="A" ent="1" seq="266" icode=" " resname="THR" altcode=" "/>
	<ModelledSubgroup num-H-reduce="11" phi="-61.3" psi="-33.2" rama="Favored" rota="mt" rscc="0.956" rsr="0.180" rsrz="0.197" owab="29.780" avgoccu="1.000" NatomsEDS="8" model="1" chain="A" resnum="665" said="A" ent="1" seq="267" icode=" " resname="LEU" altcode=" "/>
	<ModelledSubgroup num-H-reduce="11" phi="-70.9" psi="-41.2" rama="Favored" rota="mt" rscc="0.884" rsr="0.190" rsrz="0.361" owab="30.740" avgoccu="1.000" NatomsEDS="8" model="1" chain="A" resnum="666" said="A" ent="1" seq="268" icode=" " resname="LEU" altcode=" "/>
	<ModelledSubgroup num-H-reduce="8" phi="-60.6" psi="-37.7" rama="Favored" rota="mm100" rscc="0.905" rsr="0.163" rsrz="-0.177" owab="37.320" avgoccu="1.000" NatomsEDS="9" model="1" chain="A" resnum="667" said="A" ent="1" seq="269" icode=" " resname="GLN" altcode=" "/>
	<ModelledSubgroup num-H-reduce="7" phi="-61.4" psi="-21.3" rama="Favored" rota="m170" rscc="0.946" rsr="0.147" rsrz="-0.137" owab="34.540" avgoccu="1.000" NatomsEDS="10" model="1" chain="A" resnum="668" said="A" ent="1" seq="270" icode=" " resname="HIS" altcode=" "/>
	<ModelledSubgroup num-H-reduce="11" phi="-68.4" psi="-17.0" rama="Favored" rota="mt" rscc="0.945" rsr="0.117" rsrz="-0.830" owab="36.260" avgoccu="1.000" NatomsEDS="8" model="1" chain="A" resnum="669" said="A" ent="1" seq="271" icode=" " resname="LEU" altcode=" "/>
	<ModelledSubgroup num-H-reduce="13" phi="-98.9" psi="10.2" rama="Favored" rota="mtpt" rscc="0.912" rsr="0.199" rsrz="0.006" owab="43.150" avgoccu="1.000" NatomsEDS="9" model="1" chain="A" resnum="670" said="A" ent="1" seq="272" icode=" " resname="LYS" altcode=" "/>
	<ModelledSubgroup num-H-reduce="5" phi="-73.1" psi="152.5" rama="Favored" rota="t" rscc="0.892" rsr="0.204" rsrz="0.831" owab="41.330" avgoccu="1.000" NatomsEDS="6" model="1" chain="A" resnum="671" said="A" ent="1" seq="273" icode=" " resname="SER" altcode=" "/>
	<ModelledSubgroup num-H-reduce="7" phi="-82.3" psi="-11.0" rama="Favored" rota="p-80" rscc="0.760" rsr="0.258" rsrz="1.532" owab="44.900" avgoccu="1.000" NatomsEDS="10" model="1" chain="A" resnum="672" said="A" ent="1" seq="274" icode=" " resname="HIS" altcode=" "/>
	<ModelledSubgroup num-H-reduce="5" phi="-86.7" psi="119.6" rama="Favored" rota="t" rscc="0.960" rsr="0.148" rsrz="-0.039" owab="33.230" avgoccu="1.000" NatomsEDS="6" model="1" chain="A" resnum="673" said="A" ent="1" seq="275" icode=" " resname="SER" altcode=" "/>
	<ModelledSubgroup num-H-reduce="11" phi="-71.9" psi="-23.3" rama="Favored" rota="mt" rscc="0.924" rsr="0.168" rsrz="0.002" owab="30.910" avgoccu="1.000" NatomsEDS="8" model="1" chain="A" resnum="674" said="A" ent="1" seq="276" icode=" " resname="LEU" altcode=" "/>
	<ModelledSubgroup num-H-reduce="7" phi="-61.2" psi="-42.9" rama="Favored" rota="m" rscc="0.971" rsr="0.120" rsrz="-0.519" owab="29.700" avgoccu="1.000" NatomsEDS="7" model="1" chain="A" resnum="675" said="A" ent="1" seq="277" icode=" " resname="THR" altcode=" "/>
	<ModelledSubgroup num-H-reduce="11" phi="-65.4" psi="-44.7" rama="Favored" rota="mt" rscc="0.943" rsr="0.142" rsrz="-0.400" owab="30.880" avgoccu="1.000" NatomsEDS="8" model="1" chain="A" resnum="676" said="A" ent="1" seq="278" icode=" " resname="ILE" altcode=" "/>
	<ModelledSubgroup num-H-reduce="9" phi="-61.7" psi="-50.3" rama="Favored" rota="t" rscc="0.863" rsr="0.220" rsrz="1.007" owab="31.460" avgoccu="1.000" NatomsEDS="7" model="1" chain="A" resnum="677" said="A" ent="1" seq="279" icode=" " resname="VAL" altcode=" "/>
	<ModelledSubgroup num-H-reduce="5" phi="-57.6" psi="-50.4" rama="Favored" rota="t" rscc="0.937" rsr="0.141" rsrz="-0.148" owab="31.200" avgoccu="1.000" NatomsEDS="6" model="1" chain="A" resnum="678" said="A" ent="1" seq="280" icode=" " resname="SER" altcode=" "/>
	<ModelledSubgroup num-H-reduce="6" phi="-55.0" psi="-48.4" rama="Favored" rota="m-20" rscc="0.937" rsr="0.125" rsrz="-0.514" owab="29.650" avgoccu="1.000" NatomsEDS="8" model="1" chain="A" resnum="679" said="A" ent="1" seq="281" icode=" " resname="ASN" altcode=" "/>
	<ModelledSubgroup num-H-reduce="5" phi="-60.2" psi="-44.4" rama="Favored" rscc="0.939" rsr="0.139" rsrz="-0.157" owab="29.380" avgoccu="1.000" NatomsEDS="5" model="1" chain="A" resnum="680" said="A" ent="1" seq="282" icode=" " resname="ALA" altcode=" "/>
	<ModelledSubgroup num-H-reduce="5" phi="-59.1" psi="-38.0" rama="Favored" rota="m" rscc="0.975" rsr="0.101" rsrz="-0.620" owab="29.760" avgoccu="1.000" NatomsEDS="6" model="1" chain="A" resnum="681" said="A" ent="1" seq="283" icode=" " resname="CYS" altcode=" "/>
	<ModelledSubgroup num-H-reduce="3" phi="-67.3" psi="-41.5" rama="Favored" rscc="0.934" rsr="0.103" rsrz="-0.622" owab="30.230" avgoccu="1.000" NatomsEDS="4" model="1" chain="A" resnum="682" said="A" ent="1" seq="284" icode=" " resname="GLY" altcode=" "/>
	<ModelledSubgroup num-H-reduce="7" phi="-68.8" psi="-43.8" rama="Favored" rota="m" rscc="0.930" rsr="0.112" rsrz="-0.649" owab="31.170" avgoccu="1.000" NatomsEDS="7" model="1" chain="A" resnum="683" said="A" ent="1" seq="285" icode=" " resname="THR" altcode=" "/>
	<ModelledSubgroup num-H-reduce="11" phi="-62.9" psi="-38.7" rama="Favored" rota="mt" rscc="0.912" rsr="0.141" rsrz="-0.439" owab="32.750" avgoccu="1.000" NatomsEDS="8" model="1" chain="A" resnum="684" said="A" ent="1" seq="286" icode=" " resname="LEU" altcode=" "/>
	<ModelledSubgroup num-H-reduce="10" phi="-50.3" psi="-53.7" rama="Favored" rota="t90" rscc="0.944" rsr="0.108" rsrz="-0.757" owab="31.880" avgoccu="1.000" NatomsEDS="14" model="1" chain="A" resnum="685" said="A" ent="1" seq="287" icode=" " resname="TRP" altcode=" "/>
	<ModelledSubgroup num-H-reduce="6" phi="-66.6" psi="-47.0" rama="Favored" rota="m-20" rscc="0.951" rsr="0.143" rsrz="-0.250" owab="33.680" avgoccu="1.000" NatomsEDS="8" model="1" chain="A" resnum="686" said="A" ent="1" seq="288" icode=" " resname="ASN" altcode=" "/>
	<ModelledSubgroup num-H-reduce="11" phi="-73.5" psi="-23.1" rama="Favored" rota="mt" rscc="0.932" rsr="0.175" rsrz="0.116" owab="35.350" avgoccu="1.000" NatomsEDS="8" model="1" chain="A" resnum="687" said="A" ent="1" seq="289" icode=" " resname="LEU" altcode=" "/>
	<ModelledSubgroup num-H-reduce="5" phi="-81.1" psi="-3.1" rama="Favored" rota="p" rscc="0.831" rsr="0.352" rsrz="3.129" owab="40.740" avgoccu="1.000" NatomsEDS="6" model="1" chain="A" resnum="688" said="A" ent="1" seq="290" icode=" " resname="SER" altcode=" "/>
	<ModelledSubgroup num-H-reduce="5" phi="-95.0" psi="133.4" rama="Favored" rscc="0.820" rsr="0.252" rsrz="1.674" owab="44.990" avgoccu="1.000" NatomsEDS="5" model="1" chain="A" resnum="689" said="A" ent="1" seq="291" icode=" " resname="ALA" altcode=" "/>
	<ModelledSubgroup num-H-reduce="13" phi="62.2" psi="32.5" rama="Favored" rota="mtm-85" rscc="0.780" rsr="0.426" rsrz="3.218" owab="55.900" avgoccu="1.000" NatomsEDS="11" model="1" chain="A" resnum="690" said="A" ent="1" seq="292" icode=" " resname="ARG" altcode=" "/>
	<ModelledSubgroup num-H-reduce="6" phi="-151.9" psi="98.5" rama="Favored" rota="t-20" rscc="0.932" rsr="0.233" rsrz="1.072" owab="47.310" avgoccu="1.000" NatomsEDS="8" model="1" chain="A" resnum="691" said="A" ent="1" seq="293" icode=" " resname="ASN" altcode=" "/>
	<ModelledSubgroup num-H-reduce="7" phi="-53.3" psi="-43.7" rama="Favored" rota="Cg_exo" rscc="0.946" rsr="0.128" rsrz="-0.312" owab="46.540" avgoccu="1.000" NatomsEDS="7" model="1" chain="A" resnum="692" said="A" ent="1" seq="294" icode=" " resname="PRO" altcode=" "/>
	<ModelledSubgroup num-H-reduce="13" phi="-48.6" psi="-58.7" rama="Favored" rota="mmmt" rscc="0.924" rsr="0.144" rsrz="-0.675" owab="48.010" avgoccu="1.000" NatomsEDS="9" model="1" chain="A" resnum="693" said="A" ent="1" seq="295" icode=" " resname="LYS" altcode=" "/>
	<ModelledSubgroup num-H-reduce="4" phi="-74.1" psi="-31.1" rama="Favored" rota="m-20" rscc="0.960" rsr="0.127" rsrz="-0.503" owab="42.700" avgoccu="1.000" NatomsEDS="8" model="1" chain="A" resnum="694" said="A" ent="1" seq="296" icode=" " resname="ASP" altcode=" "/>
	<ModelledSubgroup num-H-reduce="8" phi="-59.3" psi="-50.2" rama="Favored" rota="mt-30" rscc="0.879" rsr="0.228" rsrz="0.707" owab="44.520" avgoccu="1.000" NatomsEDS="9" model="1" chain="A" resnum="695" said="A" ent="1" seq="297" icode=" " resname="GLN" altcode=" "/>
	<ModelledSubgroup num-H-reduce="6" phi="-64.6" psi="-38.4" rama="Favored" rota="tt0" rscc="0.918" rsr="0.158" rsrz="-0.381" owab="42.790" avgoccu="0.901" NatomsEDS="9" model="1" chain="A" resnum="696" said="A" ent="1" seq="298" icode=" " resname="GLU" altcode=" "/>
	<ModelledSubgroup num-H-reduce="5" phi="-64.5" psi="-46.1" rama="Favored" rscc="0.966" rsr="0.106" rsrz="-0.692" owab="40.200" avgoccu="1.000" NatomsEDS="5" model="1" chain="A" resnum="697" said="A" ent="1" seq="299" icode=" " resname="ALA" altcode=" "/>
	<ModelledSubgroup num-H-reduce="11" phi="-61.1" psi="-44.5" rama="Favored" rota="mt" rscc="0.886" rsr="0.143" rsrz="-0.406" owab="38.260" avgoccu="1.000" NatomsEDS="8" model="1" chain="A" resnum="698" said="A" ent="1" seq="300" icode=" " resname="LEU" altcode=" "/>
	<ModelledSubgroup num-H-reduce="10" phi="-52.0" psi="-50.9" rama="Favored" rota="m95" rscc="0.958" rsr="0.166" rsrz="0.330" owab="42.040" avgoccu="1.000" NatomsEDS="14" model="1" chain="A" resnum="699" said="A" ent="1" seq="301" icode=" " resname="TRP" altcode=" "/>
	<ModelledSubgroup num-H-reduce="4" phi="-62.7" psi="-29.5" rama="Favored" rota="m-20" rscc="0.895" rsr="0.141" rsrz="-0.306" owab="43.040" avgoccu="1.000" NatomsEDS="8" model="1" chain="A" resnum="700" said="A" ent="1" seq="302" icode=" " resname="ASP" altcode=" "/>
	<ModelledSubgroup num-H-reduce="9" phi="-86.0" psi="3.4" rama="Favored" rota="mtm" rscc="0.942" rsr="0.179" rsrz="0.415" owab="45.440" avgoccu="1.000" NatomsEDS="8" model="1" chain="A" resnum="701" said="A" ent="1" seq="303" icode=" " resname="MET" altcode=" "/>
	<ModelledSubgroup num-H-reduce="3" phi="78.8" psi="26.8" rama="Favored" rscc="0.917" rsr="0.113" rsrz="-0.475" owab="40.540" avgoccu="1.000" NatomsEDS="4" model="1" chain="A" resnum="702" said="A" ent="1" seq="304" icode=" " resname="GLY" altcode=" "/>
	<ModelledSubgroup num-H-reduce="5" phi="-64.0" psi="-33.8" rama="Favored" rscc="0.920" rsr="0.166" rsrz="0.280" owab="38.450" avgoccu="1.000" NatomsEDS="5" model="1" chain="A" resnum="703" said="A" ent="1" seq="305" icode=" " resname="ALA" altcode=" "/>
	<ModelledSubgroup num-H-reduce="9" phi="-62.2" psi="-47.4" rama="Favored" rota="t" rscc="0.916" rsr="0.225" rsrz="1.090" owab="38.700" avgoccu="1.000" NatomsEDS="7" model="1" chain="A" resnum="704" said="A" ent="1" seq="306" icode=" " resname="VAL" altcode=" "/>
	<ModelledSubgroup num-H-reduce="5" phi="-62.9" psi="-39.3" rama="Favored" rota="m" rscc="0.901" rsr="0.113" rsrz="-0.582" owab="40.810" avgoccu="1.000" NatomsEDS="6" model="1" chain="A" resnum="705" said="A" ent="1" seq="307" icode=" " resname="SER" altcode=" "/>
	<ModelledSubgroup num-H-reduce="9" phi="-69.3" psi="-41.6" rama="Favored" rota="mtp" rscc="0.950" rsr="0.101" rsrz="-0.859" owab="41.830" avgoccu="1.000" NatomsEDS="8" model="1" chain="A" resnum="706" said="A" ent="1" seq="308" icode=" " resname="MET" altcode=" "/>
	<ModelledSubgroup num-H-reduce="11" phi="-67.8" psi="-38.4" rama="Favored" rota="mt" rscc="0.920" rsr="0.169" rsrz="0.018" owab="42.500" avgoccu="1.000" NatomsEDS="8" model="1" chain="A" resnum="707" said="A" ent="1" seq="309" icode=" " resname="LEU" altcode=" "/>
	<ModelledSubgroup num-H-reduce="13" phi="-49.3" psi="-47.8" rama="Favored" rota="mttm" rscc="0.862" rsr="0.258" rsrz="0.737" owab="45.260" avgoccu="1.000" NatomsEDS="9" model="1" chain="A" resnum="708" said="A" ent="1" seq="310" icode=" " resname="LYS" altcode=" "/>
	<ModelledSubgroup num-H-reduce="6" phi="-57.5" psi="-22.6" rama="Favored" rota="m-20" rscc="0.842" rsr="0.119" rsrz="-0.602" owab="48.020" avgoccu="1.000" NatomsEDS="8" model="1" chain="A" resnum="709" said="A" ent="1" seq="311" icode=" " resname="ASN" altcode=" "/>
	<ModelledSubgroup num-H-reduce="11" phi="-107.0" psi="-4.9" rama="Favored" rota="mt" rscc="0.907" rsr="0.177" rsrz="0.148" owab="44.570" avgoccu="1.000" NatomsEDS="8" model="1" chain="A" resnum="710" said="A" ent="1" seq="312" icode=" " resname="LEU" altcode=" "/>
	<ModelledSubgroup num-H-reduce="11" phi="-68.1" psi="-29.0" rama="Favored" rota="pt" rscc="0.926" rsr="0.178" rsrz="0.202" owab="47.050" avgoccu="1.000" NatomsEDS="8" model="1" chain="A" resnum="711" said="A" ent="1" seq="313" icode=" " resname="ILE" altcode=" "/>
	<ModelledSubgroup num-H-reduce="7" phi="-95.5" psi="21.9" rama="Favored" rota="m-70" rscc="0.834" rsr="0.148" rsrz="-0.122" owab="51.600" avgoccu="1.000" NatomsEDS="10" model="1" chain="A" resnum="712" said="A" ent="1" seq="314" icode=" " resname="HIS" altcode=" "/>
	<ModelledSubgroup num-H-reduce="5" phi="-63.7" psi="147.1" rama="Favored" rota="t" rscc="0.884" rsr="0.117" rsrz="-0.520" owab="52.940" avgoccu="1.000" NatomsEDS="6" model="1" chain="A" resnum="713" said="A" ent="1" seq="315" icode=" " resname="SER" altcode=" "/>
	<ModelledSubgroup num-H-reduce="13" phi="-76.3" psi="-24.5" rama="Favored" rota="tmmt?" rscc="0.893" rsr="0.253" rsrz="0.675" owab="56.130" avgoccu="1.000" NatomsEDS="9" model="1" chain="A" resnum="714" said="A" ent="1" seq="316" icode=" " resname="LYS" altcode=" "/>
	<ModelledSubgroup num-H-reduce="7" phi="-77.5" psi="135.2" rama="Favored" rota="t60" rscc="0.841" rsr="0.207" rsrz="0.765" owab="53.920" avgoccu="0.840" NatomsEDS="10" model="1" chain="A" resnum="715" said="A" ent="1" seq="317" icode=" " resname="HIS" altcode=" "/>
	<ModelledSubgroup num-H-reduce="13" phi="-77.1" psi="-45.0" rama="Favored" rota="mptp?" rscc="0.879" rsr="0.219" rsrz="0.254" owab="48.940" avgoccu="0.733" NatomsEDS="9" model="1" chain="A" resnum="716" said="A" ent="1" seq="318" icode=" " resname="LYS" altcode=" "/>
	<ModelledSubgroup num-H-reduce="9" phi="-72.1" psi="-28.0" rama="Favored" rota="mmt" rscc="0.886" rsr="0.194" rsrz="0.660" owab="44.630" avgoccu="0.938" NatomsEDS="8" model="1" chain="A" resnum="717" said="A" ent="1" seq="319" icode=" " resname="MET" altcode=" "/>
	<ModelledSubgroup num-H-reduce="11" phi="-68.5" psi="-45.9" rama="Favored" rota="mt" rscc="0.789" rsr="0.205" rsrz="0.654" owab="37.610" avgoccu="1.000" NatomsEDS="8" model="1" chain="A" resnum="718" said="A" ent="1" seq="320" icode=" " resname="ILE" altcode=" "/>
	<ModelledSubgroup num-H-reduce="5" phi="-60.6" psi="-49.7" rama="Favored" rscc="0.961" rsr="0.118" rsrz="-0.498" owab="35.720" avgoccu="1.000" NatomsEDS="5" model="1" chain="A" resnum="719" said="A" ent="1" seq="321" icode=" " resname="ALA" altcode=" "/>
	<ModelledSubgroup num-H-reduce="9" phi="-65.7" psi="-42.8" rama="Favored" rota="ttm" rscc="0.953" rsr="0.098" rsrz="-0.908" owab="36.170" avgoccu="1.000" NatomsEDS="8" model="1" chain="A" resnum="720" said="A" ent="1" seq="322" icode=" " resname="MET" altcode=" "/>
	<ModelledSubgroup num-H-reduce="3" phi="-69.7" psi="-45.3" rama="Favored" rscc="0.933" rsr="0.171" rsrz="0.378" owab="33.970" avgoccu="1.000" NatomsEDS="4" model="1" chain="A" resnum="721" said="A" ent="1" seq="323" icode=" " resname="GLY" altcode=" "/>
	<ModelledSubgroup num-H-reduce="5" phi="-66.9" psi="-40.6" rama="Favored" rota="p" rscc="0.927" rsr="0.105" rsrz="-0.707" owab="32.340" avgoccu="1.000" NatomsEDS="6" model="1" chain="A" resnum="722" said="A" ent="1" seq="324" icode=" " resname="SER" altcode=" "/>
	<ModelledSubgroup num-H-reduce="5" phi="-64.3" psi="-45.0" rama="Favored" rscc="0.961" rsr="0.135" rsrz="-0.222" owab="32.720" avgoccu="1.000" NatomsEDS="5" model="1" chain="A" resnum="723" said="A" ent="1" seq="325" icode=" " resname="ALA" altcode=" "/>
	<ModelledSubgroup num-H-reduce="5" phi="-67.1" psi="-39.5" rama="Favored" rscc="0.957" rsr="0.160" rsrz="0.183" owab="33.140" avgoccu="1.000" NatomsEDS="5" model="1" chain="A" resnum="724" said="A" ent="1" seq="326" icode=" " resname="ALA" altcode=" "/>
	<ModelledSubgroup num-H-reduce="5" phi="-67.2" psi="-36.8" rama="Favored" rscc="0.954" rsr="0.205" rsrz="0.912" owab="34.390" avgoccu="1.000" NatomsEDS="5" model="1" chain="A" resnum="725" said="A" ent="1" seq="327" icode=" " resname="ALA" altcode=" "/>
	<ModelledSubgroup num-H-reduce="11" phi="-63.5" psi="-47.7" rama="Favored" rota="tp" rscc="0.947" rsr="0.119" rsrz="-0.798" owab="36.840" avgoccu="1.000" NatomsEDS="8" model="1" chain="A" resnum="726" said="A" ent="1" seq="328" icode=" " resname="LEU" altcode=" "/>
	<ModelledSubgroup num-H-reduce="13" phi="-53.1" psi="-48.3" rama="Favored" rota="mtm180" rscc="0.902" rsr="0.250" rsrz="0.883" owab="37.750" avgoccu="0.773" NatomsEDS="11" model="1" chain="A" resnum="727" said="A" ent="1" seq="329" icode=" " resname="ARG" altcode=" "/>
	<ModelledSubgroup num-H-reduce="6" phi="-56.8" psi="-45.4" rama="Favored" rota="m-20" rscc="0.919" rsr="0.158" rsrz="-0.029" owab="38.220" avgoccu="1.000" NatomsEDS="8" model="1" chain="A" resnum="728" said="A" ent="1" seq="330" icode=" " resname="ASN" altcode=" "/>
	<ModelledSubgroup num-H-reduce="11" phi="-70.8" psi="-40.8" rama="Favored" rota="mt" rscc="0.864" rsr="0.176" rsrz="0.132" owab="43.300" avgoccu="1.000" NatomsEDS="8" model="1" chain="A" resnum="729" said="A" ent="1" seq="331" icode=" " resname="LEU" altcode=" "/>
	<ModelledSubgroup num-H-reduce="9" phi="-63.5" psi="-42.2" rama="Favored" rota="mmm" rscc="0.850" rsr="0.228" rsrz="1.216" owab="48.040" avgoccu="0.938" NatomsEDS="8" model="1" chain="A" resnum="730" said="A" ent="1" seq="332" icode=" " resname="MET" altcode=" "/>
	<ModelledSubgroup num-H-reduce="5" phi="-73.4" psi="-9.5" rama="Favored" rscc="0.937" rsr="0.187" rsrz="0.621" owab="48.800" avgoccu="1.000" NatomsEDS="5" model="1" chain="A" resnum="731" said="A" ent="1" seq="333" icode=" " resname="ALA" altcode=" "/>
	<ModelledSubgroup num-H-reduce="6" phi="-130.3" psi="55.6" rama="Allowed" rota="m120" rscc="0.840" rsr="0.283" rsrz="1.806" owab="51.090" avgoccu="1.000" NatomsEDS="8" model="1" chain="A" resnum="732" said="A" ent="1" seq="334" icode=" " resname="ASN" altcode=" "/>
	<ModelledSubgroup num-H-reduce="13" phi="-67.8" psi="121.3" rama="Favored" rota="ttt85" rscc="0.826" rsr="0.325" rsrz="1.878" owab="57.050" avgoccu="1.000" NatomsEDS="11" model="1" chain="A" resnum="733" said="A" ent="1" seq="335" icode=" " resname="ARG" altcode=" "/>
	<ModelledSubgroup num-H-reduce="7" phi="-64.2" psi="143.5" rama="Favored" rota="Cg_exo" rscc="0.855" rsr="0.290" rsrz="2.219" owab="60.220" avgoccu="1.000" NatomsEDS="7" model="1" chain="A" resnum="734" said="A" ent="1" seq="336" icode=" " resname="PRO" altcode=" "/>
	<ModelledSubgroup num-H-reduce="5" phi="-50.4" psi="-40.0" rama="Favored" rscc="0.874" rsr="0.389" rsrz="3.895" owab="68.030" avgoccu="1.000" NatomsEDS="5" model="1" chain="A" resnum="735" said="A" ent="1" seq="337" icode=" " resname="ALA" altcode=" "/>
	<ModelledSubgroup num-H-reduce="13" phi="-66.1" psi="-14.8" rama="Favored" rota="pttp" rscc="0.920" rsr="0.323" rsrz="1.543" owab="74.030" avgoccu="1.000" NatomsEDS="9" model="1" chain="A" resnum="736" said="A" ent="1" seq="338" icode=" " resname="LYS" altcode=" "/>
	<ModelledSubgroup num-H-reduce="9" phi="-96.4" psi="28.7" rama="Favored" rota="m-85" rscc="0.681" rsr="0.267" rsrz="2.007" owab="75.820" avgoccu="1.000" NatomsEDS="12" model="1" chain="A" resnum="737" said="A" ent="1" seq="339" icode=" " resname="TYR" altcode=" "/>
	<ModelledSubgroup num-H-reduce="13" phi="-141.1" psi="81.7" rama="Allowed" rota="tmtm?" rscc="0.397" rsr="0.545" rsrz="4.294" owab="85.510" avgoccu="1.000" NatomsEDS="9" model="1" chain="A" resnum="738" said="A" ent="1" seq="340" icode=" " resname="LYS" altcode=" "/>
	<ModelledSubgroup num-H-reduce="4" rota="m-20" rscc="0.704" rsr="0.266" rsrz="1.455" owab="83.830" avgoccu="1.000" NatomsEDS="8" model="1" chain="A" resnum="739" said="A" ent="1" seq="341" icode=" " resname="ASP" altcode=" "/>
	<ModelledSubgroup num-H-reduce="8" rscc="0.661" rsr="0.262" owab="47.820" avgoccu="1.000" NatomsEDS="6" mogul_bonds_rmsz="0.28" mogul_rmsz_numbonds="5" mogul_angles_rmsz="0.34" mogul_rmsz_numangles="5" model="1" chain="A" resnum="801" said="C" ent="3" seq="." icode=" " resname="GOL" altcode=" "/>
	<ModelledSubgroup num-H-reduce="8" rscc="0.767" rsr="0.327" owab="59.910" avgoccu="1.000" NatomsEDS="6" mogul_bonds_rmsz="0.34" mogul_rmsz_numbonds="5" mogul_angles_rmsz="0.42" mogul_rmsz_numangles="5" model="1" chain="A" resnum="802" said="D" ent="3" seq="." icode=" " resname="GOL" altcode=" ">
		<mog-torsion-outlier atoms="O1,C1,C2,O2" numobs="230" mean="46.56" stdev="13.92" mindiff="9.18" local_density="0.43" obsval="-104.71"/>
		<mog-torsion-outlier atoms="O1,C1,C2,C3" numobs="133" mean="103.36" stdev="57.10" mindiff="14.09" local_density="0.00" obsval="17.73"/>
	</ModelledSubgroup>
	<ModelledSubgroup num-H-reduce="8" rscc="0.844" rsr="0.244" owab="49.510" avgoccu="1.000" NatomsEDS="6" mogul_bonds_rmsz="0.33" mogul_rmsz_numbonds="5" mogul_angles_rmsz="0.36" mogul_rmsz_numangles="5" model="1" chain="A" resnum="803" said="E" ent="3" seq="." icode=" " resname="GOL" altcode=" ">
		<mog-torsion-outlier atoms="C1,C2,C3,O3" numobs="133" mean="57.49" stdev="8.95" mindiff="12.93" local_density="0.00" obsval="109.89"/>
		<mog-torsion-outlier atoms="O2,C2,C3,O3" numobs="230" mean="70.43" stdev="43.32" mindiff="1.68" local_density="0.87" obsval="-12.26"/>
	</ModelledSubgroup>
	<ModelledSubgroup rscc="0.925" rsr="0.131" owab="70.070" avgoccu="1.000" NatomsEDS="5" mogul_bonds_rmsz="0.31" mogul_rmsz_numbonds="4" mogul_angles_rmsz="0.06" mogul_rmsz_numangles="6" model="1" chain="A" resnum="804" said="F" ent="4" seq="." icode=" " resname="SO4" altcode=" "/>
	<ModelledSubgroup rscc="0.986" rsr="0.101" owab="31.100" avgoccu="0.500" NatomsEDS="5" mogul_bonds_rmsz="0.29" mogul_rmsz_numbonds="4" mogul_angles_rmsz="0.16" mogul_rmsz_numangles="6" model="1" chain="A" resnum="805" said="G" ent="4" seq="." icode=" " resname="SO4" altcode=" "/>
	<ModelledSubgroup num-H-reduce="10" rscc="0.809" rsr="0.180" owab="51.770" avgoccu="1.000" NatomsEDS="7" mogul_bonds_rmsz="0.50" mogul_rmsz_numbonds="6" mogul_angles_rmsz="0.35" mogul_rmsz_numangles="5" model="1" chain="A" resnum="806" said="H" ent="5" seq="." icode=" " resname="PEG" altcode=" ">
		<mog-torsion-outlier atoms="O2,C3,C4,O4" numobs="642" mean="53.55" stdev="11.01" mindiff="1.19" local_density="0.62" obsval="-120.28"/>
	</ModelledSubgroup>
	<ModelledSubgroup rscc="0.929" rsr="0.115" owab="23.030" avgoccu="1.000" NatomsEDS="1" model="1" chain="A" resnum="901" said="L" ent="6" seq="." icode=" " resname="HOH" altcode=" "/>
	<ModelledSubgroup rscc="0.931" rsr="0.180" owab="21.730" avgoccu="1.000" NatomsEDS="1" model="1" chain="A" resnum="902" said="L" ent="6" seq="." icode=" " resname="HOH" altcode=" "/>
	<ModelledSubgroup rscc="0.917" rsr="0.208" owab="34.690" avgoccu="1.000" NatomsEDS="1" model="1" chain="A" resnum="903" said="L" ent="6" seq="." icode=" " resname="HOH" altcode=" "/>
	<ModelledSubgroup rscc="0.890" rsr="0.167" owab="27.820" avgoccu="1.000" NatomsEDS="1" model="1" chain="A" resnum="904" said="L" ent="6" seq="." icode=" " resname="HOH" altcode=" "/>
	<ModelledSubgroup rscc="0.676" rsr="0.191" owab="33.490" avgoccu="1.000" NatomsEDS="1" model="1" chain="A" resnum="905" said="L" ent="6" seq="." icode=" " resname="HOH" altcode=" "/>
	<ModelledSubgroup rscc="0.910" rsr="0.381" owab="38.070" avgoccu="1.000" NatomsEDS="1" model="1" chain="A" resnum="906" said="L" ent="6" seq="." icode=" " resname="HOH" altcode=" "/>
	<ModelledSubgroup rscc="0.960" rsr="0.126" owab="32.600" avgoccu="1.000" NatomsEDS="1" model="1" chain="A" resnum="907" said="L" ent="6" seq="." icode=" " resname="HOH" altcode=" "/>
	<ModelledSubgroup rscc="0.917" rsr="0.164" owab="27.150" avgoccu="1.000" NatomsEDS="1" model="1" chain="A" resnum="908" said="L" ent="6" seq="." icode=" " resname="HOH" altcode=" "/>
	<ModelledSubgroup rscc="0.958" rsr="0.509" owab="27.180" avgoccu="1.000" NatomsEDS="1" model="1" chain="A" resnum="909" said="L" ent="6" seq="." icode=" " resname="HOH" altcode=" "/>
	<ModelledSubgroup rscc="0.915" rsr="0.128" owab="37.610" avgoccu="1.000" NatomsEDS="1" model="1" chain="A" resnum="910" said="L" ent="6" seq="." icode=" " resname="HOH" altcode=" "/>
	<ModelledSubgroup rscc="0.957" rsr="0.146" owab="24.560" avgoccu="1.000" NatomsEDS="1" model="1" chain="A" resnum="911" said="L" ent="6" seq="." icode=" " resname="HOH" altcode=" "/>
	<ModelledSubgroup rscc="0.903" rsr="0.095" owab="22.360" avgoccu="1.000" NatomsEDS="1" model="1" chain="A" resnum="912" said="L" ent="6" seq="." icode=" " resname="HOH" altcode=" "/>
	<ModelledSubgroup rscc="0.929" rsr="0.256" owab="33.690" avgoccu="1.000" NatomsEDS="1" model="1" chain="A" resnum="913" said="L" ent="6" seq="." icode=" " resname="HOH" altcode=" "/>
	<ModelledSubgroup rscc="0.872" rsr="0.185" owab="49.810" avgoccu="1.000" NatomsEDS="1" model="1" chain="A" resnum="914" said="L" ent="6" seq="." icode=" " resname="HOH" altcode=" "/>
	<ModelledSubgroup rscc="0.888" rsr="0.134" owab="33.880" avgoccu="1.000" NatomsEDS="1" model="1" chain="A" resnum="915" said="L" ent="6" seq="." icode=" " resname="HOH" altcode=" "/>
	<ModelledSubgroup rscc="0.941" rsr="0.159" owab="37.420" avgoccu="1.000" NatomsEDS="1" model="1" chain="A" resnum="916" said="L" ent="6" seq="." icode=" " resname="HOH" altcode=" "/>
	<ModelledSubgroup rscc="0.887" rsr="0.285" owab="33.520" avgoccu="1.000" NatomsEDS="1" model="1" chain="A" resnum="917" said="L" ent="6" seq="." icode=" " resname="HOH" altcode=" "/>
	<ModelledSubgroup rscc="0.880" rsr="0.388" owab="43.020" avgoccu="1.000" NatomsEDS="1" model="1" chain="A" resnum="918" said="L" ent="6" seq="." icode=" " resname="HOH" altcode=" "/>
	<ModelledSubgroup rscc="0.767" rsr="0.189" owab="36.920" avgoccu="1.000" NatomsEDS="1" model="1" chain="A" resnum="919" said="L" ent="6" seq="." icode=" " resname="HOH" altcode=" "/>
	<ModelledSubgroup rscc="0.976" rsr="0.270" owab="25.920" avgoccu="1.000" NatomsEDS="1" model="1" chain="A" resnum="920" said="L" ent="6" seq="." icode=" " resname="HOH" altcode=" "/>
	<ModelledSubgroup rscc="0.869" rsr="0.146" owab="29.050" avgoccu="1.000" NatomsEDS="1" model="1" chain="A" resnum="921" said="L" ent="6" seq="." icode=" " resname="HOH" altcode=" "/>
	<ModelledSubgroup rscc="0.438" rsr="0.465" owab="57.030" avgoccu="1.000" NatomsEDS="1" model="1" chain="A" resnum="922" said="L" ent="6" seq="." icode=" " resname="HOH" altcode=" "/>
	<ModelledSubgroup rscc="0.960" rsr="0.106" owab="20.070" avgoccu="1.000" NatomsEDS="1" model="1" chain="A" resnum="923" said="L" ent="6" seq="." icode=" " resname="HOH" altcode=" "/>
	<ModelledSubgroup rscc="0.873" rsr="0.146" owab="32.890" avgoccu="1.000" NatomsEDS="1" model="1" chain="A" resnum="924" said="L" ent="6" seq="." icode=" " resname="HOH" altcode=" "/>
	<ModelledSubgroup rscc="0.920" rsr="0.147" owab="36.020" avgoccu="1.000" NatomsEDS="1" model="1" chain="A" resnum="925" said="L" ent="6" seq="." icode=" " resname="HOH" altcode=" "/>
	<ModelledSubgroup rscc="0.911" rsr="0.106" owab="20.240" avgoccu="1.000" NatomsEDS="1" model="1" chain="A" resnum="926" said="L" ent="6" seq="." icode=" " resname="HOH" altcode=" "/>
	<ModelledSubgroup rscc="0.954" rsr="0.216" owab="23.690" avgoccu="1.000" NatomsEDS="1" model="1" chain="A" resnum="927" said="L" ent="6" seq="." icode=" " resname="HOH" altcode=" "/>
	<ModelledSubgroup rscc="0.898" rsr="0.170" owab="30.170" avgoccu="1.000" NatomsEDS="1" model="1" chain="A" resnum="928" said="L" ent="6" seq="." icode=" " resname="HOH" altcode=" "/>
	<ModelledSubgroup rscc="0.920" rsr="0.252" owab="42.660" avgoccu="1.000" NatomsEDS="1" model="1" chain="A" resnum="929" said="L" ent="6" seq="." icode=" " resname="HOH" altcode=" "/>
	<ModelledSubgroup rscc="0.949" rsr="0.206" owab="29.050" avgoccu="1.000" NatomsEDS="1" model="1" chain="A" resnum="930" said="L" ent="6" seq="." icode=" " resname="HOH" altcode=" "/>
	<ModelledSubgroup rscc="0.922" rsr="0.216" owab="33.340" avgoccu="1.000" NatomsEDS="1" model="1" chain="A" resnum="931" said="L" ent="6" seq="." icode=" " resname="HOH" altcode=" "/>
	<ModelledSubgroup rscc="0.772" rsr="0.219" owab="41.980" avgoccu="1.000" NatomsEDS="1" model="1" chain="A" resnum="932" said="L" ent="6" seq="." icode=" " resname="HOH" altcode=" "/>
	<ModelledSubgroup rscc="0.933" rsr="0.261" owab="30.150" avgoccu="1.000" NatomsEDS="1" model="1" chain="A" resnum="933" said="L" ent="6" seq="." icode=" " resname="HOH" altcode=" "/>
	<ModelledSubgroup rscc="0.821" rsr="0.144" owab="33.700" avgoccu="1.000" NatomsEDS="1" model="1" chain="A" resnum="934" said="L" ent="6" seq="." icode=" " resname="HOH" altcode=" "/>
	<ModelledSubgroup rscc="0.932" rsr="0.129" owab="23.890" avgoccu="1.000" NatomsEDS="1" model="1" chain="A" resnum="935" said="L" ent="6" seq="." icode=" " resname="HOH" altcode=" "/>
	<ModelledSubgroup rscc="0.963" rsr="0.210" owab="30.880" avgoccu="1.000" NatomsEDS="1" model="1" chain="A" resnum="936" said="L" ent="6" seq="." icode=" " resname="HOH" altcode=" "/>
	<ModelledSubgroup rscc="0.623" rsr="0.336" owab="49.480" avgoccu="1.000" NatomsEDS="1" model="1" chain="A" resnum="937" said="L" ent="6" seq="." icode=" " resname="HOH" altcode=" "/>
	<ModelledSubgroup rscc="0.872" rsr="0.140" owab="39.500" avgoccu="1.000" NatomsEDS="1" model="1" chain="A" resnum="938" said="L" ent="6" seq="." icode=" " resname="HOH" altcode=" "/>
	<ModelledSubgroup rscc="0.658" rsr="0.342" owab="45.220" avgoccu="1.000" NatomsEDS="1" model="1" chain="A" resnum="939" said="L" ent="6" seq="." icode=" " resname="HOH" altcode=" "/>
	<ModelledSubgroup rscc="0.938" rsr="0.432" owab="28.130" avgoccu="1.000" NatomsEDS="1" model="1" chain="A" resnum="940" said="L" ent="6" seq="." icode=" " resname="HOH" altcode=" "/>
	<ModelledSubgroup rscc="0.966" rsr="0.328" owab="37.880" avgoccu="1.000" NatomsEDS="1" model="1" chain="A" resnum="941" said="L" ent="6" seq="." icode=" " resname="HOH" altcode=" "/>
	<ModelledSubgroup rscc="0.855" rsr="0.169" owab="29.890" avgoccu="1.000" NatomsEDS="1" model="1" chain="A" resnum="942" said="L" ent="6" seq="." icode=" " resname="HOH" altcode=" "/>
	<ModelledSubgroup rscc="0.869" rsr="0.191" owab="48.340" avgoccu="1.000" NatomsEDS="1" model="1" chain="A" resnum="943" said="L" ent="6" seq="." icode=" " resname="HOH" altcode=" "/>
	<ModelledSubgroup rscc="0.857" rsr="0.137" owab="39.180" avgoccu="1.000" NatomsEDS="1" model="1" chain="A" resnum="944" said="L" ent="6" seq="." icode=" " resname="HOH" altcode=" "/>
	<ModelledSubgroup rscc="0.880" rsr="0.218" owab="43.320" avgoccu="1.000" NatomsEDS="1" model="1" chain="A" resnum="945" said="L" ent="6" seq="." icode=" " resname="HOH" altcode=" "/>
	<ModelledSubgroup rscc="0.917" rsr="0.193" owab="34.820" avgoccu="1.000" NatomsEDS="1" model="1" chain="A" resnum="946" said="L" ent="6" seq="." icode=" " resname="HOH" altcode=" "/>
	<ModelledSubgroup rscc="0.802" rsr="0.138" owab="44.210" avgoccu="1.000" NatomsEDS="1" model="1" chain="A" resnum="947" said="L" ent="6" seq="." icode=" " resname="HOH" altcode=" "/>
	<ModelledSubgroup rscc="0.893" rsr="0.202" owab="23.900" avgoccu="1.000" NatomsEDS="1" model="1" chain="A" resnum="948" said="L" ent="6" seq="." icode=" " resname="HOH" altcode=" "/>
	<ModelledSubgroup rscc="0.800" rsr="0.171" owab="43.780" avgoccu="1.000" NatomsEDS="1" model="1" chain="A" resnum="949" said="L" ent="6" seq="." icode=" " resname="HOH" altcode=" "/>
	<ModelledSubgroup rscc="0.911" rsr="0.125" owab="33.700" avgoccu="1.000" NatomsEDS="1" model="1" chain="A" resnum="950" said="L" ent="6" seq="." icode=" " resname="HOH" altcode=" "/>
	<ModelledSubgroup rscc="0.855" rsr="0.376" owab="32.540" avgoccu="1.000" NatomsEDS="1" model="1" chain="A" resnum="951" said="L" ent="6" seq="." icode=" " resname="HOH" altcode=" "/>
	<ModelledSubgroup rscc="0.936" rsr="0.172" owab="28.670" avgoccu="1.000" NatomsEDS="1" model="1" chain="A" resnum="952" said="L" ent="6" seq="." icode=" " resname="HOH" altcode=" "/>
	<ModelledSubgroup rscc="0.820" rsr="0.232" owab="33.900" avgoccu="1.000" NatomsEDS="1" model="1" chain="A" resnum="953" said="L" ent="6" seq="." icode=" " resname="HOH" altcode=" "/>
	<ModelledSubgroup rscc="0.660" rsr="0.230" owab="39.800" avgoccu="1.000" NatomsEDS="1" model="1" chain="A" resnum="954" said="L" ent="6" seq="." icode=" " resname="HOH" altcode=" "/>
	<ModelledSubgroup rscc="0.719" rsr="0.351" owab="41.250" avgoccu="1.000" NatomsEDS="1" model="1" chain="A" resnum="955" said="L" ent="6" seq="." icode=" " resname="HOH" altcode=" "/>
	<ModelledSubgroup rscc="0.902" rsr="0.205" owab="37.160" avgoccu="1.000" NatomsEDS="1" model="1" chain="A" resnum="956" said="L" ent="6" seq="." icode=" " resname="HOH" altcode=" "/>
	<ModelledSubgroup rscc="0.874" rsr="0.216" owab="30.520" avgoccu="1.000" NatomsEDS="1" model="1" chain="A" resnum="957" said="L" ent="6" seq="." icode=" " resname="HOH" altcode=" "/>
	<ModelledSubgroup rscc="0.935" rsr="0.287" owab="29.650" avgoccu="1.000" NatomsEDS="1" model="1" chain="A" resnum="958" said="L" ent="6" seq="." icode=" " resname="HOH" altcode=" "/>
	<ModelledSubgroup rscc="0.854" rsr="0.473" owab="33.120" avgoccu="1.000" NatomsEDS="1" model="1" chain="A" resnum="959" said="L" ent="6" seq="." icode=" " resname="HOH" altcode=" "/>
	<ModelledSubgroup rscc="0.734" rsr="0.296" owab="39.430" avgoccu="1.000" NatomsEDS="1" model="1" chain="A" resnum="960" said="L" ent="6" seq="." icode=" " resname="HOH" altcode=" "/>
	<ModelledSubgroup rscc="0.873" rsr="0.152" owab="42.390" avgoccu="1.000" NatomsEDS="1" model="1" chain="A" resnum="961" said="L" ent="6" seq="." icode=" " resname="HOH" altcode=" "/>
	<ModelledSubgroup rscc="0.772" rsr="0.225" owab="50.720" avgoccu="1.000" NatomsEDS="1" model="1" chain="A" resnum="962" said="L" ent="6" seq="." icode=" " resname="HOH" altcode=" "/>
	<ModelledSubgroup rscc="0.644" rsr="0.446" owab="38.360" avgoccu="1.000" NatomsEDS="1" model="1" chain="A" resnum="963" said="L" ent="6" seq="." icode=" " resname="HOH" altcode=" "/>
	<ModelledSubgroup rscc="0.952" rsr="0.119" owab="28.970" avgoccu="1.000" NatomsEDS="1" model="1" chain="A" resnum="964" said="L" ent="6" seq="." icode=" " resname="HOH" altcode=" "/>
	<ModelledSubgroup rscc="0.961" rsr="0.236" owab="26.670" avgoccu="1.000" NatomsEDS="1" model="1" chain="A" resnum="965" said="L" ent="6" seq="." icode=" " resname="HOH" altcode=" "/>
	<ModelledSubgroup rscc="0.841" rsr="0.225" owab="39.770" avgoccu="1.000" NatomsEDS="1" model="1" chain="A" resnum="966" said="L" ent="6" seq="." icode=" " resname="HOH" altcode=" "/>
	<ModelledSubgroup rscc="0.770" rsr="0.144" owab="50.910" avgoccu="1.000" NatomsEDS="1" model="1" chain="A" resnum="967" said="L" ent="6" seq="." icode=" " resname="HOH" altcode=" "/>
	<ModelledSubgroup rscc="0.946" rsr="0.222" owab="28.070" avgoccu="1.000" NatomsEDS="1" model="1" chain="A" resnum="968" said="L" ent="6" seq="." icode=" " resname="HOH" altcode=" "/>
	<ModelledSubgroup rscc="0.756" rsr="0.155" owab="41.760" avgoccu="1.000" NatomsEDS="1" model="1" chain="A" resnum="969" said="L" ent="6" seq="." icode=" " resname="HOH" altcode=" "/>
	<ModelledSubgroup rscc="0.880" rsr="0.109" owab="34.190" avgoccu="1.000" NatomsEDS="1" model="1" chain="A" resnum="970" said="L" ent="6" seq="." icode=" " resname="HOH" altcode=" "/>
	<ModelledSubgroup rscc="0.941" rsr="0.351" owab="35.260" avgoccu="1.000" NatomsEDS="1" model="1" chain="A" resnum="971" said="L" ent="6" seq="." icode=" " resname="HOH" altcode=" "/>
	<ModelledSubgroup rscc="0.370" rsr="0.540" owab="48.950" avgoccu="1.000" NatomsEDS="1" model="1" chain="A" resnum="972" said="L" ent="6" seq="." icode=" " resname="HOH" altcode=" "/>
	<ModelledSubgroup rscc="0.850" rsr="0.217" owab="38.870" avgoccu="1.000" NatomsEDS="1" model="1" chain="A" resnum="973" said="L" ent="6" seq="." icode=" " resname="HOH" altcode=" "/>
	<ModelledSubgroup rscc="0.797" rsr="0.395" owab="35.650" avgoccu="1.000" NatomsEDS="1" model="1" chain="A" resnum="974" said="L" ent="6" seq="." icode=" " resname="HOH" altcode=" "/>
	<ModelledSubgroup rscc="0.842" rsr="0.282" owab="36.040" avgoccu="1.000" NatomsEDS="1" model="1" chain="A" resnum="975" said="L" ent="6" seq="." icode=" " resname="HOH" altcode=" "/>
	<ModelledSubgroup rscc="0.879" rsr="0.101" owab="41.930" avgoccu="1.000" NatomsEDS="1" model="1" chain="A" resnum="976" said="L" ent="6" seq="." icode=" " resname="HOH" altcode=" "/>
	<ModelledSubgroup rscc="0.828" rsr="0.417" owab="48.640" avgoccu="1.000" NatomsEDS="1" model="1" chain="A" resnum="977" said="L" ent="6" seq="." icode=" " resname="HOH" altcode=" "/>
	<ModelledSubgroup rscc="0.525" rsr="0.182" owab="52.780" avgoccu="1.000" NatomsEDS="1" model="1" chain="A" resnum="978" said="L" ent="6" seq="." icode=" " resname="HOH" altcode=" "/>
	<ModelledSubgroup rscc="0.857" rsr="0.088" owab="36.710" avgoccu="1.000" NatomsEDS="1" model="1" chain="A" resnum="979" said="L" ent="6" seq="." icode=" " resname="HOH" altcode=" "/>
	<ModelledSubgroup rscc="0.742" rsr="0.196" owab="40.370" avgoccu="1.000" NatomsEDS="1" model="1" chain="A" resnum="980" said="L" ent="6" seq="." icode=" " resname="HOH" altcode=" "/>
	<ModelledSubgroup rscc="0.848" rsr="0.617" owab="44.210" avgoccu="1.000" NatomsEDS="1" model="1" chain="A" resnum="981" said="L" ent="6" seq="." icode=" " resname="HOH" altcode=" "/>
	<ModelledSubgroup rscc="0.894" rsr="0.386" owab="38.480" avgoccu="1.000" NatomsEDS="1" model="1" chain="A" resnum="982" said="L" ent="6" seq="." icode=" " resname="HOH" altcode=" "/>
	<ModelledSubgroup rscc="0.779" rsr="0.133" owab="37.860" avgoccu="1.000" NatomsEDS="1" model="1" chain="A" resnum="983" said="L" ent="6" seq="." icode=" " resname="HOH" altcode=" "/>
	<ModelledSubgroup rscc="0.889" rsr="0.153" owab="41.730" avgoccu="1.000" NatomsEDS="1" model="1" chain="A" resnum="984" said="L" ent="6" seq="." icode=" " resname="HOH" altcode=" "/>
	<ModelledSubgroup rscc="0.666" rsr="0.191" owab="33.630" avgoccu="1.000" NatomsEDS="1" model="1" chain="A" resnum="985" said="L" ent="6" seq="." icode=" " resname="HOH" altcode=" "/>
	<ModelledSubgroup rscc="0.904" rsr="0.160" owab="41.080" avgoccu="1.000" NatomsEDS="1" model="1" chain="A" resnum="986" said="L" ent="6" seq="." icode=" " resname="HOH" altcode=" "/>
	<ModelledSubgroup rscc="0.832" rsr="0.131" owab="40.540" avgoccu="1.000" NatomsEDS="1" model="1" chain="A" resnum="987" said="L" ent="6" seq="." icode=" " resname="HOH" altcode=" "/>
	<ModelledSubgroup rscc="0.787" rsr="0.330" owab="34.970" avgoccu="1.000" NatomsEDS="1" model="1" chain="A" resnum="988" said="L" ent="6" seq="." icode=" " resname="HOH" altcode=" "/>
	<ModelledSubgroup rscc="0.671" rsr="0.386" owab="40.320" avgoccu="1.000" NatomsEDS="1" model="1" chain="A" resnum="989" said="L" ent="6" seq="." icode=" " resname="HOH" altcode=" "/>
	<ModelledSubgroup rscc="0.828" rsr="0.137" owab="51.050" avgoccu="1.000" NatomsEDS="1" model="1" chain="A" resnum="990" said="L" ent="6" seq="." icode=" " resname="HOH" altcode=" "/>
	<ModelledSubgroup rscc="0.949" rsr="0.202" owab="38.380" avgoccu="1.000" NatomsEDS="1" model="1" chain="A" resnum="991" said="L" ent="6" seq="." icode=" " resname="HOH" altcode=" "/>
	<ModelledSubgroup rscc="0.953" rsr="0.236" owab="43.400" avgoccu="1.000" NatomsEDS="1" model="1" chain="A" resnum="992" said="L" ent="6" seq="." icode=" " resname="HOH" altcode=" "/>
	<ModelledSubgroup num-H-reduce="7" rscc="0.977" rsr="0.123" owab="26.780" avgoccu="1.000" NatomsEDS="10" model="1" chain="B" resnum="0" said="B" ent="2" seq="1" icode=" " resname="ANN" altcode=" "/>
	<ModelledSubgroup num-H-reduce="5" rscc="0.957" rsr="0.137" rsrz="-0.190" owab="26.470" avgoccu="1.000" NatomsEDS="5" model="1" chain="B" resnum="1" said="B" ent="2" seq="2" icode=" " resname="ALA" altcode=" "/>
	<ModelledSubgroup num-H-reduce="3" phi="74.8" psi="-155.4" rama="Favored" rscc="0.917" rsr="0.145" rsrz="-0.004" owab="28.350" avgoccu="1.000" NatomsEDS="4" model="1" chain="B" resnum="2" said="B" ent="2" seq="3" icode=" " resname="GLY" altcode=" "/>
	<ModelledSubgroup num-H-reduce="6" phi="-133.3" psi="165.6" rama="Favored" rota="pt-20" rscc="0.959" rsr="0.115" rsrz="-0.916" owab="30.040" avgoccu="1.000" NatomsEDS="9" model="1" chain="B" resnum="3" said="B" ent="2" seq="4" icode=" " resname="GLU" altcode=" "/>
	<ModelledSubgroup num-H-reduce="5" phi="-160.6" psi="153.3" rama="Favored" rota="t" rscc="0.950" rsr="0.133" rsrz="-0.272" owab="26.590" avgoccu="1.000" NatomsEDS="6" model="1" chain="B" resnum="4" said="B" ent="2" seq="5" icode=" " resname="SER" altcode=" "/>
	<ModelledSubgroup num-H-reduce="11" phi="-61.2" psi="157.9" rama="Favored" rota="mt" rscc="0.964" rsr="0.126" rsrz="-0.684" owab="25.970" avgoccu="1.000" NatomsEDS="8" model="1" chain="B" resnum="5" said="B" ent="2" seq="6" icode=" " resname="LEU" altcode=" "/>
	<ModelledSubgroup num-H-reduce="9" phi="-64.6" psi="143.0" rama="Favored" rota="t80" rscc="0.909" rsr="0.159" rsrz="0.109" owab="25.150" avgoccu="1.000" NatomsEDS="12" model="1" chain="B" resnum="6" said="B" ent="2" seq="7" icode=" " resname="TYR" altcode=" "/>
	<ModelledSubgroup num-H-reduce="6" phi="-149.5" psi="-48.3" rama="Allowed" rota="mt-10" rscc="0.918" rsr="0.137" rsrz="-0.642" owab="29.170" avgoccu="1.000" NatomsEDS="9" model="1" chain="B" resnum="7" said="B" ent="2" seq="8" icode=" " resname="GLU" altcode=" "/>
	<ModelledSubgroup rscc="0.961" rsr="0.197" owab="27.870" avgoccu="1.000" NatomsEDS="1" model="1" chain="B" resnum="8" said="B" ent="2" seq="9" icode=" " resname="NH2" altcode=" "/>
	<ModelledSubgroup num-H-reduce="8" rscc="0.956" rsr="0.192" owab="36.490" avgoccu="1.000" NatomsEDS="6" mogul_bonds_rmsz="0.31" mogul_rmsz_numbonds="5" mogul_angles_rmsz="0.44" mogul_rmsz_numangles="5" model="1" chain="B" resnum="101" said="I" ent="3" seq="." icode=" " resname="GOL" altcode=" ">
		<mog-torsion-outlier atoms="O1,C1,C2,O2" numobs="230" mean="74.32" stdev="43.32" mindiff="2.20" local_density="0.87" obsval="-8.38"/>
		<mog-torsion-outlier atoms="O1,C1,C2,C3" numobs="133" mean="57.21" stdev="6.90" mindiff="16.36" local_density="0.00" obsval="113.33"/>
	</ModelledSubgroup>
	<ModelledSubgroup num-H-reduce="8" rscc="0.818" rsr="0.286" owab="52.630" avgoccu="1.000" NatomsEDS="6" mogul_bonds_rmsz="0.19" mogul_rmsz_numbonds="5" mogul_angles_rmsz="0.52" mogul_rmsz_numangles="5" model="1" chain="B" resnum="102" said="J" ent="3" seq="." icode=" " resname="GOL" altcode=" ">
		<mog-torsion-outlier atoms="O2,C2,C3,O3" numobs="230" mean="45.08" stdev="42.66" mindiff="0.69" local_density="4.78" obsval="-38.25"/>
	</ModelledSubgroup>
	<ModelledSubgroup num-H-reduce="10" rscc="0.654" rsr="0.369" owab="64.430" avgoccu="1.000" NatomsEDS="7" mogul_bonds_rmsz="0.46" mogul_rmsz_numbonds="6" mogul_angles_rmsz="0.25" mogul_rmsz_numangles="5" model="1" chain="B" resnum="103" said="K" ent="5" seq="." icode=" " resname="PEG" altcode=" ">
		<mog-torsion-outlier atoms="O1,C1,C2,O2" numobs="642" mean="73.20" stdev="20.19" mindiff="1.41" local_density="1.25" obsval="145.32"/>
	</ModelledSubgroup>
	<ModelledSubgroup rscc="0.865" rsr="0.233" owab="23.530" avgoccu="1.000" NatomsEDS="1" model="1" chain="B" resnum="201" said="M" ent="6" seq="." icode=" " resname="HOH" altcode=" "/>
	<ModelledSubgroup rscc="0.954" rsr="0.145" owab="33.970" avgoccu="1.000" NatomsEDS="1" model="1" chain="B" resnum="202" said="M" ent="6" seq="." icode=" " resname="HOH" altcode=" "/>
	<ModelledSubgroup rscc="0.964" rsr="0.321" owab="24.920" avgoccu="1.000" NatomsEDS="1" model="1" chain="B" resnum="203" said="M" ent="6" seq="." icode=" " resname="HOH" altcode=" "/>
	<ModelledSubgroup rscc="0.875" rsr="0.234" owab="40.120" avgoccu="1.000" NatomsEDS="1" model="1" chain="B" resnum="204" said="M" ent="6" seq="." icode=" " resname="HOH" altcode=" "/>
	<ModelledSubgroup rscc="0.752" rsr="0.624" owab="33.720" avgoccu="1.000" NatomsEDS="1" model="1" chain="B" resnum="205" said="M" ent="6" seq="." icode=" " resname="HOH" altcode=" "/>
	<ModelledEntityInstance bonds_rmsz="0.37" num_bonds_rmsz="2691" angles_rmsz="0.56" num_angles_rmsz="3637" absolute_sidechain_percentile="60.43" relative_sidechain_percentile="77.70" absolute_rama_percentile="24.89" relative_rama_percentile="36.06" absolute_RSRZ_percentile="26.10" relative_RSRZ_percentile="24.82" said="A" model="1" chain="A" ent="1"/>
	<ModelledEntityInstance bonds_rmsz="0.34" num_bonds_rmsz="53" angles_rmsz="0.63" num_angles_rmsz="70" absolute_sidechain_percentile="100.00" relative_sidechain_percentile="100.00" absolute_rama_percentile="100.00" relative_rama_percentile="100.00" absolute_RSRZ_percentile="100.00" relative_RSRZ_percentile="100.00" said="B" model="1" chain="B" ent="2"/>
	<programs>
		<program name="validation-pipeline" version="2.22" properties="XMLcreationDate,PDB-resolution,PDB-resolution-low,PDB-R,PDB-Rfree,PDB-revision-date,percentilebins,pdbid,PDB-revision-number,attemptedValidationSteps,PDB-deposition-date,protein-DNA-RNA-entities"/>
		<program name="molprobity" version="4.02b-467" properties="clashscore,absolute_rama_percentile,num_angles_rmsz,num_bonds_rmsz,percent-rota-outliers,phi,percent-rama-outliers,clash,relative_rama_percentile,angles_rmsz,flippable-sidechain,bond-outlier,relative_sidechain_percentile,absolute_sidechain_percentile,rota,psi,bonds_rmsz,RestypesNotcheckedForBondAngleGeometry,num-H-reduce,angle-outlier,rama"/>
		<program name="xtriage" version="1.13" properties="WilsonBaniso,numMillerIndices,TransNCS,acentric_outliers,DataAnisotropy,TwinL2,WilsonBestimate,TwinL,xtriage_input_columns,IoverSigma,centric_outliers"/>
		<program name="eds" version="2.22" properties="percent-free-reflections,Fo_Fc_correlation,rsr,num-free-reflections,EDS_R,bulk_solvent_b,absolute_RSRZ_percentile,owab,rsrz,RefmacVersion,relative_RSRZ_percentile,babinet_k,EDS_resolution,CCP4version,DataCompleteness,avgoccu,bulk_solvent_k,EDS_resolution_low,NatomsEDS,percent-RSRZ-outliers,rscc,babinet_b"/>
		<program name="dcc" version="2.26  (2020-01-20)" properties="DCC_Rfree,B_factor_type,DCC_R,DCC_refinement_program"/>
		<program name="mogul" version="1.8.5 (274361), CSD as541be (2020)" properties="mogul_rmsz_numangles,mogul-torsion-outlier,mogul_angles_rmsz,mogul-bond-outlier,mogul_rmsz_numbonds,mogul_bonds_rmsz,mogul-angle-outlier"/>
		<program name="buster-report" version="unknown" properties="no-ligands-for-buster-report"/>
		<program name="percentiles" version="20191225.v01 (using entries in the PDB archive December 25th 2019)" properties="numPDBids-relative-percentile-clashscore,numPDBids-absolute-percentile-clashscore,absolute-percentile-percent-rota-outliers,low-resol-relative-percentile-percent-rama-outliers,low-resol-relative-percentile-percent-RSRZ-outliers,numPDBids-relative-percentile-percent-rama-outliers,absolute-percentile-percent-rama-outliers,relative-percentile-percent-rama-outliers,numPDBids-relative-percentile-percent-RSRZ-outliers,high-resol-relative-percentile-percent-rota-outliers,low-resol-relative-percentile-clashscore,numPDBids-absolute-percentile-DCC_Rfree,low-resol-relative-percentile-percent-rota-outliers,relative-percentile-percent-RSRZ-outliers,high-resol-relative-percentile-DCC_Rfree,numPDBids-relative-percentile-DCC_Rfree,numPDBids-absolute-percentile-percent-rota-outliers,numPDBids-absolute-percentile-percent-rama-outliers,relative-percentile-percent-rota-outliers,absolute-percentile-DCC_Rfree,numPDBids-absolute-percentile-percent-RSRZ-outliers,absolute-percentile-percent-RSRZ-outliers,high-resol-relative-percentile-clashscore,absolute-percentile-clashscore,low-resol-relative-percentile-DCC_Rfree,relative-percentile-DCC_Rfree,relative-percentile-clashscore,high-resol-relative-percentile-percent-rama-outliers,numPDBids-relative-percentile-percent-rota-outliers,high-resol-relative-percentile-percent-RSRZ-outliers"/>
	</programs>
</wwPDB-validation-information>
