# Supplementary material for: Rational design of a sensitivity-enhanced tracer for discovering efficient APC–Asef inhibitors
Source: Nat Commun. 2022 Aug 24;13:4961. doi: 10.1038/s41467-022-32612-6 (PMC9402538; doi:10.1038/s41467-022-32612-6)
Supplement: Supplementary file 4 — Source Data [file 41467_2022_32612_MOESM4_ESM.zip › Source Data/7F6M-validation_reports/D_1300022977_val-report-wwpdb-2fo-fc-edmap-coef-annotate_P1.cif]

data_7f6m2fo
# 
_cell.entry_id      7f6m 
_cell.length_a      87.751 
_cell.length_b      82.337 
_cell.length_c      49.743 
_cell.angle_alpha   90.000 
_cell.angle_beta    94.690 
_cell.angle_gamma   90.000 
# 
_entry.id   7f6m 
# 
_symmetry.entry_id               7f6m 
_symmetry.space_group_name_H-M   'C 1 2 1' 
_symmetry.Int_Tables_number      5 
# 
loop_
_refln.index_h 
_refln.index_k 
_refln.index_l 
_refln.pdbx_FWT 
_refln.pdbx_PHWT 
_refln.fom 
-36 0  1  81.21   180.00 0.68 
-36 0  2  12.87   180.00 0.21 
-36 0  3  5.46    0.00   0.10 
-36 0  4  11.30   180.00 0.18 
-36 0  5  15.52   0.00   0.90 
-36 2  1  7.67    328.50 0.80 
-36 2  2  170.89  223.30 0.97 
-36 2  3  33.41   92.90  0.60 
-36 2  4  17.29   336.46 0.59 
-36 2  5  209.57  288.94 0.00 
-36 4  1  78.38   114.54 0.81 
-36 4  2  119.39  261.36 0.72 
-36 4  3  343.95  175.88 0.96 
-36 4  4  166.86  242.45 0.93 
-35 1  1  76.86   297.96 0.55 
-35 1  2  131.50  53.31  0.93 
-35 1  3  106.43  66.12  0.87 
-35 1  4  7.54    332.30 0.34 
-35 1  5  63.02   266.80 0.82 
-35 1  6  21.99   67.23  0.60 
-35 1  7  1.83    227.16 0.27 
-35 3  1  3.32    308.76 0.32 
-35 3  2  136.16  307.60 0.92 
-35 3  3  80.36   155.41 0.82 
-35 3  4  56.64   179.06 0.70 
-35 3  5  66.15   79.73  0.80 
-35 3  6  13.20   346.19 0.84 
-35 3  7  26.70   135.66 0.80 
-35 5  1  143.73  283.89 0.86 
-35 5  2  382.11  249.39 0.97 
-35 5  3  39.89   62.96  0.57 
-35 5  4  185.65  321.64 0.91 
-35 5  5  38.24   3.17   0.44 
-35 5  6  346.12  216.39 0.98 
-35 7  1  22.54   355.51 0.56 
-35 7  2  53.50   301.43 0.75 
-35 7  3  206.19  24.17  0.98 
-35 7  4  211.93  51.83  0.96 
-35 7  5  143.15  35.68  0.95 
-35 9  1  291.76  188.10 0.97 
-35 9  2  354.45  210.84 0.98 
-35 9  3  143.25  286.70 0.84 
-35 9  4  56.27   105.31 0.00 
-34 0  1  489.47  0.00   1.00 
-34 0  2  41.01   0.00   0.57 
-34 0  3  14.29   180.00 0.15 
-34 0  4  49.73   180.00 0.98 
-34 0  5  93.22   0.00   1.00 
-34 0  6  10.06   0.00   0.39 
-34 0  7  319.65  0.00   1.00 
-34 0  8  27.06   0.00   0.99 
-34 0  9  216.67  180.00 0.99 
-34 2  1  329.88  156.92 0.97 
-34 2  2  16.84   123.65 0.50 
-34 2  3  102.47  158.52 0.93 
-34 2  4  191.46  141.22 0.93 
-34 2  5  3.26    263.02 0.28 
-34 2  6  38.78   256.10 0.30 
-34 2  7  174.62  141.11 0.97 
-34 2  8  42.58   93.90  0.35 
-34 2  9  195.07  357.25 0.00 
-34 4  1  394.99  354.12 0.99 
-34 4  2  1.37    100.13 0.42 
-34 4  3  145.46  306.30 0.96 
-34 4  4  211.91  335.14 0.97 
-34 4  5  154.28  46.89  0.97 
-34 4  6  36.28   196.53 0.53 
-34 4  7  165.22  130.59 0.98 
-34 4  8  73.10   47.95  0.82 
-34 6  1  283.70  234.50 0.98 
-34 6  2  2.18    125.92 0.39 
-34 6  3  21.11   52.13  0.36 
-34 6  4  30.28   163.61 0.60 
-34 6  5  83.46   29.90  0.91 
-34 6  6  20.48   14.11  0.51 
-34 6  7  65.51   237.54 0.67 
-34 6  8  72.45   301.73 0.76 
-34 8  1  457.97  194.73 0.99 
-34 8  2  16.56   102.40 0.58 
-34 8  3  179.64  51.75  0.97 
-34 8  4  9.28    131.18 0.76 
-34 8  5  169.31  315.16 0.93 
-34 8  6  122.21  237.59 0.90 
-34 8  7  109.52  181.67 0.82 
-34 10 1  169.34  194.98 0.93 
-34 10 2  80.43   281.73 0.92 
-34 10 3  139.05  13.39  0.89 
-34 10 4  23.40   118.71 0.36 
-34 10 5  244.47  94.01  0.96 
-34 10 6  418.78  117.84 0.98 
-34 12 1  24.72   4.31   0.23 
-34 12 2  176.57  245.54 0.94 
-34 12 3  1.42    243.41 0.42 
-33 1  1  157.15  165.34 0.95 
-33 1  2  30.12   178.39 0.90 
-33 1  3  69.66   325.99 0.61 
-33 1  4  151.68  53.36  0.97 
-33 1  5  22.41   141.31 0.72 
-33 1  6  162.42  264.57 0.95 
-33 1  7  16.46   161.90 0.75 
-33 1  8  20.49   300.82 0.53 
-33 1  9  87.08   203.55 0.78 
-33 1  10 204.59  215.66 0.96 
-33 3  1  266.30  345.24 0.95 
-33 3  2  92.48   235.39 0.85 
-33 3  3  28.60   212.52 0.53 
-33 3  4  100.51  263.59 0.77 
-33 3  5  194.46  0.63   0.96 
-33 3  6  16.81   17.45  0.42 
-33 3  7  124.45  121.56 0.95 
-33 3  8  153.11  219.76 0.88 
-33 3  9  24.29   203.10 0.81 
-33 3  10 73.82   179.76 0.85 
-33 5  1  166.93  51.40  0.93 
-33 5  2  26.55   49.96  0.55 
-33 5  3  133.31  267.62 0.94 
-33 5  4  45.83   174.45 0.53 
-33 5  5  21.06   81.34  0.25 
-33 5  6  122.05  163.93 0.89 
-33 5  7  252.68  94.97  0.95 
-33 5  8  165.77  36.51  0.89 
-33 5  9  28.63   147.35 0.72 
-33 7  1  436.77  186.78 0.99 
-33 7  2  2.96    27.44  0.69 
-33 7  3  68.55   73.62  0.70 
-33 7  4  133.57  58.22  0.75 
-33 7  5  11.58   287.82 0.28 
-33 7  6  128.45  164.36 0.94 
-33 7  7  22.13   60.84  0.58 
-33 7  8  160.07  20.26  0.94 
-33 7  9  30.90   95.94  0.77 
-33 9  1  427.79  300.54 0.99 
-33 9  2  366.42  343.52 0.98 
-33 9  3  29.39   269.28 0.23 
-33 9  4  220.10  183.02 0.94 
-33 9  5  51.42   61.00  0.92 
-33 9  6  34.28   54.43  0.27 
-33 9  7  280.39  258.99 0.95 
-33 9  8  73.41   220.86 0.75 
-33 11 1  90.65   287.51 0.50 
-33 11 2  216.60  256.82 0.97 
-33 11 3  201.34  358.65 0.95 
-33 11 4  15.09   127.10 0.46 
-33 11 5  271.97  122.81 0.93 
-33 11 6  162.30  115.93 0.96 
-33 11 7  436.69  140.49 0.98 
-33 13 1  130.48  164.31 0.87 
-33 13 2  96.24   276.57 0.82 
-33 13 3  39.39   141.09 0.55 
-33 13 4  122.48  257.21 0.93 
-33 13 5  226.75  5.81   0.96 
-32 0  1  196.21  180.00 1.00 
-32 0  2  62.61   180.00 0.68 
-32 0  3  156.73  0.00   0.99 
-32 0  4  91.10   0.00   1.00 
-32 0  5  323.99  0.00   1.00 
-32 0  6  188.70  360.00 0.96 
-32 0  7  48.81   180.00 0.34 
-32 0  8  0.05    360.00 0.17 
-32 0  9  0.60    180.00 0.07 
-32 0  10 3.53    180.00 0.34 
-32 0  11 81.17   360.00 0.63 
-32 2  1  59.28   177.58 0.92 
-32 2  2  0.35    259.70 0.29 
-32 2  3  69.29   162.22 0.50 
-32 2  4  10.86   293.88 0.51 
-32 2  5  278.61  316.81 0.98 
-32 2  6  120.12  313.42 0.96 
-32 2  7  144.74  96.38  0.76 
-32 2  8  49.38   126.92 0.91 
-32 2  9  320.27  168.05 0.98 
-32 2  10 143.41  215.94 0.96 
-32 2  11 208.54  284.14 0.88 
-32 4  1  178.48  63.77  0.98 
-32 4  2  23.29   134.17 0.41 
-32 4  3  294.92  121.96 0.98 
-32 4  4  392.30  132.46 0.99 
-32 4  5  229.30  153.61 0.93 
-32 4  6  263.70  186.01 0.97 
-32 4  7  40.05   306.87 0.74 
-32 4  8  286.67  311.47 0.98 
-32 4  9  114.14  296.29 0.89 
-32 4  10 26.42   77.38  0.53 
-32 4  11 25.43   293.18 0.36 
-32 6  1  137.73  324.94 0.87 
-32 6  2  238.57  277.36 0.97 
-32 6  3  228.67  257.96 0.97 
-32 6  4  429.15  315.62 0.98 
-32 6  5  330.73  3.28   0.94 
-32 6  6  7.04    65.64  0.38 
-32 6  7  239.30  321.34 0.98 
-32 6  8  298.02  280.94 0.96 
-32 6  9  35.63   216.53 0.89 
-32 6  10 5.65    154.16 0.19 
-32 8  1  59.97   217.87 0.73 
-32 8  2  7.40    173.41 0.51 
-32 8  3  228.68  137.74 0.90 
-32 8  4  55.87   76.20  0.95 
-32 8  5  84.83   19.44  0.86 
-32 8  6  19.97   212.62 0.63 
-32 8  7  47.40   163.96 0.69 
-32 8  8  0.74    257.35 0.15 
-32 8  9  82.62   126.82 0.86 
-32 8  10 1.38    345.53 0.68 
-32 10 1  38.55   327.65 0.28 
-32 10 2  8.39    107.52 0.24 
-32 10 3  232.34  260.20 0.95 
-32 10 4  29.65   200.44 0.65 
-32 10 5  67.86   45.63  0.94 
-32 10 6  196.84  344.23 0.92 
-32 10 7  93.84   297.09 0.82 
-32 10 8  81.51   22.56  0.88 
-32 10 9  15.54   211.42 0.35 
-32 12 1  11.43   173.09 0.47 
-32 12 2  179.14  114.62 0.94 
-32 12 3  73.32   143.01 0.80 
-32 12 4  99.75   92.95  0.83 
-32 12 5  52.82   323.73 0.78 
-32 12 6  25.01   63.21  0.77 
-32 12 7  198.95  125.78 0.94 
-32 12 8  8.68    206.09 0.12 
-32 14 1  5.60    250.09 0.31 
-32 14 2  143.74  61.38  0.87 
-32 14 3  69.64   219.95 0.86 
-32 14 4  332.14  158.28 0.96 
-32 14 5  373.58  88.19  0.98 
-32 14 6  42.09   64.71  0.58 
-32 16 1  128.06  21.05  0.66 
-32 16 2  348.86  55.02  0.98 
-32 16 3  503.96  76.43  0.99 
-32 16 4  208.57  24.74  0.00 
-31 1  1  8.22    25.83  0.58 
-31 1  2  166.09  316.77 0.97 
-31 1  3  52.19   170.43 0.56 
-31 1  4  0.82    253.89 0.87 
-31 1  5  90.70   349.06 0.84 
-31 1  6  203.53  39.79  0.95 
-31 1  7  193.09  103.67 0.95 
-31 1  8  158.47  54.78  0.94 
-31 1  9  15.80   77.77  0.60 
-31 1  10 209.45  50.15  0.90 
-31 1  11 103.27  15.61  0.85 
-31 1  12 238.49  219.77 0.92 
-31 3  1  340.78  225.68 0.98 
-31 3  2  234.19  263.29 0.96 
-31 3  3  150.20  242.18 0.97 
-31 3  4  204.31  33.47  0.93 
-31 3  5  108.11  125.25 0.78 
-31 3  6  272.46  180.40 0.96 
-31 3  7  138.75  236.62 0.84 
-31 3  8  20.53   33.25  0.51 
-31 3  9  142.85  220.73 0.96 
-31 3  10 36.66   246.80 0.85 
-31 3  11 50.68   101.43 0.67 
-31 3  12 35.34   100.45 0.63 
-31 5  1  5.78    178.33 0.41 
-31 5  2  381.64  145.23 0.98 
-31 5  3  350.36  127.65 0.98 
-31 5  4  5.93    11.09  0.23 
-31 5  5  156.47  302.27 0.82 
-31 5  6  334.29  271.49 0.98 
-31 5  7  406.20  286.16 0.99 
-31 5  8  13.90   248.37 0.95 
-31 5  9  209.85  150.78 0.94 
-31 5  10 22.80   96.67  0.73 
-31 5  11 86.72   231.46 0.76 
-31 7  1  51.61   347.46 0.86 
-31 7  2  176.25  328.20 0.88 
-31 7  3  309.83  292.24 0.89 
-31 7  4  177.72  10.04  0.89 
-31 7  5  191.08  339.10 0.96 
-31 7  6  15.23   89.25  0.69 
-31 7  7  271.64  241.33 0.93 
-31 7  8  54.38   243.99 0.72 
-31 7  9  183.14  357.17 0.80 
-31 7  10 104.28  272.09 0.90 
-31 7  11 4.36    190.90 0.52 
-31 9  1  85.57   137.12 0.96 
-31 9  2  219.52  124.62 0.83 
-31 9  3  48.51   116.85 0.84 
-31 9  4  70.66   66.46  0.93 
-31 9  5  121.20  188.94 0.79 
-31 9  6  265.90  252.01 0.97 
-31 9  7  0.38    136.60 0.26 
-31 9  8  359.09  42.14  0.98 
-31 9  9  110.43  10.26  0.88 
-31 9  10 120.41  289.38 0.94 
-31 11 1  28.55   32.40  0.19 
-31 11 2  388.75  52.12  0.96 
-31 11 3  169.62  111.72 0.84 
-31 11 4  330.96  71.30  0.97 
-31 11 5  75.18   14.17  0.89 
-31 11 6  114.43  107.96 0.92 
-31 11 7  88.16   274.67 0.82 
-31 11 8  337.81  326.43 0.99 
-31 11 9  61.16   331.13 0.81 
-31 11 10 102.11  92.94  0.73 
-31 13 1  128.75  227.14 0.92 
-31 13 2  207.72  188.92 0.96 
-31 13 3  277.63  237.31 0.97 
-31 13 4  39.28   111.90 0.86 
-31 13 5  147.14  104.14 0.96 
-31 13 6  220.04  103.60 0.90 
-31 13 7  86.41   188.25 0.95 
-31 13 8  70.44   222.87 0.80 
-31 13 9  195.07  282.39 0.00 
-31 15 1  152.94  258.01 0.00 
-31 15 2  109.44  172.24 0.85 
-31 15 3  250.22  236.21 0.98 
-31 15 4  141.54  261.88 0.90 
-31 15 5  168.80  339.29 0.00 
-31 15 6  32.25   352.91 0.00 
-31 15 7  195.73  343.28 0.96 
-31 17 1  20.32   165.68 0.56 
-31 17 2  267.06  37.11  0.96 
-31 17 3  71.43   144.83 0.68 
-31 17 4  157.32  112.21 0.91 
-31 17 5  172.20  108.47 0.92 
-30 0  1  372.09  180.00 1.00 
-30 0  2  447.96  180.00 1.00 
-30 0  3  27.79   180.00 0.25 
-30 0  4  380.29  0.00   1.00 
-30 0  5  19.13   180.00 0.33 
-30 0  6  114.21  180.00 0.96 
-30 0  7  201.79  180.00 1.00 
-30 0  8  214.88  0.00   1.00 
-30 0  9  159.77  0.00   1.00 
-30 0  10 293.05  0.00   1.00 
-30 0  11 14.30   180.00 0.20 
-30 0  12 36.71   0.00   0.45 
-30 0  13 0.38    0.00   0.01 
-30 2  1  149.40  16.43  0.94 
-30 2  2  18.68   319.35 0.71 
-30 2  3  34.95   327.96 0.76 
-30 2  4  4.06    240.99 0.41 
-30 2  5  38.64   169.30 0.62 
-30 2  6  220.40  168.85 0.98 
-30 2  7  294.51  154.60 0.98 
-30 2  8  215.13  130.68 0.96 
-30 2  9  215.46  181.86 0.96 
-30 2  10 115.65  56.12  0.95 
-30 2  11 207.44  64.92  0.94 
-30 2  12 65.69   260.60 0.90 
-30 2  13 241.17  294.53 0.95 
-30 4  1  61.29   113.45 0.77 
-30 4  2  356.97  26.98  0.99 
-30 4  3  380.55  334.73 0.96 
-30 4  4  229.34  351.44 0.98 
-30 4  5  131.43  262.02 0.94 
-30 4  6  226.54  269.04 0.97 
-30 4  7  5.83    115.81 0.53 
-30 4  8  76.14   201.95 0.89 
-30 4  9  7.95    356.85 0.42 
-30 4  10 235.02  269.07 0.95 
-30 4  11 40.61   262.98 0.51 
-30 4  12 258.48  248.22 0.97 
-30 6  1  295.31  305.18 0.98 
-30 6  2  268.25  260.20 0.93 
-30 6  3  15.04   104.50 0.24 
-30 6  4  230.89  162.76 0.90 
-30 6  5  91.85   172.88 0.83 
-30 6  6  24.59   211.70 0.78 
-30 6  7  26.82   93.66  0.93 
-30 6  8  421.84  93.21  0.98 
-30 6  9  192.85  80.33  0.96 
-30 6  10 12.55   156.94 0.34 
-30 6  11 73.98   72.81  0.67 
-30 6  12 91.27   349.05 0.82 
-30 8  1  14.22   171.72 0.90 
-30 8  2  197.65  355.76 0.96 
-30 8  3  309.47  19.69  0.96 
-30 8  4  266.64  40.40  0.97 
-30 8  5  72.71   98.28  0.92 
-30 8  6  126.54  79.85  0.94 
-30 8  7  88.01   359.59 0.81 
-30 8  8  254.21  4.96   0.97 
-30 8  9  62.47   0.96   0.87 
-30 8  10 11.31   30.82  0.48 
-30 8  11 81.93   93.88  0.87 
-30 8  12 21.94   198.44 0.41 
-30 10 1  115.88  158.94 0.88 
-30 10 2  9.56    205.49 0.52 
-30 10 3  35.15   142.13 0.40 
-30 10 4  229.74  339.05 0.97 
-30 10 5  271.95  308.06 0.97 
-30 10 6  26.47   1.87   0.45 
-30 10 7  241.95  55.35  0.98 
-30 10 8  132.62  64.91  0.96 
-30 10 9  17.08   88.09  0.43 
-30 10 10 88.90   100.40 0.72 
-30 10 11 427.08  114.44 0.98 
-30 12 1  122.43  84.52  0.95 
-30 12 2  4.80    50.34  0.81 
-30 12 3  400.79  265.67 0.97 
-30 12 4  182.97  283.28 0.91 
-30 12 5  5.01    51.15  0.38 
-30 12 6  102.05  130.92 0.51 
-30 12 7  97.83   304.23 0.86 
-30 12 8  168.42  18.66  0.97 
-30 12 9  231.26  82.59  0.96 
-30 12 10 116.55  98.34  0.93 
-30 14 1  79.43   242.25 0.89 
-30 14 2  64.59   164.97 0.66 
-30 14 3  285.70  277.00 0.95 
-30 14 4  4.41    216.49 0.70 
-30 14 5  137.75  281.25 0.87 
-30 14 6  397.18  255.28 0.98 
-30 14 7  293.29  284.73 0.98 
-30 14 8  76.31   273.21 0.86 
-30 14 9  246.23  251.49 0.97 
-30 16 1  303.11  273.47 0.97 
-30 16 2  114.87  113.66 0.00 
-30 16 3  232.61  287.74 0.00 
-30 16 4  261.71  10.57  0.00 
-30 16 5  294.53  342.52 0.93 
-30 16 6  6.71    203.36 0.64 
-30 16 7  22.84   344.66 0.72 
-30 16 8  70.40   141.87 0.58 
-30 18 1  131.89  327.97 0.88 
-30 18 2  298.21  334.30 0.97 
-30 18 3  30.03   81.23  0.64 
-30 18 4  175.78  133.51 0.84 
-30 18 5  2.65    153.83 0.63 
-30 18 6  82.63   145.46 0.00 
-29 1  1  331.35  215.33 0.98 
-29 1  2  368.73  255.28 0.97 
-29 1  3  501.02  31.14  0.99 
-29 1  4  137.51  293.87 0.92 
-29 1  5  173.19  277.59 0.97 
-29 1  6  282.11  210.59 0.98 
-29 1  7  30.34   156.68 0.48 
-29 1  8  245.10  326.54 0.93 
-29 1  9  260.89  86.31  0.98 
-29 1  10 219.28  31.89  0.96 
-29 1  11 95.29   241.78 0.80 
-29 1  12 211.84  202.06 0.86 
-29 1  13 125.29  180.98 0.90 
-29 3  1  674.47  88.20  1.00 
-29 3  2  519.27  103.99 0.99 
-29 3  3  223.57  41.80  0.91 
-29 3  4  306.36  49.80  0.98 
-29 3  5  363.20  269.28 0.97 
-29 3  6  116.28  266.67 0.93 
-29 3  7  233.16  121.19 0.96 
-29 3  8  70.92   299.95 0.59 
-29 3  9  239.85  258.38 0.97 
-29 3  10 110.88  286.93 0.83 
-29 3  11 118.92  56.00  0.94 
-29 3  12 15.79   163.37 0.81 
-29 3  13 102.04  346.28 0.86 
-29 5  1  18.47   152.57 0.86 
-29 5  2  228.91  16.44  0.94 
-29 5  3  72.72   50.23  0.87 
-29 5  4  7.32    42.06  0.21 
-29 5  5  161.22  164.50 0.72 
-29 5  6  102.72  309.40 0.82 
-29 5  7  50.11   2.61   0.66 
-29 5  8  85.74   228.35 0.70 
-29 5  9  43.46   301.86 0.81 
-29 5  10 191.85  327.11 0.93 
-29 5  11 225.94  312.64 0.96 
-29 5  12 473.93  321.58 0.99 
-29 5  13 178.85  13.79  0.96 
-29 7  1  413.92  35.81  0.99 
-29 7  2  467.18  13.75  0.99 
-29 7  3  43.96   4.35   0.81 
-29 7  4  118.17  21.06  0.93 
-29 7  5  151.14  242.96 0.93 
-29 7  6  523.84  209.19 0.99 
-29 7  7  76.27   175.05 0.91 
-29 7  8  95.85   90.48  0.94 
-29 7  9  188.49  160.72 0.93 
-29 7  10 175.30  202.47 0.93 
-29 7  11 24.73   179.48 0.66 
-29 7  12 6.19    103.76 0.77 
-29 7  13 182.57  58.73  0.97 
-29 9  1  105.56  127.64 0.64 
-29 9  2  90.06   179.48 0.79 
-29 9  3  19.73   53.53  0.78 
-29 9  4  171.61  219.40 0.96 
-29 9  5  168.76  193.14 0.98 
-29 9  6  178.48  160.17 0.97 
-29 9  7  8.05    129.05 0.50 
-29 9  8  199.66  310.57 0.91 
-29 9  9  204.90  286.96 0.98 
-29 9  10 103.48  113.06 0.64 
-29 9  11 99.45   76.71  0.85 
-29 9  12 198.34  288.87 0.94 
-29 11 1  49.16   147.93 0.47 
-29 11 2  126.44  251.06 0.98 
-29 11 3  3.58    245.38 0.57 
-29 11 4  19.85   100.74 0.54 
-29 11 5  181.59  111.05 0.93 
-29 11 6  242.40  149.57 0.93 
-29 11 7  7.24    198.60 0.79 
-29 11 8  113.56  103.61 0.89 
-29 11 9  18.67   263.62 0.31 
-29 11 10 60.30   45.54  0.60 
-29 11 11 148.11  353.12 0.93 
-29 11 12 212.52  342.88 0.00 
-29 13 1  348.62  136.56 0.99 
-29 13 2  124.02  209.24 0.93 
-29 13 3  236.69  322.05 0.98 
-29 13 4  202.08  258.39 0.90 
-29 13 5  38.42   139.24 0.45 
-29 13 6  41.46   10.38  0.75 
-29 13 7  271.92  118.92 0.96 
-29 13 8  72.35   159.55 0.92 
-29 13 9  1.35    344.47 0.94 
-29 13 10 30.79   275.45 0.60 
-29 13 11 222.35  233.95 0.96 
-29 15 1  370.70  145.79 0.94 
-29 15 2  431.30  102.10 0.98 
-29 15 3  4.68    9.30   0.64 
-29 15 4  17.41   294.55 0.80 
-29 15 5  35.69   254.91 0.30 
-29 15 6  213.51  275.08 0.91 
-29 15 7  261.76  27.13  0.96 
-29 15 8  143.20  74.19  0.00 
-29 15 9  4.81    262.78 0.50 
-29 15 10 22.07   311.75 0.62 
-29 17 1  255.77  232.80 0.95 
-29 17 2  5.85    69.90  0.75 
-29 17 3  90.71   28.95  0.69 
-29 17 4  313.41  60.38  0.98 
-29 17 5  150.09  115.44 0.84 
-29 17 6  78.15   123.79 0.93 
-29 17 7  51.71   126.13 0.49 
-29 17 8  183.88  172.77 0.93 
-29 19 1  2.95    209.01 0.47 
-29 19 2  38.35   339.87 0.30 
-29 19 3  175.51  94.25  0.95 
-29 19 4  53.42   126.80 0.44 
-29 19 5  41.15   258.57 0.38 
-29 19 6  262.23  162.35 0.94 
-28 0  1  154.00  0.00   0.78 
-28 0  2  828.78  0.00   1.00 
-28 0  3  449.26  0.00   1.00 
-28 0  4  334.64  180.00 1.00 
-28 0  5  374.22  180.00 1.00 
-28 0  6  430.87  180.00 1.00 
-28 0  7  167.12  0.00   1.00 
-28 0  8  249.79  0.00   0.93 
-28 0  9  93.16   180.00 0.98 
-28 0  10 1.95    180.00 0.11 
-28 0  11 338.44  180.00 1.00 
-28 0  12 77.72   180.00 0.00 
-28 0  13 60.53   360.00 0.37 
-28 0  14 16.38   180.00 0.22 
-28 2  1  15.35   62.11  0.85 
-28 2  2  346.39  315.35 0.95 
-28 2  3  224.45  143.62 0.82 
-28 2  4  265.19  151.80 0.97 
-28 2  5  16.19   200.65 0.63 
-28 2  6  22.30   28.49  0.32 
-28 2  7  274.08  2.35   0.85 
-28 2  8  239.95  298.84 0.96 
-28 2  9  108.99  126.21 0.85 
-28 2  10 228.76  31.99  0.91 
-28 2  11 37.19   53.02  0.71 
-28 2  12 18.10   151.65 0.82 
-28 2  13 129.89  246.74 0.82 
-28 2  14 106.28  329.57 0.65 
-28 4  1  297.70  94.77  0.97 
-28 4  2  133.66  214.36 0.92 
-28 4  3  138.22  185.68 0.89 
-28 4  4  344.21  53.37  0.94 
-28 4  5  22.76   313.92 0.56 
-28 4  6  19.32   319.92 0.67 
-28 4  7  181.69  126.67 0.93 
-28 4  8  417.25  171.58 0.94 
-28 4  9  75.37   126.13 0.78 
-28 4  10 90.12   170.32 0.79 
-28 4  11 97.75   186.54 0.76 
-28 4  12 52.12   288.64 0.66 
-28 4  13 27.39   280.50 0.77 
-28 4  14 86.55   302.98 0.72 
-28 6  1  398.63  16.82  0.98 
-28 6  2  182.96  345.16 0.95 
-28 6  3  255.85  211.95 0.92 
-28 6  4  161.35  69.53  0.82 
-28 6  5  165.33  190.60 0.88 
-28 6  6  576.29  130.25 0.99 
-28 6  7  366.53  121.35 0.98 
-28 6  8  11.44   321.95 0.32 
-28 6  9  61.96   121.98 0.84 
-28 6  10 82.66   190.87 0.93 
-28 6  11 329.24  188.92 0.98 
-28 6  12 53.31   71.79  0.42 
-28 6  13 324.69  55.90  0.96 
-28 6  14 17.51   319.82 0.00 
-28 8  1  132.65  344.82 0.86 
-28 8  2  136.16  215.29 0.93 
-28 8  3  36.32   259.16 0.35 
-28 8  4  64.80   329.92 0.38 
-28 8  5  307.65  182.95 0.97 
-28 8  6  259.84  173.80 0.97 
-28 8  7  249.91  30.35  0.94 
-28 8  8  0.57    335.18 0.14 
-28 8  9  266.63  214.60 0.97 
-28 8  10 232.37  73.91  0.92 
-28 8  11 92.63   69.53  0.41 
-28 8  12 37.97   132.24 0.90 
-28 8  13 232.92  56.64  0.94 
-28 10 1  5.51    285.86 0.63 
-28 10 2  36.15   308.40 0.59 
-28 10 3  3.85    26.92  0.74 
-28 10 4  161.09  127.08 0.92 
-28 10 5  309.87  107.77 0.93 
-28 10 6  140.28  180.04 0.93 
-28 10 7  202.75  234.25 0.97 
-28 10 8  23.65   48.55  0.89 
-28 10 9  15.54   248.90 0.78 
-28 10 10 238.33  152.59 0.98 
-28 10 11 14.31   110.89 0.88 
-28 10 12 33.00   281.57 0.93 
-28 10 13 103.03  333.61 0.80 
-28 12 1  6.62    216.37 0.52 
-28 12 2  28.00   64.44  0.49 
-28 12 3  17.00   296.32 0.38 
-28 12 4  223.90  229.70 0.97 
-28 12 5  144.29  153.78 0.92 
-28 12 6  228.41  94.11  0.95 
-28 12 7  405.19  56.11  0.99 
-28 12 8  178.80  82.78  0.88 
-28 12 9  26.38   129.88 0.59 
-28 12 10 41.23   29.28  0.73 
-28 12 11 85.43   181.98 0.72 
-28 12 12 143.13  196.77 0.89 
-28 14 1  474.53  147.40 0.99 
-28 14 2  360.77  186.21 0.95 
-28 14 3  12.24   81.11  0.68 
-28 14 4  242.60  66.70  0.98 
-28 14 5  58.06   297.17 0.84 
-28 14 6  176.11  283.57 0.93 
-28 14 7  70.76   108.81 0.90 
-28 14 8  234.97  225.99 0.93 
-28 14 9  32.27   314.08 0.53 
-28 14 10 20.38   336.49 0.38 
-28 14 11 18.11   142.84 0.42 
-28 16 1  489.29  136.05 0.99 
-28 16 2  116.59  214.05 0.74 
-28 16 3  126.25  231.34 0.92 
-28 16 4  159.08  218.47 0.85 
-28 16 5  280.08  202.61 0.97 
-28 16 6  33.98   182.53 0.68 
-28 16 7  107.08  97.38  0.00 
-28 16 8  73.78   35.93  0.87 
-28 16 9  27.60   3.56   0.77 
-28 16 10 1.89    93.80  0.72 
-28 18 1  58.32   263.32 0.90 
-28 18 2  25.03   294.40 0.68 
-28 18 3  34.11   84.79  0.68 
-28 18 4  17.49   237.16 0.18 
-28 18 5  90.70   162.68 0.87 
-28 18 6  132.53  49.98  0.86 
-28 18 7  189.87  19.35  0.93 
-28 18 8  21.39   76.05  0.33 
-28 20 1  222.64  25.34  0.95 
-28 20 2  289.98  301.60 0.98 
-28 20 3  22.79   215.24 0.81 
-28 20 4  60.15   212.74 0.76 
-28 20 5  29.10   174.72 0.77 
-28 20 6  51.56   203.57 0.63 
-28 22 1  482.39  301.40 0.98 
-28 22 2  207.41  359.93 0.00 
-27 1  1  667.23  118.30 0.99 
-27 1  2  225.98  124.26 0.97 
-27 1  3  514.04  190.88 0.98 
-27 1  4  421.18  30.60  0.97 
-27 1  5  443.02  18.24  0.98 
-27 1  6  4.05    81.02  0.84 
-27 1  7  154.80  26.48  0.63 
-27 1  8  128.45  62.52  0.84 
-27 1  9  40.00   92.65  0.55 
-27 1  10 215.59  342.86 0.96 
-27 1  11 14.57   324.90 0.60 
-27 1  12 48.95   181.74 0.68 
-27 1  13 124.13  220.36 0.66 
-27 1  14 216.45  54.56  0.91 
-27 1  15 51.52   352.42 0.41 
-27 3  1  306.57  75.52  0.96 
-27 3  2  571.19  308.67 0.97 
-27 3  3  14.61   132.66 0.48 
-27 3  4  85.87   29.66  0.26 
-27 3  5  293.94  303.74 0.94 
-27 3  6  525.06  22.48  0.99 
-27 3  7  472.03  59.00  0.98 
-27 3  8  197.47  322.60 0.81 
-27 3  9  333.34  144.76 0.95 
-27 3  10 32.71   249.02 0.43 
-27 3  11 244.36  70.49  0.97 
-27 3  12 12.90   343.37 0.70 
-27 3  13 33.03   284.09 0.82 
-27 3  14 98.93   61.10  0.88 
-27 3  15 222.49  118.66 0.00 
-27 5  1  684.10  342.18 0.99 
-27 5  2  459.03  4.14   0.95 
-27 5  3  102.69  27.73  0.65 
-27 5  4  420.08  66.90  0.98 
-27 5  5  201.14  19.39  0.96 
-27 5  6  3.87    41.67  0.47 
-27 5  7  121.73  29.54  0.86 
-27 5  8  5.30    206.61 0.59 
-27 5  9  24.31   147.40 0.38 
-27 5  10 220.12  174.78 0.97 
-27 5  11 75.44   179.79 0.78 
-27 5  12 12.65   50.51  0.78 
-27 5  13 238.68  169.93 0.96 
-27 5  14 32.14   10.52  0.53 
-27 7  1  351.13  249.80 0.97 
-27 7  2  64.52   207.19 0.95 
-27 7  3  26.98   253.95 0.49 
-27 7  4  220.08  156.84 0.97 
-27 7  5  533.97  167.24 0.99 
-27 7  6  672.53  118.55 0.99 
-27 7  7  235.30  120.99 0.96 
-27 7  8  235.91  192.22 0.98 
-27 7  9  41.88   205.94 0.66 
-27 7  10 48.36   113.09 0.52 
-27 7  11 216.74  207.23 0.95 
-27 7  12 33.92   147.81 0.66 
-27 7  13 142.89  9.25   0.97 
-27 7  14 111.11  303.08 0.92 
-27 9  1  131.39  192.93 0.73 
-27 9  2  119.02  210.45 0.89 
-27 9  3  398.78  325.96 0.91 
-27 9  4  291.96  41.97  0.88 
-27 9  5  232.51  332.17 0.92 
-27 9  6  0.83    217.24 0.94 
-27 9  7  14.85   228.64 0.28 
-27 9  8  29.59   300.81 0.85 
-27 9  9  294.43  121.69 0.98 
-27 9  10 371.83  108.05 0.99 
-27 9  11 158.73  74.78  0.86 
-27 9  12 49.03   123.64 0.40 
-27 9  13 86.11   16.00  0.76 
-27 9  14 40.20   85.18  0.00 
-27 11 1  239.59  359.23 0.96 
-27 11 2  623.40  28.20  0.99 
-27 11 3  449.62  245.16 0.99 
-27 11 4  521.70  215.68 0.99 
-27 11 5  508.93  236.24 0.96 
-27 11 6  563.46  353.95 0.98 
-27 11 7  227.39  5.69   0.96 
-27 11 8  337.43  297.88 0.98 
-27 11 9  149.80  251.38 0.91 
-27 11 10 53.79   33.77  0.64 
-27 11 11 66.23   280.56 0.92 
-27 11 12 164.65  182.08 0.96 
-27 11 13 159.33  171.24 0.83 
-27 13 1  205.04  125.59 0.89 
-27 13 2  449.22  354.61 0.98 
-27 13 3  231.59  12.23  0.97 
-27 13 4  186.77  33.09  0.97 
-27 13 5  250.82  215.23 0.95 
-27 13 6  77.79   32.69  0.77 
-27 13 7  314.69  9.31   0.96 
-27 13 8  68.64   267.95 0.78 
-27 13 9  6.08    183.07 0.82 
-27 13 10 6.96    113.54 0.83 
-27 13 11 53.65   175.55 0.81 
-27 13 12 64.96   57.04  0.75 
-27 15 1  203.17  144.66 0.94 
-27 15 2  444.81  285.48 0.99 
-27 15 3  76.25   180.58 0.49 
-27 15 4  352.99  26.49  0.99 
-27 15 5  359.54  347.12 0.98 
-27 15 6  26.88   289.42 0.68 
-27 15 7  1.46    297.37 0.73 
-27 15 8  153.05  310.04 0.97 
-27 15 9  3.82    355.76 0.74 
-27 15 10 232.27  173.03 0.93 
-27 15 11 56.79   189.45 0.61 
-27 17 1  76.76   269.18 0.44 
-27 17 2  192.09  294.71 0.95 
-27 17 3  229.63  358.94 0.84 
-27 17 4  48.91   302.70 0.88 
-27 17 5  55.01   232.71 0.00 
-27 17 6  195.83  274.39 0.90 
-27 17 7  16.18   137.58 0.10 
-27 17 8  224.82  31.77  0.97 
-27 17 9  257.14  46.81  0.98 
-27 17 10 69.41   286.27 0.94 
-27 19 1  337.40  339.49 0.99 
-27 19 2  179.21  1.36   0.91 
-27 19 3  15.95   22.15  0.46 
-27 19 4  223.37  317.20 0.96 
-27 19 5  40.68   141.94 0.45 
-27 19 6  289.98  36.95  0.96 
-27 19 7  140.84  4.64   0.94 
-27 19 8  18.17   246.28 0.84 
-27 19 9  1.47    19.15  0.65 
-27 21 1  122.84  128.46 0.82 
-27 21 2  194.76  350.00 0.97 
-27 21 3  186.90  355.56 0.95 
-27 21 4  40.46   31.35  0.24 
-27 21 5  217.49  158.03 0.92 
-27 21 6  140.82  227.89 0.94 
-27 21 7  217.13  100.91 0.00 
-27 23 1  1.38    254.27 0.47 
-27 23 2  146.17  70.36  0.95 
-26 0  1  1369.55 180.00 1.00 
-26 0  2  1502.21 180.00 1.00 
-26 0  3  10.21   180.00 0.53 
-26 0  4  935.40  0.00   1.00 
-26 0  5  630.92  0.00   1.00 
-26 0  6  14.02   180.00 0.90 
-26 0  7  282.04  0.00   1.00 
-26 0  8  2.30    360.00 0.05 
-26 0  9  25.45   360.00 0.31 
-26 0  10 129.36  180.00 0.92 
-26 0  11 67.23   180.00 0.91 
-26 0  12 58.23   180.00 0.00 
-26 0  13 31.87   180.00 0.70 
-26 0  14 5.66    180.00 0.73 
-26 0  15 89.96   0.00   0.79 
-26 2  1  212.11  180.70 0.75 
-26 2  2  1193.30 237.67 0.98 
-26 2  3  239.23  180.62 0.95 
-26 2  4  264.76  28.76  0.96 
-26 2  5  234.73  344.28 0.67 
-26 2  6  113.98  63.58  0.95 
-26 2  7  102.88  84.64  0.88 
-26 2  8  547.42  44.74  0.99 
-26 2  9  249.77  334.95 0.98 
-26 2  10 283.16  347.29 0.97 
-26 2  11 273.16  35.71  0.94 
-26 2  12 242.66  285.12 0.94 
-26 2  13 10.73   306.85 0.72 
-26 2  14 119.97  81.93  0.93 
-26 2  15 124.70  166.40 0.90 
-26 4  1  590.38  181.82 0.97 
-26 4  2  178.07  41.57  0.81 
-26 4  3  111.30  321.42 0.47 
-26 4  4  263.05  252.68 0.94 
-26 4  5  480.79  291.97 0.98 
-26 4  6  383.28  50.96  0.97 
-26 4  7  141.14  24.33  0.73 
-26 4  8  188.84  233.83 0.97 
-26 4  9  156.74  260.89 0.97 
-26 4  10 117.89  287.00 0.56 
-26 4  11 129.45  43.23  0.76 
-26 4  12 143.11  171.25 0.81 
-26 4  13 213.65  191.28 0.96 
-26 4  14 20.26   106.35 0.83 
-26 4  15 238.89  231.21 0.83 
-26 6  1  473.66  24.91  0.99 
-26 6  2  394.01  104.32 0.96 
-26 6  3  495.75  100.73 0.95 
-26 6  4  766.66  130.44 0.99 
-26 6  5  722.08  165.51 0.99 
-26 6  6  176.28  184.15 0.88 
-26 6  7  36.61   177.81 0.83 
-26 6  8  175.79  108.95 0.95 
-26 6  9  153.99  59.04  0.92 
-26 6  10 53.07   283.08 0.65 
-26 6  11 60.17   297.26 0.62 
-26 6  12 81.93   127.01 0.93 
-26 6  13 47.57   135.94 0.85 
-26 6  14 243.45  298.62 0.97 
-26 6  15 76.52   233.60 0.93 
-26 8  1  85.55   175.10 0.61 
-26 8  2  406.20  59.74  0.99 
-26 8  3  61.62   161.94 0.28 
-26 8  4  276.95  32.62  0.92 
-26 8  5  447.83  169.71 0.97 
-26 8  6  189.45  206.88 0.95 
-26 8  7  245.31  229.66 0.98 
-26 8  8  287.83  235.27 0.98 
-26 8  9  35.08   310.71 0.47 
-26 8  10 54.00   40.58  0.79 
-26 8  11 301.40  215.33 0.97 
-26 8  12 45.18   316.73 0.70 
-26 8  13 225.31  341.14 0.96 
-26 8  14 76.39   47.98  0.57 
-26 10 1  27.19   97.24  0.94 
-26 10 2  522.47  263.86 0.98 
-26 10 3  492.82  187.89 0.97 
-26 10 4  249.62  110.17 0.98 
-26 10 5  58.99   311.12 0.65 
-26 10 6  88.19   100.01 0.91 
-26 10 7  301.72  302.86 0.97 
-26 10 8  176.51  307.92 0.92 
-26 10 9  246.35  173.37 0.97 
-26 10 10 8.54    101.70 0.48 
-26 10 11 78.17   83.31  0.79 
-26 10 12 20.87   40.65  0.39 
-26 10 13 17.18   62.24  0.71 
-26 10 14 56.02   13.70  0.84 
-26 12 1  305.89  88.17  0.97 
-26 12 2  407.91  27.00  0.98 
-26 12 3  450.27  326.02 0.99 
-26 12 4  338.77  299.00 0.99 
-26 12 5  506.57  281.48 0.98 
-26 12 6  23.36   218.08 0.31 
-26 12 7  337.67  192.08 0.98 
-26 12 8  314.64  276.20 0.97 
-26 12 9  144.76  57.53  0.94 
-26 12 10 207.69  91.88  0.91 
-26 12 11 24.74   83.44  0.52 
-26 12 12 104.69  34.01  0.94 
-26 12 13 83.70   1.46   0.85 
-26 14 1  105.84  338.20 0.81 
-26 14 2  487.77  341.08 0.98 
-26 14 3  101.36  4.06   0.91 
-26 14 4  408.81  329.34 0.98 
-26 14 5  416.99  296.03 0.99 
-26 14 6  39.71   170.39 0.75 
-26 14 7  128.39  69.76  0.92 
-26 14 8  52.75   139.09 0.68 
-26 14 9  45.19   294.78 0.75 
-26 14 10 32.99   234.33 0.75 
-26 14 11 35.85   270.58 0.96 
-26 14 12 24.36   264.14 0.55 
-26 14 13 43.18   62.63  0.00 
-26 16 1  11.03   94.55  0.86 
-26 16 2  266.22  260.46 0.97 
-26 16 3  190.50  143.45 0.98 
-26 16 4  35.52   120.46 0.81 
-26 16 5  378.47  175.79 0.96 
-26 16 6  110.17  226.09 0.85 
-26 16 7  256.94  6.77   0.98 
-26 16 8  226.42  333.67 0.97 
-26 16 9  71.19   200.19 0.85 
-26 16 10 475.56  193.44 0.99 
-26 16 11 31.11   116.01 0.70 
-26 16 12 118.43  60.02  0.00 
-26 18 1  9.87    160.57 0.40 
-26 18 2  7.35    278.92 0.47 
-26 18 3  241.74  45.77  0.00 
-26 18 4  232.07  97.17  0.00 
-26 18 5  148.10  169.73 0.91 
-26 18 6  9.60    299.08 0.65 
-26 18 7  102.58  225.03 0.70 
-26 18 8  335.48  198.47 0.98 
-26 18 9  105.72  248.67 0.88 
-26 18 10 57.81   255.48 0.80 
-26 20 1  180.33  64.38  0.95 
-26 20 2  174.51  317.12 0.94 
-26 20 3  278.90  344.24 0.97 
-26 20 4  41.54   339.58 0.84 
-26 20 5  131.15  126.15 0.83 
-26 20 6  18.88   65.55  0.29 
-26 20 7  9.44    212.49 0.27 
-26 20 8  186.20  9.52   0.94 
-26 20 9  22.66   83.26  0.63 
-26 22 1  133.20  178.31 0.93 
-26 22 2  61.32   134.02 0.84 
-26 22 3  30.98   200.91 0.69 
-26 22 4  245.59  117.38 0.97 
-26 22 5  75.74   184.65 0.55 
-26 22 6  96.23   293.75 0.92 
-26 22 7  17.78   275.83 0.64 
-26 24 1  25.41   8.25   0.61 
-26 24 2  126.00  165.05 0.81 
-25 1  1  106.54  180.45 0.99 
-25 1  2  352.21  221.15 0.97 
-25 1  3  506.54  53.95  0.98 
-25 1  4  394.18  97.70  0.97 
-25 1  5  389.68  144.34 0.98 
-25 1  6  93.58   334.63 0.47 
-25 1  7  474.13  334.93 0.98 
-25 1  8  221.78  327.24 0.95 
-25 1  9  624.48  289.66 0.99 
-25 1  10 37.93   97.60  0.90 
-25 1  11 173.44  83.66  0.98 
-25 1  12 81.85   154.22 0.81 
-25 1  13 35.39   8.10   0.57 
-25 1  14 144.53  102.55 0.72 
-25 1  15 57.92   60.46  0.49 
-25 1  16 175.00  75.72  0.92 
-25 3  1  103.63  91.21  0.89 
-25 3  2  561.31  201.88 0.98 
-25 3  3  484.83  353.50 0.97 
-25 3  4  426.57  239.76 0.97 
-25 3  5  557.30  147.25 0.98 
-25 3  6  710.57  143.75 0.98 
-25 3  7  408.70  206.92 0.98 
-25 3  8  315.01  234.99 0.95 
-25 3  9  388.97  302.46 0.92 
-25 3  10 201.83  57.04  0.98 
-25 3  11 271.56  3.94   0.97 
-25 3  12 110.48  173.76 0.81 
-25 3  13 65.47   178.45 0.50 
-25 3  14 109.87  151.56 0.94 
-25 3  15 291.46  237.61 0.90 
-25 3  16 118.48  11.10  0.73 
-25 5  1  476.04  15.78  0.98 
-25 5  2  110.93  340.48 0.72 
-25 5  3  5.31    146.10 0.50 
-25 5  4  130.77  315.14 0.58 
-25 5  5  1.12    115.50 0.94 
-25 5  6  577.25  158.08 0.97 
-25 5  7  397.53  184.06 0.98 
-25 5  8  73.89   185.98 0.85 
-25 5  9  678.93  309.74 0.99 
-25 5  10 189.26  293.92 0.98 
-25 5  11 102.54  266.17 0.87 
-25 5  12 189.64  161.19 0.96 
-25 5  13 15.21   178.81 0.28 
-25 5  14 328.85  322.54 0.93 
-25 5  15 205.51  179.16 0.96 
-25 7  1  96.25   318.42 0.90 
-25 7  2  457.54  354.18 0.98 
-25 7  3  51.29   112.35 0.41 
-25 7  4  20.39   159.57 0.65 
-25 7  5  8.32    176.04 0.43 
-25 7  6  288.16  341.81 0.98 
-25 7  7  2.92    175.66 0.66 
-25 7  8  252.71  11.08  0.97 
-25 7  9  34.88   344.10 0.58 
-25 7  10 230.87  109.46 0.93 
-25 7  11 53.21   154.70 0.84 
-25 7  12 130.30  332.18 0.96 
-25 7  13 367.36  337.53 0.97 
-25 7  14 306.33  299.90 0.96 
-25 7  15 109.69  19.40  0.61 
-25 9  1  137.90  125.32 0.90 
-25 9  2  3.06    121.12 0.21 
-25 9  3  35.96   344.14 0.53 
-25 9  4  355.87  15.80  0.98 
-25 9  5  161.13  83.39  0.96 
-25 9  6  148.07  162.19 0.81 
-25 9  7  4.08    232.74 0.49 
-25 9  8  54.77   270.83 0.88 
-25 9  9  199.84  175.51 0.84 
-25 9  10 81.74   24.17  0.90 
-25 9  11 203.37  216.96 0.97 
-25 9  12 321.88  275.31 0.96 
-25 9  13 24.27   264.78 0.78 
-25 9  14 61.56   253.61 0.79 
-25 9  15 339.83  217.69 0.97 
-25 11 1  188.58  276.14 0.76 
-25 11 2  251.23  267.30 0.91 
-25 11 3  5.67    239.40 0.05 
-25 11 4  39.05   261.65 0.70 
-25 11 5  129.07  108.09 0.52 
-25 11 6  322.06  136.95 0.98 
-25 11 7  309.89  88.91  0.97 
-25 11 8  191.74  353.04 0.93 
-25 11 9  71.66   111.43 0.77 
-25 11 10 25.97   333.34 0.12 
-25 11 11 37.93   304.42 0.50 
-25 11 12 78.39   315.83 0.95 
-25 11 13 25.72   275.48 0.81 
-25 11 14 62.55   69.21  0.92 
-25 13 1  232.83  26.13  0.89 
-25 13 2  278.57  88.60  0.98 
-25 13 3  330.58  41.60  0.99 
-25 13 4  131.73  328.11 0.78 
-25 13 5  299.01  339.09 0.99 
-25 13 6  167.32  345.34 0.95 
-25 13 7  252.17  190.69 0.92 
-25 13 8  88.71   157.69 0.88 
-25 13 9  133.58  153.09 0.91 
-25 13 10 297.38  211.64 0.98 
-25 13 11 18.33   47.75  0.56 
-25 13 12 126.52  112.35 0.83 
-25 13 13 43.01   108.82 0.35 
-25 13 14 36.61   229.33 0.00 
-25 15 1  9.72    14.91  0.81 
-25 15 2  26.19   128.15 0.37 
-25 15 3  41.61   176.04 0.68 
-25 15 4  49.37   54.19  0.80 
-25 15 5  117.15  131.16 0.95 
-25 15 6  154.83  77.27  0.94 
-25 15 7  144.76  50.50  0.95 
-25 15 8  174.95  358.48 0.88 
-25 15 9  107.64  232.75 0.90 
-25 15 10 41.51   268.69 0.53 
-25 15 11 181.32  351.63 0.92 
-25 15 12 135.15  11.60  0.81 
-25 15 13 44.81   134.04 0.67 
-25 17 1  19.60   46.03  0.94 
-25 17 2  192.85  184.81 0.95 
-25 17 3  387.41  168.20 0.99 
-25 17 4  347.01  177.76 0.98 
-25 17 5  208.54  231.33 0.92 
-25 17 6  68.03   99.24  0.93 
-25 17 7  160.84  65.65  0.96 
-25 17 8  169.61  292.08 0.95 
-25 17 9  271.22  227.40 0.96 
-25 17 10 188.73  246.88 0.85 
-25 17 11 96.89   344.61 0.86 
-25 17 12 49.41   243.11 0.54 
-25 19 1  9.50    323.57 0.35 
-25 19 2  141.73  285.06 0.98 
-25 19 3  4.75    41.42  0.41 
-25 19 4  118.74  195.31 0.96 
-25 19 5  205.73  196.71 0.92 
-25 19 6  151.06  47.13  0.96 
-25 19 7  136.83  173.32 0.95 
-25 19 8  307.36  149.27 0.96 
-25 19 9  91.70   295.07 0.46 
-25 19 10 72.60   145.84 0.89 
-25 21 1  32.90   57.33  0.75 
-25 21 2  33.25   209.20 0.35 
-25 21 3  20.28   117.44 0.93 
-25 21 4  255.82  154.05 0.97 
-25 21 5  67.04   343.23 0.89 
-25 21 6  119.35  245.43 0.90 
-25 21 7  97.92   260.41 0.91 
-25 21 8  128.17  273.77 0.95 
-25 21 9  113.89  163.03 0.93 
-25 23 1  83.64   16.16  0.62 
-25 23 2  94.95   265.57 0.95 
-25 23 3  96.74   336.49 0.84 
-25 23 4  165.94  139.25 0.93 
-25 23 5  132.94  322.02 0.95 
-25 23 6  3.55    128.39 0.08 
-25 23 7  112.11  60.62  0.00 
-25 25 1  157.10  96.14  0.00 
-24 0  1  782.94  180.00 1.00 
-24 0  2  381.19  0.00   1.00 
-24 0  3  1076.69 0.00   1.00 
-24 0  4  48.24   0.00   0.96 
-24 0  5  69.95   0.00   0.59 
-24 0  6  690.46  180.00 1.00 
-24 0  7  28.82   180.00 0.99 
-24 0  8  165.53  0.00   1.00 
-24 0  9  2.84    0.00   0.51 
-24 0  10 373.52  180.00 1.00 
-24 0  11 22.91   180.00 0.91 
-24 0  12 7.75    180.00 0.02 
-24 0  13 21.81   0.00   0.30 
-24 0  14 14.11   0.00   0.85 
-24 0  15 228.73  0.00   0.84 
-24 0  16 94.73   360.00 0.64 
-24 2  1  566.95  77.11  0.98 
-24 2  2  208.94  164.50 0.96 
-24 2  3  263.66  11.47  0.96 
-24 2  4  86.39   128.49 0.83 
-24 2  5  100.96  141.37 0.63 
-24 2  6  490.52  23.16  0.94 
-24 2  7  515.42  49.90  0.92 
-24 2  8  234.02  203.53 0.95 
-24 2  9  279.27  298.67 0.84 
-24 2  10 210.04  56.85  0.95 
-24 2  11 22.89   239.36 0.76 
-24 2  12 266.49  188.04 0.97 
-24 2  13 75.20   328.19 0.60 
-24 2  14 265.80  231.61 0.91 
-24 2  15 140.38  262.48 0.91 
-24 2  16 155.56  286.67 0.72 
-24 4  1  264.40  117.65 0.64 
-24 4  2  511.86  238.62 0.98 
-24 4  3  516.11  303.05 0.98 
-24 4  4  823.19  273.99 0.99 
-24 4  5  160.53  285.67 0.90 
-24 4  6  305.42  228.39 0.91 
-24 4  7  507.54  202.63 0.97 
-24 4  8  73.27   172.37 0.95 
-24 4  9  5.81    221.43 0.63 
-24 4  10 244.08  119.70 0.95 
-24 4  11 267.60  86.16  0.97 
-24 4  12 28.72   297.00 0.86 
-24 4  13 36.69   337.34 0.76 
-24 4  14 114.05  329.72 0.78 
-24 4  15 264.31  147.89 0.94 
-24 4  16 87.91   50.79  0.45 
-24 6  1  544.14  52.39  0.97 
-24 6  2  687.16  95.68  0.98 
-24 6  3  1120.87 72.27  0.99 
-24 6  4  89.72   211.36 0.37 
-24 6  5  491.68  265.75 0.95 
-24 6  6  132.87  309.20 0.96 
-24 6  7  286.32  279.49 0.98 
-24 6  8  511.48  328.99 0.99 
-24 6  9  429.99  327.93 0.98 
-24 6  10 291.52  52.85  0.99 
-24 6  11 274.71  73.83  0.95 
-24 6  12 35.57   311.29 0.63 
-24 6  13 308.20  320.89 0.98 
-24 6  14 283.54  275.07 0.99 
-24 6  15 400.85  169.77 0.96 
-24 6  16 114.80  52.56  0.54 
-24 8  1  29.30   89.01  0.50 
-24 8  2  244.02  166.07 0.83 
-24 8  3  517.47  311.07 0.93 
-24 8  4  254.82  340.80 0.95 
-24 8  5  30.86   351.24 0.65 
-24 8  6  262.68  130.77 0.95 
-24 8  7  325.70  133.11 0.98 
-24 8  8  26.94   230.73 0.34 
-24 8  9  8.74    84.09  0.32 
-24 8  10 313.82  67.06  0.91 
-24 8  11 76.06   120.20 0.76 
-24 8  12 337.63  11.12  0.98 
-24 8  13 70.64   123.24 0.76 
-24 8  14 18.62   134.82 0.21 
-24 8  15 91.81   85.89  0.62 
-24 10 1  83.65   275.82 0.77 
-24 10 2  469.33  0.06   0.96 
-24 10 3  612.33  63.48  0.97 
-24 10 4  197.71  277.70 0.94 
-24 10 5  800.59  176.68 0.99 
-24 10 6  60.37   182.73 0.92 
-24 10 7  71.64   234.06 0.46 
-24 10 8  264.22  241.13 0.97 
-24 10 9  283.52  164.15 0.96 
-24 10 10 130.02  148.60 0.93 
-24 10 11 210.34  283.17 0.95 
-24 10 12 351.74  296.84 0.98 
-24 10 13 53.52   28.00  0.36 
-24 10 14 61.30   174.82 0.52 
-24 10 15 208.87  219.82 0.92 
-24 12 1  114.79  55.58  0.93 
-24 12 2  642.17  93.50  0.98 
-24 12 3  195.33  4.78   0.97 
-24 12 4  244.28  181.65 0.93 
-24 12 5  452.91  72.20  0.97 
-24 12 6  102.97  238.44 0.40 
-24 12 7  44.48   207.71 0.58 
-24 12 8  17.16   161.96 0.33 
-24 12 9  142.90  139.03 0.95 
-24 12 10 100.51  174.04 0.95 
-24 12 11 56.54   47.89  0.61 
-24 12 12 362.94  253.93 0.98 
-24 12 13 91.02   228.65 0.87 
-24 12 14 15.20   287.43 0.84 
-24 14 1  8.60    86.26  0.69 
-24 14 2  515.67  159.44 0.99 
-24 14 3  521.63  170.76 0.99 
-24 14 4  139.03  125.77 0.98 
-24 14 5  459.39  86.67  0.96 
-24 14 6  183.05  156.89 0.96 
-24 14 7  27.52   174.07 0.87 
-24 14 8  0.16    260.18 0.59 
-24 14 9  0.84    82.80  0.95 
-24 14 10 121.08  221.28 0.83 
-24 14 11 280.51  72.66  0.97 
-24 14 12 136.83  57.42  0.93 
-24 14 13 46.46   32.37  0.56 
-24 14 14 97.12   107.62 0.65 
-24 16 1  163.13  237.13 0.88 
-24 16 2  401.30  154.93 0.99 
-24 16 3  443.45  169.69 0.98 
-24 16 4  367.90  81.11  0.96 
-24 16 5  276.97  93.76  0.97 
-24 16 6  232.81  69.27  0.97 
-24 16 7  178.10  326.61 0.92 
-24 16 8  525.58  300.28 0.99 
-24 16 9  79.13   196.73 0.92 
-24 16 10 59.77   329.06 0.80 
-24 16 11 101.87  307.53 0.81 
-24 16 12 18.04   246.65 0.65 
-24 16 13 131.31  198.65 0.69 
-24 18 1  105.60  359.52 0.88 
-24 18 2  173.86  36.38  0.96 
-24 18 3  138.87  153.23 0.82 
-24 18 4  352.43  250.00 0.98 
-24 18 5  101.96  312.14 0.94 
-24 18 6  240.64  106.09 0.97 
-24 18 7  246.58  199.13 0.97 
-24 18 8  240.11  332.22 0.96 
-24 18 9  155.21  337.30 0.86 
-24 18 10 34.59   216.77 0.71 
-24 18 11 252.80  16.58  0.96 
-24 18 12 91.78   25.27  0.91 
-24 20 1  42.37   149.53 0.34 
-24 20 2  387.47  14.76  0.96 
-24 20 3  185.48  95.85  0.98 
-24 20 4  128.94  234.83 0.92 
-24 20 5  11.01   152.53 0.45 
-24 20 6  261.84  138.49 0.97 
-24 20 7  211.38  176.43 0.95 
-24 20 8  197.93  172.82 0.96 
-24 20 9  8.93    171.39 0.23 
-24 20 10 85.84   358.10 0.58 
-24 22 1  340.15  17.95  0.99 
-24 22 2  225.33  315.07 0.97 
-24 22 3  36.45   45.86  0.39 
-24 22 4  180.27  187.87 0.96 
-24 22 5  11.43   170.98 0.29 
-24 22 6  110.11  252.63 0.94 
-24 22 7  126.59  1.48   0.95 
-24 22 8  148.59  102.03 0.93 
-24 22 9  176.29  89.87  0.95 
-24 24 1  39.23   116.22 0.69 
-24 24 2  74.58   200.47 0.91 
-24 24 3  171.57  87.61  0.97 
-24 24 4  1.31    55.04  0.33 
-24 24 5  58.24   339.80 0.73 
-24 24 6  142.73  309.75 0.90 
-23 1  1  336.80  339.75 0.96 
-23 1  2  71.85   134.48 0.93 
-23 1  3  332.44  121.72 0.98 
-23 1  4  339.09  159.65 0.98 
-23 1  5  522.32  349.94 0.98 
-23 1  6  737.55  85.38  0.99 
-23 1  7  216.01  16.80  0.93 
-23 1  8  25.17   249.99 0.88 
-23 1  9  18.60   212.76 0.34 
-23 1  10 422.97  191.08 0.98 
-23 1  11 161.58  238.27 0.90 
-23 1  12 125.24  255.29 0.92 
-23 1  13 128.80  201.67 0.86 
-23 1  14 312.10  211.20 0.97 
-23 1  15 51.35   153.55 0.85 
-23 1  16 79.31   153.36 0.50 
-23 1  17 149.07  322.24 0.65 
-23 3  1  537.48  167.90 0.98 
-23 3  2  1332.74 353.47 0.99 
-23 3  3  972.73  12.51  0.96 
-23 3  4  948.86  190.67 0.99 
-23 3  5  405.33  218.61 0.98 
-23 3  6  659.08  295.96 0.98 
-23 3  7  392.07  213.52 0.97 
-23 3  8  318.14  187.97 0.96 
-23 3  9  43.37   102.75 0.67 
-23 3  10 74.86   310.50 0.89 
-23 3  11 82.09   263.22 0.62 
-23 3  12 40.54   100.85 0.82 
-23 3  13 301.78  313.69 0.95 
-23 3  14 68.61   344.67 0.93 
-23 3  15 80.90   209.02 0.61 
-23 3  16 82.83   264.97 0.86 
-23 3  17 112.58  292.21 0.00 
-23 5  1  222.53  27.23  0.95 
-23 5  2  632.12  269.79 0.99 
-23 5  3  655.56  348.94 0.98 
-23 5  4  698.22  38.80  0.98 
-23 5  5  1047.60 58.34  0.99 
-23 5  6  1323.81 37.21  0.99 
-23 5  7  3.73    16.52  0.16 
-23 5  8  84.98   250.35 0.85 
-23 5  9  547.71  312.94 0.99 
-23 5  10 71.35   93.61  0.93 
-23 5  11 358.03  99.14  0.96 
-23 5  12 33.42   276.02 0.63 
-23 5  13 275.11  51.31  0.91 
-23 5  14 77.59   192.03 0.80 
-23 5  15 197.49  152.45 0.95 
-23 5  16 198.61  358.64 0.91 
-23 7  1  94.45   74.38  0.93 
-23 7  2  454.34  46.02  0.96 
-23 7  3  248.22  63.96  0.86 
-23 7  4  733.19  195.45 0.99 
-23 7  5  658.84  164.55 0.99 
-23 7  6  361.28  13.19  0.97 
-23 7  7  548.56  6.34   0.98 
-23 7  8  5.30    337.83 0.90 
-23 7  9  403.69  159.24 0.98 
-23 7  10 372.44  133.68 0.99 
-23 7  11 162.76  207.59 0.96 
-23 7  12 273.41  52.59  0.80 
-23 7  13 65.86   201.87 0.93 
-23 7  14 335.03  326.69 0.74 
-23 7  15 233.72  142.05 0.92 
-23 7  16 186.58  183.33 0.92 
-23 9  1  40.34   237.16 0.88 
-23 9  2  58.31   306.22 0.48 
-23 9  3  639.92  211.40 0.97 
-23 9  4  748.27  292.25 0.96 
-23 9  5  67.02   60.69  0.19 
-23 9  6  219.08  71.68  0.89 
-23 9  7  220.75  205.91 0.81 
-23 9  8  10.27   171.75 0.59 
-23 9  9  447.45  62.53  0.99 
-23 9  10 189.45  31.91  0.95 
-23 9  11 1.85    194.62 0.65 
-23 9  12 49.77   174.41 0.89 
-23 9  13 368.12  144.37 0.98 
-23 9  14 108.04  172.33 0.53 
-23 9  15 105.09  95.53  0.83 
-23 9  16 56.61   55.21  0.84 
-23 11 1  323.51  92.99  0.92 
-23 11 2  196.95  70.80  0.93 
-23 11 3  329.98  109.57 0.98 
-23 11 4  1.74    150.49 0.54 
-23 11 5  8.48    224.71 0.76 
-23 11 6  164.35  331.36 0.96 
-23 11 7  359.20  3.00   0.90 
-23 11 8  38.13   204.21 0.30 
-23 11 9  268.07  131.55 0.98 
-23 11 10 1.30    178.15 0.82 
-23 11 11 189.11  320.38 0.97 
-23 11 12 67.59   243.59 0.68 
-23 11 13 250.55  106.32 0.96 
-23 11 14 41.04   146.20 0.84 
-23 11 15 69.69   279.28 0.94 
-23 13 1  161.41  274.26 0.84 
-23 13 2  570.06  97.66  0.99 
-23 13 3  10.51   272.46 0.16 
-23 13 4  209.82  131.87 0.98 
-23 13 5  352.95  116.24 0.95 
-23 13 6  13.91   122.16 0.74 
-23 13 7  44.40   46.68  0.61 
-23 13 8  299.31  312.96 0.98 
-23 13 9  29.72   49.33  0.29 
-23 13 10 225.46  132.74 0.98 
-23 13 11 265.66  92.44  0.98 
-23 13 12 362.86  296.65 0.98 
-23 13 13 164.83  347.99 0.91 
-23 13 14 141.09  3.84   0.90 
-23 13 15 166.71  261.83 0.85 
-23 15 1  613.81  276.40 0.99 
-23 15 2  779.62  246.63 0.99 
-23 15 3  200.93  231.37 0.95 
-23 15 4  195.87  298.26 0.97 
-23 15 5  373.15  245.05 0.98 
-23 15 6  170.72  214.66 0.91 
-23 15 7  108.62  273.99 0.90 
-23 15 8  400.87  249.99 0.98 
-23 15 9  403.17  239.59 0.99 
-23 15 10 20.86   94.47  0.86 
-23 15 11 153.70  328.23 0.75 
-23 15 12 41.96   10.87  0.61 
-23 15 13 81.00   265.97 0.76 
-23 15 14 54.35   210.41 0.55 
-23 17 1  237.53  326.46 0.96 
-23 17 2  7.50    12.68  0.45 
-23 17 3  159.37  251.79 0.95 
-23 17 4  166.83  249.94 0.88 
-23 17 5  264.61  137.13 0.95 
-23 17 6  400.59  170.15 0.98 
-23 17 7  153.50  271.57 0.95 
-23 17 8  220.83  20.37  0.94 
-23 17 9  77.46   180.45 0.88 
-23 17 10 31.00   18.37  0.42 
-23 17 11 31.22   171.53 0.54 
-23 17 12 1.28    13.77  0.19 
-23 17 13 58.08   56.35  0.42 
-23 19 1  202.53  291.47 0.94 
-23 19 2  469.05  21.67  0.98 
-23 19 3  263.77  33.76  0.93 
-23 19 4  191.16  266.88 0.96 
-23 19 5  64.31   110.33 0.91 
-23 19 6  101.21  266.35 0.80 
-23 19 7  231.11  322.48 0.97 
-23 19 8  163.89  343.60 0.86 
-23 19 9  152.73  3.47   0.94 
-23 19 10 66.01   39.70  0.60 
-23 19 11 161.80  42.22  0.91 
-23 19 12 244.21  83.10  0.97 
-23 21 1  203.06  260.28 0.97 
-23 21 2  324.81  256.48 0.94 
-23 21 3  373.24  248.45 0.97 
-23 21 4  288.18  338.52 0.93 
-23 21 5  39.10   50.67  0.80 
-23 21 6  159.39  197.60 0.94 
-23 21 7  34.14   135.06 0.71 
-23 21 8  217.79  77.14  0.97 
-23 21 9  185.23  26.08  0.96 
-23 21 10 1.09    236.50 0.63 
-23 23 1  179.49  16.58  0.86 
-23 23 2  6.95    354.77 0.38 
-23 23 3  228.44  70.90  0.95 
-23 23 4  208.74  337.40 0.95 
-23 23 5  129.01  261.77 0.95 
-23 23 6  116.78  278.87 0.97 
-23 23 7  131.84  177.18 0.83 
-23 23 8  395.02  164.90 0.99 
-23 23 9  174.18  64.79  0.85 
-23 25 1  71.51   313.49 0.95 
-23 25 2  5.09    321.33 0.31 
-23 25 3  239.61  140.29 0.96 
-23 25 4  53.69   191.62 0.93 
-23 25 5  113.30  95.51  0.93 
-23 25 6  224.92  3.92   0.94 
-22 0  1  258.71  360.00 1.00 
-22 0  2  746.74  0.00   0.00 
-22 0  3  168.14  0.00   0.00 
-22 0  4  56.82   180.00 0.00 
-22 0  5  95.62   180.00 0.80 
-22 0  6  573.54  180.00 1.00 
-22 0  7  1165.98 0.00   1.00 
-22 0  8  923.08  0.00   1.00 
-22 0  9  125.43  0.00   1.00 
-22 0  10 8.78    0.00   0.04 
-22 0  11 26.25   0.00   0.09 
-22 0  12 275.29  180.00 1.00 
-22 0  13 500.63  180.00 1.00 
-22 0  14 32.82   180.00 0.54 
-22 0  15 8.85    180.00 0.05 
-22 0  16 4.04    180.00 0.04 
-22 0  17 175.34  0.00   0.97 
-22 2  1  907.54  177.62 0.98 
-22 2  2  561.53  289.28 0.97 
-22 2  3  326.57  232.77 0.78 
-22 2  4  154.08  335.91 0.95 
-22 2  5  509.36  332.45 0.98 
-22 2  6  354.46  102.44 0.89 
-22 2  7  491.67  238.74 0.98 
-22 2  8  327.66  163.61 0.89 
-22 2  9  151.50  225.93 0.92 
-22 2  10 525.78  239.34 0.98 
-22 2  11 185.28  232.42 0.90 
-22 2  12 144.87  20.54  0.93 
-22 2  13 358.45  0.35   0.96 
-22 2  14 72.13   143.12 0.57 
-22 2  15 201.53  77.30  0.89 
-22 2  16 90.77   358.32 0.76 
-22 2  17 83.65   223.48 0.57 
-22 4  1  235.31  295.59 0.80 
-22 4  2  83.67   264.08 0.53 
-22 4  3  360.17  162.68 0.95 
-22 4  4  629.14  141.77 0.98 
-22 4  5  232.56  70.23  0.98 
-22 4  6  525.95  325.47 0.99 
-22 4  7  671.72  233.60 0.98 
-22 4  8  192.06  30.09  0.87 
-22 4  9  313.61  315.84 0.96 
-22 4  10 40.65   91.44  0.57 
-22 4  11 248.00  33.67  0.96 
-22 4  12 30.47   55.94  0.93 
-22 4  13 267.04  45.32  0.94 
-22 4  14 79.25   47.37  0.95 
-22 4  15 75.37   45.90  0.46 
-22 4  16 378.05  11.55  0.98 
-22 4  17 92.02   43.71  0.82 
-22 6  1  1307.54 31.89  0.99 
-22 6  2  425.61  334.01 0.98 
-22 6  3  616.50  212.45 0.99 
-22 6  4  901.64  149.70 0.99 
-22 6  5  492.23  84.47  0.96 
-22 6  6  527.12  46.68  0.99 
-22 6  7  228.41  216.65 0.86 
-22 6  8  229.62  288.61 0.98 
-22 6  9  400.23  323.89 0.98 
-22 6  10 357.32  64.79  0.97 
-22 6  11 130.43  290.33 0.97 
-22 6  12 272.62  74.96  0.94 
-22 6  13 55.25   110.43 0.88 
-22 6  14 161.43  162.54 0.81 
-22 6  15 58.44   3.97   0.46 
-22 6  16 101.30  176.70 0.73 
-22 6  17 79.70   315.72 0.66 
-22 8  1  515.70  345.37 0.94 
-22 8  2  198.05  67.65  0.94 
-22 8  3  240.26  20.97  0.92 
-22 8  4  82.74   252.52 0.56 
-22 8  5  523.39  138.77 0.95 
-22 8  6  41.96   186.68 0.86 
-22 8  7  130.66  92.51  0.53 
-22 8  8  157.45  328.12 0.88 
-22 8  9  193.87  341.31 0.96 
-22 8  10 220.45  238.37 0.98 
-22 8  11 444.29  219.87 0.99 
-22 8  12 380.87  202.44 0.94 
-22 8  13 208.94  177.99 0.94 
-22 8  14 234.16  65.12  0.96 
-22 8  15 104.77  148.43 0.90 
-22 8  16 31.41   205.36 0.22 
-22 10 1  432.53  217.17 0.95 
-22 10 2  328.22  10.02  0.00 
-22 10 3  414.78  344.78 0.00 
-22 10 4  629.46  31.33  0.00 
-22 10 5  669.91  80.76  0.97 
-22 10 6  391.32  95.06  0.97 
-22 10 7  184.25  147.45 0.95 
-22 10 8  72.58   7.98   0.66 
-22 10 9  3.21    249.40 0.75 
-22 10 10 422.27  324.69 0.98 
-22 10 11 168.60  288.91 0.92 
-22 10 12 128.39  298.99 0.72 
-22 10 13 18.79   216.90 0.90 
-22 10 14 153.80  329.53 0.87 
-22 10 15 169.54  317.01 0.87 
-22 10 16 36.60   116.38 0.34 
-22 12 1  52.51   59.77  0.35 
-22 12 2  582.80  294.63 0.96 
-22 12 3  333.54  289.78 0.93 
-22 12 4  276.04  340.85 0.51 
-22 12 5  438.11  218.94 0.83 
-22 12 6  293.13  255.53 0.88 
-22 12 7  195.83  55.89  0.91 
-22 12 8  291.58  72.76  0.96 
-22 12 9  541.78  136.59 0.99 
-22 12 10 30.42   82.44  0.93 
-22 12 11 180.32  289.40 0.95 
-22 12 12 227.96  254.58 0.96 
-22 12 13 107.49  202.69 0.65 
-22 12 14 19.14   260.85 0.89 
-22 12 15 163.54  255.45 0.85 
-22 14 1  76.04   21.63  0.74 
-22 14 2  276.01  56.63  0.60 
-22 14 3  32.11   253.97 0.25 
-22 14 4  327.64  304.07 0.90 
-22 14 5  279.74  25.42  0.88 
-22 14 6  471.58  67.65  0.99 
-22 14 7  55.55   201.18 0.75 
-22 14 8  17.23   192.03 0.47 
-22 14 9  27.90   69.47  0.69 
-22 14 10 566.37  188.69 0.99 
-22 14 11 236.70  188.04 0.96 
-22 14 12 223.59  283.49 0.95 
-22 14 13 116.90  83.73  0.82 
-22 14 14 51.82   56.89  0.93 
-22 14 15 21.43   20.57  0.30 
-22 16 1  400.34  333.79 0.98 
-22 16 2  175.21  317.81 0.95 
-22 16 3  0.10    159.29 0.92 
-22 16 4  328.65  55.38  0.95 
-22 16 5  85.45   68.12  0.95 
-22 16 6  4.20    262.23 0.38 
-22 16 7  290.86  343.77 0.96 
-22 16 8  5.63    216.61 0.56 
-22 16 9  149.12  214.41 0.91 
-22 16 10 108.67  50.50  0.92 
-22 16 11 279.06  58.82  0.97 
-22 16 12 205.91  118.26 0.74 
-22 16 13 125.47  216.81 0.66 
-22 16 14 83.80   305.29 0.78 
-22 18 1  278.96  146.04 0.98 
-22 18 2  226.51  211.04 0.97 
-22 18 3  181.79  195.95 0.88 
-22 18 4  4.78    3.16   0.88 
-22 18 5  7.76    346.73 0.59 
-22 18 6  182.15  286.58 0.97 
-22 18 7  79.77   234.47 0.78 
-22 18 8  86.44   130.63 0.77 
-22 18 9  0.58    47.50  0.62 
-22 18 10 11.74   350.94 0.68 
-22 18 11 3.36    322.50 0.27 
-22 18 12 87.49   304.29 0.71 
-22 18 13 1.03    49.27  0.33 
-22 20 1  262.34  289.86 0.98 
-22 20 2  156.45  135.52 0.92 
-22 20 3  253.56  186.62 0.98 
-22 20 4  64.02   188.34 0.94 
-22 20 5  70.28   298.31 0.60 
-22 20 6  12.49   111.61 0.73 
-22 20 7  43.13   78.85  0.70 
-22 20 8  29.27   255.42 0.53 
-22 20 9  41.16   17.27  0.86 
-22 20 10 14.81   271.48 0.79 
-22 20 11 15.34   79.41  0.55 
-22 20 12 168.48  33.59  0.92 
-22 22 1  179.27  205.69 0.92 
-22 22 2  88.92   354.93 0.50 
-22 22 3  319.62  20.40  0.97 
-22 22 4  540.33  20.29  0.99 
-22 22 5  68.70   273.41 0.90 
-22 22 6  10.89   33.21  0.43 
-22 22 7  308.31  132.05 0.99 
-22 22 8  1.53    23.87  0.72 
-22 22 9  236.22  341.54 0.96 
-22 22 10 75.23   350.83 0.84 
-22 24 1  52.82   323.44 0.88 
-22 24 2  246.32  39.52  0.92 
-22 24 3  225.46  315.85 0.91 
-22 24 4  47.96   194.85 0.57 
-22 24 5  225.29  124.56 0.97 
-22 24 6  90.28   349.92 0.83 
-22 24 7  183.05  17.11  0.90 
-22 24 8  15.36   212.78 0.75 
-22 26 1  21.37   93.09  0.21 
-22 26 2  6.45    152.85 0.67 
-22 26 3  433.98  197.04 0.99 
-22 26 4  183.13  180.37 0.95 
-22 26 5  105.79  165.17 0.94 
-22 26 6  6.00    300.87 0.17 
-21 1  1  719.13  89.08  0.94 
-21 1  2  61.68   149.57 0.71 
-21 1  3  473.25  120.85 0.94 
-21 1  4  830.93  352.84 0.99 
-21 1  5  62.30   341.77 0.38 
-21 1  6  776.50  250.36 0.99 
-21 1  7  966.64  285.66 0.99 
-21 1  8  95.84   316.68 0.95 
-21 1  9  367.41  44.79  0.96 
-21 1  10 731.96  114.32 0.99 
-21 1  11 164.20  139.31 0.84 
-21 1  12 18.27   118.48 0.86 
-21 1  13 133.14  86.91  0.70 
-21 1  14 45.98   320.09 0.90 
-21 1  15 133.80  347.28 0.86 
-21 1  16 256.58  289.69 0.96 
-21 1  17 154.23  106.05 0.79 
-21 3  1  819.52  252.02 0.99 
-21 3  2  650.92  211.20 0.97 
-21 3  3  233.28  256.01 0.83 
-21 3  4  567.83  13.48  0.95 
-21 3  5  815.34  7.65   0.99 
-21 3  6  246.90  323.88 0.97 
-21 3  7  73.81   237.43 0.93 
-21 3  8  652.61  80.04  0.99 
-21 3  9  579.21  292.77 0.97 
-21 3  10 400.76  79.21  0.91 
-21 3  11 417.00  58.77  0.98 
-21 3  12 236.36  30.88  0.94 
-21 3  13 139.18  291.67 0.88 
-21 3  14 111.79  182.17 0.87 
-21 3  15 411.92  305.60 0.98 
-21 3  16 264.04  340.16 0.96 
-21 3  17 106.80  305.32 0.85 
-21 5  1  1.47    124.98 0.56 
-21 5  2  1225.26 208.02 0.99 
-21 5  3  1045.60 161.81 1.00 
-21 5  4  538.93  99.45  0.99 
-21 5  5  17.57   313.12 0.93 
-21 5  6  20.22   99.47  0.52 
-21 5  7  98.75   219.99 0.97 
-21 5  8  309.33  235.59 0.92 
-21 5  9  113.83  68.16  0.85 
-21 5  10 181.41  51.66  0.89 
-21 5  11 109.30  244.68 0.87 
-21 5  12 265.31  174.29 0.97 
-21 5  13 282.11  152.55 0.97 
-21 5  14 247.24  162.61 0.97 
-21 5  15 210.87  172.39 0.95 
-21 5  16 96.87   90.85  0.85 
-21 5  17 69.14   356.97 0.39 
-21 7  1  213.48  342.73 0.89 
-21 7  2  285.51  40.35  0.78 
-21 7  3  50.88   152.61 0.30 
-21 7  4  207.40  58.72  0.86 
-21 7  5  397.06  196.72 0.89 
-21 7  6  257.18  221.88 0.92 
-21 7  7  488.86  232.46 0.98 
-21 7  8  496.34  335.27 0.98 
-21 7  9  366.56  347.89 0.99 
-21 7  10 53.47   335.45 0.51 
-21 7  11 115.60  353.18 0.76 
-21 7  12 312.07  109.56 0.98 
-21 7  13 76.98   283.11 0.77 
-21 7  14 153.43  76.17  0.86 
-21 7  15 107.90  131.66 0.74 
-21 7  16 163.38  54.65  0.78 
-21 7  17 425.21  4.11   0.96 
-21 9  1  390.39  337.69 0.61 
-21 9  2  369.83  188.78 0.98 
-21 9  3  626.20  225.37 0.99 
-21 9  4  604.70  26.49  0.98 
-21 9  5  4.87    226.67 0.01 
-21 9  6  96.06   156.19 0.92 
-21 9  7  314.25  261.27 0.96 
-21 9  8  264.27  300.06 0.97 
-21 9  9  230.94  355.91 0.96 
-21 9  10 328.78  256.49 0.96 
-21 9  11 70.73   270.90 0.82 
-21 9  12 214.25  268.84 0.96 
-21 9  13 25.51   8.73   0.14 
-21 9  14 55.89   136.76 0.61 
-21 9  15 62.68   156.87 0.54 
-21 9  16 100.80  357.29 0.82 
-21 11 1  179.34  38.72  0.91 
-21 11 2  745.04  66.37  0.99 
-21 11 3  369.52  78.27  0.97 
-21 11 4  701.78  245.06 0.99 
-21 11 5  351.63  232.93 0.95 
-21 11 6  15.02   96.93  0.19 
-21 11 7  825.00  275.68 0.99 
-21 11 8  723.92  290.86 0.99 
-21 11 9  302.90  316.84 0.94 
-21 11 10 219.17  317.35 0.97 
-21 11 11 307.39  232.14 0.96 
-21 11 12 204.41  39.63  0.92 
-21 11 13 321.25  100.55 0.98 
-21 11 14 101.35  126.66 0.86 
-21 11 15 63.93   101.30 0.61 
-21 11 16 21.39   6.12   0.26 
-21 13 1  535.81  227.88 0.98 
-21 13 2  591.10  277.93 0.99 
-21 13 3  686.48  346.87 0.98 
-21 13 4  50.24   188.45 0.22 
-21 13 5  102.38  57.14  0.84 
-21 13 6  363.62  298.99 0.98 
-21 13 7  172.81  68.64  0.80 
-21 13 8  159.09  101.87 0.96 
-21 13 9  28.08   270.71 0.30 
-21 13 10 57.70   72.51  0.82 
-21 13 11 36.21   141.98 0.58 
-21 13 12 82.26   126.05 0.71 
-21 13 13 23.98   97.21  0.56 
-21 13 14 51.26   337.91 0.82 
-21 13 15 37.14   323.41 0.28 
-21 15 1  229.06  104.47 0.75 
-21 15 2  604.86  167.02 0.94 
-21 15 3  277.81  285.54 0.86 
-21 15 4  465.98  96.05  0.98 
-21 15 5  183.71  217.77 0.77 
-21 15 6  9.79    29.43  0.71 
-21 15 7  334.65  255.85 0.96 
-21 15 8  16.77   25.64  0.38 
-21 15 9  23.13   215.00 0.71 
-21 15 10 14.73   260.07 0.60 
-21 15 11 271.04  328.53 0.96 
-21 15 12 205.44  289.40 0.98 
-21 15 13 105.43  157.42 0.72 
-21 15 14 124.77  173.09 0.62 
-21 15 15 159.51  144.79 0.84 
-21 17 1  349.03  151.97 0.95 
-21 17 2  175.52  126.38 0.97 
-21 17 3  25.35   135.93 0.34 
-21 17 4  420.14  37.78  0.98 
-21 17 5  141.74  106.81 0.92 
-21 17 6  43.10   88.09  0.77 
-21 17 7  24.35   88.42  0.37 
-21 17 8  171.17  77.11  0.89 
-21 17 9  161.80  198.69 0.84 
-21 17 10 360.03  264.13 0.98 
-21 17 11 11.97   91.56  0.69 
-21 17 12 147.91  230.59 0.87 
-21 17 13 99.70   177.62 0.94 
-21 17 14 187.22  230.80 0.74 
-21 19 1  258.21  190.85 0.91 
-21 19 2  239.53  192.04 0.89 
-21 19 3  153.81  110.95 0.99 
-21 19 4  90.35   105.97 0.94 
-21 19 5  41.83   154.66 0.41 
-21 19 6  238.67  142.63 0.94 
-21 19 7  520.81  146.09 0.99 
-21 19 8  231.36  165.10 0.96 
-21 19 9  157.37  312.28 0.91 
-21 19 10 298.36  260.84 0.96 
-21 19 11 183.68  276.10 0.98 
-21 19 12 180.11  282.35 0.94 
-21 19 13 8.54    80.79  0.36 
-21 21 1  13.86   279.40 0.79 
-21 21 2  112.81  262.26 0.83 
-21 21 3  288.54  178.42 0.96 
-21 21 4  16.86   41.76  0.66 
-21 21 5  92.24   327.56 0.78 
-21 21 6  15.41   214.76 0.48 
-21 21 7  71.97   121.74 0.60 
-21 21 8  121.29  286.26 0.89 
-21 21 9  152.98  144.99 0.98 
-21 21 10 222.86  133.37 0.97 
-21 21 11 104.45  195.17 0.79 
-21 21 12 78.60   347.86 0.90 
-21 23 1  97.33   306.89 0.95 
-21 23 2  358.42  273.49 0.98 
-21 23 3  21.74   339.72 0.59 
-21 23 4  268.24  139.09 0.93 
-21 23 5  215.10  181.83 0.93 
-21 23 6  112.92  312.53 0.66 
-21 23 7  21.47   11.20  0.70 
-21 23 8  126.55  287.50 0.95 
-21 23 9  4.94    194.93 0.62 
-21 23 10 215.31  11.81  0.82 
-21 25 1  229.89  52.78  0.96 
-21 25 2  77.36   65.77  0.91 
-21 25 3  135.96  292.99 0.93 
-21 25 4  9.47    237.51 0.72 
-21 25 5  13.32   13.94  0.70 
-21 25 6  78.53   312.95 0.78 
-21 25 7  244.29  346.21 0.92 
-21 25 8  94.46   107.72 0.91 
-21 27 1  155.30  113.99 0.94 
-21 27 2  36.55   35.23  0.61 
-21 27 3  47.39   214.13 0.77 
-21 27 4  0.79    334.90 0.53 
-21 27 5  30.24   109.45 0.52 
-20 0  1  1491.52 180.00 1.00 
-20 0  2  1129.96 180.00 1.00 
-20 0  3  1512.96 180.00 1.00 
-20 0  4  90.75   0.00   0.76 
-20 0  5  583.02  180.00 0.00 
-20 0  6  54.26   360.00 0.59 
-20 0  7  123.28  180.00 0.68 
-20 0  8  197.62  180.00 0.91 
-20 0  9  85.14   0.00   0.49 
-20 0  10 99.55   180.00 0.46 
-20 0  11 84.58   180.00 0.90 
-20 0  12 5.38    0.00   0.64 
-20 0  13 68.03   180.00 0.64 
-20 0  14 9.82    180.00 0.15 
-20 0  15 150.50  180.00 0.68 
-20 0  16 143.10  0.00   0.97 
-20 0  17 86.80   0.00   0.73 
-20 0  18 71.47   180.00 0.00 
-20 2  1  1207.09 165.45 0.99 
-20 2  2  399.90  148.08 0.95 
-20 2  3  1099.81 46.85  0.99 
-20 2  4  785.85  188.06 0.93 
-20 2  5  423.23  106.70 0.97 
-20 2  6  490.86  234.15 0.98 
-20 2  7  321.42  111.36 0.95 
-20 2  8  470.03  82.73  0.98 
-20 2  9  319.24  67.43  0.98 
-20 2  10 706.66  122.00 0.98 
-20 2  11 231.49  334.65 0.96 
-20 2  12 139.26  290.06 0.64 
-20 2  13 197.18  322.70 0.80 
-20 2  14 65.65   111.64 0.41 
-20 2  15 262.91  267.91 0.95 
-20 2  16 18.00   261.24 0.95 
-20 2  17 143.68  255.01 0.78 
-20 2  18 128.18  33.39  0.57 
-20 4  1  338.01  230.97 0.90 
-20 4  2  1002.86 228.28 0.99 
-20 4  3  494.55  305.18 0.96 
-20 4  4  198.99  96.31  0.96 
-20 4  5  164.75  304.68 0.97 
-20 4  6  440.37  151.98 0.96 
-20 4  7  361.30  151.16 0.94 
-20 4  8  753.28  129.22 0.99 
-20 4  9  512.95  181.89 0.96 
-20 4  10 351.08  102.17 0.93 
-20 4  11 111.65  101.62 0.56 
-20 4  12 191.44  85.07  0.86 
-20 4  13 56.98   55.86  0.71 
-20 4  14 120.77  28.37  0.79 
-20 4  15 54.82   42.07  0.84 
-20 4  16 423.52  31.94  0.98 
-20 4  17 87.08   268.93 0.72 
-20 4  18 240.48  140.32 0.00 
-20 6  1  154.82  270.00 0.97 
-20 6  2  420.39  194.05 0.92 
-20 6  3  469.52  99.71  0.95 
-20 6  4  620.69  322.53 0.98 
-20 6  5  637.93  64.25  0.98 
-20 6  6  247.50  93.28  0.90 
-20 6  7  887.30  222.21 0.99 
-20 6  8  727.37  246.84 0.99 
-20 6  9  372.82  346.20 0.84 
-20 6  10 278.93  252.26 0.93 
-20 6  11 141.10  257.74 0.79 
-20 6  12 0.46    9.79   0.71 
-20 6  13 291.95  303.81 0.94 
-20 6  14 46.83   177.91 0.90 
-20 6  15 77.71   139.18 0.89 
-20 6  16 232.89  67.65  0.86 
-20 6  17 105.96  82.65  0.80 
-20 8  1  145.22  107.37 0.89 
-20 8  2  779.33  208.62 0.99 
-20 8  3  173.03  281.46 0.87 
-20 8  4  333.19  280.10 0.85 
-20 8  5  816.46  242.98 0.99 
-20 8  6  71.26   101.34 0.30 
-20 8  7  528.53  266.18 0.97 
-20 8  8  48.95   78.51  0.51 
-20 8  9  37.97   15.05  0.62 
-20 8  10 20.87   89.17  0.34 
-20 8  11 179.59  26.03  0.91 
-20 8  12 7.41    262.56 0.71 
-20 8  13 53.65   10.68  0.87 
-20 8  14 225.44  125.13 0.82 
-20 8  15 142.98  250.96 0.67 
-20 8  16 77.14   357.20 0.71 
-20 8  17 145.60  19.27  0.86 
-20 10 1  358.95  14.40  0.94 
-20 10 2  20.19   219.40 0.43 
-20 10 3  427.33  126.19 0.97 
-20 10 4  491.61  265.40 0.99 
-20 10 5  28.27   167.77 0.73 
-20 10 6  20.30   188.63 0.12 
-20 10 7  721.38  268.72 0.99 
-20 10 8  117.02  11.45  0.57 
-20 10 9  17.01   265.50 0.25 
-20 10 10 135.83  149.58 0.94 
-20 10 11 23.59   289.92 0.73 
-20 10 12 248.81  93.27  0.92 
-20 10 13 336.98  87.11  0.98 
-20 10 14 73.30   17.69  0.68 
-20 10 15 384.50  11.96  0.98 
-20 10 16 260.12  68.86  0.95 
-20 10 17 113.12  143.64 0.73 
-20 12 1  168.98  50.90  0.91 
-20 12 2  525.13  161.01 0.99 
-20 12 3  494.69  103.48 0.97 
-20 12 4  464.89  328.31 0.91 
-20 12 5  543.67  18.77  0.97 
-20 12 6  495.97  2.50   0.98 
-20 12 7  318.67  338.60 0.97 
-20 12 8  307.08  295.27 0.96 
-20 12 9  4.54    267.03 0.37 
-20 12 10 32.66   35.78  0.76 
-20 12 11 6.71    165.67 0.08 
-20 12 12 227.71  62.22  0.98 
-20 12 13 134.38  125.49 0.94 
-20 12 14 82.17   197.63 0.70 
-20 12 15 41.96   293.60 0.29 
-20 12 16 105.99  31.45  0.66 
-20 14 1  227.96  148.88 0.73 
-20 14 2  195.25  152.21 0.93 
-20 14 3  21.02   214.78 0.31 
-20 14 4  247.65  193.12 0.96 
-20 14 5  79.34   46.36  0.62 
-20 14 6  207.39  9.29   0.96 
-20 14 7  142.13  161.60 0.90 
-20 14 8  395.07  4.43   0.98 
-20 14 9  129.01  7.31   0.92 
-20 14 10 442.45  106.34 0.99 
-20 14 11 7.31    357.46 0.46 
-20 14 12 309.72  271.67 0.92 
-20 14 13 208.43  107.20 0.89 
-20 14 14 48.28   102.14 0.78 
-20 14 15 184.06  147.78 0.91 
-20 14 16 103.11  79.24  0.00 
-20 16 1  182.92  94.65  0.86 
-20 16 2  540.22  134.28 0.95 
-20 16 3  143.63  131.22 0.88 
-20 16 4  549.75  43.13  0.97 
-20 16 5  397.33  319.51 0.98 
-20 16 6  293.83  218.35 0.96 
-20 16 7  4.16    94.00  0.18 
-20 16 8  117.55  119.28 0.95 
-20 16 9  160.09  206.82 0.91 
-20 16 10 12.83   89.12  0.50 
-20 16 11 262.85  280.10 0.94 
-20 16 12 238.11  324.05 0.96 
-20 16 13 101.24  40.58  0.82 
-20 16 14 1.66    181.11 0.83 
-20 16 15 57.32   188.83 0.50 
-20 18 1  328.54  243.72 0.99 
-20 18 2  41.80   302.11 0.88 
-20 18 3  376.18  28.81  0.97 
-20 18 4  571.99  346.30 0.99 
-20 18 5  16.47   22.88  0.15 
-20 18 6  164.55  104.51 0.90 
-20 18 7  266.34  82.35  0.97 
-20 18 8  168.14  147.63 0.94 
-20 18 9  27.94   302.27 0.61 
-20 18 10 100.21  266.64 0.95 
-20 18 11 27.10   207.97 0.54 
-20 18 12 158.36  191.18 0.96 
-20 18 13 3.43    13.53  0.77 
-20 18 14 214.68  277.78 0.93 
-20 20 1  60.96   121.42 0.82 
-20 20 2  198.45  247.72 0.89 
-20 20 3  140.64  66.79  0.83 
-20 20 4  243.94  272.97 0.97 
-20 20 5  16.27   150.19 0.53 
-20 20 6  87.37   197.29 0.00 
-20 20 7  223.93  227.96 0.96 
-20 20 8  115.08  168.17 0.88 
-20 20 9  217.90  6.05   0.95 
-20 20 10 130.18  353.64 0.97 
-20 20 11 82.03   358.88 0.96 
-20 20 12 8.45    291.20 0.42 
-20 20 13 89.67   185.92 0.91 
-20 22 1  451.41  73.62  0.99 
-20 22 2  206.11  297.63 0.95 
-20 22 3  11.83   17.31  0.85 
-20 22 4  87.93   304.62 0.58 
-20 22 5  93.59   166.01 0.39 
-20 22 6  20.37   257.87 0.46 
-20 22 7  1.80    323.11 0.30 
-20 22 8  58.91   96.95  0.64 
-20 22 9  213.16  145.90 0.96 
-20 22 10 174.67  210.32 0.94 
-20 22 11 2.95    177.30 0.19 
-20 22 12 25.11   66.97  0.00 
-20 24 1  379.66  38.61  0.98 
-20 24 2  265.05  283.96 0.97 
-20 24 3  44.40   74.98  0.75 
-20 24 4  223.82  206.41 0.90 
-20 24 5  205.75  331.39 0.94 
-20 24 6  185.58  303.89 0.98 
-20 24 7  6.44    87.69  0.70 
-20 24 8  247.85  196.37 0.96 
-20 24 9  125.85  60.37  0.95 
-20 24 10 261.40  66.53  0.95 
-20 26 1  50.43   62.03  0.91 
-20 26 2  175.55  132.26 0.94 
-20 26 3  51.13   74.37  0.55 
-20 26 4  152.71  32.57  0.88 
-20 26 5  79.80   281.26 0.91 
-20 26 6  34.33   209.67 0.64 
-20 26 7  12.29   11.09  0.22 
-20 26 8  61.99   191.80 0.85 
-20 28 1  4.72    163.64 0.11 
-20 28 2  98.10   262.36 0.85 
-20 28 3  73.01   253.27 0.92 
-20 28 4  20.70   250.58 0.45 
-19 1  1  806.50  143.39 0.99 
-19 1  2  929.54  301.12 0.99 
-19 1  3  768.15  317.62 0.98 
-19 1  4  573.46  84.37  0.98 
-19 1  5  685.74  70.20  0.97 
-19 1  6  9.08    161.03 0.86 
-19 1  7  509.83  42.47  0.97 
-19 1  8  136.35  276.70 0.75 
-19 1  9  566.57  120.30 0.98 
-19 1  10 435.32  183.47 0.97 
-19 1  11 91.30   296.25 0.92 
-19 1  12 231.05  267.93 0.96 
-19 1  13 344.86  282.58 0.98 
-19 1  14 8.98    80.32  0.92 
-19 1  15 137.30  230.32 0.90 
-19 1  16 217.78  48.52  0.69 
-19 1  17 144.27  212.26 0.70 
-19 1  18 217.56  258.12 0.87 
-19 3  1  260.33  58.45  0.89 
-19 3  2  776.62  27.66  0.97 
-19 3  3  835.65  16.65  0.98 
-19 3  4  729.82  191.52 0.98 
-19 3  5  575.40  285.36 0.98 
-19 3  6  685.61  151.58 0.99 
-19 3  7  603.45  96.45  0.99 
-19 3  8  957.73  128.39 0.99 
-19 3  9  105.67  149.58 0.93 
-19 3  10 7.92    225.56 0.63 
-19 3  11 95.77   179.13 0.69 
-19 3  12 225.45  36.52  0.88 
-19 3  13 78.67   42.68  0.76 
-19 3  14 41.33   30.90  0.17 
-19 3  15 175.27  307.79 0.85 
-19 3  16 164.48  10.37  0.66 
-19 3  17 76.63   76.24  0.61 
-19 3  18 253.98  88.55  0.92 
-19 5  1  1381.76 244.83 0.99 
-19 5  2  1129.67 309.96 0.99 
-19 5  3  791.45  350.02 0.99 
-19 5  4  550.27  316.76 0.92 
-19 5  5  92.23   7.11   0.48 
-19 5  6  334.34  269.39 0.90 
-19 5  7  493.39  222.79 0.97 
-19 5  8  420.44  154.42 0.98 
-19 5  9  108.50  346.78 0.80 
-19 5  10 424.89  263.05 0.94 
-19 5  11 277.48  243.16 0.89 
-19 5  12 197.20  179.40 0.88 
-19 5  13 326.14  265.61 0.93 
-19 5  14 235.00  246.25 0.97 
-19 5  15 161.68  66.00  0.87 
-19 5  16 164.99  15.76  0.87 
-19 5  17 226.40  26.56  0.87 
-19 5  18 83.25   306.08 0.38 
-19 7  1  40.46   307.20 0.36 
-19 7  2  722.72  125.83 0.97 
-19 7  3  19.70   347.20 0.48 
-19 7  4  459.44  353.13 0.82 
-19 7  5  37.94   50.81  0.88 
-19 7  6  253.08  53.08  0.95 
-19 7  7  652.47  164.25 0.94 
-19 7  8  72.87   93.24  0.76 
-19 7  9  21.10   271.46 0.84 
-19 7  10 88.10   116.88 0.50 
-19 7  11 37.02   207.41 0.75 
-19 7  12 30.76   8.54   0.80 
-19 7  13 150.52  134.40 0.95 
-19 7  14 459.96  150.38 0.99 
-19 7  15 166.52  157.37 0.92 
-19 7  16 56.26   143.90 0.27 
-19 7  17 170.02  276.42 0.65 
-19 7  18 220.15  221.45 0.00 
-19 9  1  230.72  115.86 0.65 
-19 9  2  249.63  339.39 0.91 
-19 9  3  890.65  24.49  0.99 
-19 9  4  325.52  321.25 0.97 
-19 9  5  711.92  197.73 0.98 
-19 9  6  378.16  334.34 0.99 
-19 9  7  320.64  268.03 0.97 
-19 9  8  156.97  74.65  0.88 
-19 9  9  130.53  59.76  0.64 
-19 9  10 385.77  40.55  0.97 
-19 9  11 54.37   263.01 0.92 
-19 9  12 342.05  64.40  0.98 
-19 9  13 533.68  60.97  0.99 
-19 9  14 30.70   303.95 0.70 
-19 9  15 90.08   295.66 0.95 
-19 9  16 58.24   293.04 0.58 
-19 9  17 85.12   36.24  0.78 
-19 11 1  416.43  314.73 0.71 
-19 11 2  1405.29 130.83 0.99 
-19 11 3  214.09  237.19 0.86 
-19 11 4  422.35  288.07 0.00 
-19 11 5  537.82  57.07  0.98 
-19 11 6  366.58  274.58 0.93 
-19 11 7  90.30   253.92 0.96 
-19 11 8  12.18   85.99  0.79 
-19 11 9  393.84  138.67 0.91 
-19 11 10 555.86  144.66 0.99 
-19 11 11 49.68   105.20 0.94 
-19 11 12 352.46  112.48 0.97 
-19 11 13 2.55    182.60 0.86 
-19 11 14 160.39  332.90 0.93 
-19 11 15 130.15  332.92 0.93 
-19 11 16 235.53  129.64 0.80 
-19 11 17 219.74  219.70 0.77 
-19 13 1  988.22  42.85  0.99 
-19 13 2  284.41  255.54 0.79 
-19 13 3  290.25  347.23 0.75 
-19 13 4  545.07  172.19 0.98 
-19 13 5  595.21  15.70  0.98 
-19 13 6  306.60  48.38  0.98 
-19 13 7  186.84  258.96 0.65 
-19 13 8  40.26   262.46 0.32 
-19 13 9  377.13  128.93 0.96 
-19 13 10 155.44  136.55 0.92 
-19 13 11 30.59   232.32 0.44 
-19 13 12 182.24  323.02 0.83 
-19 13 13 0.97    126.35 0.91 
-19 13 14 112.24  295.95 0.82 
-19 13 15 201.89  182.06 0.87 
-19 13 16 125.70  113.26 0.57 
-19 15 1  582.50  270.05 0.93 
-19 15 2  732.81  307.63 0.98 
-19 15 3  481.97  252.58 0.97 
-19 15 4  930.23  249.99 0.99 
-19 15 5  170.37  200.88 0.81 
-19 15 6  53.71   303.68 0.20 
-19 15 7  362.01  27.51  0.98 
-19 15 8  88.43   59.92  0.60 
-19 15 9  62.24   170.08 0.42 
-19 15 10 297.88  120.68 0.99 
-19 15 11 203.23  264.07 0.90 
-19 15 12 7.64    158.92 0.16 
-19 15 13 48.46   146.75 0.89 
-19 15 14 38.78   270.52 0.64 
-19 15 15 108.40  326.76 0.74 
-19 15 16 234.46  9.86   0.00 
-19 17 1  719.24  119.82 0.98 
-19 17 2  118.28  225.27 0.58 
-19 17 3  6.61    98.22  0.78 
-19 17 4  335.36  331.98 0.96 
-19 17 5  318.81  317.37 0.95 
-19 17 6  416.41  250.94 0.97 
-19 17 7  9.50    11.44  0.50 
-19 17 8  342.29  153.45 0.98 
-19 17 9  40.10   132.37 0.75 
-19 17 10 117.48  0.63   0.95 
-19 17 11 338.48  95.50  0.97 
-19 17 12 330.38  91.01  0.98 
-19 17 13 123.43  106.08 0.92 
-19 17 14 18.94   126.99 0.78 
-19 17 15 115.48  112.02 0.80 
-19 19 1  435.73  331.50 0.96 
-19 19 2  172.85  217.56 0.88 
-19 19 3  226.20  209.49 0.86 
-19 19 4  75.23   281.18 0.89 
-19 19 5  214.54  160.67 0.96 
-19 19 6  236.82  134.06 0.94 
-19 19 7  267.84  153.30 0.97 
-19 19 8  233.17  181.93 0.96 
-19 19 9  97.14   329.04 0.95 
-19 19 10 11.28   31.26  0.44 
-19 19 11 139.31  13.33  0.91 
-19 19 12 4.98    137.07 0.22 
-19 19 13 69.37   98.40  0.74 
-19 19 14 146.95  232.24 0.91 
-19 21 1  445.98  10.54  0.99 
-19 21 2  248.51  298.73 0.97 
-19 21 3  456.29  319.64 0.97 
-19 21 4  508.11  314.63 0.99 
-19 21 5  170.12  316.18 0.96 
-19 21 6  8.01    118.60 0.37 
-19 21 7  214.03  177.77 0.93 
-19 21 8  18.08   340.16 0.27 
-19 21 9  93.67   353.42 0.96 
-19 21 10 36.74   9.86   0.74 
-19 21 11 256.89  43.30  0.98 
-19 21 12 33.79   199.38 0.53 
-19 21 13 6.91    317.00 0.15 
-19 23 1  511.45  154.87 0.99 
-19 23 2  346.43  176.64 0.98 
-19 23 3  101.29  56.95  0.77 
-19 23 4  111.81  95.11  0.92 
-19 23 5  24.59   224.21 0.71 
-19 23 6  24.77   323.62 0.91 
-19 23 7  66.14   120.77 0.70 
-19 23 8  2.42    313.69 0.37 
-19 23 9  29.02   24.55  0.86 
-19 23 10 11.60   249.04 0.72 
-19 23 11 51.55   11.32  0.71 
-19 25 1  18.62   160.67 0.22 
-19 25 2  14.67   258.55 0.43 
-19 25 3  63.15   51.50  0.90 
-19 25 4  32.24   188.78 0.53 
-19 25 5  77.61   342.29 0.72 
-19 25 6  32.77   126.66 0.70 
-19 25 7  12.10   65.39  0.67 
-19 25 8  3.40    234.54 0.76 
-19 25 9  144.85  41.66  0.87 
-19 25 10 32.82   115.16 0.80 
-19 27 1  177.35  138.04 0.78 
-19 27 2  437.95  207.81 0.99 
-19 27 3  179.10  269.22 0.97 
-19 27 4  15.40   255.91 0.88 
-19 27 5  66.15   158.32 0.33 
-19 27 6  11.82   69.82  0.10 
-19 27 7  106.06  335.51 0.78 
-19 29 1  162.70  269.10 0.94 
-19 29 2  33.51   50.96  0.60 
-19 29 3  5.28    129.41 0.75 
-18 0  1  41.87   180.00 0.42 
-18 0  2  72.61   360.00 0.15 
-18 0  3  717.95  180.00 1.00 
-18 0  4  774.67  0.00   1.00 
-18 0  5  1325.59 0.00   1.00 
-18 0  6  31.62   0.00   0.05 
-18 0  7  13.76   0.00   0.07 
-18 0  8  598.40  0.00   1.00 
-18 0  9  741.26  180.00 1.00 
-18 0  10 459.84  180.00 1.00 
-18 0  11 317.51  0.00   0.84 
-18 0  12 534.00  180.00 1.00 
-18 0  13 535.60  180.00 1.00 
-18 0  14 18.99   0.00   0.66 
-18 0  15 186.01  0.00   0.98 
-18 0  16 19.11   360.00 0.17 
-18 0  17 150.61  180.00 0.74 
-18 0  18 133.83  180.00 0.76 
-18 2  1  315.23  258.47 0.87 
-18 2  2  453.10  339.48 0.97 
-18 2  3  788.39  343.75 0.96 
-18 2  4  657.32  68.88  0.96 
-18 2  5  222.16  150.68 0.91 
-18 2  6  221.59  166.82 0.84 
-18 2  7  688.83  332.30 0.98 
-18 2  8  391.36  287.16 0.98 
-18 2  9  158.80  221.06 0.94 
-18 2  10 472.70  125.14 0.98 
-18 2  11 426.45  88.61  0.95 
-18 2  12 279.85  357.97 0.97 
-18 2  13 282.75  9.25   0.98 
-18 2  14 40.11   205.99 0.77 
-18 2  15 214.25  274.71 0.90 
-18 2  16 38.62   68.83  0.43 
-18 2  17 57.55   196.57 0.85 
-18 2  18 67.24   359.66 0.37 
-18 4  1  582.23  334.56 0.96 
-18 4  2  750.83  36.00  0.98 
-18 4  3  571.25  121.36 0.98 
-18 4  4  232.92  140.48 0.90 
-18 4  5  404.93  304.73 0.97 
-18 4  6  650.47  346.46 0.98 
-18 4  7  205.25  87.61  0.93 
-18 4  8  278.62  148.30 0.89 
-18 4  9  321.25  90.33  0.96 
-18 4  10 521.28  38.78  0.98 
-18 4  11 442.08  108.52 0.97 
-18 4  12 358.46  166.93 0.98 
-18 4  13 119.82  38.86  0.86 
-18 4  14 49.88   81.05  0.93 
-18 4  15 163.17  25.55  0.71 
-18 4  16 232.73  32.33  0.90 
-18 4  17 208.60  83.50  0.73 
-18 4  18 344.37  277.79 0.90 
-18 6  1  1130.84 260.73 0.96 
-18 6  2  202.48  232.85 0.42 
-18 6  3  482.70  198.88 0.49 
-18 6  4  633.37  120.11 0.96 
-18 6  5  3.88    225.32 0.37 
-18 6  6  512.58  266.28 0.98 
-18 6  7  182.24  37.35  0.93 
-18 6  8  725.70  22.73  0.99 
-18 6  9  627.46  17.80  0.99 
-18 6  10 332.80  335.30 0.94 
-18 6  11 286.73  19.49  0.89 
-18 6  12 143.69  314.93 0.85 
-18 6  13 22.22   247.15 0.77 
-18 6  14 258.51  190.63 0.95 
-18 6  15 411.12  81.04  0.90 
-18 6  16 36.23   144.56 0.71 
-18 6  17 21.22   71.48  0.11 
-18 6  18 40.68   179.13 0.24 
-18 8  1  389.33  333.29 0.62 
-18 8  2  165.92  112.15 0.75 
-18 8  3  1248.33 298.00 0.99 
-18 8  4  128.12  63.98  0.39 
-18 8  5  254.68  65.79  0.64 
-18 8  6  374.68  79.90  0.96 
-18 8  7  240.98  189.18 0.94 
-18 8  8  334.05  352.63 0.97 
-18 8  9  312.13  317.41 0.90 
-18 8  10 564.09  42.63  0.98 
-18 8  11 4.90    198.04 0.76 
-18 8  12 40.09   21.78  0.68 
-18 8  13 247.49  104.86 0.96 
-18 8  14 254.94  189.06 0.97 
-18 8  15 329.29  205.24 0.98 
-18 8  16 288.01  232.51 0.95 
-18 8  17 291.57  252.06 0.92 
-18 8  18 131.65  244.35 0.88 
-18 10 1  339.21  110.28 0.37 
-18 10 2  25.72   32.84  0.55 
-18 10 3  870.20  222.12 0.99 
-18 10 4  462.85  200.55 0.98 
-18 10 5  319.88  132.72 0.91 
-18 10 6  7.25    295.41 0.43 
-18 10 7  344.29  72.32  0.97 
-18 10 8  30.90   153.27 0.91 
-18 10 9  257.95  354.77 0.88 
-18 10 10 573.69  129.68 0.98 
-18 10 11 132.59  129.22 0.87 
-18 10 12 448.45  128.53 0.98 
-18 10 13 355.11  202.52 0.97 
-18 10 14 181.11  258.38 0.97 
-18 10 15 251.57  249.62 0.90 
-18 10 16 239.55  173.92 0.77 
-18 10 17 45.51   225.71 0.26 
-18 12 1  1042.82 214.06 0.98 
-18 12 2  56.50   322.12 0.17 
-18 12 3  494.22  308.55 0.76 
-18 12 4  804.15  144.25 0.99 
-18 12 5  656.38  298.06 0.98 
-18 12 6  760.15  281.73 0.98 
-18 12 7  490.93  303.60 0.98 
-18 12 8  84.97   162.38 0.61 
-18 12 9  40.69   270.37 0.36 
-18 12 10 128.44  208.44 0.86 
-18 12 11 30.10   265.14 0.76 
-18 12 12 183.94  278.45 0.97 
-18 12 13 355.91  289.08 0.99 
-18 12 14 64.09   2.01   0.89 
-18 12 15 124.80  72.35  0.87 
-18 12 16 52.47   73.77  0.33 
-18 12 17 149.06  242.33 0.91 
-18 14 1  169.89  101.91 0.96 
-18 14 2  41.65   326.72 0.90 
-18 14 3  370.77  214.04 0.97 
-18 14 4  175.06  232.33 0.89 
-18 14 5  423.54  323.21 0.97 
-18 14 6  745.50  254.53 0.99 
-18 14 7  521.46  311.92 0.82 
-18 14 8  357.24  145.08 0.97 
-18 14 9  163.23  208.32 0.83 
-18 14 10 282.26  126.77 0.90 
-18 14 11 59.85   6.04   0.91 
-18 14 12 41.76   289.01 0.58 
-18 14 13 117.40  17.66  0.71 
-18 14 14 132.37  283.57 0.91 
-18 14 15 74.56   276.69 0.87 
-18 14 16 167.88  319.86 0.90 
-18 16 1  1020.26 293.13 0.99 
-18 16 2  139.70  248.76 0.96 
-18 16 3  52.74   121.31 0.89 
-18 16 4  452.04  315.06 0.96 
-18 16 5  503.27  196.78 0.99 
-18 16 6  620.15  196.92 0.98 
-18 16 7  308.76  22.91  0.88 
-18 16 8  213.47  126.94 0.95 
-18 16 9  369.12  11.40  0.92 
-18 16 10 7.80    76.93  0.24 
-18 16 11 122.44  316.97 0.97 
-18 16 12 262.53  48.99  0.98 
-18 16 13 111.81  173.90 0.91 
-18 16 14 163.56  211.84 0.87 
-18 16 15 88.54   354.93 0.64 
-18 16 16 163.11  341.91 0.00 
-18 18 1  486.99  110.18 0.98 
-18 18 2  553.22  136.00 0.98 
-18 18 3  138.85  204.51 0.76 
-18 18 4  389.32  261.33 0.95 
-18 18 5  262.27  131.12 0.91 
-18 18 6  745.47  90.90  0.99 
-18 18 7  209.54  140.72 0.90 
-18 18 8  46.38   333.13 0.93 
-18 18 9  208.26  354.24 0.97 
-18 18 10 281.77  0.45   0.94 
-18 18 11 13.20   269.89 0.65 
-18 18 12 30.38   158.49 0.32 
-18 18 13 34.52   35.73  0.23 
-18 18 14 124.13  190.78 0.83 
-18 18 15 202.79  150.82 0.97 
-18 20 1  42.29   302.53 0.82 
-18 20 2  372.51  194.01 0.98 
-18 20 3  554.83  186.44 0.98 
-18 20 4  187.79  186.67 0.93 
-18 20 5  415.27  134.23 0.97 
-18 20 6  308.39  89.88  0.97 
-18 20 7  327.56  183.13 0.98 
-18 20 8  341.48  232.40 0.96 
-18 20 9  112.99  286.71 0.95 
-18 20 10 107.43  196.99 0.92 
-18 20 11 116.49  44.69  0.87 
-18 20 12 23.84   122.87 0.44 
-18 20 13 4.22    61.09  0.56 
-18 20 14 65.17   56.71  0.76 
-18 22 1  10.15   355.57 0.23 
-18 22 2  265.65  285.46 0.96 
-18 22 3  19.25   58.51  0.36 
-18 22 4  299.87  127.53 0.92 
-18 22 5  174.23  309.82 0.96 
-18 22 6  14.21   46.52  0.66 
-18 22 7  221.57  246.81 0.89 
-18 22 8  232.72  296.45 0.98 
-18 22 9  27.70   228.89 0.55 
-18 22 10 193.94  129.26 0.97 
-18 22 11 322.32  99.98  0.98 
-18 22 12 142.62  175.62 0.92 
-18 24 1  631.53  225.99 0.99 
-18 24 2  472.15  216.82 0.99 
-18 24 3  243.51  282.51 0.96 
-18 24 4  96.17   51.33  0.81 
-18 24 5  339.96  169.71 0.98 
-18 24 6  130.98  134.33 0.89 
-18 24 7  189.61  61.89  0.91 
-18 24 8  220.91  68.56  0.93 
-18 24 9  5.41    32.19  0.18 
-18 24 10 87.46   220.09 0.91 
-18 24 11 11.57   216.74 0.69 
-18 26 1  154.75  351.51 0.93 
-18 26 2  197.35  95.96  0.92 
-18 26 3  183.06  67.80  0.96 
-18 26 4  61.05   103.19 0.88 
-18 26 5  154.00  80.40  0.91 
-18 26 6  18.29   203.02 0.49 
-18 26 7  31.18   284.88 0.53 
-18 26 8  0.51    306.59 0.05 
-18 26 9  39.73   122.85 0.45 
-18 28 1  53.42   224.51 0.90 
-18 28 2  8.67    278.15 0.40 
-18 28 3  333.32  12.64  0.98 
-18 28 4  244.62  94.47  0.97 
-18 28 5  130.93  129.55 0.93 
-18 28 6  1.74    155.83 0.35 
-18 28 7  43.31   251.83 0.00 
-17 1  1  52.51   179.01 0.78 
-17 1  2  438.78  144.95 0.98 
-17 1  3  676.14  143.28 0.98 
-17 1  4  878.98  51.38  0.96 
-17 1  5  294.78  207.34 0.98 
-17 1  6  1173.82 239.14 0.99 
-17 1  7  1255.28 244.41 0.99 
-17 1  8  523.30  231.90 0.98 
-17 1  9  924.57  150.96 0.99 
-17 1  10 138.19  31.88  0.97 
-17 1  11 500.67  24.67  0.99 
-17 1  12 142.13  83.92  0.70 
-17 1  13 146.44  274.10 0.78 
-17 1  14 22.07   308.42 0.79 
-17 1  15 290.76  348.17 0.97 
-17 1  16 67.40   279.18 0.81 
-17 1  17 41.76   202.18 0.23 
-17 1  18 85.38   36.72  0.58 
-17 1  19 95.96   247.82 0.00 
-17 3  1  612.15  308.97 0.99 
-17 3  2  599.59  266.52 0.98 
-17 3  3  110.17  241.68 0.81 
-17 3  4  684.71  48.83  0.98 
-17 3  5  782.29  176.81 0.96 
-17 3  6  277.59  299.40 0.96 
-17 3  7  22.18   191.25 0.24 
-17 3  8  568.31  350.63 0.96 
-17 3  9  170.52  61.53  0.96 
-17 3  10 840.66  40.71  0.98 
-17 3  11 405.94  120.97 0.95 
-17 3  12 77.57   7.01   0.72 
-17 3  13 158.40  82.91  0.95 
-17 3  14 54.83   125.20 0.81 
-17 3  15 205.46  256.42 0.90 
-17 3  16 116.32  298.48 0.93 
-17 3  17 199.55  253.49 0.93 
-17 3  18 387.54  312.58 0.92 
-17 5  1  53.71   72.46  0.29 
-17 5  2  492.86  116.50 0.98 
-17 5  3  197.04  86.12  0.55 
-17 5  4  430.96  263.76 0.95 
-17 5  5  132.54  214.83 0.65 
-17 5  6  96.76   80.57  0.35 
-17 5  7  889.31  102.09 0.95 
-17 5  8  435.35  335.29 0.99 
-17 5  9  340.34  18.03  0.96 
-17 5  10 122.91  206.89 0.71 
-17 5  11 76.23   180.21 0.73 
-17 5  12 332.17  252.92 0.98 
-17 5  13 559.96  277.73 0.98 
-17 5  14 193.25  347.15 0.74 
-17 5  15 342.14  96.65  0.96 
-17 5  16 78.19   124.14 0.90 
-17 5  17 278.25  138.67 0.95 
-17 5  18 118.68  147.96 0.72 
-17 7  1  291.07  51.32  0.56 
-17 7  2  570.98  209.71 0.96 
-17 7  3  394.98  220.76 0.97 
-17 7  4  126.99  325.54 0.95 
-17 7  5  996.99  329.39 0.98 
-17 7  6  476.29  125.51 0.90 
-17 7  7  587.97  16.34  0.99 
-17 7  8  725.66  329.98 0.99 
-17 7  9  494.63  36.80  0.99 
-17 7  10 582.31  7.25   0.99 
-17 7  11 69.56   307.34 0.90 
-17 7  12 246.31  33.07  0.92 
-17 7  13 67.66   59.87  0.79 
-17 7  14 138.27  317.07 0.79 
-17 7  15 93.11   57.72  0.78 
-17 7  16 85.12   272.15 0.58 
-17 7  17 245.00  130.00 0.88 
-17 7  18 121.88  171.96 0.61 
-17 9  1  352.65  45.01  0.59 
-17 9  2  817.23  124.73 0.95 
-17 9  3  365.88  115.65 0.95 
-17 9  4  476.19  350.74 0.58 
-17 9  5  1524.55 96.53  0.99 
-17 9  6  243.80  144.72 0.96 
-17 9  7  365.90  58.46  0.92 
-17 9  8  308.94  241.87 0.87 
-17 9  9  269.11  184.67 0.94 
-17 9  10 946.87  184.00 0.99 
-17 9  11 192.00  206.63 0.87 
-17 9  12 296.85  27.20  0.95 
-17 9  13 144.15  144.27 0.93 
-17 9  14 350.39  230.32 0.95 
-17 9  15 25.71   269.10 0.60 
-17 9  16 387.79  273.35 0.94 
-17 9  17 201.25  240.45 0.89 
-17 9  18 146.30  237.26 0.76 
-17 11 1  1044.18 270.82 0.98 
-17 11 2  221.75  72.33  0.43 
-17 11 3  101.65  313.85 0.46 
-17 11 4  219.06  171.09 0.95 
-17 11 5  514.15  239.43 0.98 
-17 11 6  1212.15 203.43 0.99 
-17 11 7  396.21  34.42  0.98 
-17 11 8  150.48  288.74 0.92 
-17 11 9  187.65  74.22  0.94 
-17 11 10 380.56  97.48  0.96 
-17 11 11 306.31  332.74 0.98 
-17 11 12 279.50  285.37 0.94 
-17 11 13 331.15  274.27 0.99 
-17 11 14 63.62   317.47 0.74 
-17 11 15 110.26  143.46 0.54 
-17 11 16 56.04   154.09 0.81 
-17 11 17 174.52  142.88 0.86 
-17 13 1  233.09  269.49 0.91 
-17 13 2  359.66  3.40   0.95 
-17 13 3  252.67  267.82 0.93 
-17 13 4  148.60  31.85  0.65 
-17 13 5  176.15  307.28 0.95 
-17 13 6  710.22  181.37 0.98 
-17 13 7  305.17  112.38 0.95 
-17 13 8  191.71  160.63 0.90 
-17 13 9  256.37  329.90 0.97 
-17 13 10 67.85   185.22 0.44 
-17 13 11 45.99   198.61 0.90 
-17 13 12 121.52  123.32 0.71 
-17 13 13 149.83  290.30 0.65 
-17 13 14 102.55  38.10  0.49 
-17 13 15 56.51   35.05  0.89 
-17 13 16 178.56  355.69 0.93 
-17 13 17 164.26  220.73 0.87 
-17 15 1  1465.87 314.18 1.00 
-17 15 2  917.33  157.10 0.99 
-17 15 3  470.99  172.01 0.97 
-17 15 4  47.93   213.85 0.84 
-17 15 5  350.86  298.05 0.97 
-17 15 6  75.16   260.75 0.86 
-17 15 7  609.43  90.88  0.96 
-17 15 8  148.27  157.46 0.49 
-17 15 9  134.73  326.94 0.91 
-17 15 10 360.06  196.59 0.97 
-17 15 11 196.11  292.51 0.98 
-17 15 12 161.91  332.98 0.95 
-17 15 13 139.36  318.53 0.80 
-17 15 14 132.63  114.73 0.76 
-17 15 15 70.92   191.04 0.65 
-17 15 16 56.79   126.40 0.78 
-17 17 1  169.22  268.31 0.84 
-17 17 2  492.72  74.55  0.97 
-17 17 3  502.51  13.98  0.98 
-17 17 4  372.36  334.50 0.94 
-17 17 5  389.31  215.52 0.97 
-17 17 6  0.06    262.75 0.05 
-17 17 7  351.89  346.51 0.95 
-17 17 8  180.00  215.09 0.93 
-17 17 9  138.70  264.68 0.98 
-17 17 10 24.97   287.89 0.70 
-17 17 11 80.40   336.36 0.88 
-17 17 12 137.92  358.39 0.85 
-17 17 13 199.82  268.44 0.97 
-17 17 14 253.19  282.70 0.98 
-17 17 15 304.80  31.90  0.93 
-17 19 1  392.41  120.53 0.97 
-17 19 2  535.59  69.09  0.97 
-17 19 3  581.47  13.10  0.98 
-17 19 4  340.15  327.65 0.95 
-17 19 5  132.98  135.82 0.85 
-17 19 6  384.15  59.87  0.97 
-17 19 7  205.55  234.89 0.86 
-17 19 8  211.72  357.25 0.95 
-17 19 9  268.78  128.68 0.97 
-17 19 10 72.48   238.84 0.48 
-17 19 11 7.68    32.02  0.36 
-17 19 12 80.27   250.19 0.78 
-17 19 13 20.92   64.73  0.82 
-17 19 14 164.02  57.85  0.77 
-17 19 15 151.30  259.06 0.00 
-17 21 1  60.48   1.29   0.88 
-17 21 2  403.26  222.67 0.97 
-17 21 3  289.25  182.26 0.98 
-17 21 4  539.94  130.30 0.99 
-17 21 5  450.71  151.12 0.99 
-17 21 6  140.69  154.37 0.95 
-17 21 7  27.07   292.23 0.70 
-17 21 8  157.46  87.48  0.93 
-17 21 9  230.33  130.90 0.95 
-17 21 10 79.17   270.51 0.80 
-17 21 11 44.82   147.63 0.76 
-17 21 12 36.85   162.07 0.81 
-17 21 13 98.36   26.61  0.69 
-17 23 1  253.23  14.79  0.94 
-17 23 2  155.02  51.37  0.91 
-17 23 3  241.96  24.27  0.94 
-17 23 4  346.56  123.96 0.98 
-17 23 5  54.50   21.42  0.92 
-17 23 6  82.06   48.88  0.92 
-17 23 7  325.89  241.70 0.97 
-17 23 8  321.92  267.29 0.97 
-17 23 9  32.16   352.64 0.56 
-17 23 10 222.92  149.49 0.96 
-17 23 11 51.98   66.56  0.72 
-17 23 12 48.86   228.35 0.57 
-17 25 1  162.95  295.54 0.97 
-17 25 2  368.47  298.58 0.99 
-17 25 3  391.01  315.80 0.99 
-17 25 4  258.23  331.10 0.98 
-17 25 5  385.30  262.02 0.99 
-17 25 6  1.35    191.57 0.48 
-17 25 7  64.58   92.32  0.92 
-17 25 8  4.94    147.78 0.59 
-17 25 9  223.68  223.04 0.92 
-17 25 10 17.81   293.52 0.67 
-17 25 11 33.34   305.46 0.76 
-17 27 1  149.07  66.92  0.92 
-17 27 2  120.76  48.61  0.95 
-17 27 3  42.25   10.63  0.65 
-17 27 4  261.80  163.09 0.97 
-17 27 5  71.34   141.19 0.73 
-17 27 6  69.86   10.17  0.93 
-17 27 7  315.06  230.54 0.97 
-17 27 8  115.28  259.47 0.94 
-17 27 9  30.31   271.11 0.85 
-17 29 1  5.16    243.28 0.44 
-17 29 2  7.99    75.77  0.43 
-17 29 3  125.24  134.98 0.94 
-17 29 4  17.87   292.11 0.62 
-17 29 5  9.51    240.22 0.47 
-17 29 6  103.30  337.29 0.86 
-16 0  1  103.98  180.00 0.99 
-16 0  2  942.26  0.00   1.00 
-16 0  3  583.05  0.00   1.00 
-16 0  4  264.04  360.00 1.00 
-16 0  5  1136.41 180.00 1.00 
-16 0  6  196.40  180.00 0.00 
-16 0  7  150.35  180.00 1.00 
-16 0  8  2.36    0.00   0.06 
-16 0  9  611.91  0.00   1.00 
-16 0  10 218.53  360.00 1.00 
-16 0  11 500.73  0.00   1.00 
-16 0  12 27.56   180.00 0.34 
-16 0  13 1.53    180.00 0.07 
-16 0  14 391.36  180.00 1.00 
-16 0  15 46.51   180.00 0.96 
-16 0  16 28.80   0.00   1.00 
-16 0  17 89.62   180.00 0.44 
-16 0  18 24.14   180.00 0.11 
-16 0  19 46.02   0.00   0.27 
-16 2  1  269.67  223.04 0.89 
-16 2  2  1065.61 215.74 0.98 
-16 2  3  272.14  116.27 0.95 
-16 2  4  444.24  239.68 0.85 
-16 2  5  560.17  302.41 0.92 
-16 2  6  828.20  340.61 0.99 
-16 2  7  641.82  73.34  0.98 
-16 2  8  608.24  87.33  0.97 
-16 2  9  547.82  70.51  0.98 
-16 2  10 385.02  77.94  0.96 
-16 2  11 641.73  225.53 0.99 
-16 2  12 694.86  220.92 0.99 
-16 2  13 520.52  202.11 0.99 
-16 2  14 66.88   171.40 0.70 
-16 2  15 136.13  144.78 0.47 
-16 2  16 13.17   66.45  0.07 
-16 2  17 28.76   260.52 0.16 
-16 2  18 73.71   357.96 0.88 
-16 2  19 182.45  50.33  0.81 
-16 4  1  631.02  73.44  0.98 
-16 4  2  500.71  11.97  0.94 
-16 4  3  164.73  333.95 0.94 
-16 4  4  595.75  251.38 0.97 
-16 4  5  582.51  203.28 0.94 
-16 4  6  966.69  358.76 0.99 
-16 4  7  172.45  113.43 0.68 
-16 4  8  82.66   322.12 0.90 
-16 4  9  303.48  328.85 0.94 
-16 4  10 362.51  330.90 0.98 
-16 4  11 687.09  207.96 0.99 
-16 4  12 204.71  202.16 0.97 
-16 4  13 182.37  145.71 0.90 
-16 4  14 395.07  206.74 0.98 
-16 4  15 43.60   155.30 0.84 
-16 4  16 157.05  0.75   0.94 
-16 4  17 107.69  9.41   0.53 
-16 4  18 98.33   75.21  0.42 
-16 4  19 164.21  122.08 0.81 
-16 6  1  175.55  333.40 0.63 
-16 6  2  652.41  164.38 0.94 
-16 6  3  323.30  298.25 0.49 
-16 6  4  294.17  218.97 0.97 
-16 6  5  89.92   85.83  0.27 
-16 6  6  321.58  156.63 0.91 
-16 6  7  340.28  80.98  0.83 
-16 6  8  532.04  98.76  0.98 
-16 6  9  25.58   151.08 0.23 
-16 6  10 241.50  231.99 0.97 
-16 6  11 521.93  193.40 0.98 
-16 6  12 38.58   121.11 0.66 
-16 6  13 15.17   338.15 0.62 
-16 6  14 297.93  70.87  0.96 
-16 6  15 136.23  151.59 0.92 
-16 6  16 407.17  247.42 0.98 
-16 6  17 76.00   123.24 0.46 
-16 6  18 98.67   243.96 0.86 
-16 8  1  93.34   252.34 0.94 
-16 8  2  866.06  296.85 0.99 
-16 8  3  727.77  261.84 0.98 
-16 8  4  70.33   48.87  0.85 
-16 8  5  758.23  6.09   0.98 
-16 8  6  862.77  14.39  0.98 
-16 8  7  821.12  37.65  0.99 
-16 8  8  264.53  30.49  0.84 
-16 8  9  41.55   96.11  0.94 
-16 8  10 498.51  158.90 0.98 
-16 8  11 138.65  208.12 0.52 
-16 8  12 25.58   15.15  0.83 
-16 8  13 159.06  162.46 0.94 
-16 8  14 66.25   237.35 0.54 
-16 8  15 275.58  358.02 0.95 
-16 8  16 368.50  320.31 0.97 
-16 8  17 149.51  81.28  0.83 
-16 8  18 148.34  60.28  0.84 
-16 10 1  76.34   79.78  0.66 
-16 10 2  2604.29 151.41 1.00 
-16 10 3  522.51  359.12 0.80 
-16 10 4  849.99  248.62 0.99 
-16 10 5  8.98    137.58 0.94 
-16 10 6  261.10  206.64 0.96 
-16 10 7  39.98   208.26 0.86 
-16 10 8  511.97  198.16 0.97 
-16 10 9  94.92   171.03 0.92 
-16 10 10 23.25   90.38  0.82 
-16 10 11 470.00  347.33 0.98 
-16 10 12 206.28  117.07 0.94 
-16 10 13 89.22   168.71 0.92 
-16 10 14 234.15  94.84  0.94 
-16 10 15 71.25   265.42 0.38 
-16 10 16 112.79  113.33 0.66 
-16 10 17 193.32  263.85 0.58 
-16 10 18 127.51  26.32  0.72 
-16 12 1  652.35  60.54  0.96 
-16 12 2  719.53  89.65  0.97 
-16 12 3  720.93  119.38 0.97 
-16 12 4  878.74  221.61 0.98 
-16 12 5  337.62  330.20 0.98 
-16 12 6  45.55   249.14 0.20 
-16 12 7  604.43  46.32  0.99 
-16 12 8  689.97  35.82  0.98 
-16 12 9  500.18  36.79  0.98 
-16 12 10 33.40   257.70 0.17 
-16 12 11 253.37  292.91 0.97 
-16 12 12 27.88   252.65 0.94 
-16 12 13 80.21   290.01 0.68 
-16 12 14 453.35  111.27 0.98 
-16 12 15 144.57  161.16 0.67 
-16 12 16 155.58  270.50 0.79 
-16 12 17 27.66   259.88 0.18 
-16 14 1  858.10  300.83 0.99 
-16 14 2  299.32  154.09 0.98 
-16 14 3  887.26  139.42 0.98 
-16 14 4  511.76  183.03 0.94 
-16 14 5  327.46  248.12 0.96 
-16 14 6  534.32  208.36 0.99 
-16 14 7  62.02   106.61 0.92 
-16 14 8  678.48  286.25 0.99 
-16 14 9  26.96   322.43 0.72 
-16 14 10 624.82  98.57  0.99 
-16 14 11 246.80  328.77 0.82 
-16 14 12 132.21  211.09 0.92 
-16 14 13 85.98   236.82 0.89 
-16 14 14 490.47  60.70  0.97 
-16 14 15 329.47  68.92  0.97 
-16 14 16 406.56  86.82  0.96 
-16 14 17 127.82  177.86 0.90 
-16 16 1  735.70  94.93  0.99 
-16 16 2  732.35  117.87 0.99 
-16 16 3  1218.93 293.22 1.00 
-16 16 4  309.48  209.40 0.98 
-16 16 5  374.63  243.40 0.96 
-16 16 6  38.78   201.87 0.38 
-16 16 7  53.82   32.76  0.93 
-16 16 8  389.64  62.81  0.96 
-16 16 9  363.92  88.11  0.96 
-16 16 10 325.85  306.94 0.96 
-16 16 11 176.87  298.37 0.97 
-16 16 12 159.96  221.96 0.97 
-16 16 13 229.43  194.84 0.97 
-16 16 14 63.66   185.54 0.73 
-16 16 15 141.58  162.16 0.74 
-16 16 16 38.54   169.77 0.79 
-16 18 1  514.54  338.32 0.98 
-16 18 2  518.28  355.28 0.98 
-16 18 3  1067.59 339.65 0.99 
-16 18 4  283.95  92.93  0.95 
-16 18 5  350.87  144.61 0.96 
-16 18 6  59.31   67.43  0.85 
-16 18 7  404.95  216.27 0.98 
-16 18 8  349.08  288.44 0.97 
-16 18 9  458.93  311.94 0.98 
-16 18 10 2.46    3.98   0.36 
-16 18 11 4.94    194.62 0.17 
-16 18 12 127.14  47.52  0.77 
-16 18 13 118.21  351.34 0.89 
-16 18 14 100.55  329.42 0.94 
-16 18 15 82.78   260.12 0.76 
-16 20 1  720.25  266.08 0.98 
-16 20 2  174.91  103.46 0.88 
-16 20 3  322.39  32.43  0.91 
-16 20 4  1034.47 40.93  0.99 
-16 20 5  393.93  35.76  0.98 
-16 20 6  388.39  25.38  0.94 
-16 20 7  57.87   359.57 0.66 
-16 20 8  204.43  170.57 0.87 
-16 20 9  124.14  172.55 0.95 
-16 20 10 11.78   120.62 0.65 
-16 20 11 6.67    78.32  0.46 
-16 20 12 65.74   342.78 0.73 
-16 20 13 34.96   7.91   0.71 
-16 20 14 78.33   50.82  0.72 
-16 22 1  184.68  283.20 0.71 
-16 22 2  259.02  282.95 0.95 
-16 22 3  704.82  62.10  0.98 
-16 22 4  38.84   352.34 0.76 
-16 22 5  345.58  297.04 0.99 
-16 22 6  247.42  287.21 0.97 
-16 22 7  154.63  193.16 0.94 
-16 22 8  261.78  156.48 0.98 
-16 22 9  139.71  208.32 0.88 
-16 22 10 114.36  333.68 0.81 
-16 22 11 46.03   263.32 0.92 
-16 22 12 192.77  271.63 0.97 
-16 22 13 53.52   235.57 0.32 
-16 24 1  465.84  132.04 0.99 
-16 24 2  466.89  151.18 0.98 
-16 24 3  86.57   131.54 0.76 
-16 24 4  35.29   150.88 0.83 
-16 24 5  132.27  274.01 0.96 
-16 24 6  143.23  316.15 0.94 
-16 24 7  76.75   266.17 0.79 
-16 24 8  172.07  202.10 0.95 
-16 24 9  287.01  170.60 0.98 
-16 24 10 34.91   263.95 0.61 
-16 24 11 29.05   94.90  0.87 
-16 24 12 181.35  116.60 0.86 
-16 26 1  423.51  110.26 0.96 
-16 26 2  65.86   316.10 0.93 
-16 26 3  247.81  244.21 0.97 
-16 26 4  62.47   253.36 0.80 
-16 26 5  18.54   356.46 0.55 
-16 26 6  41.41   74.20  0.76 
-16 26 7  13.30   47.08  0.67 
-16 26 8  84.45   341.47 0.85 
-16 26 9  20.28   106.51 0.26 
-16 26 10 166.86  88.06  0.85 
-16 28 1  3.94    64.15  0.14 
-16 28 2  17.59   120.39 0.37 
-16 28 3  176.66  189.17 0.91 
-16 28 4  368.02  264.02 0.98 
-16 28 5  203.50  277.02 0.96 
-16 28 6  53.26   228.09 0.82 
-16 28 7  241.00  243.84 0.96 
-16 28 8  179.98  277.77 0.97 
-16 30 1  88.39   304.73 0.71 
-16 30 2  164.99  178.25 0.95 
-16 30 3  74.83   179.09 0.95 
-16 30 4  108.71  132.34 0.92 
-16 30 5  104.71  47.98  0.00 
-15 1  1  185.78  94.05  0.88 
-15 1  2  41.61   206.47 0.31 
-15 1  3  505.47  95.83  0.97 
-15 1  4  492.23  258.04 0.97 
-15 1  5  531.41  235.67 0.90 
-15 1  6  653.57  11.11  0.98 
-15 1  7  873.47  85.19  0.98 
-15 1  8  473.82  46.85  0.97 
-15 1  9  523.26  65.78  0.99 
-15 1  10 574.30  92.25  0.98 
-15 1  11 8.64    9.58   0.75 
-15 1  12 385.76  153.15 0.95 
-15 1  13 370.15  238.42 0.89 
-15 1  14 199.71  72.46  0.78 
-15 1  15 86.81   273.52 0.62 
-15 1  16 35.41   124.43 0.79 
-15 1  17 228.26  298.19 0.75 
-15 1  18 95.13   330.38 0.40 
-15 1  19 179.87  79.84  0.63 
-15 3  1  435.01  90.94  0.97 
-15 3  2  609.14  46.62  0.98 
-15 3  3  410.93  70.80  0.97 
-15 3  4  581.40  183.70 0.94 
-15 3  5  407.41  47.03  0.97 
-15 3  6  859.97  37.81  0.98 
-15 3  7  35.50   3.38   0.60 
-15 3  8  31.28   247.72 0.92 
-15 3  9  535.09  272.74 0.98 
-15 3  10 314.96  218.29 0.94 
-15 3  11 847.63  196.31 0.99 
-15 3  12 28.62   66.89  0.54 
-15 3  13 204.14  25.90  0.93 
-15 3  14 48.08   281.61 0.93 
-15 3  15 178.04  179.03 0.90 
-15 3  16 217.71  326.40 0.95 
-15 3  17 116.82  78.60  0.56 
-15 3  18 180.14  42.72  0.85 
-15 3  19 76.81   45.44  0.53 
-15 5  1  300.97  239.81 0.81 
-15 5  2  467.84  187.75 0.71 
-15 5  3  196.52  203.56 0.24 
-15 5  4  571.84  214.32 0.99 
-15 5  5  443.64  14.02  0.95 
-15 5  6  595.45  353.67 0.96 
-15 5  7  703.63  152.57 0.99 
-15 5  8  829.14  87.50  0.99 
-15 5  9  19.64   157.63 0.56 
-15 5  10 33.74   120.78 0.25 
-15 5  11 850.78  274.01 0.99 
-15 5  12 248.24  264.01 0.96 
-15 5  13 117.32  297.17 0.63 
-15 5  14 259.26  265.11 0.97 
-15 5  15 87.04   115.17 0.80 
-15 5  16 109.89  24.05  0.85 
-15 5  17 195.83  30.50  0.90 
-15 5  18 97.83   248.47 0.71 
-15 5  19 103.76  137.65 0.89 
-15 7  1  238.87  260.82 0.93 
-15 7  2  232.72  333.02 0.85 
-15 7  3  126.14  187.49 0.91 
-15 7  4  278.59  294.49 0.98 
-15 7  5  225.13  112.01 0.55 
-15 7  6  627.23  51.36  0.98 
-15 7  7  388.61  54.88  0.96 
-15 7  8  509.12  54.48  0.97 
-15 7  9  108.89  290.00 0.78 
-15 7  10 417.99  4.15   0.93 
-15 7  11 99.61   221.13 0.49 
-15 7  12 20.48   167.54 0.26 
-15 7  13 416.85  151.18 0.98 
-15 7  14 238.04  115.45 0.97 
-15 7  15 358.64  272.43 0.98 
-15 7  16 246.70  277.17 0.97 
-15 7  17 257.38  308.62 0.87 
-15 7  18 138.59  294.82 0.90 
-15 7  19 18.12   232.11 0.00 
-15 9  1  535.07  217.18 0.45 
-15 9  2  16.56   68.42  0.27 
-15 9  3  418.05  99.64  0.82 
-15 9  4  546.56  219.63 0.96 
-15 9  5  182.60  348.85 0.72 
-15 9  6  33.60   290.65 0.60 
-15 9  7  383.36  204.15 0.97 
-15 9  8  243.39  26.48  0.78 
-15 9  9  148.64  301.81 0.61 
-15 9  10 23.80   314.10 0.84 
-15 9  11 455.47  317.08 0.96 
-15 9  12 231.40  187.29 0.97 
-15 9  13 239.20  159.43 0.95 
-15 9  14 265.18  116.58 0.95 
-15 9  15 299.82  49.93  0.94 
-15 9  16 27.82   245.27 0.92 
-15 9  17 51.08   48.56  0.89 
-15 9  18 83.91   96.90  0.92 
-15 11 1  1115.25 35.59  0.98 
-15 11 2  1288.94 131.31 0.99 
-15 11 3  535.75  112.70 0.93 
-15 11 4  580.21  345.15 0.93 
-15 11 5  704.04  72.08  0.98 
-15 11 6  662.98  320.35 0.99 
-15 11 7  275.86  21.86  0.94 
-15 11 8  158.40  211.13 0.94 
-15 11 9  499.77  174.15 0.97 
-15 11 10 79.48   202.12 0.37 
-15 11 11 267.61  219.34 0.95 
-15 11 12 201.61  198.48 0.97 
-15 11 13 233.25  98.75  0.96 
-15 11 14 132.26  97.81  0.94 
-15 11 15 358.63  218.19 0.95 
-15 11 16 138.58  121.03 0.71 
-15 11 17 263.61  257.73 0.93 
-15 11 18 119.96  335.93 0.74 
-15 13 1  3.88    304.94 0.51 
-15 13 2  91.76   314.04 0.92 
-15 13 3  591.12  113.15 0.96 
-15 13 4  11.70   69.26  0.56 
-15 13 5  418.07  31.70  0.97 
-15 13 6  672.42  49.72  0.93 
-15 13 7  140.45  325.57 0.92 
-15 13 8  1010.67 343.85 0.99 
-15 13 9  632.88  54.52  0.98 
-15 13 10 203.86  321.94 0.88 
-15 13 11 477.61  277.19 0.98 
-15 13 12 374.14  287.37 0.98 
-15 13 13 79.97   0.01   0.83 
-15 13 14 379.38  112.59 0.98 
-15 13 15 61.45   161.50 0.89 
-15 13 16 195.38  146.72 0.90 
-15 13 17 105.91  121.71 0.89 
-15 15 1  1019.19 90.47  0.99 
-15 15 2  641.17  176.78 0.97 
-15 15 3  689.21  284.75 0.99 
-15 15 4  288.45  120.89 0.73 
-15 15 5  488.21  30.81  0.99 
-15 15 6  284.69  62.49  0.97 
-15 15 7  39.01   209.94 0.63 
-15 15 8  353.46  304.93 0.91 
-15 15 9  115.80  251.11 0.36 
-15 15 10 363.21  16.94  0.97 
-15 15 11 111.06  107.27 0.91 
-15 15 12 336.62  150.52 0.98 
-15 15 13 165.01  107.03 0.90 
-15 15 14 325.74  352.54 0.97 
-15 15 15 109.31  39.56  0.79 
-15 15 16 44.70   10.83  0.71 
-15 15 17 86.66   210.97 0.75 
-15 17 1  264.27  310.53 0.58 
-15 17 2  182.45  247.28 0.92 
-15 17 3  736.83  270.85 0.99 
-15 17 4  130.05  159.56 0.86 
-15 17 5  783.04  254.73 0.98 
-15 17 6  140.31  18.43  0.85 
-15 17 7  247.71  127.57 0.96 
-15 17 8  363.95  102.40 0.98 
-15 17 9  298.87  121.06 0.98 
-15 17 10 38.65   259.23 0.80 
-15 17 11 290.17  330.15 0.98 
-15 17 12 204.72  247.62 0.97 
-15 17 13 120.86  194.75 0.80 
-15 17 14 61.42   121.71 0.73 
-15 17 15 252.24  178.20 0.96 
-15 17 16 154.40  192.78 0.91 
-15 19 1  41.73   259.54 0.57 
-15 19 2  1008.39 101.61 0.99 
-15 19 3  136.94  60.48  0.84 
-15 19 4  55.78   270.48 0.28 
-15 19 5  198.03  67.23  0.96 
-15 19 6  152.88  337.50 0.84 
-15 19 7  448.74  225.50 0.99 
-15 19 8  91.51   153.80 0.73 
-15 19 9  320.93  57.30  0.99 
-15 19 10 373.31  53.01  0.98 
-15 19 11 5.97    6.00   0.23 
-15 19 12 38.75   63.93  0.28 
-15 19 13 24.18   236.91 0.85 
-15 19 14 59.70   53.26  0.73 
-15 19 15 48.13   60.63  0.79 
-15 21 1  300.09  225.19 0.96 
-15 21 2  391.28  261.24 0.98 
-15 21 3  112.23  172.64 0.79 
-15 21 4  227.96  340.17 0.91 
-15 21 5  468.07  325.55 0.98 
-15 21 6  155.30  277.54 0.97 
-15 21 7  130.31  182.19 0.95 
-15 21 8  58.18   45.28  0.60 
-15 21 9  272.89  304.02 0.98 
-15 21 10 132.17  276.93 0.96 
-15 21 11 40.56   285.70 0.61 
-15 21 12 9.22    106.54 0.46 
-15 21 13 16.61   74.35  0.85 
-15 21 14 1.30    5.37   0.70 
-15 23 1  487.60  143.56 0.99 
-15 23 2  435.83  148.81 0.99 
-15 23 3  581.33  92.68  0.99 
-15 23 4  14.28   165.39 0.40 
-15 23 5  324.00  328.79 0.97 
-15 23 6  40.20   306.51 0.38 
-15 23 7  69.74   216.58 0.91 
-15 23 8  39.83   125.74 0.63 
-15 23 9  263.72  66.70  0.95 
-15 23 10 289.90  40.05  0.97 
-15 23 11 19.46   332.86 0.75 
-15 23 12 105.89  74.65  0.93 
-15 23 13 163.16  303.88 0.85 
-15 25 1  6.98    110.44 0.89 
-15 25 2  37.35   306.90 0.58 
-15 25 3  156.81  36.54  0.84 
-15 25 4  204.85  68.43  0.98 
-15 25 5  482.48  44.53  0.98 
-15 25 6  406.35  35.98  0.98 
-15 25 7  28.36   134.65 0.75 
-15 25 8  2.73    254.03 0.87 
-15 25 9  92.85   176.50 0.82 
-15 25 10 19.96   71.71  0.24 
-15 25 11 169.29  106.86 0.94 
-15 25 12 143.84  85.31  0.00 
-15 27 1  446.72  172.67 0.99 
-15 27 2  416.40  208.33 0.99 
-15 27 3  405.07  198.78 0.98 
-15 27 4  31.62   39.15  0.65 
-15 27 5  380.75  92.18  0.97 
-15 27 6  63.48   158.69 0.93 
-15 27 7  170.51  236.61 0.94 
-15 27 8  258.51  356.79 0.98 
-15 27 9  416.90  61.45  0.98 
-15 27 10 10.20   101.83 0.72 
-15 29 1  5.32    163.33 0.18 
-15 29 2  80.28   110.77 0.80 
-15 29 3  134.96  44.79  0.91 
-15 29 4  16.58   304.29 0.41 
-15 29 5  30.05   134.52 0.62 
-15 29 6  309.01  278.83 0.95 
-15 29 7  38.52   223.14 0.77 
-15 31 1  307.26  241.88 0.98 
-15 31 2  234.24  246.23 0.96 
-15 31 3  253.87  237.26 0.95 
-14 0  1  69.81   0.00   0.33 
-14 0  2  91.80   180.00 0.08 
-14 0  3  156.44  180.00 0.75 
-14 0  4  793.44  0.00   1.00 
-14 0  5  435.58  0.00   0.86 
-14 0  6  697.17  0.00   0.00 
-14 0  7  253.21  180.00 0.89 
-14 0  8  248.52  180.00 0.99 
-14 0  9  79.17   180.00 0.14 
-14 0  10 99.23   0.00   0.68 
-14 0  11 63.83   0.00   0.50 
-14 0  12 410.42  180.00 1.00 
-14 0  13 370.14  360.00 0.96 
-14 0  14 679.21  0.00   1.00 
-14 0  15 43.87   0.00   0.16 
-14 0  16 88.74   0.00   0.64 
-14 0  17 43.36   180.00 0.37 
-14 0  18 186.03  180.00 0.87 
-14 0  19 48.47   180.00 0.17 
-14 2  1  518.18  112.82 0.92 
-14 2  2  40.59   268.78 0.85 
-14 2  3  538.24  122.02 0.96 
-14 2  4  1205.63 166.40 0.99 
-14 2  5  507.17  179.08 0.97 
-14 2  6  234.67  186.19 0.94 
-14 2  7  539.47  228.07 0.97 
-14 2  8  331.31  208.54 0.97 
-14 2  9  167.95  164.02 0.99 
-14 2  10 859.10  199.74 0.99 
-14 2  11 310.44  197.07 0.93 
-14 2  12 189.12  22.53  0.96 
-14 2  13 237.04  215.59 0.81 
-14 2  14 329.62  22.84  0.95 
-14 2  15 211.98  340.93 0.96 
-14 2  16 176.81  343.25 0.88 
-14 2  17 160.59  308.76 0.91 
-14 2  18 78.47   46.90  0.86 
-14 2  19 180.23  209.72 0.84 
-14 4  1  290.79  213.51 0.88 
-14 4  2  149.67  179.33 0.63 
-14 4  3  135.04  193.92 0.20 
-14 4  4  37.48   310.25 0.39 
-14 4  5  301.75  354.12 0.92 
-14 4  6  90.82   132.64 0.55 
-14 4  7  638.58  92.05  0.98 
-14 4  8  1177.45 43.75  0.99 
-14 4  9  47.72   350.57 0.76 
-14 4  10 501.44  138.63 0.98 
-14 4  11 709.77  166.18 0.99 
-14 4  12 401.18  112.53 0.96 
-14 4  13 237.45  81.50  0.94 
-14 4  14 59.05   103.62 0.68 
-14 4  15 138.63  345.07 0.85 
-14 4  16 172.54  328.10 0.95 
-14 4  17 131.59  98.70  0.70 
-14 4  18 105.58  97.09  0.72 
-14 4  19 125.98  47.16  0.78 
-14 6  1  277.24  20.81  0.50 
-14 6  2  23.67   338.02 0.64 
-14 6  3  307.24  38.21  0.69 
-14 6  4  28.36   301.28 0.51 
-14 6  5  262.36  64.11  0.97 
-14 6  6  521.55  28.94  0.96 
-14 6  7  616.09  266.24 0.98 
-14 6  8  1211.00 323.32 0.99 
-14 6  9  511.54  329.13 0.97 
-14 6  10 760.98  122.63 0.92 
-14 6  11 662.67  275.52 0.99 
-14 6  12 507.76  163.06 0.98 
-14 6  13 197.46  110.65 0.77 
-14 6  14 117.44  9.96   0.84 
-14 6  15 30.17   290.58 0.92 
-14 6  16 360.89  80.84  0.83 
-14 6  17 72.35   107.70 0.48 
-14 6  18 121.88  169.90 0.77 
-14 6  19 86.97   221.31 0.48 
-14 8  1  137.00  328.88 0.31 
-14 8  2  216.87  208.36 0.65 
-14 8  3  77.26   259.57 0.20 
-14 8  4  405.32  314.04 0.96 
-14 8  5  662.71  114.46 0.99 
-14 8  6  513.74  218.67 0.94 
-14 8  7  27.95   184.66 0.89 
-14 8  8  15.29   311.64 0.46 
-14 8  9  49.74   268.96 0.28 
-14 8  10 342.68  92.04  0.99 
-14 8  11 313.23  132.96 0.95 
-14 8  12 281.94  122.94 0.95 
-14 8  13 337.30  111.17 0.97 
-14 8  14 75.00   309.87 0.34 
-14 8  15 302.29  293.43 0.98 
-14 8  16 365.37  347.57 0.95 
-14 8  17 386.65  64.71  0.95 
-14 8  18 58.29   40.52  0.85 
-14 8  19 106.40  257.81 0.55 
-14 10 1  739.43  57.61  0.97 
-14 10 2  3.89    70.36  0.55 
-14 10 3  35.48   165.11 0.73 
-14 10 4  941.19  59.43  0.96 
-14 10 5  953.37  359.74 0.98 
-14 10 6  442.27  317.60 0.96 
-14 10 7  415.19  191.14 0.97 
-14 10 8  127.67  182.59 0.76 
-14 10 9  130.11  157.81 0.94 
-14 10 10 348.11  16.02  0.97 
-14 10 11 554.96  209.15 0.97 
-14 10 12 469.16  193.53 0.97 
-14 10 13 4.19    54.83  0.55 
-14 10 14 81.37   300.82 0.69 
-14 10 15 103.84  101.45 0.77 
-14 10 16 168.65  113.08 0.91 
-14 10 17 101.65  257.88 0.63 
-14 10 18 165.32  108.64 0.78 
-14 12 1  1263.12 140.84 0.99 
-14 12 2  317.29  133.82 0.97 
-14 12 3  723.54  293.01 0.97 
-14 12 4  298.59  297.26 0.95 
-14 12 5  430.88  290.95 0.93 
-14 12 6  578.67  347.93 0.98 
-14 12 7  209.69  305.07 0.74 
-14 12 8  98.74   2.96   0.82 
-14 12 9  428.77  192.51 0.94 
-14 12 10 11.17   208.81 0.67 
-14 12 11 211.26  252.66 0.68 
-14 12 12 264.07  272.73 0.95 
-14 12 13 312.12  68.48  0.95 
-14 12 14 25.25   0.82   0.18 
-14 12 15 149.69  307.60 0.90 
-14 12 16 20.02   50.15  0.87 
-14 12 17 55.32   157.73 0.32 
-14 12 18 132.05  341.24 0.69 
-14 14 1  1680.05 35.49  0.99 
-14 14 2  381.63  18.92  0.96 
-14 14 3  318.65  248.21 0.96 
-14 14 4  436.80  287.93 0.94 
-14 14 5  673.08  29.33  0.98 
-14 14 6  418.02  70.66  0.98 
-14 14 7  129.26  238.46 0.94 
-14 14 8  587.83  22.68  0.97 
-14 14 9  481.18  110.27 0.97 
-14 14 10 89.94   256.27 0.88 
-14 14 11 85.12   142.89 0.83 
-14 14 12 53.79   29.26  0.82 
-14 14 13 134.25  330.76 0.93 
-14 14 14 416.14  285.41 0.99 
-14 14 15 124.58  221.88 0.89 
-14 14 16 45.93   191.58 0.88 
-14 14 17 328.21  159.32 0.93 
-14 16 1  322.91  191.32 0.96 
-14 16 2  187.13  170.27 0.90 
-14 16 3  160.06  148.86 0.91 
-14 16 4  1037.53 60.01  0.99 
-14 16 5  6.34    43.40  0.60 
-14 16 6  272.94  69.45  0.95 
-14 16 7  388.21  121.98 0.97 
-14 16 8  188.41  185.90 0.86 
-14 16 9  30.47   98.25  0.18 
-14 16 10 362.07  36.85  0.97 
-14 16 11 40.41   302.02 0.91 
-14 16 12 28.63   349.05 0.91 
-14 16 13 254.47  31.40  0.94 
-14 16 14 253.60  347.42 0.98 
-14 16 15 153.99  316.29 0.93 
-14 16 16 96.10   161.73 0.55 
-14 16 17 137.91  77.65  0.76 
-14 18 1  252.30  95.74  0.95 
-14 18 2  558.52  90.99  0.96 
-14 18 3  575.00  275.46 0.99 
-14 18 4  626.40  254.25 0.99 
-14 18 5  282.28  44.34  0.93 
-14 18 6  451.98  324.96 0.97 
-14 18 7  601.85  188.14 0.98 
-14 18 8  275.41  148.19 0.96 
-14 18 9  350.96  95.03  0.95 
-14 18 10 183.33  260.19 0.94 
-14 18 11 11.70   337.26 0.26 
-14 18 12 19.82   171.34 0.76 
-14 18 13 28.94   156.38 0.50 
-14 18 14 118.91  159.82 0.88 
-14 18 15 134.55  166.72 0.84 
-14 18 16 79.27   338.33 0.32 
-14 20 1  776.05  73.97  0.98 
-14 20 2  276.87  164.87 0.93 
-14 20 3  58.77   61.45  0.48 
-14 20 4  283.51  3.83   0.94 
-14 20 5  177.41  351.01 0.93 
-14 20 6  254.05  231.64 0.97 
-14 20 7  224.94  200.40 0.90 
-14 20 8  13.75   205.69 0.57 
-14 20 9  96.83   246.36 0.89 
-14 20 10 123.01  212.43 0.87 
-14 20 11 232.79  182.41 0.94 
-14 20 12 195.75  166.40 0.97 
-14 20 13 71.51   100.69 0.56 
-14 20 14 8.31    252.42 0.11 
-14 20 15 164.49  127.14 0.95 
-14 22 1  293.96  269.68 0.94 
-14 22 2  640.48  99.67  0.99 
-14 22 3  592.73  102.77 0.97 
-14 22 4  427.53  321.77 0.99 
-14 22 5  761.59  18.06  0.99 
-14 22 6  379.96  44.95  0.98 
-14 22 7  285.63  230.83 0.98 
-14 22 8  8.78    124.70 0.26 
-14 22 9  129.57  126.07 0.87 
-14 22 10 25.84   223.97 0.87 
-14 22 11 28.92   41.19  0.49 
-14 22 12 38.10   103.42 0.60 
-14 22 13 7.13    297.03 0.82 
-14 22 14 27.72   311.00 0.67 
-14 24 1  30.97   94.06  0.34 
-14 24 2  349.28  300.77 0.98 
-14 24 3  145.43  18.80  0.84 
-14 24 4  17.06   321.53 0.94 
-14 24 5  305.18  314.67 0.98 
-14 24 6  34.30   134.86 0.28 
-14 24 7  436.81  188.35 0.98 
-14 24 8  35.42   216.60 0.68 
-14 24 9  285.03  58.53  0.96 
-14 24 10 293.43  17.13  0.98 
-14 24 11 322.33  79.36  0.98 
-14 24 12 80.57   150.09 0.78 
-14 24 13 112.33  285.59 0.76 
-14 26 1  387.83  158.11 0.97 
-14 26 2  273.34  175.96 0.98 
-14 26 3  442.49  175.63 0.97 
-14 26 4  15.08   352.51 0.49 
-14 26 5  241.52  85.80  0.96 
-14 26 6  221.93  122.34 0.92 
-14 26 7  63.94   138.04 0.81 
-14 26 8  15.08   125.69 0.84 
-14 26 9  0.04    243.56 0.84 
-14 26 10 265.26  275.76 0.95 
-14 26 11 13.41   28.99  0.54 
-14 28 1  101.18  44.85  0.88 
-14 28 2  340.22  311.31 0.97 
-14 28 3  9.45    184.35 0.33 
-14 28 4  37.96   303.46 0.73 
-14 28 5  0.68    52.41  0.20 
-14 28 6  132.22  299.38 0.89 
-14 28 7  212.00  57.36  0.92 
-14 28 8  599.57  65.11  0.99 
-14 28 9  502.83  84.11  0.99 
-14 30 1  228.27  214.66 0.94 
-14 30 2  6.97    6.22   0.28 
-14 30 3  170.17  70.36  0.86 
-14 30 4  3.84    123.95 0.37 
-14 30 5  154.56  294.71 0.91 
-14 30 6  34.58   0.72   0.77 
-13 1  1  143.41  68.19  0.39 
-13 1  2  612.22  354.91 0.97 
-13 1  3  275.15  160.86 0.55 
-13 1  4  233.24  118.71 0.87 
-13 1  5  324.92  111.06 0.85 
-13 1  6  103.83  100.26 0.45 
-13 1  7  490.07  199.86 0.95 
-13 1  8  222.30  69.10  0.95 
-13 1  9  396.48  145.02 0.97 
-13 1  10 1066.84 154.62 0.99 
-13 1  11 47.39   342.04 0.92 
-13 1  12 245.24  298.39 0.94 
-13 1  13 399.37  78.48  0.96 
-13 1  14 524.33  49.02  0.98 
-13 1  15 171.79  299.03 0.92 
-13 1  16 108.21  242.82 0.78 
-13 1  17 104.06  297.41 0.76 
-13 1  18 146.24  351.21 0.87 
-13 1  19 294.73  213.74 0.82 
-13 3  1  161.05  68.83  0.88 
-13 3  2  426.80  287.38 0.93 
-13 3  3  74.02   342.12 0.50 
-13 3  4  184.90  118.55 0.81 
-13 3  5  403.67  244.42 0.95 
-13 3  6  31.03   345.97 0.52 
-13 3  7  4.80    52.80  0.69 
-13 3  8  655.72  227.20 0.98 
-13 3  9  602.57  315.99 0.95 
-13 3  10 144.86  54.56  0.92 
-13 3  11 588.32  113.89 0.97 
-13 3  12 356.40  72.10  0.96 
-13 3  13 40.22   289.92 0.79 
-13 3  14 530.17  321.80 0.99 
-13 3  15 108.00  1.94   0.92 
-13 3  16 138.67  59.56  0.88 
-13 3  17 124.26  342.44 0.83 
-13 3  18 192.46  259.16 0.55 
-13 3  19 320.11  251.21 0.95 
-13 5  1  403.16  319.92 0.55 
-13 5  2  469.36  294.89 0.38 
-13 5  3  30.20   75.10  0.11 
-13 5  4  288.55  15.22  0.84 
-13 5  5  709.96  316.13 0.96 
-13 5  6  335.91  218.40 0.96 
-13 5  7  314.61  246.42 0.92 
-13 5  8  42.21   92.63  0.86 
-13 5  9  871.54  214.58 0.95 
-13 5  10 583.66  228.02 0.99 
-13 5  11 443.71  169.61 0.99 
-13 5  12 1220.62 100.71 1.00 
-13 5  13 152.62  57.35  0.87 
-13 5  14 86.55   0.97   0.69 
-13 5  15 479.23  317.34 0.97 
-13 5  16 117.79  51.18  0.69 
-13 5  17 143.05  179.03 0.87 
-13 5  18 246.18  166.12 0.88 
-13 5  19 16.09   199.93 0.10 
-13 7  1  202.21  61.29  0.15 
-13 7  2  377.47  258.64 0.92 
-13 7  3  175.79  151.14 0.27 
-13 7  4  416.12  301.67 0.97 
-13 7  5  519.26  113.64 0.99 
-13 7  6  241.27  115.41 0.60 
-13 7  7  1200.41 130.24 0.99 
-13 7  8  338.69  347.08 0.79 
-13 7  9  208.45  162.90 0.92 
-13 7  10 524.50  121.15 0.98 
-13 7  11 175.18  75.91  0.67 
-13 7  12 166.08  116.86 0.70 
-13 7  13 66.34   72.81  0.85 
-13 7  14 211.17  355.50 0.93 
-13 7  15 273.53  253.05 0.91 
-13 7  16 210.92  84.58  0.82 
-13 7  17 82.24   102.87 0.80 
-13 7  18 148.08  18.15  0.88 
-13 7  19 88.90   332.99 0.87 
-13 9  1  213.29  251.48 0.95 
-13 9  2  239.48  33.92  0.79 
-13 9  3  587.68  34.57  0.93 
-13 9  4  547.86  0.09   0.94 
-13 9  5  804.99  306.62 0.99 
-13 9  6  665.32  341.42 0.98 
-13 9  7  874.16  59.72  0.99 
-13 9  8  129.20  342.92 0.83 
-13 9  9  26.44   307.84 0.36 
-13 9  10 575.37  264.03 0.98 
-13 9  11 772.37  227.24 0.99 
-13 9  12 83.21   24.26  0.94 
-13 9  13 623.04  16.65  0.98 
-13 9  14 315.55  323.79 0.97 
-13 9  15 62.05   325.94 0.93 
-13 9  16 175.86  304.93 0.92 
-13 9  17 178.19  143.73 0.91 
-13 9  18 110.09  282.89 0.42 
-13 9  19 177.90  26.89  0.65 
-13 11 1  841.65  218.29 0.99 
-13 11 2  563.82  200.33 0.93 
-13 11 3  317.72  227.72 0.97 
-13 11 4  252.67  193.13 0.96 
-13 11 5  159.40  353.92 0.86 
-13 11 6  281.96  358.99 0.94 
-13 11 7  43.43   127.61 0.69 
-13 11 8  278.66  71.83  0.89 
-13 11 9  655.98  172.61 0.99 
-13 11 10 141.54  322.70 0.86 
-13 11 11 371.52  331.71 0.93 
-13 11 12 180.49  161.70 0.90 
-13 11 13 334.01  115.97 0.98 
-13 11 14 360.85  221.42 0.97 
-13 11 15 84.12   39.62  0.79 
-13 11 16 49.24   223.70 0.36 
-13 11 17 69.84   294.45 0.87 
-13 11 18 32.72   223.94 0.15 
-13 13 1  301.62  27.20  0.88 
-13 13 2  892.73  312.13 0.99 
-13 13 3  151.02  195.27 0.70 
-13 13 4  520.72  56.01  0.81 
-13 13 5  131.12  315.47 0.93 
-13 13 6  518.58  17.87  0.97 
-13 13 7  113.53  241.19 0.61 
-13 13 8  479.07  100.69 0.99 
-13 13 9  751.81  160.11 0.98 
-13 13 10 674.16  133.77 0.98 
-13 13 11 34.54   342.50 0.64 
-13 13 12 185.68  346.05 0.97 
-13 13 13 240.80  354.46 0.90 
-13 13 14 110.89  254.68 0.53 
-13 13 15 62.61   9.28   0.68 
-13 13 16 111.42  30.16  0.78 
-13 13 17 254.63  81.48  0.89 
-13 13 18 127.84  64.38  0.59 
-13 15 1  216.24  111.58 0.89 
-13 15 2  689.40  115.37 0.98 
-13 15 3  670.15  165.91 0.91 
-13 15 4  120.34  358.87 0.89 
-13 15 5  258.15  187.56 0.95 
-13 15 6  108.37  153.11 0.89 
-13 15 7  505.72  235.47 0.98 
-13 15 8  886.18  294.68 0.99 
-13 15 9  7.56    18.17  0.49 
-13 15 10 232.73  229.72 0.96 
-13 15 11 229.21  279.03 0.98 
-13 15 12 3.81    6.33   0.70 
-13 15 13 402.17  338.39 0.98 
-13 15 14 218.28  320.37 0.90 
-13 15 15 266.86  2.94   0.83 
-13 15 16 37.78   204.29 0.89 
-13 15 17 17.38   300.12 0.15 
-13 17 1  413.96  236.39 0.97 
-13 17 2  515.47  132.21 0.97 
-13 17 3  779.62  153.25 0.99 
-13 17 4  606.22  319.01 0.98 
-13 17 5  804.81  0.28   0.99 
-13 17 6  296.69  2.68   0.91 
-13 17 7  888.24  172.52 0.99 
-13 17 8  312.50  193.71 0.95 
-13 17 9  49.79   26.01  0.69 
-13 17 10 410.83  347.96 0.94 
-13 17 11 51.42   121.97 0.39 
-13 17 12 221.98  101.47 0.96 
-13 17 13 168.35  2.03   0.93 
-13 17 14 145.10  32.13  0.94 
-13 17 15 11.55   247.47 0.82 
-13 17 16 160.87  313.06 0.79 
-13 19 1  523.50  91.09  0.96 
-13 19 2  346.82  208.59 0.96 
-13 19 3  621.02  278.15 0.98 
-13 19 4  11.52   78.07  0.64 
-13 19 5  320.16  175.79 0.91 
-13 19 6  412.50  252.69 0.98 
-13 19 7  96.75   100.47 0.64 
-13 19 8  343.47  11.29  0.97 
-13 19 9  93.35   269.87 0.71 
-13 19 10 232.54  177.00 0.97 
-13 19 11 704.69  156.60 0.99 
-13 19 12 36.76   160.46 0.84 
-13 19 13 125.26  259.45 0.85 
-13 19 14 168.64  204.40 0.94 
-13 19 15 146.65  129.37 0.86 
-13 19 16 48.55   323.47 0.68 
-13 21 1  97.53   226.97 0.76 
-13 21 2  647.80  112.91 0.99 
-13 21 3  141.89  141.77 0.55 
-13 21 4  225.63  277.71 0.85 
-13 21 5  494.86  7.00   0.94 
-13 21 6  79.09   344.93 0.95 
-13 21 7  60.61   323.51 0.68 
-13 21 8  133.62  269.66 0.83 
-13 21 9  568.31  239.80 0.99 
-13 21 10 177.12  276.08 0.93 
-13 21 11 163.74  244.71 0.87 
-13 21 12 22.01   210.96 0.69 
-13 21 13 30.37   328.18 0.30 
-13 21 14 78.97   171.75 0.59 
-13 21 15 42.41   173.75 0.88 
-13 23 1  289.64  177.53 0.94 
-13 23 2  106.08  346.47 0.76 
-13 23 3  204.93  342.78 0.84 
-13 23 4  407.90  5.54   0.99 
-13 23 5  73.39   166.39 0.90 
-13 23 6  269.94  166.32 0.97 
-13 23 7  40.90   222.90 0.93 
-13 23 8  148.14  73.65  0.85 
-13 23 9  250.20  210.69 0.94 
-13 23 10 261.51  310.62 0.98 
-13 23 11 6.65    187.45 0.13 
-13 23 12 25.50   152.78 0.43 
-13 23 13 2.39    109.43 0.66 
-13 23 14 93.49   72.34  0.00 
-13 25 1  88.79   175.32 0.85 
-13 25 2  357.91  180.78 0.98 
-13 25 3  307.42  206.09 0.85 
-13 25 4  63.25   296.57 0.77 
-13 25 5  208.90  316.71 0.94 
-13 25 6  231.29  346.76 0.97 
-13 25 7  97.43   296.11 0.95 
-13 25 8  14.85   147.64 0.70 
-13 25 9  400.18  140.94 0.98 
-13 25 10 356.79  164.41 0.97 
-13 25 11 22.88   59.52  0.54 
-13 25 12 258.05  293.42 0.92 
-13 27 1  367.21  310.25 0.99 
-13 27 2  305.05  272.98 0.98 
-13 27 3  178.45  264.98 0.94 
-13 27 4  321.32  345.64 0.97 
-13 27 5  182.12  179.91 0.98 
-13 27 6  316.87  203.66 0.97 
-13 27 7  260.38  303.11 0.96 
-13 27 8  154.19  72.02  0.97 
-13 27 9  18.32   206.17 0.37 
-13 27 10 104.48  270.90 0.85 
-13 27 11 50.90   14.42  0.00 
-13 29 1  18.18   315.88 0.63 
-13 29 2  226.64  258.98 0.89 
-13 29 3  331.67  217.02 0.98 
-13 29 4  411.29  268.40 0.98 
-13 29 5  51.77   253.19 0.82 
-13 29 6  54.34   82.55  0.74 
-13 29 7  76.10   97.26  0.95 
-13 29 8  23.08   85.85  0.71 
-13 31 1  11.88   236.09 0.56 
-13 31 2  144.78  55.84  0.81 
-13 31 3  166.90  71.02  0.84 
-13 31 4  26.82   296.08 0.93 
-13 31 5  49.40   109.87 0.88 
-12 0  1  147.79  180.00 0.17 
-12 0  2  508.08  180.00 1.00 
-12 0  3  752.33  180.00 1.00 
-12 0  4  972.13  180.00 1.00 
-12 0  5  56.86   180.00 0.90 
-12 0  6  158.71  360.00 0.00 
-12 0  7  5.95    180.00 0.61 
-12 0  8  1274.89 0.00   1.00 
-12 0  9  0.26    0.00   0.05 
-12 0  10 102.04  0.00   0.26 
-12 0  11 606.85  0.00   1.00 
-12 0  12 707.35  0.00   1.00 
-12 0  13 579.68  0.00   1.00 
-12 0  14 694.53  360.00 1.00 
-12 0  15 470.55  180.00 1.00 
-12 0  16 137.52  180.00 0.98 
-12 0  17 39.31   0.00   0.30 
-12 0  18 7.63    0.00   0.05 
-12 0  19 612.32  180.00 1.00 
-12 0  20 55.07   0.00   0.00 
-12 2  1  472.14  246.26 0.83 
-12 2  2  245.94  48.43  0.91 
-12 2  3  325.08  89.71  0.86 
-12 2  4  620.29  263.53 0.97 
-12 2  5  808.87  299.87 0.98 
-12 2  6  430.58  329.28 0.96 
-12 2  7  655.18  354.73 0.92 
-12 2  8  397.66  160.82 0.89 
-12 2  9  421.62  338.27 0.97 
-12 2  10 478.86  313.64 0.96 
-12 2  11 525.68  336.17 0.98 
-12 2  12 809.08  334.98 0.99 
-12 2  13 745.94  335.07 0.97 
-12 2  14 520.69  284.60 0.97 
-12 2  15 363.81  115.45 0.91 
-12 2  16 73.38   100.40 0.63 
-12 2  17 100.90  356.67 0.77 
-12 2  18 139.23  210.32 0.74 
-12 2  19 501.10  201.45 0.96 
-12 2  20 130.71  184.98 0.00 
-12 4  1  155.29  49.79  0.32 
-12 4  2  587.25  184.78 0.53 
-12 4  3  890.19  28.65  0.97 
-12 4  4  199.89  6.94   0.71 
-12 4  5  169.93  301.96 0.91 
-12 4  6  326.31  221.86 0.89 
-12 4  7  328.99  243.14 0.97 
-12 4  8  711.71  203.40 0.99 
-12 4  9  422.44  280.39 0.97 
-12 4  10 795.78  213.94 0.99 
-12 4  11 112.13  294.07 0.77 
-12 4  12 773.88  36.56  0.98 
-12 4  13 745.66  316.25 0.98 
-12 4  14 228.88  1.91   0.97 
-12 4  15 166.47  184.53 0.65 
-12 4  16 188.61  161.66 0.90 
-12 4  17 76.64   22.01  0.44 
-12 4  18 191.95  24.56  0.81 
-12 4  19 99.80   74.26  0.70 
-12 6  1  609.90  340.33 0.94 
-12 6  2  166.18  316.88 0.54 
-12 6  3  199.50  80.71  0.42 
-12 6  4  1029.94 241.11 0.97 
-12 6  5  82.18   206.82 0.83 
-12 6  6  3.87    314.15 0.29 
-12 6  7  441.82  41.99  0.98 
-12 6  8  246.98  350.94 0.97 
-12 6  9  220.59  207.08 0.95 
-12 6  10 501.35  284.35 0.98 
-12 6  11 446.72  268.65 0.95 
-12 6  12 448.36  116.44 0.98 
-12 6  13 30.80   343.17 0.43 
-12 6  14 616.61  296.45 0.99 
-12 6  15 79.26   134.44 0.68 
-12 6  16 79.16   110.24 0.93 
-12 6  17 214.57  138.26 0.90 
-12 6  18 161.01  355.53 0.90 
-12 6  19 172.25  326.25 0.77 
-12 8  1  697.72  24.29  0.74 
-12 8  2  175.43  27.56  0.51 
-12 8  3  348.32  322.51 0.91 
-12 8  4  438.75  216.73 0.93 
-12 8  5  67.79   288.93 0.94 
-12 8  6  304.08  322.88 0.94 
-12 8  7  466.83  22.93  0.98 
-12 8  8  389.21  226.27 0.92 
-12 8  9  229.62  60.80  0.74 
-12 8  10 231.17  176.22 0.97 
-12 8  11 161.85  131.41 0.95 
-12 8  12 590.09  355.01 0.99 
-12 8  13 29.20   271.84 0.44 
-12 8  14 75.05   251.06 0.78 
-12 8  15 162.04  357.63 0.90 
-12 8  16 222.25  170.22 0.88 
-12 8  17 467.84  126.78 0.97 
-12 8  18 69.55   359.70 0.39 
-12 8  19 82.54   333.08 0.51 
-12 10 1  221.71  217.59 0.93 
-12 10 2  313.75  241.98 0.82 
-12 10 3  317.20  82.30  0.94 
-12 10 4  288.24  7.26   0.91 
-12 10 5  665.47  304.35 0.98 
-12 10 6  98.80   293.73 0.65 
-12 10 7  478.38  137.36 0.92 
-12 10 8  83.43   343.81 0.74 
-12 10 9  248.55  45.07  0.99 
-12 10 10 36.98   302.63 0.61 
-12 10 11 166.45  269.50 0.83 
-12 10 12 359.33  8.90   0.98 
-12 10 13 822.89  79.94  0.99 
-12 10 14 197.70  69.37  0.95 
-12 10 15 94.13   31.59  0.87 
-12 10 16 193.31  277.83 0.95 
-12 10 17 135.57  269.45 0.67 
-12 10 18 83.30   154.62 0.88 
-12 10 19 265.79  146.24 0.83 
-12 12 1  1305.25 295.10 0.99 
-12 12 2  1250.22 322.21 0.99 
-12 12 3  175.55  337.66 0.43 
-12 12 4  177.12  58.94  0.91 
-12 12 5  201.69  81.59  0.90 
-12 12 6  277.19  15.95  0.87 
-12 12 7  100.73  22.82  0.64 
-12 12 8  14.40   308.11 0.91 
-12 12 9  519.15  256.38 0.98 
-12 12 10 267.64  129.84 0.89 
-12 12 11 85.57   249.90 0.72 
-12 12 12 551.48  167.57 0.98 
-12 12 13 180.85  173.65 0.90 
-12 12 14 38.09   178.72 0.80 
-12 12 15 304.58  355.69 0.88 
-12 12 16 127.68  26.63  0.57 
-12 12 17 261.91  28.51  0.95 
-12 12 18 93.03   348.29 0.85 
-12 14 1  687.78  54.83  0.98 
-12 14 2  434.06  190.14 0.91 
-12 14 3  596.06  167.03 0.96 
-12 14 4  444.76  135.05 0.95 
-12 14 5  523.87  320.96 0.95 
-12 14 6  406.64  356.46 0.93 
-12 14 7  246.79  323.96 0.95 
-12 14 8  687.52  338.37 0.98 
-12 14 9  12.42   275.37 0.95 
-12 14 10 209.99  112.62 0.92 
-12 14 11 95.05   237.66 0.82 
-12 14 12 172.58  27.28  0.94 
-12 14 13 362.03  26.27  0.98 
-12 14 14 30.52   323.91 0.83 
-12 14 15 74.47   135.55 0.69 
-12 14 16 18.28   227.98 0.87 
-12 14 17 136.32  110.26 0.90 
-12 14 18 96.95   180.76 0.80 
-12 16 1  795.10  174.50 0.98 
-12 16 2  431.89  92.99  0.90 
-12 16 3  332.09  34.03  0.98 
-12 16 4  950.34  2.34   0.99 
-12 16 5  205.61  31.33  0.58 
-12 16 6  160.32  213.95 0.87 
-12 16 7  220.06  218.30 0.96 
-12 16 8  226.37  196.70 0.94 
-12 16 9  119.55  268.54 0.71 
-12 16 10 402.52  262.37 0.94 
-12 16 11 218.45  309.86 0.95 
-12 16 12 116.36  61.27  0.63 
-12 16 13 157.64  355.47 0.93 
-12 16 14 156.30  1.96   0.84 
-12 16 15 162.92  93.61  0.86 
-12 16 16 65.19   130.94 0.80 
-12 16 17 84.01   199.21 0.63 
-12 18 1  348.83  310.68 0.93 
-12 18 2  43.93   125.51 0.76 
-12 18 3  224.41  227.39 0.89 
-12 18 4  246.97  40.49  0.98 
-12 18 5  538.73  36.90  0.99 
-12 18 6  510.32  171.39 0.98 
-12 18 7  146.68  327.49 0.83 
-12 18 8  239.87  28.31  0.96 
-12 18 9  331.18  220.17 0.96 
-12 18 10 91.04   128.41 0.92 
-12 18 11 284.97  131.82 0.98 
-12 18 12 126.81  13.26  0.89 
-12 18 13 83.64   75.63  0.72 
-12 18 14 330.23  137.19 0.98 
-12 18 15 93.14   124.79 0.82 
-12 18 16 141.24  296.12 0.84 
-12 20 1  206.45  270.52 0.95 
-12 20 2  411.58  322.57 0.97 
-12 20 3  475.65  342.81 0.96 
-12 20 4  246.95  112.37 0.85 
-12 20 5  309.01  245.38 0.85 
-12 20 6  116.05  279.95 0.84 
-12 20 7  281.45  63.50  0.95 
-12 20 8  366.21  22.35  0.89 
-12 20 9  87.94   144.35 0.84 
-12 20 10 210.37  135.13 0.98 
-12 20 11 104.18  179.96 0.78 
-12 20 12 212.07  354.85 0.95 
-12 20 13 311.60  343.18 0.98 
-12 20 14 76.02   319.92 0.86 
-12 20 15 92.80   318.10 0.74 
-12 22 1  382.57  205.86 0.96 
-12 22 2  560.34  199.14 0.96 
-12 22 3  425.01  329.75 0.95 
-12 22 4  338.12  325.42 0.98 
-12 22 5  29.53   350.47 0.13 
-12 22 6  711.85  176.05 0.99 
-12 22 7  234.28  304.97 0.98 
-12 22 8  161.77  336.11 0.97 
-12 22 9  167.83  265.29 0.95 
-12 22 10 337.59  313.71 0.96 
-12 22 11 69.77   331.57 0.68 
-12 22 12 34.83   24.81  0.49 
-12 22 13 17.99   191.84 0.34 
-12 22 14 3.33    48.92  0.59 
-12 24 1  85.64   166.86 0.78 
-12 24 2  67.58   259.35 0.39 
-12 24 3  221.74  122.47 0.91 
-12 24 4  50.26   6.51   0.64 
-12 24 5  36.86   276.63 0.91 
-12 24 6  26.07   238.16 0.87 
-12 24 7  23.79   95.74  0.63 
-12 24 8  49.74   22.29  0.37 
-12 24 9  6.34    91.27  0.25 
-12 24 10 255.86  331.11 0.96 
-12 24 11 57.07   248.79 0.73 
-12 24 12 201.45  219.71 0.98 
-12 24 13 3.31    150.45 0.75 
-12 26 1  550.39  251.26 0.99 
-12 26 2  445.39  259.43 0.98 
-12 26 3  40.94   316.52 0.83 
-12 26 4  165.97  122.31 0.93 
-12 26 5  460.75  127.34 0.98 
-12 26 6  301.90  12.79  0.96 
-12 26 7  133.82  344.68 0.96 
-12 26 8  117.74  126.82 0.84 
-12 26 9  89.40   132.02 0.89 
-12 26 10 21.84   43.96  0.76 
-12 26 11 17.91   212.05 0.85 
-12 26 12 45.48   160.72 0.71 
-12 28 1  47.77   47.81  0.79 
-12 28 2  87.25   162.58 0.96 
-12 28 3  170.02  217.59 0.89 
-12 28 4  87.76   322.19 0.91 
-12 28 5  132.69  185.62 0.98 
-12 28 6  11.72   160.89 0.76 
-12 28 7  58.04   336.54 0.91 
-12 28 8  201.51  315.25 0.93 
-12 28 9  121.80  259.40 0.95 
-12 28 10 11.31   232.10 0.44 
-12 30 1  4.49    54.31  0.36 
-12 30 2  195.48  294.94 0.87 
-12 30 3  136.68  173.12 0.89 
-12 30 4  396.07  221.84 0.98 
-12 30 5  142.62  117.83 0.92 
-12 30 6  212.15  297.65 0.89 
-12 30 7  5.24    157.48 0.31 
-12 32 1  157.17  7.01   0.90 
-12 32 2  8.89    63.27  0.36 
-12 32 3  3.88    161.40 0.19 
-11 1  1  743.55  122.17 0.94 
-11 1  2  20.81   44.70  0.10 
-11 1  3  163.12  327.11 0.29 
-11 1  4  25.35   357.26 0.77 
-11 1  5  420.29  352.99 0.94 
-11 1  6  111.25  249.43 0.66 
-11 1  7  56.55   51.60  0.94 
-11 1  8  118.25  110.26 0.94 
-11 1  9  412.65  162.45 0.97 
-11 1  10 455.96  335.15 0.93 
-11 1  11 421.60  347.55 0.94 
-11 1  12 538.78  306.80 0.98 
-11 1  13 507.63  290.70 0.90 
-11 1  14 44.18   4.93   0.54 
-11 1  15 688.93  145.73 0.99 
-11 1  16 343.75  259.35 0.96 
-11 1  17 27.74   196.38 0.18 
-11 1  18 128.35  195.53 0.87 
-11 1  19 359.91  140.12 0.96 
-11 1  20 98.57   335.12 0.32 
-11 3  1  165.25  67.46  0.41 
-11 3  2  145.50  170.18 0.78 
-11 3  3  66.29   90.87  0.96 
-11 3  4  699.79  303.04 0.98 
-11 3  5  468.85  324.30 0.94 
-11 3  6  313.00  344.28 0.96 
-11 3  7  228.94  259.53 0.90 
-11 3  8  155.28  233.22 0.80 
-11 3  9  422.64  86.18  0.95 
-11 3  10 939.41  144.08 0.99 
-11 3  11 182.51  69.85  0.98 
-11 3  12 34.18   140.14 0.50 
-11 3  13 23.04   46.41  0.53 
-11 3  14 434.49  167.62 0.95 
-11 3  15 172.44  161.67 0.83 
-11 3  16 206.18  137.69 0.73 
-11 3  17 205.16  171.28 0.84 
-11 3  18 176.24  144.93 0.75 
-11 3  19 222.11  109.34 0.85 
-11 3  20 142.37  26.16  0.59 
-11 5  1  505.35  335.44 0.00 
-11 5  2  275.82  326.58 0.00 
-11 5  3  94.64   163.12 0.58 
-11 5  4  27.51   204.15 0.53 
-11 5  5  380.89  98.75  0.93 
-11 5  6  454.43  126.43 0.95 
-11 5  7  161.32  9.32   0.95 
-11 5  8  271.66  222.55 0.86 
-11 5  9  1153.91 259.27 0.99 
-11 5  10 241.44  268.55 0.95 
-11 5  11 26.84   311.67 0.91 
-11 5  12 502.78  142.71 0.98 
-11 5  13 419.09  272.37 0.96 
-11 5  14 374.20  194.57 0.93 
-11 5  15 392.92  130.95 0.98 
-11 5  16 158.71  7.61   0.78 
-11 5  17 127.44  43.24  0.82 
-11 5  18 183.69  7.82   0.84 
-11 5  19 165.74  21.02  0.45 
-11 7  1  147.75  231.57 0.20 
-11 7  2  282.25  273.59 0.35 
-11 7  3  853.50  256.04 0.96 
-11 7  4  1072.89 203.72 0.98 
-11 7  5  597.03  23.91  0.80 
-11 7  6  56.15   305.32 0.34 
-11 7  7  179.21  10.19  0.93 
-11 7  8  744.14  221.36 0.97 
-11 7  9  443.39  59.88  0.98 
-11 7  10 794.65  22.54  0.98 
-11 7  11 707.39  332.77 0.99 
-11 7  12 651.38  316.41 0.99 
-11 7  13 23.03   284.25 0.59 
-11 7  14 514.77  300.83 0.99 
-11 7  15 189.33  269.29 0.67 
-11 7  16 312.79  193.20 0.99 
-11 7  17 419.78  89.29  0.98 
-11 7  18 223.00  62.01  0.81 
-11 7  19 68.05   148.91 0.82 
-11 9  1  831.26  179.60 0.97 
-11 9  2  185.77  221.96 0.91 
-11 9  3  627.28  216.61 0.97 
-11 9  4  434.02  23.96  0.92 
-11 9  5  667.95  49.65  0.96 
-11 9  6  1278.13 109.69 0.99 
-11 9  7  422.79  224.86 0.97 
-11 9  8  763.15  229.78 0.95 
-11 9  9  70.92   311.92 0.59 
-11 9  10 568.61  161.13 0.98 
-11 9  11 53.98   117.36 0.96 
-11 9  12 297.59  11.82  0.94 
-11 9  13 10.33   8.33   0.87 
-11 9  14 8.59    246.16 0.89 
-11 9  15 293.79  254.07 0.95 
-11 9  16 8.72    210.43 0.94 
-11 9  17 153.77  260.44 0.91 
-11 9  18 87.83   225.61 0.34 
-11 9  19 118.05  256.51 0.69 
-11 11 1  142.03  7.28   0.58 
-11 11 2  512.75  45.65  0.78 
-11 11 3  432.26  68.93  0.97 
-11 11 4  87.77   218.84 0.42 
-11 11 5  632.10  302.07 0.98 
-11 11 6  173.19  195.13 0.60 
-11 11 7  145.97  130.09 0.73 
-11 11 8  206.18  52.63  0.87 
-11 11 9  206.99  108.94 0.87 
-11 11 10 438.63  250.57 0.97 
-11 11 11 688.41  119.35 0.99 
-11 11 12 408.67  56.93  0.94 
-11 11 13 203.00  73.92  0.95 
-11 11 14 101.75  292.20 0.72 
-11 11 15 28.54   224.61 0.77 
-11 11 16 154.15  199.08 0.91 
-11 11 17 155.78  299.32 0.77 
-11 11 18 172.97  225.68 0.77 
-11 11 19 105.57  260.93 0.00 
-11 13 1  685.79  343.34 0.97 
-11 13 2  410.92  166.54 0.95 
-11 13 3  633.98  118.94 0.98 
-11 13 4  83.14   191.40 0.28 
-11 13 5  680.31  199.98 0.98 
-11 13 6  557.75  264.37 0.00 
-11 13 7  848.83  31.38  0.98 
-11 13 8  291.23  346.88 0.95 
-11 13 9  599.42  356.13 0.97 
-11 13 10 68.99   328.05 0.58 
-11 13 11 29.77   263.43 0.14 
-11 13 12 36.43   194.39 0.31 
-11 13 13 8.64    232.56 0.63 
-11 13 14 186.21  273.84 0.90 
-11 13 15 32.85   12.69  0.19 
-11 13 16 198.97  126.86 0.96 
-11 13 17 124.62  112.54 0.94 
-11 13 18 93.04   259.98 0.79 
-11 15 1  190.60  182.79 0.96 
-11 15 2  927.03  285.10 0.98 
-11 15 3  296.66  2.97   0.95 
-11 15 4  242.07  11.98  0.00 
-11 15 5  813.23  35.29  0.95 
-11 15 6  67.64   289.23 0.63 
-11 15 7  99.12   183.56 0.89 
-11 15 8  398.18  93.37  0.98 
-11 15 9  742.85  117.99 1.00 
-11 15 10 247.91  204.55 0.96 
-11 15 11 193.64  171.84 0.79 
-11 15 12 16.12   160.78 0.50 
-11 15 13 45.96   146.24 0.90 
-11 15 14 88.10   231.55 0.62 
-11 15 15 89.52   348.99 0.88 
-11 15 16 69.75   73.02  0.65 
-11 15 17 157.45  160.57 0.80 
-11 15 18 58.77   310.64 0.00 
-11 17 1  175.56  189.12 0.69 
-11 17 2  987.30  278.73 0.99 
-11 17 3  896.94  344.26 0.99 
-11 17 4  215.77  244.47 0.82 
-11 17 5  875.87  224.07 0.98 
-11 17 6  545.01  228.44 0.97 
-11 17 7  270.91  335.75 0.93 
-11 17 8  269.67  175.83 0.95 
-11 17 9  213.15  18.88  0.93 
-11 17 10 65.61   227.71 0.87 
-11 17 11 281.11  261.32 0.97 
-11 17 12 14.40   100.38 0.57 
-11 17 13 112.60  44.96  0.92 
-11 17 14 67.22   165.92 0.45 
-11 17 15 414.47  112.36 0.96 
-11 17 16 34.87   117.03 0.43 
-11 17 17 41.26   174.18 0.83 
-11 19 1  433.28  188.19 0.98 
-11 19 2  332.74  316.80 0.94 
-11 19 3  709.90  313.41 0.98 
-11 19 4  278.02  72.39  0.98 
-11 19 5  510.31  320.66 0.98 
-11 19 6  276.07  70.75  0.95 
-11 19 7  16.83   287.61 0.67 
-11 19 8  552.11  5.35   0.98 
-11 19 9  108.95  296.62 0.91 
-11 19 10 298.19  147.39 0.96 
-11 19 11 2.73    277.28 0.73 
-11 19 12 162.51  309.82 0.91 
-11 19 13 17.38   20.39  0.67 
-11 19 14 154.87  137.35 0.94 
-11 19 15 154.57  159.59 0.90 
-11 19 16 170.50  269.61 0.89 
-11 21 1  372.92  313.56 0.85 
-11 21 2  154.28  114.43 0.87 
-11 21 3  108.76  146.05 0.72 
-11 21 4  458.79  327.10 0.95 
-11 21 5  351.67  15.50  0.97 
-11 21 6  28.88   301.52 0.43 
-11 21 7  73.00   327.51 0.86 
-11 21 8  225.72  227.23 0.94 
-11 21 9  383.03  123.97 0.98 
-11 21 10 354.63  102.39 0.99 
-11 21 11 168.95  78.84  0.95 
-11 21 12 225.07  71.26  0.98 
-11 21 13 135.79  340.31 0.94 
-11 21 14 105.56  317.78 0.84 
-11 21 15 56.85   141.10 0.52 
-11 23 1  655.92  248.14 0.95 
-11 23 2  342.29  85.10  0.97 
-11 23 3  420.21  59.35  0.98 
-11 23 4  101.51  70.75  0.62 
-11 23 5  274.62  20.38  0.93 
-11 23 6  8.17    48.80  0.80 
-11 23 7  101.31  329.52 0.88 
-11 23 8  18.10   14.88  0.79 
-11 23 9  255.59  199.71 0.95 
-11 23 10 100.01  273.90 0.76 
-11 23 11 0.55    117.27 0.79 
-11 23 12 328.17  192.70 0.98 
-11 23 13 8.64    319.15 0.67 
-11 23 14 20.62   53.30  0.25 
-11 25 1  155.93  282.42 0.94 
-11 25 2  250.99  285.02 0.97 
-11 25 3  97.45   84.29  0.70 
-11 25 4  222.78  355.62 0.98 
-11 25 5  281.66  13.64  0.97 
-11 25 6  26.23   63.38  0.84 
-11 25 7  247.71  199.29 0.94 
-11 25 8  165.83  186.96 0.96 
-11 25 9  15.53   337.49 0.65 
-11 25 10 202.87  345.68 0.96 
-11 25 11 29.76   44.81  0.81 
-11 25 12 50.52   90.09  0.20 
-11 25 13 54.37   24.36  0.75 
-11 27 1  13.39   1.51   0.25 
-11 27 2  291.39  2.38   0.98 
-11 27 3  235.27  355.83 0.98 
-11 27 4  564.91  168.40 0.99 
-11 27 5  433.56  123.12 0.99 
-11 27 6  249.68  358.10 0.96 
-11 27 7  172.08  30.20  0.97 
-11 27 8  129.98  89.87  0.90 
-11 27 9  51.50   80.55  0.79 
-11 27 10 253.44  329.70 0.95 
-11 27 11 8.09    109.41 0.41 
-11 29 1  164.47  281.02 0.90 
-11 29 2  169.07  200.12 0.96 
-11 29 3  158.09  73.05  0.80 
-11 29 4  173.69  65.37  0.97 
-11 29 5  224.58  104.75 0.95 
-11 29 6  42.33   81.26  0.75 
-11 29 7  222.04  70.73  0.95 
-11 29 8  0.68    283.44 0.19 
-11 29 9  45.23   264.12 0.39 
-11 31 1  251.89  267.47 0.98 
-11 31 2  243.45  262.35 0.92 
-11 31 3  243.42  268.43 0.98 
-11 31 4  61.18   1.32   0.77 
-11 31 5  67.98   3.60   0.95 
-11 31 6  0.39    177.51 0.66 
-10 0  1  1139.13 0.00   1.00 
-10 0  2  1498.63 0.00   1.00 
-10 0  3  102.84  180.00 0.26 
-10 0  4  79.83   360.00 0.80 
-10 0  5  1265.58 360.00 1.00 
-10 0  6  62.53   0.00   0.74 
-10 0  7  355.01  360.00 0.98 
-10 0  8  143.81  180.00 0.85 
-10 0  9  93.03   360.00 0.50 
-10 0  10 638.15  0.00   1.00 
-10 0  11 626.26  0.00   0.98 
-10 0  12 1421.25 0.00   0.00 
-10 0  13 156.33  360.00 0.99 
-10 0  14 544.36  180.00 1.00 
-10 0  15 32.87   0.00   0.81 
-10 0  16 96.10   360.00 0.56 
-10 0  17 113.74  180.00 0.85 
-10 0  18 83.18   0.00   0.29 
-10 0  19 130.99  0.00   0.67 
-10 0  20 92.85   0.00   0.82 
-10 2  1  1373.95 274.80 0.98 
-10 2  2  477.17  171.53 0.94 
-10 2  3  221.47  127.16 0.92 
-10 2  4  77.64   291.84 0.67 
-10 2  5  383.54  234.35 0.88 
-10 2  6  547.95  296.72 0.93 
-10 2  7  379.54  61.01  0.84 
-10 2  8  288.53  146.08 0.91 
-10 2  9  126.80  252.20 0.55 
-10 2  10 484.56  67.69  0.98 
-10 2  11 740.65  18.70  0.98 
-10 2  12 100.42  275.03 0.72 
-10 2  13 700.39  93.11  0.99 
-10 2  14 108.97  171.29 0.62 
-10 2  15 54.74   277.86 0.92 
-10 2  16 312.87  286.68 0.98 
-10 2  17 47.63   23.36  0.83 
-10 2  18 146.70  92.81  0.71 
-10 2  19 268.11  116.54 0.79 
-10 2  20 55.24   151.23 0.21 
-10 4  1  800.32  356.18 0.24 
-10 4  2  589.33  296.89 0.38 
-10 4  3  426.03  75.31  0.96 
-10 4  4  632.50  229.62 0.92 
-10 4  5  298.19  99.73  0.95 
-10 4  6  276.00  91.59  0.98 
-10 4  7  501.92  71.74  0.97 
-10 4  8  218.26  8.51   0.88 
-10 4  9  208.97  295.65 0.88 
-10 4  10 809.56  159.83 0.98 
-10 4  11 1349.67 134.29 1.00 
-10 4  12 698.25  156.22 0.99 
-10 4  13 84.97   169.51 0.81 
-10 4  14 645.55  182.30 0.94 
-10 4  15 56.77   207.80 0.64 
-10 4  16 114.40  39.80  0.43 
-10 4  17 121.36  226.23 0.93 
-10 4  18 130.00  305.91 0.71 
-10 4  19 156.20  296.46 0.71 
-10 4  20 191.04  118.25 0.70 
-10 6  1  153.59  221.90 0.15 
-10 6  2  137.71  133.59 0.22 
-10 6  3  174.14  305.19 0.46 
-10 6  4  62.81   37.43  0.76 
-10 6  5  799.74  62.65  0.98 
-10 6  6  40.02   66.62  0.07 
-10 6  7  75.24   291.88 0.61 
-10 6  8  208.51  318.88 0.75 
-10 6  9  475.87  162.03 0.89 
-10 6  10 721.15  2.95   0.98 
-10 6  11 525.25  73.91  0.97 
-10 6  12 305.61  315.93 0.95 
-10 6  13 670.88  271.11 0.99 
-10 6  14 272.01  268.29 0.96 
-10 6  15 246.63  161.15 0.98 
-10 6  16 68.94   230.25 0.55 
-10 6  17 539.70  32.55  0.99 
-10 6  18 138.47  24.76  0.85 
-10 6  19 134.67  46.78  0.79 
-10 8  1  480.59  29.68  0.96 
-10 8  2  737.95  329.89 0.96 
-10 8  3  1090.46 190.73 0.99 
-10 8  4  45.87   159.96 0.18 
-10 8  5  373.98  284.12 0.96 
-10 8  6  705.31  105.86 0.99 
-10 8  7  378.14  168.33 0.98 
-10 8  8  385.14  156.72 0.96 
-10 8  9  939.42  52.26  0.98 
-10 8  10 172.22  3.81   0.97 
-10 8  11 1044.21 6.22   0.99 
-10 8  12 24.63   213.11 0.78 
-10 8  13 181.21  163.51 0.90 
-10 8  14 43.72   176.28 0.64 
-10 8  15 132.50  199.77 0.83 
-10 8  16 377.44  181.59 0.98 
-10 8  17 398.08  288.01 0.96 
-10 8  18 234.39  204.82 0.91 
-10 8  19 47.63   216.65 0.85 
-10 10 1  18.67   322.24 0.53 
-10 10 2  122.30  270.91 0.53 
-10 10 3  607.79  56.27  0.95 
-10 10 4  825.25  20.79  0.97 
-10 10 5  431.38  102.63 0.96 
-10 10 6  112.98  54.31  0.43 
-10 10 7  1204.22 311.31 0.99 
-10 10 8  839.63  328.16 0.99 
-10 10 9  389.09  214.54 0.98 
-10 10 10 317.77  160.31 0.97 
-10 10 11 23.82   47.70  0.35 
-10 10 12 541.70  300.58 0.97 
-10 10 13 548.21  220.28 0.88 
-10 10 14 395.20  273.58 0.98 
-10 10 15 29.61   50.33  0.88 
-10 10 16 63.83   238.72 0.87 
-10 10 17 124.79  339.66 0.56 
-10 10 18 207.76  30.94  0.60 
-10 10 19 493.33  333.26 0.94 
-10 12 1  547.82  110.45 0.89 
-10 12 2  108.50  86.62  0.81 
-10 12 3  228.60  239.58 0.70 
-10 12 4  126.22  119.94 0.52 
-10 12 5  631.19  224.57 0.97 
-10 12 6  239.27  220.32 0.97 
-10 12 7  217.81  115.65 0.93 
-10 12 8  209.90  223.09 0.82 
-10 12 9  107.57  49.02  0.92 
-10 12 10 375.54  347.34 0.90 
-10 12 11 310.51  90.01  0.96 
-10 12 12 57.50   104.69 0.44 
-10 12 13 353.64  22.34  0.94 
-10 12 14 566.08  291.35 0.99 
-10 12 15 132.75  163.38 0.50 
-10 12 16 466.71  129.00 0.98 
-10 12 17 131.21  217.63 0.77 
-10 12 18 94.42   233.91 0.84 
-10 14 1  474.46  158.14 0.97 
-10 14 2  1082.82 177.89 0.99 
-10 14 3  367.09  173.68 0.95 
-10 14 4  623.54  232.42 0.97 
-10 14 5  348.79  181.95 0.95 
-10 14 6  491.97  16.68  0.96 
-10 14 7  445.39  62.60  0.92 
-10 14 8  432.92  136.76 0.98 
-10 14 9  148.34  137.07 0.95 
-10 14 10 644.57  214.82 0.99 
-10 14 11 205.43  49.41  0.88 
-10 14 12 360.30  102.13 0.97 
-10 14 13 37.10   77.44  0.69 
-10 14 14 56.17   355.57 0.87 
-10 14 15 66.88   299.04 0.82 
-10 14 16 181.23  54.92  0.79 
-10 14 17 148.91  28.11  0.59 
-10 14 18 190.08  349.25 0.86 
-10 16 1  931.76  348.95 0.94 
-10 16 2  724.27  311.90 0.94 
-10 16 3  1013.47 69.63  0.99 
-10 16 4  586.29  231.88 0.96 
-10 16 5  336.99  294.53 0.97 
-10 16 6  549.88  214.61 0.97 
-10 16 7  507.13  168.85 0.98 
-10 16 8  551.15  95.79  0.98 
-10 16 9  17.71   75.53  0.17 
-10 16 10 218.16  257.52 0.96 
-10 16 11 198.02  141.88 0.96 
-10 16 12 187.87  147.25 0.95 
-10 16 13 117.01  272.68 0.92 
-10 16 14 206.37  255.68 0.93 
-10 16 15 159.95  118.27 0.91 
-10 16 16 67.57   95.14  0.48 
-10 16 17 139.18  226.55 0.77 
-10 18 1  572.78  135.10 0.85 
-10 18 2  559.93  294.38 0.86 
-10 18 3  485.98  4.59   0.96 
-10 18 4  304.59  243.91 0.93 
-10 18 5  934.07  271.86 0.99 
-10 18 6  163.72  23.00  0.97 
-10 18 7  262.34  242.06 0.78 
-10 18 8  471.20  228.69 0.95 
-10 18 9  170.92  205.25 0.71 
-10 18 10 391.10  117.28 0.96 
-10 18 11 51.24   140.74 0.95 
-10 18 12 33.60   354.87 0.79 
-10 18 13 5.29    290.11 0.71 
-10 18 14 252.58  103.39 0.97 
-10 18 15 404.23  105.99 0.99 
-10 18 16 124.70  80.16  0.84 
-10 18 17 117.22  56.46  0.56 
-10 20 1  518.17  185.87 0.99 
-10 20 2  288.50  47.03  0.98 
-10 20 3  370.30  97.30  0.98 
-10 20 4  10.70   196.29 0.48 
-10 20 5  112.24  186.95 0.82 
-10 20 6  138.49  17.12  0.34 
-10 20 7  99.05   300.37 0.92 
-10 20 8  54.48   62.45  0.94 
-10 20 9  642.66  120.32 0.99 
-10 20 10 109.20  176.37 0.90 
-10 20 11 17.98   273.06 0.95 
-10 20 12 116.11  253.33 0.87 
-10 20 13 92.15   252.73 0.80 
-10 20 14 310.17  161.22 0.99 
-10 20 15 48.75   158.64 0.28 
-10 20 16 266.52  315.08 0.93 
-10 22 1  204.86  110.32 0.80 
-10 22 2  192.94  76.86  0.95 
-10 22 3  265.48  56.06  0.91 
-10 22 4  18.59   125.27 0.18 
-10 22 5  610.47  93.71  0.99 
-10 22 6  304.73  223.03 0.98 
-10 22 7  113.06  13.55  0.60 
-10 22 8  74.94   146.64 0.93 
-10 22 9  149.50  83.16  0.97 
-10 22 10 186.25  77.48  0.96 
-10 22 11 149.77  88.46  0.94 
-10 22 12 135.41  141.96 0.97 
-10 22 13 180.60  67.09  0.96 
-10 22 14 80.72   7.59   0.66 
-10 22 15 38.94   43.95  0.32 
-10 24 1  79.11   116.80 0.70 
-10 24 2  50.62   354.35 0.32 
-10 24 3  14.04   63.50  0.52 
-10 24 4  248.90  42.68  0.93 
-10 24 5  282.93  101.39 0.95 
-10 24 6  326.07  88.67  0.98 
-10 24 7  10.04   231.16 0.28 
-10 24 8  294.58  184.74 0.98 
-10 24 9  336.74  274.21 0.97 
-10 24 10 42.21   331.46 0.56 
-10 24 11 231.94  210.66 0.91 
-10 24 12 93.87   67.30  0.82 
-10 24 13 255.62  358.52 0.98 
-10 24 14 39.29   281.57 0.76 
-10 26 1  131.21  204.52 0.93 
-10 26 2  371.83  180.73 0.97 
-10 26 3  335.66  92.30  0.97 
-10 26 4  211.56  56.30  0.89 
-10 26 5  140.55  354.39 0.95 
-10 26 6  224.70  267.19 0.98 
-10 26 7  181.78  136.33 0.94 
-10 26 8  265.26  155.67 0.98 
-10 26 9  87.79   230.62 0.78 
-10 26 10 110.53  269.28 0.94 
-10 26 11 17.45   128.89 0.34 
-10 26 12 267.82  13.52  0.98 
-10 28 1  132.93  322.94 0.94 
-10 28 2  4.00    127.79 0.22 
-10 28 3  91.19   301.75 0.92 
-10 28 4  314.36  194.89 0.97 
-10 28 5  286.19  106.09 0.97 
-10 28 6  0.40    302.30 0.63 
-10 28 7  94.49   277.21 0.91 
-10 28 8  56.09   349.33 0.68 
-10 28 9  109.68  96.48  0.86 
-10 28 10 180.42  84.11  0.81 
-10 30 1  373.35  212.97 0.98 
-10 30 2  43.64   161.27 0.74 
-10 30 3  248.21  286.00 0.97 
-10 30 4  282.21  343.52 0.97 
-10 30 5  156.51  309.51 0.94 
-10 30 6  37.48   27.18  0.73 
-10 30 7  190.04  2.52   0.79 
-10 30 8  52.21   269.97 0.79 
-10 32 1  77.54   153.77 0.74 
-10 32 2  40.22   26.65  0.79 
-10 32 3  16.99   12.94  0.20 
-10 32 4  450.98  76.77  0.99 
-10 32 5  104.58  69.27  0.93 
-9  1  1  259.88  302.57 0.57 
-9  1  2  4.67    204.78 0.79 
-9  1  3  679.76  149.85 0.95 
-9  1  4  676.34  228.34 0.84 
-9  1  5  941.83  311.30 0.98 
-9  1  6  58.18   278.12 0.22 
-9  1  7  429.04  332.34 0.93 
-9  1  8  131.96  136.83 0.51 
-9  1  9  514.16  5.83   0.95 
-9  1  10 110.60  11.06  0.80 
-9  1  11 68.57   182.25 0.51 
-9  1  12 149.75  359.16 0.84 
-9  1  13 688.88  179.15 0.99 
-9  1  14 639.51  238.07 0.99 
-9  1  15 46.66   308.52 0.29 
-9  1  16 320.27  148.91 0.97 
-9  1  17 202.51  16.12  0.87 
-9  1  18 137.07  348.84 0.74 
-9  1  19 88.28   329.97 0.40 
-9  1  20 116.50  299.15 0.43 
-9  3  1  178.28  234.91 0.12 
-9  3  2  1134.16 239.29 0.41 
-9  3  3  1009.84 52.85  0.96 
-9  3  4  485.85  203.49 0.95 
-9  3  5  567.39  216.95 0.96 
-9  3  6  268.28  260.18 0.97 
-9  3  7  147.90  323.98 0.80 
-9  3  8  478.92  339.40 0.96 
-9  3  9  684.76  306.79 0.99 
-9  3  10 292.34  303.53 0.96 
-9  3  11 467.63  207.55 0.98 
-9  3  12 170.06  204.84 0.92 
-9  3  13 576.00  172.85 0.99 
-9  3  14 401.99  216.37 0.96 
-9  3  15 29.86   332.81 0.92 
-9  3  16 258.03  11.48  0.95 
-9  3  17 142.90  1.08   0.89 
-9  3  18 114.05  294.23 0.76 
-9  3  19 104.63  262.35 0.86 
-9  3  20 129.86  186.24 0.73 
-9  5  1  598.85  160.11 0.96 
-9  5  2  141.75  177.21 0.12 
-9  5  3  83.78   243.51 0.43 
-9  5  4  262.92  140.99 0.87 
-9  5  5  399.50  171.59 0.95 
-9  5  6  340.85  213.30 0.93 
-9  5  7  404.46  163.76 0.90 
-9  5  8  266.18  10.13  0.97 
-9  5  9  30.30   292.16 0.49 
-9  5  10 572.58  95.38  0.99 
-9  5  11 948.68  142.90 0.99 
-9  5  12 432.01  267.33 0.97 
-9  5  13 505.94  222.44 0.97 
-9  5  14 361.21  297.48 0.92 
-9  5  15 49.07   19.68  0.70 
-9  5  16 101.49  342.08 0.89 
-9  5  17 329.58  24.21  0.77 
-9  5  18 104.20  25.73  0.85 
-9  5  19 243.72  79.13  0.66 
-9  5  20 124.52  116.94 0.46 
-9  7  1  1174.98 4.24   0.97 
-9  7  2  42.06   253.84 0.69 
-9  7  3  257.81  170.72 0.85 
-9  7  4  695.62  69.06  0.96 
-9  7  5  11.02   145.77 0.42 
-9  7  6  647.00  119.18 0.97 
-9  7  7  126.95  11.22  0.64 
-9  7  8  7.29    183.75 0.59 
-9  7  9  535.43  99.06  0.99 
-9  7  10 1029.46 279.77 0.99 
-9  7  11 830.34  185.97 0.97 
-9  7  12 112.01  156.36 0.75 
-9  7  13 72.20   267.18 0.90 
-9  7  14 348.31  249.85 0.95 
-9  7  15 273.32  291.18 0.91 
-9  7  16 395.26  38.22  0.93 
-9  7  17 397.54  11.87  0.93 
-9  7  18 220.84  148.60 0.81 
-9  7  19 403.47  320.40 0.93 
-9  9  1  1002.60 14.98  0.98 
-9  9  2  16.41   201.28 0.48 
-9  9  3  252.40  178.01 0.94 
-9  9  4  833.06  311.49 0.95 
-9  9  5  525.96  231.03 0.95 
-9  9  6  963.36  250.55 0.99 
-9  9  7  925.38  215.27 0.98 
-9  9  8  43.36   172.88 0.25 
-9  9  9  148.41  156.24 0.90 
-9  9  10 1011.67 77.92  0.99 
-9  9  11 120.12  6.11   0.94 
-9  9  12 137.01  212.51 0.83 
-9  9  13 324.82  168.22 0.96 
-9  9  14 186.11  111.68 0.96 
-9  9  15 253.81  108.54 0.97 
-9  9  16 234.56  74.53  0.89 
-9  9  17 336.38  34.69  0.97 
-9  9  18 87.19   29.05  0.86 
-9  9  19 87.15   7.02   0.44 
-9  11 1  36.86   239.81 0.46 
-9  11 2  341.95  65.19  0.91 
-9  11 3  583.49  159.83 0.97 
-9  11 4  52.51   256.35 0.56 
-9  11 5  265.35  201.61 0.95 
-9  11 6  672.99  152.83 0.98 
-9  11 7  383.12  70.93  0.93 
-9  11 8  314.96  316.00 0.79 
-9  11 9  147.88  36.32  0.96 
-9  11 10 84.57   354.63 0.74 
-9  11 11 208.55  237.16 0.96 
-9  11 12 216.60  284.60 0.85 
-9  11 13 23.36   287.71 0.17 
-9  11 14 354.08  263.01 0.94 
-9  11 15 259.76  146.51 0.86 
-9  11 16 98.54   291.76 0.80 
-9  11 17 89.96   337.05 0.85 
-9  11 18 134.48  350.61 0.84 
-9  11 19 136.05  6.74   0.89 
-9  13 1  491.09  59.77  0.97 
-9  13 2  127.93  64.33  0.95 
-9  13 3  375.58  89.34  0.92 
-9  13 4  936.64  139.59 0.99 
-9  13 5  234.68  151.13 0.94 
-9  13 6  584.77  294.79 0.96 
-9  13 7  355.99  209.35 0.95 
-9  13 8  329.30  167.15 0.93 
-9  13 9  390.71  156.22 0.96 
-9  13 10 547.46  171.70 0.97 
-9  13 11 465.93  36.77  0.95 
-9  13 12 82.79   146.91 0.40 
-9  13 13 98.99   352.92 0.88 
-9  13 14 36.71   335.58 0.40 
-9  13 15 88.94   136.44 0.89 
-9  13 16 95.90   114.66 0.85 
-9  13 17 194.24  276.18 0.95 
-9  13 18 222.19  260.62 0.88 
-9  15 1  203.00  132.25 0.93 
-9  15 2  24.18   338.91 0.40 
-9  15 3  33.16   340.20 0.70 
-9  15 4  406.22  315.47 0.97 
-9  15 5  945.06  317.84 0.98 
-9  15 6  438.67  22.06  0.95 
-9  15 7  108.23  330.35 0.95 
-9  15 8  384.86  264.97 0.91 
-9  15 9  669.40  249.05 0.99 
-9  15 10 286.35  358.67 0.93 
-9  15 11 12.94   268.80 0.79 
-9  15 12 141.19  105.22 0.97 
-9  15 13 9.09    198.69 0.69 
-9  15 14 312.46  237.73 0.96 
-9  15 15 139.46  195.11 0.69 
-9  15 16 67.42   269.08 0.45 
-9  15 17 91.22   92.25  0.71 
-9  15 18 112.26  128.78 0.84 
-9  17 1  176.69  68.48  0.92 
-9  17 2  890.76  82.09  0.97 
-9  17 3  790.30  48.26  0.98 
-9  17 4  570.86  311.63 0.97 
-9  17 5  867.90  50.80  0.98 
-9  17 6  559.35  109.05 0.98 
-9  17 7  596.32  150.47 0.99 
-9  17 8  284.64  66.59  0.94 
-9  17 9  428.59  46.95  0.94 
-9  17 10 530.66  297.94 0.96 
-9  17 11 80.41   256.57 0.84 
-9  17 12 1.43    299.85 0.56 
-9  17 13 122.56  341.12 0.96 
-9  17 14 353.99  61.36  0.98 
-9  17 15 202.88  31.51  0.81 
-9  17 16 91.03   320.84 0.86 
-9  17 17 233.54  256.87 0.94 
-9  19 1  333.88  121.82 0.88 
-9  19 2  549.56  28.36  0.97 
-9  19 3  527.08  232.54 0.96 
-9  19 4  816.46  243.63 0.98 
-9  19 5  689.10  58.90  0.99 
-9  19 6  237.30  355.40 0.97 
-9  19 7  134.35  350.47 0.92 
-9  19 8  275.33  299.72 0.95 
-9  19 9  208.67  112.53 0.93 
-9  19 10 108.71  114.31 0.95 
-9  19 11 58.09   102.28 0.81 
-9  19 12 41.22   325.35 0.75 
-9  19 13 179.30  308.33 0.84 
-9  19 14 185.52  179.48 0.92 
-9  19 15 178.74  199.42 0.90 
-9  19 16 50.50   280.24 0.38 
-9  21 1  327.93  221.97 0.94 
-9  21 2  253.96  161.72 0.90 
-9  21 3  414.95  150.21 0.94 
-9  21 4  538.45  323.52 0.97 
-9  21 5  36.42   110.48 0.64 
-9  21 6  247.58  290.52 0.93 
-9  21 7  95.70   130.02 0.62 
-9  21 8  360.31  175.28 0.96 
-9  21 9  136.62  178.88 0.97 
-9  21 10 309.62  346.06 0.95 
-9  21 11 167.22  335.27 0.97 
-9  21 12 232.29  304.49 0.95 
-9  21 13 240.81  276.74 0.94 
-9  21 14 160.06  213.75 0.88 
-9  21 15 109.26  7.29   0.68 
-9  23 1  23.18   84.06  0.05 
-9  23 2  522.13  298.79 0.96 
-9  23 3  484.40  268.52 0.97 
-9  23 4  239.24  218.96 0.80 
-9  23 5  179.03  247.73 0.70 
-9  23 6  462.18  270.25 0.97 
-9  23 7  202.13  309.45 0.92 
-9  23 8  282.66  114.69 0.97 
-9  23 9  32.51   357.66 0.73 
-9  23 10 138.71  139.78 0.75 
-9  23 11 120.41  243.02 0.89 
-9  23 12 190.14  182.21 0.87 
-9  23 13 43.78   211.50 0.54 
-9  23 14 300.23  215.06 0.97 
-9  25 1  296.56  110.82 0.97 
-9  25 2  455.41  121.16 0.98 
-9  25 3  436.20  37.36  0.99 
-9  25 4  152.72  308.22 0.96 
-9  25 5  183.80  212.19 0.89 
-9  25 6  4.71    290.90 0.58 
-9  25 7  234.38  232.31 0.92 
-9  25 8  326.95  158.04 0.96 
-9  25 9  186.34  273.91 0.92 
-9  25 10 7.90    233.69 0.53 
-9  25 11 200.57  274.01 0.95 
-9  25 12 38.83   323.33 0.51 
-9  25 13 67.16   131.23 0.72 
-9  27 1  280.55  296.95 0.96 
-9  27 2  234.43  193.43 0.97 
-9  27 3  452.68  191.51 0.99 
-9  27 4  431.22  212.37 0.99 
-9  27 5  206.84  283.03 0.96 
-9  27 6  165.07  257.96 0.92 
-9  27 7  136.33  182.61 0.95 
-9  27 8  210.09  149.52 0.94 
-9  27 9  143.05  283.86 0.97 
-9  27 10 324.62  178.37 0.98 
-9  27 11 108.38  89.65  0.83 
-9  27 12 22.91   41.96  0.66 
-9  29 1  99.99   296.19 0.92 
-9  29 2  40.34   221.57 0.44 
-9  29 3  151.53  280.73 0.97 
-9  29 4  322.46  228.80 0.98 
-9  29 5  204.19  208.01 0.96 
-9  29 6  61.95   297.31 0.85 
-9  29 7  176.60  261.03 0.97 
-9  29 8  143.85  320.62 0.87 
-9  29 9  338.86  3.84   0.98 
-9  29 10 7.83    194.12 0.71 
-9  31 1  116.82  130.77 0.94 
-9  31 2  2.93    276.43 0.08 
-9  31 3  202.49  111.59 0.97 
-9  31 4  381.39  71.98  0.99 
-9  31 5  231.95  188.33 0.96 
-9  31 6  113.81  274.04 0.78 
-9  31 7  106.68  83.17  0.81 
-9  33 1  222.61  252.53 0.96 
-9  33 2  34.88   133.50 0.88 
-8  0  1  1132.89 0.00   1.00 
-8  0  2  1488.60 0.00   1.00 
-8  0  3  56.48   0.00   0.24 
-8  0  4  1078.73 0.00   1.00 
-8  0  5  47.41   180.00 0.04 
-8  0  6  648.53  180.00 1.00 
-8  0  7  100.31  0.00   0.77 
-8  0  8  847.16  180.00 1.00 
-8  0  9  22.11   0.00   0.35 
-8  0  10 626.70  180.00 1.00 
-8  0  11 633.64  180.00 1.00 
-8  0  12 524.83  180.00 0.00 
-8  0  13 899.54  180.00 1.00 
-8  0  14 49.71   0.00   0.80 
-8  0  15 68.55   180.00 0.99 
-8  0  16 221.22  0.00   1.00 
-8  0  17 799.18  0.00   1.00 
-8  0  18 104.90  0.00   0.85 
-8  0  19 77.80   180.00 0.91 
-8  0  20 40.12   0.00   0.12 
-8  2  1  695.70  23.88  0.22 
-8  2  2  76.63   337.34 0.85 
-8  2  3  1199.49 350.19 0.98 
-8  2  4  1278.49 325.34 0.98 
-8  2  5  652.99  322.94 0.96 
-8  2  6  241.27  168.67 0.94 
-8  2  7  309.85  165.87 0.75 
-8  2  8  77.03   125.75 0.68 
-8  2  9  21.95   63.53  0.87 
-8  2  10 1120.59 214.46 0.99 
-8  2  11 1177.27 219.52 0.99 
-8  2  12 353.73  189.40 0.97 
-8  2  13 390.17  206.19 0.98 
-8  2  14 23.65   336.66 0.57 
-8  2  15 41.68   65.32  0.34 
-8  2  16 49.70   206.57 0.80 
-8  2  17 148.03  113.95 0.60 
-8  2  18 59.06   171.88 0.90 
-8  2  19 126.37  179.58 0.61 
-8  2  20 171.51  294.38 0.57 
-8  4  1  1465.90 21.29  0.98 
-8  4  2  21.49   212.33 0.86 
-8  4  3  204.79  284.72 0.60 
-8  4  4  238.87  233.76 0.79 
-8  4  5  200.08  276.76 0.85 
-8  4  6  277.44  122.65 0.82 
-8  4  7  113.58  147.31 0.86 
-8  4  8  66.69   132.25 0.79 
-8  4  9  68.72   276.64 0.47 
-8  4  10 1147.51 89.12  0.99 
-8  4  11 38.18   26.32  0.52 
-8  4  12 162.43  148.19 0.90 
-8  4  13 571.29  282.50 0.98 
-8  4  14 834.22  302.66 0.99 
-8  4  15 471.78  355.70 0.97 
-8  4  16 394.56  73.09  0.98 
-8  4  17 246.23  60.28  0.97 
-8  4  18 267.15  82.89  0.91 
-8  4  19 266.26  195.37 0.78 
-8  4  20 186.49  259.43 0.65 
-8  6  1  555.62  192.26 0.22 
-8  6  2  574.36  140.45 0.50 
-8  6  3  686.14  277.17 0.94 
-8  6  4  359.96  60.65  0.96 
-8  6  5  255.01  252.71 0.90 
-8  6  6  306.89  262.23 0.80 
-8  6  7  258.51  87.81  0.92 
-8  6  8  681.75  142.53 0.98 
-8  6  9  1311.93 129.82 0.99 
-8  6  10 301.56  191.34 0.92 
-8  6  11 453.79  169.46 0.96 
-8  6  12 495.36  205.75 0.95 
-8  6  13 235.37  208.77 0.96 
-8  6  14 15.46   94.22  0.77 
-8  6  15 512.89  338.75 0.98 
-8  6  16 410.06  329.41 0.97 
-8  6  17 336.73  7.90   0.94 
-8  6  18 72.60   289.21 0.24 
-8  6  19 364.77  292.49 0.95 
-8  6  20 166.82  248.82 0.56 
-8  8  1  625.96  283.65 0.96 
-8  8  2  1047.03 152.01 0.99 
-8  8  3  387.15  147.14 0.95 
-8  8  4  94.01   273.54 0.34 
-8  8  5  217.69  141.20 0.66 
-8  8  6  193.41  145.92 0.85 
-8  8  7  680.05  189.80 0.99 
-8  8  8  242.42  207.18 0.94 
-8  8  9  34.38   98.01  0.71 
-8  8  10 268.22  236.00 0.95 
-8  8  11 535.81  290.49 0.99 
-8  8  12 997.21  244.55 0.99 
-8  8  13 117.89  236.15 0.73 
-8  8  14 223.12  31.49  0.95 
-8  8  15 187.71  350.91 0.95 
-8  8  16 418.34  32.24  0.96 
-8  8  17 33.57   293.77 0.89 
-8  8  18 168.47  296.22 0.91 
-8  8  19 148.66  5.66   0.64 
-8  10 1  728.62  326.22 0.97 
-8  10 2  814.14  120.66 0.95 
-8  10 3  476.12  5.60   0.86 
-8  10 4  1298.36 4.64   0.98 
-8  10 5  53.09   141.39 0.76 
-8  10 6  263.16  335.21 0.90 
-8  10 7  669.19  86.40  0.97 
-8  10 8  117.35  99.30  0.93 
-8  10 9  321.67  72.39  0.93 
-8  10 10 611.49  133.19 0.97 
-8  10 11 368.45  203.47 0.97 
-8  10 12 189.09  120.08 0.97 
-8  10 13 294.33  198.40 0.76 
-8  10 14 23.51   167.84 0.93 
-8  10 15 309.19  169.69 0.97 
-8  10 16 174.34  224.05 0.74 
-8  10 17 169.52  72.16  0.75 
-8  10 18 154.57  201.60 0.65 
-8  10 19 168.45  207.44 0.72 
-8  12 1  280.37  5.20   0.69 
-8  12 2  598.00  340.67 0.98 
-8  12 3  322.18  335.68 0.82 
-8  12 4  374.86  350.70 0.94 
-8  12 5  280.25  163.06 0.68 
-8  12 6  185.73  164.00 0.90 
-8  12 7  53.66   134.29 0.61 
-8  12 8  1045.61 303.13 0.99 
-8  12 9  211.35  224.30 0.43 
-8  12 10 1101.96 115.82 0.99 
-8  12 11 349.23  234.69 0.94 
-8  12 12 372.69  0.26   0.94 
-8  12 13 60.44   49.00  0.77 
-8  12 14 48.51   302.28 0.52 
-8  12 15 102.65  94.62  0.90 
-8  12 16 172.35  28.97  0.87 
-8  12 17 47.11   288.59 0.84 
-8  12 18 71.27   211.79 0.45 
-8  12 19 130.25  6.86   0.61 
-8  14 1  29.82   262.10 0.74 
-8  14 2  453.77  340.72 0.91 
-8  14 3  245.75  268.93 0.95 
-8  14 4  466.58  308.32 0.93 
-8  14 5  457.01  356.27 0.98 
-8  14 6  72.27   322.65 0.61 
-8  14 7  572.40  233.48 0.97 
-8  14 8  687.29  192.05 0.99 
-8  14 9  272.50  202.64 0.98 
-8  14 10 547.16  289.37 0.98 
-8  14 11 21.11   100.85 0.50 
-8  14 12 31.72   73.21  0.70 
-8  14 13 317.80  233.77 0.95 
-8  14 14 226.38  135.45 0.87 
-8  14 15 351.11  116.44 0.94 
-8  14 16 186.23  252.37 0.81 
-8  14 17 143.70  219.43 0.56 
-8  14 18 129.83  49.78  0.79 
-8  16 1  111.44  12.53  0.47 
-8  16 2  483.33  357.23 0.98 
-8  16 3  81.98   262.89 0.93 
-8  16 4  795.01  353.49 0.98 
-8  16 5  669.84  60.65  0.97 
-8  16 6  452.22  40.55  0.97 
-8  16 7  238.69  53.36  0.98 
-8  16 8  357.02  286.64 0.97 
-8  16 9  131.90  171.93 0.91 
-8  16 10 368.46  76.93  0.91 
-8  16 11 101.25  71.07  0.74 
-8  16 12 49.69   248.73 0.63 
-8  16 13 37.93   272.39 0.80 
-8  16 14 77.56   230.14 0.77 
-8  16 15 1.27    137.42 0.94 
-8  16 16 42.76   297.73 0.66 
-8  16 17 100.91  312.81 0.62 
-8  16 18 105.16  211.68 0.92 
-8  18 1  562.33  30.47  0.93 
-8  18 2  744.76  330.24 0.94 
-8  18 3  262.30  180.83 0.86 
-8  18 4  323.78  221.61 0.88 
-8  18 5  415.91  28.56  0.97 
-8  18 6  497.57  277.79 0.98 
-8  18 7  611.02  242.56 0.98 
-8  18 8  150.49  228.84 0.88 
-8  18 9  240.18  39.81  0.96 
-8  18 10 428.80  6.58   0.97 
-8  18 11 160.92  349.26 0.96 
-8  18 12 124.13  311.16 0.88 
-8  18 13 337.26  91.91  0.98 
-8  18 14 213.76  103.63 0.95 
-8  18 15 78.50   314.16 0.85 
-8  18 16 315.52  315.26 0.97 
-8  18 17 130.61  280.04 0.89 
-8  20 1  264.02  148.70 0.83 
-8  20 2  80.06   335.64 0.92 
-8  20 3  431.41  174.53 0.97 
-8  20 4  213.72  129.67 0.95 
-8  20 5  250.05  73.29  0.96 
-8  20 6  401.23  202.63 0.96 
-8  20 7  507.53  81.24  0.96 
-8  20 8  584.35  113.47 0.98 
-8  20 9  464.32  59.42  0.97 
-8  20 10 330.82  30.48  0.96 
-8  20 11 120.96  197.84 0.92 
-8  20 12 38.75   287.02 0.67 
-8  20 13 240.25  57.57  0.94 
-8  20 14 98.97   58.77  0.79 
-8  20 15 84.02   253.68 0.62 
-8  20 16 92.32   251.20 0.82 
-8  22 1  517.74  138.78 0.83 
-8  22 2  410.28  224.58 0.97 
-8  22 3  965.92  221.60 0.99 
-8  22 4  565.72  316.44 0.97 
-8  22 5  327.20  351.88 0.93 
-8  22 6  13.33   180.01 0.67 
-8  22 7  420.51  26.30  0.96 
-8  22 8  408.76  356.37 0.94 
-8  22 9  110.87  254.81 0.86 
-8  22 10 65.06   67.29  0.93 
-8  22 11 112.03  240.74 0.90 
-8  22 12 17.16   350.90 0.64 
-8  22 13 114.73  289.29 0.96 
-8  22 14 54.83   256.78 0.79 
-8  22 15 113.36  35.39  0.76 
-8  24 1  377.72  85.33  0.96 
-8  24 2  123.34  0.92   0.75 
-8  24 3  702.67  72.06  0.99 
-8  24 4  219.17  273.74 0.95 
-8  24 5  2.43    253.84 0.84 
-8  24 6  258.44  283.70 0.86 
-8  24 7  405.56  202.63 0.98 
-8  24 8  86.57   162.90 0.87 
-8  24 9  31.04   316.17 0.45 
-8  24 10 167.57  353.88 0.92 
-8  24 11 262.41  179.72 0.95 
-8  24 12 93.60   75.54  0.81 
-8  24 13 15.41   177.27 0.46 
-8  24 14 52.84   213.34 0.66 
-8  26 1  163.54  355.98 0.98 
-8  26 2  212.44  89.13  0.97 
-8  26 3  606.82  44.37  0.95 
-8  26 4  136.83  255.27 0.91 
-8  26 5  83.64   158.91 0.83 
-8  26 6  354.11  109.25 0.99 
-8  26 7  2.80    356.17 0.22 
-8  26 8  21.44   230.56 0.45 
-8  26 9  4.92    163.32 0.61 
-8  26 10 132.40  76.80  0.95 
-8  26 11 293.71  349.70 0.99 
-8  26 12 41.90   270.57 0.78 
-8  26 13 65.55   255.10 0.70 
-8  28 1  363.26  287.24 0.98 
-8  28 2  340.45  208.54 0.98 
-8  28 3  76.68   268.22 0.90 
-8  28 4  342.33  135.96 0.98 
-8  28 5  174.04  70.74  0.95 
-8  28 6  184.38  354.22 0.97 
-8  28 7  349.85  125.46 0.97 
-8  28 8  109.01  73.30  0.96 
-8  28 9  57.00   244.02 0.86 
-8  28 10 113.33  181.20 0.95 
-8  28 11 100.48  352.40 0.85 
-8  30 1  2.58    299.10 0.39 
-8  30 2  84.33   83.13  0.84 
-8  30 3  65.45   78.94  0.92 
-8  30 4  45.23   341.67 0.89 
-8  30 5  202.18  243.49 0.98 
-8  30 6  34.64   262.13 0.56 
-8  30 7  53.53   127.64 0.63 
-8  30 8  234.23  32.91  0.94 
-8  30 9  262.46  88.83  0.97 
-8  32 1  134.00  289.69 0.95 
-8  32 2  337.30  195.19 0.99 
-8  32 3  6.94    62.24  0.39 
-8  32 4  177.12  264.05 0.87 
-8  32 5  247.37  213.54 0.97 
-8  32 6  2.20    29.78  0.10 
-7  1  1  686.23  154.93 0.25 
-7  1  2  1604.35 104.51 0.98 
-7  1  3  1312.14 113.18 0.97 
-7  1  4  1407.87 346.79 0.98 
-7  1  5  12.48   198.31 0.80 
-7  1  6  509.52  132.55 0.93 
-7  1  7  393.45  52.54  0.97 
-7  1  8  251.40  335.66 0.95 
-7  1  9  28.13   352.73 0.96 
-7  1  10 36.06   11.56  0.62 
-7  1  11 1167.91 280.99 0.99 
-7  1  12 987.94  223.66 0.00 
-7  1  13 439.15  176.85 0.97 
-7  1  14 586.17  66.45  0.97 
-7  1  15 275.23  85.52  0.92 
-7  1  16 218.34  358.26 0.95 
-7  1  17 437.08  46.47  0.97 
-7  1  18 239.80  78.33  0.93 
-7  1  19 130.19  241.53 0.71 
-7  1  20 303.54  251.26 0.84 
-7  3  1  1552.73 238.48 0.98 
-7  3  2  453.50  133.69 0.19 
-7  3  3  35.99   78.68  0.08 
-7  3  4  262.57  168.36 0.80 
-7  3  5  269.26  149.15 0.26 
-7  3  6  342.94  144.92 0.82 
-7  3  7  822.38  40.69  0.97 
-7  3  8  39.87   183.64 0.29 
-7  3  9  247.15  304.14 0.94 
-7  3  10 92.10   352.72 0.40 
-7  3  11 641.53  336.18 0.96 
-7  3  12 305.85  13.09  0.91 
-7  3  13 526.46  304.21 0.98 
-7  3  14 250.15  11.22  0.91 
-7  3  15 707.17  67.89  0.98 
-7  3  16 405.01  34.15  0.93 
-7  3  17 191.82  113.33 0.88 
-7  3  18 140.32  141.28 0.90 
-7  3  19 136.05  116.09 0.88 
-7  3  20 16.32   325.59 0.08 
-7  5  1  292.37  90.85  0.39 
-7  5  2  161.39  343.00 0.25 
-7  5  3  154.56  96.41  0.80 
-7  5  4  268.76  257.30 0.36 
-7  5  5  418.96  232.16 0.91 
-7  5  6  416.56  126.84 0.96 
-7  5  7  370.34  46.29  0.95 
-7  5  8  604.95  282.01 0.96 
-7  5  9  724.50  147.33 0.98 
-7  5  10 856.16  107.82 0.98 
-7  5  11 121.12  97.12  0.83 
-7  5  12 539.78  139.33 0.95 
-7  5  13 472.47  305.54 0.92 
-7  5  14 133.61  102.23 0.67 
-7  5  15 179.79  52.15  0.80 
-7  5  16 150.81  156.21 0.94 
-7  5  17 76.62   343.47 0.61 
-7  5  18 170.84  244.84 0.86 
-7  5  19 159.77  283.48 0.77 
-7  5  20 44.47   264.33 0.19 
-7  7  1  386.64  89.06  0.91 
-7  7  2  11.83   260.44 0.60 
-7  7  3  1078.55 316.88 0.98 
-7  7  4  47.72   159.95 0.31 
-7  7  5  203.12  354.40 0.93 
-7  7  6  378.64  318.68 0.96 
-7  7  7  71.25   50.72  0.50 
-7  7  8  402.98  131.64 0.91 
-7  7  9  471.59  309.06 0.99 
-7  7  10 606.79  257.00 0.98 
-7  7  11 17.06   241.98 0.51 
-7  7  12 729.88  172.11 0.97 
-7  7  13 372.71  109.62 0.96 
-7  7  14 308.78  28.41  0.95 
-7  7  15 67.25   357.97 0.94 
-7  7  16 272.60  37.27  0.90 
-7  7  17 71.69   140.41 0.73 
-7  7  18 202.30  153.99 0.89 
-7  7  19 206.75  114.40 0.84 
-7  7  20 190.67  154.44 0.69 
-7  9  1  547.09  248.63 0.95 
-7  9  2  1383.54 163.85 0.99 
-7  9  3  268.58  276.53 0.94 
-7  9  4  535.48  298.92 0.97 
-7  9  5  781.08  299.91 0.98 
-7  9  6  367.92  46.50  0.95 
-7  9  7  104.50  287.51 0.71 
-7  9  8  641.67  259.19 0.99 
-7  9  9  498.51  315.27 0.97 
-7  9  10 44.09   109.90 0.58 
-7  9  11 770.35  4.51   0.99 
-7  9  12 47.53   119.22 0.46 
-7  9  13 539.46  183.90 0.96 
-7  9  14 353.74  177.00 0.95 
-7  9  15 24.89   229.95 0.62 
-7  9  16 318.98  105.26 0.91 
-7  9  17 147.55  276.47 0.75 
-7  9  18 152.37  275.65 0.80 
-7  9  19 70.65   64.08  0.59 
-7  11 1  153.85  139.89 0.84 
-7  11 2  578.42  144.98 0.92 
-7  11 3  70.85   217.38 0.21 
-7  11 4  344.89  332.81 0.86 
-7  11 5  120.65  144.04 0.37 
-7  11 6  523.27  341.66 0.99 
-7  11 7  353.63  5.54   0.96 
-7  11 8  143.68  57.61  0.75 
-7  11 9  277.75  130.69 0.88 
-7  11 10 716.07  148.98 0.99 
-7  11 11 803.24  262.90 0.99 
-7  11 12 71.20   318.67 0.81 
-7  11 13 291.36  306.53 0.99 
-7  11 14 224.46  347.56 0.94 
-7  11 15 133.19  126.51 0.64 
-7  11 16 119.80  26.07  0.86 
-7  11 17 182.01  280.48 0.81 
-7  11 18 126.19  205.55 0.80 
-7  11 19 154.44  230.92 0.55 
-7  13 1  51.27   290.78 0.12 
-7  13 2  197.07  296.47 0.91 
-7  13 3  284.84  344.15 0.95 
-7  13 4  245.44  265.19 0.91 
-7  13 5  502.80  301.87 0.98 
-7  13 6  963.58  296.22 0.97 
-7  13 7  63.79   29.09  0.90 
-7  13 8  239.83  146.07 0.80 
-7  13 9  244.19  211.19 0.97 
-7  13 10 128.91  28.21  0.93 
-7  13 11 283.24  341.99 0.88 
-7  13 12 231.69  45.49  0.88 
-7  13 13 102.38  200.86 0.75 
-7  13 14 132.16  309.78 0.61 
-7  13 15 180.32  0.41   0.93 
-7  13 16 278.58  115.37 0.93 
-7  13 17 296.89  160.91 0.96 
-7  13 18 329.88  60.20  0.88 
-7  13 19 18.41   352.71 0.00 
-7  15 1  672.97  296.23 0.98 
-7  15 2  552.72  274.20 0.98 
-7  15 3  593.01  298.05 0.93 
-7  15 4  447.89  105.55 0.98 
-7  15 5  477.84  136.25 0.98 
-7  15 6  466.87  168.84 0.98 
-7  15 7  187.04  134.51 0.96 
-7  15 8  624.92  212.49 0.98 
-7  15 9  818.63  59.39  0.99 
-7  15 10 856.95  331.41 0.99 
-7  15 11 147.81  348.83 0.87 
-7  15 12 15.28   235.82 0.76 
-7  15 13 109.62  232.69 0.71 
-7  15 14 53.04   96.15  0.79 
-7  15 15 192.33  126.20 0.93 
-7  15 16 342.54  137.97 0.94 
-7  15 17 104.74  43.40  0.79 
-7  15 18 200.64  196.09 0.88 
-7  17 1  727.00  290.01 0.99 
-7  17 2  598.44  25.89  0.96 
-7  17 3  502.84  68.05  0.97 
-7  17 4  297.61  81.79  0.78 
-7  17 5  183.39  75.36  0.95 
-7  17 6  29.58   208.72 0.61 
-7  17 7  571.02  51.79  0.99 
-7  17 8  63.35   289.91 0.55 
-7  17 9  637.67  302.59 0.99 
-7  17 10 215.51  229.91 0.86 
-7  17 11 186.24  125.93 0.95 
-7  17 12 171.02  141.72 0.89 
-7  17 13 61.38   92.50  0.82 
-7  17 14 16.10   222.33 0.77 
-7  17 15 243.77  302.70 0.96 
-7  17 16 84.26   9.59   0.44 
-7  17 17 41.12   154.94 0.41 
-7  19 1  668.03  53.86  0.98 
-7  19 2  311.64  132.18 0.90 
-7  19 3  54.68   293.72 0.26 
-7  19 4  794.22  4.58   0.98 
-7  19 5  940.00  312.72 0.99 
-7  19 6  787.37  300.49 0.99 
-7  19 7  246.63  318.27 0.91 
-7  19 8  345.80  79.69  0.90 
-7  19 9  245.02  81.62  0.98 
-7  19 10 245.22  51.64  0.96 
-7  19 11 424.26  297.89 0.98 
-7  19 12 381.27  3.79   0.98 
-7  19 13 296.27  110.73 0.97 
-7  19 14 40.58   30.65  0.86 
-7  19 15 41.59   46.41  0.80 
-7  19 16 90.65   37.73  0.85 
-7  19 17 43.82   320.50 0.83 
-7  21 1  40.79   106.59 0.79 
-7  21 2  254.91  102.78 0.96 
-7  21 3  586.75  142.38 0.99 
-7  21 4  506.71  136.82 0.99 
-7  21 5  215.85  98.08  0.90 
-7  21 6  263.88  70.62  0.96 
-7  21 7  700.61  29.61  0.99 
-7  21 8  18.54   325.08 0.72 
-7  21 9  545.91  136.54 0.96 
-7  21 10 19.70   167.68 0.62 
-7  21 11 278.55  258.90 0.99 
-7  21 12 68.67   268.41 0.95 
-7  21 13 40.38   341.35 0.62 
-7  21 14 258.69  122.07 0.95 
-7  21 15 50.32   226.78 0.63 
-7  21 16 407.02  285.00 0.97 
-7  23 1  432.96  76.19  0.93 
-7  23 2  579.95  328.41 0.98 
-7  23 3  415.68  74.40  0.94 
-7  23 4  83.47   349.22 0.88 
-7  23 5  281.19  346.79 0.88 
-7  23 6  399.69  315.36 0.98 
-7  23 7  29.74   85.75  0.55 
-7  23 8  91.93   0.46   0.85 
-7  23 9  196.28  341.49 0.82 
-7  23 10 226.67  29.33  0.94 
-7  23 11 404.15  179.45 0.99 
-7  23 12 77.04   92.55  0.94 
-7  23 13 49.68   117.07 0.85 
-7  23 14 271.95  83.58  0.97 
-7  23 15 49.46   145.96 0.78 
-7  25 1  239.00  276.98 0.93 
-7  25 2  181.55  233.21 0.89 
-7  25 3  452.90  44.73  0.98 
-7  25 4  58.52   149.75 0.55 
-7  25 5  526.35  117.46 0.98 
-7  25 6  321.40  156.02 0.97 
-7  25 7  49.86   128.81 0.91 
-7  25 8  6.65    18.51  0.46 
-7  25 9  275.62  78.82  0.98 
-7  25 10 82.03   10.51  0.96 
-7  25 11 21.80   131.65 0.58 
-7  25 12 82.60   125.10 0.69 
-7  25 13 14.71   157.47 0.12 
-7  27 1  115.97  289.58 0.76 
-7  27 2  180.46  138.76 0.98 
-7  27 3  181.07  245.62 0.96 
-7  27 4  3.24    287.20 0.05 
-7  27 5  2.28    172.84 0.17 
-7  27 6  48.35   207.27 0.48 
-7  27 7  299.67  139.83 0.98 
-7  27 8  171.28  46.75  0.97 
-7  27 9  55.70   135.81 0.89 
-7  27 10 104.78  77.79  0.85 
-7  27 11 375.54  350.89 0.99 
-7  27 12 41.21   276.73 0.46 
-7  29 1  175.30  95.48  0.94 
-7  29 2  305.93  123.24 0.97 
-7  29 3  167.65  96.05  0.94 
-7  29 4  364.41  125.68 0.99 
-7  29 5  199.32  67.35  0.95 
-7  29 6  111.05  93.67  0.90 
-7  29 7  91.33   19.57  0.74 
-7  29 8  275.48  315.67 0.98 
-7  29 9  277.97  194.06 0.98 
-7  29 10 152.16  169.65 0.97 
-7  31 1  76.72   283.82 0.93 
-7  31 2  264.86  200.59 0.97 
-7  31 3  101.49  325.58 0.93 
-7  31 4  198.60  302.83 0.97 
-7  31 5  14.22   176.20 0.20 
-7  31 6  211.73  37.04  0.95 
-7  31 7  17.50   17.15  0.43 
-7  31 8  59.73   350.86 0.87 
-7  33 1  1.38    52.79  0.08 
-7  33 2  58.07   34.36  0.76 
-7  33 3  138.30  357.31 0.93 
-7  33 4  6.78    358.27 0.19 
-6  0  1  88.61   0.00   0.16 
-6  0  2  2530.26 180.00 1.00 
-6  0  3  210.28  0.00   0.69 
-6  0  4  600.96  0.00   0.99 
-6  0  5  1507.09 180.00 1.00 
-6  0  6  266.16  360.00 0.00 
-6  0  7  1084.41 360.00 1.00 
-6  0  8  232.85  180.00 0.88 
-6  0  9  413.76  180.00 1.00 
-6  0  10 10.83   180.00 0.45 
-6  0  11 85.85   180.00 0.28 
-6  0  12 1663.72 180.00 0.00 
-6  0  13 516.54  180.00 1.00 
-6  0  14 0.56    360.00 0.01 
-6  0  15 19.39   180.00 0.89 
-6  0  16 272.35  0.00   0.93 
-6  0  17 319.04  0.00   0.84 
-6  0  18 154.48  0.00   0.83 
-6  0  19 46.34   0.00   0.70 
-6  0  20 202.50  180.00 0.77 
-6  2  1  371.84  225.60 0.13 
-6  2  2  787.03  276.74 0.28 
-6  2  3  446.18  181.45 0.77 
-6  2  4  11.12   187.03 0.05 
-6  2  5  657.99  162.07 0.95 
-6  2  6  193.36  216.80 0.92 
-6  2  7  544.94  30.61  0.97 
-6  2  8  468.37  83.60  0.90 
-6  2  9  288.10  56.23  0.82 
-6  2  10 301.81  258.61 0.88 
-6  2  11 542.30  345.34 0.98 
-6  2  12 247.59  60.34  0.92 
-6  2  13 365.36  202.04 0.97 
-6  2  14 23.68   169.24 0.47 
-6  2  15 2.09    17.46  0.92 
-6  2  16 115.36  266.44 0.74 
-6  2  17 171.07  153.75 0.91 
-6  2  18 150.29  353.86 0.70 
-6  2  19 505.06  317.97 0.90 
-6  2  20 287.96  263.57 0.81 
-6  4  1  538.17  104.11 0.20 
-6  4  2  191.73  240.33 0.16 
-6  4  3  434.26  236.73 0.78 
-6  4  4  536.60  212.78 0.94 
-6  4  5  1195.40 209.91 0.97 
-6  4  6  548.87  97.81  0.95 
-6  4  7  511.67  0.42   0.92 
-6  4  8  3.76    336.04 0.16 
-6  4  9  19.71   188.45 0.82 
-6  4  10 424.61  6.32   0.72 
-6  4  11 554.51  348.36 0.97 
-6  4  12 144.18  123.24 0.85 
-6  4  13 485.60  324.02 0.97 
-6  4  14 51.73   275.31 0.77 
-6  4  15 832.51  58.97  0.99 
-6  4  16 59.93   43.36  0.52 
-6  4  17 276.97  271.75 0.92 
-6  4  18 217.45  225.26 0.94 
-6  4  19 127.72  227.21 0.77 
-6  4  20 308.46  299.62 0.78 
-6  6  1  1224.82 179.48 0.95 
-6  6  2  427.82  118.67 0.88 
-6  6  3  618.59  159.38 0.85 
-6  6  4  617.27  207.48 0.94 
-6  6  5  652.78  257.73 0.98 
-6  6  6  87.78   349.49 0.61 
-6  6  7  168.62  61.34  0.91 
-6  6  8  12.19   353.64 0.59 
-6  6  9  776.27  317.82 0.99 
-6  6  10 116.18  344.65 0.92 
-6  6  11 216.48  134.19 0.57 
-6  6  12 247.11  187.04 0.82 
-6  6  13 860.78  345.50 0.99 
-6  6  14 230.80  14.13  0.94 
-6  6  15 91.28   308.09 0.77 
-6  6  16 73.54   109.13 0.80 
-6  6  17 227.09  102.69 0.92 
-6  6  18 284.24  105.30 0.85 
-6  6  19 333.19  90.17  0.78 
-6  6  20 150.17  234.01 0.68 
-6  8  1  877.87  64.50  0.94 
-6  8  2  287.63  37.17  0.91 
-6  8  3  1591.04 31.63  0.99 
-6  8  4  481.50  38.82  0.87 
-6  8  5  53.45   226.94 0.76 
-6  8  6  309.27  190.17 0.94 
-6  8  7  318.38  330.01 0.93 
-6  8  8  48.82   9.51   0.41 
-6  8  9  58.72   342.19 0.82 
-6  8  10 668.68  124.01 0.97 
-6  8  11 245.15  48.18  0.96 
-6  8  12 81.06   138.49 0.58 
-6  8  13 270.51  107.82 0.95 
-6  8  14 256.09  178.37 0.88 
-6  8  15 5.14    309.59 0.85 
-6  8  16 156.60  33.73  0.78 
-6  8  17 107.43  148.74 0.84 
-6  8  18 147.35  145.04 0.67 
-6  8  19 169.93  64.84  0.66 
-6  8  20 152.34  359.10 0.71 
-6  10 1  803.34  173.10 0.98 
-6  10 2  686.13  173.27 0.95 
-6  10 3  283.38  308.61 0.89 
-6  10 4  8.06    43.58  0.42 
-6  10 5  106.41  103.41 0.52 
-6  10 6  77.62   179.40 0.41 
-6  10 7  508.27  302.73 0.64 
-6  10 8  127.29  99.99  0.93 
-6  10 9  681.94  350.30 0.98 
-6  10 10 327.17  314.40 0.90 
-6  10 11 563.63  330.73 0.98 
-6  10 12 387.39  192.35 0.99 
-6  10 13 565.77  238.37 0.97 
-6  10 14 56.74   119.63 0.94 
-6  10 15 117.53  26.28  0.79 
-6  10 16 47.13   57.68  0.73 
-6  10 17 123.85  248.48 0.67 
-6  10 18 109.89  40.82  0.87 
-6  10 19 313.00  32.76  0.92 
-6  12 1  279.37  339.98 0.91 
-6  12 2  887.98  207.15 0.98 
-6  12 3  23.96   197.12 0.38 
-6  12 4  739.36  198.39 0.97 
-6  12 5  361.42  206.22 0.95 
-6  12 6  242.48  344.03 0.77 
-6  12 7  160.64  67.58  0.53 
-6  12 8  167.69  131.62 0.81 
-6  12 9  498.95  178.47 0.94 
-6  12 10 453.59  245.02 0.96 
-6  12 11 792.13  271.61 0.99 
-6  12 12 6.88    106.64 0.48 
-6  12 13 10.07   239.88 0.53 
-6  12 14 262.50  66.97  0.89 
-6  12 15 68.59   96.04  0.86 
-6  12 16 80.38   108.58 0.80 
-6  12 17 293.29  43.54  0.85 
-6  12 18 441.59  14.76  0.93 
-6  12 19 268.47  22.19  0.81 
-6  14 1  953.21  225.98 0.98 
-6  14 2  255.98  205.29 0.85 
-6  14 3  443.30  72.43  0.97 
-6  14 4  1312.23 69.10  1.00 
-6  14 5  693.15  69.80  0.99 
-6  14 6  475.43  340.01 0.92 
-6  14 7  78.16   183.60 0.88 
-6  14 8  724.26  177.86 0.99 
-6  14 9  154.38  245.12 0.86 
-6  14 10 31.05   196.11 0.41 
-6  14 11 499.65  50.00  0.94 
-6  14 12 64.58   224.72 0.72 
-6  14 13 30.77   136.02 0.68 
-6  14 14 108.83  357.49 0.86 
-6  14 15 162.81  80.29  0.88 
-6  14 16 292.10  94.88  0.97 
-6  14 17 129.00  238.88 0.63 
-6  14 18 146.01  210.49 0.84 
-6  16 1  1182.59 65.46  0.99 
-6  16 2  684.13  102.06 0.96 
-6  16 3  463.97  35.02  0.99 
-6  16 4  442.14  213.90 0.97 
-6  16 5  729.64  225.78 0.97 
-6  16 6  307.46  343.68 0.57 
-6  16 7  539.72  111.27 0.95 
-6  16 8  812.75  283.50 0.98 
-6  16 9  685.32  5.91   0.99 
-6  16 10 16.35   8.11   0.48 
-6  16 11 453.27  88.90  0.91 
-6  16 12 369.97  41.48  0.96 
-6  16 13 2.44    28.80  0.90 
-6  16 14 178.37  337.61 0.92 
-6  16 15 183.17  230.04 0.92 
-6  16 16 6.91    169.00 0.82 
-6  16 17 202.77  162.80 0.87 
-6  16 18 117.59  171.69 0.84 
-6  18 1  443.44  313.97 0.98 
-6  18 2  320.62  18.28  0.87 
-6  18 3  732.57  265.56 0.98 
-6  18 4  344.64  212.81 0.95 
-6  18 5  443.05  242.87 0.97 
-6  18 6  979.89  207.95 0.99 
-6  18 7  458.79  222.71 0.97 
-6  18 8  604.54  130.57 0.99 
-6  18 9  322.82  347.87 0.92 
-6  18 10 314.75  194.43 0.95 
-6  18 11 499.79  220.49 0.99 
-6  18 12 237.23  208.18 0.91 
-6  18 13 107.96  274.83 0.94 
-6  18 14 420.30  237.02 0.99 
-6  18 15 200.87  248.00 0.93 
-6  18 16 309.01  67.90  0.94 
-6  18 17 109.09  137.84 0.53 
-6  20 1  864.36  175.60 0.99 
-6  20 2  469.85  184.97 0.96 
-6  20 3  395.77  79.67  0.96 
-6  20 4  133.69  301.50 0.54 
-6  20 5  10.24   258.49 0.25 
-6  20 6  724.67  339.76 0.99 
-6  20 7  288.84  272.56 0.97 
-6  20 8  465.24  232.00 0.95 
-6  20 9  397.51  171.21 0.98 
-6  20 10 206.95  260.06 0.93 
-6  20 11 30.63   342.23 0.87 
-6  20 12 272.32  4.73   0.97 
-6  20 13 6.54    180.79 0.76 
-6  20 14 46.50   114.56 0.67 
-6  20 15 105.80  188.63 0.54 
-6  20 16 35.62   332.46 0.50 
-6  22 1  570.33  166.17 0.98 
-6  22 2  3.99    128.09 0.19 
-6  22 3  551.68  206.06 0.98 
-6  22 4  499.06  111.95 0.95 
-6  22 5  184.55  234.40 0.82 
-6  22 6  464.52  152.67 0.95 
-6  22 7  420.04  50.00  0.93 
-6  22 8  75.63   221.82 0.71 
-6  22 9  42.64   126.04 0.73 
-6  22 10 201.81  286.39 0.98 
-6  22 11 2.62    193.93 0.50 
-6  22 12 4.71    121.16 0.94 
-6  22 13 16.62   269.42 0.83 
-6  22 14 53.25   54.48  0.71 
-6  22 15 132.34  272.64 0.91 
-6  24 1  35.33   258.91 0.15 
-6  24 2  219.18  61.37  0.92 
-6  24 3  803.52  12.18  0.99 
-6  24 4  471.70  290.81 0.98 
-6  24 5  500.70  66.00  0.98 
-6  24 6  346.44  353.57 0.99 
-6  24 7  412.76  37.34  0.98 
-6  24 8  6.59    225.57 0.75 
-6  24 9  203.55  113.58 0.95 
-6  24 10 28.44   187.38 0.55 
-6  24 11 168.64  197.16 0.96 
-6  24 12 8.88    204.17 0.48 
-6  24 13 66.83   179.02 0.91 
-6  24 14 81.58   200.54 0.73 
-6  26 1  55.51   117.31 0.44 
-6  26 2  44.79   185.25 0.33 
-6  26 3  14.41   141.11 0.74 
-6  26 4  36.14   282.26 0.75 
-6  26 5  264.31  206.52 0.96 
-6  26 6  346.68  175.08 0.88 
-6  26 7  116.69  115.93 0.94 
-6  26 8  9.00    38.92  0.56 
-6  26 9  18.31   114.42 0.84 
-6  26 10 109.12  299.81 0.90 
-6  26 11 15.74   281.28 0.21 
-6  26 12 23.94   39.75  0.71 
-6  26 13 28.54   135.36 0.39 
-6  28 1  5.18    227.48 0.77 
-6  28 2  261.26  164.74 0.95 
-6  28 3  211.87  173.93 0.95 
-6  28 4  113.84  56.17  0.93 
-6  28 5  141.38  349.90 0.96 
-6  28 6  222.48  208.91 0.98 
-6  28 7  99.53   29.11  0.88 
-6  28 8  164.00  254.24 0.95 
-6  28 9  189.20  162.82 0.96 
-6  28 10 302.51  69.15  0.99 
-6  28 11 201.73  70.58  0.92 
-6  30 1  153.54  355.04 0.95 
-6  30 2  26.65   112.05 0.82 
-6  30 3  170.67  259.89 0.93 
-6  30 4  5.81    313.02 0.66 
-6  30 5  2.67    58.90  0.95 
-6  30 6  267.23  49.13  0.99 
-6  30 7  233.46  27.19  0.98 
-6  30 8  307.15  325.53 0.95 
-6  30 9  164.77  278.33 0.95 
-6  32 1  96.88   213.30 0.71 
-6  32 2  141.78  277.92 0.96 
-6  32 3  142.02  10.03  0.94 
-6  32 4  134.41  90.82  0.71 
-6  32 5  119.52  157.83 0.95 
-6  32 6  305.35  275.17 0.97 
-5  1  1  84.61   305.69 0.31 
-5  1  2  47.53   11.19  0.24 
-5  1  3  1896.51 317.89 0.97 
-5  1  4  569.54  116.57 0.94 
-5  1  5  902.35  185.48 0.97 
-5  1  6  322.76  48.57  0.76 
-5  1  7  457.60  353.74 0.93 
-5  1  8  9.46    240.61 0.94 
-5  1  9  124.33  214.70 0.97 
-5  1  10 539.03  247.69 0.96 
-5  1  11 53.75   67.78  0.52 
-5  1  12 305.50  97.37  0.97 
-5  1  13 83.32   257.28 0.87 
-5  1  14 2.92    46.60  0.77 
-5  1  15 280.47  170.69 0.89 
-5  1  16 82.71   32.88  0.79 
-5  1  17 174.61  137.40 0.84 
-5  1  18 103.82  147.57 0.71 
-5  1  19 197.57  9.69   0.66 
-5  1  20 141.40  310.26 0.52 
-5  3  1  527.13  181.67 0.10 
-5  3  2  51.21   154.28 0.04 
-5  3  3  1004.41 311.67 0.96 
-5  3  4  631.35  3.49   0.87 
-5  3  5  48.45   183.33 0.85 
-5  3  6  598.98  46.68  0.94 
-5  3  7  279.78  341.81 0.92 
-5  3  8  240.76  102.67 0.91 
-5  3  9  94.64   125.16 0.75 
-5  3  10 672.48  166.91 0.97 
-5  3  11 793.55  66.19  0.99 
-5  3  12 598.12  253.49 0.98 
-5  3  13 24.48   298.33 0.68 
-5  3  14 162.60  21.58  0.80 
-5  3  15 571.36  318.22 0.98 
-5  3  16 47.22   261.52 0.98 
-5  3  17 144.95  264.23 0.74 
-5  3  18 362.98  4.44   0.80 
-5  3  19 266.83  231.78 0.89 
-5  3  20 206.62  261.73 0.82 
-5  5  1  743.99  8.58   0.87 
-5  5  2  137.07  211.95 0.84 
-5  5  3  1344.37 246.90 0.98 
-5  5  4  58.32   257.74 0.83 
-5  5  5  137.69  267.43 0.75 
-5  5  6  794.41  64.45  0.97 
-5  5  7  352.15  49.00  0.91 
-5  5  8  793.69  111.04 0.98 
-5  5  9  30.99   172.49 0.79 
-5  5  10 368.33  322.83 0.98 
-5  5  11 206.22  258.35 0.52 
-5  5  12 245.86  246.64 0.98 
-5  5  13 1057.67 307.72 1.00 
-5  5  14 156.77  333.00 0.97 
-5  5  15 421.94  44.65  0.98 
-5  5  16 211.63  79.78  0.92 
-5  5  17 194.07  63.39  0.82 
-5  5  18 256.34  119.50 0.79 
-5  5  19 109.24  278.28 0.34 
-5  5  20 123.95  24.16  0.36 
-5  7  1  1186.47 95.44  0.97 
-5  7  2  612.17  345.18 0.87 
-5  7  3  546.23  188.84 0.92 
-5  7  4  362.05  273.86 0.79 
-5  7  5  691.01  239.69 0.98 
-5  7  6  141.80  278.80 0.73 
-5  7  7  413.91  69.20  0.96 
-5  7  8  298.88  69.77  0.96 
-5  7  9  194.09  115.67 0.94 
-5  7  10 866.01  82.02  0.97 
-5  7  11 352.09  313.98 0.96 
-5  7  12 207.43  219.00 0.93 
-5  7  13 15.02   262.74 0.44 
-5  7  14 97.92   169.62 0.74 
-5  7  15 70.16   181.09 0.89 
-5  7  16 42.69   346.83 0.80 
-5  7  17 405.93  135.67 0.94 
-5  7  18 274.37  325.51 0.92 
-5  7  19 52.04   314.45 0.87 
-5  7  20 379.98  315.15 0.92 
-5  9  1  242.28  155.43 0.87 
-5  9  2  628.17  127.84 0.93 
-5  9  3  1122.26 63.15  0.99 
-5  9  4  380.75  30.71  0.97 
-5  9  5  129.13  322.94 0.46 
-5  9  6  233.67  213.11 0.91 
-5  9  7  207.93  129.88 0.94 
-5  9  8  575.15  113.16 0.98 
-5  9  9  158.12  142.18 0.94 
-5  9  10 195.82  181.87 0.97 
-5  9  11 578.51  163.57 0.96 
-5  9  12 282.44  131.83 0.95 
-5  9  13 700.75  38.25  0.98 
-5  9  14 1.41    123.34 0.83 
-5  9  15 0.19    67.74  0.88 
-5  9  16 322.10  35.51  0.93 
-5  9  17 71.40   348.88 0.73 
-5  9  18 171.81  7.22   0.86 
-5  9  19 136.17  307.80 0.81 
-5  11 1  27.59   307.47 0.42 
-5  11 2  54.62   246.69 0.15 
-5  11 3  59.36   65.23  0.69 
-5  11 4  30.82   38.37  0.29 
-5  11 5  424.09  112.88 0.96 
-5  11 6  533.98  155.47 0.92 
-5  11 7  580.48  308.85 0.98 
-5  11 8  914.26  292.07 0.98 
-5  11 9  523.00  245.88 0.98 
-5  11 10 261.93  154.04 0.92 
-5  11 11 786.59  215.57 0.99 
-5  11 12 369.53  219.45 0.98 
-5  11 13 56.46   212.44 0.85 
-5  11 14 296.63  64.01  0.98 
-5  11 15 24.44   280.33 0.87 
-5  11 16 74.67   307.52 0.49 
-5  11 17 101.07  356.84 0.69 
-5  11 18 82.26   282.34 0.53 
-5  11 19 213.47  73.08  0.87 
-5  13 1  53.34   144.26 0.92 
-5  13 2  272.38  296.51 0.95 
-5  13 3  853.93  320.89 0.98 
-5  13 4  131.33  60.89  0.85 
-5  13 5  620.59  304.19 0.98 
-5  13 6  70.22   340.87 0.71 
-5  13 7  1195.41 200.05 0.99 
-5  13 8  1066.61 209.34 0.99 
-5  13 9  520.56  49.55  0.98 
-5  13 10 567.88  188.47 0.96 
-5  13 11 298.04  200.84 0.95 
-5  13 12 433.65  200.75 0.96 
-5  13 13 339.41  17.83  0.90 
-5  13 14 87.61   234.41 0.72 
-5  13 15 209.55  155.40 0.87 
-5  13 16 278.49  282.81 0.92 
-5  13 17 171.97  333.24 0.85 
-5  13 18 248.04  94.78  0.84 
-5  13 19 146.75  104.18 0.83 
-5  15 1  386.23  342.40 0.98 
-5  15 2  113.86  188.62 0.35 
-5  15 3  876.35  87.32  0.96 
-5  15 4  788.20  182.64 0.99 
-5  15 5  1347.52 163.04 1.00 
-5  15 6  67.36   315.83 0.18 
-5  15 7  509.84  239.14 0.97 
-5  15 8  492.73  225.75 0.97 
-5  15 9  738.34  271.47 0.99 
-5  15 10 86.70   268.65 0.81 
-5  15 11 522.82  50.04  0.98 
-5  15 12 323.89  34.12  0.93 
-5  15 13 207.99  338.99 0.85 
-5  15 14 201.81  20.85  0.95 
-5  15 15 130.73  161.89 0.88 
-5  15 16 126.77  106.08 0.87 
-5  15 17 388.94  262.36 0.94 
-5  15 18 286.85  289.56 0.90 
-5  17 1  567.61  202.57 0.96 
-5  17 2  1138.01 216.94 0.99 
-5  17 3  412.83  260.96 0.94 
-5  17 4  442.08  117.34 0.97 
-5  17 5  513.81  63.07  0.96 
-5  17 6  510.46  163.23 0.98 
-5  17 7  600.32  169.88 0.99 
-5  17 8  608.80  158.52 0.98 
-5  17 9  18.07   119.49 0.97 
-5  17 10 509.17  150.59 0.99 
-5  17 11 77.69   226.00 0.42 
-5  17 12 238.53  29.91  0.89 
-5  17 13 350.92  99.05  0.99 
-5  17 14 190.23  192.93 0.93 
-5  17 15 172.20  71.60  0.90 
-5  17 16 55.27   100.98 0.64 
-5  17 17 63.79   235.74 0.65 
-5  19 1  1138.95 222.80 0.99 
-5  19 2  537.47  353.90 0.87 
-5  19 3  288.37  315.40 0.94 
-5  19 4  13.43   18.61  0.34 
-5  19 5  316.11  122.96 0.83 
-5  19 6  569.76  263.66 0.97 
-5  19 7  176.70  323.32 0.87 
-5  19 8  852.92  84.34  0.99 
-5  19 9  25.12   232.48 0.23 
-5  19 10 49.97   120.31 0.88 
-5  19 11 98.45   23.97  0.61 
-5  19 12 225.16  212.13 0.95 
-5  19 13 109.17  248.53 0.96 
-5  19 14 131.13  302.42 0.68 
-5  19 15 315.78  307.77 0.98 
-5  19 16 43.61   25.69  0.92 
-5  19 17 93.40   106.96 0.68 
-5  21 1  215.84  116.48 0.89 
-5  21 2  435.03  170.31 0.94 
-5  21 3  704.15  250.19 0.99 
-5  21 4  208.53  316.07 0.93 
-5  21 5  463.65  298.71 0.97 
-5  21 6  161.88  25.75  0.85 
-5  21 7  62.26   84.17  0.80 
-5  21 8  337.50  260.17 0.93 
-5  21 9  249.60  131.92 0.83 
-5  21 10 422.14  278.80 0.97 
-5  21 11 258.48  82.94  0.96 
-5  21 12 240.66  75.54  0.97 
-5  21 13 182.29  53.49  0.98 
-5  21 14 136.44  322.15 0.93 
-5  21 15 36.28   260.04 0.83 
-5  21 16 51.35   64.34  0.37 
-5  23 1  1008.71 272.84 0.99 
-5  23 2  342.14  305.14 0.86 
-5  23 3  925.27  286.34 0.98 
-5  23 4  540.99  276.81 0.98 
-5  23 5  186.31  221.59 0.88 
-5  23 6  388.29  182.61 0.97 
-5  23 7  216.72  159.64 0.98 
-5  23 8  28.53   223.59 0.67 
-5  23 9  184.98  359.24 0.96 
-5  23 10 26.97   161.87 0.54 
-5  23 11 21.30   60.57  0.60 
-5  23 12 339.61  277.00 0.95 
-5  23 13 67.89   326.26 0.89 
-5  23 14 103.49  279.00 0.87 
-5  23 15 184.71  191.77 0.92 
-5  25 1  60.38   117.98 0.75 
-5  25 2  543.20  106.73 0.95 
-5  25 3  291.75  350.21 0.97 
-5  25 4  430.49  193.59 0.98 
-5  25 5  396.95  168.97 0.98 
-5  25 6  235.10  46.58  0.97 
-5  25 7  298.26  75.03  0.98 
-5  25 8  29.74   275.97 0.48 
-5  25 9  158.18  359.75 0.97 
-5  25 10 4.27    251.79 0.71 
-5  25 11 173.35  133.30 0.90 
-5  25 12 38.71   234.92 0.31 
-5  25 13 116.18  237.52 0.93 
-5  25 14 74.47   304.08 0.63 
-5  27 1  173.20  227.90 0.89 
-5  27 2  203.96  130.97 0.98 
-5  27 3  265.10  58.45  0.97 
-5  27 4  127.89  334.01 0.96 
-5  27 5  349.67  23.29  0.98 
-5  27 6  160.72  84.82  0.97 
-5  27 7  211.19  39.79  0.94 
-5  27 8  231.58  273.20 0.96 
-5  27 9  44.83   306.65 0.66 
-5  27 10 109.27  332.70 0.94 
-5  27 11 92.19   357.88 0.68 
-5  27 12 112.45  52.72  0.86 
-5  29 1  31.43   49.70  0.48 
-5  29 2  189.03  267.89 0.91 
-5  29 3  234.76  285.39 0.97 
-5  29 4  169.89  8.86   0.91 
-5  29 5  216.22  329.51 0.92 
-5  29 6  216.85  304.02 0.97 
-5  29 7  161.49  355.73 0.95 
-5  29 8  23.26   167.98 0.90 
-5  29 9  96.44   169.84 0.91 
-5  29 10 186.94  79.15  0.97 
-5  31 1  52.54   130.65 0.45 
-5  31 2  49.52   165.58 0.92 
-5  31 3  61.98   180.06 0.66 
-5  31 4  14.71   7.03   0.30 
-5  31 5  25.56   270.61 0.71 
-5  31 6  241.00  76.73  0.96 
-5  31 7  114.08  94.33  0.78 
-5  31 8  69.95   106.80 0.75 
-5  33 1  226.60  89.92  0.97 
-5  33 2  90.83   358.59 0.81 
-5  33 3  2.90    291.13 0.40 
-5  33 4  18.27   192.21 0.63 
-5  33 5  197.99  167.04 0.77 
-4  0  1  42.20   180.00 0.01 
-4  0  2  83.15   180.00 0.09 
-4  0  3  1088.63 0.00   1.00 
-4  0  4  397.68  180.00 0.78 
-4  0  5  18.06   180.00 0.18 
-4  0  6  127.74  0.00   0.00 
-4  0  7  245.84  0.00   1.00 
-4  0  8  145.21  360.00 0.99 
-4  0  9  755.57  360.00 1.00 
-4  0  10 796.41  0.00   1.00 
-4  0  11 557.69  0.00   1.00 
-4  0  12 533.83  180.00 1.00 
-4  0  13 24.56   180.00 0.44 
-4  0  14 189.00  180.00 0.95 
-4  0  15 225.83  0.00   1.00 
-4  0  16 45.43   0.00   0.96 
-4  0  17 47.78   0.00   0.00 
-4  0  18 146.56  0.00   0.94 
-4  0  19 400.34  0.00   1.00 
-4  0  20 149.64  180.00 0.73 
-4  2  1  28.17   17.42  0.01 
-4  2  2  20.52   230.11 0.34 
-4  2  3  190.39  307.24 0.70 
-4  2  4  550.49  159.42 0.80 
-4  2  5  902.59  233.82 0.97 
-4  2  6  985.49  32.06  0.98 
-4  2  7  40.51   75.22  0.61 
-4  2  8  53.92   2.18   0.77 
-4  2  9  371.51  314.54 0.96 
-4  2  10 64.51   298.95 0.45 
-4  2  11 425.36  81.17  0.97 
-4  2  12 323.10  272.82 0.97 
-4  2  13 432.00  359.58 0.93 
-4  2  14 841.44  6.20   0.99 
-4  2  15 107.42  357.35 0.82 
-4  2  16 465.47  177.07 0.92 
-4  2  17 256.31  327.49 0.91 
-4  2  18 153.69  262.87 0.85 
-4  2  19 99.84   196.28 0.80 
-4  2  20 155.98  337.41 0.38 
-4  4  1  620.25  124.50 0.20 
-4  4  2  1784.58 276.19 0.97 
-4  4  3  157.94  287.41 0.47 
-4  4  4  608.25  74.64  0.86 
-4  4  5  63.41   220.33 0.14 
-4  4  6  39.34   238.83 0.39 
-4  4  7  409.15  0.51   0.94 
-4  4  8  171.42  59.65  0.85 
-4  4  9  363.60  73.51  0.83 
-4  4  10 228.32  132.88 0.94 
-4  4  11 54.31   6.16   0.74 
-4  4  12 980.36  258.87 0.99 
-4  4  13 421.26  281.35 0.97 
-4  4  14 94.09   50.42  0.75 
-4  4  15 312.06  53.93  0.88 
-4  4  16 121.79  299.87 0.65 
-4  4  17 275.94  162.97 0.85 
-4  4  18 195.78  129.68 0.93 
-4  4  19 114.34  185.30 0.59 
-4  4  20 199.49  123.07 0.70 
-4  6  1  106.59  229.69 0.07 
-4  6  2  1042.62 232.24 0.94 
-4  6  3  1602.83 239.29 0.98 
-4  6  4  526.30  134.35 0.93 
-4  6  5  608.41  141.71 0.94 
-4  6  6  858.82  102.49 0.99 
-4  6  7  60.17   144.43 0.11 
-4  6  8  485.70  235.84 0.94 
-4  6  9  830.61  244.62 0.98 
-4  6  10 371.25  185.18 0.96 
-4  6  11 686.86  152.09 0.98 
-4  6  12 278.29  190.88 0.94 
-4  6  13 4.19    70.02  0.39 
-4  6  14 265.20  49.89  0.94 
-4  6  15 317.56  256.07 0.82 
-4  6  16 221.23  33.82  0.87 
-4  6  17 199.90  15.55  0.53 
-4  6  18 317.59  320.52 0.92 
-4  6  19 96.82   172.38 0.75 
-4  6  20 259.08  49.80  0.71 
-4  8  1  1660.66 88.14  0.99 
-4  8  2  1095.80 312.48 0.94 
-4  8  3  605.14  270.00 0.97 
-4  8  4  957.68  296.97 0.98 
-4  8  5  608.12  285.34 0.98 
-4  8  6  808.93  2.92   0.98 
-4  8  7  228.35  121.70 0.95 
-4  8  8  98.80   251.01 0.31 
-4  8  9  117.54  349.42 0.47 
-4  8  10 838.14  56.32  0.98 
-4  8  11 256.84  260.52 0.75 
-4  8  12 523.26  256.11 0.98 
-4  8  13 9.69    116.30 0.89 
-4  8  14 236.26  157.39 0.94 
-4  8  15 61.54   270.95 0.89 
-4  8  16 281.61  299.82 0.81 
-4  8  17 176.68  238.64 0.88 
-4  8  18 231.52  349.51 0.86 
-4  8  19 203.41  317.40 0.87 
-4  8  20 226.20  169.03 0.86 
-4  10 1  76.11   240.16 0.31 
-4  10 2  701.08  111.44 0.96 
-4  10 3  136.05  245.11 0.51 
-4  10 4  362.06  30.69  0.93 
-4  10 5  514.45  14.14  0.77 
-4  10 6  153.35  5.44   0.92 
-4  10 7  27.01   338.05 0.43 
-4  10 8  958.64  213.11 0.99 
-4  10 9  99.62   151.94 0.91 
-4  10 10 220.34  352.38 0.91 
-4  10 11 4.03    312.14 0.83 
-4  10 12 616.23  132.17 0.99 
-4  10 13 287.54  78.61  0.90 
-4  10 14 495.00  23.49  0.98 
-4  10 15 322.65  275.76 0.98 
-4  10 16 267.76  351.16 0.95 
-4  10 17 184.08  329.80 0.81 
-4  10 18 153.69  265.87 0.80 
-4  10 19 132.03  203.01 0.80 
-4  12 1  23.13   149.45 0.83 
-4  12 2  511.62  303.41 0.97 
-4  12 3  222.30  199.16 0.79 
-4  12 4  171.02  331.74 0.82 
-4  12 5  44.89   137.90 0.85 
-4  12 6  14.60   196.55 0.91 
-4  12 7  224.10  334.78 0.85 
-4  12 8  22.69   280.97 0.23 
-4  12 9  247.49  93.40  0.69 
-4  12 10 1132.30 241.84 0.99 
-4  12 11 386.79  209.47 0.99 
-4  12 12 149.53  335.77 0.92 
-4  12 13 551.50  314.25 0.98 
-4  12 14 6.36    343.45 0.23 
-4  12 15 577.39  164.27 0.99 
-4  12 16 63.21   205.68 0.92 
-4  12 17 270.92  175.63 0.85 
-4  12 18 163.63  293.40 0.82 
-4  12 19 132.99  25.50  0.77 
-4  14 1  5.48    87.62  0.54 
-4  14 2  23.40   40.05  0.49 
-4  14 3  7.86    159.11 0.13 
-4  14 4  1009.04 182.44 0.98 
-4  14 5  657.55  128.79 0.98 
-4  14 6  945.06  103.57 0.99 
-4  14 7  581.11  126.39 0.96 
-4  14 8  918.29  41.71  0.99 
-4  14 9  749.37  26.82  0.98 
-4  14 10 670.62  149.02 0.97 
-4  14 11 411.98  247.40 0.93 
-4  14 12 150.07  189.22 0.96 
-4  14 13 237.60  85.63  0.98 
-4  14 14 370.14  33.41  0.87 
-4  14 15 360.07  341.44 0.96 
-4  14 16 179.09  334.21 0.90 
-4  14 17 126.76  310.02 0.48 
-4  14 18 81.08   164.45 0.39 
-4  16 1  737.05  225.98 0.96 
-4  16 2  915.49  196.50 0.98 
-4  16 3  239.26  188.27 0.92 
-4  16 4  324.61  227.39 0.91 
-4  16 5  384.41  311.13 0.94 
-4  16 6  550.87  54.76  0.93 
-4  16 7  129.41  325.15 0.95 
-4  16 8  1000.28 19.27  0.99 
-4  16 9  795.13  21.58  0.99 
-4  16 10 746.19  42.41  0.99 
-4  16 11 8.70    283.76 0.52 
-4  16 12 30.23   95.15  0.43 
-4  16 13 72.08   305.84 0.91 
-4  16 14 32.01   178.46 0.47 
-4  16 15 368.74  154.31 0.98 
-4  16 16 53.33   293.49 0.44 
-4  16 17 208.37  288.65 0.92 
-4  16 18 86.55   273.68 0.62 
-4  18 1  653.63  182.88 0.96 
-4  18 2  787.92  165.99 0.96 
-4  18 3  727.72  273.42 0.98 
-4  18 4  163.51  116.96 0.50 
-4  18 5  432.12  172.34 0.95 
-4  18 6  532.59  169.51 0.96 
-4  18 7  501.31  120.55 0.98 
-4  18 8  480.75  246.76 0.98 
-4  18 9  16.78   99.46  0.73 
-4  18 10 24.03   205.37 0.23 
-4  18 11 492.53  317.42 0.95 
-4  18 12 110.86  173.32 0.93 
-4  18 13 325.79  86.00  0.96 
-4  18 14 23.94   190.75 0.44 
-4  18 15 63.74   342.87 0.82 
-4  18 16 103.50  187.63 0.66 
-4  18 17 137.56  316.01 0.63 
-4  20 1  443.20  326.72 0.98 
-4  20 2  556.57  63.61  0.97 
-4  20 3  318.28  242.02 0.95 
-4  20 4  141.82  254.56 0.78 
-4  20 5  668.24  310.40 0.97 
-4  20 6  528.58  15.40  0.99 
-4  20 7  977.09  40.84  0.99 
-4  20 8  390.27  62.72  0.96 
-4  20 9  318.85  336.29 0.96 
-4  20 10 503.08  37.35  0.98 
-4  20 11 72.22   16.10  0.80 
-4  20 12 109.55  209.91 0.86 
-4  20 13 15.23   234.27 0.50 
-4  20 14 37.07   229.54 0.63 
-4  20 15 235.86  313.39 0.81 
-4  20 16 90.18   87.75  0.87 
-4  22 1  175.69  300.20 0.95 
-4  22 2  698.68  338.44 0.98 
-4  22 3  56.41   294.64 0.24 
-4  22 4  102.60  163.04 0.54 
-4  22 5  394.68  84.18  0.88 
-4  22 6  528.19  47.76  0.98 
-4  22 7  587.91  332.65 0.98 
-4  22 8  2.42    163.85 0.61 
-4  22 9  150.72  238.97 0.94 
-4  22 10 308.35  274.62 0.97 
-4  22 11 83.35   225.73 0.89 
-4  22 12 26.19   145.37 0.55 
-4  22 13 85.95   334.65 0.73 
-4  22 14 163.03  334.52 0.82 
-4  22 15 43.80   143.01 0.69 
-4  24 1  133.70  251.93 0.77 
-4  24 2  160.54  42.04  0.93 
-4  24 3  132.18  262.76 0.50 
-4  24 4  358.41  166.68 0.93 
-4  24 5  502.63  253.30 0.99 
-4  24 6  858.28  228.37 0.99 
-4  24 7  309.27  203.10 0.98 
-4  24 8  303.53  279.34 0.98 
-4  24 9  1.16    210.36 0.07 
-4  24 10 268.54  153.27 0.97 
-4  24 11 27.65   112.87 0.60 
-4  24 12 205.95  30.60  0.96 
-4  24 13 214.88  83.11  0.96 
-4  24 14 99.31   88.48  0.88 
-4  26 1  31.14   344.65 0.43 
-4  26 2  276.17  71.76  0.97 
-4  26 3  624.19  317.15 0.98 
-4  26 4  568.56  227.08 0.99 
-4  26 5  23.13   104.90 0.94 
-4  26 6  0.92    151.80 0.67 
-4  26 7  1.09    209.92 0.81 
-4  26 8  136.21  45.32  0.97 
-4  26 9  287.09  28.59  0.98 
-4  26 10 158.55  334.14 0.89 
-4  26 11 6.99    121.10 0.60 
-4  26 12 9.18    317.72 0.93 
-4  26 13 5.65    119.06 0.73 
-4  28 1  366.98  148.96 0.98 
-4  28 2  303.46  219.03 0.98 
-4  28 3  168.34  258.74 0.95 
-4  28 4  248.69  48.35  0.91 
-4  28 5  183.31  28.55  0.96 
-4  28 6  9.60    119.99 0.45 
-4  28 7  10.16   60.25  0.80 
-4  28 8  93.34   194.52 0.90 
-4  28 9  40.06   166.57 0.73 
-4  28 10 80.20   164.85 0.78 
-4  28 11 16.38   277.20 0.37 
-4  30 1  82.41   85.65  0.65 
-4  30 2  12.11   345.95 0.16 
-4  30 3  352.50  16.02  0.99 
-4  30 4  3.69    338.88 0.18 
-4  30 5  38.40   355.60 0.59 
-4  30 6  219.87  18.96  0.98 
-4  30 7  39.39   170.26 0.41 
-4  30 8  411.04  234.17 0.99 
-4  30 9  22.63   24.13  0.51 
-4  32 1  108.25  251.10 0.90 
-4  32 2  52.23   4.97   0.46 
-4  32 3  7.46    183.33 0.84 
-4  32 4  24.65   177.17 0.27 
-4  32 5  160.09  16.83  0.71 
-4  32 6  191.06  22.54  0.85 
-4  32 7  19.70   17.06  0.63 
-4  34 1  280.43  85.65  0.95 
-3  1  1  118.19  298.46 0.11 
-3  1  2  139.48  142.89 0.14 
-3  1  3  1052.16 322.83 0.90 
-3  1  4  1193.61 147.49 0.93 
-3  1  5  172.37  171.23 0.88 
-3  1  6  247.00  265.06 0.00 
-3  1  7  254.96  343.88 0.91 
-3  1  8  612.71  92.92  0.95 
-3  1  9  1.47    236.46 0.01 
-3  1  10 525.31  4.78   0.95 
-3  1  11 478.03  73.46  0.95 
-3  1  12 1089.67 206.26 0.99 
-3  1  13 211.33  225.31 0.87 
-3  1  14 164.42  59.69  0.58 
-3  1  15 219.88  331.78 0.83 
-3  1  16 127.94  283.82 0.64 
-3  1  17 255.71  297.65 0.72 
-3  1  18 90.29   117.24 0.62 
-3  1  19 183.53  14.57  0.80 
-3  1  20 71.59   317.93 0.30 
-3  3  1  237.85  88.45  0.09 
-3  3  2  524.63  258.29 0.82 
-3  3  3  7.21    126.66 0.44 
-3  3  4  34.57   314.84 0.35 
-3  3  5  114.34  170.05 0.21 
-3  3  6  356.23  37.53  0.86 
-3  3  7  866.25  144.17 0.99 
-3  3  8  55.45   333.00 0.89 
-3  3  9  637.44  100.16 0.97 
-3  3  10 870.88  94.76  0.99 
-3  3  11 32.27   163.17 0.69 
-3  3  12 391.36  132.98 0.99 
-3  3  13 12.34   80.04  0.77 
-3  3  14 319.70  10.52  0.93 
-3  3  15 404.54  218.98 0.96 
-3  3  16 283.01  216.44 0.94 
-3  3  17 237.88  345.25 0.90 
-3  3  18 478.27  109.47 0.94 
-3  3  19 165.89  108.78 0.79 
-3  3  20 196.33  99.64  0.88 
-3  5  1  415.96  302.49 0.82 
-3  5  2  1464.90 355.35 0.97 
-3  5  3  1277.58 11.99  0.97 
-3  5  4  22.78   134.00 0.58 
-3  5  5  106.52  329.59 0.28 
-3  5  6  37.40   22.02  0.70 
-3  5  7  90.23   46.92  0.82 
-3  5  8  834.37  173.82 0.99 
-3  5  9  427.62  172.60 0.95 
-3  5  10 267.45  136.60 0.98 
-3  5  11 63.25   114.81 0.21 
-3  5  12 666.45  14.89  0.98 
-3  5  13 640.53  121.18 0.98 
-3  5  14 77.11   35.88  0.96 
-3  5  15 495.32  236.90 0.98 
-3  5  16 121.55  256.18 0.63 
-3  5  17 469.53  262.98 0.97 
-3  5  18 72.88   287.72 0.88 
-3  5  19 50.69   171.94 0.19 
-3  5  20 175.59  16.08  0.57 
-3  7  1  646.86  40.67  0.89 
-3  7  2  1402.99 300.42 0.96 
-3  7  3  1131.41 191.88 0.98 
-3  7  4  700.31  169.57 0.92 
-3  7  5  1049.74 233.39 0.97 
-3  7  6  383.11  54.93  0.97 
-3  7  7  12.90   82.67  0.47 
-3  7  8  134.80  165.46 0.82 
-3  7  9  48.09   75.50  0.87 
-3  7  10 333.25  44.98  0.95 
-3  7  11 162.38  190.37 0.63 
-3  7  12 497.79  122.06 0.89 
-3  7  13 116.87  308.22 0.54 
-3  7  14 45.78   332.36 0.66 
-3  7  15 13.36   323.37 0.85 
-3  7  16 103.70  309.86 0.49 
-3  7  17 136.76  8.52   0.51 
-3  7  18 215.03  352.29 0.73 
-3  7  19 270.19  153.43 0.81 
-3  7  20 373.78  140.26 0.87 
-3  9  1  296.53  11.01  0.83 
-3  9  2  616.47  358.79 0.96 
-3  9  3  1050.41 2.47   0.99 
-3  9  4  600.67  280.25 0.96 
-3  9  5  377.78  255.76 0.90 
-3  9  6  109.15  32.34  0.91 
-3  9  7  86.91   100.24 0.38 
-3  9  8  158.30  41.72  0.69 
-3  9  9  374.68  75.73  0.98 
-3  9  10 853.20  345.59 0.98 
-3  9  11 486.17  286.26 0.98 
-3  9  12 392.83  316.33 0.97 
-3  9  13 484.29  223.90 0.96 
-3  9  14 39.37   201.13 0.93 
-3  9  15 157.11  263.73 0.95 
-3  9  16 180.84  282.05 0.88 
-3  9  17 169.74  322.18 0.64 
-3  9  18 133.27  166.01 0.57 
-3  9  19 131.92  236.14 0.78 
-3  11 1  712.63  105.03 0.93 
-3  11 2  589.02  155.18 0.92 
-3  11 3  193.15  282.79 0.82 
-3  11 4  831.64  7.92   0.97 
-3  11 5  9.19    38.48  0.03 
-3  11 6  270.37  0.25   0.87 
-3  11 7  252.17  273.37 0.93 
-3  11 8  256.03  49.34  0.96 
-3  11 9  719.07  68.54  0.98 
-3  11 10 411.23  229.88 0.92 
-3  11 11 770.86  131.07 0.99 
-3  11 12 552.74  112.97 0.99 
-3  11 13 56.30   28.08  0.56 
-3  11 14 163.28  331.81 0.81 
-3  11 15 354.30  145.67 0.93 
-3  11 16 717.87  30.01  0.99 
-3  11 17 188.33  117.14 0.76 
-3  11 18 156.16  318.06 0.68 
-3  11 19 136.62  166.67 0.76 
-3  13 1  721.51  113.60 0.97 
-3  13 2  745.45  354.06 0.98 
-3  13 3  567.86  138.30 0.96 
-3  13 4  22.68   293.12 0.34 
-3  13 5  834.39  64.81  0.99 
-3  13 6  588.12  129.08 0.99 
-3  13 7  603.55  166.81 0.97 
-3  13 8  510.05  245.46 0.89 
-3  13 9  43.72   114.45 0.71 
-3  13 10 20.11   200.57 0.10 
-3  13 11 346.26  124.86 0.97 
-3  13 12 620.18  51.99  0.98 
-3  13 13 506.59  36.10  0.95 
-3  13 14 238.24  334.47 0.97 
-3  13 15 340.71  236.40 0.97 
-3  13 16 336.92  227.61 0.97 
-3  13 17 211.93  205.17 0.94 
-3  13 18 117.75  302.80 0.79 
-3  13 19 247.66  317.95 0.77 
-3  15 1  329.45  199.82 0.75 
-3  15 2  220.15  38.78  0.74 
-3  15 3  205.50  110.28 0.69 
-3  15 4  721.80  192.88 0.99 
-3  15 5  63.13   346.06 0.18 
-3  15 6  85.81   25.91  0.26 
-3  15 7  550.52  187.42 0.96 
-3  15 8  195.17  36.53  0.96 
-3  15 9  131.63  119.10 0.72 
-3  15 10 266.58  53.96  0.94 
-3  15 11 13.33   20.43  0.49 
-3  15 12 125.22  303.62 0.87 
-3  15 13 165.42  101.38 0.94 
-3  15 14 74.25   148.27 0.85 
-3  15 15 160.57  154.01 0.93 
-3  15 16 77.27   251.66 0.59 
-3  15 17 61.38   267.50 0.62 
-3  15 18 84.34   121.85 0.48 
-3  17 1  632.68  51.02  0.97 
-3  17 2  252.20  117.51 0.95 
-3  17 3  450.29  94.89  0.97 
-3  17 4  657.93  79.58  0.97 
-3  17 5  438.98  206.81 0.96 
-3  17 6  488.34  42.21  0.98 
-3  17 7  556.09  7.66   0.95 
-3  17 8  873.06  359.16 0.99 
-3  17 9  525.51  53.74  0.98 
-3  17 10 647.92  309.02 0.96 
-3  17 11 422.90  26.53  0.93 
-3  17 12 76.38   66.06  0.66 
-3  17 13 533.66  345.99 0.99 
-3  17 14 226.13  314.12 0.98 
-3  17 15 293.86  140.09 0.88 
-3  17 16 132.32  121.43 0.61 
-3  17 17 164.90  343.80 0.86 
-3  19 1  492.61  349.36 0.92 
-3  19 2  42.77   193.67 0.56 
-3  19 3  729.59  278.09 0.95 
-3  19 4  540.40  131.72 0.98 
-3  19 5  260.20  211.29 0.81 
-3  19 6  83.12   339.83 0.87 
-3  19 7  257.67  164.61 0.97 
-3  19 8  666.72  213.48 0.99 
-3  19 9  237.48  346.40 0.83 
-3  19 10 326.20  276.59 0.97 
-3  19 11 410.94  282.42 0.98 
-3  19 12 373.61  188.02 0.96 
-3  19 13 50.37   117.02 0.84 
-3  19 14 115.61  202.31 0.94 
-3  19 15 95.87   293.80 0.79 
-3  19 16 160.69  88.08  0.84 
-3  19 17 55.89   187.24 0.53 
-3  21 1  333.66  359.60 0.97 
-3  21 2  408.11  22.77  0.92 
-3  21 3  424.31  104.16 0.96 
-3  21 4  25.48   62.84  0.90 
-3  21 5  501.68  132.08 0.97 
-3  21 6  1.72    278.86 0.41 
-3  21 7  74.40   245.42 0.89 
-3  21 8  448.15  160.75 0.97 
-3  21 9  408.62  339.73 0.98 
-3  21 10 425.43  36.34  0.98 
-3  21 11 46.58   320.69 0.62 
-3  21 12 46.12   104.21 0.85 
-3  21 13 170.61  215.96 0.89 
-3  21 14 150.74  136.06 0.81 
-3  21 15 192.61  133.09 0.86 
-3  21 16 206.28  14.44  0.85 
-3  23 1  347.34  49.05  0.96 
-3  23 2  609.65  84.30  0.98 
-3  23 3  673.20  143.21 0.98 
-3  23 4  316.51  284.60 0.88 
-3  23 5  104.94  243.94 0.86 
-3  23 6  29.57   284.95 0.80 
-3  23 7  470.16  64.32  0.96 
-3  23 8  163.00  209.22 0.97 
-3  23 9  249.97  185.45 0.99 
-3  23 10 2.73    187.47 0.35 
-3  23 11 52.10   220.33 0.92 
-3  23 12 7.21    160.44 0.62 
-3  23 13 69.56   128.06 0.48 
-3  23 14 201.82  19.12  0.98 
-3  23 15 101.20  302.28 0.75 
-3  25 1  635.43  91.81  0.98 
-3  25 2  440.68  49.17  0.99 
-3  25 3  122.18  331.87 0.74 
-3  25 4  616.23  189.02 0.98 
-3  25 5  183.49  354.77 0.98 
-3  25 6  97.49   331.81 0.80 
-3  25 7  232.08  249.01 0.88 
-3  25 8  182.65  11.08  0.92 
-3  25 9  96.86   228.95 0.79 
-3  25 10 301.43  230.34 0.98 
-3  25 11 33.44   283.11 0.73 
-3  25 12 230.40  17.09  0.90 
-3  25 13 357.07  126.70 0.98 
-3  25 14 167.04  133.14 0.94 
-3  27 1  243.06  61.89  0.96 
-3  27 2  459.28  338.33 0.98 
-3  27 3  12.94   254.44 0.38 
-3  27 4  30.82   342.66 0.90 
-3  27 5  127.48  152.62 0.51 
-3  27 6  337.28  218.69 0.98 
-3  27 7  2.32    142.18 0.21 
-3  27 8  45.85   51.15  0.77 
-3  27 9  255.08  107.71 0.97 
-3  27 10 355.43  88.38  0.99 
-3  27 11 27.98   140.95 0.94 
-3  27 12 95.18   188.68 0.96 
-3  29 1  356.69  112.30 0.97 
-3  29 2  153.00  301.82 0.96 
-3  29 3  86.36   346.76 0.90 
-3  29 4  70.46   255.60 0.79 
-3  29 5  60.33   1.60   0.96 
-3  29 6  39.40   46.21  0.90 
-3  29 7  199.67  195.67 0.98 
-3  29 8  143.07  223.57 0.99 
-3  29 9  17.21   260.81 0.80 
-3  29 10 36.30   227.61 0.48 
-3  29 11 179.80  339.07 0.00 
-3  31 1  54.64   293.84 0.87 
-3  31 2  102.65  87.09  0.88 
-3  31 3  211.37  48.30  0.97 
-3  31 4  249.31  155.53 0.96 
-3  31 5  116.53  23.83  0.94 
-3  31 6  147.86  15.11  0.79 
-3  31 7  143.63  311.91 0.88 
-3  31 8  209.00  311.69 0.92 
-3  33 1  31.04   337.42 0.84 
-3  33 2  69.21   115.91 0.86 
-3  33 3  231.68  268.08 0.97 
-3  33 4  3.44    13.44  0.62 
-3  33 5  10.75   338.10 0.13 
-2  0  1  541.17  180.00 0.43 
-2  0  2  943.40  360.00 0.75 
-2  0  3  626.28  180.00 0.69 
-2  0  4  1751.46 180.00 1.00 
-2  0  5  104.50  360.00 0.07 
-2  0  6  223.53  0.00   0.00 
-2  0  7  337.01  180.00 0.91 
-2  0  8  2.75    180.00 0.04 
-2  0  9  604.46  180.00 1.00 
-2  0  10 157.32  180.00 0.34 
-2  0  11 138.83  180.00 0.94 
-2  0  12 533.28  180.00 1.00 
-2  0  13 9.88    0.00   0.13 
-2  0  14 13.97   180.00 0.41 
-2  0  15 12.38   180.00 0.15 
-2  0  16 2.80    180.00 0.76 
-2  0  17 53.84   0.00   0.20 
-2  0  18 37.06   360.00 0.31 
-2  0  19 174.29  180.00 0.82 
-2  0  20 170.09  180.00 0.67 
-2  2  1  667.11  237.74 0.62 
-2  2  2  793.51  288.50 0.77 
-2  2  3  76.41   36.47  0.12 
-2  2  4  452.12  185.65 0.77 
-2  2  5  1025.16 203.99 0.96 
-2  2  6  92.83   72.57  0.20 
-2  2  7  303.34  104.52 0.80 
-2  2  8  512.00  309.83 0.96 
-2  2  9  415.19  67.58  0.91 
-2  2  10 1248.59 57.46  0.99 
-2  2  11 417.36  77.86  0.98 
-2  2  12 741.49  103.91 0.99 
-2  2  13 560.73  333.02 0.96 
-2  2  14 690.59  188.87 0.98 
-2  2  15 264.31  115.14 0.76 
-2  2  16 284.29  6.95   0.86 
-2  2  17 344.63  164.67 0.91 
-2  2  18 292.77  151.61 0.92 
-2  2  19 114.83  335.12 0.66 
-2  2  20 132.30  17.59  0.79 
-2  4  1  47.70   343.38 0.25 
-2  4  2  54.67   84.87  0.48 
-2  4  3  651.49  52.58  0.80 
-2  4  4  430.80  238.77 0.71 
-2  4  5  680.98  70.33  0.93 
-2  4  6  289.40  257.27 0.94 
-2  4  7  278.42  143.08 0.90 
-2  4  8  352.98  198.27 0.93 
-2  4  9  476.39  138.19 0.96 
-2  4  10 411.19  258.60 0.99 
-2  4  11 812.30  228.10 0.99 
-2  4  12 460.24  263.28 0.94 
-2  4  13 138.18  270.19 0.98 
-2  4  14 452.90  359.74 0.98 
-2  4  15 640.57  226.69 0.99 
-2  4  16 274.36  207.41 0.94 
-2  4  17 174.97  114.37 0.83 
-2  4  18 70.99   102.66 0.90 
-2  4  19 160.51  130.48 0.63 
-2  4  20 214.85  86.29  0.72 
-2  6  1  893.77  140.25 0.93 
-2  6  2  422.23  226.10 0.67 
-2  6  3  703.83  41.75  0.96 
-2  6  4  1268.79 356.43 0.98 
-2  6  5  575.42  340.77 0.96 
-2  6  6  1101.79 12.07  0.99 
-2  6  7  415.52  14.39  0.94 
-2  6  8  344.39  159.66 0.95 
-2  6  9  62.88   206.17 0.34 
-2  6  10 105.25  283.64 0.48 
-2  6  11 352.19  271.62 0.90 
-2  6  12 633.05  161.21 0.98 
-2  6  13 847.79  190.43 0.99 
-2  6  14 6.53    255.65 0.32 
-2  6  15 148.78  274.86 0.81 
-2  6  16 92.03   319.75 0.54 
-2  6  17 322.77  270.38 0.91 
-2  6  18 126.61  246.33 0.83 
-2  6  19 234.04  161.25 0.88 
-2  6  20 123.87  210.54 0.49 
-2  8  1  1063.07 61.39  0.92 
-2  8  2  731.68  84.30  0.95 
-2  8  3  1051.79 163.37 0.99 
-2  8  4  1020.14 242.31 0.98 
-2  8  5  183.30  297.93 0.90 
-2  8  6  247.53  267.58 0.82 
-2  8  7  488.64  256.01 0.97 
-2  8  8  323.05  58.69  0.93 
-2  8  9  617.21  27.37  0.98 
-2  8  10 159.40  345.16 0.83 
-2  8  11 481.02  238.37 0.96 
-2  8  12 65.95   63.87  0.90 
-2  8  13 426.12  135.75 0.98 
-2  8  14 13.39   253.31 0.37 
-2  8  15 174.78  301.54 0.96 
-2  8  16 149.47  117.41 0.48 
-2  8  17 746.86  56.42  0.99 
-2  8  18 300.89  134.87 0.94 
-2  8  19 381.57  181.18 0.95 
-2  8  20 272.02  225.02 0.91 
-2  10 1  386.12  215.44 0.85 
-2  10 2  3.90    58.83  0.66 
-2  10 3  1099.03 33.62  0.99 
-2  10 4  598.48  236.19 0.95 
-2  10 5  145.12  121.37 0.74 
-2  10 6  459.24  128.02 0.89 
-2  10 7  178.92  253.25 0.89 
-2  10 8  369.81  328.85 0.98 
-2  10 9  469.13  292.11 0.97 
-2  10 10 382.07  305.44 0.96 
-2  10 11 10.43   27.33  0.35 
-2  10 12 892.56  2.35   0.99 
-2  10 13 343.66  338.83 0.93 
-2  10 14 478.88  208.89 0.97 
-2  10 15 356.67  100.29 0.97 
-2  10 16 285.70  54.78  0.98 
-2  10 17 151.65  82.17  0.77 
-2  10 18 101.60  245.36 0.33 
-2  10 19 104.71  31.88  0.81 
-2  12 1  346.42  88.93  0.88 
-2  12 2  677.33  348.30 0.97 
-2  12 3  105.62  109.62 0.24 
-2  12 4  265.76  259.37 0.88 
-2  12 5  132.73  284.12 0.80 
-2  12 6  688.53  294.66 0.93 
-2  12 7  815.31  190.99 0.98 
-2  12 8  806.31  167.70 0.99 
-2  12 9  725.05  180.53 0.98 
-2  12 10 457.51  178.46 0.99 
-2  12 11 242.63  168.30 0.95 
-2  12 12 49.72   250.33 0.73 
-2  12 13 560.95  303.74 0.95 
-2  12 14 150.38  16.16  0.97 
-2  12 15 108.77  87.55  0.94 
-2  12 16 156.16  114.28 0.84 
-2  12 17 85.66   195.70 0.87 
-2  12 18 134.35  63.71  0.62 
-2  12 19 147.43  252.87 0.76 
-2  14 1  24.98   358.47 0.55 
-2  14 2  243.18  230.02 0.93 
-2  14 3  86.38   266.49 0.17 
-2  14 4  45.53   113.61 0.94 
-2  14 5  72.44   359.70 0.97 
-2  14 6  1048.83 218.41 0.99 
-2  14 7  750.59  210.33 0.98 
-2  14 8  549.25  272.62 0.94 
-2  14 9  1114.65 191.81 1.00 
-2  14 10 438.61  324.98 0.96 
-2  14 11 129.05  111.78 0.83 
-2  14 12 208.32  357.33 0.95 
-2  14 13 44.89   271.70 0.23 
-2  14 14 54.23   23.23  0.49 
-2  14 15 101.86  147.92 0.87 
-2  14 16 108.90  179.59 0.86 
-2  14 17 148.88  139.58 0.75 
-2  14 18 202.90  29.89  0.75 
-2  16 1  914.13  301.28 0.98 
-2  16 2  358.55  30.11  0.95 
-2  16 3  998.55  51.25  0.99 
-2  16 4  609.27  23.42  0.97 
-2  16 5  145.38  354.01 0.85 
-2  16 6  180.19  349.48 0.75 
-2  16 7  962.68  274.90 0.99 
-2  16 8  511.12  319.43 0.97 
-2  16 9  732.53  107.39 0.99 
-2  16 10 530.96  270.56 0.98 
-2  16 11 435.38  354.34 0.97 
-2  16 12 424.15  332.65 0.99 
-2  16 13 18.08   339.28 0.94 
-2  16 14 282.84  229.93 0.98 
-2  16 15 136.24  209.30 0.85 
-2  16 16 270.07  347.32 0.93 
-2  16 17 221.56  330.91 0.91 
-2  16 18 192.15  59.86  0.84 
-2  18 1  364.13  352.29 0.94 
-2  18 2  699.53  329.51 0.97 
-2  18 3  90.11   282.72 0.80 
-2  18 4  751.08  119.98 0.99 
-2  18 5  569.14  100.79 0.98 
-2  18 6  817.91  346.57 0.97 
-2  18 7  435.85  182.85 0.98 
-2  18 8  466.39  83.86  0.99 
-2  18 9  141.37  45.34  0.83 
-2  18 10 300.67  232.41 0.98 
-2  18 11 27.36   127.55 0.39 
-2  18 12 32.47   220.43 0.42 
-2  18 13 384.46  17.40  0.98 
-2  18 14 271.61  62.30  0.97 
-2  18 15 267.50  145.12 0.90 
-2  18 16 74.90   218.33 0.70 
-2  18 17 182.45  182.13 0.76 
-2  20 1  216.99  1.72   0.79 
-2  20 2  383.60  26.83  0.98 
-2  20 3  2.02    81.19  0.61 
-2  20 4  137.68  94.09  0.91 
-2  20 5  136.84  64.54  0.47 
-2  20 6  363.29  146.25 0.98 
-2  20 7  673.81  213.06 0.99 
-2  20 8  713.62  206.59 0.98 
-2  20 9  311.49  353.98 0.97 
-2  20 10 111.97  150.68 0.71 
-2  20 11 56.24   326.52 0.59 
-2  20 12 178.51  150.59 0.94 
-2  20 13 15.22   194.18 0.82 
-2  20 14 200.46  332.02 0.88 
-2  20 15 121.01  43.88  0.83 
-2  20 16 175.97  46.35  0.94 
-2  22 1  480.77  8.14   0.97 
-2  22 2  1037.90 194.25 0.99 
-2  22 3  18.30   65.85  0.85 
-2  22 4  91.96   236.83 0.95 
-2  22 5  471.06  172.98 0.97 
-2  22 6  219.91  296.97 0.89 
-2  22 7  206.22  248.08 0.93 
-2  22 8  152.43  173.39 0.97 
-2  22 9  283.50  330.74 0.94 
-2  22 10 195.37  20.69  0.94 
-2  22 11 2.82    68.05  0.72 
-2  22 12 175.42  139.87 0.87 
-2  22 13 85.79   317.56 0.67 
-2  22 14 75.66   329.16 0.78 
-2  22 15 38.70   243.68 0.84 
-2  24 1  114.81  174.12 0.84 
-2  24 2  168.18  83.84  0.44 
-2  24 3  143.55  255.50 0.93 
-2  24 4  17.81   264.34 0.50 
-2  24 5  52.92   293.33 0.81 
-2  24 6  91.36   118.60 0.58 
-2  24 7  509.86  56.07  0.96 
-2  24 8  87.31   137.23 0.81 
-2  24 9  117.54  232.35 0.86 
-2  24 10 256.07  254.11 0.96 
-2  24 11 104.40  294.42 0.81 
-2  24 12 181.05  315.96 0.90 
-2  24 13 115.32  50.88  0.62 
-2  24 14 290.82  94.17  0.91 
-2  26 1  210.30  71.60  0.97 
-2  26 2  38.20   66.00  0.41 
-2  26 3  352.96  213.14 0.96 
-2  26 4  401.75  18.31  0.99 
-2  26 5  537.90  17.14  0.99 
-2  26 6  358.86  84.08  0.97 
-2  26 7  50.15   292.34 0.92 
-2  26 8  174.62  279.95 0.97 
-2  26 9  185.97  260.40 0.91 
-2  26 10 93.18   72.11  0.82 
-2  26 11 88.91   83.96  0.76 
-2  26 12 267.56  134.55 0.98 
-2  26 13 20.34   178.29 0.91 
-2  28 1  145.08  282.82 0.95 
-2  28 2  23.78   324.27 0.83 
-2  28 3  493.33  141.06 0.99 
-2  28 4  94.08   223.89 0.72 
-2  28 5  351.33  252.97 0.98 
-2  28 6  121.51  335.83 0.76 
-2  28 7  65.82   50.96  0.90 
-2  28 8  205.80  23.00  0.87 
-2  28 9  86.62   45.83  0.94 
-2  28 10 30.08   24.66  0.94 
-2  28 11 82.14   267.83 0.93 
-2  30 1  154.59  93.08  0.96 
-2  30 2  321.53  276.02 0.97 
-2  30 3  176.41  163.92 0.95 
-2  30 4  0.84    347.27 0.23 
-2  30 5  269.49  68.66  0.95 
-2  30 6  187.19  163.02 0.97 
-2  30 7  280.82  242.94 0.98 
-2  30 8  25.49   333.90 0.85 
-2  30 9  307.59  73.04  0.97 
-2  30 10 182.77  23.47  0.00 
-2  32 1  258.79  30.29  0.98 
-2  32 2  276.75  42.23  0.98 
-2  32 3  54.43   242.26 0.82 
-2  32 4  121.63  154.55 0.93 
-2  32 5  29.09   154.93 0.36 
-2  32 6  44.83   30.16  0.76 
-2  32 7  53.41   68.60  0.84 
-2  34 1  183.53  313.99 0.95 
-2  34 2  98.97   313.54 0.91 
-1  1  1  9.88    153.22 0.14 
-1  1  2  41.98   349.92 0.35 
-1  1  3  898.56  168.21 0.87 
-1  1  4  1276.21 240.87 0.92 
-1  1  5  3.23    203.16 0.12 
-1  1  6  307.22  34.92  0.82 
-1  1  7  22.36   322.60 0.30 
-1  1  8  163.26  350.00 0.41 
-1  1  9  47.93   146.67 0.77 
-1  1  10 571.29  339.88 0.97 
-1  1  11 33.76   27.24  0.83 
-1  1  12 240.59  17.08  0.93 
-1  1  13 423.50  336.72 0.97 
-1  1  14 686.61  328.87 0.97 
-1  1  15 230.28  18.12  0.97 
-1  1  16 314.22  336.30 0.96 
-1  1  17 98.45   196.56 0.88 
-1  1  18 167.50  312.27 0.81 
-1  1  19 183.42  214.85 0.85 
-1  1  20 169.57  232.96 0.80 
-1  3  1  128.96  69.91  0.39 
-1  3  2  461.15  64.67  0.75 
-1  3  3  345.54  110.36 0.73 
-1  3  4  750.69  261.88 0.90 
-1  3  5  79.98   341.19 0.19 
-1  3  6  435.02  207.19 0.89 
-1  3  7  209.72  145.90 0.89 
-1  3  8  417.71  29.14  0.94 
-1  3  9  520.91  82.59  0.98 
-1  3  10 241.35  245.47 0.83 
-1  3  11 784.36  166.18 0.99 
-1  3  12 182.63  207.64 0.77 
-1  3  13 848.97  239.07 0.99 
-1  3  14 47.42   231.34 0.87 
-1  3  15 507.08  160.44 0.98 
-1  3  16 100.87  99.21  0.88 
-1  3  17 311.19  122.49 0.93 
-1  3  18 53.44   336.65 0.87 
-1  3  19 146.70  320.68 0.90 
-1  3  20 166.82  15.03  0.86 
-1  5  1  310.92  251.30 0.57 
-1  5  2  320.66  276.11 0.59 
-1  5  3  514.51  123.80 0.78 
-1  5  4  1341.59 274.65 0.97 
-1  5  5  101.29  191.93 0.60 
-1  5  6  243.36  205.40 0.88 
-1  5  7  227.00  183.74 0.78 
-1  5  8  374.66  331.13 0.96 
-1  5  9  220.41  341.85 0.96 
-1  5  10 492.04  297.28 0.98 
-1  5  11 245.17  335.05 0.57 
-1  5  12 406.19  287.68 0.98 
-1  5  13 254.25  342.07 0.96 
-1  5  14 325.50  96.46  0.96 
-1  5  15 11.61   85.76  0.18 
-1  5  16 159.16  247.43 0.91 
-1  5  17 136.81  141.84 0.87 
-1  5  18 198.76  124.08 0.94 
-1  5  19 340.44  127.25 0.94 
-1  5  20 164.84  152.32 0.82 
-1  7  1  380.93  121.41 0.83 
-1  7  2  2268.55 220.33 0.99 
-1  7  3  628.46  90.51  0.94 
-1  7  4  502.31  23.21  0.86 
-1  7  5  954.67  41.97  0.98 
-1  7  6  635.52  355.06 0.98 
-1  7  7  365.96  80.76  0.96 
-1  7  8  840.67  258.02 0.98 
-1  7  9  387.93  267.76 0.94 
-1  7  10 878.24  37.67  0.98 
-1  7  11 327.10  166.06 0.95 
-1  7  12 484.14  218.59 0.98 
-1  7  13 694.10  221.53 0.99 
-1  7  14 40.07   320.82 0.54 
-1  7  15 384.95  28.19  0.97 
-1  7  16 133.84  44.64  0.91 
-1  7  17 262.81  345.39 0.90 
-1  7  18 141.18  273.46 0.75 
-1  7  19 98.46   106.89 0.53 
-1  7  20 112.78  186.86 0.51 
-1  9  1  881.50  153.32 0.98 
-1  9  2  1363.90 104.53 0.98 
-1  9  3  641.24  153.75 0.94 
-1  9  4  405.40  291.15 0.94 
-1  9  5  701.70  29.83  0.98 
-1  9  6  37.81   140.68 0.13 
-1  9  7  34.13   48.06  0.41 
-1  9  8  218.35  120.19 0.93 
-1  9  9  126.05  296.53 0.81 
-1  9  10 401.07  56.36  0.88 
-1  9  11 3.73    32.29  0.28 
-1  9  12 414.88  232.17 0.96 
-1  9  13 13.17   228.21 0.63 
-1  9  14 343.31  91.03  0.92 
-1  9  15 468.47  62.16  0.98 
-1  9  16 232.96  45.54  0.97 
-1  9  17 84.41   86.00  0.83 
-1  9  18 557.31  214.70 0.99 
-1  9  19 345.85  270.46 0.96 
-1  11 1  302.68  52.62  0.93 
-1  11 2  426.22  42.83  0.93 
-1  11 3  474.15  15.47  0.98 
-1  11 4  1029.53 164.65 0.97 
-1  11 5  98.29   54.84  0.47 
-1  11 6  72.43   23.33  0.55 
-1  11 7  579.13  141.57 0.92 
-1  11 8  451.93  61.87  0.97 
-1  11 9  283.23  78.69  0.80 
-1  11 10 889.86  261.27 0.99 
-1  11 11 375.00  272.69 0.95 
-1  11 12 48.15   325.00 0.38 
-1  11 13 195.33  284.92 0.90 
-1  11 14 546.81  216.48 0.96 
-1  11 15 64.93   146.85 0.76 
-1  11 16 168.82  124.15 0.90 
-1  11 17 106.66  198.10 0.39 
-1  11 18 74.77   46.44  0.83 
-1  11 19 160.55  27.50  0.77 
-1  13 1  10.72   240.39 0.89 
-1  13 2  471.71  164.12 0.94 
-1  13 3  130.80  347.65 0.40 
-1  13 4  432.59  309.40 0.97 
-1  13 5  887.27  10.52  0.98 
-1  13 6  0.81    334.06 0.78 
-1  13 7  660.26  229.21 0.98 
-1  13 8  80.52   35.91  0.79 
-1  13 9  738.22  170.38 0.99 
-1  13 10 694.62  114.70 0.95 
-1  13 11 358.00  284.37 0.94 
-1  13 12 649.40  330.72 0.98 
-1  13 13 44.53   340.36 0.37 
-1  13 14 311.89  132.65 0.97 
-1  13 15 93.46   107.37 0.79 
-1  13 16 64.15   348.10 0.63 
-1  13 17 269.89  339.07 0.97 
-1  13 18 145.14  4.94   0.91 
-1  13 19 201.27  278.20 0.85 
-1  15 1  269.65  218.94 0.91 
-1  15 2  83.56   117.89 0.50 
-1  15 3  144.23  312.04 0.89 
-1  15 4  430.90  302.32 0.95 
-1  15 5  232.99  342.78 0.92 
-1  15 6  170.92  141.53 0.94 
-1  15 7  176.13  279.87 0.92 
-1  15 8  365.15  309.63 0.97 
-1  15 9  304.67  99.88  0.98 
-1  15 10 657.94  294.96 0.98 
-1  15 11 42.19   243.39 0.75 
-1  15 12 125.84  37.06  0.80 
-1  15 13 71.21   95.02  0.94 
-1  15 14 68.78   190.17 0.79 
-1  15 15 217.06  218.13 0.96 
-1  15 16 87.00   310.84 0.72 
-1  15 17 140.16  91.34  0.63 
-1  15 18 38.98   310.36 0.19 
-1  17 1  631.71  235.00 0.97 
-1  17 2  127.21  277.85 0.92 
-1  17 3  76.28   90.77  0.36 
-1  17 4  421.31  129.30 0.94 
-1  17 5  125.59  32.07  0.92 
-1  17 6  344.16  234.59 0.98 
-1  17 7  111.60  121.35 0.64 
-1  17 8  847.01  24.32  0.99 
-1  17 9  51.43   270.66 0.14 
-1  17 10 406.14  313.75 0.91 
-1  17 11 447.36  331.09 0.94 
-1  17 12 14.77   207.82 0.27 
-1  17 13 56.15   332.27 0.49 
-1  17 14 378.90  214.47 0.96 
-1  17 15 410.91  236.52 0.96 
-1  17 16 365.00  342.15 0.96 
-1  17 17 63.33   310.41 0.60 
-1  19 1  555.73  28.33  0.98 
-1  19 2  3.22    144.25 0.34 
-1  19 3  1119.09 190.57 0.99 
-1  19 4  619.49  221.36 0.98 
-1  19 5  245.08  278.54 0.93 
-1  19 6  186.02  56.92  0.95 
-1  19 7  9.93    48.78  0.34 
-1  19 8  386.12  19.05  0.98 
-1  19 9  50.52   108.98 0.70 
-1  19 10 79.24   3.18   0.75 
-1  19 11 257.30  200.09 0.91 
-1  19 12 133.55  286.79 0.63 
-1  19 13 272.68  26.48  0.97 
-1  19 14 89.91   34.56  0.75 
-1  19 15 324.74  74.81  0.97 
-1  19 16 158.56  341.77 0.95 
-1  19 17 92.16   290.06 0.88 
-1  21 1  467.58  159.47 0.95 
-1  21 2  56.40   157.78 0.82 
-1  21 3  268.93  314.67 0.97 
-1  21 4  275.76  274.05 0.98 
-1  21 5  350.53  225.43 0.98 
-1  21 6  140.28  262.33 0.82 
-1  21 7  221.73  266.47 0.84 
-1  21 8  474.19  122.35 0.98 
-1  21 9  27.50   146.59 0.32 
-1  21 10 27.41   321.77 0.69 
-1  21 11 268.04  87.13  0.96 
-1  21 12 197.88  119.78 0.95 
-1  21 13 82.45   35.01  0.91 
-1  21 14 109.64  335.21 0.82 
-1  21 15 228.91  295.08 0.95 
-1  21 16 48.32   201.06 0.64 
-1  23 1  403.59  73.17  0.95 
-1  23 2  639.17  115.54 0.98 
-1  23 3  130.46  9.76   0.95 
-1  23 4  602.92  133.06 0.99 
-1  23 5  419.30  205.21 0.95 
-1  23 6  67.54   56.91  0.82 
-1  23 7  241.82  102.15 0.95 
-1  23 8  46.92   249.73 0.79 
-1  23 9  185.22  8.71   0.84 
-1  23 10 45.79   244.90 0.65 
-1  23 11 293.42  298.49 0.98 
-1  23 12 34.66   356.48 0.71 
-1  23 13 130.46  92.53  0.83 
-1  23 14 69.66   108.49 0.63 
-1  23 15 66.11   271.19 0.63 
-1  25 1  633.24  236.42 0.98 
-1  25 2  358.41  294.21 0.98 
-1  25 3  1115.38 236.95 1.00 
-1  25 4  48.36   7.51   0.53 
-1  25 5  196.76  262.59 0.95 
-1  25 6  8.60    343.50 0.37 
-1  25 7  180.23  190.69 0.79 
-1  25 8  359.76  127.11 0.99 
-1  25 9  157.48  42.05  0.84 
-1  25 10 51.00   130.85 0.87 
-1  25 11 3.67    326.53 0.68 
-1  25 12 251.61  272.16 0.95 
-1  25 13 87.23   333.93 0.86 
-1  25 14 85.12   266.52 0.68 
-1  27 1  255.95  328.75 0.94 
-1  27 2  315.72  82.82  0.98 
-1  27 3  219.52  166.69 0.90 
-1  27 4  229.06  8.27   0.99 
-1  27 5  40.07   117.56 0.86 
-1  27 6  219.22  4.57   0.94 
-1  27 7  414.44  302.64 0.99 
-1  27 8  33.22   341.39 0.93 
-1  27 9  5.22    43.47  0.15 
-1  27 10 98.98   213.56 0.89 
-1  27 11 195.71  291.69 0.96 
-1  27 12 118.47  317.47 0.88 
-1  29 1  634.62  282.56 0.99 
-1  29 2  404.70  288.03 0.98 
-1  29 3  138.15  186.80 0.96 
-1  29 4  168.19  21.56  0.91 
-1  29 5  191.04  150.69 0.97 
-1  29 6  335.32  104.94 0.97 
-1  29 7  64.64   169.04 0.88 
-1  29 8  194.30  87.01  0.95 
-1  29 9  442.52  52.87  0.99 
-1  29 10 50.06   186.91 0.74 
-1  29 11 89.19   255.21 0.93 
-1  31 1  6.82    286.60 0.92 
-1  31 2  425.65  270.72 0.99 
-1  31 3  317.50  272.81 0.98 
-1  31 4  139.46  301.72 0.94 
-1  31 5  82.82   133.78 0.71 
-1  31 6  254.62  267.80 0.94 
-1  31 7  50.90   206.60 0.67 
-1  31 8  164.53  122.41 0.86 
-1  33 1  94.30   28.73  0.86 
-1  33 2  139.75  253.47 0.88 
-1  33 3  233.89  268.67 0.96 
-1  33 4  38.89   148.31 0.61 
-1  33 5  47.68   203.04 0.61 
0   0  2  484.38  360.00 0.51 
0   0  3  1124.83 180.00 0.98 
0   0  4  749.89  360.00 0.90 
0   0  5  441.27  180.00 0.98 
0   0  6  1003.25 0.00   1.00 
0   0  7  456.74  360.00 1.00 
0   0  8  394.36  180.00 0.99 
0   0  9  80.44   0.00   0.34 
0   0  10 0.12    180.00 0.00 
0   0  11 957.75  180.00 1.00 
0   0  12 34.74   0.00   0.19 
0   0  13 43.25   180.00 0.12 
0   0  14 325.60  0.00   0.90 
0   0  15 34.67   0.00   0.72 
0   0  16 189.30  360.00 0.83 
0   0  17 274.88  180.00 1.00 
0   0  18 74.68   180.00 0.56 
0   0  19 142.94  180.00 0.65 
0   0  20 247.41  360.00 0.91 
0   2  0  322.59  219.06 0.10 
0   2  1  263.80  240.50 0.05 
0   2  2  231.83  260.15 0.11 
0   2  3  1088.95 114.93 0.93 
0   2  4  639.19  239.96 0.89 
0   2  5  754.82  45.98  0.93 
0   2  6  305.27  79.69  0.92 
0   2  7  97.21   239.37 0.27 
0   2  8  95.92   259.26 0.76 
0   2  9  47.30   225.41 0.53 
0   2  10 516.83  291.39 0.99 
0   2  11 242.71  332.09 0.80 
0   2  12 40.20   33.41  0.55 
0   2  13 354.09  265.09 0.93 
0   2  14 297.13  59.39  0.97 
0   2  15 480.53  97.90  0.96 
0   2  16 94.83   38.47  0.73 
0   2  17 57.89   253.85 0.44 
0   2  18 258.72  333.55 0.95 
0   2  19 343.12  293.99 0.94 
0   2  20 73.00   54.40  0.22 
0   4  0  91.21   324.28 0.42 
0   4  1  36.72   272.15 0.03 
0   4  2  208.85  219.60 0.41 
0   4  3  159.25  200.75 0.17 
0   4  4  686.44  21.40  0.91 
0   4  5  989.30  82.37  0.96 
0   4  6  454.24  84.58  0.97 
0   4  7  91.08   99.43  0.84 
0   4  8  51.98   167.70 0.36 
0   4  9  35.82   125.14 0.20 
0   4  10 510.12  117.10 0.98 
0   4  11 1533.79 87.42  0.99 
0   4  12 478.59  278.59 0.96 
0   4  13 594.92  62.20  0.97 
0   4  14 143.33  325.11 0.82 
0   4  15 127.58  325.89 0.64 
0   4  16 389.84  231.53 0.97 
0   4  17 197.86  80.35  0.70 
0   4  18 229.91  3.71   0.85 
0   4  19 222.40  44.07  0.81 
0   4  20 170.17  55.95  0.80 
0   6  0  1488.45 168.06 0.88 
0   6  1  707.17  351.23 0.79 
0   6  2  1076.49 306.05 0.95 
0   6  3  1366.68 39.95  0.95 
0   6  4  1708.79 266.97 0.98 
0   6  5  284.17  270.02 0.74 
0   6  6  506.23  292.78 0.97 
0   6  7  314.08  123.97 0.96 
0   6  8  725.83  180.39 0.98 
0   6  9  1043.80 167.75 0.99 
0   6  10 871.53  30.03  0.99 
0   6  11 397.41  255.94 0.91 
0   6  12 872.97  267.78 0.99 
0   6  13 139.79  354.95 0.76 
0   6  14 361.65  262.55 0.87 
0   6  15 142.61  229.69 0.86 
0   6  16 120.72  259.19 0.67 
0   6  17 125.56  326.58 0.78 
0   6  18 499.21  79.24  0.98 
0   6  19 248.16  64.78  0.90 
0   6  20 74.18   167.48 0.32 
0   8  0  2101.84 76.99  0.97 
0   8  1  646.28  303.05 0.90 
0   8  2  2867.39 234.44 1.00 
0   8  3  1289.83 266.95 0.98 
0   8  4  339.09  245.51 0.92 
0   8  5  208.79  57.20  0.55 
0   8  6  716.72  26.97  0.97 
0   8  7  566.06  58.82  0.98 
0   8  8  361.05  28.88  0.97 
0   8  9  665.52  77.73  0.99 
0   8  10 72.61   236.38 0.55 
0   8  11 421.69  264.31 0.93 
0   8  12 388.54  239.83 0.95 
0   8  13 204.73  135.66 0.92 
0   8  14 90.60   280.61 0.72 
0   8  15 467.21  79.91  0.98 
0   8  16 105.29  92.99  0.83 
0   8  17 106.27  228.82 0.92 
0   8  18 96.40   236.83 0.89 
0   8  19 123.53  299.59 0.76 
0   8  20 183.70  49.71  0.68 
0   10 0  1017.17 275.12 0.88 
0   10 1  201.23  72.30  0.90 
0   10 2  673.73  79.58  0.00 
0   10 3  20.80   305.37 0.24 
0   10 4  499.28  270.48 0.96 
0   10 5  235.92  175.78 0.87 
0   10 6  562.97  158.10 0.94 
0   10 7  9.01    129.82 0.73 
0   10 8  465.02  7.14   0.99 
0   10 9  462.21  350.47 0.98 
0   10 10 144.33  252.60 0.61 
0   10 11 204.06  179.61 0.97 
0   10 12 361.22  166.47 0.93 
0   10 13 81.05   299.58 0.72 
0   10 14 265.50  124.49 0.98 
0   10 15 46.68   62.76  0.91 
0   10 16 142.88  75.32  0.83 
0   10 17 263.33  261.47 0.97 
0   10 18 118.03  266.75 0.94 
0   10 19 202.98  329.33 0.82 
0   12 0  158.93  53.71  0.76 
0   12 1  630.55  320.67 0.97 
0   12 2  553.20  207.05 0.84 
0   12 3  203.39  307.38 0.88 
0   12 4  470.69  155.89 0.94 
0   12 5  179.48  120.40 0.65 
0   12 6  27.49   61.32  0.39 
0   12 7  233.67  206.83 0.98 
0   12 8  264.91  18.31  0.89 
0   12 9  195.74  60.79  0.86 
0   12 10 133.18  301.88 0.93 
0   12 11 520.36  329.50 0.98 
0   12 12 401.86  5.69   0.97 
0   12 13 677.49  308.26 0.98 
0   12 14 337.95  236.56 0.98 
0   12 15 44.41   72.80  0.92 
0   12 16 224.43  205.33 0.85 
0   12 17 85.53   233.60 0.74 
0   12 18 150.07  97.20  0.47 
0   12 19 89.21   255.10 0.46 
0   14 0  1102.45 51.44  0.95 
0   14 1  374.13  322.28 0.91 
0   14 2  46.27   54.17  0.68 
0   14 3  792.77  209.19 0.96 
0   14 4  329.51  79.71  0.81 
0   14 5  830.05  114.56 0.99 
0   14 6  236.86  132.89 0.92 
0   14 7  829.76  147.27 0.98 
0   14 8  256.41  154.67 0.90 
0   14 9  148.27  83.68  0.93 
0   14 10 79.02   208.76 0.75 
0   14 11 549.45  133.03 0.98 
0   14 12 17.12   327.65 0.86 
0   14 13 372.18  291.16 0.92 
0   14 14 57.84   232.92 0.49 
0   14 15 110.70  229.17 0.68 
0   14 16 164.08  64.39  0.85 
0   14 17 135.35  7.88   0.83 
0   14 18 130.12  2.57   0.40 
0   16 0  353.51  34.45  0.56 
0   16 1  123.88  105.60 0.81 
0   16 2  872.87  37.08  0.98 
0   16 3  37.48   331.88 0.32 
0   16 4  90.64   60.17  0.86 
0   16 5  1079.76 127.42 0.99 
0   16 6  651.83  181.65 0.97 
0   16 7  517.36  0.82   0.92 
0   16 8  222.07  138.78 0.96 
0   16 9  816.41  178.93 0.99 
0   16 10 339.56  290.28 0.98 
0   16 11 268.53  267.16 0.95 
0   16 12 496.13  129.20 0.98 
0   16 13 189.65  121.62 0.95 
0   16 14 392.27  211.25 0.97 
0   16 15 99.66   8.23   0.78 
0   16 16 204.65  350.93 0.97 
0   16 17 153.14  259.17 0.82 
0   16 18 170.19  240.33 0.73 
0   18 0  899.82  69.71  0.96 
0   18 1  650.05  96.50  0.98 
0   18 2  769.33  230.57 0.99 
0   18 3  281.97  217.89 0.95 
0   18 4  211.24  346.71 0.83 
0   18 5  98.26   350.05 0.38 
0   18 6  427.73  197.92 0.99 
0   18 7  557.92  45.12  0.99 
0   18 8  769.14  355.00 0.99 
0   18 9  318.14  296.83 0.94 
0   18 10 9.23    136.58 0.33 
0   18 11 43.36   197.70 0.84 
0   18 12 563.19  38.45  0.98 
0   18 13 36.62   180.20 0.88 
0   18 14 444.30  269.75 0.99 
0   18 15 2.09    78.45  0.86 
0   18 16 123.47  300.67 0.75 
0   18 17 102.77  215.89 0.80 
0   20 0  158.50  30.45  0.77 
0   20 1  1139.46 41.52  0.99 
0   20 2  1011.32 55.23  0.99 
0   20 3  833.91  278.14 0.99 
0   20 4  1209.64 249.97 0.99 
0   20 5  558.59  235.53 0.97 
0   20 6  73.84   126.90 0.90 
0   20 7  90.34   257.53 0.69 
0   20 8  515.51  9.53   0.96 
0   20 9  198.18  157.29 0.78 
0   20 10 81.71   161.14 0.87 
0   20 11 47.66   260.42 0.62 
0   20 12 316.05  33.77  0.96 
0   20 13 142.00  92.05  0.85 
0   20 14 208.34  213.47 0.90 
0   20 15 79.72   39.03  0.77 
0   20 16 105.36  82.31  0.83 
0   22 0  774.99  61.20  0.98 
0   22 1  38.99   338.68 0.81 
0   22 2  657.23  53.51  0.99 
0   22 3  1509.85 68.22  1.00 
0   22 4  844.37  61.79  0.99 
0   22 5  190.04  20.52  0.87 
0   22 6  811.32  355.55 0.98 
0   22 7  411.78  139.85 0.93 
0   22 8  187.69  163.32 0.95 
0   22 9  331.07  201.88 0.96 
0   22 10 251.78  170.77 0.88 
0   22 11 178.75  169.78 0.94 
0   22 12 60.48   188.65 0.81 
0   22 13 152.17  81.33  0.85 
0   22 14 104.26  81.79  0.89 
0   22 15 165.53  254.26 0.80 
0   24 0  1145.60 163.39 0.98 
0   24 1  101.40  210.02 0.82 
0   24 2  235.35  72.40  0.94 
0   24 3  324.69  212.95 0.96 
0   24 4  98.34   280.43 0.70 
0   24 5  706.89  306.19 0.99 
0   24 6  125.33  71.01  0.70 
0   24 7  110.68  174.61 0.93 
0   24 8  44.62   199.03 0.75 
0   24 9  57.79   235.27 0.87 
0   24 10 319.16  189.89 0.96 
0   24 11 111.65  161.17 0.92 
0   24 12 296.18  177.48 0.97 
0   24 13 162.63  168.72 0.94 
0   24 14 106.79  310.69 0.87 
0   26 0  143.57  329.76 0.95 
0   26 1  357.51  266.22 0.98 
0   26 2  16.41   21.37  0.22 
0   26 3  551.14  235.68 0.98 
0   26 4  148.36  66.96  0.94 
0   26 5  501.62  175.37 0.99 
0   26 6  300.09  273.84 0.97 
0   26 7  187.20  218.33 0.85 
0   26 8  386.77  104.40 0.99 
0   26 9  339.63  126.54 0.98 
0   26 10 297.93  174.38 0.98 
0   26 11 172.48  328.06 0.92 
0   26 12 139.76  280.55 0.94 
0   26 13 17.12   65.24  0.73 
0   28 0  217.11  161.01 0.91 
0   28 1  297.21  159.82 0.98 
0   28 2  246.97  105.24 0.97 
0   28 3  9.08    63.13  0.48 
0   28 4  153.41  293.09 0.91 
0   28 5  12.62   221.47 0.59 
0   28 6  401.61  23.35  0.98 
0   28 7  49.44   176.65 0.92 
0   28 8  82.91   164.38 0.82 
0   28 9  84.86   306.20 0.90 
0   28 10 70.27   246.07 0.93 
0   28 11 27.47   296.93 0.42 
0   30 0  318.00  71.13  0.85 
0   30 1  185.63  248.71 0.97 
0   30 2  212.16  252.48 0.97 
0   30 3  325.32  220.25 0.96 
0   30 4  44.51   330.64 0.69 
0   30 5  103.21  184.19 0.88 
0   30 6  256.04  277.02 0.95 
0   30 7  164.01  184.94 0.97 
0   30 8  117.42  95.81  0.94 
0   30 9  10.21   60.21  0.43 
0   30 10 189.56  232.38 0.00 
0   32 0  531.66  14.39  0.98 
0   32 1  351.05  95.67  0.97 
0   32 2  53.74   185.97 0.92 
0   32 3  179.89  72.30  0.88 
0   32 4  101.04  327.83 0.66 
0   32 5  139.05  47.44  0.91 
0   32 6  5.49    130.59 0.46 
0   32 7  107.42  206.73 0.93 
0   34 0  90.74   352.04 0.92 
0   34 1  18.06   159.71 0.36 
0   34 2  265.87  254.68 0.97 
1   1  1  14.95   23.48  0.30 
1   1  2  68.99   204.14 0.34 
1   1  3  139.26  292.71 0.27 
1   1  4  27.62   186.56 0.17 
1   1  5  93.11   351.41 0.46 
1   1  6  117.27  265.03 0.10 
1   1  7  158.84  175.79 0.83 
1   1  8  414.77  146.17 0.90 
1   1  9  621.50  269.02 0.91 
1   1  10 763.53  196.60 0.93 
1   1  11 374.54  196.30 0.00 
1   1  12 27.10   132.24 0.77 
1   1  13 176.58  341.07 0.94 
1   1  14 431.39  68.88  0.98 
1   1  15 145.46  69.71  0.88 
1   1  16 130.70  7.47   0.71 
1   1  17 252.35  127.74 0.88 
1   1  18 140.77  162.55 0.80 
1   1  19 141.44  18.19  0.76 
1   1  20 172.25  56.70  0.90 
1   3  0  53.99   138.40 0.05 
1   3  1  85.70   13.61  0.14 
1   3  2  924.65  126.70 0.80 
1   3  3  827.25  264.09 0.92 
1   3  4  465.32  343.61 0.77 
1   3  5  453.90  23.33  0.89 
1   3  6  244.04  58.55  0.83 
1   3  7  718.82  321.19 0.98 
1   3  8  44.09   331.82 0.23 
1   3  9  14.61   275.37 0.82 
1   3  10 322.51  82.52  0.94 
1   3  11 716.30  68.69  0.00 
1   3  12 154.74  325.07 0.93 
1   3  13 178.60  314.14 0.93 
1   3  14 8.92    118.51 0.79 
1   3  15 80.27   173.97 0.79 
1   3  16 102.17  167.02 0.79 
1   3  17 82.42   121.63 0.32 
1   3  18 164.03  41.60  0.74 
1   3  19 163.64  33.53  0.80 
1   3  20 96.77   32.19  0.83 
1   5  0  158.82  319.36 0.38 
1   5  1  759.15  113.40 0.76 
1   5  2  463.18  280.94 0.80 
1   5  3  674.12  331.54 0.92 
1   5  4  1158.68 127.92 0.97 
1   5  5  1371.79 144.75 0.00 
1   5  6  90.89   77.58  0.74 
1   5  7  353.25  40.86  0.83 
1   5  8  134.46  347.41 0.30 
1   5  9  270.01  52.67  0.86 
1   5  10 465.84  130.07 0.97 
1   5  11 611.30  216.13 0.97 
1   5  12 725.59  166.01 0.99 
1   5  13 762.62  104.60 0.99 
1   5  14 20.57   137.38 0.55 
1   5  15 140.07  44.66  0.71 
1   5  16 201.61  189.21 0.84 
1   5  17 104.33  159.47 0.63 
1   5  18 385.70  344.21 0.93 
1   5  19 117.38  320.19 0.75 
1   5  20 160.89  183.36 0.59 
1   7  0  1252.15 109.29 0.95 
1   7  1  319.91  239.39 0.62 
1   7  2  1162.62 150.51 0.98 
1   7  3  1696.30 54.56  0.98 
1   7  4  410.68  263.56 0.00 
1   7  5  226.92  241.04 0.68 
1   7  6  49.95   112.35 0.32 
1   7  7  637.37  251.41 0.98 
1   7  8  362.11  239.69 0.95 
1   7  9  459.12  31.61  0.97 
1   7  10 136.05  323.61 0.60 
1   7  11 358.78  207.75 0.92 
1   7  12 431.74  327.94 0.98 
1   7  13 964.93  50.46  1.00 
1   7  14 254.55  312.45 0.91 
1   7  15 359.59  222.44 0.97 
1   7  16 31.22   238.50 0.89 
1   7  17 159.21  123.54 0.84 
1   7  18 338.40  108.48 0.97 
1   7  19 128.26  160.97 0.86 
1   7  20 135.77  203.64 0.71 
1   9  0  105.47  103.72 0.52 
1   9  1  1346.38 338.25 0.98 
1   9  2  76.41   52.86  0.74 
1   9  3  828.06  265.21 0.00 
1   9  4  722.91  250.19 0.98 
1   9  5  437.15  194.54 0.96 
1   9  6  314.97  60.85  0.93 
1   9  7  94.83   54.46  0.65 
1   9  8  427.51  311.32 0.97 
1   9  9  722.92  262.69 0.98 
1   9  10 550.56  304.98 0.97 
1   9  11 228.73  326.99 0.91 
1   9  12 380.08  173.50 0.94 
1   9  13 236.89  220.25 0.95 
1   9  14 18.08   183.88 0.20 
1   9  15 73.17   346.67 0.66 
1   9  16 43.68   239.33 0.76 
1   9  17 427.36  246.08 0.98 
1   9  18 60.39   334.14 0.29 
1   9  19 227.88  50.63  0.92 
1   11 0  341.65  108.20 0.92 
1   11 1  599.95  112.70 0.90 
1   11 2  701.03  251.37 0.97 
1   11 3  49.27   73.88  0.77 
1   11 4  517.49  289.05 0.91 
1   11 5  301.92  289.46 0.97 
1   11 6  410.47  286.09 0.96 
1   11 7  515.57  235.92 0.98 
1   11 8  577.59  252.60 0.97 
1   11 9  286.24  166.10 0.91 
1   11 10 34.52   92.49  0.66 
1   11 11 278.96  140.33 0.95 
1   11 12 256.76  284.04 0.95 
1   11 13 373.88  310.35 0.94 
1   11 14 696.75  158.11 0.99 
1   11 15 256.78  134.04 0.92 
1   11 16 281.31  130.36 0.95 
1   11 17 167.65  170.19 0.76 
1   11 18 305.78  48.96  0.87 
1   11 19 271.78  32.24  0.81 
1   13 0  241.00  45.91  0.91 
1   13 1  955.95  321.97 0.97 
1   13 2  4.13    287.72 0.57 
1   13 3  747.03  269.74 0.94 
1   13 4  265.55  120.07 0.66 
1   13 5  424.60  205.64 0.89 
1   13 6  160.06  177.04 0.81 
1   13 7  1228.75 139.97 0.99 
1   13 8  532.08  47.37  0.98 
1   13 9  558.47  305.77 0.98 
1   13 10 688.07  325.72 0.98 
1   13 11 263.52  25.96  0.98 
1   13 12 38.92   288.70 0.83 
1   13 13 385.51  289.37 0.97 
1   13 14 153.94  337.97 0.93 
1   13 15 14.98   26.96  0.93 
1   13 16 173.48  188.38 0.87 
1   13 17 62.02   329.88 0.41 
1   13 18 76.36   336.04 0.42 
1   13 19 173.11  33.77  0.86 
1   15 0  11.46   302.92 0.33 
1   15 1  429.31  4.46   0.96 
1   15 2  30.38   328.56 0.66 
1   15 3  499.91  224.34 0.97 
1   15 4  599.72  182.90 0.94 
1   15 5  105.63  298.67 0.61 
1   15 6  690.80  311.63 0.97 
1   15 7  771.97  25.34  0.98 
1   15 8  1196.56 109.02 1.00 
1   15 9  342.63  145.87 0.96 
1   15 10 628.07  166.14 0.97 
1   15 11 637.76  258.78 0.98 
1   15 12 95.75   41.89  0.83 
1   15 13 444.47  355.52 0.99 
1   15 14 119.73  323.95 0.97 
1   15 15 333.63  345.84 0.97 
1   15 16 148.57  342.66 0.93 
1   15 17 113.56  228.60 0.89 
1   15 18 191.74  165.83 0.89 
1   17 0  564.30  347.38 0.98 
1   17 1  136.54  91.49  0.38 
1   17 2  296.81  118.99 0.71 
1   17 3  1103.98 161.55 0.99 
1   17 4  828.82  154.06 0.96 
1   17 5  316.41  184.90 0.93 
1   17 6  456.05  277.78 0.95 
1   17 7  306.02  332.99 0.97 
1   17 8  608.88  275.79 0.99 
1   17 9  374.74  296.31 0.93 
1   17 10 5.06    333.61 0.80 
1   17 11 288.06  181.67 0.96 
1   17 12 345.97  62.76  0.98 
1   17 13 280.55  182.02 0.95 
1   17 14 462.21  209.67 0.98 
1   17 15 264.32  101.96 0.97 
1   17 16 247.88  92.00  0.94 
1   17 17 171.75  212.84 0.86 
1   19 0  536.14  269.82 0.98 
1   19 1  653.49  56.76  0.97 
1   19 2  317.29  48.59  0.83 
1   19 3  698.52  342.43 0.97 
1   19 4  159.58  39.73  0.92 
1   19 5  15.56   319.71 0.82 
1   19 6  354.83  211.01 0.98 
1   19 7  206.01  35.66  0.93 
1   19 8  514.90  328.99 0.96 
1   19 9  188.59  249.07 0.87 
1   19 10 445.79  278.75 0.98 
1   19 11 49.33   244.05 0.32 
1   19 12 357.46  30.04  0.99 
1   19 13 26.91   310.65 0.76 
1   19 14 114.21  265.82 0.95 
1   19 15 18.36   256.72 0.77 
1   19 16 87.17   236.07 0.88 
1   19 17 199.10  230.42 0.82 
1   21 0  733.45  210.27 0.98 
1   21 1  451.09  198.36 0.97 
1   21 2  288.82  100.34 0.94 
1   21 3  476.48  355.70 0.94 
1   21 4  806.63  343.96 0.96 
1   21 5  45.52   186.72 0.51 
1   21 6  398.86  283.73 0.97 
1   21 7  644.69  212.99 0.98 
1   21 8  579.74  300.80 0.97 
1   21 9  104.31  284.49 0.96 
1   21 10 291.65  43.40  0.96 
1   21 11 247.14  178.85 0.96 
1   21 12 82.70   210.54 0.90 
1   21 13 14.25   217.72 0.53 
1   21 14 72.27   44.35  0.74 
1   21 15 54.65   58.69  0.64 
1   21 16 62.83   177.27 0.70 
1   23 0  410.51  131.47 0.97 
1   23 1  423.47  72.28  0.97 
1   23 2  215.98  97.35  0.95 
1   23 3  733.97  164.46 0.99 
1   23 4  675.61  295.55 0.97 
1   23 5  283.85  61.11  0.97 
1   23 6  112.35  102.97 0.98 
1   23 7  163.15  146.56 0.85 
1   23 8  405.89  263.23 0.98 
1   23 9  338.15  233.83 0.99 
1   23 10 208.65  261.92 0.99 
1   23 11 349.33  166.35 0.96 
1   23 12 325.11  120.04 0.99 
1   23 13 193.57  117.21 0.95 
1   23 14 278.47  281.18 0.97 
1   23 15 158.12  272.19 0.83 
1   25 0  278.67  50.84  0.96 
1   25 1  211.39  322.47 0.93 
1   25 2  43.37   149.62 0.87 
1   25 3  51.51   20.58  0.86 
1   25 4  283.98  30.61  0.98 
1   25 5  98.12   332.14 0.91 
1   25 6  207.41  25.12  0.92 
1   25 7  134.94  85.02  0.85 
1   25 8  7.09    123.65 0.91 
1   25 9  31.85   262.88 0.89 
1   25 10 29.15   280.71 0.55 
1   25 11 9.69    147.87 0.25 
1   25 12 128.02  113.03 0.91 
1   25 13 1.05    83.68  0.88 
1   25 14 33.94   1.91   0.31 
1   27 0  488.85  30.61  0.99 
1   27 1  309.74  116.36 0.98 
1   27 2  127.67  129.05 0.94 
1   27 3  417.69  177.86 0.98 
1   27 4  358.92  165.48 0.99 
1   27 5  38.92   287.65 0.64 
1   27 6  49.18   185.38 0.93 
1   27 7  110.92  63.05  0.88 
1   27 8  75.99   197.84 0.83 
1   27 9  269.23  245.83 0.95 
1   27 10 128.78  251.69 0.94 
1   27 11 168.57  35.56  0.93 
1   27 12 18.65   158.90 0.24 
1   29 0  183.18  285.12 0.95 
1   29 1  368.63  223.71 0.97 
1   29 2  357.50  171.41 0.98 
1   29 3  211.92  182.24 0.91 
1   29 4  263.34  229.91 0.97 
1   29 5  474.98  308.12 0.00 
1   29 6  52.22   39.77  0.80 
1   29 7  89.50   91.16  0.90 
1   29 8  84.56   24.01  0.97 
1   29 9  5.34    322.04 0.37 
1   29 10 75.43   226.92 0.76 
1   31 0  270.86  22.20  0.97 
1   31 1  293.15  76.10  0.96 
1   31 2  370.72  24.90  0.98 
1   31 3  146.21  357.19 0.86 
1   31 4  7.00    135.15 0.21 
1   31 5  127.62  45.78  0.93 
1   31 6  6.87    324.57 0.63 
1   31 7  246.34  181.70 0.98 
1   31 8  145.00  194.51 0.92 
1   33 0  221.57  342.47 0.90 
1   33 1  284.77  166.81 0.97 
1   33 2  240.50  203.52 0.97 
1   33 3  50.88   80.07  0.92 
1   33 4  43.04   116.82 0.86 
1   33 5  132.66  18.70  0.95 
2   0  0  683.67  360.00 0.55 
2   0  1  36.10   180.00 0.01 
2   0  2  164.39  180.00 0.45 
2   0  3  2.66    0.00   0.18 
2   0  4  0.21    180.00 0.02 
2   0  5  994.85  360.00 0.99 
2   0  6  170.52  0.00   0.17 
2   0  7  97.35   360.00 0.39 
2   0  8  683.27  180.00 1.00 
2   0  9  44.68   180.00 0.17 
2   0  10 17.16   0.00   0.04 
2   0  11 312.36  360.00 0.00 
2   0  12 10.05   180.00 0.18 
2   0  13 43.77   180.00 1.00 
2   0  14 59.85   0.00   0.77 
2   0  15 303.09  0.00   1.00 
2   0  16 125.09  180.00 0.70 
2   0  17 92.97   180.00 0.60 
2   0  18 39.43   0.00   0.31 
2   0  19 182.85  360.00 0.97 
2   0  20 50.76   180.00 0.17 
2   2  0  555.76  155.32 0.50 
2   2  1  433.58  120.19 0.68 
2   2  2  464.02  151.21 0.67 
2   2  3  1604.62 281.68 0.95 
2   2  4  312.19  100.42 0.76 
2   2  5  174.32  115.77 0.92 
2   2  6  712.81  213.34 0.99 
2   2  7  764.06  242.94 0.99 
2   2  8  70.71   161.15 0.27 
2   2  9  328.14  333.74 0.73 
2   2  10 537.63  137.21 0.96 
2   2  11 178.11  250.31 0.00 
2   2  12 397.08  283.79 0.95 
2   2  13 397.08  208.73 0.89 
2   2  14 102.39  100.80 0.84 
2   2  15 143.70  34.24  0.83 
2   2  16 72.68   75.18  0.44 
2   2  17 94.77   166.13 0.66 
2   2  18 200.09  194.03 0.77 
2   2  19 90.28   351.48 0.47 
2   2  20 337.96  119.39 0.73 
2   4  0  18.49   202.21 0.12 
2   4  1  68.74   63.75  0.11 
2   4  2  7.77    300.11 0.24 
2   4  3  174.10  309.07 0.62 
2   4  4  1600.16 44.33  0.98 
2   4  5  378.05  118.54 0.00 
2   4  6  373.36  4.33   0.92 
2   4  7  315.92  340.02 0.88 
2   4  8  471.84  79.58  0.95 
2   4  9  258.58  12.32  0.96 
2   4  10 156.78  99.29  0.75 
2   4  11 481.52  30.73  0.00 
2   4  12 38.50   354.14 0.61 
2   4  13 482.33  270.32 0.97 
2   4  14 104.00  282.52 0.60 
2   4  15 36.35   280.64 0.65 
2   4  16 167.97  173.58 0.80 
2   4  17 229.37  197.86 0.82 
2   4  18 264.85  309.37 0.89 
2   4  19 186.65  136.34 0.74 
2   4  20 168.33  170.11 0.51 
2   6  0  853.35  139.95 0.91 
2   6  1  476.53  203.37 0.81 
2   6  2  139.99  336.45 0.48 
2   6  3  1130.24 302.06 0.96 
2   6  4  782.95  184.03 0.95 
2   6  5  771.67  278.44 0.98 
2   6  6  268.27  276.14 0.73 
2   6  7  270.99  261.14 0.77 
2   6  8  18.89   110.71 0.43 
2   6  9  1421.51 354.80 0.99 
2   6  10 54.02   258.55 0.31 
2   6  11 820.98  236.74 0.97 
2   6  12 415.18  0.29   0.79 
2   6  13 496.67  62.98  0.98 
2   6  14 411.39  187.91 0.95 
2   6  15 456.55  170.91 0.97 
2   6  16 189.23  106.12 0.00 
2   6  17 165.95  6.95   0.55 
2   6  18 266.99  20.00  0.87 
2   6  19 123.36  239.65 0.54 
2   6  20 149.79  216.01 0.82 
2   8  0  1572.10 39.63  0.98 
2   8  1  1854.73 192.49 0.98 
2   8  2  1360.09 135.13 0.98 
2   8  3  832.28  69.13  0.95 
2   8  4  692.26  123.67 0.97 
2   8  5  695.86  148.36 0.98 
2   8  6  397.96  283.29 0.88 
2   8  7  479.91  305.06 0.87 
2   8  8  439.65  127.39 0.96 
2   8  9  363.05  233.26 0.90 
2   8  10 403.26  212.33 0.65 
2   8  11 1005.95 211.49 0.99 
2   8  12 987.05  160.68 0.99 
2   8  13 657.32  84.79  0.98 
2   8  14 263.86  64.38  0.81 
2   8  15 157.15  290.33 0.70 
2   8  16 155.49  352.75 0.85 
2   8  17 203.36  120.74 0.84 
2   8  18 164.47  196.11 0.47 
2   8  19 431.64  351.77 0.94 
2   10 0  945.73  52.20  0.96 
2   10 1  1009.64 84.47  0.98 
2   10 2  105.30  22.21  0.73 
2   10 3  495.83  294.92 0.92 
2   10 4  111.47  42.43  0.68 
2   10 5  67.35   120.48 0.80 
2   10 6  719.41  17.08  0.95 
2   10 7  165.40  46.53  0.82 
2   10 8  190.16  100.00 0.94 
2   10 9  117.12  267.89 0.68 
2   10 10 163.29  350.08 0.88 
2   10 11 1094.71 122.81 0.99 
2   10 12 341.88  267.92 0.99 
2   10 13 43.81   127.05 0.90 
2   10 14 347.23  316.81 0.96 
2   10 15 653.01  96.65  0.95 
2   10 16 83.75   60.78  0.65 
2   10 17 168.36  24.55  0.95 
2   10 18 49.81   84.62  0.94 
2   10 19 63.94   81.59  0.23 
2   12 0  463.89  143.90 0.95 
2   12 1  104.43  6.61   0.18 
2   12 2  246.23  67.94  0.77 
2   12 3  42.89   3.33   0.49 
2   12 4  469.31  209.61 0.91 
2   12 5  844.24  33.82  0.98 
2   12 6  585.59  27.61  0.92 
2   12 7  683.12  302.32 0.99 
2   12 8  1242.62 342.89 0.99 
2   12 9  135.98  32.11  0.00 
2   12 10 54.70   161.66 0.72 
2   12 11 21.20   12.10  0.63 
2   12 12 13.12   80.32  0.72 
2   12 13 436.94  99.89  0.97 
2   12 14 482.83  203.13 0.96 
2   12 15 211.92  329.26 0.93 
2   12 16 91.87   271.93 0.52 
2   12 17 98.71   354.64 0.73 
2   12 18 431.93  18.69  0.93 
2   12 19 321.71  107.40 0.86 
2   14 0  430.85  239.75 0.82 
2   14 1  536.82  281.91 0.81 
2   14 2  751.12  344.20 0.98 
2   14 3  561.13  336.64 0.93 
2   14 4  541.52  319.63 0.97 
2   14 5  730.24  281.47 0.99 
2   14 6  215.55  238.01 0.95 
2   14 7  633.94  125.52 0.97 
2   14 8  489.19  203.60 0.00 
2   14 9  481.92  339.01 0.99 
2   14 10 705.65  69.38  0.99 
2   14 11 257.88  159.74 0.96 
2   14 12 495.07  196.64 0.91 
2   14 13 23.67   259.27 0.42 
2   14 14 220.11  88.99  0.78 
2   14 15 82.28   176.61 0.80 
2   14 16 216.69  247.62 0.84 
2   14 17 97.22   57.28  0.71 
2   14 18 75.93   112.38 0.71 
2   16 0  775.61  328.34 0.98 
2   16 1  549.33  288.34 0.98 
2   16 2  244.21  96.59  0.95 
2   16 3  667.89  188.85 0.95 
2   16 4  849.38  96.59  0.99 
2   16 5  803.90  69.29  0.97 
2   16 6  80.46   145.22 0.95 
2   16 7  974.64  137.01 0.00 
2   16 8  927.35  105.17 0.99 
2   16 9  0.83    313.35 0.40 
2   16 10 1.73    179.01 0.65 
2   16 11 65.17   196.44 0.41 
2   16 12 530.16  69.13  0.99 
2   16 13 191.21  54.48  0.98 
2   16 14 359.04  53.39  0.99 
2   16 15 399.44  44.88  0.99 
2   16 16 275.04  47.17  0.94 
2   16 17 205.07  208.82 0.85 
2   16 18 102.88  327.75 0.66 
2   18 0  247.83  355.33 0.82 
2   18 1  23.21   196.72 0.55 
2   18 2  1040.86 270.61 0.99 
2   18 3  344.00  266.15 0.96 
2   18 4  92.13   283.68 0.87 
2   18 5  71.10   104.22 0.76 
2   18 6  1411.71 64.92  0.99 
2   18 7  596.90  359.58 0.98 
2   18 8  351.95  314.08 0.98 
2   18 9  445.41  143.79 0.92 
2   18 10 70.44   342.24 0.53 
2   18 11 227.92  93.07  0.97 
2   18 12 72.09   100.20 0.92 
2   18 13 263.27  207.79 0.96 
2   18 14 103.04  214.08 0.86 
2   18 15 74.09   140.40 0.67 
2   18 16 258.08  214.44 0.97 
2   18 17 149.85  256.34 0.83 
2   20 0  64.02   318.80 0.90 
2   20 1  799.81  82.57  0.99 
2   20 2  679.10  157.10 0.98 
2   20 3  803.98  156.73 0.99 
2   20 4  104.03  321.53 0.66 
2   20 5  362.95  31.73  0.97 
2   20 6  151.35  293.57 0.82 
2   20 7  438.12  154.25 0.96 
2   20 8  724.73  204.45 0.99 
2   20 9  200.24  198.78 0.90 
2   20 10 121.57  22.11  0.79 
2   20 11 107.08  8.35   0.83 
2   20 12 5.75    297.14 0.76 
2   20 13 275.89  57.41  0.87 
2   20 14 127.07  38.22  0.87 
2   20 15 130.73  168.61 0.83 
2   20 16 11.37   226.25 0.75 
2   22 0  1342.27 275.89 0.99 
2   22 1  208.39  271.15 0.96 
2   22 2  385.53  152.89 0.97 
2   22 3  691.55  123.00 0.94 
2   22 4  369.61  235.04 0.97 
2   22 5  706.52  116.78 0.98 
2   22 6  304.80  302.82 0.89 
2   22 7  25.40   20.16  0.38 
2   22 8  536.08  315.29 0.99 
2   22 9  59.89   111.78 0.83 
2   22 10 133.83  280.30 0.64 
2   22 11 242.34  106.09 0.92 
2   22 12 314.03  62.65  0.98 
2   22 13 229.29  73.40  0.97 
2   22 14 45.82   100.80 0.37 
2   22 15 138.77  114.43 0.56 
2   24 0  184.48  355.63 0.93 
2   24 1  608.34  348.25 0.98 
2   24 2  346.09  239.89 0.95 
2   24 3  104.93  267.71 0.59 
2   24 4  17.98   303.95 0.79 
2   24 5  660.37  118.28 0.99 
2   24 6  299.15  127.28 0.98 
2   24 7  432.91  101.52 0.97 
2   24 8  61.95   22.07  0.90 
2   24 9  287.12  357.28 0.94 
2   24 10 124.16  313.57 0.94 
2   24 11 26.67   265.22 0.66 
2   24 12 23.01   75.31  0.88 
2   24 13 131.29  320.92 0.95 
2   24 14 60.65   304.28 0.86 
2   26 0  287.15  10.80  0.98 
2   26 1  39.85   63.35  0.93 
2   26 2  202.46  264.20 0.79 
2   26 3  299.03  51.94  0.91 
2   26 4  95.09   352.57 0.75 
2   26 5  345.99  340.79 0.96 
2   26 6  153.15  16.58  0.97 
2   26 7  298.82  83.39  0.95 
2   26 8  203.75  279.41 0.91 
2   26 9  101.63  258.47 0.87 
2   26 10 198.20  327.35 0.96 
2   26 11 40.00   212.02 0.37 
2   26 12 122.05  224.08 0.81 
2   26 13 7.59    251.38 0.38 
2   28 0  83.93   236.31 0.93 
2   28 1  202.90  274.14 0.94 
2   28 2  62.29   71.35  0.59 
2   28 3  26.26   211.76 0.79 
2   28 4  104.33  208.38 0.96 
2   28 5  238.06  9.87   0.95 
2   28 6  259.11  134.07 0.96 
2   28 7  214.15  40.71  0.97 
2   28 8  314.53  354.93 0.98 
2   28 9  110.81  16.58  0.96 
2   28 10 35.75   29.18  0.67 
2   28 11 182.63  37.95  0.93 
2   30 0  204.52  358.80 0.93 
2   30 1  186.40  252.76 0.96 
2   30 2  114.89  246.82 0.91 
2   30 3  334.60  259.16 0.98 
2   30 4  162.96  294.52 0.92 
2   30 5  264.79  7.82   0.97 
2   30 6  70.04   104.26 0.94 
2   30 7  177.09  120.57 0.92 
2   30 8  105.85  129.56 0.94 
2   30 9  11.59   286.22 0.46 
2   32 0  167.02  109.35 0.95 
2   32 1  365.22  146.01 0.98 
2   32 2  2.12    119.52 0.09 
2   32 3  122.79  70.92  0.96 
2   32 4  11.30   149.26 0.76 
2   32 5  9.00    135.23 0.28 
2   32 6  15.09   178.86 0.72 
2   32 7  40.91   107.51 0.56 
2   34 0  281.36  287.31 0.96 
2   34 1  45.02   188.94 0.78 
2   34 2  274.79  141.81 0.96 
3   1  0  177.77  304.66 0.03 
3   1  1  57.43   239.07 0.23 
3   1  2  650.24  140.61 0.75 
3   1  3  306.59  243.97 0.47 
3   1  4  799.88  28.13  0.91 
3   1  5  695.32  42.36  0.96 
3   1  6  644.03  173.49 0.94 
3   1  7  534.24  260.00 0.94 
3   1  8  102.60  268.71 0.52 
3   1  9  345.35  347.91 0.88 
3   1  10 194.97  60.54  0.83 
3   1  11 63.46   56.36  0.00 
3   1  12 31.12   203.85 0.73 
3   1  13 131.08  328.29 0.60 
3   1  14 24.22   351.77 0.32 
3   1  15 29.42   289.18 0.63 
3   1  16 70.52   237.51 0.82 
3   1  17 250.84  299.29 0.88 
3   1  18 55.60   271.89 0.88 
3   1  19 119.08  254.35 0.84 
3   1  20 170.80  184.39 0.85 
3   3  0  262.11  132.88 0.10 
3   3  1  5.90    350.17 0.18 
3   3  2  906.54  327.19 0.85 
3   3  3  893.53  16.16  0.86 
3   3  4  1555.66 148.09 0.96 
3   3  5  1615.92 204.96 0.00 
3   3  6  706.79  245.63 0.97 
3   3  7  13.57   276.84 0.38 
3   3  8  301.97  85.23  0.90 
3   3  9  677.71  271.12 0.98 
3   3  10 29.84   132.90 0.94 
3   3  11 580.61  329.49 0.00 
3   3  12 937.96  282.52 0.99 
3   3  13 243.84  306.96 0.84 
3   3  14 64.56   312.99 0.62 
3   3  15 282.71  222.72 0.79 
3   3  16 184.23  173.24 0.67 
3   3  17 246.04  179.17 0.94 
3   3  18 181.33  217.39 0.41 
3   3  19 113.01  97.99  0.52 
3   3  20 188.23  207.72 0.86 
3   5  0  704.02  190.34 0.83 
3   5  1  188.99  158.27 0.75 
3   5  2  127.14  7.52   0.10 
3   5  3  746.73  100.51 0.89 
3   5  4  1216.17 36.06  0.96 
3   5  5  1122.68 341.99 0.96 
3   5  6  373.06  20.89  0.97 
3   5  7  316.85  62.13  0.89 
3   5  8  2.42    342.16 0.12 
3   5  9  212.61  359.65 0.88 
3   5  10 652.37  28.02  0.99 
3   5  11 105.12  317.50 0.49 
3   5  12 319.35  225.20 0.97 
3   5  13 673.69  266.84 0.99 
3   5  14 42.90   313.63 0.88 
3   5  15 118.89  347.87 0.77 
3   5  16 97.78   42.91  0.00 
3   5  17 907.67  345.03 0.99 
3   5  18 137.55  292.96 0.86 
3   5  19 229.83  199.18 0.89 
3   5  20 177.10  232.66 0.78 
3   7  0  1598.09 92.62  0.98 
3   7  1  1952.74 257.38 0.98 
3   7  2  1664.85 335.44 0.98 
3   7  3  1447.24 256.37 0.99 
3   7  4  136.03  284.20 0.39 
3   7  5  519.04  336.71 0.96 
3   7  6  113.31  33.05  0.89 
3   7  7  73.58   228.57 0.51 
3   7  8  911.38  110.69 0.99 
3   7  9  545.17  31.29  0.98 
3   7  10 220.81  142.74 0.63 
3   7  11 574.71  186.10 0.98 
3   7  12 631.07  138.91 0.98 
3   7  13 100.76  34.98  0.95 
3   7  14 270.12  198.61 0.84 
3   7  15 206.46  245.18 0.59 
3   7  16 212.25  41.88  0.93 
3   7  17 80.95   3.40   0.42 
3   7  18 93.26   22.65  0.77 
3   7  19 147.08  10.81  0.83 
3   7  20 79.26   269.40 0.00 
3   9  0  712.24  355.33 0.91 
3   9  1  1806.49 165.10 0.99 
3   9  2  10.38   297.37 0.18 
3   9  3  1256.70 348.85 0.98 
3   9  4  850.12  89.41  0.93 
3   9  5  187.83  154.66 0.87 
3   9  6  136.06  284.61 0.86 
3   9  7  896.44  20.24  0.98 
3   9  8  660.34  0.68   0.98 
3   9  9  513.19  338.37 0.98 
3   9  10 455.48  332.86 0.00 
3   9  11 207.31  224.69 0.91 
3   9  12 295.07  251.59 0.91 
3   9  13 472.69  180.58 0.95 
3   9  14 32.12   350.97 0.90 
3   9  15 20.49   340.12 0.79 
3   9  16 89.70   49.45  0.74 
3   9  17 138.00  326.74 0.71 
3   9  18 194.26  30.05  0.71 
3   9  19 117.74  30.11  0.86 
3   11 0  1079.88 95.24  0.98 
3   11 1  505.61  205.50 0.95 
3   11 2  313.98  322.86 0.89 
3   11 3  391.55  38.28  0.76 
3   11 4  397.40  234.52 0.96 
3   11 5  553.10  288.47 0.95 
3   11 6  64.59   141.04 0.73 
3   11 7  168.01  277.78 0.87 
3   11 8  225.19  172.29 0.89 
3   11 9  506.88  343.43 0.97 
3   11 10 696.35  172.49 0.99 
3   11 11 689.71  161.87 0.99 
3   11 12 331.00  272.69 0.93 
3   11 13 664.08  53.88  0.98 
3   11 14 83.90   264.80 0.80 
3   11 15 440.52  150.14 0.96 
3   11 16 121.26  193.35 0.92 
3   11 17 110.21  7.51   0.52 
3   11 18 59.55   132.51 0.55 
3   11 19 259.17  275.16 0.86 
3   13 0  44.96   197.62 0.89 
3   13 1  447.02  168.64 0.96 
3   13 2  354.47  231.71 0.89 
3   13 3  254.74  259.05 0.88 
3   13 4  195.51  145.22 0.80 
3   13 5  136.37  200.87 0.96 
3   13 6  973.54  157.66 0.99 
3   13 7  783.67  120.40 0.99 
3   13 8  837.46  141.07 0.98 
3   13 9  668.18  345.44 0.99 
3   13 10 307.90  142.64 0.92 
3   13 11 68.43   222.99 0.79 
3   13 12 38.87   337.84 0.87 
3   13 13 15.24   314.74 0.78 
3   13 14 527.68  94.39  0.98 
3   13 15 119.20  68.58  0.67 
3   13 16 470.94  30.54  0.98 
3   13 17 247.26  67.09  0.86 
3   13 18 95.10   254.58 0.69 
3   15 0  104.63  147.40 0.73 
3   15 1  350.61  99.52  0.98 
3   15 2  789.53  172.04 0.98 
3   15 3  6.10    105.35 0.21 
3   15 4  1391.20 26.53  0.99 
3   15 5  1099.31 39.49  0.99 
3   15 6  1019.07 108.09 0.98 
3   15 7  102.71  220.72 0.43 
3   15 8  616.16  282.91 0.99 
3   15 9  437.17  259.44 0.98 
3   15 10 129.19  78.86  0.91 
3   15 11 402.08  115.16 0.94 
3   15 12 135.73  106.94 0.40 
3   15 13 128.19  329.57 0.84 
3   15 14 184.22  303.70 0.82 
3   15 15 74.33   254.46 0.44 
3   15 16 188.11  21.22  0.78 
3   15 17 158.92  177.44 0.81 
3   15 18 99.82   315.44 0.74 
3   17 0  523.97  52.82  0.96 
3   17 1  542.17  336.86 0.99 
3   17 2  101.19  40.66  0.64 
3   17 3  25.56   347.97 0.23 
3   17 4  619.48  292.09 0.98 
3   17 5  535.48  260.86 0.88 
3   17 6  480.57  100.41 0.95 
3   17 7  798.72  284.21 0.98 
3   17 8  722.85  85.22  0.99 
3   17 9  280.36  108.68 0.92 
3   17 10 264.82  220.81 0.94 
3   17 11 209.17  170.06 0.93 
3   17 12 77.03   170.74 0.95 
3   17 13 267.20  187.80 0.97 
3   17 14 243.69  175.54 0.96 
3   17 15 158.99  147.45 0.94 
3   17 16 307.43  207.60 0.97 
3   17 17 86.15   58.93  0.43 
3   19 0  367.66  95.17  0.97 
3   19 1  1007.04 109.58 0.99 
3   19 2  826.08  237.82 0.96 
3   19 3  1213.76 260.75 0.99 
3   19 4  48.61   337.52 0.27 
3   19 5  346.15  49.94  0.97 
3   19 6  453.95  52.19  0.98 
3   19 7  391.50  346.92 0.92 
3   19 8  113.81  237.62 0.59 
3   19 9  151.92  114.90 0.79 
3   19 10 351.93  66.21  0.97 
3   19 11 39.57   25.91  0.93 
3   19 12 338.81  59.90  0.97 
3   19 13 194.69  63.81  0.90 
3   19 14 125.90  75.83  0.95 
3   19 15 34.82   45.04  0.70 
3   19 16 20.95   182.12 0.14 
3   21 0  174.54  2.84   0.92 
3   21 1  51.93   337.66 0.29 
3   21 2  284.10  90.09  0.94 
3   21 3  452.46  74.67  0.98 
3   21 4  605.79  221.21 0.99 
3   21 5  549.01  14.01  0.98 
3   21 6  47.71   239.22 0.37 
3   21 7  204.52  173.11 0.86 
3   21 8  632.70  252.06 0.98 
3   21 9  155.01  231.62 0.90 
3   21 10 237.51  280.89 0.92 
3   21 11 11.09   119.96 0.93 
3   21 12 70.41   171.12 0.79 
3   21 13 205.72  164.38 0.94 
3   21 14 195.09  213.61 0.94 
3   21 15 61.74   226.21 0.89 
3   21 16 191.65  279.67 0.94 
3   23 0  7.89    121.58 0.24 
3   23 1  15.23   275.74 0.39 
3   23 2  45.22   22.01  0.90 
3   23 3  224.45  326.61 0.90 
3   23 4  824.16  114.98 0.99 
3   23 5  237.85  132.13 0.93 
3   23 6  500.40  239.36 0.99 
3   23 7  245.39  280.59 0.94 
3   23 8  143.29  270.61 0.91 
3   23 9  22.34   209.70 0.91 
3   23 10 11.93   119.33 0.67 
3   23 11 523.88  91.80  0.99 
3   23 12 50.65   347.17 0.33 
3   23 13 103.28  338.33 0.92 
3   23 14 63.65   341.43 0.46 
3   23 15 110.55  132.68 0.81 
3   25 0  620.39  308.03 0.99 
3   25 1  260.69  248.79 0.82 
3   25 2  173.35  299.69 0.91 
3   25 3  21.36   135.81 0.26 
3   25 4  82.26   169.35 0.91 
3   25 5  364.30  122.61 0.98 
3   25 6  229.51  143.97 0.73 
3   25 7  176.10  210.84 0.98 
3   25 8  73.48   106.93 0.84 
3   25 9  44.82   20.61  0.91 
3   25 10 136.88  326.93 0.93 
3   25 11 7.31    283.14 0.40 
3   25 12 161.27  214.85 0.85 
3   25 13 23.08   255.23 0.69 
3   27 0  284.43  201.35 0.96 
3   27 1  161.17  87.06  0.91 
3   27 2  115.85  186.61 0.78 
3   27 3  57.70   214.00 0.92 
3   27 4  136.54  236.52 0.94 
3   27 5  4.87    86.01  0.27 
3   27 6  208.96  134.01 0.96 
3   27 7  168.87  132.40 0.98 
3   27 8  97.58   147.40 0.93 
3   27 9  74.18   82.81  0.93 
3   27 10 172.45  37.69  0.96 
3   27 11 175.77  26.04  0.94 
3   27 12 157.49  270.61 0.94 
3   29 0  174.25  290.25 0.93 
3   29 1  7.26    184.97 0.61 
3   29 2  198.88  45.12  0.95 
3   29 3  282.83  103.41 0.92 
3   29 4  210.32  167.08 0.88 
3   29 5  28.28   259.75 0.86 
3   29 6  39.49   70.30  0.70 
3   29 7  31.46   75.12  0.64 
3   29 8  126.16  114.82 0.90 
3   29 9  0.99    183.17 0.36 
3   29 10 49.07   62.46  0.81 
3   31 0  260.35  173.33 0.96 
3   31 1  65.57   209.45 0.92 
3   31 2  3.99    63.22  0.42 
3   31 3  252.48  71.23  0.92 
3   31 4  215.41  47.95  0.97 
3   31 5  62.44   57.62  0.67 
3   31 6  1.91    322.42 0.56 
3   31 7  17.79   208.84 0.58 
3   31 8  17.50   12.86  0.81 
3   33 0  148.86  59.54  0.83 
3   33 1  186.70  211.79 0.96 
3   33 2  188.01  135.46 0.86 
3   33 3  374.88  85.73  0.97 
3   33 4  145.95  114.97 0.90 
3   33 5  6.94    175.93 0.43 
4   0  0  2.76    180.01 0.00 
4   0  1  885.04  180.00 0.94 
4   0  2  1614.78 180.00 0.99 
4   0  3  16.65   180.00 0.22 
4   0  4  54.87   360.00 0.16 
4   0  5  295.03  360.00 0.00 
4   0  6  193.52  360.00 0.48 
4   0  7  462.94  0.00   0.87 
4   0  8  6.41    0.00   0.02 
4   0  9  16.41   180.00 0.05 
4   0  10 30.14   0.00   0.06 
4   0  11 50.65   180.00 0.00 
4   0  12 269.27  360.00 1.00 
4   0  13 93.36   360.00 0.94 
4   0  14 189.29  180.00 0.87 
4   0  15 385.52  180.00 0.96 
4   0  16 209.08  180.00 0.00 
4   0  17 26.17   180.00 0.28 
4   0  18 50.34   180.00 0.87 
4   0  19 87.38   180.00 0.99 
4   0  20 291.73  180.00 0.68 
4   2  0  265.53  133.33 0.23 
4   2  1  430.48  275.97 0.61 
4   2  2  1498.30 307.97 0.94 
4   2  3  1261.20 41.75  0.94 
4   2  4  1027.40 88.98  0.96 
4   2  5  812.57  145.73 0.00 
4   2  6  723.54  204.60 0.94 
4   2  7  123.38  316.56 0.82 
4   2  8  1.87    6.71   0.91 
4   2  9  1344.49 230.94 0.99 
4   2  10 60.29   64.09  0.37 
4   2  11 617.49  163.15 0.96 
4   2  12 717.64  220.10 0.98 
4   2  13 435.86  129.42 0.70 
4   2  14 93.42   226.88 0.58 
4   2  15 111.92  120.02 0.77 
4   2  16 378.85  2.47   0.00 
4   2  17 287.70  59.62  0.92 
4   2  18 85.80   55.29  0.88 
4   2  19 121.25  69.45  0.68 
4   2  20 65.61   198.80 0.36 
4   4  0  144.94  304.09 0.06 
4   4  1  556.76  133.29 0.82 
4   4  2  189.92  93.24  0.69 
4   4  3  294.92  124.92 0.69 
4   4  4  2105.44 242.18 0.99 
4   4  5  1351.17 284.00 0.98 
4   4  6  558.91  4.04   0.97 
4   4  7  193.69  115.30 0.86 
4   4  8  144.64  294.44 0.70 
4   4  9  535.45  146.07 0.97 
4   4  10 663.04  11.40  0.98 
4   4  11 632.98  185.25 0.97 
4   4  12 475.48  187.52 0.95 
4   4  13 519.72  16.19  0.98 
4   4  14 599.34  267.69 0.98 
4   4  15 136.99  282.62 0.89 
4   4  16 204.10  31.58  0.00 
4   4  17 87.71   347.23 0.36 
4   4  18 166.25  194.90 0.81 
4   4  19 255.16  90.22  0.90 
4   4  20 240.65  193.17 0.83 
4   6  0  76.84   222.47 0.42 
4   6  1  95.61   238.36 0.05 
4   6  2  740.36  136.11 0.94 
4   6  3  578.05  56.83  0.89 
4   6  4  617.45  5.67   0.92 
4   6  5  302.80  54.96  0.91 
4   6  6  120.57  17.83  0.77 
4   6  7  212.66  298.02 0.80 
4   6  8  299.88  320.52 0.93 
4   6  9  385.55  14.92  0.93 
4   6  10 7.83    105.27 0.73 
4   6  11 36.01   298.51 0.84 
4   6  12 59.30   125.35 0.86 
4   6  13 70.29   222.24 0.26 
4   6  14 413.37  323.74 0.88 
4   6  15 227.81  355.80 0.92 
4   6  16 199.69  315.87 0.75 
4   6  17 498.80  24.84  0.98 
4   6  18 60.24   165.17 0.30 
4   6  19 328.09  312.25 0.95 
4   6  20 120.53  288.04 0.00 
4   8  0  1482.78 166.78 0.98 
4   8  1  1322.46 241.03 0.98 
4   8  2  1170.48 327.25 0.95 
4   8  3  816.38  232.60 0.96 
4   8  4  67.88   201.23 0.17 
4   8  5  244.00  5.95   0.91 
4   8  6  15.81   260.85 0.27 
4   8  7  119.34  66.44  0.36 
4   8  8  724.69  236.46 0.98 
4   8  9  633.95  294.60 0.98 
4   8  10 311.80  352.11 0.00 
4   8  11 358.65  282.58 0.97 
4   8  12 446.90  339.39 0.95 
4   8  13 393.78  356.18 0.95 
4   8  14 455.47  171.29 0.96 
4   8  15 131.79  127.53 0.81 
4   8  16 482.67  139.61 0.98 
4   8  17 264.35  144.71 0.89 
4   8  18 91.86   12.66  0.37 
4   8  19 114.22  85.97  0.78 
4   10 0  194.98  214.37 0.68 
4   10 1  1149.63 239.53 0.99 
4   10 2  1054.98 8.89   0.98 
4   10 3  934.49  11.61  0.98 
4   10 4  55.45   129.21 0.48 
4   10 5  64.36   89.97  0.82 
4   10 6  238.83  83.09  0.89 
4   10 7  447.11  355.67 0.96 
4   10 8  523.30  229.95 0.96 
4   10 9  3.02    339.15 0.54 
4   10 10 652.70  101.66 0.99 
4   10 11 12.88   311.63 0.88 
4   10 12 205.76  174.22 0.90 
4   10 13 194.02  354.38 0.58 
4   10 14 49.11   135.99 0.89 
4   10 15 237.66  180.47 0.73 
4   10 16 248.66  289.58 0.91 
4   10 17 102.02  234.55 0.77 
4   10 18 119.06  154.93 0.69 
4   10 19 203.23  329.52 0.78 
4   12 0  457.88  23.92  0.96 
4   12 1  191.97  143.88 0.90 
4   12 2  99.07   94.44  0.18 
4   12 3  330.18  152.49 0.92 
4   12 4  267.59  319.06 0.94 
4   12 5  77.29   147.66 0.62 
4   12 6  813.86  220.63 0.97 
4   12 7  775.08  94.91  0.99 
4   12 8  1231.58 93.86  0.99 
4   12 9  239.07  239.74 0.81 
4   12 10 350.68  186.73 0.98 
4   12 11 393.43  209.25 0.96 
4   12 12 24.49   208.61 0.59 
4   12 13 33.76   6.70   0.77 
4   12 14 337.63  79.80  0.95 
4   12 15 297.76  69.43  0.92 
4   12 16 91.95   19.55  0.88 
4   12 17 252.94  50.60  0.86 
4   12 18 136.85  194.58 0.67 
4   12 19 219.10  207.07 0.00 
4   14 0  389.29  357.07 0.90 
4   14 1  237.50  101.25 0.86 
4   14 2  107.20  234.83 0.92 
4   14 3  445.91  76.51  0.91 
4   14 4  583.95  328.02 0.94 
4   14 5  197.51  268.00 0.84 
4   14 6  385.51  136.21 0.97 
4   14 7  654.82  182.63 0.96 
4   14 8  950.01  244.92 0.99 
4   14 9  847.33  291.27 0.99 
4   14 10 351.34  89.41  0.81 
4   14 11 25.52   162.10 0.80 
4   14 12 127.55  31.94  0.98 
4   14 13 280.95  78.44  0.93 
4   14 14 112.44  55.81  0.73 
4   14 15 191.18  212.65 0.75 
4   14 16 68.87   70.01  0.73 
4   14 17 189.02  208.16 0.95 
4   14 18 147.20  309.37 0.84 
4   16 0  578.06  335.77 0.94 
4   16 1  224.70  268.11 0.95 
4   16 2  1228.32 248.86 0.99 
4   16 3  539.95  291.13 0.98 
4   16 4  103.62  12.38  0.16 
4   16 5  719.99  190.65 0.99 
4   16 6  968.37  313.70 0.99 
4   16 7  1004.57 329.46 0.99 
4   16 8  106.99  335.20 0.67 
4   16 9  11.78   306.17 0.82 
4   16 10 585.14  4.52   0.97 
4   16 11 285.59  50.99  0.95 
4   16 12 154.92  307.10 0.89 
4   16 13 97.87   337.49 0.86 
4   16 14 118.36  62.64  0.84 
4   16 15 139.82  125.11 0.84 
4   16 16 77.32   200.20 0.66 
4   16 17 43.40   296.81 0.61 
4   18 0  23.38   46.32  0.74 
4   18 1  370.19  103.28 0.96 
4   18 2  955.24  101.82 0.98 
4   18 3  1409.30 128.35 0.99 
4   18 4  102.43  342.42 0.45 
4   18 5  575.72  353.17 0.96 
4   18 6  91.06   250.66 0.93 
4   18 7  213.81  308.67 0.96 
4   18 8  130.33  126.28 0.93 
4   18 9  395.98  209.74 0.94 
4   18 10 287.28  118.66 0.90 
4   18 11 99.71   90.35  0.88 
4   18 12 28.12   257.96 0.82 
4   18 13 291.03  285.26 0.00 
4   18 14 198.06  274.23 0.97 
4   18 15 190.89  280.52 0.89 
4   18 16 57.13   241.10 0.52 
4   18 17 131.92  58.51  0.85 
4   20 0  847.40  228.25 0.99 
4   20 1  849.15  196.92 0.97 
4   20 2  689.26  281.12 0.99 
4   20 3  510.43  345.31 0.98 
4   20 4  465.88  289.81 0.98 
4   20 5  399.02  182.13 0.94 
4   20 6  273.55  191.46 0.90 
4   20 7  176.03  251.55 0.97 
4   20 8  398.58  343.63 0.96 
4   20 9  77.38   342.35 0.90 
4   20 10 203.63  255.78 0.94 
4   20 11 139.37  145.16 0.86 
4   20 12 160.77  45.79  0.00 
4   20 13 13.30   182.37 0.73 
4   20 14 83.46   174.60 0.92 
4   20 15 93.53   335.75 0.79 
4   20 16 192.18  277.46 0.82 
4   22 0  552.99  150.41 0.99 
4   22 1  518.58  116.96 0.98 
4   22 2  823.75  87.11  0.99 
4   22 3  573.94  323.16 0.99 
4   22 4  590.72  1.23   0.98 
4   22 5  940.27  15.01  0.99 
4   22 6  551.21  177.42 0.99 
4   22 7  27.90   77.78  0.56 
4   22 8  338.14  244.73 0.96 
4   22 9  288.71  109.19 0.77 
4   22 10 82.29   25.61  0.93 
4   22 11 53.64   356.19 0.72 
4   22 12 441.64  253.99 0.99 
4   22 13 309.64  233.99 0.97 
4   22 14 81.86   239.46 0.82 
4   22 15 120.59  117.73 0.89 
4   24 0  0.52    241.54 0.48 
4   24 1  33.42   101.43 0.78 
4   24 2  224.47  15.11  0.92 
4   24 3  64.81   353.13 0.35 
4   24 4  101.84  87.08  0.96 
4   24 5  409.30  356.41 0.93 
4   24 6  231.68  307.65 0.92 
4   24 7  135.46  240.88 0.91 
4   24 8  332.01  259.10 0.98 
4   24 9  360.50  266.91 0.96 
4   24 10 235.02  167.40 0.93 
4   24 11 249.37  145.82 0.96 
4   24 12 279.67  246.70 0.98 
4   24 13 34.11   10.02  0.91 
4   24 14 31.76   48.91  0.68 
4   26 0  7.30    9.48   0.44 
4   26 1  67.50   64.52  0.71 
4   26 2  449.02  319.04 0.97 
4   26 3  186.77  174.74 0.82 
4   26 4  342.80  154.58 0.97 
4   26 5  72.71   110.01 0.95 
4   26 6  15.77   56.98  0.44 
4   26 7  140.80  31.26  0.80 
4   26 8  339.95  50.89  0.98 
4   26 9  229.61  50.17  0.98 
4   26 10 110.08  344.70 0.91 
4   26 11 144.30  14.83  0.83 
4   26 12 69.09   205.98 0.67 
4   26 13 135.28  34.23  0.82 
4   28 0  90.68   92.31  0.48 
4   28 1  377.86  61.11  0.98 
4   28 2  141.91  211.10 0.66 
4   28 3  207.40  252.11 0.96 
4   28 4  419.47  302.10 0.99 
4   28 5  28.79   98.62  0.85 
4   28 6  116.17  260.85 0.92 
4   28 7  115.51  220.86 0.94 
4   28 8  170.90  231.57 0.93 
4   28 9  24.03   209.39 0.73 
4   28 10 1.24    113.61 0.85 
4   28 11 49.87   53.55  0.93 
4   30 0  325.39  353.02 0.96 
4   30 1  223.02  35.63  0.96 
4   30 2  138.24  0.31   0.85 
4   30 3  267.73  19.01  0.82 
4   30 4  65.09   263.98 0.70 
4   30 5  2.87    293.57 0.24 
4   30 6  183.49  306.06 0.94 
4   30 7  6.07    17.01  0.57 
4   30 8  103.29  47.68  0.93 
4   30 9  244.00  58.58  0.97 
4   32 0  121.61  198.79 0.82 
4   32 1  318.63  226.33 0.97 
4   32 2  104.21  146.67 0.90 
4   32 3  20.44   152.78 0.69 
4   32 4  145.71  326.87 0.90 
4   32 5  48.65   218.06 0.68 
4   32 6  187.33  88.51  0.94 
4   34 0  109.77  160.28 0.83 
4   34 1  375.60  196.26 0.99 
5   1  0  626.42  99.60  0.14 
5   1  1  486.41  216.40 0.79 
5   1  2  910.86  0.95   0.88 
5   1  3  176.21  181.28 0.10 
5   1  4  200.39  48.37  0.83 
5   1  5  739.47  107.93 0.00 
5   1  6  692.47  280.76 0.95 
5   1  7  29.06   275.88 0.75 
5   1  8  14.02   166.49 0.90 
5   1  9  1113.76 162.65 0.99 
5   1  10 830.29  124.16 0.99 
5   1  11 633.76  163.84 0.94 
5   1  12 759.21  117.06 0.98 
5   1  13 419.35  149.01 0.97 
5   1  14 513.18  186.23 0.97 
5   1  15 146.10  116.06 0.81 
5   1  16 199.83  286.43 0.00 
5   1  17 158.92  329.03 0.80 
5   1  18 195.52  15.89  0.88 
5   1  19 201.99  45.27  0.70 
5   1  20 157.23  5.95   0.62 
5   3  0  342.79  230.64 0.07 
5   3  1  986.20  61.38  0.85 
5   3  2  589.13  66.97  0.77 
5   3  3  353.76  93.37  0.87 
5   3  4  1261.94 179.23 0.97 
5   3  5  159.18  42.39  0.92 
5   3  6  874.34  110.86 0.97 
5   3  7  224.33  105.79 0.88 
5   3  8  405.63  312.81 0.92 
5   3  9  260.44  79.80  0.97 
5   3  10 635.22  33.96  0.96 
5   3  11 444.36  301.19 0.81 
5   3  12 997.63  327.50 0.99 
5   3  13 455.21  339.04 0.93 
5   3  14 723.32  240.32 0.98 
5   3  15 381.45  16.86  0.95 
5   3  16 89.77   5.74   0.00 
5   3  17 348.26  113.94 0.96 
5   3  18 315.05  49.02  0.77 
5   3  19 125.72  6.50   0.70 
5   3  20 90.15   223.59 0.36 
5   5  0  138.37  197.86 0.45 
5   5  1  622.80  255.80 0.88 
5   5  2  9.14    252.28 0.51 
5   5  3  1195.30 313.19 0.96 
5   5  4  1471.25 280.49 0.96 
5   5  5  714.89  14.82  0.98 
5   5  6  536.94  11.01  0.96 
5   5  7  123.33  236.66 0.89 
5   5  8  260.71  63.30  0.96 
5   5  9  463.73  43.38  0.98 
5   5  10 601.74  351.98 0.94 
5   5  11 540.57  154.86 0.95 
5   5  12 268.82  199.52 0.93 
5   5  13 89.93   87.42  0.93 
5   5  14 464.22  280.37 0.96 
5   5  15 161.90  131.70 0.87 
5   5  16 216.68  107.38 0.91 
5   5  17 170.68  142.12 0.81 
5   5  18 90.65   186.61 0.88 
5   5  19 147.47  30.32  0.86 
5   7  0  519.80  14.45  0.92 
5   7  1  506.75  145.03 0.86 
5   7  2  1131.11 149.87 0.99 
5   7  3  650.99  69.33  0.96 
5   7  4  555.82  25.74  0.97 
5   7  5  46.71   281.54 0.87 
5   7  6  74.52   341.92 0.85 
5   7  7  482.35  164.19 0.96 
5   7  8  386.19  201.37 0.94 
5   7  9  56.58   298.84 0.45 
5   7  10 232.76  3.29   0.00 
5   7  11 922.67  303.23 0.99 
5   7  12 21.55   301.65 0.70 
5   7  13 219.50  164.84 0.92 
5   7  14 70.05   296.02 0.89 
5   7  15 658.56  90.70  0.99 
5   7  16 68.04   76.32  0.82 
5   7  17 398.99  47.65  0.98 
5   7  18 232.41  266.91 0.82 
5   7  19 119.37  214.90 0.63 
5   9  0  619.27  242.01 0.91 
5   9  1  525.78  331.22 0.93 
5   9  2  1160.37 25.45  0.98 
5   9  3  324.81  105.93 0.95 
5   9  4  405.58  142.44 0.95 
5   9  5  92.28   131.04 0.95 
5   9  6  411.88  10.28  0.94 
5   9  7  328.17  331.77 0.98 
5   9  8  63.62   318.08 0.57 
5   9  9  224.63  137.16 0.87 
5   9  10 410.91  84.64  0.93 
5   9  11 16.85   186.73 0.30 
5   9  12 269.30  32.15  0.96 
5   9  13 462.76  7.39   0.98 
5   9  14 207.43  198.39 0.66 
5   9  15 96.95   187.82 0.94 
5   9  16 26.67   175.00 0.91 
5   9  17 195.91  206.71 0.91 
5   9  18 145.33  356.15 0.72 
5   9  19 148.53  9.24   0.65 
5   11 0  1448.61 309.19 0.99 
5   11 1  843.83  315.27 0.98 
5   11 2  507.07  35.11  0.96 
5   11 3  61.38   299.86 0.47 
5   11 4  282.69  41.76  0.85 
5   11 5  523.58  118.86 0.94 
5   11 6  123.71  183.96 0.49 
5   11 7  554.52  248.30 0.94 
5   11 8  71.70   332.61 0.45 
5   11 9  124.70  137.41 0.49 
5   11 10 700.04  83.60  0.99 
5   11 11 554.80  274.93 0.98 
5   11 12 227.01  49.56  0.86 
5   11 13 269.11  274.30 0.94 
5   11 14 47.48   50.73  0.77 
5   11 15 152.63  4.36   0.80 
5   11 16 160.88  359.85 0.93 
5   11 17 193.12  100.47 0.79 
5   11 18 171.63  174.85 0.71 
5   11 19 231.67  118.90 0.81 
5   13 0  113.12  6.48   0.51 
5   13 1  236.83  286.60 0.78 
5   13 2  401.79  25.97  0.95 
5   13 3  601.20  125.79 0.97 
5   13 4  598.24  190.53 0.98 
5   13 5  345.94  88.57  0.96 
5   13 6  17.89   48.52  0.80 
5   13 7  539.00  103.99 0.99 
5   13 8  195.90  240.85 0.95 
5   13 9  813.07  147.45 0.99 
5   13 10 575.29  158.87 0.99 
5   13 11 477.42  241.87 0.98 
5   13 12 200.72  281.87 0.95 
5   13 13 184.43  82.90  0.96 
5   13 14 201.52  1.32   0.94 
5   13 15 180.69  341.84 0.90 
5   13 16 9.53    68.63  0.86 
5   13 17 185.01  181.51 0.80 
5   13 18 58.26   257.96 0.75 
5   15 0  1099.97 340.40 0.99 
5   15 1  618.85  284.35 0.99 
5   15 2  780.38  323.98 0.98 
5   15 3  580.03  41.41  0.99 
5   15 4  796.49  92.02  0.98 
5   15 5  38.76   316.76 0.49 
5   15 6  1142.00 2.01   0.99 
5   15 7  817.77  16.35  0.96 
5   15 8  129.26  181.83 0.74 
5   15 9  191.10  322.97 0.91 
5   15 10 353.38  309.78 0.96 
5   15 11 673.63  239.91 0.97 
5   15 12 207.13  237.55 0.95 
5   15 13 13.70   157.08 0.44 
5   15 14 250.13  152.40 0.93 
5   15 15 18.47   99.33  0.85 
5   15 16 370.18  279.49 0.93 
5   15 17 154.02  250.93 0.82 
5   15 18 152.93  93.30  0.67 
5   17 0  577.70  298.82 0.96 
5   17 1  523.88  209.90 0.97 
5   17 2  215.66  342.31 0.93 
5   17 3  744.94  52.79  0.97 
5   17 4  62.27   153.09 0.35 
5   17 5  1339.48 158.31 0.99 
5   17 6  42.19   220.99 0.90 
5   17 7  40.43   308.76 0.85 
5   17 8  38.57   241.06 0.81 
5   17 9  135.23  336.43 0.93 
5   17 10 611.54  97.55  0.98 
5   17 11 16.85   344.53 0.38 
5   17 12 280.61  276.82 0.75 
5   17 13 182.68  54.08  0.96 
5   17 14 61.16   174.66 0.52 
5   17 15 15.07   317.10 0.18 
5   17 16 53.15   333.91 0.82 
5   17 17 130.96  42.94  0.73 
5   19 0  108.87  230.87 0.62 
5   19 1  426.39  166.84 0.96 
5   19 2  1373.97 245.64 0.99 
5   19 3  1344.12 190.37 1.00 
5   19 4  506.25  302.32 0.98 
5   19 5  213.28  22.63  0.98 
5   19 6  418.32  116.86 0.97 
5   19 7  588.95  201.82 0.97 
5   19 8  16.90   25.23  0.26 
5   19 9  52.16   337.33 0.64 
5   19 10 30.36   337.72 0.66 
5   19 11 134.25  24.38  0.92 
5   19 12 75.38   283.34 0.69 
5   19 13 398.33  270.00 0.97 
5   19 14 294.54  314.83 0.97 
5   19 15 189.19  337.63 0.93 
5   19 16 106.72  206.21 0.92 
5   21 0  634.05  151.02 0.95 
5   21 1  566.50  344.84 0.99 
5   21 2  238.74  338.21 0.96 
5   21 3  585.71  326.73 0.99 
5   21 4  502.61  314.58 0.99 
5   21 5  736.23  290.05 0.99 
5   21 6  410.65  294.15 0.97 
5   21 7  369.17  306.25 0.98 
5   21 8  53.70   38.78  0.74 
5   21 9  303.11  57.90  0.92 
5   21 10 95.98   279.94 0.84 
5   21 11 213.49  170.41 0.97 
5   21 12 88.45   152.77 0.50 
5   21 13 41.06   110.18 0.73 
5   21 14 100.28  87.89  0.72 
5   21 15 283.38  26.42  0.97 
5   23 0  645.79  252.29 0.96 
5   23 1  304.83  211.37 0.96 
5   23 2  247.53  152.68 0.90 
5   23 3  461.28  315.03 0.97 
5   23 4  8.18    266.69 0.95 
5   23 5  57.59   317.77 0.75 
5   23 6  179.52  139.63 0.96 
5   23 7  102.84  53.23  0.85 
5   23 8  54.47   145.91 0.41 
5   23 9  537.45  44.24  0.99 
5   23 10 258.75  90.38  0.98 
5   23 11 49.12   260.47 0.72 
5   23 12 47.97   316.91 0.86 
5   23 13 105.99  1.28   0.83 
5   23 14 109.29  157.28 0.78 
5   25 0  625.02  35.45  0.98 
5   25 1  563.38  348.67 0.99 
5   25 2  600.14  272.39 0.99 
5   25 3  232.08  233.87 0.95 
5   25 4  563.62  93.48  0.98 
5   25 5  14.29   28.36  0.22 
5   25 6  124.71  203.39 0.89 
5   25 7  6.21    64.65  0.28 
5   25 8  421.35  2.44   0.98 
5   25 9  41.50   259.83 0.76 
5   25 10 308.72  217.71 0.96 
5   25 11 65.01   246.10 0.94 
5   25 12 165.39  292.99 0.96 
5   25 13 178.88  332.40 0.93 
5   27 0  331.93  323.43 0.98 
5   27 1  274.96  291.20 0.97 
5   27 2  303.15  271.78 0.97 
5   27 3  34.44   163.41 0.66 
5   27 4  11.14   8.64   0.08 
5   27 5  237.37  54.27  0.95 
5   27 6  233.88  152.96 0.97 
5   27 7  66.29   191.48 0.65 
5   27 8  35.01   29.51  0.32 
5   27 9  4.80    107.34 0.65 
5   27 10 20.48   80.37  0.22 
5   27 11 136.25  73.31  0.96 
5   27 12 204.04  42.13  0.95 
5   29 0  84.40   78.74  0.75 
5   29 1  114.23  147.67 0.91 
5   29 2  359.06  217.44 0.98 
5   29 3  91.02   228.69 0.82 
5   29 4  335.16  295.29 0.98 
5   29 5  286.20  352.61 0.96 
5   29 6  160.22  329.66 0.90 
5   29 7  31.72   28.71  0.33 
5   29 8  42.32   344.40 0.93 
5   29 9  1.50    127.01 0.10 
5   29 10 20.63   224.04 0.74 
5   31 0  138.96  57.11  0.92 
5   31 1  210.51  133.96 0.97 
5   31 2  190.38  125.59 0.97 
5   31 3  1.27    353.87 0.30 
5   31 4  128.42  237.40 0.94 
5   31 5  233.14  302.49 0.93 
5   31 6  7.14    346.37 0.15 
5   31 7  272.52  160.87 0.95 
5   31 8  196.77  125.88 0.94 
5   33 0  319.40  164.55 0.98 
5   33 1  200.98  158.85 0.95 
5   33 2  240.60  348.49 0.97 
5   33 3  154.83  292.59 0.94 
5   33 4  44.36   300.52 0.89 
6   0  0  1045.60 180.00 0.90 
6   0  1  1949.43 180.00 1.00 
6   0  2  121.64  180.00 0.17 
6   0  3  425.38  360.00 0.92 
6   0  4  1380.15 360.00 1.00 
6   0  5  443.48  180.00 0.00 
6   0  6  517.67  180.00 1.00 
6   0  7  926.58  180.00 1.00 
6   0  8  266.56  0.00   0.94 
6   0  9  41.05   0.00   0.56 
6   0  10 63.06   180.00 0.38 
6   0  11 16.99   0.00   0.29 
6   0  12 281.39  180.00 1.00 
6   0  13 47.72   180.00 0.24 
6   0  14 716.29  180.00 0.86 
6   0  15 117.32  180.00 0.90 
6   0  16 121.91  360.00 0.88 
6   0  17 46.69   180.00 0.30 
6   0  18 129.91  180.00 0.71 
6   0  19 46.25   0.00   0.21 
6   0  20 123.05  180.00 0.49 
6   2  0  550.83  258.01 0.14 
6   2  1  1674.11 63.31  0.98 
6   2  2  701.33  107.97 0.90 
6   2  3  1206.36 194.65 0.95 
6   2  4  841.95  269.35 0.89 
6   2  5  626.51  308.94 0.94 
6   2  6  165.44  101.87 0.88 
6   2  7  200.34  4.28   0.94 
6   2  8  1018.06 265.95 0.98 
6   2  9  188.64  50.59  0.91 
6   2  10 824.49  328.10 0.99 
6   2  11 791.23  278.76 0.98 
6   2  12 310.28  24.14  0.89 
6   2  13 406.42  207.80 0.96 
6   2  14 180.02  118.70 0.87 
6   2  15 136.12  283.11 0.90 
6   2  16 80.03   246.45 0.93 
6   2  17 79.18   46.45  0.89 
6   2  18 193.02  26.86  0.64 
6   2  19 110.77  66.43  0.72 
6   2  20 95.53   103.03 0.34 
6   4  0  407.96  45.07  0.12 
6   4  1  233.73  113.25 0.59 
6   4  2  490.23  130.29 0.90 
6   4  3  1.53    34.78  0.11 
6   4  4  365.46  111.28 0.97 
6   4  5  34.21   160.30 0.31 
6   4  6  679.10  205.31 0.99 
6   4  7  59.77   288.15 0.72 
6   4  8  200.83  309.62 0.85 
6   4  9  648.55  356.73 0.99 
6   4  10 412.50  136.97 0.97 
6   4  11 261.67  229.24 0.95 
6   4  12 363.24  358.76 0.92 
6   4  13 1.28    67.60  0.15 
6   4  14 44.39   64.20  0.49 
6   4  15 533.48  56.46  0.99 
6   4  16 220.35  189.78 0.82 
6   4  17 173.36  188.58 0.86 
6   4  18 36.27   67.90  0.15 
6   4  19 183.34  330.63 0.73 
6   6  0  718.48  38.84  0.86 
6   6  1  868.64  317.90 0.95 
6   6  2  835.83  309.58 0.93 
6   6  3  867.59  259.41 0.89 
6   6  4  165.42  110.65 0.59 
6   6  5  801.91  94.39  0.99 
6   6  6  33.44   66.71  0.68 
6   6  7  8.47    131.27 0.86 
6   6  8  469.67  118.86 0.99 
6   6  9  678.88  31.01  0.98 
6   6  10 7.60    114.14 0.58 
6   6  11 589.72  262.17 0.97 
6   6  12 367.84  235.08 0.96 
6   6  13 447.46  27.34  0.95 
6   6  14 239.70  10.85  0.88 
6   6  15 215.96  182.03 0.91 
6   6  16 122.81  234.31 0.82 
6   6  17 80.64   230.22 0.72 
6   6  18 171.43  281.30 0.83 
6   6  19 356.74  121.22 0.90 
6   8  0  174.34  332.21 0.85 
6   8  1  913.48  154.30 0.94 
6   8  2  597.31  220.07 0.87 
6   8  3  746.30  45.72  0.95 
6   8  4  657.38  128.37 0.98 
6   8  5  828.99  169.01 0.97 
6   8  6  369.64  266.48 0.97 
6   8  7  585.84  255.36 0.96 
6   8  8  44.39   232.91 0.47 
6   8  9  228.19  166.20 0.91 
6   8  10 41.80   157.85 0.46 
6   8  11 187.44  59.51  0.94 
6   8  12 238.22  294.36 0.95 
6   8  13 293.31  229.20 0.95 
6   8  14 71.56   169.33 0.94 
6   8  15 267.95  159.91 0.95 
6   8  16 106.46  97.03  0.74 
6   8  17 99.42   319.79 0.84 
6   8  18 111.21  273.44 0.93 
6   8  19 122.11  237.92 0.77 
6   10 0  113.87  296.30 0.87 
6   10 1  709.58  80.74  0.98 
6   10 2  875.25  31.47  0.99 
6   10 3  295.49  126.65 0.96 
6   10 4  524.55  216.07 0.97 
6   10 5  828.79  170.89 0.92 
6   10 6  507.84  254.72 0.98 
6   10 7  825.59  247.55 0.99 
6   10 8  89.95   309.98 0.78 
6   10 9  398.34  340.79 0.96 
6   10 10 83.19   21.46  0.49 
6   10 11 109.70  332.83 0.70 
6   10 12 506.03  8.09   0.97 
6   10 13 100.20  50.51  0.90 
6   10 14 278.58  203.68 0.98 
6   10 15 433.49  249.99 0.96 
6   10 16 203.59  30.81  0.91 
6   10 17 403.03  106.58 0.93 
6   10 18 291.37  25.47  0.92 
6   10 19 209.95  97.89  0.89 
6   12 0  426.70  134.52 0.91 
6   12 1  284.37  198.62 0.75 
6   12 2  468.87  278.90 0.79 
6   12 3  268.73  309.27 0.93 
6   12 4  29.63   272.91 0.82 
6   12 5  773.68  174.23 0.98 
6   12 6  650.96  249.97 0.95 
6   12 7  164.76  200.36 0.80 
6   12 8  461.96  330.88 0.96 
6   12 9  624.34  113.97 0.98 
6   12 10 594.67  77.45  0.97 
6   12 11 295.34  113.96 0.96 
6   12 12 395.31  73.96  0.97 
6   12 13 15.55   195.01 0.18 
6   12 14 62.61   217.38 0.89 
6   12 15 204.18  231.23 0.95 
6   12 16 68.80   217.94 0.73 
6   12 17 47.46   267.73 0.83 
6   12 18 87.29   277.82 0.93 
6   14 0  684.08  232.33 0.98 
6   14 1  19.49   231.85 0.11 
6   14 2  252.17  85.66  0.95 
6   14 3  196.47  326.76 0.80 
6   14 4  810.05  300.25 0.95 
6   14 5  438.76  351.12 0.98 
6   14 6  255.79  266.63 0.87 
6   14 7  695.07  218.50 0.98 
6   14 8  785.44  235.83 0.99 
6   14 9  362.88  128.07 0.94 
6   14 10 99.06   206.12 0.95 
6   14 11 336.89  248.23 0.95 
6   14 12 258.82  251.31 0.95 
6   14 13 360.15  62.58  0.99 
6   14 14 150.69  107.01 0.94 
6   14 15 383.15  327.87 0.98 
6   14 16 231.53  258.65 0.90 
6   14 17 311.75  293.52 0.86 
6   14 18 85.94   348.75 0.67 
6   16 0  714.61  58.92  0.98 
6   16 1  348.40  125.30 0.90 
6   16 2  206.44  114.76 0.92 
6   16 3  567.82  114.90 0.94 
6   16 4  1053.65 199.69 0.98 
6   16 5  676.74  85.89  0.97 
6   16 6  840.96  62.41  0.98 
6   16 7  500.56  156.09 0.98 
6   16 8  367.83  239.36 0.98 
6   16 9  342.90  329.76 0.97 
6   16 10 310.28  255.29 0.91 
6   16 11 233.29  272.73 0.98 
6   16 12 21.58   309.31 0.50 
6   16 13 373.22  148.72 0.91 
6   16 14 16.02   223.16 0.94 
6   16 15 101.86  300.00 0.76 
6   16 16 77.91   41.95  0.83 
6   16 17 105.49  133.18 0.59 
6   18 0  729.25  329.65 0.97 
6   18 1  1300.11 227.90 0.99 
6   18 2  126.05  131.87 0.68 
6   18 3  541.79  125.37 0.97 
6   18 4  981.99  99.28  0.99 
6   18 5  1158.42 132.13 0.99 
6   18 6  155.14  290.58 0.90 
6   18 7  433.04  132.15 0.95 
6   18 8  420.29  255.45 0.97 
6   18 9  235.80  26.89  0.97 
6   18 10 246.95  127.57 0.96 
6   18 11 32.48   322.86 0.37 
6   18 12 22.56   264.96 0.50 
6   18 13 95.10   25.75  0.90 
6   18 14 191.90  258.45 0.94 
6   18 15 334.62  345.15 0.94 
6   18 16 39.13   39.72  0.60 
6   20 0  22.03   145.28 0.09 
6   20 1  567.04  256.75 0.97 
6   20 2  985.15  176.32 0.99 
6   20 3  598.00  213.76 0.98 
6   20 4  864.86  4.32   0.99 
6   20 5  233.40  62.38  0.95 
6   20 6  214.71  227.21 0.97 
6   20 7  366.43  247.79 0.94 
6   20 8  13.43   243.99 0.88 
6   20 9  83.71   17.61  0.73 
6   20 10 38.22   99.48  0.87 
6   20 11 35.82   46.92  0.78 
6   20 12 72.60   224.43 0.68 
6   20 13 69.09   205.48 0.79 
6   20 14 54.80   52.61  0.70 
6   20 15 256.83  340.64 0.93 
6   20 16 326.55  243.46 0.96 
6   22 0  391.72  153.34 0.98 
6   22 1  96.34   282.58 0.90 
6   22 2  158.29  229.34 0.70 
6   22 3  377.37  165.77 0.91 
6   22 4  1298.70 131.65 0.99 
6   22 5  374.74  204.02 0.96 
6   22 6  530.32  339.90 0.97 
6   22 7  120.96  258.80 0.92 
6   22 8  279.62  210.69 0.90 
6   22 9  175.49  331.22 0.90 
6   22 10 19.45   217.87 0.72 
6   22 11 27.92   254.67 0.55 
6   22 12 216.38  75.93  0.96 
6   22 13 86.69   103.41 0.81 
6   22 14 81.41   171.17 0.69 
6   22 15 67.65   285.84 0.58 
6   24 0  51.07   170.30 0.31 
6   24 1  345.61  174.86 0.96 
6   24 2  446.89  184.61 0.98 
6   24 3  637.77  132.00 0.99 
6   24 4  297.05  93.16  0.98 
6   24 5  185.59  104.63 0.77 
6   24 6  342.70  145.86 0.99 
6   24 7  397.18  250.50 0.98 
6   24 8  122.39  335.57 0.69 
6   24 9  402.42  75.10  0.99 
6   24 10 316.65  117.35 0.97 
6   24 11 285.25  275.56 0.99 
6   24 12 79.56   305.25 0.86 
6   24 13 112.59  113.03 0.68 
6   24 14 212.78  107.76 0.93 
6   26 0  52.06   138.81 0.47 
6   26 1  37.24   311.36 0.87 
6   26 2  32.01   163.02 0.52 
6   26 3  39.27   234.03 0.81 
6   26 4  250.35  106.24 0.95 
6   26 5  150.15  84.83  0.91 
6   26 6  350.67  150.72 0.97 
6   26 7  271.45  54.99  0.94 
6   26 8  12.64   11.96  0.68 
6   26 9  103.58  244.90 0.92 
6   26 10 41.69   301.49 0.80 
6   26 11 8.52    98.69  0.85 
6   26 12 375.01  19.04  0.98 
6   28 0  237.08  343.52 0.98 
6   28 1  308.23  305.33 0.98 
6   28 2  197.27  273.39 0.90 
6   28 3  72.59   142.26 0.42 
6   28 4  295.27  190.96 0.90 
6   28 5  162.77  122.95 0.94 
6   28 6  349.93  188.56 0.98 
6   28 7  64.77   212.23 0.88 
6   28 8  115.52  314.79 0.91 
6   28 9  11.78   152.54 0.33 
6   28 10 62.33   342.75 0.80 
6   28 11 14.14   80.92  0.24 
6   30 0  276.19  222.61 0.98 
6   30 1  311.26  188.04 0.98 
6   30 2  79.85   157.90 0.77 
6   30 3  246.14  25.18  0.95 
6   30 4  174.97  184.17 0.74 
6   30 5  14.74   7.61   0.75 
6   30 6  132.89  197.94 0.93 
6   30 7  106.05  140.27 0.93 
6   30 8  15.17   34.05  0.52 
6   30 9  4.47    172.61 0.62 
6   32 0  7.75    299.25 0.60 
6   32 1  86.55   199.79 0.84 
6   32 2  327.14  229.26 0.94 
6   32 3  18.36   131.90 0.62 
6   32 4  156.71  77.20  0.93 
6   32 5  239.41  34.03  0.97 
6   32 6  88.27   322.08 0.93 
7   1  0  5.42    338.68 0.29 
7   1  1  1360.63 347.01 0.97 
7   1  2  569.51  244.79 0.87 
7   1  3  766.27  86.18  0.93 
7   1  4  754.15  132.02 0.92 
7   1  5  1240.97 235.42 0.98 
7   1  6  642.39  237.19 0.97 
7   1  7  379.08  131.30 0.93 
7   1  8  225.27  40.90  0.89 
7   1  9  721.22  40.62  0.99 
7   1  10 502.19  271.33 0.97 
7   1  11 403.21  247.16 0.95 
7   1  12 324.22  58.25  0.87 
7   1  13 0.77    102.54 0.44 
7   1  14 42.48   235.60 0.93 
7   1  15 552.12  283.10 0.97 
7   1  16 125.92  333.09 0.40 
7   1  17 472.38  184.99 0.94 
7   1  18 152.66  184.35 0.90 
7   1  19 182.01  150.49 0.60 
7   3  0  633.70  24.03  0.15 
7   3  1  1638.55 250.31 0.97 
7   3  2  1518.46 253.29 0.98 
7   3  3  618.50  269.77 0.88 
7   3  4  1173.39 341.61 0.97 
7   3  5  645.25  97.70  0.96 
7   3  6  156.85  129.05 0.88 
7   3  7  208.09  0.52   0.73 
7   3  8  127.89  284.07 0.61 
7   3  9  934.82  352.97 0.99 
7   3  10 286.35  347.53 0.96 
7   3  11 494.18  79.12  0.98 
7   3  12 715.06  96.01  0.99 
7   3  13 52.95   293.87 0.22 
7   3  14 346.48  26.63  0.97 
7   3  15 145.25  315.43 0.92 
7   3  16 150.33  1.60   0.81 
7   3  17 421.33  49.36  0.99 
7   3  18 83.27   80.91  0.65 
7   3  19 123.89  169.49 0.86 
7   5  0  567.96  259.70 0.33 
7   5  1  1027.14 93.11  0.97 
7   5  2  1557.49 107.99 0.98 
7   5  3  802.15  81.91  0.90 
7   5  4  447.05  69.55  0.91 
7   5  5  961.12  262.08 0.98 
7   5  6  671.56  240.17 0.96 
7   5  7  114.35  45.53  0.88 
7   5  8  170.74  233.82 0.96 
7   5  9  169.81  275.44 0.92 
7   5  10 1188.97 206.23 0.99 
7   5  11 831.60  227.83 0.99 
7   5  12 66.57   260.73 0.93 
7   5  13 277.47  180.46 0.92 
7   5  14 4.01    137.59 0.92 
7   5  15 51.40   346.51 0.69 
7   5  16 126.70  272.02 0.75 
7   5  17 417.98  208.81 0.94 
7   5  18 166.24  197.79 0.62 
7   5  19 117.63  163.44 0.77 
7   7  0  416.33  247.54 0.71 
7   7  1  442.35  165.93 0.94 
7   7  2  1083.86 291.98 0.98 
7   7  3  513.85  265.30 0.93 
7   7  4  819.12  145.41 0.98 
7   7  5  869.11  105.99 0.98 
7   7  6  70.30   282.51 0.26 
7   7  7  222.13  294.47 0.95 
7   7  8  284.68  16.52  0.90 
7   7  9  757.51  355.29 0.98 
7   7  10 641.65  325.73 0.95 
7   7  11 647.57  252.25 0.99 
7   7  12 419.81  216.71 0.96 
7   7  13 47.17   178.62 0.76 
7   7  14 48.34   6.79   0.81 
7   7  15 288.57  228.46 0.94 
7   7  16 173.97  211.31 0.76 
7   7  17 151.57  240.42 0.47 
7   7  18 74.98   191.27 0.86 
7   7  19 84.07   227.59 0.31 
7   9  0  232.97  118.70 0.83 
7   9  1  861.72  95.45  0.92 
7   9  2  232.86  338.14 0.96 
7   9  3  204.66  227.05 0.94 
7   9  4  815.09  241.00 0.98 
7   9  5  1081.59 230.73 0.99 
7   9  6  284.76  209.68 0.95 
7   9  7  690.04  158.22 0.98 
7   9  8  578.84  214.84 0.99 
7   9  9  535.04  307.46 0.96 
7   9  10 245.16  68.27  0.92 
7   9  11 834.15  105.47 0.99 
7   9  12 461.96  291.64 0.96 
7   9  13 345.12  128.07 0.97 
7   9  14 100.69  288.11 0.83 
7   9  15 209.80  330.83 0.92 
7   9  16 247.94  8.16   0.93 
7   9  17 430.52  349.13 0.94 
7   9  18 85.94   304.80 0.92 
7   9  19 110.92  187.30 0.37 
7   11 0  209.71  148.99 0.82 
7   11 1  645.77  146.02 0.95 
7   11 2  462.31  146.08 0.95 
7   11 3  276.51  64.93  0.84 
7   11 4  242.93  234.36 0.78 
7   11 5  270.90  122.86 0.91 
7   11 6  101.70  197.75 0.90 
7   11 7  108.43  137.11 0.81 
7   11 8  131.22  112.10 0.95 
7   11 9  469.12  4.20   0.97 
7   11 10 111.12  295.90 0.73 
7   11 11 420.26  38.88  0.97 
7   11 12 288.53  23.29  0.94 
7   11 13 183.27  280.16 0.96 
7   11 14 409.30  244.55 0.98 
7   11 15 391.57  37.22  0.86 
7   11 16 311.91  165.87 0.90 
7   11 17 75.19   255.23 0.87 
7   11 18 198.21  277.25 0.93 
7   13 0  888.94  99.89  0.94 
7   13 1  317.33  92.53  0.88 
7   13 2  145.34  346.91 0.54 
7   13 3  423.76  154.27 0.95 
7   13 4  5.13    19.91  0.23 
7   13 5  778.17  250.28 0.99 
7   13 6  278.97  194.60 0.90 
7   13 7  599.55  160.64 0.97 
7   13 8  114.89  95.73  0.81 
7   13 9  141.51  281.64 0.81 
7   13 10 12.75   116.79 0.85 
7   13 11 742.82  99.54  0.98 
7   13 12 227.53  154.77 0.97 
7   13 13 173.73  55.20  0.94 
7   13 14 57.43   321.49 0.64 
7   13 15 92.07   311.85 0.88 
7   13 16 105.94  154.64 0.76 
7   13 17 60.31   17.04  0.82 
7   13 18 81.35   11.71  0.37 
7   15 0  83.28   349.54 0.80 
7   15 1  139.78  147.25 0.96 
7   15 2  1139.53 195.24 0.99 
7   15 3  318.71  341.80 0.85 
7   15 4  41.43   42.32  0.95 
7   15 5  1156.24 20.76  0.99 
7   15 6  480.92  280.14 0.95 
7   15 7  452.66  244.09 0.90 
7   15 8  579.37  248.65 0.99 
7   15 9  734.90  35.62  0.98 
7   15 10 575.96  21.86  0.94 
7   15 11 3.52    62.25  0.45 
7   15 12 460.12  11.82  0.97 
7   15 13 274.61  78.79  0.96 
7   15 14 106.99  113.78 0.90 
7   15 15 346.53  357.40 0.98 
7   15 16 216.23  55.24  0.96 
7   15 17 110.04  301.38 0.66 
7   17 0  1065.95 203.27 0.99 
7   17 1  581.50  219.22 0.95 
7   17 2  566.33  82.63  0.96 
7   17 3  14.66   7.23   0.78 
7   17 4  418.34  65.77  0.98 
7   17 5  1017.65 355.70 0.99 
7   17 6  213.42  310.63 0.96 
7   17 7  610.16  130.56 0.98 
7   17 8  21.90   276.68 0.75 
7   17 9  184.95  144.85 0.96 
7   17 10 496.84  218.96 0.99 
7   17 11 90.23   288.94 0.63 
7   17 12 115.18  147.73 0.54 
7   17 13 75.16   206.67 0.68 
7   17 14 120.33  275.63 0.84 
7   17 15 61.24   332.55 0.67 
7   17 16 279.36  157.59 0.91 
7   17 17 112.55  188.46 0.84 
7   19 0  600.75  15.18  0.97 
7   19 1  381.35  170.83 0.90 
7   19 2  824.23  142.80 0.99 
7   19 3  405.69  14.71  0.98 
7   19 4  659.22  17.82  0.97 
7   19 5  38.26   200.87 0.69 
7   19 6  76.35   175.04 0.49 
7   19 7  38.58   104.22 0.83 
7   19 8  131.02  294.60 0.96 
7   19 9  208.35  62.27  0.94 
7   19 10 177.17  123.80 0.91 
7   19 11 277.70  355.21 0.96 
7   19 12 263.31  56.12  0.97 
7   19 13 201.46  48.32  0.97 
7   19 14 102.70  124.59 0.85 
7   19 15 167.00  164.15 0.81 
7   19 16 55.84   128.41 0.80 
7   21 0  480.90  3.78   0.98 
7   21 1  491.26  46.60  0.98 
7   21 2  411.94  83.59  0.88 
7   21 3  356.53  334.33 0.97 
7   21 4  718.99  99.23  0.99 
7   21 5  65.79   190.30 0.65 
7   21 6  108.49  86.20  0.76 
7   21 7  447.52  81.09  0.98 
7   21 8  568.83  94.91  0.99 
7   21 9  6.85    118.83 0.78 
7   21 10 107.58  141.84 0.93 
7   21 11 377.22  332.18 0.98 
7   21 12 4.28    11.21  0.87 
7   21 13 226.62  191.17 0.96 
7   21 14 80.97   132.92 0.87 
7   21 15 86.38   10.82  0.71 
7   23 0  284.79  225.96 0.93 
7   23 1  266.75  127.21 0.88 
7   23 2  301.61  324.37 0.92 
7   23 3  548.49  164.54 0.95 
7   23 4  49.77   134.57 0.89 
7   23 5  132.24  267.92 0.62 
7   23 6  341.07  317.83 0.97 
7   23 7  381.93  259.88 0.99 
7   23 8  26.02   354.93 0.91 
7   23 9  265.86  27.87  0.97 
7   23 10 21.51   333.62 0.24 
7   23 11 245.63  268.63 0.99 
7   23 12 71.11   217.13 0.92 
7   23 13 164.94  220.00 0.93 
7   23 14 124.75  63.95  0.80 
7   25 0  310.41  268.49 0.98 
7   25 1  446.28  252.74 0.95 
7   25 2  262.05  296.52 0.95 
7   25 3  574.23  75.11  0.98 
7   25 4  14.86   140.95 0.92 
7   25 5  25.90   184.85 0.65 
7   25 6  25.12   189.56 0.74 
7   25 7  284.43  318.21 0.98 
7   25 8  100.92  90.98  0.88 
7   25 9  8.50    11.47  0.08 
7   25 10 46.16   338.90 0.59 
7   25 11 42.53   42.76  0.64 
7   25 12 308.68  53.98  0.97 
7   25 13 120.43  129.97 0.81 
7   27 0  318.57  262.74 0.97 
7   27 1  79.76   224.03 0.76 
7   27 2  274.71  200.56 0.97 
7   27 3  442.29  247.83 0.99 
7   27 4  1.66    288.01 0.81 
7   27 5  91.37   179.62 0.95 
7   27 6  285.14  186.23 0.97 
7   27 7  43.29   144.86 0.47 
7   27 8  26.18   203.12 0.49 
7   27 9  330.33  285.78 0.98 
7   27 10 162.53  329.50 0.98 
7   27 11 7.34    169.05 0.71 
7   29 0  163.11  215.44 0.94 
7   29 1  7.01    129.36 0.11 
7   29 2  237.36  19.27  0.95 
7   29 3  175.48  12.28  0.92 
7   29 4  177.57  169.01 0.92 
7   29 5  13.99   168.06 0.20 
7   29 6  190.81  196.19 0.96 
7   29 7  28.45   43.81  0.84 
7   29 8  208.82  12.51  0.97 
7   29 9  21.30   128.76 0.51 
7   31 0  82.58   235.85 0.93 
7   31 1  43.95   260.38 0.93 
7   31 2  20.99   332.87 0.72 
7   31 3  216.69  23.27  0.96 
7   31 4  89.12   108.02 0.85 
7   31 5  52.51   217.12 0.91 
7   31 6  39.91   293.28 0.54 
7   31 7  39.12   343.10 0.51 
7   33 0  299.45  300.89 0.97 
7   33 1  206.99  276.07 0.93 
7   33 2  142.30  205.97 0.93 
7   33 3  159.50  183.86 0.94 
8   0  0  675.82  180.00 1.00 
8   0  1  401.46  180.00 1.00 
8   0  2  30.29   0.00   0.13 
8   0  3  1125.46 360.00 1.00 
8   0  4  274.33  0.00   0.52 
8   0  5  524.45  180.00 0.98 
8   0  6  21.18   180.00 0.13 
8   0  7  781.98  0.00   1.00 
8   0  8  673.78  0.00   1.00 
8   0  9  1047.97 180.00 1.00 
8   0  10 76.16   180.00 0.00 
8   0  11 1258.81 0.00   1.00 
8   0  12 62.38   360.00 1.00 
8   0  13 50.94   360.00 0.54 
8   0  14 185.17  0.00   1.00 
8   0  15 424.28  180.00 1.00 
8   0  16 699.61  180.00 1.00 
8   0  17 25.38   180.00 0.25 
8   0  18 77.23   360.00 0.86 
8   0  19 226.99  0.00   0.94 
8   2  0  70.94   205.77 0.06 
8   2  1  628.85  313.32 0.89 
8   2  2  366.26  201.26 0.76 
8   2  3  267.80  195.42 0.82 
8   2  4  60.27   251.26 0.85 
8   2  5  316.35  201.17 0.87 
8   2  6  377.82  301.61 0.91 
8   2  7  213.73  199.23 0.91 
8   2  8  187.10  41.86  0.94 
8   2  9  992.75  38.89  0.99 
8   2  10 711.48  190.75 0.98 
8   2  11 13.69   176.39 0.66 
8   2  12 297.05  123.66 0.63 
8   2  13 17.40   218.20 0.41 
8   2  14 418.69  303.18 0.93 
8   2  15 244.18  245.23 0.81 
8   2  16 196.17  16.94  0.79 
8   2  17 67.22   169.06 0.56 
8   2  18 76.64   169.44 0.86 
8   2  19 58.73   199.99 0.80 
8   4  0  155.47  261.97 0.07 
8   4  1  21.35   29.46  0.07 
8   4  2  845.62  9.05   0.92 
8   4  3  747.74  20.16  0.87 
8   4  4  868.44  196.87 0.97 
8   4  5  909.09  141.40 0.98 
8   4  6  285.86  62.52  0.92 
8   4  7  647.35  91.42  0.97 
8   4  8  142.83  59.09  0.83 
8   4  9  11.28   327.23 0.29 
8   4  10 136.53  288.54 0.86 
8   4  11 108.03  102.93 0.94 
8   4  12 312.96  76.31  0.98 
8   4  13 115.23  1.14   0.39 
8   4  14 353.74  50.12  0.98 
8   4  15 109.47  244.32 0.67 
8   4  16 399.97  127.31 0.97 
8   4  17 434.39  83.82  0.99 
8   4  18 72.61   77.55  0.90 
8   4  19 26.46   204.97 0.11 
8   6  0  881.38  27.06  0.97 
8   6  1  393.23  105.79 0.92 
8   6  2  454.13  144.57 0.96 
8   6  3  838.63  152.90 0.94 
8   6  4  637.42  51.63  0.96 
8   6  5  66.73   181.23 0.80 
8   6  6  743.63  330.38 0.96 
8   6  7  267.91  344.95 0.90 
8   6  8  112.38  274.00 0.84 
8   6  9  1507.11 15.53  0.99 
8   6  10 553.88  325.30 0.98 
8   6  11 331.20  213.37 0.97 
8   6  12 243.45  146.27 0.98 
8   6  13 158.35  226.16 0.69 
8   6  14 384.03  205.99 0.97 
8   6  15 200.34  82.58  0.57 
8   6  16 267.61  39.58  0.94 
8   6  17 110.89  3.43   0.68 
8   6  18 32.95   323.98 0.21 
8   6  19 114.07  233.07 0.76 
8   8  0  665.29  218.14 0.95 
8   8  1  350.94  322.23 0.92 
8   8  2  679.32  328.76 0.97 
8   8  3  378.52  241.48 0.95 
8   8  4  75.04   277.42 0.84 
8   8  5  206.95  262.98 0.71 
8   8  6  226.44  148.56 0.95 
8   8  7  224.17  96.62  0.77 
8   8  8  243.42  193.95 0.93 
8   8  9  544.14  296.71 0.99 
8   8  10 527.17  332.36 0.99 
8   8  11 80.90   68.66  0.73 
8   8  12 335.95  315.56 0.89 
8   8  13 76.16   230.19 0.82 
8   8  14 78.15   339.47 0.62 
8   8  15 71.57   179.59 0.45 
8   8  16 207.93  50.12  0.83 
8   8  17 479.70  260.35 0.97 
8   8  18 134.35  207.90 0.94 
8   8  19 56.93   212.96 0.23 
8   10 0  369.02  337.04 0.92 
8   10 1  644.20  1.25   0.93 
8   10 2  289.57  158.60 0.55 
8   10 3  198.04  80.04  0.73 
8   10 4  533.91  321.68 0.97 
8   10 5  666.15  321.82 0.97 
8   10 6  321.57  29.62  0.90 
8   10 7  82.58   64.68  0.32 
8   10 8  86.06   81.82  0.30 
8   10 9  154.74  325.62 0.93 
8   10 10 499.39  231.34 0.98 
8   10 11 397.80  210.86 0.93 
8   10 12 95.01   139.35 0.69 
8   10 13 17.58   300.92 0.15 
8   10 14 10.73   247.95 0.85 
8   10 15 176.81  28.08  0.93 
8   10 16 142.01  118.96 0.85 
8   10 17 171.36  127.64 0.79 
8   10 18 203.19  207.46 0.86 
8   12 0  539.48  236.07 0.92 
8   12 1  284.47  270.55 0.79 
8   12 2  12.67   207.28 0.21 
8   12 3  360.87  59.09  0.96 
8   12 4  575.24  39.57  0.98 
8   12 5  817.28  332.20 0.98 
8   12 6  434.81  85.31  0.96 
8   12 7  197.43  145.92 0.93 
8   12 8  978.77  124.98 0.98 
8   12 9  578.72  299.19 0.98 
8   12 10 496.52  221.53 0.97 
8   12 11 158.38  231.13 0.60 
8   12 12 120.67  214.35 0.97 
8   12 13 164.77  329.77 0.95 
8   12 14 118.82  214.81 0.92 
8   12 15 262.36  90.77  0.97 
8   12 16 213.89  124.46 0.91 
8   12 17 212.46  344.34 0.87 
8   12 18 111.73  53.69  0.77 
8   14 0  774.60  100.41 0.97 
8   14 1  926.98  118.77 0.98 
8   14 2  315.80  260.48 0.89 
8   14 3  554.40  244.08 0.97 
8   14 4  159.63  207.35 0.88 
8   14 5  607.72  206.21 0.97 
8   14 6  508.51  5.88   0.97 
8   14 7  551.02  68.13  0.98 
8   14 8  406.15  347.33 0.98 
8   14 9  206.20  37.36  0.98 
8   14 10 686.15  1.18   0.98 
8   14 11 508.75  229.90 0.97 
8   14 12 102.00  265.56 0.96 
8   14 13 83.79   90.23  0.64 
8   14 14 98.60   300.83 0.60 
8   14 15 394.46  311.50 0.98 
8   14 16 165.04  100.65 0.86 
8   14 17 85.76   142.36 0.75 
8   16 0  151.94  329.44 0.31 
8   16 1  664.14  290.97 0.98 
8   16 2  829.42  244.26 0.99 
8   16 3  957.38  359.32 0.97 
8   16 4  804.55  6.55   0.97 
8   16 5  1238.08 306.83 0.99 
8   16 6  257.74  274.24 0.96 
8   16 7  936.99  8.68   0.99 
8   16 8  595.54  72.39  0.99 
8   16 9  389.37  116.05 0.98 
8   16 10 334.24  199.59 0.87 
8   16 11 220.32  63.62  0.89 
8   16 12 374.09  286.36 0.97 
8   16 13 46.83   247.28 0.78 
8   16 14 104.22  10.51  0.61 
8   16 15 157.06  152.46 0.85 
8   16 16 123.84  148.80 0.87 
8   16 17 80.12   236.80 0.60 
8   18 0  555.28  232.33 0.98 
8   18 1  68.51   92.07  0.18 
8   18 2  580.68  89.34  0.97 
8   18 3  417.33  326.90 0.93 
8   18 4  79.32   65.57  0.38 
8   18 5  289.06  283.05 0.87 
8   18 6  623.21  157.29 0.97 
8   18 7  610.18  157.64 0.98 
8   18 8  81.72   183.89 0.89 
8   18 9  164.19  131.85 0.91 
8   18 10 349.66  327.96 0.97 
8   18 11 35.55   81.34  0.77 
8   18 12 35.91   286.10 0.46 
8   18 13 171.31  223.10 0.93 
8   18 14 148.64  52.69  0.73 
8   18 15 41.10   343.61 0.81 
8   18 16 49.92   336.10 0.53 
8   20 0  105.63  135.74 0.27 
8   20 1  699.50  344.32 0.98 
8   20 2  791.86  286.11 0.98 
8   20 3  1067.57 344.36 0.99 
8   20 4  280.78  83.42  0.97 
8   20 5  407.35  14.91  0.93 
8   20 6  510.43  103.67 0.95 
8   20 7  451.56  17.78  0.98 
8   20 8  339.73  326.78 0.99 
8   20 9  42.58   302.47 0.89 
8   20 10 186.44  175.94 0.94 
8   20 11 255.10  300.02 0.97 
8   20 12 105.81  103.21 0.88 
8   20 13 270.58  107.66 0.97 
8   20 14 15.89   61.60  0.92 
8   20 15 126.72  280.39 0.50 
8   22 0  701.48  311.36 0.98 
8   22 1  1098.59 150.96 0.99 
8   22 2  448.04  235.18 0.94 
8   22 3  429.60  165.31 0.92 
8   22 4  377.00  178.66 0.93 
8   22 5  194.96  259.93 0.98 
8   22 6  350.33  169.15 0.98 
8   22 7  323.44  167.02 0.97 
8   22 8  411.85  127.48 0.98 
8   22 9  15.75   24.09  0.39 
8   22 10 240.69  37.37  0.93 
8   22 11 155.68  256.63 0.90 
8   22 12 237.27  168.48 0.94 
8   22 13 288.43  219.72 0.97 
8   22 14 50.04   119.00 0.47 
8   24 0  34.99   2.10   0.42 
8   24 1  331.16  47.24  0.97 
8   24 2  411.98  272.95 0.94 
8   24 3  294.58  198.66 0.96 
8   24 4  32.91   190.65 0.89 
8   24 5  232.74  162.38 0.98 
8   24 6  96.11   295.64 0.80 
8   24 7  2.62    289.20 0.39 
8   24 8  378.51  47.07  0.99 
8   24 9  10.41   61.09  0.52 
8   24 10 228.03  227.15 0.96 
8   24 11 16.79   258.29 0.75 
8   24 12 49.77   343.32 0.81 
8   24 13 132.97  249.96 0.83 
8   26 0  365.35  324.31 0.93 
8   26 1  362.05  288.11 0.95 
8   26 2  543.45  218.94 0.99 
8   26 3  357.81  184.32 0.98 
8   26 4  418.75  114.81 0.99 
8   26 5  62.75   179.64 0.90 
8   26 6  267.12  14.75  0.97 
8   26 7  136.29  299.98 0.90 
8   26 8  209.82  113.28 0.95 
8   26 9  58.94   301.11 0.83 
8   26 10 76.04   65.63  0.54 
8   26 11 21.89   134.07 0.27 
8   26 12 274.42  297.29 0.95 
8   28 0  321.60  345.55 0.97 
8   28 1  258.58  84.23  0.97 
8   28 2  237.31  100.94 0.97 
8   28 3  112.14  85.29  0.70 
8   28 4  184.22  10.36  0.96 
8   28 5  52.59   169.85 0.83 
8   28 6  74.06   114.34 0.81 
8   28 7  19.21   328.48 0.80 
8   28 8  70.22   338.89 0.58 
8   28 9  17.07   52.69  0.47 
8   28 10 193.78  41.69  0.76 
8   30 0  279.67  197.40 0.98 
8   30 1  98.81   76.89  0.75 
8   30 2  112.23  340.50 0.92 
8   30 3  93.12   215.70 0.76 
8   30 4  32.03   174.22 0.79 
8   30 5  111.77  321.39 0.88 
8   30 6  149.15  250.03 0.95 
8   30 7  35.90   103.19 0.38 
8   30 8  20.29   45.56  0.27 
8   32 0  109.18  183.66 0.88 
8   32 1  221.89  158.82 0.94 
8   32 2  328.03  69.73  0.98 
8   32 3  20.09   118.01 0.92 
8   32 4  252.37  169.22 0.98 
8   32 5  125.47  160.12 0.92 
9   1  0  913.53  124.12 0.94 
9   1  1  967.03  186.09 0.97 
9   1  2  134.83  49.04  0.13 
9   1  3  170.45  51.43  0.93 
9   1  4  473.69  130.00 0.93 
9   1  5  104.63  117.42 0.26 
9   1  6  342.60  105.77 0.90 
9   1  7  231.45  8.51   0.84 
9   1  8  489.52  93.90  0.98 
9   1  9  642.06  151.15 0.98 
9   1  10 577.11  301.54 0.00 
9   1  11 241.99  81.99  0.97 
9   1  12 253.37  144.21 0.96 
9   1  13 176.66  41.25  0.92 
9   1  14 133.22  0.14   0.88 
9   1  15 129.98  139.43 0.96 
9   1  16 413.12  143.04 0.98 
9   1  17 42.17   37.24  0.76 
9   1  18 101.11  75.70  0.83 
9   1  19 99.63   318.99 0.45 
9   3  0  637.75  116.09 0.59 
9   3  1  884.76  112.56 0.95 
9   3  2  649.66  42.56  0.95 
9   3  3  104.12  146.86 0.17 
9   3  4  126.63  8.77   0.26 
9   3  5  452.01  71.54  0.91 
9   3  6  582.98  340.16 0.89 
9   3  7  118.65  326.87 0.82 
9   3  8  788.39  8.64   0.98 
9   3  9  200.41  226.86 0.91 
9   3  10 855.05  196.27 0.98 
9   3  11 525.47  315.76 0.99 
9   3  12 657.53  331.41 0.98 
9   3  13 302.23  262.68 0.91 
9   3  14 100.64  229.23 0.93 
9   3  15 12.41   270.97 0.92 
9   3  16 87.62   133.81 0.63 
9   3  17 116.27  228.15 0.57 
9   3  18 299.99  229.30 0.90 
9   3  19 113.01  296.66 0.82 
9   5  0  459.63  336.46 0.48 
9   5  1  379.85  202.88 0.98 
9   5  2  547.08  185.17 0.94 
9   5  3  859.36  205.94 0.99 
9   5  4  583.69  212.76 0.99 
9   5  5  762.14  199.60 0.96 
9   5  6  220.94  3.79   0.93 
9   5  7  871.86  202.34 0.98 
9   5  8  418.61  339.90 0.96 
9   5  9  309.86  333.68 0.94 
9   5  10 634.42  302.16 0.98 
9   5  11 540.77  145.77 0.97 
9   5  12 79.81   116.44 0.72 
9   5  13 256.11  323.27 0.86 
9   5  14 181.74  46.17  0.96 
9   5  15 511.75  160.44 0.98 
9   5  16 196.66  176.85 0.93 
9   5  17 98.80   143.43 0.80 
9   5  18 51.01   53.53  0.62 
9   5  19 27.45   17.66  0.18 
9   7  0  29.68   187.54 0.12 
9   7  1  497.30  340.06 0.97 
9   7  2  186.48  294.78 0.68 
9   7  3  127.11  350.29 0.20 
9   7  4  2.70    344.47 0.25 
9   7  5  196.94  324.60 0.91 
9   7  6  468.56  265.87 0.97 
9   7  7  767.92  139.79 0.98 
9   7  8  650.29  137.64 0.98 
9   7  9  879.22  115.33 0.99 
9   7  10 693.61  164.04 0.99 
9   7  11 366.50  124.43 0.99 
9   7  12 260.15  104.91 0.90 
9   7  13 573.64  217.59 0.97 
9   7  14 210.41  163.25 0.91 
9   7  15 159.98  53.81  0.83 
9   7  16 484.18  55.89  0.98 
9   7  17 66.74   62.85  0.64 
9   7  18 99.23   104.76 0.89 
9   7  19 143.02  258.58 0.74 
9   9  0  792.57  101.62 0.98 
9   9  1  339.35  67.92  0.91 
9   9  2  529.03  151.07 0.95 
9   9  3  195.92  61.20  0.36 
9   9  4  752.87  337.47 0.96 
9   9  5  427.85  247.85 0.95 
9   9  6  538.63  248.90 0.98 
9   9  7  590.86  293.90 0.99 
9   9  8  410.00  12.70  0.82 
9   9  9  271.90  73.72  0.95 
9   9  10 293.99  53.98  0.98 
9   9  11 352.78  128.89 0.94 
9   9  12 10.43   270.03 0.41 
9   9  13 792.09  319.89 0.99 
9   9  14 121.74  310.40 0.61 
9   9  15 175.26  143.31 0.94 
9   9  16 115.58  162.56 0.83 
9   9  17 97.75   246.24 0.76 
9   9  18 69.13   262.26 0.52 
9   11 0  155.15  197.88 0.64 
9   11 1  415.83  64.66  0.93 
9   11 2  432.07  29.91  0.95 
9   11 3  543.41  344.56 0.95 
9   11 4  819.04  317.37 0.98 
9   11 5  136.74  266.19 0.93 
9   11 6  672.22  196.57 0.95 
9   11 7  6.91    240.24 0.30 
9   11 8  874.35  346.77 0.99 
9   11 9  577.67  318.77 0.99 
9   11 10 7.46    188.09 0.23 
9   11 11 668.03  149.63 0.98 
9   11 12 482.96  198.97 0.97 
9   11 13 118.83  84.11  0.88 
9   11 14 331.52  74.10  0.96 
9   11 15 95.32   71.94  0.61 
9   11 16 230.92  104.97 0.93 
9   11 17 111.59  169.36 0.64 
9   11 18 94.96   179.95 0.41 
9   13 0  366.00  92.51  0.94 
9   13 1  334.20  34.12  0.91 
9   13 2  915.45  253.65 0.98 
9   13 3  495.62  250.32 0.95 
9   13 4  413.65  165.42 0.90 
9   13 5  615.99  130.19 0.97 
9   13 6  460.51  40.16  0.98 
9   13 7  369.81  331.10 0.96 
9   13 8  687.39  13.70  0.98 
9   13 9  721.53  88.76  0.96 
9   13 10 458.43  305.09 0.95 
9   13 11 727.21  228.37 0.99 
9   13 12 247.94  165.76 0.94 
9   13 13 106.98  71.25  0.80 
9   13 14 206.11  156.06 0.87 
9   13 15 314.46  208.26 0.98 
9   13 16 94.36   240.94 0.89 
9   13 17 188.49  143.32 0.72 
9   13 18 73.12   42.88  0.00 
9   15 0  832.28  331.57 0.98 
9   15 1  677.14  253.62 0.99 
9   15 2  395.34  206.16 0.98 
9   15 3  108.18  281.79 0.60 
9   15 4  781.68  242.05 0.99 
9   15 5  1212.31 194.53 0.99 
9   15 6  307.32  103.43 0.95 
9   15 7  249.10  123.13 0.83 
9   15 8  167.69  161.01 0.91 
9   15 9  457.64  341.58 0.97 
9   15 10 289.56  278.93 0.87 
9   15 11 56.59   256.85 0.86 
9   15 12 363.98  259.07 0.90 
9   15 13 397.10  131.03 0.98 
9   15 14 184.41  52.88  0.64 
9   15 15 90.63   153.16 0.76 
9   15 16 166.62  203.75 0.85 
9   15 17 120.93  249.01 0.88 
9   17 0  363.42  163.13 0.90 
9   17 1  485.51  154.72 0.98 
9   17 2  1132.51 122.11 0.99 
9   17 3  465.43  261.29 0.94 
9   17 4  97.76   260.97 0.37 
9   17 5  561.51  246.54 0.94 
9   17 6  585.47  148.31 0.99 
9   17 7  15.83   48.96  0.42 
9   17 8  422.90  51.47  0.95 
9   17 9  26.47   356.36 0.49 
9   17 10 532.56  21.60  0.99 
9   17 11 27.29   317.95 0.49 
9   17 12 191.95  349.88 0.94 
9   17 13 122.09  345.49 0.92 
9   17 14 369.11  26.19  0.98 
9   17 15 103.13  281.33 0.64 
9   17 16 43.90   263.46 0.67 
9   19 0  344.50  196.91 0.94 
9   19 1  818.03  342.14 0.99 
9   19 2  957.91  305.54 0.99 
9   19 3  520.33  339.07 0.98 
9   19 4  285.96  324.84 0.91 
9   19 5  359.72  247.28 0.95 
9   19 6  36.87   42.73  0.65 
9   19 7  473.01  50.42  0.96 
9   19 8  668.03  136.73 0.97 
9   19 9  231.67  187.67 0.93 
9   19 10 230.51  324.09 0.92 
9   19 11 328.44  187.02 0.97 
9   19 12 9.01    104.32 0.08 
9   19 13 168.21  239.11 0.86 
9   19 14 61.30   281.33 0.95 
9   19 15 48.99   290.36 0.61 
9   19 16 97.55   348.06 0.00 
9   21 0  275.82  298.26 0.92 
9   21 1  927.61  151.16 0.99 
9   21 2  564.29  188.81 0.98 
9   21 3  1085.33 150.53 1.00 
9   21 4  496.49  148.76 0.99 
9   21 5  307.15  95.35  0.83 
9   21 6  461.75  173.61 0.97 
9   21 7  252.90  269.83 0.96 
9   21 8  404.91  286.67 0.97 
9   21 9  348.01  49.61  0.99 
9   21 10 451.46  330.34 0.99 
9   21 11 259.09  318.05 0.97 
9   21 12 119.94  146.02 0.94 
9   21 13 18.17   140.19 0.89 
9   21 14 28.02   104.97 0.62 
9   21 15 21.35   179.46 0.49 
9   23 0  211.49  240.92 0.80 
9   23 1  122.07  95.45  0.95 
9   23 2  201.53  111.50 0.61 
9   23 3  553.26  124.84 0.96 
9   23 4  65.84   31.22  0.95 
9   23 5  42.67   1.61   0.44 
9   23 6  1.98    359.17 0.02 
9   23 7  180.13  86.60  0.92 
9   23 8  183.59  75.13  0.94 
9   23 9  143.62  290.59 0.86 
9   23 10 149.79  13.70  0.90 
9   23 11 82.68   104.86 0.41 
9   23 12 11.52   68.53  0.14 
9   23 13 126.87  153.36 0.94 
9   23 14 63.16   115.92 0.81 
9   25 0  38.60   194.28 0.95 
9   25 1  238.24  266.22 0.97 
9   25 2  118.81  282.48 0.54 
9   25 3  144.72  47.20  0.94 
9   25 4  211.26  127.69 0.92 
9   25 5  80.96   308.75 0.91 
9   25 6  343.29  275.48 0.93 
9   25 7  436.41  252.32 0.98 
9   25 8  46.83   15.66  0.95 
9   25 9  9.21    270.97 0.36 
9   25 10 4.39    41.01  0.88 
9   25 11 48.63   194.70 0.91 
9   25 12 123.43  293.17 0.89 
9   27 0  297.70  67.35  0.97 
9   27 1  362.52  15.19  0.96 
9   27 2  519.20  318.54 0.99 
9   27 3  264.68  48.00  0.97 
9   27 4  209.96  102.71 0.93 
9   27 5  369.23  169.97 0.99 
9   27 6  296.60  347.20 0.97 
9   27 7  117.25  284.03 0.94 
9   27 8  13.07   32.31  0.91 
9   27 9  26.41   308.32 0.58 
9   27 10 23.69   97.67  0.80 
9   27 11 5.26    149.57 0.19 
9   29 0  216.48  320.86 0.96 
9   29 1  84.45   225.03 0.45 
9   29 2  53.65   141.66 0.67 
9   29 3  32.38   56.55  0.49 
9   29 4  318.18  349.23 0.95 
9   29 5  64.50   133.51 0.89 
9   29 6  318.62  152.83 0.98 
9   29 7  78.22   250.67 0.96 
9   29 8  44.55   234.22 0.92 
9   29 9  224.38  203.54 0.93 
9   31 0  284.94  197.45 0.98 
9   31 1  188.81  343.25 0.96 
9   31 2  188.74  20.81  0.98 
9   31 3  52.62   117.00 0.77 
9   31 4  2.23    347.65 0.11 
9   31 5  291.18  292.87 0.97 
9   31 6  183.47  310.80 0.94 
9   33 0  96.77   137.97 0.95 
9   33 1  27.85   338.30 0.59 
10  0  0  285.18  360.00 0.97 
10  0  1  800.00  0.00   1.00 
10  0  2  1125.24 360.00 0.91 
10  0  3  97.06   0.00   0.07 
10  0  4  383.52  0.00   0.00 
10  0  5  276.52  360.00 0.93 
10  0  6  8.68    0.00   0.03 
10  0  7  140.08  360.00 0.44 
10  0  8  983.16  180.00 1.00 
10  0  9  179.95  180.00 0.88 
10  0  10 534.25  180.00 0.00 
10  0  11 653.17  180.00 1.00 
10  0  12 862.20  0.00   1.00 
10  0  13 734.29  0.00   1.00 
10  0  14 39.03   360.00 0.83 
10  0  15 24.36   180.00 0.95 
10  0  16 189.07  360.00 0.54 
10  0  17 103.73  0.00   0.70 
10  0  18 118.72  180.00 0.37 
10  0  19 54.19   360.00 0.28 
10  2  0  869.32  52.34  0.87 
10  2  1  975.51  267.18 0.98 
10  2  2  162.16  312.66 0.87 
10  2  3  54.79   176.28 0.70 
10  2  4  135.51  86.93  0.95 
10  2  5  55.77   239.01 0.59 
10  2  6  197.37  242.70 0.71 
10  2  7  252.10  97.94  0.85 
10  2  8  402.53  346.79 0.97 
10  2  9  475.42  12.80  0.96 
10  2  10 878.85  55.73  0.98 
10  2  11 496.14  132.11 0.96 
10  2  12 160.32  194.52 0.97 
10  2  13 57.81   123.23 0.53 
10  2  14 335.87  235.18 0.96 
10  2  15 132.25  220.34 0.79 
10  2  16 409.64  145.56 0.99 
10  2  17 59.04   140.99 0.82 
10  2  18 153.89  223.71 0.86 
10  2  19 151.59  257.74 0.82 
10  4  0  385.14  317.85 0.31 
10  4  1  111.15  166.32 0.96 
10  4  2  353.62  7.98   0.64 
10  4  3  5.31    93.74  0.42 
10  4  4  1005.46 90.08  0.96 
10  4  5  64.00   63.32  0.88 
10  4  6  346.55  229.16 0.95 
10  4  7  283.28  250.26 0.98 
10  4  8  54.64   216.91 0.68 
10  4  9  795.29  253.63 0.98 
10  4  10 81.70   255.26 0.72 
10  4  11 13.16   76.24  0.57 
10  4  12 247.64  310.69 0.96 
10  4  13 30.24   201.88 0.44 
10  4  14 126.07  28.23  0.87 
10  4  15 101.67  199.85 0.72 
10  4  16 303.39  65.44  0.98 
10  4  17 49.59   273.94 0.83 
10  4  18 223.91  277.09 0.90 
10  4  19 110.17  296.17 0.65 
10  6  0  1108.77 325.18 0.98 
10  6  1  34.38   227.18 0.28 
10  6  2  609.00  249.03 0.96 
10  6  3  294.80  339.68 0.93 
10  6  4  63.59   159.52 0.62 
10  6  5  276.18  283.03 0.91 
10  6  6  500.62  289.01 0.96 
10  6  7  42.50   10.26  0.77 
10  6  8  1012.21 37.69  0.99 
10  6  9  748.85  105.11 0.99 
10  6  10 15.49   197.09 0.81 
10  6  11 24.89   357.62 0.51 
10  6  12 452.07  313.82 0.98 
10  6  13 69.39   54.40  0.74 
10  6  14 103.03  145.69 0.84 
10  6  15 205.39  259.66 0.91 
10  6  16 182.83  325.98 0.91 
10  6  17 314.21  7.49   0.96 
10  6  18 78.72   23.31  0.41 
10  6  19 115.12  159.97 0.82 
10  8  0  484.82  9.52   0.81 
10  8  1  350.30  316.64 0.94 
10  8  2  66.44   37.61  0.83 
10  8  3  14.57   0.23   0.90 
10  8  4  94.10   34.95  0.58 
10  8  5  18.18   183.22 0.93 
10  8  6  611.08  182.60 0.98 
10  8  7  734.32  194.74 0.98 
10  8  8  3.70    283.56 0.61 
10  8  9  732.58  359.83 0.96 
10  8  10 6.93    289.64 0.36 
10  8  11 36.06   62.90  0.56 
10  8  12 62.38   1.12   0.37 
10  8  13 205.89  310.53 0.88 
10  8  14 17.36   136.28 0.23 
10  8  15 194.39  141.50 0.94 
10  8  16 285.18  150.67 0.90 
10  8  17 179.83  197.40 0.92 
10  8  18 207.77  67.17  0.81 
10  10 0  391.97  148.95 0.93 
10  10 1  735.01  151.37 0.98 
10  10 2  779.78  143.17 0.98 
10  10 3  443.48  357.79 0.91 
10  10 4  17.54   94.29  0.23 
10  10 5  583.40  145.94 0.98 
10  10 6  263.59  56.45  0.92 
10  10 7  65.92   351.77 0.97 
10  10 8  443.50  329.37 0.98 
10  10 9  23.19   266.82 0.77 
10  10 10 962.98  80.11  0.99 
10  10 11 868.05  149.38 0.99 
10  10 12 35.20   42.20  0.77 
10  10 13 341.62  341.07 0.96 
10  10 14 367.90  45.81  0.97 
10  10 15 345.02  192.20 0.93 
10  10 16 196.60  131.76 0.93 
10  10 17 25.02   240.47 0.72 
10  10 18 177.22  277.08 0.80 
10  12 0  416.50  249.09 0.91 
10  12 1  414.18  5.76   0.94 
10  12 2  40.20   355.43 0.33 
10  12 3  354.24  37.99  0.93 
10  12 4  454.16  229.43 0.94 
10  12 5  760.00  112.84 0.99 
10  12 6  236.62  28.65  0.85 
10  12 7  320.05  121.85 0.95 
10  12 8  248.84  277.73 0.95 
10  12 9  273.46  173.81 0.95 
10  12 10 453.39  316.18 0.95 
10  12 11 69.23   158.09 0.75 
10  12 12 152.78  341.71 0.94 
10  12 13 269.90  296.55 0.90 
10  12 14 48.41   119.29 0.22 
10  12 15 382.27  242.08 0.94 
10  12 16 262.82  238.91 0.95 
10  12 17 190.52  246.06 0.89 
10  12 18 136.91  324.19 0.86 
10  14 0  30.02   116.69 0.48 
10  14 1  1046.24 252.20 0.99 
10  14 2  42.56   280.25 0.95 
10  14 3  1129.41 359.76 0.99 
10  14 4  783.91  56.95  0.98 
10  14 5  140.80  54.96  0.76 
10  14 6  279.57  102.92 0.95 
10  14 7  604.91  113.69 0.97 
10  14 8  862.23  105.38 0.99 
10  14 9  241.11  62.40  0.98 
10  14 10 12.68   8.54   0.64 
10  14 11 96.52   185.41 0.71 
10  14 12 150.33  96.26  0.79 
10  14 13 252.45  79.20  0.97 
10  14 14 55.60   331.09 0.76 
10  14 15 41.51   286.04 0.43 
10  14 16 107.43  48.41  0.89 
10  14 17 173.69  139.11 0.69 
10  16 0  322.18  188.80 0.93 
10  16 1  1160.95 128.64 0.99 
10  16 2  769.57  91.03  0.96 
10  16 3  621.82  350.38 0.96 
10  16 4  303.68  37.78  0.93 
10  16 5  68.71   114.94 0.68 
10  16 6  107.89  136.72 0.87 
10  16 7  321.67  115.97 0.96 
10  16 8  16.30   133.62 0.35 
10  16 9  444.83  282.56 0.98 
10  16 10 201.28  73.98  0.98 
10  16 11 387.30  206.18 0.98 
10  16 12 88.49   141.94 0.86 
10  16 13 107.00  97.62  0.70 
10  16 14 122.52  110.67 0.93 
10  16 15 131.57  326.56 0.90 
10  16 16 224.74  319.22 0.92 
10  18 0  80.19   189.36 0.88 
10  18 1  701.30  292.97 0.99 
10  18 2  805.44  285.35 0.99 
10  18 3  430.20  238.31 0.98 
10  18 4  698.18  284.02 0.98 
10  18 5  612.19  243.82 0.99 
10  18 6  221.04  116.13 0.94 
10  18 7  40.41   10.04  0.52 
10  18 8  118.91  21.59  0.94 
10  18 9  4.23    265.22 0.06 
10  18 10 93.76   170.32 0.93 
10  18 11 335.84  106.88 0.97 
10  18 12 420.06  59.31  0.98 
10  18 13 160.39  72.62  0.85 
10  18 14 126.59  204.26 0.49 
10  18 15 116.28  193.66 0.88 
10  18 16 155.85  252.09 0.58 
10  20 0  374.59  312.50 0.91 
10  20 1  602.34  170.84 0.98 
10  20 2  547.22  89.47  0.95 
10  20 3  564.94  76.77  0.99 
10  20 4  317.18  66.49  0.97 
10  20 5  79.05   335.89 0.88 
10  20 6  375.52  43.95  0.98 
10  20 7  234.48  135.90 0.92 
10  20 8  108.42  210.06 0.97 
10  20 9  21.37   200.97 0.54 
10  20 10 400.98  312.20 0.99 
10  20 11 56.19   32.55  0.64 
10  20 12 198.77  71.32  0.93 
10  20 13 51.22   181.84 0.48 
10  20 14 203.24  230.14 0.97 
10  20 15 28.40   137.42 0.33 
10  22 0  694.68  155.43 0.98 
10  22 1  201.83  207.86 0.88 
10  22 2  46.58   134.27 0.62 
10  22 3  307.53  171.57 0.95 
10  22 4  69.03   275.39 0.93 
10  22 5  501.18  37.25  0.93 
10  22 6  254.99  308.62 0.95 
10  22 7  34.18   140.21 0.62 
10  22 8  73.76   63.54  0.90 
10  22 9  276.88  79.50  0.98 
10  22 10 199.01  255.22 0.98 
10  22 11 184.82  298.11 0.97 
10  22 12 103.90  288.74 0.86 
10  22 13 14.91   118.79 0.25 
10  22 14 87.90   70.86  0.65 
10  24 0  28.73   231.88 0.89 
10  24 1  24.17   143.92 0.85 
10  24 2  569.27  190.19 0.97 
10  24 3  359.71  118.71 0.93 
10  24 4  61.00   291.67 0.85 
10  24 5  338.45  335.23 0.98 
10  24 6  342.97  316.62 0.97 
10  24 7  41.25   110.39 0.41 
10  24 8  28.80   344.30 0.71 
10  24 9  9.87    354.09 0.64 
10  24 10 131.09  34.52  0.88 
10  24 11 313.63  120.57 0.97 
10  24 12 75.03   147.65 0.65 
10  24 13 106.61  63.15  0.72 
10  26 0  264.96  242.06 0.91 
10  26 1  223.12  343.64 0.98 
10  26 2  318.21  7.31   0.98 
10  26 3  421.18  123.78 0.99 
10  26 4  507.06  183.32 0.99 
10  26 5  207.12  172.50 0.90 
10  26 6  246.47  294.46 0.97 
10  26 7  182.19  292.19 0.93 
10  26 8  211.18  9.80   0.97 
10  26 9  136.05  328.26 0.86 
10  26 10 14.26   304.43 0.27 
10  26 11 51.77   72.90  0.86 
10  28 0  265.59  256.00 0.97 
10  28 1  419.92  312.98 0.98 
10  28 2  146.33  3.43   0.95 
10  28 3  423.84  41.92  0.98 
10  28 4  38.01   156.66 0.73 
10  28 5  81.95   118.61 0.95 
10  28 6  19.88   86.20  0.54 
10  28 7  22.52   280.27 0.54 
10  28 8  53.04   189.20 0.57 
10  28 9  1.65    220.89 0.22 
10  28 10 251.99  340.85 0.98 
10  30 0  4.26    249.00 0.23 
10  30 1  87.16   92.70  0.78 
10  30 2  189.80  39.64  0.97 
10  30 3  39.83   51.23  0.87 
10  30 4  102.01  91.23  0.94 
10  30 5  83.86   152.55 0.94 
10  30 6  15.80   305.76 0.72 
10  30 7  5.90    167.78 0.51 
10  32 0  18.58   196.72 0.25 
10  32 1  198.15  348.49 0.97 
10  32 2  5.04    216.14 0.16 
10  32 3  49.17   186.63 0.71 
10  32 4  317.10  346.02 0.97 
11  1  0  947.30  138.50 0.97 
11  1  1  562.34  217.48 0.94 
11  1  2  911.65  230.27 0.98 
11  1  3  886.35  275.04 0.97 
11  1  4  324.35  352.54 0.70 
11  1  5  120.68  330.60 0.33 
11  1  6  224.01  135.80 0.92 
11  1  7  533.88  186.82 0.98 
11  1  8  303.15  6.84   0.96 
11  1  9  969.74  306.43 0.99 
11  1  10 1020.89 288.33 0.99 
11  1  11 112.33  11.49  0.69 
11  1  12 275.79  26.29  0.94 
11  1  13 11.96   120.82 0.66 
11  1  14 133.33  154.23 0.69 
11  1  15 132.98  159.76 0.00 
11  1  16 225.35  222.11 0.90 
11  1  17 331.41  286.33 0.87 
11  1  18 133.58  58.81  0.76 
11  1  19 209.70  112.77 0.91 
11  3  0  106.62  145.20 0.80 
11  3  1  118.60  73.96  0.89 
11  3  2  142.76  292.25 0.84 
11  3  3  115.85  122.69 0.33 
11  3  4  503.02  70.62  0.95 
11  3  5  107.70  46.99  0.70 
11  3  6  45.24   337.83 0.38 
11  3  7  385.56  52.01  0.84 
11  3  8  901.52  14.24  0.97 
11  3  9  631.78  92.94  0.97 
11  3  10 390.20  186.03 0.98 
11  3  11 568.02  186.65 0.99 
11  3  12 276.70  86.94  0.89 
11  3  13 138.83  103.23 0.86 
11  3  14 54.33   165.50 0.52 
11  3  15 83.01   92.65  0.87 
11  3  16 120.13  79.12  0.93 
11  3  17 55.16   316.21 0.37 
11  3  18 144.31  318.67 0.75 
11  3  19 166.72  310.79 0.52 
11  5  0  218.94  54.21  0.92 
11  5  1  87.52   343.72 0.41 
11  5  2  441.01  312.80 0.87 
11  5  3  337.85  51.48  0.94 
11  5  4  462.84  134.05 0.94 
11  5  5  259.68  223.75 0.83 
11  5  6  162.48  213.33 0.95 
11  5  7  577.61  238.22 0.98 
11  5  8  244.89  174.82 0.96 
11  5  9  218.06  224.18 0.62 
11  5  10 319.23  344.67 0.92 
11  5  11 356.92  316.39 0.95 
11  5  12 70.79   321.39 0.92 
11  5  13 633.86  111.70 0.98 
11  5  14 486.40  117.49 0.95 
11  5  15 115.64  26.68  0.38 
11  5  16 85.20   10.89  0.63 
11  5  17 156.60  332.27 0.93 
11  5  18 244.55  324.25 0.95 
11  7  0  631.08  349.74 0.96 
11  7  1  428.56  128.04 0.94 
11  7  2  287.35  91.23  0.97 
11  7  3  416.09  35.74  0.95 
11  7  4  4.95    130.33 0.19 
11  7  5  345.56  357.59 0.92 
11  7  6  569.24  17.92  0.98 
11  7  7  281.07  53.69  0.95 
11  7  8  513.53  94.58  0.96 
11  7  9  360.91  309.10 0.96 
11  7  10 341.18  245.75 0.98 
11  7  11 531.04  34.85  0.98 
11  7  12 198.64  344.57 0.96 
11  7  13 271.50  17.24  0.92 
11  7  14 85.26   285.38 0.88 
11  7  15 89.80   191.33 0.72 
11  7  16 108.60  75.35  0.89 
11  7  17 91.71   115.86 0.83 
11  7  18 60.69   176.09 0.52 
11  9  0  477.16  250.15 0.94 
11  9  1  427.54  184.68 0.93 
11  9  2  290.21  9.72   0.74 
11  9  3  388.73  18.63  0.94 
11  9  4  31.04   55.77  0.11 
11  9  5  903.83  129.62 0.98 
11  9  6  489.05  339.33 0.95 
11  9  7  594.31  234.81 0.98 
11  9  8  651.65  314.88 0.97 
11  9  9  1052.69 356.09 0.99 
11  9  10 353.46  52.48  0.92 
11  9  11 357.04  250.25 0.95 
11  9  12 214.22  303.88 0.63 
11  9  13 372.17  327.44 0.95 
11  9  14 120.87  267.88 0.92 
11  9  15 118.60  132.34 0.72 
11  9  16 249.18  26.24  0.82 
11  9  17 195.19  239.81 0.90 
11  9  18 165.15  185.06 0.84 
11  11 0  45.41   282.03 0.64 
11  11 1  528.10  220.93 0.96 
11  11 2  372.96  201.32 0.98 
11  11 3  325.98  197.26 0.91 
11  11 4  551.39  81.19  0.98 
11  11 5  343.86  69.31  0.90 
11  11 6  237.29  80.81  0.91 
11  11 7  384.36  76.87  0.94 
11  11 8  315.89  58.91  0.94 
11  11 9  135.63  140.07 0.96 
11  11 10 83.93   226.50 0.64 
11  11 11 61.45   218.13 0.87 
11  11 12 1.77    227.25 0.33 
11  11 13 461.63  120.20 0.97 
11  11 14 109.99  234.83 0.90 
11  11 15 518.43  226.20 0.98 
11  11 16 95.76   141.87 0.84 
11  11 17 97.58   26.03  0.67 
11  11 18 177.73  81.19  0.56 
11  13 0  295.37  84.96  0.94 
11  13 1  610.87  281.86 0.98 
11  13 2  38.95   357.78 0.90 
11  13 3  831.05  357.23 0.99 
11  13 4  548.52  175.79 0.97 
11  13 5  462.67  329.69 0.93 
11  13 6  680.50  178.04 0.96 
11  13 7  494.89  43.92  0.97 
11  13 8  227.78  299.41 0.92 
11  13 9  297.75  77.24  0.98 
11  13 10 509.23  54.98  0.96 
11  13 11 25.70   267.67 0.89 
11  13 12 200.07  10.57  0.98 
11  13 13 231.98  38.99  0.93 
11  13 14 151.62  348.16 0.90 
11  13 15 191.36  34.89  0.88 
11  13 16 74.55   326.52 0.65 
11  13 17 38.68   310.23 0.88 
11  15 0  727.90  217.55 0.94 
11  15 1  580.07  127.72 0.92 
11  15 2  844.49  346.02 0.99 
11  15 3  1076.51 64.38  0.99 
11  15 4  1149.67 93.33  0.99 
11  15 5  62.78   265.57 0.58 
11  15 6  175.83  308.83 0.96 
11  15 7  640.18  271.15 0.99 
11  15 8  550.91  253.01 0.97 
11  15 9  363.32  351.24 0.95 
11  15 10 587.87  94.35  0.99 
11  15 11 5.25    84.15  0.82 
11  15 12 28.33   47.07  0.21 
11  15 13 19.50   13.78  0.44 
11  15 14 121.47  187.00 0.77 
11  15 15 338.40  327.52 0.97 
11  15 16 47.91   331.58 0.80 
11  17 0  757.11  194.75 0.98 
11  17 1  50.60   102.70 0.59 
11  17 2  316.07  346.05 0.98 
11  17 3  915.20  60.38  0.99 
11  17 4  483.44  40.74  0.94 
11  17 5  545.87  198.52 0.97 
11  17 6  296.40  189.21 0.97 
11  17 7  3.20    317.20 0.94 
11  17 8  61.41   231.36 0.68 
11  17 9  239.61  150.29 0.96 
11  17 10 411.83  176.07 0.99 
11  17 11 103.46  250.97 0.98 
11  17 12 143.68  297.97 0.73 
11  17 13 54.23   171.13 0.63 
11  17 14 22.46   178.30 0.76 
11  17 15 70.73   198.90 0.72 
11  17 16 131.80  117.26 0.72 
11  19 0  557.52  13.35  0.97 
11  19 1  470.90  320.63 0.92 
11  19 2  0.09    237.35 0.87 
11  19 3  151.77  220.12 0.76 
11  19 4  569.21  281.42 0.97 
11  19 5  8.10    145.68 0.60 
11  19 6  255.14  97.83  0.90 
11  19 7  315.66  199.55 0.97 
11  19 8  180.68  256.26 0.93 
11  19 9  12.09   272.90 0.73 
11  19 10 291.46  215.57 0.97 
11  19 11 264.17  100.24 0.93 
11  19 12 22.30   294.31 0.50 
11  19 13 96.18   221.87 0.88 
11  19 14 61.00   166.50 0.87 
11  19 15 13.03   288.11 0.72 
11  21 0  533.39  275.40 0.94 
11  21 1  979.26  224.88 0.99 
11  21 2  18.17   68.87  0.36 
11  21 3  408.81  81.13  0.96 
11  21 4  610.61  159.53 0.97 
11  21 5  186.55  195.80 0.88 
11  21 6  453.60  69.26  0.98 
11  21 7  293.88  133.17 0.97 
11  21 8  361.97  64.32  0.99 
11  21 9  12.18   43.16  0.81 
11  21 10 191.00  222.53 0.98 
11  21 11 258.44  174.13 0.96 
11  21 12 144.54  193.31 0.80 
11  21 13 54.30   266.40 0.71 
11  21 14 242.70  309.36 0.89 
11  23 0  206.56  198.00 0.90 
11  23 1  412.39  28.81  0.95 
11  23 2  317.18  282.86 0.66 
11  23 3  10.45   228.72 0.17 
11  23 4  56.70   342.41 0.95 
11  23 5  61.88   319.53 0.63 
11  23 6  164.92  92.22  0.96 
11  23 7  123.58  83.51  0.93 
11  23 8  88.84   6.41   0.79 
11  23 9  1.81    259.48 0.24 
11  23 10 206.64  190.44 0.89 
11  23 11 30.27   236.51 0.80 
11  23 12 82.44   282.51 0.70 
11  23 13 43.52   351.44 0.52 
11  25 0  288.39  275.96 0.98 
11  25 1  42.08   41.25  0.00 
11  25 2  133.09  222.10 0.71 
11  25 3  490.17  146.40 0.99 
11  25 4  170.43  154.96 0.97 
11  25 5  289.38  36.12  0.97 
11  25 6  28.78   327.73 0.96 
11  25 7  138.65  106.68 0.93 
11  25 8  206.44  92.31  0.93 
11  25 9  162.73  338.03 0.94 
11  25 10 4.52    225.78 0.79 
11  25 11 223.08  43.32  0.97 
11  25 12 90.07   59.41  0.81 
11  27 0  184.46  132.23 0.92 
11  27 1  275.44  22.09  0.98 
11  27 2  283.98  168.43 0.97 
11  27 3  242.68  164.40 0.96 
11  27 4  420.21  288.02 0.99 
11  27 5  194.46  344.68 0.97 
11  27 6  78.15   222.01 0.93 
11  27 7  245.50  117.05 0.90 
11  27 8  139.18  319.61 0.94 
11  27 9  31.36   198.60 0.63 
11  27 10 9.37    178.59 0.16 
11  29 0  322.65  59.08  0.97 
11  29 1  308.84  50.53  0.97 
11  29 2  522.72  82.94  0.99 
11  29 3  224.46  157.53 0.92 
11  29 4  391.52  137.36 0.99 
11  29 5  32.16   133.71 0.58 
11  29 6  272.42  293.29 0.99 
11  29 7  367.65  351.48 0.97 
11  29 8  82.59   29.52  0.72 
11  31 0  13.55   307.88 0.22 
11  31 1  120.14  181.37 0.90 
11  31 2  26.30   120.28 0.20 
11  31 3  152.78  185.15 0.96 
11  31 4  154.80  234.09 0.93 
11  31 5  0.66    44.02  0.44 
12  0  0  337.80  360.00 0.71 
12  0  1  226.93  360.00 0.61 
12  0  2  483.16  180.00 1.00 
12  0  3  440.53  180.00 0.77 
12  0  4  327.91  180.00 0.93 
12  0  5  517.83  180.00 0.99 
12  0  6  110.41  0.00   0.60 
12  0  7  264.84  0.00   1.00 
12  0  8  707.92  360.00 1.00 
12  0  9  200.37  0.00   0.98 
12  0  10 27.48   180.00 0.40 
12  0  11 582.17  360.00 1.00 
12  0  12 4.78    180.00 0.38 
12  0  13 155.97  0.00   1.00 
12  0  14 221.40  180.00 0.56 
12  0  15 292.81  180.00 0.00 
12  0  16 5.35    180.00 0.98 
12  0  17 15.37   0.00   0.94 
12  0  18 160.95  0.00   1.00 
12  2  0  500.67  195.39 0.96 
12  2  1  628.52  127.96 0.93 
12  2  2  443.06  20.16  0.91 
12  2  3  677.08  354.64 0.97 
12  2  4  93.33   117.59 0.20 
12  2  5  346.39  329.01 0.97 
12  2  6  149.76  333.21 0.87 
12  2  7  376.77  290.57 0.99 
12  2  8  1225.75 27.31  0.99 
12  2  9  706.14  159.54 0.96 
12  2  10 676.38  253.05 0.99 
12  2  11 779.88  245.41 0.99 
12  2  12 151.15  341.50 0.65 
12  2  13 19.09   280.19 0.54 
12  2  14 456.82  112.92 0.98 
12  2  15 439.07  125.85 0.95 
12  2  16 59.61   293.99 0.80 
12  2  17 178.78  231.20 0.79 
12  2  18 72.69   92.10  0.27 
12  4  0  256.91  225.79 0.94 
12  4  1  417.01  296.13 0.95 
12  4  2  1123.91 265.72 0.98 
12  4  3  77.38   0.98   0.20 
12  4  4  21.54   291.93 0.85 
12  4  5  175.89  247.17 0.62 
12  4  6  457.11  347.47 0.99 
12  4  7  424.56  40.18  0.97 
12  4  8  309.17  148.42 0.72 
12  4  9  329.62  62.10  0.91 
12  4  10 464.54  221.25 0.95 
12  4  11 536.96  271.56 0.99 
12  4  12 109.33  189.32 0.69 
12  4  13 509.57  140.30 0.97 
12  4  14 287.02  145.59 0.94 
12  4  15 99.71   57.40  0.82 
12  4  16 103.01  51.95  0.84 
12  4  17 125.35  45.25  0.59 
12  4  18 60.14   225.80 0.49 
12  6  0  4.58    264.56 0.56 
12  6  1  543.56  189.27 0.96 
12  6  2  136.51  70.95  0.72 
12  6  3  400.21  171.79 0.83 
12  6  4  549.29  247.61 0.89 
12  6  5  512.46  294.78 0.96 
12  6  6  0.60    38.19  0.19 
12  6  7  108.61  221.09 0.54 
12  6  8  46.01   5.64   0.80 
12  6  9  870.95  295.31 0.99 
12  6  10 362.26  283.64 0.87 
12  6  11 430.73  79.79  0.98 
12  6  12 388.34  10.73  0.96 
12  6  13 250.34  328.87 0.94 
12  6  14 43.94   216.68 0.40 
12  6  15 131.64  137.16 0.53 
12  6  16 48.27   56.47  0.83 
12  6  17 94.23   7.43   0.71 
12  6  18 129.44  114.82 0.79 
12  8  0  82.83   251.76 0.15 
12  8  1  944.66  66.35  0.99 
12  8  2  128.12  163.41 0.88 
12  8  3  239.19  194.14 0.94 
12  8  4  124.42  23.51  0.88 
12  8  5  497.37  6.28   0.96 
12  8  6  1058.84 349.27 0.99 
12  8  7  308.81  39.39  0.58 
12  8  8  598.23  315.32 0.98 
12  8  9  333.78  312.30 0.90 
12  8  10 721.75  175.88 0.99 
12  8  11 140.72  253.52 0.90 
12  8  12 291.20  248.41 0.93 
12  8  13 12.16   295.44 0.93 
12  8  14 424.99  140.88 0.98 
12  8  15 137.23  93.21  0.83 
12  8  16 212.94  338.06 0.87 
12  8  17 51.93   193.16 0.60 
12  8  18 134.77  163.45 0.72 
12  10 0  349.71  22.96  0.96 
12  10 1  152.76  212.43 0.77 
12  10 2  19.91   207.51 0.90 
12  10 3  54.04   198.70 0.36 
12  10 4  483.08  242.06 0.93 
12  10 5  1098.57 243.37 0.99 
12  10 6  375.48  172.56 0.98 
12  10 7  591.46  165.00 0.98 
12  10 8  430.43  314.57 0.97 
12  10 9  1055.08 7.94   0.99 
12  10 10 481.40  183.38 0.98 
12  10 11 251.66  181.82 0.88 
12  10 12 519.24  61.30  0.98 
12  10 13 122.28  37.59  0.90 
12  10 14 94.80   251.59 0.89 
12  10 15 344.22  114.90 0.97 
12  10 16 164.90  78.97  0.82 
12  10 17 197.36  302.41 0.92 
12  12 0  1031.82 320.58 0.98 
12  12 1  535.00  237.36 0.96 
12  12 2  410.68  177.49 0.95 
12  12 3  553.17  249.66 0.97 
12  12 4  708.84  157.77 0.98 
12  12 5  915.52  133.45 0.96 
12  12 6  918.39  169.16 0.98 
12  12 7  468.69  228.29 0.89 
12  12 8  53.00   324.98 0.69 
12  12 9  332.22  301.87 0.93 
12  12 10 688.26  25.27  0.99 
12  12 11 165.26  26.36  0.51 
12  12 12 206.86  248.39 0.65 
12  12 13 173.03  142.13 0.85 
12  12 14 9.30    170.63 0.75 
12  12 15 64.69   280.68 0.86 
12  12 16 32.58   178.81 0.21 
12  12 17 60.69   257.83 0.56 
12  14 0  845.18  112.40 0.99 
12  14 1  798.00  195.65 0.98 
12  14 2  691.89  295.71 0.98 
12  14 3  470.38  74.86  0.94 
12  14 4  427.63  97.99  0.93 
12  14 5  573.75  315.27 0.96 
12  14 6  44.08   185.91 0.71 
12  14 7  379.52  259.73 0.96 
12  14 8  361.66  151.65 0.96 
12  14 9  14.47   157.37 0.20 
12  14 10 217.13  211.50 0.97 
12  14 11 198.10  100.05 0.83 
12  14 12 417.58  119.66 0.96 
12  14 13 334.24  157.51 0.99 
12  14 14 188.88  181.96 0.92 
12  14 15 94.77   30.18  0.53 
12  14 16 66.49   187.46 0.85 
12  14 17 193.25  284.21 0.88 
12  16 0  75.88   90.66  0.23 
12  16 1  412.32  1.61   0.93 
12  16 2  821.35  3.26   0.99 
12  16 3  725.58  44.63  0.97 
12  16 4  233.10  239.92 0.93 
12  16 5  506.27  200.00 0.98 
12  16 6  242.12  6.21   0.94 
12  16 7  336.53  11.77  0.96 
12  16 8  639.04  285.83 0.99 
12  16 9  483.37  78.94  0.97 
12  16 10 539.81  153.25 0.99 
12  16 11 14.93   95.79  0.74 
12  16 12 14.99   164.93 0.25 
12  16 13 65.91   137.50 0.71 
12  16 14 45.62   72.55  0.61 
12  16 15 96.76   61.36  0.66 
12  16 16 63.06   351.26 0.50 
12  18 0  44.13   170.38 0.76 
12  18 1  608.10  352.80 0.93 
12  18 2  206.30  200.79 0.95 
12  18 3  40.90   316.57 0.29 
12  18 4  186.21  171.78 0.90 
12  18 5  510.16  65.99  0.97 
12  18 6  196.70  137.37 0.94 
12  18 7  89.04   191.54 0.87 
12  18 8  110.99  15.05  0.80 
12  18 9  325.87  84.91  0.93 
12  18 10 25.21   295.48 0.68 
12  18 11 197.86  2.13   0.96 
12  18 12 383.51  331.91 0.95 
12  18 13 104.18  349.73 0.50 
12  18 14 23.28   203.70 0.22 
12  18 15 70.04   209.43 0.75 
12  20 0  470.84  333.63 0.98 
12  20 1  316.29  167.59 0.96 
12  20 2  255.29  118.03 0.97 
12  20 3  557.17  224.42 0.98 
12  20 4  301.53  207.60 0.92 
12  20 5  475.51  13.74  0.98 
12  20 6  401.50  18.42  0.98 
12  20 7  323.97  216.61 0.91 
12  20 8  371.85  178.18 0.98 
12  20 9  24.58   106.54 0.67 
12  20 10 80.43   357.11 0.92 
12  20 11 277.91  12.30  0.97 
12  20 12 29.31   342.82 0.78 
12  20 13 492.81  188.39 0.97 
12  20 14 169.48  161.95 0.75 
12  22 0  303.78  294.94 0.89 
12  22 1  517.55  321.68 0.97 
12  22 2  443.10  336.48 0.98 
12  22 3  438.48  13.33  0.98 
12  22 4  246.79  334.32 0.97 
12  22 5  462.03  250.77 0.98 
12  22 6  383.61  94.50  0.96 
12  22 7  27.25   180.53 0.93 
12  22 8  288.66  24.63  0.98 
12  22 9  200.17  298.29 0.98 
12  22 10 6.98    117.31 0.95 
12  22 11 25.47   308.17 0.55 
12  22 12 91.08   304.37 0.80 
12  22 13 260.14  99.31  0.94 
12  24 0  248.47  348.72 0.95 
12  24 1  9.94    176.35 0.23 
12  24 2  84.87   296.53 0.79 
12  24 3  97.55   19.24  0.00 
12  24 4  224.86  344.33 0.97 
12  24 5  141.73  22.05  0.93 
12  24 6  32.05   314.96 0.79 
12  24 7  271.85  122.71 0.98 
12  24 8  197.19  21.32  0.96 
12  24 9  62.95   294.86 0.87 
12  24 10 23.14   167.53 0.88 
12  24 11 19.98   250.38 0.28 
12  24 12 33.14   242.19 0.71 
12  26 0  201.92  276.40 0.91 
12  26 1  287.39  20.69  0.98 
12  26 2  102.07  106.12 0.90 
12  26 3  80.68   74.33  0.55 
12  26 4  286.22  314.28 0.99 
12  26 5  202.13  322.84 0.93 
12  26 6  88.98   170.74 0.52 
12  26 7  7.45    60.67  0.20 
12  26 8  139.35  277.82 0.96 
12  26 9  2.15    138.40 0.06 
12  26 10 239.58  119.35 0.97 
12  26 11 85.56   85.46  0.69 
12  28 0  391.44  42.79  0.98 
12  28 1  6.43    78.78  0.20 
12  28 2  517.80  159.07 0.99 
12  28 3  66.11   249.96 0.95 
12  28 4  118.08  51.99  0.87 
12  28 5  32.69   343.47 0.61 
12  28 6  375.95  249.49 0.99 
12  28 7  166.67  265.76 0.98 
12  28 8  90.95   223.57 0.91 
12  28 9  12.52   276.88 0.40 
12  30 0  42.58   315.80 0.45 
12  30 1  266.00  1.57   0.92 
12  30 2  15.41   218.27 0.53 
12  30 3  307.39  193.94 0.98 
12  30 4  191.48  318.88 0.91 
12  30 5  264.74  329.90 0.97 
12  30 6  15.92   168.40 0.74 
12  32 0  37.22   101.37 0.40 
12  32 1  193.20  151.55 0.96 
12  32 2  17.63   315.78 0.48 
13  1  0  574.48  107.72 0.98 
13  1  1  384.92  150.09 0.79 
13  1  2  742.18  307.32 0.97 
13  1  3  324.91  298.02 0.74 
13  1  4  22.13   270.71 0.50 
13  1  5  72.08   20.97  0.59 
13  1  6  722.99  225.29 0.98 
13  1  7  723.60  359.09 0.99 
13  1  8  335.34  103.62 0.96 
13  1  9  494.20  116.87 0.95 
13  1  10 66.07   163.78 0.83 
13  1  11 817.03  280.23 0.99 
13  1  12 229.08  285.45 0.80 
13  1  13 188.74  351.98 0.66 
13  1  14 137.26  123.26 0.95 
13  1  15 312.27  221.32 0.96 
13  1  16 52.82   304.21 0.79 
13  1  17 223.32  61.25  0.92 
13  1  18 174.46  51.84  0.84 
13  3  0  335.88  87.08  0.97 
13  3  1  461.91  119.71 0.93 
13  3  2  402.07  157.60 0.96 
13  3  3  748.14  131.51 0.97 
13  3  4  270.49  355.22 0.71 
13  3  5  280.56  259.35 0.89 
13  3  6  734.30  54.92  0.99 
13  3  7  629.94  340.89 0.96 
13  3  8  31.81   108.89 0.44 
13  3  9  239.79  299.38 0.95 
13  3  10 294.47  18.43  0.97 
13  3  11 41.53   302.94 0.32 
13  3  12 606.62  192.55 0.91 
13  3  13 220.03  311.72 0.78 
13  3  14 193.22  67.57  0.77 
13  3  15 438.77  205.14 0.96 
13  3  16 150.07  244.59 0.79 
13  3  17 83.73   216.99 0.93 
13  3  18 104.08  277.99 0.78 
13  5  0  390.78  244.24 0.94 
13  5  1  601.02  2.90   0.97 
13  5  2  584.03  20.04  0.96 
13  5  3  247.59  285.78 0.71 
13  5  4  64.56   151.46 0.38 
13  5  5  339.32  226.11 0.97 
13  5  6  38.60   184.98 0.90 
13  5  7  644.48  14.31  0.98 
13  5  8  268.11  333.70 0.55 
13  5  9  324.88  268.97 0.95 
13  5  10 205.15  330.31 0.95 
13  5  11 1144.35 326.51 1.00 
13  5  12 431.25  333.51 0.98 
13  5  13 587.15  250.09 0.99 
13  5  14 283.80  272.06 0.94 
13  5  15 138.34  304.62 0.91 
13  5  16 73.42   35.54  0.90 
13  5  17 368.70  11.06  0.95 
13  5  18 181.34  132.71 0.91 
13  7  0  440.41  343.74 0.95 
13  7  1  682.67  12.64  0.98 
13  7  2  430.71  316.44 0.96 
13  7  3  558.42  155.03 0.97 
13  7  4  91.37   245.85 0.83 
13  7  5  893.06  143.94 0.98 
13  7  6  133.50  11.84  0.94 
13  7  7  269.13  205.64 0.94 
13  7  8  603.97  10.12  0.99 
13  7  9  237.52  180.87 0.91 
13  7  10 276.63  141.74 0.97 
13  7  11 544.79  152.91 0.97 
13  7  12 132.65  134.82 0.89 
13  7  13 117.39  106.93 0.92 
13  7  14 207.94  202.54 0.89 
13  7  15 107.09  301.64 0.57 
13  7  16 98.07   23.76  0.74 
13  7  17 114.90  144.48 0.71 
13  7  18 67.96   178.14 0.23 
13  9  0  360.23  6.53   0.90 
13  9  1  569.06  54.51  0.94 
13  9  2  205.06  128.25 0.91 
13  9  3  110.84  303.99 0.56 
13  9  4  256.82  193.77 0.50 
13  9  5  884.11  156.67 0.99 
13  9  6  984.39  122.18 0.99 
13  9  7  981.92  90.52  0.99 
13  9  8  713.51  355.61 0.99 
13  9  9  331.35  285.33 0.86 
13  9  10 899.65  202.02 0.99 
13  9  11 274.32  275.31 0.96 
13  9  12 290.88  328.16 0.96 
13  9  13 319.82  130.26 0.97 
13  9  14 279.08  133.17 0.98 
13  9  15 83.96   108.94 0.89 
13  9  16 142.89  176.04 0.84 
13  9  17 94.57   269.54 0.75 
13  11 0  357.64  241.01 0.86 
13  11 1  849.35  164.66 0.99 
13  11 2  269.60  187.46 0.96 
13  11 3  98.19   94.88  0.83 
13  11 4  895.14  223.90 0.99 
13  11 5  723.95  172.10 0.99 
13  11 6  9.42    135.90 0.03 
13  11 7  625.05  268.94 0.97 
13  11 8  716.58  334.37 0.98 
13  11 9  457.01  21.64  0.97 
13  11 10 0.73    315.52 0.91 
13  11 11 398.65  269.63 0.81 
13  11 12 181.66  290.63 0.68 
13  11 13 494.61  338.62 0.98 
13  11 14 154.19  60.77  0.83 
13  11 15 97.25   42.07  0.81 
13  11 16 61.77   256.94 0.44 
13  11 17 155.63  245.67 0.81 
13  13 0  195.67  313.66 0.85 
13  13 1  527.70  181.23 0.97 
13  13 2  481.66  112.72 0.94 
13  13 3  751.70  107.29 0.92 
13  13 4  498.28  326.40 0.98 
13  13 5  515.22  309.70 0.93 
13  13 6  80.81   270.18 0.79 
13  13 7  135.17  130.81 0.90 
13  13 8  763.16  167.76 0.99 
13  13 9  166.04  291.17 0.84 
13  13 10 538.88  46.31  0.98 
13  13 11 33.92   241.91 0.83 
13  13 12 51.28   93.02  0.71 
13  13 13 203.61  152.71 0.97 
13  13 14 106.04  47.79  0.76 
13  13 15 77.80   291.57 0.86 
13  13 16 43.29   280.72 0.45 
13  13 17 56.03   284.55 0.71 
13  15 0  753.09  96.33  0.99 
13  15 1  158.30  226.50 0.85 
13  15 2  738.61  335.12 0.99 
13  15 3  1083.35 297.80 0.99 
13  15 4  659.26  218.00 0.99 
13  15 5  115.85  310.27 0.70 
13  15 6  533.64  330.46 0.98 
13  15 7  417.33  204.82 0.98 
13  15 8  17.58   151.63 0.49 
13  15 9  553.63  0.20   0.88 
13  15 10 485.32  264.80 0.98 
13  15 11 270.81  264.89 0.99 
13  15 12 337.15  262.58 0.99 
13  15 13 194.95  240.49 0.92 
13  15 14 146.63  348.25 0.95 
13  15 15 170.36  320.32 0.74 
13  15 16 95.33   334.07 0.49 
13  17 0  217.65  276.40 0.97 
13  17 1  501.06  305.09 0.95 
13  17 2  576.34  209.92 0.99 
13  17 3  1098.53 181.15 0.99 
13  17 4  487.19  243.60 0.98 
13  17 5  488.10  247.46 0.98 
13  17 6  42.69   160.62 0.24 
13  17 7  78.08   57.92  0.94 
13  17 8  187.41  128.95 0.91 
13  17 9  384.75  317.64 0.93 
13  17 10 22.69   19.12  0.78 
13  17 11 334.38  87.03  0.98 
13  17 12 18.55   254.38 0.64 
13  17 13 38.47   177.28 0.68 
13  17 14 24.86   69.91  0.57 
13  17 15 85.72   54.11  0.69 
13  19 0  80.81   86.65  0.94 
13  19 1  915.79  196.95 0.99 
13  19 2  550.73  278.11 0.98 
13  19 3  534.40  282.01 0.99 
13  19 4  62.26   185.41 0.30 
13  19 5  62.70   71.00  0.60 
13  19 6  417.20  138.28 0.96 
13  19 7  109.31  100.29 0.87 
13  19 8  338.63  135.94 0.97 
13  19 9  69.66   208.16 0.83 
13  19 10 259.00  322.05 0.98 
13  19 11 257.73  313.30 0.98 
13  19 12 7.34    255.86 0.07 
13  19 13 140.89  145.65 0.94 
13  19 14 43.89   253.47 0.58 
13  21 0  593.33  224.68 0.97 
13  21 1  740.81  164.57 0.99 
13  21 2  470.26  207.48 0.98 
13  21 3  749.78  248.77 0.98 
13  21 4  581.34  304.90 0.99 
13  21 5  207.12  185.20 0.84 
13  21 6  334.52  38.19  0.98 
13  21 7  228.24  230.22 0.98 
13  21 8  1.28    300.37 0.03 
13  21 9  322.24  294.78 0.99 
13  21 10 103.32  338.00 0.91 
13  21 11 189.67  80.29  0.90 
13  21 12 12.84   51.38  0.19 
13  21 13 269.94  163.06 0.97 
13  23 0  378.17  112.03 0.98 
13  23 1  460.40  333.28 0.90 
13  23 2  303.40  331.38 0.97 
13  23 3  269.93  5.57   0.96 
13  23 4  45.12   253.28 0.74 
13  23 5  0.58    150.55 0.04 
13  23 6  51.53   143.50 0.75 
13  23 7  230.38  167.94 0.98 
13  23 8  193.68  318.17 0.95 
13  23 9  6.22    87.40  0.10 
13  23 10 179.51  25.64  0.90 
13  23 11 154.00  339.63 0.83 
13  23 12 31.91   4.11   0.71 
13  25 0  644.31  70.41  0.99 
13  25 1  233.28  84.81  0.98 
13  25 2  74.59   92.82  0.89 
13  25 3  536.03  191.51 0.98 
13  25 4  19.43   14.74  0.61 
13  25 5  31.13   172.01 0.64 
13  25 6  36.83   89.92  0.43 
13  25 7  9.31    240.90 0.72 
13  25 8  108.91  198.19 0.69 
13  25 9  34.57   182.13 0.71 
13  25 10 54.73   164.02 0.94 
13  25 11 20.83   197.68 0.26 
13  27 0  348.25  355.25 0.98 
13  27 1  5.10    126.40 0.27 
13  27 2  498.80  130.40 0.99 
13  27 3  71.43   353.20 0.89 
13  27 4  270.53  41.26  0.98 
13  27 5  224.83  93.96  0.91 
13  27 6  4.77    355.44 0.48 
13  27 7  108.58  283.65 0.85 
13  27 8  113.14  122.88 0.97 
13  27 9  202.88  111.47 0.96 
13  29 0  228.02  286.99 0.97 
13  29 1  141.93  333.14 0.96 
13  29 2  209.34  342.30 0.96 
13  29 3  247.70  85.39  0.92 
13  29 4  169.34  75.78  0.80 
13  29 5  101.72  175.52 0.89 
13  29 6  24.94   335.87 0.61 
13  29 7  2.43    165.16 0.34 
13  31 0  4.72    210.24 0.62 
13  31 1  16.50   52.03  0.58 
13  31 2  15.47   161.07 0.42 
13  31 3  158.46  68.93  0.93 
13  31 4  267.47  22.51  0.96 
14  0  0  729.12  0.00   1.00 
14  0  1  833.26  360.00 1.00 
14  0  2  684.79  360.00 1.00 
14  0  3  18.84   360.00 0.93 
14  0  4  468.54  0.00   1.00 
14  0  5  73.94   360.00 0.12 
14  0  6  1208.70 180.00 1.00 
14  0  7  84.01   180.00 0.25 
14  0  8  818.26  180.00 1.00 
14  0  9  214.35  180.00 0.00 
14  0  10 72.09   0.00   0.88 
14  0  11 337.49  180.00 1.00 
14  0  12 256.01  180.00 1.00 
14  0  13 5.26    180.00 0.07 
14  0  14 12.38   180.00 0.32 
14  0  15 516.32  180.00 1.00 
14  0  16 94.00   0.00   0.53 
14  0  17 11.32   180.00 0.96 
14  0  18 99.37   180.00 0.29 
14  2  0  210.98  195.52 0.77 
14  2  1  792.78  224.97 0.98 
14  2  2  0.07    176.38 0.29 
14  2  3  381.15  5.85   0.94 
14  2  4  165.76  80.93  0.93 
14  2  5  716.84  169.29 0.98 
14  2  6  994.87  163.07 0.99 
14  2  7  681.57  324.19 0.99 
14  2  8  968.48  176.72 0.99 
14  2  9  891.47  295.37 0.99 
14  2  10 486.80  333.81 0.98 
14  2  11 144.89  30.30  0.77 
14  2  12 184.94  110.65 0.90 
14  2  13 253.05  247.04 0.86 
14  2  14 68.08   243.38 0.91 
14  2  15 223.64  218.71 0.93 
14  2  16 216.18  49.54  0.90 
14  2  17 307.90  114.59 0.89 
14  2  18 134.29  52.22  0.65 
14  4  0  400.73  71.27  0.72 
14  4  1  168.28  102.29 0.70 
14  4  2  162.01  85.25  0.30 
14  4  3  152.62  204.48 0.90 
14  4  4  351.95  51.95  0.91 
14  4  5  452.35  198.79 0.99 
14  4  6  839.99  104.97 0.99 
14  4  7  665.49  162.03 0.97 
14  4  8  435.91  145.10 0.91 
14  4  9  243.63  352.66 0.80 
14  4  10 53.61   60.34  0.41 
14  4  11 202.87  339.66 0.87 
14  4  12 436.07  32.04  0.98 
14  4  13 213.48  72.27  0.90 
14  4  14 54.84   212.49 0.89 
14  4  15 191.92  235.11 0.98 
14  4  16 264.11  276.54 0.93 
14  4  17 443.64  308.52 0.98 
14  4  18 146.45  28.69  0.80 
14  6  0  462.99  143.86 0.93 
14  6  1  5.59    197.63 0.74 
14  6  2  191.95  261.77 0.38 
14  6  3  194.72  62.55  0.48 
14  6  4  83.88   44.71  0.71 
14  6  5  876.96  164.10 0.99 
14  6  6  648.42  0.48   0.99 
14  6  7  172.60  201.19 0.83 
14  6  8  300.86  129.15 0.99 
14  6  9  746.50  202.51 0.99 
14  6  10 418.60  148.49 0.95 
14  6  11 9.88    323.34 0.21 
14  6  12 124.26  14.81  0.81 
14  6  13 65.19   143.25 0.46 
14  6  14 174.01  306.36 0.96 
14  6  15 129.10  47.78  0.85 
14  6  16 83.68   70.12  0.91 
14  6  17 107.10  122.31 0.88 
14  6  18 288.19  124.86 0.92 
14  8  0  205.04  83.45  0.24 
14  8  1  87.86   173.92 0.86 
14  8  2  242.65  171.24 0.87 
14  8  3  164.01  58.79  0.75 
14  8  4  667.65  150.65 0.95 
14  8  5  878.82  145.94 0.97 
14  8  6  294.22  240.14 0.92 
14  8  7  599.68  89.92  0.99 
14  8  8  459.63  103.42 0.98 
14  8  9  738.69  148.60 0.99 
14  8  10 153.48  3.39   0.92 
14  8  11 53.90   75.51  0.31 
14  8  12 33.62   2.99   0.41 
14  8  13 185.91  55.89  0.90 
14  8  14 288.53  278.07 0.98 
14  8  15 90.08   279.33 0.89 
14  8  16 36.72   164.19 0.91 
14  8  17 49.61   225.70 0.65 
14  10 0  41.40   304.12 0.79 
14  10 1  343.89  104.18 0.97 
14  10 2  701.58  44.82  0.97 
14  10 3  32.46   42.92  0.43 
14  10 4  706.80  258.09 0.98 
14  10 5  1615.87 126.90 1.00 
14  10 6  102.95  351.42 0.82 
14  10 7  653.78  257.75 0.96 
14  10 8  1104.89 30.36  1.00 
14  10 9  443.05  160.44 0.97 
14  10 10 160.56  186.75 0.97 
14  10 11 324.13  252.11 0.99 
14  10 12 417.39  282.21 0.99 
14  10 13 265.52  289.71 0.97 
14  10 14 33.58   240.23 0.70 
14  10 15 192.21  339.66 0.91 
14  10 16 102.64  209.43 0.86 
14  10 17 70.12   90.49  0.72 
14  12 0  379.61  123.20 0.92 
14  12 1  844.53  105.65 0.98 
14  12 2  1197.39 346.01 0.99 
14  12 3  633.05  333.96 0.96 
14  12 4  615.10  252.00 0.98 
14  12 5  393.51  307.90 0.93 
14  12 6  178.99  284.09 0.94 
14  12 7  819.13  8.84   0.99 
14  12 8  336.10  311.88 0.94 
14  12 9  333.42  33.54  0.95 
14  12 10 362.79  26.80  0.96 
14  12 11 2.74    171.22 0.53 
14  12 12 156.66  94.22  0.95 
14  12 13 367.55  110.94 0.99 
14  12 14 94.21   124.79 0.82 
14  12 15 312.22  219.36 0.98 
14  12 16 65.76   150.80 0.83 
14  12 17 70.43   155.82 0.00 
14  14 0  177.59  15.95  0.95 
14  14 1  427.96  340.06 0.96 
14  14 2  45.43   31.99  0.68 
14  14 3  44.74   256.54 0.25 
14  14 4  328.17  170.30 0.96 
14  14 5  251.88  106.41 0.91 
14  14 6  610.72  270.67 0.99 
14  14 7  579.39  135.07 0.98 
14  14 8  137.11  114.38 0.72 
14  14 9  59.07   18.41  0.52 
14  14 10 124.86  144.01 0.97 
14  14 11 299.65  192.38 0.96 
14  14 12 24.32   233.02 0.88 
14  14 13 8.13    246.78 0.86 
14  14 14 272.04  333.61 0.96 
14  14 15 90.30   253.05 0.61 
14  14 16 78.72   330.85 0.74 
14  16 0  61.52   319.11 0.79 
14  16 1  126.75  17.22  0.63 
14  16 2  396.43  156.74 0.97 
14  16 3  234.18  194.43 0.94 
14  16 4  255.42  62.57  0.80 
14  16 5  274.33  255.13 0.80 
14  16 6  498.58  249.28 0.96 
14  16 7  523.16  228.92 0.96 
14  16 8  113.28  61.28  0.94 
14  16 9  68.07   68.08  0.88 
14  16 10 75.64   298.92 0.91 
14  16 11 237.57  293.54 0.96 
14  16 12 286.28  251.04 0.98 
14  16 13 0.57    284.62 0.80 
14  16 14 184.01  11.70  0.95 
14  16 15 69.88   317.03 0.91 
14  18 0  216.77  64.72  0.94 
14  18 1  300.31  83.63  0.94 
14  18 2  67.98   6.54   0.70 
14  18 3  92.22   348.88 0.51 
14  18 4  466.56  15.78  0.93 
14  18 5  189.44  12.75  0.91 
14  18 6  42.98   345.57 0.30 
14  18 7  344.72  10.72  0.95 
14  18 8  102.06  145.25 0.84 
14  18 9  278.05  221.12 0.97 
14  18 10 189.57  136.90 0.98 
14  18 11 312.14  174.05 0.97 
14  18 12 91.68   126.46 0.58 
14  18 13 102.99  135.16 0.63 
14  18 14 31.57   211.21 0.28 
14  18 15 46.02   77.72  0.59 
14  20 0  363.71  108.44 0.97 
14  20 1  248.79  163.03 0.97 
14  20 2  356.69  350.92 0.96 
14  20 3  375.47  15.36  0.94 
14  20 4  223.33  332.67 0.89 
14  20 5  258.74  141.35 0.96 
14  20 6  656.00  117.54 0.99 
14  20 7  313.34  185.60 0.99 
14  20 8  444.51  86.92  0.99 
14  20 9  228.65  330.51 0.95 
14  20 10 152.96  333.61 0.90 
14  20 11 113.93  49.88  0.86 
14  20 12 28.03   111.36 0.58 
14  20 13 22.18   155.64 0.88 
14  20 14 72.90   273.49 0.91 
14  22 0  20.25   355.14 0.43 
14  22 1  13.14   193.75 0.22 
14  22 2  392.93  301.84 0.98 
14  22 3  187.58  82.74  0.72 
14  22 4  248.57  257.72 0.94 
14  22 5  108.57  79.72  0.00 
14  22 6  24.82   52.64  0.51 
14  22 7  294.67  56.71  0.93 
14  22 8  15.72   328.81 0.60 
14  22 9  66.63   223.36 0.92 
14  22 10 174.66  57.46  0.76 
14  22 11 26.68   122.89 0.62 
14  22 12 5.84    224.41 0.87 
14  22 13 201.32  244.92 0.96 
14  24 0  164.91  43.32  0.95 
14  24 1  387.37  320.67 0.98 
14  24 2  260.74  65.69  0.94 
14  24 3  97.27   330.75 0.77 
14  24 4  158.01  86.72  0.92 
14  24 5  205.93  29.77  0.97 
14  24 6  234.26  292.03 0.97 
14  24 7  296.57  293.67 0.99 
14  24 8  70.30   1.98   0.73 
14  24 9  280.03  98.77  0.99 
14  24 10 18.66   84.76  0.93 
14  24 11 219.38  41.01  0.97 
14  26 0  508.69  88.98  0.99 
14  26 1  54.94   117.06 0.81 
14  26 2  47.72   272.37 0.92 
14  26 3  272.90  293.69 0.97 
14  26 4  11.99   342.77 0.41 
14  26 5  0.08    301.87 0.29 
14  26 6  2.43    190.68 0.21 
14  26 7  54.13   36.98  0.94 
14  26 8  7.28    279.27 0.32 
14  26 9  3.35    168.70 0.57 
14  26 10 25.57   203.23 0.27 
14  28 0  136.77  13.13  0.85 
14  28 1  31.92   70.28  0.87 
14  28 2  191.99  52.19  0.88 
14  28 3  160.86  2.66   0.93 
14  28 4  190.89  63.69  0.94 
14  28 5  134.70  32.30  0.90 
14  28 6  47.68   30.50  0.93 
14  28 7  9.40    252.84 0.65 
14  28 8  83.75   145.99 0.54 
14  30 0  174.93  317.66 0.90 
14  30 1  227.42  52.15  0.98 
14  30 2  183.98  114.41 0.94 
14  30 3  183.37  65.89  0.93 
14  30 4  39.87   181.62 0.49 
14  30 5  137.01  166.37 0.95 
15  1  0  1.66    165.45 0.39 
15  1  1  34.59   240.97 0.08 
15  1  2  870.62  34.14  0.99 
15  1  3  937.67  359.33 0.98 
15  1  4  49.03   89.10  0.19 
15  1  5  967.67  142.76 0.99 
15  1  6  189.92  212.25 0.93 
15  1  7  316.58  345.18 0.88 
15  1  8  604.13  140.15 0.98 
15  1  9  654.47  200.80 0.93 
15  1  10 444.34  282.88 0.96 
15  1  11 143.26  339.32 0.75 
15  1  12 180.40  122.15 0.86 
15  1  13 373.14  128.77 0.98 
15  1  14 85.50   246.81 0.75 
15  1  15 51.64   353.81 0.41 
15  1  16 184.75  352.95 0.93 
15  1  17 167.91  24.07  0.92 
15  1  18 116.33  334.12 0.70 
15  3  0  340.36  80.07  0.91 
15  3  1  312.71  248.63 0.95 
15  3  2  418.50  310.42 0.94 
15  3  3  616.05  299.50 0.98 
15  3  4  126.86  43.54  0.95 
15  3  5  15.26   241.60 0.40 
15  3  6  400.70  115.32 0.93 
15  3  7  78.30   152.40 0.28 
15  3  8  517.08  319.09 0.91 
15  3  9  617.79  323.66 0.99 
15  3  10 24.77   118.70 0.85 
15  3  11 3.16    326.30 0.19 
15  3  12 68.82   336.96 0.87 
15  3  13 473.18  79.79  0.99 
15  3  14 213.42  169.84 0.95 
15  3  15 28.72   165.02 0.90 
15  3  16 266.68  135.66 0.92 
15  3  17 170.41  118.68 0.87 
15  3  18 61.91   328.80 0.34 
15  5  0  374.35  5.00   0.97 
15  5  1  132.99  226.97 0.77 
15  5  2  239.81  251.80 0.91 
15  5  3  413.16  52.52  0.98 
15  5  4  541.03  56.24  0.98 
15  5  5  85.79   334.89 0.58 
15  5  6  692.34  337.27 0.98 
15  5  7  405.26  213.87 0.93 
15  5  8  634.96  129.77 0.99 
15  5  9  31.15   72.60  0.52 
15  5  10 219.77  135.63 0.61 
15  5  11 258.44  147.98 0.96 
15  5  12 44.92   111.00 0.76 
15  5  13 441.98  84.34  0.98 
15  5  14 246.67  215.38 0.91 
15  5  15 38.12   354.92 0.96 
15  5  16 184.79  350.54 0.66 
15  5  17 82.92   82.93  0.42 
15  7  0  614.84  208.89 0.95 
15  7  1  138.20  110.32 0.53 
15  7  2  52.90   326.04 0.12 
15  7  3  82.65   164.02 0.93 
15  7  4  28.60   252.08 0.75 
15  7  5  604.62  308.11 0.98 
15  7  6  1200.16 268.68 0.99 
15  7  7  652.80  131.70 0.99 
15  7  8  23.67   302.74 0.49 
15  7  9  269.82  230.75 0.98 
15  7  10 607.38  336.84 0.99 
15  7  11 184.08  280.36 0.83 
15  7  12 53.19   298.47 0.72 
15  7  13 87.19   220.11 0.79 
15  7  14 166.56  249.83 0.92 
15  7  15 121.02  111.59 0.97 
15  7  16 179.48  143.92 0.93 
15  7  17 87.95   124.76 0.49 
15  9  0  572.27  302.41 0.98 
15  9  1  125.06  199.03 0.91 
15  9  2  383.08  283.01 0.94 
15  9  3  138.10  192.83 0.25 
15  9  4  346.31  107.78 0.92 
15  9  5  541.83  61.66  0.98 
15  9  6  227.21  66.83  0.88 
15  9  7  92.91   202.74 0.70 
15  9  8  524.27  270.37 0.98 
15  9  9  455.84  228.45 0.97 
15  9  10 12.91   285.05 0.54 
15  9  11 298.80  245.85 0.92 
15  9  12 55.69   11.61  0.34 
15  9  13 120.25  12.67  0.95 
15  9  14 237.80  310.40 0.94 
15  9  15 22.89   357.79 0.76 
15  9  16 151.99  43.09  0.70 
15  9  17 132.67  37.63  0.62 
15  11 0  60.84   201.33 0.42 
15  11 1  275.06  48.41  0.94 
15  11 2  443.76  267.71 0.88 
15  11 3  0.37    250.17 0.04 
15  11 4  406.06  63.63  0.96 
15  11 5  1187.44 80.51  0.99 
15  11 6  343.75  231.70 0.97 
15  11 7  486.81  74.06  0.95 
15  11 8  145.10  144.62 0.84 
15  11 9  591.30  160.05 0.99 
15  11 10 428.29  215.07 0.98 
15  11 11 226.62  229.03 0.85 
15  11 12 374.35  37.41  0.96 
15  11 13 217.92  91.61  0.95 
15  11 14 103.34  55.69  0.91 
15  11 15 11.07   59.62  0.82 
15  11 16 74.52   95.11  0.73 
15  13 0  1280.87 238.90 0.99 
15  13 1  729.80  79.51  0.98 
15  13 2  1502.20 46.90  1.00 
15  13 3  675.22  61.26  0.98 
15  13 4  863.72  314.99 0.99 
15  13 5  265.81  344.31 0.93 
15  13 6  282.31  315.02 0.98 
15  13 7  590.66  41.45  0.96 
15  13 8  751.25  70.05  0.99 
15  13 9  616.61  30.79  0.99 
15  13 10 77.16   78.90  0.89 
15  13 11 31.62   324.72 0.57 
15  13 12 48.51   148.74 0.92 
15  13 13 116.95  144.72 0.81 
15  13 14 185.85  271.25 0.95 
15  13 15 31.51   232.30 0.92 
15  13 16 93.32   182.30 0.53 
15  15 0  764.46  204.48 0.98 
15  15 1  356.41  12.33  0.88 
15  15 2  431.44  232.49 0.86 
15  15 3  43.35   176.97 0.23 
15  15 4  710.67  128.44 0.99 
15  15 5  693.48  106.57 0.97 
15  15 6  334.36  219.12 0.97 
15  15 7  23.35   0.14   0.59 
15  15 8  218.60  346.30 0.97 
15  15 9  305.25  195.54 0.94 
15  15 10 256.15  235.54 0.97 
15  15 11 89.75   193.38 0.84 
15  15 12 143.09  216.42 0.82 
15  15 13 69.24   108.52 0.85 
15  15 14 87.56   333.93 0.89 
15  15 15 125.18  309.73 0.81 
15  17 0  559.52  44.05  0.98 
15  17 1  249.66  12.31  0.98 
15  17 2  487.26  185.87 0.96 
15  17 3  410.39  7.55   0.98 
15  17 4  282.78  300.00 0.95 
15  17 5  127.82  355.11 0.84 
15  17 6  441.43  153.56 0.94 
15  17 7  38.89   133.45 0.70 
15  17 8  107.43  212.67 0.83 
15  17 9  22.53   299.32 0.31 
15  17 10 299.00  79.12  0.98 
15  17 11 149.17  210.30 0.96 
15  17 12 46.78   174.98 0.76 
15  17 13 57.84   59.08  0.54 
15  17 14 40.71   151.74 0.65 
15  17 15 90.49   298.60 0.70 
15  19 0  641.31  213.87 0.98 
15  19 1  196.17  242.66 0.89 
15  19 2  475.03  72.66  0.97 
15  19 3  533.44  60.89  0.97 
15  19 4  746.76  119.06 0.97 
15  19 5  618.57  130.17 0.98 
15  19 6  16.11   333.59 0.40 
15  19 7  59.24   276.49 0.91 
15  19 8  432.98  103.35 0.99 
15  19 9  158.75  339.68 0.96 
15  19 10 18.32   10.96  0.81 
15  19 11 56.37   80.62  0.80 
15  19 12 169.65  304.11 0.81 
15  19 13 64.21   289.56 0.63 
15  19 14 318.75  310.02 0.96 
15  21 0  366.19  65.10  0.95 
15  21 1  270.72  66.15  0.71 
15  21 2  237.76  343.94 0.97 
15  21 3  360.80  173.78 0.91 
15  21 4  88.41   84.36  0.85 
15  21 5  282.93  129.45 0.96 
15  21 6  96.05   164.66 0.95 
15  21 7  32.37   15.22  0.62 
15  21 8  97.90   20.16  0.92 
15  21 9  6.09    246.15 0.55 
15  21 10 106.00  280.30 0.83 
15  21 11 94.68   157.30 0.72 
15  21 12 236.20  163.18 0.97 
15  21 13 5.28    2.84   0.69 
15  23 0  5.91    345.14 0.83 
15  23 1  498.83  283.36 0.99 
15  23 2  326.61  92.44  0.97 
15  23 3  435.09  80.86  0.99 
15  23 4  108.17  79.35  0.85 
15  23 5  300.63  53.92  0.98 
15  23 6  268.59  142.65 0.84 
15  23 7  185.65  300.70 0.82 
15  23 8  5.20    278.21 0.15 
15  23 9  26.89   120.90 0.87 
15  23 10 165.19  161.65 0.86 
15  23 11 96.19   14.93  0.79 
15  23 12 105.24  307.37 0.74 
15  25 0  194.83  113.83 0.91 
15  25 1  26.92   293.08 0.73 
15  25 2  300.10  201.15 0.98 
15  25 3  336.78  194.28 0.98 
15  25 4  24.78   241.26 0.58 
15  25 5  111.21  350.19 0.91 
15  25 6  141.37  20.55  0.93 
15  25 7  6.25    59.19  0.56 
15  25 8  140.05  149.71 0.94 
15  25 9  5.31    158.82 0.89 
15  25 10 155.03  98.71  0.89 
15  27 0  60.80   63.79  0.77 
15  27 1  30.90   88.35  0.80 
15  27 2  311.67  347.76 0.94 
15  27 3  451.35  342.83 0.98 
15  27 4  17.38   171.77 0.92 
15  27 5  211.02  278.78 0.91 
15  27 6  138.25  287.71 0.58 
15  27 7  54.81   347.85 0.89 
15  27 8  2.37    303.67 0.80 
15  29 0  16.57   283.71 0.29 
15  29 1  80.71   106.76 0.94 
15  29 2  211.58  172.12 0.92 
15  29 3  18.04   194.23 0.39 
15  29 4  224.37  58.30  0.95 
15  29 5  211.48  320.18 0.88 
15  29 6  13.92   304.17 0.64 
15  31 0  17.30   202.39 0.46 
15  31 1  11.46   273.37 0.36 
16  0  0  624.12  180.00 1.00 
16  0  1  265.45  360.00 0.99 
16  0  2  170.11  0.00   0.00 
16  0  3  194.90  0.00   0.28 
16  0  4  18.42   0.00   0.98 
16  0  5  64.36   180.00 0.63 
16  0  6  1502.28 360.00 1.00 
16  0  7  615.34  180.00 0.99 
16  0  8  688.01  180.00 1.00 
16  0  9  308.95  0.00   1.00 
16  0  10 202.14  360.00 1.00 
16  0  11 182.66  180.00 0.94 
16  0  12 243.23  180.00 0.97 
16  0  13 750.77  0.00   1.00 
16  0  14 427.77  0.00   0.00 
16  0  15 0.54    180.00 0.01 
16  0  16 82.57   0.00   0.79 
16  0  17 119.28  0.00   0.89 
16  2  0  544.17  134.57 0.98 
16  2  1  510.23  111.94 0.97 
16  2  2  102.75  267.69 0.23 
16  2  3  368.48  229.68 0.92 
16  2  4  557.74  343.46 0.96 
16  2  5  423.42  164.89 0.96 
16  2  6  474.52  195.32 0.98 
16  2  7  1161.42 64.53  0.99 
16  2  8  39.86   56.57  0.73 
16  2  9  377.26  199.18 0.96 
16  2  10 284.01  118.01 0.91 
16  2  11 276.17  11.94  0.87 
16  2  12 157.45  270.99 0.49 
16  2  13 225.52  39.46  0.86 
16  2  14 55.02   119.60 0.88 
16  2  15 286.59  72.21  0.98 
16  2  16 237.57  82.22  0.95 
16  2  17 173.00  61.15  0.85 
16  4  0  58.65   340.93 0.90 
16  4  1  463.09  191.44 0.96 
16  4  2  262.95  63.94  0.94 
16  4  3  925.85  46.91  0.98 
16  4  4  100.08  154.86 0.83 
16  4  5  862.16  30.69  0.96 
16  4  6  711.45  319.11 0.94 
16  4  7  154.41  155.71 0.88 
16  4  8  7.51    182.81 0.55 
16  4  9  27.61   200.09 0.59 
16  4  10 271.71  34.27  0.92 
16  4  11 91.58   173.61 0.81 
16  4  12 440.43  277.55 0.94 
16  4  13 187.95  185.11 0.91 
16  4  14 405.93  246.19 0.98 
16  4  15 140.61  138.94 0.83 
16  4  16 143.62  136.83 0.90 
16  4  17 230.03  139.77 0.92 
16  6  0  567.83  358.41 0.97 
16  6  1  921.31  342.90 0.98 
16  6  2  997.35  242.17 0.99 
16  6  3  135.14  105.85 0.95 
16  6  4  673.23  191.58 0.95 
16  6  5  761.66  316.05 0.97 
16  6  6  837.48  190.37 0.99 
16  6  7  467.02  129.13 0.90 
16  6  8  692.12  253.08 0.99 
16  6  9  813.72  277.32 0.99 
16  6  10 528.48  276.43 0.98 
16  6  11 89.99   63.74  0.86 
16  6  12 239.58  174.85 0.93 
16  6  13 288.43  105.94 0.98 
16  6  14 226.74  159.78 0.75 
16  6  15 100.76  153.11 0.78 
16  6  16 154.42  351.94 0.89 
16  6  17 114.65  44.68  0.76 
16  8  0  572.50  285.23 0.96 
16  8  1  107.26  138.12 0.63 
16  8  2  454.18  241.15 0.84 
16  8  3  576.38  164.36 0.98 
16  8  4  215.68  62.53  0.83 
16  8  5  1363.15 331.64 1.00 
16  8  6  717.33  348.41 0.99 
16  8  7  23.16   262.32 0.41 
16  8  8  893.98  220.47 0.99 
16  8  9  12.96   72.92  0.10 
16  8  10 98.96   96.61  0.95 
16  8  11 23.26   205.08 0.70 
16  8  12 224.33  54.46  0.77 
16  8  13 267.12  303.43 0.96 
16  8  14 10.03   222.30 0.90 
16  8  15 86.40   135.20 0.81 
16  8  16 39.29   143.82 0.30 
16  8  17 75.73   104.74 0.88 
16  10 0  516.92  248.42 0.97 
16  10 1  665.46  85.30  0.98 
16  10 2  115.87  301.08 0.58 
16  10 3  1373.73 277.16 0.99 
16  10 4  311.50  184.12 0.94 
16  10 5  565.44  152.00 0.98 
16  10 6  537.48  158.21 0.99 
16  10 7  52.92   105.03 0.48 
16  10 8  125.69  329.74 0.93 
16  10 9  251.18  211.05 0.90 
16  10 10 375.08  211.41 0.98 
16  10 11 77.86   211.80 0.86 
16  10 12 30.42   59.05  0.29 
16  10 13 16.86   92.89  0.79 
16  10 14 131.67  92.62  0.86 
16  10 15 55.53   136.98 0.72 
16  10 16 61.60   182.34 0.43 
16  12 0  882.26  162.98 0.98 
16  12 1  509.88  103.50 0.92 
16  12 2  812.20  178.12 0.97 
16  12 3  492.76  240.46 0.98 
16  12 4  486.87  285.05 0.98 
16  12 5  731.94  261.09 0.99 
16  12 6  627.48  261.49 0.97 
16  12 7  86.46   12.03  0.96 
16  12 8  182.41  112.68 0.85 
16  12 9  215.65  190.66 0.90 
16  12 10 741.20  217.95 0.99 
16  12 11 265.45  306.63 0.96 
16  12 12 86.68   325.81 0.47 
16  12 13 159.66  261.23 0.78 
16  12 14 144.48  172.45 0.75 
16  12 15 88.85   88.78  0.88 
16  12 16 90.08   35.73  0.81 
16  14 0  897.00  274.24 0.99 
16  14 1  756.54  33.34  0.99 
16  14 2  332.18  50.06  0.94 
16  14 3  443.16  45.64  0.94 
16  14 4  119.99  283.10 0.88 
16  14 5  912.47  2.31   0.99 
16  14 6  257.59  327.08 0.94 
16  14 7  346.69  229.38 0.97 
16  14 8  51.53   109.54 0.67 
16  14 9  85.61   334.04 0.89 
16  14 10 440.99  34.83  0.99 
16  14 11 202.16  349.66 0.87 
16  14 12 58.51   297.00 0.85 
16  14 13 210.58  104.86 0.80 
16  14 14 40.18   318.54 0.84 
16  14 15 174.88  253.55 0.86 
16  16 0  262.79  36.84  0.88 
16  16 1  696.91  199.01 0.97 
16  16 2  932.79  199.61 0.99 
16  16 3  455.81  7.95   0.98 
16  16 4  319.14  149.61 0.94 
16  16 5  407.85  171.37 0.94 
16  16 6  379.99  197.42 0.96 
16  16 7  92.14   214.33 0.57 
16  16 8  29.81   105.68 0.86 
16  16 9  47.54   304.67 0.92 
16  16 10 182.26  288.06 0.98 
16  16 11 15.07   160.29 0.61 
16  16 12 55.75   28.37  0.72 
16  16 13 180.50  345.75 0.94 
16  16 14 25.01   320.49 0.26 
16  16 15 104.01  25.62  0.83 
16  18 0  478.82  94.18  0.97 
16  18 1  484.88  354.02 0.95 
16  18 2  418.54  46.48  0.96 
16  18 3  331.66  287.17 0.93 
16  18 4  447.53  306.34 0.97 
16  18 5  10.98   55.61  0.15 
16  18 6  186.22  175.34 0.93 
16  18 7  78.79   120.24 0.97 
16  18 8  280.26  109.03 0.96 
16  18 9  367.69  356.18 0.98 
16  18 10 8.75    154.03 0.52 
16  18 11 13.62   50.92  0.68 
16  18 12 219.82  301.13 0.93 
16  18 13 1.39    24.81  0.86 
16  18 14 51.66   288.85 0.53 
16  20 0  382.61  190.04 0.92 
16  20 1  246.44  231.81 0.97 
16  20 2  172.65  144.14 0.95 
16  20 3  338.67  218.73 0.89 
16  20 4  140.25  131.98 0.98 
16  20 5  334.94  98.15  0.98 
16  20 6  59.12   272.61 0.60 
16  20 7  68.52   114.98 0.72 
16  20 8  43.59   6.86   0.56 
16  20 9  180.33  323.90 0.91 
16  20 10 20.28   48.08  0.26 
16  20 11 27.11   167.33 0.65 
16  20 12 83.80   193.59 0.61 
16  20 13 75.05   336.54 0.76 
16  22 0  43.13   56.57  0.75 
16  22 1  99.02   42.94  0.92 
16  22 2  14.29   245.70 0.90 
16  22 3  246.14  304.19 0.95 
16  22 4  493.87  292.53 0.97 
16  22 5  42.14   225.58 0.91 
16  22 6  178.49  286.43 0.92 
16  22 7  325.66  341.77 0.91 
16  22 8  89.88   97.98  0.91 
16  22 9  123.78  37.69  0.94 
16  22 10 40.11   95.11  0.54 
16  22 11 85.29   265.05 0.69 
16  22 12 51.19   221.98 0.69 
16  24 0  66.09   234.65 0.77 
16  24 1  32.25   353.69 0.43 
16  24 2  141.68  177.49 0.97 
16  24 3  325.59  194.05 0.97 
16  24 4  153.85  165.40 0.89 
16  24 5  181.78  101.53 0.97 
16  24 6  87.62   94.48  0.88 
16  24 7  240.35  109.39 0.98 
16  24 8  31.31   95.61  0.68 
16  24 9  289.11  303.38 0.98 
16  24 10 27.46   192.85 0.72 
16  26 0  409.76  103.20 0.91 
16  26 1  186.80  255.16 0.84 
16  26 2  171.02  206.50 0.98 
16  26 3  14.97   18.19  0.44 
16  26 4  105.63  192.96 0.88 
16  26 5  38.03   12.90  0.61 
16  26 6  6.75    235.36 0.64 
16  26 7  151.40  209.90 0.98 
16  26 8  193.06  216.03 0.96 
16  26 9  7.39    46.39  0.61 
16  28 0  43.55   79.02  0.76 
16  28 1  15.65   289.68 0.40 
16  28 2  172.78  339.42 0.88 
16  28 3  137.28  335.54 0.94 
16  28 4  35.32   92.68  0.79 
16  28 5  163.73  257.79 0.94 
16  28 6  50.43   175.69 0.80 
16  28 7  94.66   298.36 0.83 
16  30 0  34.52   192.01 0.46 
16  30 1  212.21  246.01 0.94 
16  30 2  32.67   192.49 0.32 
16  30 3  243.35  294.75 0.92 
17  1  0  302.39  125.58 0.96 
17  1  1  703.66  36.42  0.98 
17  1  2  148.41  259.20 0.44 
17  1  3  464.33  254.00 0.96 
17  1  4  301.98  104.72 0.98 
17  1  5  1011.31 83.22  0.95 
17  1  6  976.51  58.41  0.99 
17  1  7  398.26  88.54  0.96 
17  1  8  570.95  197.37 0.99 
17  1  9  529.53  290.51 0.98 
17  1  10 22.51   339.96 0.60 
17  1  11 185.72  197.25 0.88 
17  1  12 76.35   172.37 0.89 
17  1  13 514.50  30.06  0.99 
17  1  14 96.54   87.30  0.93 
17  1  15 75.10   108.48 0.81 
17  1  16 72.80   42.13  0.58 
17  1  17 226.96  26.24  0.74 
17  3  0  403.68  156.94 0.83 
17  3  1  309.79  122.31 0.95 
17  3  2  452.83  357.98 0.96 
17  3  3  23.52   4.46   0.57 
17  3  4  245.69  127.56 0.88 
17  3  5  42.69   123.63 0.16 
17  3  6  910.12  277.14 0.96 
17  3  7  393.07  117.33 0.96 
17  3  8  446.07  96.98  0.93 
17  3  9  238.39  160.33 0.95 
17  3  10 87.10   170.84 0.46 
17  3  11 84.24   213.04 0.49 
17  3  12 44.61   265.70 0.45 
17  3  13 257.10  268.90 0.98 
17  3  14 175.22  267.48 0.97 
17  3  15 79.54   221.67 0.79 
17  3  16 67.52   103.45 0.77 
17  3  17 117.78  325.17 0.90 
17  5  0  680.53  308.41 0.97 
17  5  1  63.74   299.06 0.84 
17  5  2  305.32  166.08 0.81 
17  5  3  704.94  80.97  0.98 
17  5  4  861.25  253.41 0.98 
17  5  5  797.56  319.95 0.98 
17  5  6  366.00  2.58   0.94 
17  5  7  488.67  156.65 0.99 
17  5  8  789.53  221.03 0.99 
17  5  9  319.70  286.44 0.96 
17  5  10 398.91  326.94 0.94 
17  5  11 205.28  84.68  0.91 
17  5  12 83.82   90.54  0.83 
17  5  13 136.52  180.19 0.69 
17  5  14 257.65  263.20 0.97 
17  5  15 110.24  238.45 0.73 
17  5  16 115.70  302.51 0.88 
17  5  17 75.87   18.10  0.40 
17  7  0  658.96  323.60 0.94 
17  7  1  585.61  202.44 0.97 
17  7  2  937.99  196.28 0.98 
17  7  3  208.76  21.27  0.87 
17  7  4  102.65  32.31  0.84 
17  7  5  318.30  333.28 0.84 
17  7  6  881.99  179.95 0.99 
17  7  7  187.56  359.68 0.93 
17  7  8  93.42   301.86 0.88 
17  7  9  712.97  340.19 0.97 
17  7  10 12.04   82.09  0.51 
17  7  11 353.01  3.13   0.98 
17  7  12 35.49   216.82 0.75 
17  7  13 39.84   85.51  0.64 
17  7  14 166.44  164.52 0.94 
17  7  15 244.89  143.10 0.90 
17  7  16 150.55  84.50  0.85 
17  9  0  568.59  245.92 0.98 
17  9  1  1134.77 43.43  0.99 
17  9  2  695.43  355.36 0.99 
17  9  3  398.67  230.24 0.98 
17  9  4  1242.73 199.69 0.99 
17  9  5  537.01  353.65 0.97 
17  9  6  847.70  44.73  0.99 
17  9  7  69.66   65.22  0.95 
17  9  8  216.29  23.24  0.91 
17  9  9  166.11  66.59  0.92 
17  9  10 393.13  133.07 0.96 
17  9  11 23.40   19.60  0.57 
17  9  12 63.35   82.50  0.94 
17  9  13 55.98   77.25  0.62 
17  9  14 66.44   109.40 0.89 
17  9  15 167.80  110.15 0.70 
17  9  16 64.03   222.92 0.82 
17  11 0  1618.85 80.06  0.99 
17  11 1  374.85  166.89 0.98 
17  11 2  201.35  348.81 0.87 
17  11 3  582.80  9.04   0.98 
17  11 4  308.21  257.78 0.92 
17  11 5  408.66  276.70 0.99 
17  11 6  36.03   351.17 0.78 
17  11 7  821.82  21.07  0.99 
17  11 8  362.33  80.45  0.93 
17  11 9  270.91  214.44 0.93 
17  11 10 23.92   181.84 0.59 
17  11 11 125.84  195.69 0.86 
17  11 12 189.31  227.96 0.87 
17  11 13 106.89  182.72 0.77 
17  11 14 51.70   0.76   0.42 
17  11 15 46.82   288.50 0.89 
17  11 16 266.24  276.58 0.91 
17  13 0  521.57  136.67 0.93 
17  13 1  759.90  47.74  0.98 
17  13 2  723.76  226.01 0.98 
17  13 3  786.63  260.26 0.99 
17  13 4  110.50  20.58  0.50 
17  13 5  560.86  320.86 0.98 
17  13 6  211.08  212.76 0.69 
17  13 7  537.88  213.11 0.94 
17  13 8  74.29   19.69  0.91 
17  13 9  462.62  280.89 0.99 
17  13 10 503.52  350.15 0.99 
17  13 11 131.43  5.61   0.96 
17  13 12 108.78  209.94 0.56 
17  13 13 163.58  221.61 0.91 
17  13 14 109.83  281.71 0.62 
17  13 15 22.38   83.20  0.32 
17  15 0  932.50  19.85  0.99 
17  15 1  337.59  68.34  0.97 
17  15 2  17.48   45.40  0.79 
17  15 3  887.37  16.93  0.99 
17  15 4  881.83  11.38  0.99 
17  15 5  618.07  353.64 0.98 
17  15 6  231.16  45.77  0.86 
17  15 7  220.43  338.08 0.94 
17  15 8  396.19  35.99  0.98 
17  15 9  174.42  247.80 0.96 
17  15 10 216.14  245.42 0.97 
17  15 11 132.47  271.93 0.72 
17  15 12 48.55   64.17  0.43 
17  15 13 252.96  87.78  0.97 
17  15 14 46.35   181.81 0.89 
17  15 15 146.98  199.27 0.90 
17  17 0  654.93  207.73 0.98 
17  17 1  913.98  202.42 0.99 
17  17 2  150.49  152.54 0.60 
17  17 3  626.33  285.41 0.96 
17  17 4  108.00  65.89  0.93 
17  17 5  155.58  206.19 0.95 
17  17 6  52.60   281.02 0.81 
17  17 7  50.90   35.30  0.30 
17  17 8  270.51  355.35 0.98 
17  17 9  108.34  67.60  0.89 
17  17 10 332.07  171.19 0.98 
17  17 11 179.47  95.13  0.94 
17  17 12 2.27    252.82 0.72 
17  17 13 188.96  210.87 0.84 
17  17 14 129.29  217.37 0.59 
17  19 0  507.60  113.71 0.98 
17  19 1  40.52   202.99 0.86 
17  19 2  583.29  66.81  0.98 
17  19 3  121.06  23.24  0.77 
17  19 4  148.29  14.12  0.96 
17  19 5  169.89  57.65  0.96 
17  19 6  23.17   228.65 0.86 
17  19 7  132.68  154.33 0.95 
17  19 8  182.07  312.43 0.98 
17  19 9  237.56  13.60  0.97 
17  19 10 205.83  129.61 0.97 
17  19 11 26.70   103.40 0.67 
17  19 12 46.50   26.24  0.38 
17  19 13 80.44   153.05 0.65 
17  21 0  390.35  99.35  0.97 
17  21 1  11.86   327.86 0.08 
17  21 2  208.97  331.11 0.94 
17  21 3  349.00  7.35   0.97 
17  21 4  16.94   318.65 0.65 
17  21 5  18.49   64.10  0.22 
17  21 6  227.70  314.63 0.97 
17  21 7  79.32   7.89   0.93 
17  21 8  132.77  80.82  0.94 
17  21 9  3.70    145.35 0.71 
17  21 10 4.15    93.77  0.65 
17  21 11 51.26   177.19 0.62 
17  21 12 58.28   354.68 0.65 
17  23 0  154.14  155.93 0.90 
17  23 1  189.75  135.46 0.97 
17  23 2  359.18  188.20 0.96 
17  23 3  254.62  219.13 0.97 
17  23 4  349.59  169.97 0.97 
17  23 5  79.03   63.10  0.86 
17  23 6  316.96  305.10 0.99 
17  23 7  186.57  358.75 0.92 
17  23 8  8.38    39.25  0.62 
17  23 9  153.95  131.20 0.84 
17  23 10 157.41  22.97  0.96 
17  23 11 215.51  312.92 0.97 
17  25 0  9.05    6.21   0.55 
17  25 1  228.98  102.70 0.98 
17  25 2  329.89  221.42 0.96 
17  25 3  247.96  4.81   0.98 
17  25 4  21.81   22.44  0.77 
17  25 5  62.88   343.73 0.85 
17  25 6  145.79  217.03 0.94 
17  25 7  364.02  150.62 0.99 
17  25 8  21.49   180.02 0.70 
17  25 9  54.78   21.04  0.81 
17  27 0  248.61  62.65  0.96 
17  27 1  148.41  313.01 0.94 
17  27 2  144.34  228.02 0.91 
17  27 3  98.09   140.44 0.87 
17  27 4  119.91  147.99 0.80 
17  27 5  36.36   3.42   0.71 
17  27 6  11.23   80.95  0.45 
17  27 7  201.64  261.43 0.95 
17  29 0  16.73   331.60 0.67 
17  29 1  36.91   87.67  0.30 
17  29 2  131.02  7.76   0.80 
17  29 3  49.52   22.08  0.71 
17  29 4  9.45    336.06 0.40 
18  0  0  92.47   0.00   0.30 
18  0  1  1071.69 360.00 0.00 
18  0  2  963.57  0.00   1.00 
18  0  3  247.55  0.00   0.63 
18  0  4  1203.93 180.00 1.00 
18  0  5  3.77    0.00   0.21 
18  0  6  46.36   0.00   0.34 
18  0  7  26.61   180.00 0.13 
18  0  8  354.98  180.00 0.00 
18  0  9  0.23    180.00 0.08 
18  0  10 252.14  180.00 1.00 
18  0  11 68.51   180.00 0.83 
18  0  12 265.46  0.00   0.91 
18  0  13 2.64    360.00 0.01 
18  0  14 125.88  180.00 0.99 
18  0  15 107.17  0.00   0.69 
18  0  16 374.16  0.00   1.00 
18  0  17 95.61   0.00   0.99 
18  2  0  227.78  77.31  0.91 
18  2  1  257.37  320.17 0.92 
18  2  2  874.28  300.46 0.99 
18  2  3  500.65  87.40  0.96 
18  2  4  1652.68 121.32 1.00 
18  2  5  1070.08 157.41 0.98 
18  2  6  382.78  74.71  0.98 
18  2  7  1079.71 265.00 0.96 
18  2  8  526.14  313.26 0.97 
18  2  9  561.99  292.47 0.97 
18  2  10 21.30   251.52 0.61 
18  2  11 21.80   341.21 0.29 
18  2  12 204.28  106.45 0.70 
18  2  13 214.49  150.33 0.89 
18  2  14 108.33  181.32 0.93 
18  2  15 169.49  246.05 0.91 
18  2  16 338.73  333.56 0.94 
18  2  17 319.59  290.97 0.95 
18  4  0  46.34   199.33 0.76 
18  4  1  436.28  17.46  0.98 
18  4  2  560.90  27.46  0.97 
18  4  3  299.36  71.75  0.91 
18  4  4  307.19  330.55 0.90 
18  4  5  952.31  1.08   0.99 
18  4  6  680.91  31.42  0.98 
18  4  7  923.79  184.97 0.98 
18  4  8  127.05  165.73 0.73 
18  4  9  656.78  291.41 0.98 
18  4  10 2.31    122.19 0.24 
18  4  11 22.70   26.59  0.62 
18  4  12 300.92  64.57  0.97 
18  4  13 28.12   312.72 0.82 
18  4  14 133.48  56.28  0.87 
18  4  15 0.33    358.12 0.88 
18  4  16 51.72   165.63 0.33 
18  6  0  486.58  230.39 0.97 
18  6  1  1327.21 182.06 0.99 
18  6  2  413.69  148.32 0.95 
18  6  3  1298.21 42.27  0.99 
18  6  4  267.04  85.82  0.95 
18  6  5  498.38  76.83  0.98 
18  6  6  175.15  27.78  0.91 
18  6  7  337.67  200.25 0.92 
18  6  8  272.66  285.70 0.96 
18  6  9  65.17   154.74 0.56 
18  6  10 15.30   148.21 0.44 
18  6  11 62.61   28.29  0.73 
18  6  12 21.72   90.34  0.23 
18  6  13 100.97  309.36 0.87 
18  6  14 102.33  262.15 0.90 
18  6  15 145.85  125.35 0.63 
18  6  16 336.58  60.75  0.89 
18  8  0  41.15   231.12 0.30 
18  8  1  455.72  14.86  0.81 
18  8  2  584.51  337.12 0.96 
18  8  3  525.31  95.29  0.94 
18  8  4  321.12  95.26  0.98 
18  8  5  73.48   130.62 0.31 
18  8  6  230.57  202.74 0.90 
18  8  7  322.80  55.83  0.96 
18  8  8  249.78  38.09  0.95 
18  8  9  193.83  28.07  0.92 
18  8  10 210.37  111.48 0.94 
18  8  11 64.89   6.07   0.67 
18  8  12 313.26  274.34 0.96 
18  8  13 178.49  339.57 0.78 
18  8  14 88.75   153.97 0.59 
18  8  15 84.36   324.32 0.63 
18  8  16 41.56   248.42 0.61 
18  10 0  419.06  65.01  0.98 
18  10 1  89.46   86.98  0.71 
18  10 2  237.77  102.93 0.97 
18  10 3  296.64  346.35 0.94 
18  10 4  1088.94 337.74 0.97 
18  10 5  761.85  351.98 0.99 
18  10 6  204.11  175.65 0.77 
18  10 7  577.62  85.63  0.99 
18  10 8  82.01   196.09 0.76 
18  10 9  138.44  89.05  0.85 
18  10 10 221.52  39.93  0.98 
18  10 11 412.06  42.36  0.99 
18  10 12 255.09  77.17  0.98 
18  10 13 163.80  128.97 0.96 
18  10 14 26.86   236.65 0.32 
18  10 15 34.86   244.95 0.83 
18  10 16 158.69  221.51 0.89 
18  12 0  405.35  262.37 0.89 
18  12 1  124.66  64.14  0.88 
18  12 2  495.18  61.58  0.96 
18  12 3  31.30   276.94 0.43 
18  12 4  231.17  14.96  0.96 
18  12 5  176.90  341.54 0.96 
18  12 6  508.63  351.29 0.93 
18  12 7  374.96  51.79  0.94 
18  12 8  26.68   135.67 0.89 
18  12 9  129.39  299.13 0.82 
18  12 10 142.52  20.72  0.95 
18  12 11 41.70   203.31 0.41 
18  12 12 57.12   329.77 0.44 
18  12 13 276.88  90.22  0.97 
18  12 14 166.56  330.58 0.80 
18  12 15 362.96  326.20 0.98 
18  14 0  996.20  96.67  1.00 
18  14 1  895.22  109.16 0.99 
18  14 2  0.88    144.49 0.54 
18  14 3  717.46  263.12 0.99 
18  14 4  182.01  120.54 0.84 
18  14 5  457.19  168.98 0.97 
18  14 6  74.43   98.56  0.65 
18  14 7  74.41   264.17 0.91 
18  14 8  5.23    348.28 0.72 
18  14 9  198.18  255.57 0.89 
18  14 10 355.39  117.86 0.98 
18  14 11 198.40  111.93 0.91 
18  14 12 204.66  127.68 0.94 
18  14 13 67.89   47.51  0.81 
18  14 14 107.82  296.90 0.70 
18  14 15 26.78   105.14 0.74 
18  16 0  28.80   160.13 0.87 
18  16 1  143.03  149.52 0.67 
18  16 2  630.58  337.86 0.98 
18  16 3  121.10  70.22  0.93 
18  16 4  718.74  116.77 0.99 
18  16 5  147.23  168.26 0.83 
18  16 6  29.39   128.61 0.23 
18  16 7  286.25  233.13 0.98 
18  16 8  278.63  77.90  0.97 
18  16 9  32.33   257.07 0.71 
18  16 10 144.98  135.89 0.89 
18  16 11 7.23    65.87  0.70 
18  16 12 142.37  196.72 0.92 
18  16 13 138.15  171.66 0.93 
18  16 14 255.38  200.75 0.94 
18  18 0  280.21  199.38 0.95 
18  18 1  396.60  217.62 0.96 
18  18 2  157.57  242.78 0.58 
18  18 3  215.92  63.95  0.81 
18  18 4  345.84  84.31  0.97 
18  18 5  444.28  195.45 0.99 
18  18 6  366.01  277.63 0.98 
18  18 7  56.11   66.87  0.55 
18  18 8  43.91   294.72 0.52 
18  18 9  19.80   179.58 0.70 
18  18 10 226.34  213.96 0.96 
18  18 11 38.35   336.65 0.79 
18  18 12 181.97  235.20 0.94 
18  18 13 47.87   278.06 0.73 
18  20 0  274.75  297.91 0.96 
18  20 1  233.24  348.41 0.94 
18  20 2  58.28   290.18 0.83 
18  20 3  84.46   271.48 0.68 
18  20 4  24.53   132.35 0.66 
18  20 5  158.87  132.09 0.95 
18  20 6  510.03  220.28 0.99 
18  20 7  174.31  219.52 0.97 
18  20 8  13.48   335.81 0.39 
18  20 9  82.82   200.02 0.89 
18  20 10 253.43  211.24 0.96 
18  20 11 54.63   68.36  0.77 
18  20 12 70.96   148.99 0.93 
18  22 0  483.92  96.93  0.99 
18  22 1  19.46   37.36  0.32 
18  22 2  128.41  188.12 0.76 
18  22 3  4.24    299.15 0.59 
18  22 4  126.12  174.94 0.92 
18  22 5  31.95   338.70 0.35 
18  22 6  101.75  301.02 0.92 
18  22 7  71.79   105.74 0.93 
18  22 8  225.42  77.32  0.93 
18  22 9  83.80   144.46 0.78 
18  22 10 30.91   259.33 0.72 
18  22 11 145.68  188.23 0.94 
18  24 0  185.52  216.33 0.96 
18  24 1  128.64  218.67 0.90 
18  24 2  326.50  250.44 0.96 
18  24 3  35.58   46.69  0.82 
18  24 4  5.18    68.42  0.15 
18  24 5  189.38  310.97 0.95 
18  24 6  15.85   302.58 0.46 
18  24 7  65.30   89.91  0.96 
18  24 8  149.45  251.03 0.97 
18  24 9  148.30  211.15 0.90 
18  26 0  227.53  342.57 0.95 
18  26 1  14.78   51.29  0.37 
18  26 2  287.83  150.27 0.96 
18  26 3  184.00  95.14  0.97 
18  26 4  95.27   74.34  0.89 
18  26 5  57.32   333.73 0.86 
18  26 6  12.49   183.87 0.63 
18  26 7  18.16   173.71 0.52 
18  28 0  74.31   105.45 0.86 
18  28 1  240.48  121.51 0.91 
18  28 2  210.78  152.08 0.94 
18  28 3  164.27  121.85 0.83 
18  28 4  106.53  276.14 0.94 
18  28 5  75.42   271.74 0.55 
19  1  0  246.97  21.25  0.95 
19  1  1  492.59  353.49 0.93 
19  1  2  144.12  214.40 0.93 
19  1  3  501.49  45.87  0.94 
19  1  4  93.11   27.52  0.91 
19  1  5  14.66   301.84 0.39 
19  1  6  496.19  147.96 0.96 
19  1  7  272.83  196.30 0.80 
19  1  8  40.62   302.30 0.45 
19  1  9  470.14  231.39 0.95 
19  1  10 115.60  134.88 0.84 
19  1  11 266.51  71.91  0.76 
19  1  12 44.69   323.98 0.93 
19  1  13 210.17  311.94 0.83 
19  1  14 89.04   290.33 0.78 
19  1  15 185.07  326.30 0.86 
19  1  16 87.54   354.04 0.77 
19  3  0  507.31  247.76 0.97 
19  3  1  1134.36 297.06 0.99 
19  3  2  528.77  315.17 0.98 
19  3  3  430.68  101.97 0.96 
19  3  4  324.03  290.95 0.96 
19  3  5  472.59  333.64 0.94 
19  3  6  72.17   2.26   0.74 
19  3  7  553.09  281.08 0.98 
19  3  8  502.61  354.90 0.98 
19  3  9  33.57   210.80 0.38 
19  3  10 6.36    76.04  0.67 
19  3  11 119.53  208.04 0.80 
19  3  12 117.59  187.99 0.48 
19  3  13 39.14   269.51 0.92 
19  3  14 127.04  97.90  0.89 
19  3  15 185.14  35.46  0.89 
19  3  16 214.29  68.01  0.95 
19  5  0  642.39  111.56 0.97 
19  5  1  78.88   142.85 0.51 
19  5  2  42.16   132.39 0.80 
19  5  3  608.31  267.08 0.98 
19  5  4  255.11  147.59 0.96 
19  5  5  543.43  135.13 0.96 
19  5  6  716.11  252.73 0.97 
19  5  7  60.39   316.90 0.67 
19  5  8  575.07  5.01   0.97 
19  5  9  262.35  263.08 0.91 
19  5  10 75.60   312.98 0.86 
19  5  11 45.51   150.03 0.88 
19  5  12 235.89  166.49 0.98 
19  5  13 219.65  175.04 0.96 
19  5  14 134.94  124.22 0.75 
19  5  15 139.66  161.29 0.85 
19  5  16 140.79  30.25  0.85 
19  7  0  764.96  286.31 0.97 
19  7  1  595.44  214.87 0.99 
19  7  2  755.46  269.94 0.97 
19  7  3  450.91  284.12 0.93 
19  7  4  118.22  351.97 0.91 
19  7  5  620.18  199.36 0.97 
19  7  6  344.02  182.49 0.97 
19  7  7  251.74  262.25 0.92 
19  7  8  681.84  287.27 0.98 
19  7  9  117.61  45.45  0.53 
19  7  10 460.07  58.00  0.96 
19  7  11 43.78   233.10 0.81 
19  7  12 105.65  264.61 0.66 
19  7  13 2.59    178.97 0.71 
19  7  14 91.50   9.45   0.78 
19  7  15 158.54  11.06  0.73 
19  7  16 18.25   239.46 0.75 
19  9  0  592.14  83.52  0.98 
19  9  1  843.44  74.81  0.99 
19  9  2  681.11  105.83 0.98 
19  9  3  31.77   310.37 0.96 
19  9  4  314.53  349.58 0.97 
19  9  5  168.18  174.93 0.91 
19  9  6  664.42  188.17 0.99 
19  9  7  362.36  186.51 0.96 
19  9  8  591.88  189.44 0.96 
19  9  9  28.29   189.15 0.50 
19  9  10 413.12  282.55 0.98 
19  9  11 240.91  268.96 0.98 
19  9  12 98.06   316.09 0.89 
19  9  13 22.64   59.80  0.91 
19  9  14 84.68   180.20 0.77 
19  9  15 45.87   4.67   0.88 
19  11 0  361.42  265.36 0.92 
19  11 1  442.34  17.10  0.97 
19  11 2  1142.32 84.72  0.99 
19  11 3  333.62  223.82 0.96 
19  11 4  199.49  228.20 0.93 
19  11 5  156.14  126.05 0.81 
19  11 6  14.02   59.15  0.22 
19  11 7  428.77  170.89 0.92 
19  11 8  316.06  239.29 0.98 
19  11 9  115.46  38.04  0.75 
19  11 10 360.64  104.46 0.99 
19  11 11 291.17  49.74  0.98 
19  11 12 302.30  349.14 0.97 
19  11 13 187.22  312.94 0.73 
19  11 14 62.67   262.41 0.90 
19  11 15 123.07  274.07 0.83 
19  13 0  470.62  24.30  0.98 
19  13 1  432.83  69.18  0.98 
19  13 2  64.60   231.43 0.59 
19  13 3  490.21  257.88 0.98 
19  13 4  489.31  40.07  0.97 
19  13 5  423.29  11.16  0.96 
19  13 6  528.42  317.59 0.97 
19  13 7  305.52  86.70  0.75 
19  13 8  11.56   90.89  0.47 
19  13 9  201.55  356.94 0.94 
19  13 10 148.50  161.32 0.92 
19  13 11 144.77  231.15 0.93 
19  13 12 226.97  177.04 0.90 
19  13 13 173.66  78.82  0.86 
19  13 14 166.24  321.88 0.83 
19  15 0  161.92  265.76 0.90 
19  15 1  587.30  227.65 0.98 
19  15 2  84.00   2.30   0.76 
19  15 3  382.95  85.71  0.96 
19  15 4  469.18  177.61 0.99 
19  15 5  396.60  181.73 0.99 
19  15 6  348.10  239.38 0.98 
19  15 7  78.50   235.31 0.91 
19  15 8  419.35  261.64 0.98 
19  15 9  343.29  251.96 0.97 
19  15 10 227.98  96.99  0.98 
19  15 11 140.81  116.35 0.95 
19  15 12 18.25   122.21 0.93 
19  15 13 141.89  91.05  0.86 
19  15 14 108.20  150.43 0.82 
19  17 0  466.55  68.45  0.96 
19  17 1  592.35  34.78  0.97 
19  17 2  432.43  305.63 0.97 
19  17 3  166.00  351.01 0.90 
19  17 4  16.80   139.90 0.15 
19  17 5  168.65  54.24  0.82 
19  17 6  244.14  163.03 0.96 
19  17 7  358.47  154.29 0.97 
19  17 8  13.73   27.87  0.77 
19  17 9  252.23  235.98 0.98 
19  17 10 408.38  280.84 0.99 
19  17 11 175.91  358.82 0.83 
19  17 12 26.33   263.36 0.88 
19  17 13 150.76  347.51 0.68 
19  19 0  972.96  320.01 0.99 
19  19 1  394.54  65.59  0.95 
19  19 2  283.13  69.31  0.89 
19  19 3  40.66   241.40 0.25 
19  19 4  250.64  208.61 0.90 
19  19 5  99.02   247.11 0.86 
19  19 6  162.47  275.86 0.72 
19  19 7  126.94  105.22 0.87 
19  19 8  239.17  120.72 0.97 
19  19 9  390.20  136.28 0.98 
19  19 10 3.03    197.05 0.84 
19  19 11 227.96  0.99   0.97 
19  19 12 11.29   278.12 0.17 
19  21 0  498.12  8.62   0.99 
19  21 1  714.17  346.30 1.00 
19  21 2  232.63  281.46 0.96 
19  21 3  408.76  267.98 0.98 
19  21 4  60.40   192.99 0.93 
19  21 5  31.20   122.60 0.73 
19  21 6  161.17  273.67 0.95 
19  21 7  41.01   165.37 0.89 
19  21 8  7.81    109.60 0.76 
19  21 9  4.46    50.16  0.60 
19  21 10 170.69  23.93  0.95 
19  21 11 17.79   111.74 0.41 
19  23 0  102.65  83.51  0.81 
19  23 1  115.54  217.77 0.91 
19  23 2  204.71  122.38 0.95 
19  23 3  126.76  157.18 0.92 
19  23 4  113.73  111.71 0.96 
19  23 5  109.69  142.88 0.80 
19  23 6  87.28   39.34  0.87 
19  23 7  243.37  75.08  0.98 
19  23 8  8.06    223.58 0.66 
19  23 9  7.66    249.95 0.61 
19  23 10 315.02  262.83 0.98 
19  25 0  27.07   292.82 0.86 
19  25 1  267.41  296.15 0.98 
19  25 2  242.77  215.58 0.87 
19  25 3  33.36   101.03 0.77 
19  25 4  216.97  356.90 0.98 
19  25 5  374.54  320.47 0.99 
19  25 6  47.56   20.17  0.87 
19  25 7  62.49   237.67 0.72 
19  25 8  347.16  290.30 0.97 
19  27 0  222.93  67.72  0.97 
19  27 1  75.57   137.85 0.92 
19  27 2  45.98   142.98 0.42 
19  27 3  21.22   112.29 0.28 
19  27 4  88.46   229.99 0.91 
19  27 5  32.99   250.41 0.53 
19  29 0  71.49   358.22 0.75 
19  29 1  124.43  172.12 0.86 
20  0  0  58.48   180.00 0.00 
20  0  1  1517.61 180.00 1.00 
20  0  2  1270.29 180.00 1.00 
20  0  3  0.76    0.00   0.87 
20  0  4  2.01    0.00   0.41 
20  0  5  614.33  180.00 1.00 
20  0  6  341.25  180.00 1.00 
20  0  7  299.83  180.00 1.00 
20  0  8  48.39   0.00   0.48 
20  0  9  201.14  180.00 1.00 
20  0  10 12.71   0.00   0.33 
20  0  11 235.26  180.00 1.00 
20  0  12 287.14  180.00 1.00 
20  0  13 78.38   180.00 0.71 
20  0  14 195.64  360.00 1.00 
20  0  15 19.50   360.00 0.12 
20  0  16 51.89   180.00 0.32 
20  2  0  625.77  104.85 0.94 
20  2  1  47.47   198.38 0.76 
20  2  2  462.63  166.62 0.90 
20  2  3  97.01   353.91 0.94 
20  2  4  899.78  11.78  0.99 
20  2  5  408.98  37.79  0.92 
20  2  6  474.15  258.61 0.98 
20  2  7  344.20  227.38 0.98 
20  2  8  351.07  222.98 0.93 
20  2  9  39.17   272.41 0.36 
20  2  10 297.37  105.22 0.87 
20  2  11 161.82  119.65 0.92 
20  2  12 42.58   96.89  0.57 
20  2  13 409.53  63.51  0.92 
20  2  14 96.80   37.96  0.81 
20  2  15 97.28   310.94 0.73 
20  2  16 180.56  241.98 0.87 
20  4  0  375.47  31.22  0.98 
20  4  1  848.78  26.82  0.98 
20  4  2  1066.05 147.46 0.99 
20  4  3  841.11  161.69 0.99 
20  4  4  677.36  106.48 0.98 
20  4  5  542.58  29.32  0.97 
20  4  6  286.46  133.06 0.86 
20  4  7  779.59  68.99  0.99 
20  4  8  125.02  178.58 0.72 
20  4  9  364.46  155.46 0.95 
20  4  10 100.24  139.78 0.77 
20  4  11 86.35   209.52 0.73 
20  4  12 362.09  185.05 0.97 
20  4  13 95.19   80.32  0.76 
20  4  14 47.44   274.28 0.66 
20  4  15 221.80  189.58 0.94 
20  4  16 201.24  92.02  0.85 
20  6  0  182.76  33.12  0.85 
20  6  1  386.22  151.82 0.96 
20  6  2  246.76  348.61 0.97 
20  6  3  1177.19 305.97 0.99 
20  6  4  75.13   285.83 0.95 
20  6  5  398.92  223.55 0.98 
20  6  6  15.35   164.93 0.53 
20  6  7  603.67  59.27  0.97 
20  6  8  199.89  63.89  0.86 
20  6  9  507.65  340.23 0.98 
20  6  10 367.03  62.72  0.98 
20  6  11 317.33  110.49 0.91 
20  6  12 27.88   289.10 0.56 
20  6  13 58.37   250.09 0.67 
20  6  14 121.86  69.54  0.68 
20  6  15 80.02   269.96 0.45 
20  8  0  655.89  282.47 0.98 
20  8  1  1151.73 356.71 0.99 
20  8  2  593.70  343.18 0.96 
20  8  3  171.61  354.81 0.89 
20  8  4  623.84  357.16 0.99 
20  8  5  36.81   78.93  0.90 
20  8  6  379.21  116.10 0.96 
20  8  7  10.34   346.78 0.28 
20  8  8  24.67   341.68 0.57 
20  8  9  63.91   147.75 0.83 
20  8  10 181.73  156.92 0.93 
20  8  11 54.18   223.59 0.84 
20  8  12 201.24  200.02 0.84 
20  8  13 224.87  191.12 0.88 
20  8  14 121.36  138.01 0.93 
20  8  15 81.88   132.35 0.87 
20  10 0  70.02   206.95 0.78 
20  10 1  191.07  77.89  0.97 
20  10 2  181.36  7.19   0.79 
20  10 3  633.72  304.97 0.99 
20  10 4  29.11   19.09  0.89 
20  10 5  99.79   264.79 0.75 
20  10 6  336.93  336.07 0.87 
20  10 7  125.80  302.68 0.93 
20  10 8  40.66   208.09 0.60 
20  10 9  219.38  353.26 0.95 
20  10 10 24.26   38.53  0.90 
20  10 11 98.96   32.22  0.89 
20  10 12 11.37   120.38 0.17 
20  10 13 79.81   214.96 0.67 
20  10 14 60.40   166.45 0.49 
20  10 15 47.12   232.83 0.37 
20  12 0  165.90  234.75 0.92 
20  12 1  558.07  49.39  0.99 
20  12 2  338.77  152.55 0.97 
20  12 3  57.84   129.41 0.58 
20  12 4  353.73  63.83  0.95 
20  12 5  215.17  348.90 0.78 
20  12 6  250.98  309.69 0.90 
20  12 7  374.35  154.45 0.96 
20  12 8  47.40   104.73 0.70 
20  12 9  272.52  228.06 0.87 
20  12 10 485.72  182.06 0.99 
20  12 11 50.40   9.10   0.79 
20  12 12 93.32   109.63 0.90 
20  12 13 76.18   358.53 0.80 
20  12 14 76.98   3.18   0.85 
20  14 0  2.32    338.30 0.62 
20  14 1  322.79  121.35 0.94 
20  14 2  294.70  85.18  0.95 
20  14 3  377.32  20.65  0.96 
20  14 4  266.72  99.66  0.93 
20  14 5  243.85  42.96  0.93 
20  14 6  211.47  319.35 0.96 
20  14 7  44.55   314.30 0.60 
20  14 8  241.33  219.12 0.95 
20  14 9  187.72  149.57 0.89 
20  14 10 210.67  6.30   0.82 
20  14 11 23.94   217.99 0.28 
20  14 12 19.13   231.00 0.23 
20  14 13 18.70   290.24 0.73 
20  14 14 127.27  240.47 0.83 
20  16 0  210.50  24.02  0.97 
20  16 1  320.41  269.59 0.89 
20  16 2  254.49  219.47 0.93 
20  16 3  398.49  349.46 0.86 
20  16 4  660.24  299.84 0.99 
20  16 5  591.09  319.18 0.99 
20  16 6  74.96   356.47 0.70 
20  16 7  395.83  45.49  0.99 
20  16 8  492.57  2.87   0.99 
20  16 9  55.83   221.70 0.59 
20  16 10 177.64  208.64 0.87 
20  16 11 214.96  199.33 0.98 
20  16 12 78.84   65.05  0.75 
20  16 13 211.70  114.62 0.95 
20  18 0  859.28  286.87 0.99 
20  18 1  251.48  344.15 0.98 
20  18 2  63.74   90.68  0.46 
20  18 3  472.40  301.65 0.99 
20  18 4  435.54  295.65 0.98 
20  18 5  178.02  229.15 0.94 
20  18 6  374.77  180.89 0.97 
20  18 7  289.61  84.77  0.98 
20  18 8  170.79  9.14   0.96 
20  18 9  111.75  307.67 0.79 
20  18 10 181.79  346.01 0.92 
20  18 11 228.71  86.22  0.96 
20  18 12 52.32   172.77 0.76 
20  20 0  181.79  283.36 0.95 
20  20 1  4.81    333.04 0.41 
20  20 2  80.42   210.38 0.68 
20  20 3  122.68  216.82 0.86 
20  20 4  221.38  248.03 0.90 
20  20 5  161.02  7.90   0.89 
20  20 6  231.68  345.37 0.93 
20  20 7  232.83  81.60  0.97 
20  20 8  175.62  114.82 0.96 
20  20 9  2.39    243.49 0.74 
20  20 10 40.14   101.40 0.39 
20  20 11 60.12   145.48 0.80 
20  22 0  32.87   111.48 0.90 
20  22 1  162.85  144.39 0.92 
20  22 2  369.44  92.19  0.98 
20  22 3  28.70   67.68  0.34 
20  22 4  408.20  81.93  0.98 
20  22 5  265.31  28.47  0.97 
20  22 6  294.49  355.10 0.98 
20  22 7  13.12   63.82  0.33 
20  22 8  90.50   208.44 0.85 
20  22 9  91.67   335.94 0.84 
20  22 10 29.85   113.16 0.30 
20  24 0  299.92  56.35  0.98 
20  24 1  143.64  204.15 0.87 
20  24 2  183.65  225.30 0.92 
20  24 3  48.93   218.98 0.43 
20  24 4  147.65  244.20 0.94 
20  24 5  219.79  271.29 0.97 
20  24 6  2.97    143.91 0.14 
20  24 7  68.99   212.66 0.82 
20  24 8  10.99   235.47 0.91 
20  26 0  270.61  46.93  0.98 
20  26 1  17.54   211.42 0.47 
20  26 2  74.69   21.15  0.74 
20  26 3  16.37   204.88 0.25 
20  26 4  13.20   286.24 0.29 
20  26 5  2.86    299.39 0.11 
20  26 6  73.78   267.23 0.91 
20  28 0  7.38    316.06 0.47 
20  28 1  32.07   311.11 0.59 
20  28 2  164.69  37.97  0.91 
21  1  0  90.89   70.06  0.81 
21  1  1  745.29  243.94 0.97 
21  1  2  1162.28 165.19 0.99 
21  1  3  443.26  105.34 0.97 
21  1  4  170.64  146.79 0.92 
21  1  5  279.18  148.58 0.97 
21  1  6  260.08  268.56 0.93 
21  1  7  114.08  128.09 0.87 
21  1  8  377.87  133.65 0.91 
21  1  9  411.79  68.08  0.87 
21  1  10 114.94  344.37 0.86 
21  1  11 261.69  16.90  0.96 
21  1  12 303.36  322.00 0.97 
21  1  13 210.61  334.83 0.94 
21  1  14 100.38  294.55 0.85 
21  1  15 368.33  205.75 0.97 
21  3  0  878.66  278.40 0.99 
21  3  1  776.33  359.86 0.98 
21  3  2  544.90  41.44  0.97 
21  3  3  549.21  9.74   0.98 
21  3  4  27.49   34.04  0.91 
21  3  5  193.56  2.92   0.97 
21  3  6  743.10  290.20 0.98 
21  3  7  867.13  341.70 0.99 
21  3  8  35.26   197.10 0.54 
21  3  9  220.95  296.08 0.69 
21  3  10 501.61  264.76 0.99 
21  3  11 437.84  233.44 0.99 
21  3  12 35.07   176.77 0.58 
21  3  13 168.00  103.20 0.92 
21  3  14 86.25   346.90 0.60 
21  3  15 98.58   152.59 0.88 
21  5  0  431.13  50.24  0.98 
21  5  1  462.96  339.08 0.97 
21  5  2  365.02  209.46 0.92 
21  5  3  404.27  178.38 0.98 
21  5  4  874.78  174.10 0.99 
21  5  5  385.60  305.03 0.93 
21  5  6  524.08  80.12  0.99 
21  5  7  463.54  149.36 0.97 
21  5  8  324.58  236.77 0.96 
21  5  9  272.11  309.75 0.96 
21  5  10 211.49  208.06 0.98 
21  5  11 237.53  258.42 0.97 
21  5  12 5.19    279.07 0.80 
21  5  13 31.10   309.24 0.79 
21  5  14 82.88   279.35 0.90 
21  5  15 65.87   303.85 0.63 
21  7  0  499.98  213.87 0.96 
21  7  1  161.23  128.65 0.94 
21  7  2  362.31  50.04  0.93 
21  7  3  1385.76 53.05  1.00 
21  7  4  227.51  27.30  0.96 
21  7  5  278.18  285.25 0.94 
21  7  6  628.66  17.80  0.98 
21  7  7  66.19   210.82 0.68 
21  7  8  279.96  154.70 0.93 
21  7  9  85.36   181.00 0.88 
21  7  10 1.97    236.71 0.92 
21  7  11 201.27  276.16 0.93 
21  7  12 31.82   341.92 0.46 
21  7  13 52.09   32.81  0.75 
21  7  14 59.03   160.27 0.69 
21  7  15 184.51  267.47 0.93 
21  9  0  602.46  185.87 0.98 
21  9  1  549.00  314.39 0.98 
21  9  2  735.12  270.35 0.99 
21  9  3  447.42  338.44 0.95 
21  9  4  425.36  82.12  0.96 
21  9  5  106.76  169.73 0.93 
21  9  6  24.57   91.24  0.57 
21  9  7  16.35   275.78 0.65 
21  9  8  468.32  72.29  0.98 
21  9  9  63.59   352.42 0.96 
21  9  10 299.18  67.35  0.88 
21  9  11 87.95   80.76  0.89 
21  9  12 94.72   104.86 0.62 
21  9  13 47.49   243.69 0.87 
21  9  14 69.70   173.98 0.81 
21  9  15 128.05  354.01 0.80 
21  11 0  99.22   1.22   0.65 
21  11 1  72.28   301.27 0.88 
21  11 2  247.50  223.75 0.98 
21  11 3  513.90  316.88 0.97 
21  11 4  568.68  19.75  0.97 
21  11 5  209.63  87.31  0.86 
21  11 6  69.06   306.52 0.71 
21  11 7  118.48  317.99 0.80 
21  11 8  155.69  48.06  0.92 
21  11 9  35.92   127.01 0.85 
21  11 10 15.66   207.28 0.47 
21  11 11 180.18  334.11 0.97 
21  11 12 247.68  150.13 0.85 
21  11 13 31.35   341.89 0.85 
21  11 14 234.28  17.01  0.96 
21  13 0  294.39  163.27 0.89 
21  13 1  477.33  328.61 0.97 
21  13 2  93.90   117.20 0.72 
21  13 3  241.98  77.16  0.93 
21  13 4  304.92  151.69 0.88 
21  13 5  471.82  336.87 0.94 
21  13 6  21.54   187.59 0.29 
21  13 7  14.85   359.25 0.63 
21  13 8  141.07  21.48  0.96 
21  13 9  13.02   355.93 0.27 
21  13 10 17.07   322.37 0.22 
21  13 11 0.99    188.33 0.47 
21  13 12 116.64  198.83 0.82 
21  13 13 59.34   304.48 0.54 
21  13 14 136.32  101.28 0.00 
21  15 0  10.43   255.35 0.89 
21  15 1  222.74  149.24 0.92 
21  15 2  179.39  161.52 0.92 
21  15 3  404.19  212.40 0.98 
21  15 4  394.67  215.49 0.97 
21  15 5  312.22  319.40 0.94 
21  15 6  136.35  127.83 0.63 
21  15 7  24.65   109.12 0.58 
21  15 8  125.24  210.21 0.97 
21  15 9  36.54   125.81 0.88 
21  15 10 230.97  116.34 0.96 
21  15 11 35.88   199.10 0.63 
21  15 12 275.56  6.91   0.97 
21  15 13 279.74  20.70  0.96 
21  17 0  580.31  128.67 0.95 
21  17 1  445.86  212.32 0.98 
21  17 2  370.88  108.72 0.95 
21  17 3  36.11   61.40  0.91 
21  17 4  315.36  0.99   0.93 
21  17 5  33.03   337.76 0.97 
21  17 6  197.20  110.13 0.97 
21  17 7  153.94  87.55  0.97 
21  17 8  86.93   0.26   0.59 
21  17 9  172.81  300.86 0.93 
21  17 10 43.41   160.03 0.79 
21  17 11 100.54  100.67 0.72 
21  17 12 100.23  120.02 0.72 
21  19 0  72.53   209.11 0.92 
21  19 1  164.48  159.15 0.98 
21  19 2  49.84   50.49  0.75 
21  19 3  7.41    254.78 0.70 
21  19 4  392.08  77.71  0.97 
21  19 5  293.62  199.96 0.96 
21  19 6  217.85  298.46 0.95 
21  19 7  111.87  114.11 0.92 
21  19 8  224.26  126.33 0.96 
21  19 9  0.30    147.84 0.01 
21  19 10 114.53  108.41 0.89 
21  19 11 196.96  162.77 0.96 
21  21 0  175.97  353.73 0.96 
21  21 1  372.98  14.43  0.97 
21  21 2  289.83  2.55   0.97 
21  21 3  165.23  9.64   0.93 
21  21 4  121.19  329.97 0.95 
21  21 5  290.25  320.36 0.98 
21  21 6  106.57  260.56 0.72 
21  21 7  54.73   159.88 0.75 
21  21 8  128.93  284.37 0.91 
21  21 9  5.29    334.50 0.59 
21  21 10 217.89  132.15 0.93 
21  23 0  59.50   266.30 0.98 
21  23 1  348.49  173.63 0.97 
21  23 2  40.78   202.34 0.94 
21  23 3  12.11   14.39  0.68 
21  23 4  162.02  122.46 0.88 
21  23 5  3.54    110.06 0.37 
21  23 6  242.93  340.30 0.96 
21  23 7  3.21    178.95 0.40 
21  23 8  151.72  73.42  0.86 
21  25 0  18.09   282.39 0.78 
21  25 1  4.02    190.59 0.68 
21  25 2  178.45  75.15  0.96 
21  25 3  150.01  100.60 0.97 
21  25 4  5.68    143.15 0.14 
21  25 5  33.49   246.20 0.74 
21  25 6  125.36  109.24 0.95 
21  27 0  236.77  162.30 0.93 
21  27 1  219.86  84.81  0.96 
21  27 2  327.66  51.90  0.98 
21  27 3  129.21  108.29 0.73 
22  0  0  0.60    180.00 0.04 
22  0  1  678.18  180.00 1.00 
22  0  2  470.55  0.00   0.99 
22  0  3  243.08  0.00   1.00 
22  0  4  8.14    360.00 0.10 
22  0  5  19.86   0.00   0.19 
22  0  6  460.71  0.00   1.00 
22  0  7  503.20  360.00 0.00 
22  0  8  375.57  0.00   1.00 
22  0  9  41.45   180.00 0.95 
22  0  10 157.37  180.00 1.00 
22  0  11 12.24   180.00 0.06 
22  0  12 9.00    0.00   0.12 
22  0  13 26.85   180.00 0.13 
22  0  14 44.91   180.00 1.00 
22  0  15 456.05  180.00 1.00 
22  2  0  580.82  192.29 0.99 
22  2  1  474.32  247.39 0.98 
22  2  2  616.79  267.58 0.94 
22  2  3  62.75   210.35 0.81 
22  2  4  529.31  117.18 0.97 
22  2  5  363.88  96.59  0.93 
22  2  6  556.10  290.39 0.96 
22  2  7  60.80   259.28 0.40 
22  2  8  510.40  139.07 0.98 
22  2  9  175.73  235.57 0.58 
22  2  10 354.28  181.98 0.98 
22  2  11 263.73  174.73 0.98 
22  2  12 49.52   315.37 0.83 
22  2  13 80.41   314.15 0.72 
22  2  14 105.68  293.52 0.85 
22  2  15 24.05   243.74 0.51 
22  4  0  179.72  18.69  0.47 
22  4  1  530.44  211.18 0.96 
22  4  2  56.16   340.11 0.31 
22  4  3  209.75  40.25  0.97 
22  4  4  6.48    258.25 0.20 
22  4  5  162.58  81.17  0.94 
22  4  6  658.69  79.30  0.97 
22  4  7  488.97  231.67 0.96 
22  4  8  206.01  160.74 0.95 
22  4  9  1.60    352.85 0.83 
22  4  10 125.78  274.92 0.76 
22  4  11 330.19  49.69  0.98 
22  4  12 483.26  46.49  0.99 
22  4  13 81.72   88.45  0.85 
22  4  14 70.44   13.38  0.58 
22  4  15 30.91   158.30 0.77 
22  6  0  700.93  56.32  0.98 
22  6  1  132.43  89.50  0.88 
22  6  2  712.10  191.56 0.98 
22  6  3  206.95  282.73 0.71 
22  6  4  596.56  225.47 0.98 
22  6  5  348.86  206.18 0.92 
22  6  6  360.61  185.76 0.97 
22  6  7  395.07  237.89 0.98 
22  6  8  12.31   1.18   0.52 
22  6  9  18.86   190.47 0.39 
22  6  10 260.71  298.89 0.97 
22  6  11 430.05  293.00 0.99 
22  6  12 73.09   252.74 0.88 
22  6  13 91.49   262.45 0.73 
22  6  14 79.47   137.52 0.58 
22  6  15 79.96   102.14 0.60 
22  8  0  849.85  178.94 0.99 
22  8  1  925.30  188.28 0.99 
22  8  2  725.31  198.59 0.99 
22  8  3  605.20  332.90 0.97 
22  8  4  36.91   101.56 0.11 
22  8  5  191.59  152.00 0.88 
22  8  6  19.12   93.94  0.85 
22  8  7  449.38  212.69 0.98 
22  8  8  58.26   256.45 0.94 
22  8  9  116.96  270.24 0.95 
22  8  10 213.87  335.40 0.97 
22  8  11 65.99   17.51  0.90 
22  8  12 215.46  22.15  0.85 
22  8  13 105.71  105.86 0.91 
22  8  14 123.69  150.50 0.81 
22  10 0  19.85   278.61 0.13 
22  10 1  338.68  218.11 0.92 
22  10 2  279.01  324.26 0.87 
22  10 3  10.29   243.60 0.08 
22  10 4  204.99  108.82 0.86 
22  10 5  307.39  186.43 0.97 
22  10 6  10.27   96.86  0.36 
22  10 7  220.61  50.99  0.89 
22  10 8  204.73  36.18  0.96 
22  10 9  24.79   79.59  0.92 
22  10 10 170.51  164.25 0.84 
22  10 11 77.26   214.65 0.91 
22  10 12 48.36   209.01 0.68 
22  10 13 121.15  331.84 0.87 
22  10 14 69.51   352.06 0.47 
22  12 0  617.36  15.09  0.98 
22  12 1  52.39   128.54 0.41 
22  12 2  56.28   217.48 0.87 
22  12 3  175.83  51.27  0.76 
22  12 4  78.14   349.69 0.76 
22  12 5  232.01  272.89 0.94 
22  12 6  178.89  332.78 0.97 
22  12 7  108.93  272.83 0.95 
22  12 8  127.17  354.58 0.90 
22  12 9  289.65  279.77 0.97 
22  12 10 151.02  342.34 0.93 
22  12 11 56.57   307.93 0.61 
22  12 12 11.26   65.69  0.82 
22  12 13 44.74   340.78 0.76 
22  14 0  235.54  296.12 0.82 
22  14 1  336.14  330.56 0.93 
22  14 2  179.64  96.33  0.88 
22  14 3  526.37  189.11 0.99 
22  14 4  111.16  149.54 0.87 
22  14 5  408.43  306.60 0.95 
22  14 6  264.72  234.24 0.91 
22  14 7  10.20   149.17 0.30 
22  14 8  240.17  208.05 0.85 
22  14 9  5.37    14.96  0.87 
22  14 10 245.69  63.83  0.98 
22  14 11 93.33   249.30 0.89 
22  14 12 70.73   279.65 0.91 
22  14 13 86.21   318.20 0.68 
22  16 0  228.13  141.98 0.60 
22  16 1  235.48  311.76 0.85 
22  16 2  363.82  31.88  0.98 
22  16 3  285.31  338.41 0.97 
22  16 4  50.77   70.18  0.90 
22  16 5  380.40  155.93 0.99 
22  16 6  100.99  303.68 0.89 
22  16 7  620.76  295.84 0.99 
22  16 8  404.27  234.79 0.98 
22  16 9  356.64  236.75 0.95 
22  16 10 206.42  213.37 0.97 
22  16 11 239.16  17.81  0.97 
22  16 12 321.21  70.01  0.97 
22  18 0  305.58  76.54  0.98 
22  18 1  234.15  72.74  0.94 
22  18 2  200.76  25.74  0.98 
22  18 3  251.00  106.82 0.97 
22  18 4  371.27  125.95 0.98 
22  18 5  306.01  154.09 0.98 
22  18 6  84.72   76.25  0.91 
22  18 7  156.76  221.77 0.90 
22  18 8  14.13   316.86 0.40 
22  18 9  116.42  351.00 0.91 
22  18 10 131.41  86.95  0.96 
22  18 11 6.76    118.51 0.29 
22  20 0  167.85  317.63 0.95 
22  20 1  290.34  202.25 0.98 
22  20 2  468.86  278.92 0.99 
22  20 3  196.70  274.59 0.97 
22  20 4  59.94   347.97 0.85 
22  20 5  156.66  210.84 0.92 
22  20 6  160.52  203.15 0.96 
22  20 7  280.27  218.35 0.98 
22  20 8  68.30   187.79 0.87 
22  20 9  57.93   215.62 0.81 
22  20 10 247.17  60.30  0.97 
22  22 0  154.18  296.24 0.92 
22  22 1  97.68   57.36  0.96 
22  22 2  223.10  348.67 0.91 
22  22 3  118.14  49.68  0.92 
22  22 4  29.29   6.60   0.41 
22  22 5  17.66   325.77 0.86 
22  22 6  257.89  62.41  0.95 
22  22 7  133.40  355.40 0.95 
22  22 8  329.55  1.72   0.98 
22  24 0  247.36  312.07 0.97 
22  24 1  97.55   356.83 0.86 
22  24 2  144.16  99.59  0.87 
22  24 3  275.00  145.12 0.96 
22  24 4  22.68   62.87  0.80 
22  24 5  1.36    322.43 0.08 
22  24 6  0.71    319.16 0.14 
22  26 0  38.02   56.51  0.53 
22  26 1  98.91   66.32  0.81 
22  26 2  80.96   136.86 0.60 
22  26 3  182.27  207.57 0.97 
22  26 4  167.75  305.59 0.96 
23  1  0  772.94  45.68  0.98 
23  1  1  245.65  139.23 0.94 
23  1  2  423.63  148.86 0.94 
23  1  3  576.97  65.13  0.98 
23  1  4  540.06  30.53  0.98 
23  1  5  287.86  309.56 0.96 
23  1  6  87.97   289.39 0.50 
23  1  7  211.41  79.41  0.91 
23  1  8  370.65  76.40  0.99 
23  1  9  1.65    296.14 0.34 
23  1  10 338.09  154.00 0.98 
23  1  11 215.13  185.80 0.98 
23  1  12 150.63  191.94 0.79 
23  1  13 31.37   226.48 0.65 
23  1  14 32.61   225.96 0.69 
23  3  0  441.34  141.54 0.98 
23  3  1  402.76  103.13 0.97 
23  3  2  10.49   301.95 0.76 
23  3  3  405.05  271.45 0.98 
23  3  4  173.65  14.91  0.95 
23  3  5  1221.23 60.49  0.99 
23  3  6  325.01  40.86  0.98 
23  3  7  114.56  133.12 0.79 
23  3  8  199.49  69.41  0.84 
23  3  9  234.02  269.92 0.97 
23  3  10 57.25   132.64 0.81 
23  3  11 204.85  5.73   0.97 
23  3  12 464.05  335.23 0.98 
23  3  13 65.83   48.44  0.81 
23  3  14 72.33   333.56 0.84 
23  5  0  428.83  86.05  0.98 
23  5  1  708.63  155.70 0.99 
23  5  2  870.93  126.88 0.99 
23  5  3  519.53  141.71 0.97 
23  5  4  5.26    108.70 0.31 
23  5  5  298.44  109.18 0.95 
23  5  6  424.57  167.20 0.93 
23  5  7  9.72    335.35 0.92 
23  5  8  280.96  145.95 0.94 
23  5  9  276.70  181.62 0.97 
23  5  10 20.73   277.06 0.76 
23  5  11 334.40  68.94  0.97 
23  5  12 51.10   212.55 0.65 
23  5  13 110.62  297.95 0.71 
23  5  14 34.34   71.18  0.82 
23  7  0  1022.09 102.89 0.99 
23  7  1  945.47  118.61 0.99 
23  7  2  400.61  65.34  0.92 
23  7  3  1014.81 347.87 0.99 
23  7  4  114.92  320.36 0.78 
23  7  5  173.17  38.00  0.93 
23  7  6  386.56  268.21 0.92 
23  7  7  157.30  226.72 0.74 
23  7  8  344.33  55.64  0.95 
23  7  9  11.81   321.59 0.23 
23  7  10 34.85   65.67  0.90 
23  7  11 91.94   46.18  0.69 
23  7  12 76.68   14.37  0.90 
23  7  13 138.39  77.43  0.94 
23  7  14 97.66   158.68 0.93 
23  9  0  115.84  74.96  0.82 
23  9  1  177.31  268.93 0.85 
23  9  2  348.65  305.33 0.91 
23  9  3  60.56   336.22 0.74 
23  9  4  2.25    332.02 0.83 
23  9  5  123.49  193.54 0.86 
23  9  6  102.95  242.78 0.91 
23  9  7  252.03  166.64 0.89 
23  9  8  26.80   91.63  0.87 
23  9  9  396.39  98.30  0.98 
23  9  10 304.52  75.90  0.94 
23  9  11 202.80  108.68 0.96 
23  9  12 63.77   207.82 0.93 
23  9  13 154.50  203.22 0.93 
23  9  14 81.34   104.05 0.74 
23  11 0  369.13  80.38  0.96 
23  11 1  534.43  128.22 0.96 
23  11 2  184.76  118.82 0.91 
23  11 3  194.45  177.07 0.95 
23  11 4  475.19  191.74 0.98 
23  11 5  355.57  219.39 0.96 
23  11 6  17.47   331.62 0.91 
23  11 7  408.64  85.59  0.97 
23  11 8  117.39  200.08 0.87 
23  11 9  279.60  216.81 0.96 
23  11 10 40.72   97.12  0.83 
23  11 11 76.93   143.62 0.92 
23  11 12 48.35   118.02 0.78 
23  11 13 102.25  189.70 0.52 
23  13 0  140.12  19.58  0.94 
23  13 1  250.72  243.24 0.89 
23  13 2  424.96  291.80 0.95 
23  13 3  112.92  347.21 0.88 
23  13 4  124.83  61.88  0.78 
23  13 5  60.90   199.13 0.95 
23  13 6  320.41  255.73 0.98 
23  13 7  22.32   295.13 0.49 
23  13 8  198.44  297.98 0.00 
23  13 9  288.65  86.30  0.90 
23  13 10 50.52   136.02 0.74 
23  13 11 25.03   258.37 0.97 
23  13 12 112.77  308.60 0.87 
23  15 0  524.90  286.52 0.99 
23  15 1  148.43  268.14 0.88 
23  15 2  61.21   36.65  0.72 
23  15 3  372.38  263.50 0.97 
23  15 4  177.92  345.70 0.95 
23  15 5  20.38   263.83 0.90 
23  15 6  414.20  295.64 0.99 
23  15 7  313.19  193.45 0.98 
23  15 8  33.06   186.38 0.74 
23  15 9  306.39  22.13  0.97 
23  15 10 11.82   90.47  0.91 
23  15 11 32.89   185.08 0.30 
23  15 12 9.77    16.69  0.13 
23  17 0  584.11  2.69   0.99 
23  17 1  139.97  15.62  0.96 
23  17 2  218.74  7.04   0.96 
23  17 3  299.99  276.68 0.98 
23  17 4  2.42    341.24 0.12 
23  17 5  347.13  113.89 0.96 
23  17 6  37.96   72.73  0.68 
23  17 7  163.07  327.65 0.98 
23  17 8  5.86    182.44 0.82 
23  17 9  187.41  276.68 0.95 
23  17 10 227.02  205.33 0.96 
23  17 11 2.25    1.63   0.68 
23  19 0  69.78   85.21  0.95 
23  19 1  205.05  89.00  0.00 
23  19 2  106.66  304.81 0.93 
23  19 3  178.32  229.70 0.94 
23  19 4  350.16  305.50 0.99 
23  19 5  224.62  355.07 0.98 
23  19 6  86.97   167.38 0.87 
23  19 7  144.79  187.50 0.94 
23  19 8  67.10   33.57  0.75 
23  19 9  11.57   356.59 0.89 
23  19 10 156.41  51.04  0.95 
23  21 0  122.09  215.23 0.90 
23  21 1  445.06  200.45 0.99 
23  21 2  270.91  266.67 0.98 
23  21 3  7.99    296.27 0.54 
23  21 4  33.97   344.65 0.33 
23  21 5  158.28  112.56 0.93 
23  21 6  249.40  56.34  0.96 
23  21 7  156.65  296.12 0.98 
23  21 8  3.50    248.44 0.63 
23  23 0  213.10  53.29  0.95 
23  23 1  108.00  128.52 0.92 
23  23 2  79.58   163.55 0.91 
23  23 3  219.02  149.17 0.97 
23  23 4  50.32   144.83 0.92 
23  23 5  141.98  327.29 0.94 
23  23 6  159.40  51.26  0.94 
23  23 7  66.85   75.61  0.64 
23  25 0  212.25  23.96  0.96 
23  25 1  13.73   26.36  0.18 
23  25 2  291.92  196.07 0.98 
23  25 3  116.63  236.95 0.93 
23  25 4  220.20  303.78 0.95 
24  0  0  269.01  180.00 0.95 
24  0  1  3.80    0.00   0.47 
24  0  2  52.75   0.00   0.35 
24  0  3  405.92  0.00   0.94 
24  0  4  0.13    180.00 0.00 
24  0  5  620.94  180.00 0.93 
24  0  6  710.24  180.00 1.00 
24  0  7  118.70  180.00 0.56 
24  0  8  126.63  180.00 1.00 
24  0  9  2.55    360.00 0.14 
24  0  10 112.06  360.00 0.59 
24  0  11 37.40   0.00   0.57 
24  0  12 410.42  360.00 1.00 
24  0  13 375.23  0.00   1.00 
24  0  14 237.03  180.00 0.92 
24  2  0  919.85  56.74  1.00 
24  2  1  661.16  60.87  0.99 
24  2  2  117.95  318.28 0.93 
24  2  3  381.10  292.34 0.95 
24  2  4  449.08  325.32 0.98 
24  2  5  226.51  336.78 0.98 
24  2  6  387.99  337.02 0.99 
24  2  7  438.44  18.10  0.99 
24  2  8  378.40  39.05  0.98 
24  2  9  384.95  189.09 0.98 
24  2  10 54.19   285.19 0.78 
24  2  11 297.77  244.88 0.98 
24  2  12 324.72  197.79 0.96 
24  2  13 50.92   90.16  0.70 
24  2  14 115.87  335.20 0.72 
24  4  0  472.32  45.90  0.97 
24  4  1  741.29  20.05  0.98 
24  4  2  209.96  36.83  0.94 
24  4  3  309.76  221.89 0.96 
24  4  4  36.64   221.81 0.50 
24  4  5  587.44  43.15  0.98 
24  4  6  509.42  327.33 0.96 
24  4  7  152.92  105.62 0.70 
24  4  8  314.02  333.72 0.96 
24  4  9  197.94  265.24 0.91 
24  4  10 345.33  266.11 0.98 
24  4  11 44.68   306.72 0.79 
24  4  12 335.52  279.59 0.97 
24  4  13 149.59  72.00  0.75 
24  4  14 122.65  196.00 0.86 
24  6  0  717.51  25.44  0.97 
24  6  1  340.63  267.45 0.95 
24  6  2  576.83  16.75  0.95 
24  6  3  386.68  51.66  0.96 
24  6  4  387.69  57.05  0.95 
24  6  5  25.74   183.52 0.87 
24  6  6  300.07  224.61 0.94 
24  6  7  283.80  95.95  0.98 
24  6  8  223.70  312.43 0.87 
24  6  9  242.20  239.98 0.96 
24  6  10 346.80  133.27 0.94 
24  6  11 59.19   76.53  0.43 
24  6  12 176.50  341.43 0.80 
24  6  13 84.09   66.27  0.83 
24  6  14 250.34  131.81 0.90 
24  8  0  77.97   189.75 0.79 
24  8  1  12.00   70.65  0.93 
24  8  2  158.74  307.77 0.91 
24  8  3  59.87   133.84 0.83 
24  8  4  193.45  177.29 0.95 
24  8  5  39.80   137.78 0.46 
24  8  6  158.83  174.33 0.93 
24  8  7  293.92  82.47  0.99 
24  8  8  63.46   258.46 0.77 
24  8  9  112.28  33.22  0.76 
24  8  10 135.30  11.70  0.90 
24  8  11 172.42  93.66  0.93 
24  8  12 216.68  75.81  0.94 
24  8  13 63.25   123.98 0.74 
24  10 0  350.64  126.45 0.94 
24  10 1  223.92  209.54 0.95 
24  10 2  256.60  191.57 0.97 
24  10 3  85.52   40.48  0.92 
24  10 4  185.88  160.64 0.95 
24  10 5  28.29   161.85 0.58 
24  10 6  227.32  290.18 0.91 
24  10 7  44.52   250.88 0.70 
24  10 8  321.02  225.14 0.97 
24  10 9  76.18   104.63 0.86 
24  10 10 215.38  214.98 0.92 
24  10 11 108.46  115.66 0.82 
24  10 12 50.26   253.92 0.86 
24  10 13 160.23  258.12 0.92 
24  12 0  49.78   212.60 0.23 
24  12 1  39.67   290.35 0.46 
24  12 2  135.31  235.74 0.94 
24  12 3  89.91   246.25 0.75 
24  12 4  95.88   2.55   0.47 
24  12 5  290.89  69.56  0.95 
24  12 6  129.64  203.35 0.89 
24  12 7  109.85  35.33  0.86 
24  12 8  290.28  290.09 0.00
[truncated: 30,322 more chars]
