# Supplementary material for: Rational design of a sensitivity-enhanced tracer for discovering efficient APC–Asef inhibitors
Source: Nat Commun. 2022 Aug 24;13:4961. doi: 10.1038/s41467-022-32612-6 (PMC9402538; doi:10.1038/s41467-022-32612-6)
Supplement: Supplementary file 4 — Source Data [file 41467_2022_32612_MOESM4_ESM.zip › Source Data/7F6M-validation_reports/D_1300022977_val-report-wwpdb-fo-fc-edmap-coef-annotate_P1.cif]

data_7f6mfo
# 
_cell.entry_id      7f6m 
_cell.length_a      87.751 
_cell.length_b      82.337 
_cell.length_c      49.743 
_cell.angle_alpha   90.000 
_cell.angle_beta    94.690 
_cell.angle_gamma   90.000 
# 
_entry.id   7f6m 
# 
_symmetry.entry_id               7f6m 
_symmetry.space_group_name_H-M   'C 1 2 1' 
_symmetry.Int_Tables_number      5 
# 
loop_
_refln.index_h 
_refln.index_k 
_refln.index_l 
_refln.pdbx_DELFWT 
_refln.pdbx_DELPHWT 
_refln.fom 
-36 0  1  20.26   180.00 0.68 
-36 0  2  7.16    0.00   0.21 
-36 0  3  19.82   0.00   0.10 
-36 0  4  38.45   180.00 0.18 
-36 0  5  118.70  180.00 0.90 
-36 2  1  144.03  328.50 0.80 
-36 2  2  74.50   43.30  0.97 
-36 2  3  130.18  92.90  0.60 
-36 2  4  53.56   156.46 0.59 
-36 2  5  0.00    0.00   0.00 
-36 4  1  17.18   294.54 0.81 
-36 4  2  61.39   261.36 0.72 
-36 4  3  200.74  175.88 0.96 
-36 4  4  26.62   242.45 0.93 
-35 1  1  33.93   297.96 0.55 
-35 1  2  28.44   233.31 0.93 
-35 1  3  9.71    246.12 0.87 
-35 1  4  55.29   332.30 0.34 
-35 1  5  54.77   86.80  0.82 
-35 1  6  117.71  67.23  0.60 
-35 1  7  35.11   227.16 0.27 
-35 3  1  45.42   308.76 0.32 
-35 3  2  20.91   127.60 0.92 
-35 3  3  23.39   335.41 0.82 
-35 3  4  24.06   359.06 0.70 
-35 3  5  43.54   259.73 0.80 
-35 3  6  134.08  166.19 0.84 
-35 3  7  90.15   315.66 0.80 
-35 5  1  44.98   283.89 0.86 
-35 5  2  159.54  249.39 0.97 
-35 5  3  142.70  62.96  0.57 
-35 5  4  59.17   321.64 0.91 
-35 5  5  4.09    183.17 0.44 
-35 5  6  12.74   216.39 0.98 
-35 7  1  110.76  355.51 0.56 
-35 7  2  35.47   121.43 0.75 
-35 7  3  72.37   204.17 0.98 
-35 7  4  29.47   51.83  0.96 
-35 7  5  36.54   215.68 0.95 
-35 9  1  75.18   188.10 0.97 
-35 9  2  107.43  210.84 0.98 
-35 9  3  66.94   286.70 0.84 
-35 9  4  0.00    0.00   0.00 
-34 0  1  391.92  0.00   1.00 
-34 0  2  136.12  0.00   0.57 
-34 0  3  2.44    180.00 0.15 
-34 0  4  255.06  180.00 0.98 
-34 0  5  128.59  180.00 1.00 
-34 0  6  63.80   0.00   0.39 
-34 0  7  50.47   0.00   1.00 
-34 0  8  175.16  180.00 0.99 
-34 0  9  111.58  180.00 0.99 
-34 2  1  128.15  156.92 0.97 
-34 2  2  40.25   303.65 0.50 
-34 2  3  59.56   338.52 0.93 
-34 2  4  55.79   141.22 0.93 
-34 2  5  38.03   263.02 0.28 
-34 2  6  98.56   256.10 0.30 
-34 2  7  101.43  321.11 0.97 
-34 2  8  11.85   93.90  0.35 
-34 2  9  0.00    0.00   0.00 
-34 4  1  39.20   174.12 0.99 
-34 4  2  54.25   100.13 0.42 
-34 4  3  94.03   126.30 0.96 
-34 4  4  48.78   155.14 0.97 
-34 4  5  165.70  226.89 0.97 
-34 4  6  20.81   16.53  0.53 
-34 4  7  156.10  310.59 0.98 
-34 4  8  36.51   227.95 0.82 
-34 6  1  41.52   54.50  0.98 
-34 6  2  52.53   125.92 0.39 
-34 6  3  76.16   52.13  0.36 
-34 6  4  126.05  163.61 0.60 
-34 6  5  75.03   209.90 0.91 
-34 6  6  99.85   14.11  0.51 
-34 6  7  1.60    57.54  0.67 
-34 6  8  22.66   121.73 0.76 
-34 8  1  73.73   194.73 0.99 
-34 8  2  102.12  102.40 0.58 
-34 8  3  48.23   231.75 0.97 
-34 8  4  103.27  311.18 0.76 
-34 8  5  22.10   315.16 0.93 
-34 8  6  2.42    57.59  0.90 
-34 8  7  25.78   181.67 0.82 
-34 10 1  9.31    194.98 0.93 
-34 10 2  87.38   101.73 0.92 
-34 10 3  9.04    13.39  0.89 
-34 10 4  15.60   298.71 0.36 
-34 10 5  50.15   94.01  0.96 
-34 10 6  167.85  117.84 0.98 
-34 12 1  5.24    4.31   0.23 
-34 12 2  17.62   245.54 0.94 
-34 12 3  54.79   243.41 0.42 
-33 1  1  46.45   345.34 0.95 
-33 1  2  145.09  358.39 0.90 
-33 1  3  14.05   325.99 0.61 
-33 1  4  109.67  233.36 0.97 
-33 1  5  140.53  141.31 0.72 
-33 1  6  21.15   84.57  0.95 
-33 1  7  88.56   341.90 0.75 
-33 1  8  100.44  300.82 0.53 
-33 1  9  10.95   23.55  0.78 
-33 1  10 15.23   215.66 0.96 
-33 3  1  110.68  345.24 0.95 
-33 3  2  21.40   55.39  0.85 
-33 3  3  31.99   32.52  0.53 
-33 3  4  19.79   263.59 0.77 
-33 3  5  21.47   180.63 0.96 
-33 3  6  77.13   17.45  0.42 
-33 3  7  84.39   301.56 0.95 
-33 3  8  39.83   219.76 0.88 
-33 3  9  112.95  23.10  0.81 
-33 3  10 60.20   359.76 0.85 
-33 5  1  6.83    51.40  0.93 
-33 5  2  36.61   229.96 0.55 
-33 5  3  34.72   87.62  0.94 
-33 5  4  5.70    354.45 0.53 
-33 5  5  0.38    81.34  0.25 
-33 5  6  11.37   343.93 0.89 
-33 5  7  79.09   94.97  0.95 
-33 5  8  52.30   36.51  0.89 
-33 5  9  71.61   327.35 0.72 
-33 7  1  106.88  186.78 0.99 
-33 7  2  94.80   207.44 0.69 
-33 7  3  8.44    253.62 0.70 
-33 7  4  70.85   58.22  0.75 
-33 7  5  51.14   287.82 0.28 
-33 7  6  47.46   344.36 0.94 
-33 7  7  47.27   240.84 0.58 
-33 7  8  27.02   200.26 0.94 
-33 7  9  82.21   275.94 0.77 
-33 9  1  80.91   300.54 0.99 
-33 9  2  96.19   343.52 0.98 
-33 9  3  74.46   269.28 0.23 
-33 9  4  53.44   183.02 0.94 
-33 9  5  151.60  241.00 0.92 
-33 9  6  88.22   54.43  0.27 
-33 9  7  130.93  258.99 0.95 
-33 9  8  5.82    40.86  0.75 
-33 11 1  60.04   287.51 0.50 
-33 11 2  48.96   76.82  0.97 
-33 11 3  4.66    358.65 0.95 
-33 11 4  41.36   307.10 0.46 
-33 11 5  129.85  122.81 0.93 
-33 11 6  97.32   295.93 0.96 
-33 11 7  151.40  140.49 0.98 
-33 13 1  8.02    164.31 0.87 
-33 13 2  297.73  276.57 0.82 
-33 13 3  22.38   321.09 0.55 
-33 13 4  54.72   77.21  0.93 
-33 13 5  8.27    5.81   0.96 
-32 0  1  70.66   0.00   1.00 
-32 0  2  191.63  180.00 0.68 
-32 0  3  20.51   0.00   0.99 
-32 0  4  172.66  180.00 1.00 
-32 0  5  175.41  0.00   1.00 
-32 0  6  89.26   360.00 0.96 
-32 0  7  121.02  180.00 0.34 
-32 0  8  20.91   180.00 0.17 
-32 0  9  7.15    360.00 0.07 
-32 0  10 38.90   0.00   0.34 
-32 0  11 17.79   360.00 0.63 
-32 2  1  119.11  357.58 0.92 
-32 2  2  36.74   79.70  0.29 
-32 2  3  28.70   162.22 0.50 
-32 2  4  53.11   113.88 0.51 
-32 2  5  27.51   136.81 0.98 
-32 2  6  125.32  133.42 0.96 
-32 2  7  76.75   96.38  0.76 
-32 2  8  129.37  306.92 0.91 
-32 2  9  19.36   168.05 0.98 
-32 2  10 134.41  35.94  0.96 
-32 2  11 109.93  284.14 0.88 
-32 4  1  102.99  243.77 0.98 
-32 4  2  87.81   134.17 0.41 
-32 4  3  3.32    121.96 0.98 
-32 4  4  64.16   312.46 0.99 
-32 4  5  91.39   153.61 0.93 
-32 4  6  22.29   186.01 0.97 
-32 4  7  57.45   126.87 0.74 
-32 4  8  26.60   131.47 0.98 
-32 4  9  19.83   116.29 0.89 
-32 4  10 40.29   257.38 0.53 
-32 4  11 11.61   113.18 0.36 
-32 6  1  30.51   324.94 0.87 
-32 6  2  20.54   277.36 0.97 
-32 6  3  28.90   77.96  0.97 
-32 6  4  186.84  315.62 0.98 
-32 6  5  202.35  3.28   0.94 
-32 6  6  37.99   245.64 0.38 
-32 6  7  31.62   141.34 0.98 
-32 6  8  106.59  280.94 0.96 
-32 6  9  139.70  36.53  0.89 
-32 6  10 16.04   334.16 0.19 
-32 8  1  21.18   37.87  0.73 
-32 8  2  56.72   353.41 0.51 
-32 8  3  127.93  137.74 0.90 
-32 8  4  167.02  256.20 0.95 
-32 8  5  33.21   199.44 0.86 
-32 8  6  56.36   32.62  0.63 
-32 8  7  28.46   343.96 0.69 
-32 8  8  16.82   77.35  0.15 
-32 8  9  51.42   306.82 0.86 
-32 8  10 100.66  345.53 0.68 
-32 10 1  17.00   327.65 0.28 
-32 10 2  17.98   287.52 0.24 
-32 10 3  70.71   260.20 0.95 
-32 10 4  52.07   20.44  0.65 
-32 10 5  146.70  225.63 0.94 
-32 10 6  66.00   344.23 0.92 
-32 10 7  4.38    297.09 0.82 
-32 10 8  51.97   202.56 0.88 
-32 10 9  65.88   211.42 0.35 
-32 12 1  45.84   353.09 0.47 
-32 12 2  10.90   114.62 0.94 
-32 12 3  32.30   323.01 0.80 
-32 12 4  3.19    272.95 0.83 
-32 12 5  58.04   143.73 0.78 
-32 12 6  94.11   243.21 0.77 
-32 12 7  30.17   125.78 0.94 
-32 12 8  3.83    26.09  0.12 
-32 14 1  33.59   70.09  0.31 
-32 14 2  19.53   61.38  0.87 
-32 14 3  71.37   39.95  0.86 
-32 14 4  138.65  158.28 0.96 
-32 14 5  96.12   88.19  0.98 
-32 14 6  25.13   244.71 0.58 
-32 16 1  77.85   21.05  0.66 
-32 16 2  42.70   55.02  0.98 
-32 16 3  206.08  76.43  0.99 
-32 16 4  0.00    0.00   0.00 
-31 1  1  67.86   205.83 0.58 
-31 1  2  124.86  136.77 0.97 
-31 1  3  2.22    350.43 0.56 
-31 1  4  171.75  253.89 0.87 
-31 1  5  18.63   169.06 0.84 
-31 1  6  16.90   39.79  0.95 
-31 1  7  20.05   103.67 0.95 
-31 1  8  20.00   234.78 0.94 
-31 1  9  62.33   257.77 0.60 
-31 1  10 96.93   50.15  0.90 
-31 1  11 35.59   195.61 0.85 
-31 1  12 92.55   219.77 0.92 
-31 3  1  84.31   225.68 0.98 
-31 3  2  32.69   263.29 0.96 
-31 3  3  136.61  62.18  0.97 
-31 3  4  53.07   33.47  0.93 
-31 3  5  22.02   125.25 0.78 
-31 3  6  68.37   180.40 0.96 
-31 3  7  49.91   236.62 0.84 
-31 3  8  99.86   33.25  0.51 
-31 3  9  105.29  40.73  0.96 
-31 3  10 107.08  66.80  0.85 
-31 3  11 34.40   281.43 0.67 
-31 3  12 41.86   280.45 0.63 
-31 5  1  63.32   178.33 0.41 
-31 5  2  126.04  145.23 0.98 
-31 5  3  38.67   127.65 0.98 
-31 5  4  38.65   11.09  0.23 
-31 5  5  78.36   302.27 0.82 
-31 5  6  45.30   271.49 0.98 
-31 5  7  56.69   286.16 0.99 
-31 5  8  264.25  68.37  0.95 
-31 5  9  59.87   150.78 0.94 
-31 5  10 83.18   276.67 0.73 
-31 5  11 9.20    51.46  0.76 
-31 7  1  83.20   167.46 0.86 
-31 7  2  76.94   328.20 0.88 
-31 7  3  234.97  292.24 0.89 
-31 7  4  77.83   10.04  0.89 
-31 7  5  29.12   159.10 0.96 
-31 7  6  123.99  89.25  0.69 
-31 7  7  158.64  241.33 0.93 
-31 7  8  28.32   63.99  0.72 
-31 7  9  107.56  357.17 0.80 
-31 7  10 59.99   92.09  0.90 
-31 7  11 65.68   10.90  0.52 
-31 9  1  139.32  317.12 0.96 
-31 9  2  155.72  124.62 0.83 
-31 9  3  71.00   296.85 0.84 
-31 9  4  141.40  246.46 0.93 
-31 9  5  28.73   188.94 0.79 
-31 9  6  45.06   252.01 0.97 
-31 9  7  31.81   136.60 0.26 
-31 9  8  84.64   42.14  0.98 
-31 9  9  9.27    190.26 0.88 
-31 9  10 78.45   109.38 0.94 
-31 11 1  69.43   32.40  0.19 
-31 11 2  231.16  52.12  0.96 
-31 11 3  72.97   111.72 0.84 
-31 11 4  127.25  71.30  0.97 
-31 11 5  84.60   194.17 0.89 
-31 11 6  55.77   287.96 0.92 
-31 11 7  28.53   94.67  0.82 
-31 11 8  0.64    146.43 0.99 
-31 11 9  50.79   151.13 0.81 
-31 11 10 30.59   92.94  0.73 
-31 13 1  36.67   47.14  0.92 
-31 13 2  14.22   8.92   0.96 
-31 13 3  36.50   237.31 0.97 
-31 13 4  105.28  291.90 0.86 
-31 13 5  99.83   284.14 0.96 
-31 13 6  104.80  103.60 0.90 
-31 13 7  157.90  8.25   0.95 
-31 13 8  50.13   42.87  0.80 
-31 13 9  0.00    0.00   0.00 
-31 15 1  0.00    0.00   0.00 
-31 15 2  7.62    352.24 0.85 
-31 15 3  60.03   56.21  0.98 
-31 15 4  11.36   81.88  0.90 
-31 15 5  0.00    0.00   0.00 
-31 15 6  0.00    0.00   0.00 
-31 15 7  36.65   163.28 0.96 
-31 17 1  107.35  165.68 0.56 
-31 17 2  88.43   37.11  0.96 
-31 17 3  4.30    324.83 0.68 
-31 17 4  25.10   112.21 0.91 
-31 17 5  47.27   108.47 0.92 
-30 0  1  68.85   180.00 1.00 
-30 0  2  28.17   180.00 1.00 
-30 0  3  77.30   180.00 0.25 
-30 0  4  36.13   0.00   1.00 
-30 0  5  73.48   180.00 0.33 
-30 0  6  9.40    0.00   0.96 
-30 0  7  121.64  0.00   1.00 
-30 0  8  38.12   180.00 1.00 
-30 0  9  108.69  180.00 1.00 
-30 0  10 106.42  0.00   1.00 
-30 0  11 5.58    360.00 0.20 
-30 0  12 14.75   180.00 0.45 
-30 0  13 0.88    180.00 0.01 
-30 2  1  53.03   196.43 0.94 
-30 2  2  142.91  319.35 0.71 
-30 2  3  75.80   147.96 0.76 
-30 2  4  64.50   240.99 0.41 
-30 2  5  34.47   349.30 0.62 
-30 2  6  93.09   348.85 0.98 
-30 2  7  3.75    154.60 0.98 
-30 2  8  2.78    310.68 0.96 
-30 2  9  0.67    1.86   0.96 
-30 2  10 114.62  236.12 0.95 
-30 2  11 41.43   64.92  0.94 
-30 2  12 124.80  80.60  0.90 
-30 2  13 41.56   294.53 0.95 
-30 4  1  46.00   293.45 0.77 
-30 4  2  24.74   206.98 0.99 
-30 4  3  217.15  334.73 0.96 
-30 4  4  80.76   171.44 0.98 
-30 4  5  57.11   82.02  0.94 
-30 4  6  66.45   89.04  0.97 
-30 4  7  84.13   115.81 0.53 
-30 4  8  76.50   21.95  0.89 
-30 4  9  68.84   356.85 0.42 
-30 4  10 68.92   269.07 0.95 
-30 4  11 15.06   82.98  0.51 
-30 4  12 32.54   68.22  0.97 
-30 6  1  51.33   125.18 0.98 
-30 6  2  140.39  260.20 0.93 
-30 6  3  54.15   104.50 0.24 
-30 6  4  123.28  162.76 0.90 
-30 6  5  13.13   352.88 0.83 
-30 6  6  92.46   31.70  0.78 
-30 6  7  180.66  273.66 0.93 
-30 6  8  150.38  93.21  0.98 
-30 6  9  9.95    260.33 0.96 
-30 6  10 25.87   336.94 0.34 
-30 6  11 0.56    252.81 0.67 
-30 6  12 26.18   169.05 0.82 
-30 8  1  166.57  351.72 0.90 
-30 8  2  0.28    355.76 0.96 
-30 8  3  124.93  19.69  0.96 
-30 8  4  54.42   40.40  0.97 
-30 8  5  98.65   278.28 0.92 
-30 8  6  45.02   259.85 0.94 
-30 8  7  9.25    179.59 0.81 
-30 8  8  20.39   4.96   0.97 
-30 8  9  83.18   180.96 0.87 
-30 8  10 47.60   210.82 0.48 
-30 8  11 76.35   273.88 0.87 
-30 8  12 23.01   18.44  0.41 
-30 10 1  5.66    338.94 0.88 
-30 10 2  88.62   205.49 0.52 
-30 10 3  5.88    322.13 0.40 
-30 10 4  22.52   159.05 0.97 
-30 10 5  19.72   308.06 0.97 
-30 10 6  24.02   181.87 0.45 
-30 10 7  40.04   235.35 0.98 
-30 10 8  88.58   244.91 0.96 
-30 10 9  29.86   268.09 0.43 
-30 10 10 3.64    100.40 0.72 
-30 10 11 148.69  114.44 0.98 
-30 12 1  94.96   264.52 0.95 
-30 12 2  149.55  50.34  0.81 
-30 12 3  211.80  265.67 0.97 
-30 12 4  43.43   283.28 0.91 
-30 12 5  44.14   231.15 0.38 
-30 12 6  61.55   130.92 0.51 
-30 12 7  40.60   124.23 0.86 
-30 12 8  73.68   198.66 0.97 
-30 12 9  26.25   82.59  0.96 
-30 12 10 57.77   278.34 0.93 
-30 14 1  79.93   62.25  0.89 
-30 14 2  7.91    344.97 0.66 
-30 14 3  128.82  277.00 0.95 
-30 14 4  99.57   36.49  0.70 
-30 14 5  17.05   281.25 0.87 
-30 14 6  105.15  255.28 0.98 
-30 14 7  37.38   104.73 0.98 
-30 14 8  79.89   93.21  0.86 
-30 14 9  1.04    251.49 0.97 
-30 16 1  67.82   273.47 0.97 
-30 16 2  0.00    0.00   0.00 
-30 16 3  0.00    0.00   0.00 
-30 16 4  0.00    0.00   0.00 
-30 16 5  129.70  342.52 0.93 
-30 16 6  86.99   23.36  0.64 
-30 16 7  84.25   164.66 0.72 
-30 16 8  12.49   141.87 0.58 
-30 18 1  3.65    327.97 0.88 
-30 18 2  59.13   334.30 0.97 
-30 18 3  54.67   261.23 0.64 
-30 18 4  84.83   133.51 0.84 
-30 18 5  91.05   153.83 0.63 
-30 18 6  0.00    0.00   0.00 
-29 1  1  21.50   215.33 0.98 
-29 1  2  96.47   255.28 0.97 
-29 1  3  77.97   31.14  0.99 
-29 1  4  37.69   113.87 0.92 
-29 1  5  145.88  97.59  0.97 
-29 1  6  24.02   30.59  0.98 
-29 1  7  26.76   336.68 0.48 
-29 1  8  108.24  326.54 0.93 
-29 1  9  27.15   266.31 0.98 
-29 1  10 9.58    31.89  0.96 
-29 1  11 10.77   61.78  0.80 
-29 1  12 109.37  202.06 0.86 
-29 1  13 45.80   0.98   0.90 
-29 3  1  15.98   268.20 1.00 
-29 3  2  35.78   103.99 0.99 
-29 3  3  88.47   41.80  0.91 
-29 3  4  6.68    229.80 0.98 
-29 3  5  116.50  269.28 0.97 
-29 3  6  70.93   86.67  0.93 
-29 3  7  24.80   121.19 0.96 
-29 3  8  9.62    299.95 0.59 
-29 3  9  17.15   258.38 0.97 
-29 3  10 7.91    106.93 0.83 
-29 3  11 80.03   236.00 0.94 
-29 3  12 168.81  163.37 0.81 
-29 3  13 49.38   166.28 0.86 
-29 5  1  140.19  332.57 0.86 
-29 5  2  56.87   16.44  0.94 
-29 5  3  70.41   230.23 0.87 
-29 5  4  17.57   222.06 0.21 
-29 5  5  103.11  164.50 0.72 
-29 5  6  2.71    309.40 0.82 
-29 5  7  34.44   182.61 0.66 
-29 5  8  3.23    228.35 0.70 
-29 5  9  83.37   121.86 0.81 
-29 5  10 32.14   327.11 0.93 
-29 5  11 23.32   312.64 0.96 
-29 5  12 109.54  321.58 0.99 
-29 5  13 86.72   193.79 0.96 
-29 7  1  46.31   215.81 0.99 
-29 7  2  65.24   13.75  0.99 
-29 7  3  82.72   184.35 0.81 
-29 7  4  60.27   201.06 0.93 
-29 7  5  24.39   62.96  0.93 
-29 7  6  185.91  209.19 0.99 
-29 7  7  95.91   355.05 0.91 
-29 7  8  107.69  270.48 0.94 
-29 7  9  29.72   160.72 0.93 
-29 7  10 22.58   202.47 0.93 
-29 7  11 64.27   359.48 0.66 
-29 7  12 125.40  283.76 0.77 
-29 7  13 94.21   238.73 0.97 
-29 9  1  51.57   127.64 0.64 
-29 9  2  271.85  179.48 0.79 
-29 9  3  109.08  233.53 0.78 
-29 9  4  83.53   39.40  0.96 
-29 9  5  198.80  13.14  0.98 
-29 9  6  61.63   340.17 0.97 
-29 9  7  55.56   309.05 0.50 
-29 9  8  81.37   310.57 0.91 
-29 9  9  92.59   106.96 0.98 
-29 9  10 47.41   113.06 0.64 
-29 9  11 23.02   256.71 0.85 
-29 9  12 2.05    108.87 0.94 
-29 11 1  139.24  147.93 0.47 
-29 11 2  203.86  71.06  0.98 
-29 11 3  88.16   245.38 0.57 
-29 11 4  107.68  100.74 0.54 
-29 11 5  18.59   111.05 0.93 
-29 11 6  97.72   149.57 0.93 
-29 11 7  138.83  198.60 0.79 
-29 11 8  13.09   283.61 0.89 
-29 11 9  12.54   83.62  0.31 
-29 11 10 1.96    225.54 0.60 
-29 11 11 36.48   173.12 0.93 
-29 11 12 0.00    0.00   0.00 
-29 13 1  46.28   316.56 0.99 
-29 13 2  47.51   29.24  0.93 
-29 13 3  92.14   142.05 0.98 
-29 13 4  86.29   258.39 0.90 
-29 13 5  4.87    319.24 0.45 
-29 13 6  187.80  10.38  0.75 
-29 13 7  84.62   118.92 0.96 
-29 13 8  97.56   339.55 0.92 
-29 13 9  242.33  344.47 0.94 
-29 13 10 42.90   95.45  0.60 
-29 13 11 4.55    233.95 0.96 
-29 15 1  244.36  145.79 0.94 
-29 15 2  165.82  102.10 0.98 
-29 15 3  101.94  9.30   0.64 
-29 15 4  165.06  294.55 0.80 
-29 15 5  10.23   254.91 0.30 
-29 15 6  80.45   275.08 0.91 
-29 15 7  45.11   27.13  0.96 
-29 15 8  0.00    0.00   0.00 
-29 15 9  60.65   82.78  0.50 
-29 15 10 113.44  311.75 0.62 
-29 17 1  89.95   232.80 0.95 
-29 17 2  125.59  69.90  0.75 
-29 17 3  15.53   28.95  0.69 
-29 17 4  4.78    240.38 0.98 
-29 17 5  50.27   115.44 0.84 
-29 17 6  124.61  303.79 0.93 
-29 17 7  1.18    306.13 0.49 
-29 17 8  15.42   172.77 0.93 
-29 19 1  62.40   209.01 0.47 
-29 19 2  14.08   339.87 0.30 
-29 19 3  17.25   274.25 0.95 
-29 19 4  12.53   126.80 0.44 
-29 19 5  4.98    258.57 0.38 
-29 19 6  118.33  162.35 0.94 
-28 0  1  59.61   0.00   0.78 
-28 0  2  208.88  0.00   1.00 
-28 0  3  302.52  0.00   1.00 
-28 0  4  78.97   180.00 1.00 
-28 0  5  49.44   180.00 1.00 
-28 0  6  203.58  180.00 1.00 
-28 0  7  26.77   180.00 1.00 
-28 0  8  167.99  0.00   0.93 
-28 0  9  70.55   0.00   0.98 
-28 0  10 11.24   0.00   0.11 
-28 0  11 213.76  180.00 1.00 
-28 0  12 0.00    0.00   0.00 
-28 0  13 28.14   360.00 0.37 
-28 0  14 7.27    0.00   0.22 
-28 2  1  189.72  242.11 0.85 
-28 2  2  129.08  315.35 0.95 
-28 2  3  120.04  143.62 0.82 
-28 2  4  97.97   331.80 0.97 
-28 2  5  83.36   20.65  0.63 
-28 2  6  80.54   28.49  0.32 
-28 2  7  199.29  2.35   0.85 
-28 2  8  21.56   298.84 0.96 
-28 2  9  4.34    306.21 0.85 
-28 2  10 103.14  31.99  0.91 
-28 2  11 63.10   233.02 0.71 
-28 2  12 176.21  151.65 0.82 
-28 2  13 10.75   246.74 0.82 
-28 2  14 36.33   329.57 0.65 
-28 4  1  4.25    274.77 0.97 
-28 4  2  74.82   34.36  0.92 
-28 4  3  30.84   5.68   0.89 
-28 4  4  162.33  53.37  0.94 
-28 4  5  124.48  313.92 0.56 
-28 4  6  135.62  319.92 0.67 
-28 4  7  7.80    306.67 0.93 
-28 4  8  305.67  171.58 0.94 
-28 4  9  31.26   306.13 0.78 
-28 4  10 10.51   350.32 0.79 
-28 4  11 3.07    186.54 0.76 
-28 4  12 28.59   108.64 0.66 
-28 4  13 102.88  100.50 0.77 
-28 4  14 2.03    122.98 0.72 
-28 6  1  18.94   16.82  0.98 
-28 6  2  58.55   165.16 0.95 
-28 6  3  103.28  211.95 0.92 
-28 6  4  64.62   69.53  0.82 
-28 6  5  47.55   190.60 0.88 
-28 6  6  209.94  130.25 0.99 
-28 6  7  88.22   121.35 0.98 
-28 6  8  27.30   141.95 0.32 
-28 6  9  259.75  121.98 0.84 
-28 6  10 116.04  10.87  0.93 
-28 6  11 74.13   188.92 0.98 
-28 6  12 14.17   71.79  0.42 
-28 6  13 134.64  55.90  0.96 
-28 6  14 0.00    0.00   0.00 
-28 8  1  11.77   344.82 0.86 
-28 8  2  46.88   35.29  0.93 
-28 8  3  105.43  259.16 0.35 
-28 8  4  157.09  329.92 0.38 
-28 8  5  60.01   182.95 0.97 
-28 8  6  21.10   173.80 0.97 
-28 8  7  112.85  30.35  0.94 
-28 8  8  17.86   155.18 0.14 
-28 8  9  5.11    214.60 0.97 
-28 8  10 108.63  73.91  0.92 
-28 8  11 65.72   69.53  0.41 
-28 8  12 156.00  312.24 0.90 
-28 8  13 55.83   56.64  0.94 
-28 10 1  100.28  285.86 0.63 
-28 10 2  42.80   128.40 0.59 
-28 10 3  124.07  206.92 0.74 
-28 10 4  9.69    307.08 0.92 
-28 10 5  183.19  107.77 0.93 
-28 10 6  50.54   0.04   0.93 
-28 10 7  78.66   54.25  0.97 
-28 10 8  217.78  48.55  0.89 
-28 10 9  104.53  68.90  0.78 
-28 10 10 66.50   332.59 0.98 
-28 10 11 204.31  110.89 0.88 
-28 10 12 221.85  101.57 0.93 
-28 10 13 4.90    153.61 0.80 
-28 12 1  84.27   216.37 0.52 
-28 12 2  33.07   244.44 0.49 
-28 12 3  28.08   116.32 0.38 
-28 12 4  24.66   49.70  0.97 
-28 12 5  20.09   333.78 0.92 
-28 12 6  23.16   94.11  0.95 
-28 12 7  49.87   236.11 0.99 
-28 12 8  76.60   82.78  0.88 
-28 12 9  120.09  129.88 0.59 
-28 12 10 61.40   209.28 0.73 
-28 12 11 3.26    181.98 0.72 
-28 12 12 8.09    196.77 0.89 
-28 14 1  106.61  147.40 0.99 
-28 14 2  209.52  186.21 0.95 
-28 14 3  89.22   261.11 0.68 
-28 14 4  118.73  246.70 0.98 
-28 14 5  74.37   117.17 0.84 
-28 14 6  8.18    283.57 0.93 
-28 14 7  115.01  288.81 0.90 
-28 14 8  110.12  225.99 0.93 
-28 14 9  23.02   134.08 0.53 
-28 14 10 22.12   156.49 0.38 
-28 14 11 30.59   322.84 0.42 
-28 16 1  72.76   136.05 0.99 
-28 16 2  37.87   214.05 0.74 
-28 16 3  46.42   51.34  0.92 
-28 16 4  54.68   218.47 0.85 
-28 16 5  27.65   202.61 0.97 
-28 16 6  63.26   2.53   0.68 
-28 16 7  0.00    0.00   0.00 
-28 16 8  45.94   215.93 0.87 
-28 16 9  84.84   183.56 0.77 
-28 16 10 108.02  93.80  0.72 
-28 18 1  80.26   83.32  0.90 
-28 18 2  63.60   114.40 0.68 
-28 18 3  56.02   264.79 0.68 
-28 18 4  1.23    237.16 0.18 
-28 18 5  46.68   342.68 0.87 
-28 18 6  12.70   49.98  0.86 
-28 18 7  24.76   19.35  0.93 
-28 18 8  73.60   76.05  0.33 
-28 20 1  50.27   25.34  0.95 
-28 20 2  20.50   301.60 0.98 
-28 20 3  109.70  35.24  0.81 
-28 20 4  41.98   32.74  0.76 
-28 20 5  86.61   354.72 0.77 
-28 20 6  20.40   23.57  0.63 
-28 22 1  272.73  301.40 0.98 
-28 22 2  0.00    0.00   0.00 
-27 1  1  164.36  118.30 0.99 
-27 1  2  178.31  304.26 0.97 
-27 1  3  65.86   190.88 0.98 
-27 1  4  68.86   30.60  0.97 
-27 1  5  25.33   18.24  0.98 
-27 1  6  191.87  261.02 0.84 
-27 1  7  99.20   26.48  0.63 
-27 1  8  14.46   62.52  0.84 
-27 1  9  29.71   272.65 0.55 
-27 1  10 8.82    342.86 0.96 
-27 1  11 109.42  324.90 0.60 
-27 1  12 42.07   1.74   0.68 
-27 1  13 62.52   220.36 0.66 
-27 1  14 54.00   54.56  0.91 
-27 1  15 9.33    352.42 0.41 
-27 3  1  23.51   75.52  0.96 
-27 3  2  318.00  308.67 0.97 
-27 3  3  66.37   312.66 0.48 
-27 3  4  66.93   29.66  0.26 
-27 3  5  64.40   303.74 0.94 
-27 3  6  48.63   22.48  0.99 
-27 3  7  98.94   59.00  0.98 
-27 3  8  116.33  322.60 0.81 
-27 3  9  181.57  144.76 0.95 
-27 3  10 15.11   69.02  0.43 
-27 3  11 10.25   250.49 0.97 
-27 3  12 95.37   163.37 0.70 
-27 3  13 113.01  104.09 0.82 
-27 3  14 64.37   241.10 0.88 
-27 3  15 0.00    0.00   0.00 
-27 5  1  216.12  342.18 0.99 
-27 5  2  253.33  4.14   0.95 
-27 5  3  293.96  27.73  0.65 
-27 5  4  43.89   66.90  0.98 
-27 5  5  84.21   199.39 0.96 
-27 5  6  71.41   221.67 0.47 
-27 5  7  9.54    209.54 0.86 
-27 5  8  87.31   26.61  0.59 
-27 5  9  18.76   327.40 0.38 
-27 5  10 43.96   354.78 0.97 
-27 5  11 32.15   359.79 0.78 
-27 5  12 119.85  230.51 0.78 
-27 5  13 25.93   169.93 0.96 
-27 5  14 38.51   190.52 0.53 
-27 7  1  47.11   249.80 0.97 
-27 7  2  251.59  27.19  0.95 
-27 7  3  129.71  253.95 0.49 
-27 7  4  153.40  336.84 0.97 
-27 7  5  77.26   347.24 0.99 
-27 7  6  13.23   298.55 0.99 
-27 7  7  4.43    120.99 0.96 
-27 7  8  88.72   12.22  0.98 
-27 7  9  43.47   25.94  0.66 
-27 7  10 7.89    293.09 0.52 
-27 7  11 20.42   207.23 0.95 
-27 7  12 52.38   327.81 0.66 
-27 7  13 164.83  189.25 0.97 
-27 7  14 104.41  123.08 0.92 
-27 9  1  48.24   192.93 0.73 
-27 9  2  49.18   30.45  0.89 
-27 9  3  287.46  325.96 0.91 
-27 9  4  187.86  41.97  0.88 
-27 9  5  88.85   332.17 0.92 
-27 9  6  262.03  37.24  0.94 
-27 9  7  61.40   228.64 0.28 
-27 9  8  205.90  300.81 0.85 
-27 9  9  32.55   301.69 0.98 
-27 9  10 103.61  288.05 0.99 
-27 9  11 49.62   74.78  0.86 
-27 9  12 12.66   123.64 0.40 
-27 9  13 16.55   196.00 0.76 
-27 9  14 0.00    0.00   0.00 
-27 11 1  12.56   359.23 0.96 
-27 11 2  161.61  28.20  0.99 
-27 11 3  41.19   65.16  0.99 
-27 11 4  5.11    215.68 0.99 
-27 11 5  338.74  236.24 0.96 
-27 11 6  267.26  353.95 0.98 
-27 11 7  25.45   5.69   0.96 
-27 11 8  38.17   297.88 0.98 
-27 11 9  12.92   251.38 0.91 
-27 11 10 30.97   213.77 0.64 
-27 11 11 127.01  100.56 0.92 
-27 11 12 54.79   2.08   0.96 
-27 11 13 49.90   171.24 0.83 
-27 13 1  82.53   125.59 0.89 
-27 13 2  132.89  354.61 0.98 
-27 13 3  44.15   192.23 0.97 
-27 13 4  90.64   213.09 0.97 
-27 13 5  56.46   215.23 0.95 
-27 13 6  32.63   212.69 0.77 
-27 13 7  121.50  9.31   0.96 
-27 13 8  24.52   87.95  0.78 
-27 13 9  150.64  183.07 0.82 
-27 13 10 139.79  293.54 0.83 
-27 13 11 76.76   355.55 0.81 
-27 13 12 42.62   237.04 0.75 
-27 15 1  33.01   144.66 0.94 
-27 15 2  92.44   285.48 0.99 
-27 15 3  33.29   180.58 0.49 
-27 15 4  62.63   206.49 0.99 
-27 15 5  23.56   347.12 0.98 
-27 15 6  66.53   109.42 0.68 
-27 15 7  121.53  297.37 0.73 
-27 15 8  124.88  130.04 0.97 
-27 15 9  108.69  175.76 0.74 
-27 15 10 85.90   173.03 0.93 
-27 15 11 10.56   9.45   0.61 
-27 17 1  180.60  269.18 0.44 
-27 17 2  18.22   114.71 0.95 
-27 17 3  135.00  358.94 0.84 
-27 17 4  143.84  122.70 0.88 
-27 17 5  0.00    0.00   0.00 
-27 17 6  20.25   274.39 0.90 
-27 17 7  37.87   137.58 0.10 
-27 17 8  9.39    31.77  0.97 
-27 17 9  17.56   226.81 0.98 
-27 17 10 140.18  106.27 0.94 
-27 19 1  18.92   159.49 0.99 
-27 19 2  51.21   1.36   0.91 
-27 19 3  37.43   202.15 0.46 
-27 19 4  9.23    317.20 0.96 
-27 19 5  3.50    321.94 0.45 
-27 19 6  93.25   36.95  0.96 
-27 19 7  29.06   184.64 0.94 
-27 19 8  118.86  66.28  0.84 
-27 19 9  89.15   19.15  0.65 
-27 21 1  41.20   128.46 0.82 
-27 21 2  39.44   170.00 0.97 
-27 21 3  16.02   355.56 0.95 
-27 21 4  25.30   31.35  0.24 
-27 21 5  90.56   158.03 0.92 
-27 21 6  33.47   47.89  0.94 
-27 21 7  0.00    0.00   0.00 
-27 23 1  58.44   254.27 0.47 
-27 23 2  14.16   250.36 0.95 
-26 0  1  592.78  180.00 1.00 
-26 0  2  927.26  180.00 1.00 
-26 0  3  140.74  180.00 0.53 
-26 0  4  317.36  0.00   1.00 
-26 0  5  339.80  0.00   1.00 
-26 0  6  227.14  180.00 0.90 
-26 0  7  18.46   180.00 1.00 
-26 0  8  10.90   360.00 0.05 
-26 0  9  82.63   360.00 0.31 
-26 0  10 371.67  180.00 0.92 
-26 0  11 260.79  180.00 0.91 
-26 0  12 0.00    0.00   0.00 
-26 0  13 61.04   0.00   0.70 
-26 0  14 98.56   0.00   0.73 
-26 0  15 11.37   180.00 0.79 
-26 2  1  86.58   180.70 0.75 
-26 2  2  835.93  237.67 0.98 
-26 2  3  127.09  0.62   0.95 
-26 2  4  135.69  208.76 0.96 
-26 2  5  164.89  344.28 0.67 
-26 2  6  203.27  243.58 0.95 
-26 2  7  88.89   264.64 0.88 
-26 2  8  132.36  44.74  0.99 
-26 2  9  81.92   154.95 0.98 
-26 2  10 33.66   347.29 0.97 
-26 2  11 94.03   35.71  0.94 
-26 2  12 73.19   285.12 0.94 
-26 2  13 106.20  126.85 0.72 
-26 2  14 104.45  261.93 0.93 
-26 2  15 80.75   346.40 0.90 
-26 4  1  155.41  181.82 0.97 
-26 4  2  12.37   41.57  0.81 
-26 4  3  49.61   321.42 0.47 
-26 4  4  1.07    72.68  0.94 
-26 4  5  22.24   291.97 0.98 
-26 4  6  62.78   50.96  0.97 
-26 4  7  42.40   24.33  0.73 
-26 4  8  119.10  53.83  0.97 
-26 4  9  177.15  80.89  0.97 
-26 4  10 72.86   287.00 0.56 
-26 4  11 43.54   43.23  0.76 
-26 4  12 46.84   171.25 0.81 
-26 4  13 33.33   11.28  0.96 
-26 4  14 134.30  286.35 0.83 
-26 4  15 134.47  231.21 0.83 
-26 6  1  140.34  204.91 0.99 
-26 6  2  98.02   104.32 0.96 
-26 6  3  269.18  100.73 0.95 
-26 6  4  32.05   130.44 0.99 
-26 6  5  304.04  165.51 0.99 
-26 6  6  21.48   184.15 0.88 
-26 6  7  235.71  177.81 0.83 
-26 6  8  71.01   288.95 0.95 
-26 6  9  18.13   239.04 0.92 
-26 6  10 26.41   103.08 0.65 
-26 6  11 12.43   117.26 0.62 
-26 6  12 128.63  307.01 0.93 
-26 6  13 102.73  315.94 0.85 
-26 6  14 58.46   118.62 0.97 
-26 6  15 165.12  53.60  0.93 
-26 8  1  5.71    175.10 0.61 
-26 8  2  258.74  239.74 0.99 
-26 8  3  150.29  161.94 0.28 
-26 8  4  741.32  32.62  0.92 
-26 8  5  146.81  169.71 0.97 
-26 8  6  59.89   26.88  0.95 
-26 8  7  125.62  49.66  0.98 
-26 8  8  103.56  55.27  0.98 
-26 8  9  23.88   130.71 0.47 
-26 8  10 66.81   220.58 0.79 
-26 8  11 95.98   215.33 0.97 
-26 8  12 48.68   136.73 0.70 
-26 8  13 18.30   161.14 0.96 
-26 8  14 13.07   47.98  0.57 
-26 10 1  363.20  97.24  0.94 
-26 10 2  194.89  263.86 0.98 
-26 10 3  186.40  187.89 0.97 
-26 10 4  156.39  290.17 0.98 
-26 10 5  34.58   131.12 0.65 
-26 10 6  345.54  100.01 0.91 
-26 10 7  71.91   302.86 0.97 
-26 10 8  33.63   307.92 0.92 
-26 10 9  28.61   353.37 0.97 
-26 10 10 77.59   101.70 0.48 
-26 10 11 256.50  83.31  0.79 
-26 10 12 23.36   220.65 0.39 
-26 10 13 89.78   242.24 0.71 
-26 10 14 96.71   193.70 0.84 
-26 12 1  15.29   268.17 0.97 
-26 12 2  47.31   27.00  0.98 
-26 12 3  58.48   146.02 0.99 
-26 12 4  212.24  119.00 0.99 
-26 12 5  209.21  281.48 0.98 
-26 12 6  11.61   38.08  0.31 
-26 12 7  80.18   192.08 0.98 
-26 12 8  109.05  276.20 0.97 
-26 12 9  36.99   237.53 0.94 
-26 12 10 58.69   91.88  0.91 
-26 12 11 36.29   263.44 0.52 
-26 12 12 117.10  214.01 0.94 
-26 12 13 54.96   181.46 0.85 
-26 14 1  3.69    158.20 0.81 
-26 14 2  166.09  341.08 0.98 
-26 14 3  77.94   184.06 0.91 
-26 14 4  85.84   329.34 0.98 
-26 14 5  11.90   296.03 0.99 
-26 14 6  187.25  170.39 0.75 
-26 14 7  25.27   249.76 0.92 
-26 14 8  179.86  139.09 0.68 
-26 14 9  53.96   114.78 0.75 
-26 14 10 80.81   54.33  0.75 
-26 14 11 247.89  90.58  0.96 
-26 14 12 48.07   84.14  0.55 
-26 14 13 0.00    0.00   0.00 
-26 16 1  171.89  94.55  0.86 
-26 16 2  14.27   260.46 0.97 
-26 16 3  179.61  323.45 0.98 
-26 16 4  98.21   300.46 0.81 
-26 16 5  211.26  175.79 0.96 
-26 16 6  6.87    46.09  0.85 
-26 16 7  0.65    186.77 0.98 
-26 16 8  28.69   153.67 0.97 
-26 16 9  57.78   20.19  0.85 
-26 16 10 155.93  193.44 0.99 
-26 16 11 67.84   296.01 0.70 
-26 16 12 0.00    0.00   0.00 
-26 18 1  64.10   160.57 0.40 
-26 18 2  46.25   98.92  0.47 
-26 18 3  0.00    0.00   0.00 
-26 18 4  0.00    0.00   0.00 
-26 18 5  6.38    349.73 0.91 
-26 18 6  72.51   119.08 0.65 
-26 18 7  36.83   225.03 0.70 
-26 18 8  102.37  198.47 0.98 
-26 18 9  15.17   68.67  0.88 
-26 18 10 62.07   75.48  0.80 
-26 20 1  17.16   64.38  0.95 
-26 20 2  12.32   317.12 0.94 
-26 20 3  88.65   344.24 0.97 
-26 20 4  70.18   159.58 0.84 
-26 20 5  53.13   126.15 0.83 
-26 20 6  64.20   65.55  0.29 
-26 20 7  47.72   212.49 0.27 
-26 20 8  18.35   9.52   0.94 
-26 20 9  52.49   263.26 0.63 
-26 22 1  13.81   358.31 0.93 
-26 22 2  50.12   314.02 0.84 
-26 22 3  143.71  200.91 0.69 
-26 22 4  35.02   117.38 0.97 
-26 22 5  32.75   184.65 0.55 
-26 22 6  56.12   113.75 0.92 
-26 22 7  109.39  275.83 0.64 
-26 24 1  40.94   188.25 0.61 
-26 24 2  52.46   165.05 0.81 
-25 1  1  760.33  0.45   0.99 
-25 1  2  67.40   41.15  0.97 
-25 1  3  7.82    233.95 0.98 
-25 1  4  49.56   277.70 0.97 
-25 1  5  287.69  324.34 0.98 
-25 1  6  258.28  334.63 0.47 
-25 1  7  7.55    334.93 0.98 
-25 1  8  44.74   147.24 0.95 
-25 1  9  117.01  109.66 0.99 
-25 1  10 174.29  277.60 0.90 
-25 1  11 182.82  263.66 0.98 
-25 1  12 50.22   334.22 0.81 
-25 1  13 37.10   188.10 0.57 
-25 1  14 69.48   102.55 0.72 
-25 1  15 5.33    60.46  0.49 
-25 1  16 31.57   255.72 0.92 
-25 3  1  143.37  271.21 0.89 
-25 3  2  110.94  201.88 0.98 
-25 3  3  115.00  353.50 0.97 
-25 3  4  28.41   59.76  0.97 
-25 3  5  40.97   147.25 0.98 
-25 3  6  276.10  143.75 0.98 
-25 3  7  61.14   26.92  0.98 
-25 3  8  83.62   234.99 0.95 
-25 3  9  266.54  302.46 0.92 
-25 3  10 222.58  237.04 0.98 
-25 3  11 9.20    183.94 0.97 
-25 3  12 3.29    353.76 0.81 
-25 3  13 10.62   178.45 0.50 
-25 3  14 154.44  331.56 0.94 
-25 3  15 156.62  237.61 0.90 
-25 3  16 28.44   11.10  0.73 
-25 5  1  8.26    15.78  0.98 
-25 5  2  21.30   160.48 0.72 
-25 5  3  122.20  146.10 0.50 
-25 5  4  43.83   315.14 0.58 
-25 5  5  414.72  115.50 0.94 
-25 5  6  266.23  158.08 0.97 
-25 5  7  6.10    4.06   0.98 
-25 5  8  99.16   5.98   0.85 
-25 5  9  90.68   309.74 0.99 
-25 5  10 252.80  113.92 0.98 
-25 5  11 43.39   86.17  0.87 
-25 5  12 36.98   341.19 0.96 
-25 5  13 17.30   358.81 0.28 
-25 5  14 161.06  322.54 0.93 
-25 5  15 87.45   359.16 0.96 
-25 7  1  199.29  138.42 0.90 
-25 7  2  30.02   174.18 0.98 
-25 7  3  175.40  112.35 0.41 
-25 7  4  185.72  159.57 0.65 
-25 7  5  96.94   176.04 0.43 
-25 7  6  204.66  161.81 0.98 
-25 7  7  139.09  175.66 0.66 
-25 7  8  96.86   191.08 0.97 
-25 7  9  44.46   164.10 0.58 
-25 7  10 67.75   109.46 0.93 
-25 7  11 90.40   334.70 0.84 
-25 7  12 159.74  152.18 0.96 
-25 7  13 122.98  337.53 0.97 
-25 7  14 70.94   299.90 0.96 
-25 7  15 40.63   19.40  0.61 
-25 9  1  89.50   305.32 0.90 
-25 9  2  39.94   301.12 0.21 
-25 9  3  61.72   164.14 0.53 
-25 9  4  51.62   195.80 0.98 
-25 9  5  176.04  263.39 0.96 
-25 9  6  28.19   162.19 0.81 
-25 9  7  75.24   52.74  0.49 
-25 9  8  122.42  90.83  0.88 
-25 9  9  106.91  175.51 0.84 
-25 9  10 93.50   204.17 0.90 
-25 9  11 59.63   36.96  0.97 
-25 9  12 127.09  275.31 0.96 
-25 9  13 102.19  84.78  0.78 
-25 9  14 66.83   73.61  0.79 
-25 9  15 70.51   217.69 0.97 
-25 11 1  87.45   276.14 0.76 
-25 11 2  74.73   267.30 0.91 
-25 11 3  1.84    59.40  0.05 
-25 11 4  94.55   81.65  0.70 
-25 11 5  80.12   108.09 0.52 
-25 11 6  4.64    316.95 0.98 
-25 11 7  88.42   88.91  0.97 
-25 11 8  35.80   353.04 0.93 
-25 11 9  29.96   291.43 0.77 
-25 11 10 17.83   333.34 0.12 
-25 11 11 18.49   124.42 0.50 
-25 11 12 173.48  135.83 0.95 
-25 11 13 118.87  95.48  0.81 
-25 11 14 174.63  249.21 0.92 
-25 13 1  89.91   26.13  0.89 
-25 13 2  221.59  268.60 0.98 
-25 13 3  161.04  221.60 0.99 
-25 13 4  28.63   328.11 0.78 
-25 13 5  153.00  159.09 0.99 
-25 13 6  52.49   165.34 0.95 
-25 13 7  126.20  190.69 0.92 
-25 13 8  47.31   337.69 0.88 
-25 13 9  17.91   333.09 0.91 
-25 13 10 40.38   211.64 0.98 
-25 13 11 105.39  47.75  0.56 
-25 13 12 14.39   112.35 0.83 
-25 13 13 8.53    108.82 0.35 
-25 13 14 0.00    0.00   0.00 
-25 15 1  124.63  194.91 0.81 
-25 15 2  17.27   308.15 0.37 
-25 15 3  58.39   356.04 0.68 
-25 15 4  84.11   234.19 0.80 
-25 15 5  125.16  311.16 0.95 
-25 15 6  46.39   257.27 0.94 
-25 15 7  56.92   230.50 0.95 
-25 15 8  75.20   358.48 0.88 
-25 15 9  42.39   52.75  0.90 
-25 15 10 19.13   88.69  0.53 
-25 15 11 41.13   351.63 0.92 
-25 15 12 38.74   11.60  0.81 
-25 15 13 41.85   314.04 0.67 
-25 17 1  279.30  46.03  0.94 
-25 17 2  27.12   4.81   0.95 
-25 17 3  26.88   168.20 0.99 
-25 17 4  22.12   177.76 0.98 
-25 17 5  64.18   231.33 0.92 
-25 17 6  126.27  279.24 0.93 
-25 17 7  74.06   245.65 0.96 
-25 17 8  12.40   112.08 0.95 
-25 17 9  87.52   227.40 0.96 
-25 17 10 101.13  246.88 0.85 
-25 17 11 51.31   164.61 0.86 
-25 17 12 4.51    63.11  0.54 
-25 19 1  57.35   323.57 0.35 
-25 19 2  179.36  105.06 0.98 
-25 19 3  43.44   221.42 0.41 
-25 19 4  111.95  15.31  0.96 
-25 19 5  85.51   196.71 0.92 
-25 19 6  55.91   227.13 0.96 
-25 19 7  52.18   353.32 0.95 
-25 19 8  143.82  149.27 0.96 
-25 19 9  62.63   295.07 0.46 
-25 19 10 83.48   325.84 0.89 
-25 21 1  61.23   237.33 0.75 
-25 21 2  95.21   209.20 0.35 
-25 21 3  176.58  297.44 0.93 
-25 21 4  20.56   154.05 0.97 
-25 21 5  65.75   163.23 0.89 
-25 21 6  3.09    65.43  0.90 
-25 21 7  52.92   80.41  0.91 
-25 21 8  80.38   93.77  0.95 
-25 21 9  44.83   343.03 0.93 
-25 23 1  27.05   16.16  0.62 
-25 23 2  106.98  85.57  0.95 
-25 23 3  2.44    156.49 0.84 
-25 23 4  11.84   139.25 0.93 
-25 23 5  67.13   142.02 0.95 
-25 23 6  14.33   128.39 0.08 
-25 23 7  0.00    0.00   0.00 
-25 25 1  0.00    0.00   0.00 
-24 0  1  339.34  180.00 1.00 
-24 0  2  50.16   0.00   1.00 
-24 0  3  272.40  0.00   1.00 
-24 0  4  343.11  0.00   0.96 
-24 0  5  26.09   180.00 0.59 
-24 0  6  484.10  180.00 1.00 
-24 0  7  315.27  0.00   0.99 
-24 0  8  618.27  0.00   1.00 
-24 0  9  100.11  0.00   0.51 
-24 0  10 298.50  0.00   1.00 
-24 0  11 209.64  180.00 0.91 
-24 0  12 5.91    180.00 0.02 
-24 0  13 12.74   180.00 0.30 
-24 0  14 126.63  180.00 0.85 
-24 0  15 146.45  0.00   0.84 
-24 0  16 20.85   360.00 0.64 
-24 2  1  106.18  77.11  0.98 
-24 2  2  214.29  344.50 0.96 
-24 2  3  106.99  191.47 0.96 
-24 2  4  102.39  308.49 0.83 
-24 2  5  0.24    321.37 0.63 
-24 2  6  260.71  23.16  0.94 
-24 2  7  320.42  49.90  0.92 
-24 2  8  52.97   23.53  0.95 
-24 2  9  167.39  298.67 0.84 
-24 2  10 41.11   236.85 0.95 
-24 2  11 109.96  59.36  0.76 
-24 2  12 10.34   8.04   0.97 
-24 2  13 0.39    148.19 0.60 
-24 2  14 120.65  231.61 0.91 
-24 2  15 44.12   82.48  0.91 
-24 2  16 61.86   286.67 0.72 
-24 4  1  203.77  117.65 0.64 
-24 4  2  13.83   58.62  0.98 
-24 4  3  43.51   303.05 0.98 
-24 4  4  54.57   273.99 0.99 
-24 4  5  81.15   105.67 0.90 
-24 4  6  77.52   228.39 0.91 
-24 4  7  90.08   202.63 0.97 
-24 4  8  287.81  352.37 0.95 
-24 4  9  133.38  221.43 0.63 
-24 4  10 24.27   119.70 0.95 
-24 4  11 19.07   266.16 0.97 
-24 4  12 142.17  117.00 0.86 
-24 4  13 82.56   157.34 0.76 
-24 4  14 11.30   329.72 0.78 
-24 4  15 54.25   147.89 0.94 
-24 4  16 41.01   50.79  0.45 
-24 6  1  211.12  52.39  0.97 
-24 6  2  194.80  95.68  0.98 
-24 6  3  387.80  72.27  0.99 
-24 6  4  225.47  211.36 0.37 
-24 6  5  222.65  265.75 0.95 
-24 6  6  354.29  129.20 0.96 
-24 6  7  290.17  99.49  0.98 
-24 6  8  117.25  148.99 0.99 
-24 6  9  39.58   327.93 0.98 
-24 6  10 405.59  232.85 0.99 
-24 6  11 91.37   73.83  0.95 
-24 6  12 49.96   131.29 0.63 
-24 6  13 8.88    320.89 0.98 
-24 6  14 188.00  95.07  0.99 
-24 6  15 194.30  169.77 0.96 
-24 6  16 56.44   52.56  0.54 
-24 8  1  155.09  89.01  0.50 
-24 8  2  636.36  166.07 0.83 
-24 8  3  303.84  311.07 0.93 
-24 8  4  113.95  160.80 0.95 
-24 8  5  211.25  351.24 0.65 
-24 8  6  32.25   310.77 0.95 
-24 8  7  80.55   313.11 0.98 
-24 8  8  100.89  230.73 0.34 
-24 8  9  38.44   264.09 0.32 
-24 8  10 202.17  67.06  0.91 
-24 8  11 27.04   300.20 0.76 
-24 8  12 25.06   11.12  0.98 
-24 8  13 37.41   303.24 0.76 
-24 8  14 2.83    314.82 0.21 
-24 8  15 11.63   85.89  0.62 
-24 10 1  343.91  275.82 0.77 
-24 10 2  101.85  0.06   0.96 
-24 10 3  220.95  63.48  0.97 
-24 10 4  112.90  97.70  0.94 
-24 10 5  247.31  176.68 0.99 
-24 10 6  194.86  2.73   0.92 
-24 10 7  196.05  234.06 0.46 
-24 10 8  25.16   61.13  0.97 
-24 10 9  57.28   164.15 0.96 
-24 10 10 60.02   328.60 0.93 
-24 10 11 8.21    283.17 0.95 
-24 10 12 55.94   296.84 0.98 
-24 10 13 18.80   28.00  0.36 
-24 10 14 1.36    174.82 0.52 
-24 10 15 26.99   219.82 0.92 
-24 12 1  172.31  235.58 0.93 
-24 12 2  260.36  93.50  0.98 
-24 12 3  183.45  184.78 0.97 
-24 12 4  19.81   181.65 0.93 
-24 12 5  157.76  72.20  0.97 
-24 12 6  236.48  238.44 0.40 
-24 12 7  162.19  207.71 0.58 
-24 12 8  71.98   161.96 0.33 
-24 12 9  79.90   319.03 0.95 
-24 12 10 134.30  354.04 0.95 
-24 12 11 11.33   227.89 0.61 
-24 12 12 128.07  253.93 0.98 
-24 12 13 50.52   48.65  0.87 
-24 12 14 198.23  287.43 0.84 
-24 14 1  144.27  86.26  0.69 
-24 14 2  17.85   159.44 0.99 
-24 14 3  121.00  350.76 0.99 
-24 14 4  383.37  305.77 0.98 
-24 14 5  266.32  86.67  0.96 
-24 14 6  61.67   336.89 0.96 
-24 14 7  141.18  354.07 0.87 
-24 14 8  85.13   80.18  0.59 
-24 14 9  280.19  82.80  0.95 
-24 14 10 21.57   221.28 0.83 
-24 14 11 29.93   72.66  0.97 
-24 14 12 38.42   237.42 0.93 
-24 14 13 18.50   212.37 0.56 
-24 14 14 31.22   107.62 0.65 
-24 16 1  47.63   237.13 0.88 
-24 16 2  49.67   334.93 0.99 
-24 16 3  120.15  169.69 0.98 
-24 16 4  176.97  81.11  0.96 
-24 16 5  11.42   273.76 0.97 
-24 16 6  32.05   249.27 0.97 
-24 16 7  47.28   326.61 0.92 
-24 16 8  236.12  300.28 0.99 
-24 16 9  102.62  16.73  0.92 
-24 16 10 54.61   149.06 0.80 
-24 16 11 4.13    307.53 0.81 
-24 16 12 72.14   66.65  0.65 
-24 16 13 62.72   198.65 0.69 
-24 18 1  20.41   179.52 0.88 
-24 18 2  65.68   216.38 0.96 
-24 18 3  55.36   153.23 0.82 
-24 18 4  31.45   250.00 0.98 
-24 18 5  93.44   132.14 0.94 
-24 18 6  5.86    106.09 0.97 
-24 18 7  42.25   199.13 0.97 
-24 18 8  50.35   332.22 0.96 
-24 18 9  32.66   337.30 0.86 
-24 18 10 157.33  216.77 0.71 
-24 18 11 64.35   16.58  0.96 
-24 18 12 90.37   205.27 0.91 
-24 20 1  110.01  149.53 0.34 
-24 20 2  247.12  14.76  0.96 
-24 20 3  113.90  275.85 0.98 
-24 20 4  21.63   54.83  0.92 
-24 20 5  74.25   152.53 0.45 
-24 20 6  50.25   138.49 0.97 
-24 20 7  46.22   176.43 0.95 
-24 20 8  6.80    352.82 0.96 
-24 20 9  17.16   351.39 0.23 
-24 20 10 35.08   358.10 0.58 
-24 22 1  1.38    17.95  0.99 
-24 22 2  12.25   315.07 0.97 
-24 22 3  104.39  45.86  0.39 
-24 22 4  32.89   7.87   0.96 
-24 22 5  21.29   350.98 0.29 
-24 22 6  68.73   72.63  0.94 
-24 22 7  79.54   181.48 0.95 
-24 22 8  14.64   282.03 0.93 
-24 22 9  8.95    89.87  0.95 
-24 24 1  160.78  116.22 0.69 
-24 24 2  92.41   20.47  0.91 
-24 24 3  70.03   267.61 0.97 
-24 24 4  41.16   235.04 0.33 
-24 24 5  29.99   159.80 0.73 
-24 24 6  23.35   309.75 0.90 
-23 1  1  120.90  159.75 0.96 
-23 1  2  323.36  314.48 0.93 
-23 1  3  265.53  301.72 0.98 
-23 1  4  168.78  339.65 0.98 
-23 1  5  42.30   169.94 0.98 
-23 1  6  231.90  85.38  0.99 
-23 1  7  78.52   196.80 0.93 
-23 1  8  351.09  249.99 0.88 
-23 1  9  40.22   32.76  0.34 
-23 1  10 22.57   191.08 0.98 
-23 1  11 16.51   58.27  0.90 
-23 1  12 95.36   75.29  0.92 
-23 1  13 22.41   21.67  0.86 
-23 1  14 48.17   211.20 0.97 
-23 1  15 110.57  333.55 0.85 
-23 1  16 23.54   153.36 0.50 
-23 1  17 74.39   322.24 0.65 
-23 3  1  4.97    347.90 0.98 
-23 3  2  519.63  353.47 0.99 
-23 3  3  741.05  12.51  0.96 
-23 3  4  388.22  190.67 0.99 
-23 3  5  136.85  38.61  0.98 
-23 3  6  249.48  295.96 0.98 
-23 3  7  44.01   33.52  0.97 
-23 3  8  87.31   7.97   0.96 
-23 3  9  79.29   282.75 0.67 
-23 3  10 153.47  130.50 0.89 
-23 3  11 4.11    83.22  0.62 
-23 3  12 230.42  100.85 0.82 
-23 3  13 108.01  313.69 0.95 
-23 3  14 200.01  164.67 0.93 
-23 3  15 6.47    209.02 0.61 
-23 3  16 97.48   84.97  0.86 
-23 3  17 0.00    0.00   0.00 
-23 5  1  124.17  207.23 0.95 
-23 5  2  1.52    89.79  0.99 
-23 5  3  158.33  348.94 0.98 
-23 5  4  294.68  38.80  0.98 
-23 5  5  170.77  58.34  0.99 
-23 5  6  646.56  37.21  0.99 
-23 5  7  40.57   16.52  0.16 
-23 5  8  140.79  70.35  0.85 
-23 5  9  0.14    312.94 0.99 
-23 5  10 195.31  273.61 0.93 
-23 5  11 161.06  99.14  0.96 
-23 5  12 56.60   96.02  0.63 
-23 5  13 135.93  51.31  0.91 
-23 5  14 63.62   12.03  0.80 
-23 5  15 58.20   332.45 0.95 
-23 5  16 25.19   358.64 0.91 
-23 7  1  212.32  254.38 0.93 
-23 7  2  173.13  46.02  0.96 
-23 7  3  652.35  63.96  0.86 
-23 7  4  33.56   15.45  0.99 
-23 7  5  78.94   164.55 0.99 
-23 7  6  103.85  193.19 0.97 
-23 7  7  16.70   6.34   0.98 
-23 7  8  272.07  157.83 0.90 
-23 7  9  64.57   339.24 0.98 
-23 7  10 231.11  313.68 0.99 
-23 7  11 115.55  27.59  0.96 
-23 7  12 204.88  52.59  0.80 
-23 7  13 160.55  21.87  0.93 
-23 7  14 274.35  326.69 0.74 
-23 7  15 57.42   142.05 0.92 
-23 7  16 35.18   3.33   0.92 
-23 9  1  209.82  57.16  0.88 
-23 9  2  196.66  306.22 0.48 
-23 9  3  277.11  211.40 0.97 
-23 9  4  495.43  292.25 0.96 
-23 9  5  153.47  60.69  0.19 
-23 9  6  7.37    251.68 0.89 
-23 9  7  104.86  205.91 0.81 
-23 9  8  102.55  351.75 0.59 
-23 9  9  26.98   242.53 0.99 
-23 9  10 20.37   211.91 0.95 
-23 9  11 104.88  14.62  0.65 
-23 9  12 142.05  354.41 0.89 
-23 9  13 78.34   144.37 0.98 
-23 9  14 58.20   172.33 0.53 
-23 9  15 34.67   275.53 0.83 
-23 9  16 100.88  235.21 0.84 
-23 11 1  84.49   92.99  0.92 
-23 11 2  115.83  250.80 0.93 
-23 11 3  312.53  289.57 0.98 
-23 11 4  133.22  330.49 0.54 
-23 11 5  187.96  44.71  0.76 
-23 11 6  192.20  151.36 0.96 
-23 11 7  225.57  3.00   0.90 
-23 11 8  4.51    204.21 0.30 
-23 11 9  124.27  311.55 0.98 
-23 11 10 161.62  358.15 0.82 
-23 11 11 100.32  140.38 0.97 
-23 11 12 14.14   63.59  0.68 
-23 11 13 19.90   106.32 0.96 
-23 11 14 120.21  326.20 0.84 
-23 11 15 212.21  99.28  0.94 
-23 13 1  479.87  274.26 0.84 
-23 13 2  40.30   97.66  0.99 
-23 13 3  46.66   272.46 0.16 
-23 13 4  261.27  311.87 0.98 
-23 13 5  111.63  116.24 0.95 
-23 13 6  124.22  302.16 0.74 
-23 13 7  38.87   226.68 0.61 
-23 13 8  70.80   132.96 0.98 
-23 13 9  0.76    229.33 0.29 
-23 13 10 82.96   312.74 0.98 
-23 13 11 86.52   272.44 0.98 
-23 13 12 76.67   296.65 0.98 
-23 13 13 22.64   347.99 0.91 
-23 13 14 18.29   183.84 0.90 
-23 13 15 44.64   261.83 0.85 
-23 15 1  77.93   96.40  0.99 
-23 15 2  226.80  246.63 0.99 
-23 15 3  81.31   51.37  0.95 
-23 15 4  192.45  118.26 0.97 
-23 15 5  50.05   245.05 0.98 
-23 15 6  25.25   214.66 0.91 
-23 15 7  45.42   93.99  0.90 
-23 15 8  122.37  249.99 0.98 
-23 15 9  22.72   239.59 0.99 
-23 15 10 203.73  94.47  0.86 
-23 15 11 84.22   328.23 0.75 
-23 15 12 29.18   190.87 0.61 
-23 15 13 17.64   85.97  0.76 
-23 15 14 5.21    30.41  0.55 
-23 17 1  10.54   326.46 0.96 
-23 17 2  76.23   12.68  0.45 
-23 17 3  48.35   71.79  0.95 
-23 17 4  54.94   249.94 0.88 
-23 17 5  73.58   137.13 0.95 
-23 17 6  133.96  170.15 0.98 
-23 17 7  43.14   91.57  0.95 
-23 17 8  64.80   20.37  0.94 
-23 17 9  104.45  0.45   0.88 
-23 17 10 13.10   198.37 0.42 
-23 17 11 29.55   351.53 0.54 
-23 17 12 22.69   193.77 0.19 
-23 17 13 20.81   56.35  0.42 
-23 19 1  32.31   291.47 0.94 
-23 19 2  217.90  21.67  0.98 
-23 19 3  142.60  33.76  0.93 
-23 19 4  16.90   86.88  0.96 
-23 19 5  102.01  290.33 0.91 
-23 19 6  8.03    266.35 0.80 
-23 19 7  24.84   142.48 0.97 
-23 19 8  63.96   343.60 0.86 
-23 19 9  13.55   183.47 0.94 
-23 19 10 7.93    39.70  0.60 
-23 19 11 26.49   42.22  0.91 
-23 19 12 25.86   83.10  0.97 
-23 21 1  26.70   80.28  0.97 
-23 21 2  209.57  256.48 0.94 
-23 21 3  168.90  248.45 0.97 
-23 21 4  173.38  338.52 0.93 
-23 21 5  68.54   230.67 0.80 
-23 21 6  1.86    17.60  0.94 
-23 21 7  58.38   315.06 0.71 
-23 21 8  35.72   257.14 0.97 
-23 21 9  33.08   206.08 0.96 
-23 21 10 96.98   236.50 0.63 
-23 23 1  98.92   16.58  0.86 
-23 23 2  58.17   354.77 0.38 
-23 23 3  43.17   70.90  0.95 
-23 23 4  28.10   337.40 0.95 
-23 23 5  87.24   81.77  0.95 
-23 23 6  169.31  98.87  0.97 
-23 23 7  39.34   177.18 0.83 
-23 23 8  60.52   164.90 0.99 
-23 23 9  90.74   64.79  0.85 
-23 25 1  147.39  133.49 0.95 
-23 25 2  46.96   321.33 0.31 
-23 25 3  29.35   140.29 0.96 
-23 25 4  141.19  11.62  0.93 
-23 25 5  51.80   275.51 0.93 
-23 25 6  85.80   3.92   0.94 
-22 0  1  50.98   180.00 1.00 
-22 0  2  0.00    0.00   0.00 
-22 0  3  0.00    0.00   0.00 
-22 0  4  0.00    0.00   0.00 
-22 0  5  85.12   0.00   0.80 
-22 0  6  30.80   0.00   1.00 
-22 0  7  107.31  0.00   1.00 
-22 0  8  252.06  0.00   1.00 
-22 0  9  424.93  180.00 1.00 
-22 0  10 5.27    0.00   0.04 
-22 0  11 19.08   0.00   0.09 
-22 0  12 8.18    0.00   1.00 
-22 0  13 69.87   180.00 1.00 
-22 0  14 35.13   0.00   0.54 
-22 0  15 3.54    180.00 0.05 
-22 0  16 0.21    0.00   0.04 
-22 0  17 12.34   180.00 0.97 
-22 2  1  412.34  177.62 0.98 
-22 2  2  98.23   289.28 0.97 
-22 2  3  194.44  232.77 0.78 
-22 2  4  357.82  155.91 0.95 
-22 2  5  40.46   152.45 0.98 
-22 2  6  177.16  102.44 0.89 
-22 2  7  12.62   58.74  0.98 
-22 2  8  145.52  163.61 0.89 
-22 2  9  169.84  45.93  0.92 
-22 2  10 117.23  239.34 0.98 
-22 2  11 0.09    232.41 0.90 
-22 2  12 71.66   200.54 0.93 
-22 2  13 115.52  0.35   0.96 
-22 2  14 2.14    143.12 0.57 
-22 2  15 40.18   77.30  0.89 
-22 2  16 27.06   178.32 0.76 
-22 2  17 11.98   223.48 0.57 
-22 4  1  64.68   295.59 0.80 
-22 4  2  276.27  264.08 0.53 
-22 4  3  58.84   342.68 0.95 
-22 4  4  52.14   321.77 0.98 
-22 4  5  371.16  250.23 0.98 
-22 4  6  208.67  145.47 0.99 
-22 4  7  208.74  233.60 0.98 
-22 4  8  5.54    210.09 0.87 
-22 4  9  82.69   135.84 0.96 
-22 4  10 179.52  91.44  0.57 
-22 4  11 33.07   213.67 0.96 
-22 4  12 225.58  235.94 0.93 
-22 4  13 79.50   45.32  0.94 
-22 4  14 236.22  227.37 0.95 
-22 4  15 27.07   45.90  0.46 
-22 4  16 36.82   11.55  0.98 
-22 4  17 66.32   223.71 0.82 
-22 6  1  251.07  31.89  0.99 
-22 6  2  339.62  154.01 0.98 
-22 6  3  367.39  32.45  0.99 
-22 6  4  200.93  329.70 0.99 
-22 6  5  182.07  84.47  0.96 
-22 6  6  69.51   226.68 0.99 
-22 6  7  55.02   216.65 0.86 
-22 6  8  358.36  108.61 0.98 
-22 6  9  169.29  143.89 0.98 
-22 6  10 5.92    244.79 0.97 
-22 6  11 230.35  110.33 0.97 
-22 6  12 90.33   74.96  0.94 
-22 6  13 135.27  290.43 0.88 
-22 6  14 50.15   162.54 0.81 
-22 6  15 7.41    3.97   0.46 
-22 6  16 12.43   356.70 0.73 
-22 6  17 6.40    135.72 0.66 
-22 8  1  280.04  345.37 0.94 
-22 8  2  118.51  247.65 0.94 
-22 8  3  12.66   200.97 0.92 
-22 8  4  256.54  252.52 0.56 
-22 8  5  307.87  138.77 0.95 
-22 8  6  323.70  186.68 0.86 
-22 8  7  338.69  92.51  0.53 
-22 8  8  56.30   148.12 0.88 
-22 8  9  127.90  161.31 0.96 
-22 8  10 197.08  58.37  0.98 
-22 8  11 75.39   219.87 0.99 
-22 8  12 228.93  202.44 0.94 
-22 8  13 4.79    357.99 0.94 
-22 8  14 25.38   245.12 0.96 
-22 8  15 101.52  328.43 0.90 
-22 8  16 7.91    205.36 0.22 
-22 10 1  163.41  217.17 0.95 
-22 10 2  0.00    0.00   0.00 
-22 10 3  0.00    0.00   0.00 
-22 10 4  0.00    0.00   0.00 
-22 10 5  328.71  80.76  0.97 
-22 10 6  64.22   275.06 0.97 
-22 10 7  190.50  327.45 0.95 
-22 10 8  248.73  7.98   0.66 
-22 10 9  175.74  249.40 0.75 
-22 10 10 63.58   324.69 0.98 
-22 10 11 0.45    288.91 0.92 
-22 10 12 45.18   298.99 0.72 
-22 10 13 251.45  216.90 0.90 
-22 10 14 1.88    149.53 0.87 
-22 10 15 25.45   317.01 0.87 
-22 10 16 1.01    296.38 0.34 
-22 12 1  156.02  59.77  0.35 
-22 12 2  273.72  294.63 0.96 
-22 12 3  76.86   289.78 0.93 
-22 12 4  230.27  340.85 0.51 
-22 12 5  322.40  218.94 0.83 
-22 12 6  141.52  255.53 0.88 
-22 12 7  6.33    55.89  0.91 
-22 12 8  6.80    72.76  0.96 
-22 12 9  17.33   316.59 0.99 
-22 12 10 220.92  262.44 0.93 
-22 12 11 32.13   109.40 0.95 
-22 12 12 0.50    74.58  0.96 
-22 12 13 36.56   202.69 0.65 
-22 12 14 187.14  80.85  0.89 
-22 12 15 30.71   255.45 0.85 
-22 14 1  302.55  21.63  0.74 
-22 14 2  219.78  56.63  0.60 
-22 14 3  101.18  253.97 0.25 
-22 14 4  166.97  304.07 0.90 
-22 14 5  693.92  25.42  0.88 
-22 14 6  88.28   247.65 0.99 
-22 14 7  233.65  201.18 0.75 
-22 14 8  45.27   12.03  0.47 
-22 14 9  82.41   249.47 0.69 
-22 14 10 204.78  188.69 0.99 
-22 14 11 10.12   188.04 0.96 
-22 14 12 27.39   283.49 0.95 
-22 14 13 1.07    263.73 0.82 
-22 14 14 194.97  236.89 0.93 
-22 14 15 9.77    200.57 0.30 
-22 16 1  21.69   153.79 0.98 
-22 16 2  129.62  137.81 0.95 
-22 16 3  284.92  159.29 0.92 
-22 16 4  98.60   55.38  0.95 
-22 16 5  185.82  248.12 0.95 
-22 16 6  49.83   82.23  0.38 
-22 16 7  73.57   343.77 0.96 
-22 16 8  91.36   216.61 0.56 
-22 16 9  1.77    34.41  0.91 
-22 16 10 58.13   230.50 0.92 
-22 16 11 50.37   58.82  0.97 
-22 16 12 148.15  118.26 0.74 
-22 16 13 66.76   216.81 0.66 
-22 16 14 30.20   125.29 0.78 
-22 18 1  141.25  326.04 0.98 
-22 18 2  75.03   31.04  0.97 
-22 18 3  68.27   195.95 0.88 
-22 18 4  177.40  183.16 0.88 
-22 18 5  98.99   346.73 0.59 
-22 18 6  97.07   106.58 0.97 
-22 18 7  15.26   54.47  0.78 
-22 18 8  15.80   310.63 0.77 
-22 18 9  87.78   227.50 0.62 
-22 18 10 86.09   170.94 0.68 
-22 18 11 28.83   142.50 0.27 
-22 18 12 10.24   304.29 0.71 
-22 18 13 44.70   49.27  0.33 
-22 20 1  83.35   109.86 0.98 
-22 20 2  8.97    135.52 0.92 
-22 20 3  83.75   6.62   0.98 
-22 20 4  152.68  8.34   0.94 
-22 20 5  16.18   298.31 0.60 
-22 20 6  132.36  111.61 0.73 
-22 20 7  40.70   258.85 0.70 
-22 20 8  118.28  255.42 0.53 
-22 20 9  99.21   197.27 0.86 
-22 20 10 152.26  271.48 0.79 
-22 20 11 100.48  79.41  0.55 
-22 20 12 24.02   33.59  0.92 
-22 22 1  50.54   205.69 0.92 
-22 22 2  50.75   354.93 0.50 
-22 22 3  116.48  20.40  0.97 
-22 22 4  190.84  20.29  0.99 
-22 22 5  99.28   93.41  0.90 
-22 22 6  72.30   33.21  0.43 
-22 22 7  30.00   312.05 0.99 
-22 22 8  104.98  203.87 0.72 
-22 22 9  35.16   341.54 0.96 
-22 22 10 48.83   170.83 0.84 
-22 24 1  86.80   143.44 0.88 
-22 24 2  135.24  39.52  0.92 
-22 24 3  122.34  315.85 0.91 
-22 24 4  4.55    14.85  0.57 
-22 24 5  6.46    124.56 0.97 
-22 24 6  8.13    169.92 0.83 
-22 24 7  60.18   17.11  0.90 
-22 24 8  143.58  212.78 0.75 
-22 26 1  60.23   93.09  0.21 
-22 26 2  87.98   332.85 0.67 
-22 26 3  90.86   197.04 0.99 
-22 26 4  2.95    0.37   0.95 
-22 26 5  70.95   345.17 0.94 
-22 26 6  28.40   300.87 0.17 
-21 1  1  451.67  89.08  0.94 
-21 1  2  128.19  329.57 0.71 
-21 1  3  182.51  120.85 0.94 
-21 1  4  215.13  352.84 0.99 
-21 1  5  194.79  341.77 0.38 
-21 1  6  121.58  70.36  0.99 
-21 1  7  409.53  285.66 0.99 
-21 1  8  265.33  136.68 0.95 
-21 1  9  14.44   224.79 0.96 
-21 1  10 80.44   294.32 0.99 
-21 1  11 17.36   139.31 0.84 
-21 1  12 201.50  298.48 0.86 
-21 1  13 51.66   86.91  0.70 
-21 1  14 182.01  140.09 0.90 
-21 1  15 28.11   167.28 0.86 
-21 1  16 11.80   109.69 0.96 
-21 1  17 28.46   106.05 0.79 
-21 3  1  113.69  72.02  0.99 
-21 3  2  202.99  211.20 0.97 
-21 3  3  60.80   256.01 0.83 
-21 3  4  269.17  13.48  0.95 
-21 3  5  240.65  187.65 0.99 
-21 3  6  287.32  143.88 0.97 
-21 3  7  278.82  57.43  0.93 
-21 3  8  59.15   80.04  0.99 
-21 3  9  189.16  292.77 0.97 
-21 3  10 216.27  79.21  0.91 
-21 3  11 32.65   238.77 0.98 
-21 3  12 27.37   30.88  0.94 
-21 3  13 32.02   111.67 0.88 
-21 3  14 58.19   2.17   0.87 
-21 3  15 85.36   305.60 0.98 
-21 3  16 24.98   160.16 0.96 
-21 3  17 77.65   125.32 0.85 
-21 5  1  139.30  124.98 0.56 
-21 5  2  551.28  208.02 0.99 
-21 5  3  248.90  341.81 1.00 
-21 5  4  401.97  279.45 0.99 
-21 5  5  436.81  133.12 0.93 
-21 5  6  158.71  99.47  0.52 
-21 5  7  408.01  39.99  0.97 
-21 5  8  75.41   235.59 0.92 
-21 5  9  104.25  248.16 0.85 
-21 5  10 36.92   231.66 0.89 
-21 5  11 79.45   64.68  0.87 
-21 5  12 65.44   354.29 0.97 
-21 5  13 34.40   332.55 0.97 
-21 5  14 42.89   342.61 0.97 
-21 5  15 40.44   352.39 0.95 
-21 5  16 68.76   270.85 0.85 
-21 5  17 25.55   356.97 0.39 
-21 7  1  59.04   162.73 0.89 
-21 7  2  714.71  40.35  0.78 
-21 7  3  158.21  152.61 0.30 
-21 7  4  646.78  58.72  0.86 
-21 7  5  221.36  196.72 0.89 
-21 7  6  12.24   221.88 0.92 
-21 7  7  15.40   52.46  0.98 
-21 7  8  43.69   335.27 0.98 
-21 7  9  474.33  167.89 0.99 
-21 7  10 23.27   155.45 0.51 
-21 7  11 7.94    173.18 0.76 
-21 7  12 20.34   289.56 0.98 
-21 7  13 35.15   103.11 0.77 
-21 7  14 4.93    256.17 0.86 
-21 7  15 3.51    131.66 0.74 
-21 7  16 54.94   54.65  0.78 
-21 7  17 199.48  4.11   0.96 
-21 9  1  839.60  337.69 0.61 
-21 9  2  317.48  8.78   0.98 
-21 9  3  145.08  45.37  0.99 
-21 9  4  147.74  26.49  0.98 
-21 9  5  10.13   226.67 0.01 
-21 9  6  193.67  336.19 0.92 
-21 9  7  35.54   81.27  0.96 
-21 9  8  242.76  120.06 0.97 
-21 9  9  85.04   175.91 0.96 
-21 9  10 30.08   256.49 0.96 
-21 9  11 73.24   90.90  0.82 
-21 9  12 50.44   88.84  0.96 
-21 9  13 13.37   8.73   0.14 
-21 9  14 24.36   316.76 0.61 
-21 9  15 0.46    156.87 0.54 
-21 9  16 42.42   177.29 0.82 
-21 11 1  65.41   218.72 0.91 
-21 11 2  121.88  66.37  0.99 
-21 11 3  44.61   258.27 0.97 
-21 11 4  90.26   245.06 0.99 
-21 11 5  40.47   232.93 0.95 
-21 11 6  18.52   276.93 0.19 
-21 11 7  230.70  275.68 0.99 
-21 11 8  69.11   290.86 0.99 
-21 11 9  62.35   316.84 0.94 
-21 11 10 104.29  137.35 0.97 
-21 11 11 87.34   232.14 0.96 
-21 11 12 55.47   39.63  0.92 
-21 11 13 25.76   280.55 0.98 
-21 11 14 80.00   306.66 0.86 
-21 11 15 10.50   281.30 0.61 
-21 11 16 8.57    186.12 0.26 
-21 13 1  70.69   227.88 0.98 
-21 13 2  14.28   97.93  0.99 
-21 13 3  288.66  346.87 0.98 
-21 13 4  20.43   188.45 0.22 
-21 13 5  420.52  57.14  0.84 
-21 13 6  218.27  118.99 0.98 
-21 13 7  58.69   68.64  0.80 
-21 13 8  192.59  281.87 0.96 
-21 13 9  9.32    90.71  0.30 
-21 13 10 78.97   252.51 0.82 
-21 13 11 38.03   321.98 0.58 
-21 13 12 3.74    306.05 0.71 
-21 13 13 52.65   277.21 0.56 
-21 13 14 90.96   157.91 0.82 
-21 13 15 7.97    323.41 0.28 
-21 15 1  111.20  104.47 0.75 
-21 15 2  375.30  167.02 0.94 
-21 15 3  715.98  285.54 0.86 
-21 15 4  25.65   276.05 0.98 
-21 15 5  87.37   217.77 0.77 
-21 15 6  160.17  29.43  0.71 
-21 15 7  101.05  255.85 0.96 
-21 15 8  33.99   205.64 0.38 
-21 15 9  155.13  215.00 0.71 
-21 15 10 110.84  260.07 0.60 
-21 15 11 58.45   328.53 0.96 
-21 15 12 118.10  109.40 0.98 
-21 15 13 21.67   157.42 0.72 
-21 15 14 65.27   173.09 0.62 
-21 15 15 35.90   144.79 0.84 
-21 17 1  119.67  151.97 0.95 
-21 17 2  206.80  306.38 0.97 
-21 17 3  23.02   315.93 0.34 
-21 17 4  49.65   217.78 0.98 
-21 17 5  60.90   286.81 0.92 
-21 17 6  77.24   268.09 0.77 
-21 17 7  18.55   268.42 0.37 
-21 17 8  30.03   77.11  0.89 
-21 17 9  70.84   198.69 0.84 
-21 17 10 101.47  264.13 0.98 
-21 17 11 126.22  91.56  0.69 
-21 17 12 21.76   230.59 0.87 
-21 17 13 130.89  357.62 0.94 
-21 17 14 110.04  230.80 0.74 
-21 19 1  126.55  190.85 0.91 
-21 19 2  128.03  192.04 0.89 
-21 19 3  335.78  290.95 0.99 
-21 19 4  127.64  285.97 0.94 
-21 19 5  2.26    154.66 0.41 
-21 19 6  72.76   142.63 0.94 
-21 19 7  123.51  146.09 0.99 
-21 19 8  25.72   165.10 0.96 
-21 19 9  17.69   312.28 0.91 
-21 19 10 124.13  260.84 0.96 
-21 19 11 191.74  96.10  0.98 
-21 19 12 5.40    102.35 0.94 
-21 19 13 34.54   260.79 0.36 
-21 21 1  161.72  279.40 0.79 
-21 21 2  10.12   262.26 0.83 
-21 21 3  99.38   178.42 0.96 
-21 21 4  119.55  41.76  0.66 
-21 21 5  1.08    147.56 0.78 
-21 21 6  89.48   214.76 0.48 
-21 21 7  196.52  121.74 0.60 
-21 21 8  4.31    106.26 0.89 
-21 21 9  151.87  324.99 0.98 
-21 21 10 11.53   313.37 0.97 
-21 21 11 4.43    195.17 0.79 
-21 21 12 84.45   167.86 0.90 
-21 23 1  122.46  126.89 0.95 
-21 23 2  99.05   273.49 0.98 
-21 23 3  47.58   159.72 0.59 
-21 23 4  151.19  139.09 0.93 
-21 23 5  73.16   181.83 0.93 
-21 23 6  63.73   312.53 0.66 
-21 23 7  133.28  11.20  0.70 
-21 23 8  74.68   107.50 0.95 
-21 23 9  96.58   194.93 0.62 
-21 23 10 150.05  11.81  0.82 
-21 25 1  38.72   52.78  0.96 
-21 25 2  67.36   245.77 0.91 
-21 25 3  18.67   112.99 0.93 
-21 25 4  116.08  237.51 0.72 
-21 25 5  79.41   193.94 0.70 
-21 25 6  13.23   132.95 0.78 
-21 25 7  130.60  346.21 0.92 
-21 25 8  52.99   287.72 0.91 
-21 27 1  9.57    293.99 0.94 
-21 27 2  30.82   215.23 0.61 
-21 27 3  52.33   34.13  0.77 
-21 27 4  68.89   154.90 0.53 
-21 27 5  111.80  109.45 0.52 
-20 0  1  234.02  180.00 1.00 
-20 0  2  119.95  0.00   1.00 
-20 0  3  144.83  0.00   1.00 
-20 0  4  383.28  0.00   0.76 
-20 0  5  0.00    0.00   0.00 
-20 0  6  233.27  360.00 0.59 
-20 0  7  18.73   0.00   0.68 
-20 0  8  27.49   180.00 0.91 
-20 0  9  235.77  0.00   0.49 
-20 0  10 264.39  180.00 0.46 
-20 0  11 120.72  0.00   0.90 
-20 0  12 124.69  180.00 0.64 
-20 0  13 16.42   0.00   0.64 
-20 0  14 8.49    360.00 0.15 
-20 0  15 77.40   180.00 0.68 
-20 0  16 42.31   180.00 0.97 
-20 0  17 2.82    180.00 0.73 
-20 0  18 0.00    0.00   0.00 
-20 2  1  332.69  165.45 0.99 
-20 2  2  52.12   328.08 0.95 
-20 2  3  267.17  46.85  0.99 
-20 2  4  537.19  188.06 0.93 
-20 2  5  72.18   286.70 0.97 
-20 2  6  46.70   54.15  0.98 
-20 2  7  88.12   291.36 0.95 
-20 2  8  125.00  262.73 0.98 
-20 2  9  181.09  247.43 0.98 
-20 2  10 182.99  122.00 0.98 
-20 2  11 118.06  154.65 0.96 
-20 2  12 59.07   290.06 0.64 
-20 2  13 71.90   322.70 0.80 
-20 2  14 21.50   111.64 0.41 
-20 2  15 22.42   267.91 0.95 
-20 2  16 353.23  81.24  0.95 
-20 2  17 15.71   255.01 0.78 
-20 2  18 57.29   33.39  0.57 
-20 4  1  55.28   230.97 0.90 
-20 4  2  50.22   228.28 0.99 
-20 4  3  3.63    305.18 0.96 
-20 4  4  362.38  276.31 0.96 
-20 4  5  396.89  124.68 0.97 
-20 4  6  31.83   151.98 0.96 
-20 4  7  41.03   151.16 0.94 
-20 4  8  200.93  309.22 0.99 
-20 4  9  192.49  181.89 0.96 
-20 4  10 75.28   102.17 0.93 
-20 4  11 40.67   101.62 0.56 
-20 4  12 33.98   85.07  0.86 
-20 4  13 55.32   235.86 0.71 
-20 4  14 0.82    28.37  0.79 
-20 4  15 111.90  222.07 0.84 
-20 4  16 145.48  31.94  0.98 
-20 4  17 27.77   88.93  0.72 
-20 4  18 0.00    0.00   0.00 
-20 6  1  487.12  90.00  0.97 
-20 6  2  141.70  194.05 0.92 
-20 6  3  108.52  99.71  0.95 
-20 6  4  28.39   322.53 0.98 
-20 6  5  2.49    244.25 0.98 
-20 6  6  36.72   273.28 0.90 
-20 6  7  202.46  222.21 0.99 
-20 6  8  120.41  246.84 0.99 
-20 6  9  251.59  346.20 0.84 
-20 6  10 19.58   72.26  0.93 
-20 6  11 8.78    257.74 0.79 
-20 6  12 142.40  9.79   0.71 
-20 6  13 109.30  303.81 0.94 
-20 6  14 175.75  357.91 0.90 
-20 6  15 124.16  319.18 0.89 
-20 6  16 85.29   67.65  0.86 
-20 6  17 32.91   262.65 0.80 
-20 8  1  545.96  107.37 0.89 
-20 8  2  51.97   28.62  0.99 
-20 8  3  66.81   101.46 0.87 
-20 8  4  147.27  280.10 0.85 
-20 8  5  116.91  242.98 0.99 
-20 8  6  183.07  101.34 0.30 
-20 8  7  161.94  266.18 0.97 
-20 8  8  191.01  78.51  0.51 
-20 8  9  215.28  15.05  0.62 
-20 8  10 97.46   89.17  0.34 
-20 8  11 35.07   206.03 0.91 
-20 8  12 123.30  82.56  0.71 
-20 8  13 127.90  190.68 0.87 
-20 8  14 94.16   125.13 0.82 
-20 8  15 67.55   250.96 0.67 
-20 8  16 18.50   177.20 0.71 
-20 8  17 21.78   199.27 0.86 
-20 10 1  14.41   14.40  0.94 
-20 10 2  148.11  219.40 0.43 
-20 10 3  73.21   306.19 0.97 
-20 10 4  277.88  85.40  0.99 
-20 10 5  139.90  347.77 0.73 
-20 10 6  56.51   188.63 0.12 
-20 10 7  74.43   88.72  0.99 
-20 10 8  28.27   11.45  0.57 
-20 10 9  26.81   85.50  0.25 
-20 10 10 152.81  329.58 0.94 
-20 10 11 181.82  289.92 0.73 
-20 10 12 98.00   93.27  0.92 
-20 10 13 6.81    267.11 0.98 
-20 10 14 20.94   197.69 0.68 
-20 10 15 105.96  11.96  0.98 
-20 10 16 22.03   68.86  0.95 
-20 10 17 11.28   143.64 0.73 
-20 12 1  587.77  50.90  0.91 
-20 12 2  179.73  341.01 0.99 
-20 12 3  138.65  103.48 0.97 
-20 12 4  296.38  328.31 0.91 
-20 12 5  159.64  18.77  0.97 
-20 12 6  59.26   182.50 0.98 
-20 12 7  188.95  158.60 0.97 
-20 12 8  36.19   115.27 0.96 
-20 12 9  63.41   87.03  0.37 
-20 12 10 206.29  35.78  0.76 
-20 12 11 2.14    345.67 0.08 
-20 12 12 185.37  242.22 0.98 
-20 12 13 89.63   305.49 0.94 
-20 12 14 20.27   17.63  0.70 
-20 12 15 13.38   293.60 0.29 
-20 12 16 20.96   31.45  0.66 
-20 14 1  132.22  148.88 0.73 
-20 14 2  73.28   332.21 0.93 
-20 14 3  96.28   214.78 0.31 
-20 14 4  180.58  13.12  0.96 
-20 14 5  34.66   226.36 0.62 
-20 14 6  241.17  189.29 0.96 
-20 14 7  61.07   341.60 0.90 
-20 14 8  35.38   184.43 0.98 
-20 14 9  73.33   187.31 0.92 
-20 14 10 8.35    286.34 0.99 
-20 14 11 77.45   357.46 0.46 
-20 14 12 190.78  271.67 0.92 
-20 14 13 91.53   107.20 0.89 
-20 14 14 80.24   282.14 0.78 
-20 14 15 11.09   147.78 0.91 
-20 14 16 0.00    0.00   0.00 
-20 16 1  19.09   274.65 0.86 
-20 16 2  271.06  134.28 0.95 
-20 16 3  84.42   311.22 0.88 
-20 16 4  214.22  43.13  0.97 
-20 16 5  16.70   139.51 0.98 
-20 16 6  15.61   218.35 0.96 
-20 16 7  36.84   94.00  0.18 
-20 16 8  172.62  299.28 0.95 
-20 16 9  8.95    206.82 0.91 
-20 16 10 53.48   269.12 0.50 
-20 16 11 89.33   280.10 0.94 
-20 16 12 31.30   324.05 0.96 
-20 16 13 8.33    220.58 0.82 
-20 16 14 169.93  181.11 0.83 
-20 16 15 2.74    188.83 0.50 
-20 18 1  240.29  63.72  0.99 
-20 18 2  177.18  122.11 0.88 
-20 18 3  65.18   28.81  0.97 
-20 18 4  41.69   166.30 0.99 
-20 18 5  49.03   22.88  0.15 
-20 18 6  20.30   104.51 0.90 
-20 18 7  22.38   82.35  0.97 
-20 18 8  20.78   327.63 0.94 
-20 18 9  51.12   122.27 0.61 
-20 18 10 132.13  86.64  0.95 
-20 18 11 39.14   27.97  0.54 
-20 18 12 81.20   11.18  0.96 
-20 18 13 140.52  13.53  0.77 
-20 18 14 34.01   277.78 0.93 
-20 20 1  74.00   301.42 0.82 
-20 20 2  80.12   247.72 0.89 
-20 20 3  43.18   66.79  0.83 
-20 20 4  43.86   92.97  0.97 
-20 20 5  56.11   330.19 0.53 
-20 20 6  0.00    0.00   0.00 
-20 20 7  2.02    47.96  0.96 
-20 20 8  9.88    348.17 0.88 
-20 20 9  51.93   6.05   0.95 
-20 20 10 131.55  173.64 0.97 
-20 20 11 184.99  178.88 0.96 
-20 20 12 44.74   111.20 0.42 
-20 20 13 130.38  5.92   0.91 
-20 22 1  115.46  73.62  0.99 
-20 22 2  15.91   297.63 0.95 
-20 22 3  135.94  197.31 0.85 
-20 22 4  41.53   304.62 0.58 
-20 22 5  72.21   166.01 0.39 
-20 22 6  31.09   77.87  0.46 
-20 22 7  40.04   323.11 0.30 
-20 22 8  7.60    276.95 0.64 
-20 22 9  13.42   145.90 0.96 
-20 22 10 1.75    210.32 0.94 
-20 22 11 28.76   177.30 0.19 
-20 22 12 0.00    0.00   0.00 
-20 24 1  98.51   38.61  0.98 
-20 24 2  61.53   283.96 0.97 
-20 24 3  184.13  74.98  0.75 
-20 24 4  125.35  206.41 0.90 
-20 24 5  43.98   331.39 0.94 
-20 24 6  142.49  123.89 0.98 
-20 24 7  110.07  87.69  0.70 
-20 24 8  71.57   196.37 0.96 
-20 24 9  81.24   240.37 0.95 
-20 24 10 105.54  66.53  0.95 
-20 26 1  106.55  242.03 0.91 
-20 26 2  17.65   132.26 0.94 
-20 26 3  2.96    74.37  0.55 
-20 26 4  51.91   32.57  0.88 
-20 26 5  71.79   101.26 0.91 
-20 26 6  142.67  209.67 0.64 
-20 26 7  9.35    191.09 0.22 
-20 26 8  56.34   11.80  0.85 
-20 28 1  20.39   163.64 0.11 
-20 28 2  6.49    82.36  0.85 
-20 28 3  90.87   73.27  0.92 
-20 28 4  24.87   70.58  0.45 
-19 1  1  16.77   323.39 0.99 
-19 1  2  88.31   301.12 0.99 
-19 1  3  140.64  317.62 0.98 
-19 1  4  71.06   264.37 0.98 
-19 1  5  184.83  70.20  0.97 
-19 1  6  353.01  161.03 0.86 
-19 1  7  59.31   42.47  0.97 
-19 1  8  39.54   96.70  0.75 
-19 1  9  120.93  120.30 0.98 
-19 1  10 48.33   183.47 0.97 
-19 1  11 237.89  116.25 0.92 
-19 1  12 105.70  87.93  0.96 
-19 1  13 91.54   102.58 0.98 
-19 1  14 293.17  80.32  0.92 
-19 1  15 61.25   50.32  0.90 
-19 1  16 146.28  48.52  0.69 
-19 1  17 53.73   212.26 0.70 
-19 1  18 0.66    78.12  0.87 
-19 3  1  29.57   238.45 0.89 
-19 3  2  300.24  27.66  0.97 
-19 3  3  188.83  16.65  0.98 
-19 3  4  69.22   11.52  0.98 
-19 3  5  59.53   105.36 0.98 
-19 3  6  80.90   331.58 0.99 
-19 3  7  347.50  276.45 0.99 
-19 3  8  151.37  308.39 0.99 
-19 3  9  221.57  329.58 0.93 
-19 3  10 167.70  225.56 0.63 
-19 3  11 338.45  179.13 0.69 
-19 3  12 50.23   36.52  0.88 
-19 3  13 66.32   222.68 0.76 
-19 3  14 25.97   30.90  0.17 
-19 3  15 35.15   307.79 0.85 
-19 3  16 88.73   10.37  0.66 
-19 3  17 3.83    256.24 0.61 
-19 3  18 21.83   88.55  0.92 
-19 5  1  439.54  244.83 0.99 
-19 5  2  390.13  309.96 0.99 
-19 5  3  98.45   170.02 0.99 
-19 5  4  266.28  316.76 0.92 
-19 5  5  278.96  7.11   0.48 
-19 5  6  125.28  269.39 0.90 
-19 5  7  56.58   42.79  0.97 
-19 5  8  198.70  334.42 0.98 
-19 5  9  387.50  346.78 0.80 
-19 5  10 159.79  263.05 0.94 
-19 5  11 81.85   243.16 0.89 
-19 5  12 19.36   179.40 0.88 
-19 5  13 155.04  265.61 0.93 
-19 5  14 119.06  66.25  0.97 
-19 5  15 3.59    66.00  0.87 
-19 5  16 3.96    195.76 0.87 
-19 5  17 75.94   26.56  0.87 
-19 5  18 41.02   306.08 0.38 
-19 7  1  44.58   127.20 0.36 
-19 7  2  141.76  125.83 0.97 
-19 7  3  172.87  347.20 0.48 
-19 7  4  1056.29 353.13 0.82 
-19 7  5  251.17  230.81 0.88 
-19 7  6  175.03  233.08 0.95 
-19 7  7  404.12  164.25 0.94 
-19 7  8  97.91   273.24 0.76 
-19 7  9  220.25  91.46  0.84 
-19 7  10 259.90  116.88 0.50 
-19 7  11 230.34  207.41 0.75 
-19 7  12 241.42  8.54   0.80 
-19 7  13 118.26  314.40 0.95 
-19 7  14 13.34   330.38 0.99 
-19 7  15 47.96   337.37 0.92 
-19 7  16 28.63   143.90 0.27 
-19 7  17 96.43   276.42 0.65 
-19 7  18 0.00    0.00   0.00 
-19 9  1  563.54  115.86 0.65 
-19 9  2  37.27   159.39 0.91 
-19 9  3  118.17  204.49 0.99 
-19 9  4  254.53  141.25 0.97 
-19 9  5  55.87   197.73 0.98 
-19 9  6  472.36  154.34 0.99 
-19 9  7  74.15   88.03  0.97 
-19 9  8  52.00   254.65 0.88 
-19 9  9  25.38   59.76  0.64 
-19 9  10 65.02   220.55 0.97 
-19 9  11 416.79  263.01 0.92 
-19 9  12 36.47   244.40 0.98 
-19 9  13 74.90   60.97  0.99 
-19 9  14 81.62   123.95 0.70 
-19 9  15 235.90  115.66 0.95 
-19 9  16 13.34   113.04 0.58 
-19 9  17 55.86   216.24 0.78 
-19 11 1  921.57  314.73 0.71 
-19 11 2  501.33  130.83 0.99 
-19 11 3  36.76   57.19  0.86 
-19 11 4  0.00    0.00   0.00 
-19 11 5  1.81    57.07  0.98 
-19 11 6  151.35  274.58 0.93 
-19 11 7  353.36  73.92  0.96 
-19 11 8  205.67  265.99 0.79 
-19 11 9  200.08  138.67 0.91 
-19 11 10 34.30   324.66 0.99 
-19 11 11 260.95  285.20 0.94 
-19 11 12 69.66   112.48 0.97 
-19 11 13 183.39  2.60   0.86 
-19 11 14 151.47  152.90 0.93 
-19 11 15 98.87   152.92 0.93 
-19 11 16 129.84  129.64 0.80 
-19 11 17 127.54  219.70 0.77 
-19 13 1  336.71  42.85  0.99 
-19 13 2  689.25  255.54 0.79 
-19 13 3  672.70  347.23 0.75 
-19 13 4  12.91   172.19 0.98 
-19 13 5  158.09  15.70  0.98 
-19 13 6  201.09  228.38 0.98 
-19 13 7  95.31   258.96 0.65 
-19 13 8  10.10   82.46  0.32 
-19 13 9  82.03   128.93 0.96 
-19 13 10 53.92   316.55 0.92 
-19 13 11 23.21   52.32  0.44 
-19 13 12 87.73   323.02 0.83 
-19 13 13 275.78  126.35 0.91 
-19 13 14 15.68   115.95 0.82 
-19 13 15 87.52   182.06 0.87 
-19 13 16 65.94   113.26 0.57 
-19 15 1  414.79  270.05 0.93 
-19 15 2  315.67  307.63 0.98 
-19 15 3  127.95  252.58 0.97 
-19 15 4  336.75  249.99 0.99 
-19 15 5  7.90    200.88 0.81 
-19 15 6  131.78  303.68 0.20 
-19 15 7  31.82   207.51 0.98 
-19 15 8  5.52    239.92 0.60 
-19 15 9  14.47   170.08 0.42 
-19 15 10 213.25  300.68 0.99 
-19 15 11 76.89   264.07 0.90 
-19 15 12 11.36   338.92 0.16 
-19 15 13 143.00  326.75 0.89 
-19 15 14 45.65   90.52  0.64 
-19 15 15 10.49   326.76 0.74 
-19 15 16 0.00    0.00   0.00 
-19 17 1  288.16  119.82 0.98 
-19 17 2  26.32   225.27 0.58 
-19 17 3  201.87  278.22 0.78 
-19 17 4  3.81    331.98 0.96 
-19 17 5  58.71   317.37 0.95 
-19 17 6  122.85  250.94 0.97 
-19 17 7  102.20  11.44  0.50 
-19 17 8  4.97    153.45 0.98 
-19 17 9  192.57  132.37 0.75 
-19 17 10 128.51  180.63 0.95 
-19 17 11 97.53   95.50  0.97 
-19 17 12 26.83   91.01  0.98 
-19 17 13 60.14   286.08 0.92 
-19 17 14 164.77  126.99 0.78 
-19 17 15 0.81    112.02 0.80 
-19 19 1  199.40  331.50 0.96 
-19 19 2  6.44    217.56 0.88 
-19 19 3  95.15   209.49 0.86 
-19 19 4  128.71  101.18 0.89 
-19 19 5  39.39   340.67 0.96 
-19 19 6  45.64   134.06 0.94 
-19 19 7  20.21   333.30 0.97 
-19 19 8  14.06   181.93 0.96 
-19 19 9  132.90  149.04 0.95 
-19 19 10 43.59   211.26 0.44 
-19 19 11 18.24   193.33 0.91 
-19 19 12 20.03   317.07 0.22 
-19 19 13 38.59   278.40 0.74 
-19 19 14 39.44   52.24  0.91 
-19 21 1  32.13   190.54 0.99 
-19 21 2  52.51   118.73 0.97 
-19 21 3  215.35  319.64 0.97 
-19 21 4  28.38   314.63 0.99 
-19 21 5  91.34   136.18 0.96 
-19 21 6  61.59   118.60 0.37 
-19 21 7  70.07   177.77 0.93 
-19 21 8  62.76   340.16 0.27 
-19 21 9  169.97  173.42 0.96 
-19 21 10 62.43   189.86 0.74 
-19 21 11 26.32   223.30 0.98 
-19 21 12 29.40   19.38  0.53 
-19 21 13 8.94    137.00 0.15 
-19 23 1  199.34  154.87 0.99 
-19 23 2  44.50   176.64 0.98 
-19 23 3  20.43   56.95  0.77 
-19 23 4  44.21   275.11 0.92 
-19 23 5  146.97  224.21 0.71 
-19 23 6  155.75  143.62 0.91 
-19 23 7  10.03   300.77 0.70 
-19 23 8  51.08   313.69 0.37 
-19 23 9  114.72  204.55 0.86 
-19 23 10 92.75   69.04  0.72 
-19 23 11 41.33   191.32 0.71 
-19 25 1  56.51   160.67 0.22 
-19 25 2  33.01   78.55  0.43 
-19 25 3  93.14   231.50 0.90 
-19 25 4  120.02  188.78 0.53 
-19 25 5  6.96    342.29 0.72 
-19 25 6  149.46  126.66 0.70 
-19 25 7  75.37   245.39 0.67 
-19 25 8  124.14  234.54 0.76 
-19 25 9  33.93   41.66  0.87 
-19 25 10 80.60   295.16 0.80 
-19 27 1  122.14  138.04 0.78 
-19 27 2  142.18  207.81 0.99 
-19 27 3  73.08   89.22  0.97 
-19 27 4  136.41  75.91  0.88 
-19 27 5  47.94   158.32 0.33 
-19 27 6  3.27    69.82  0.10 
-19 27 7  28.74   335.51 0.78 
-19 29 1  5.80    269.10 0.94 
-19 29 2  28.69   230.96 0.60 
-19 29 3  95.06   309.41 0.75 
-18 0  1  179.91  180.00 0.42 
-18 0  2  161.98  360.00 0.15 
-18 0  3  390.67  180.00 1.00 
-18 0  4  6.32    0.00   1.00 
-18 0  5  49.80   0.00   1.00 
-18 0  6  67.83   0.00   0.05 
-18 0  7  39.95   0.00   0.07 
-18 0  8  322.80  0.00   1.00 
-18 0  9  170.42  180.00 1.00 
-18 0  10 47.67   0.00   1.00 
-18 0  11 214.03  0.00   0.84 
-18 0  12 337.76  180.00 1.00 
-18 0  13 341.16  180.00 1.00 
-18 0  14 81.88   180.00 0.66 
-18 0  15 3.17    180.00 0.98 
-18 0  16 1.10    360.00 0.17 
-18 0  17 64.84   180.00 0.74 
-18 0  18 20.98   180.00 0.76 
-18 2  1  80.58   258.47 0.87 
-18 2  2  84.54   159.48 0.97 
-18 2  3  401.30  343.75 0.96 
-18 2  4  219.91  68.88  0.96 
-18 2  5  115.01  330.68 0.91 
-18 2  6  15.80   346.82 0.84 
-18 2  7  21.88   152.30 0.98 
-18 2  8  351.55  107.16 0.98 
-18 2  9  246.21  41.06  0.94 
-18 2  10 12.99   125.14 0.98 
-18 2  11 131.17  88.61  0.95 
-18 2  12 128.48  177.97 0.97 
-18 2  13 231.86  189.25 0.98 
-18 2  14 97.55   25.99  0.77 
-18 2  15 41.93   274.71 0.90 
-18 2  16 13.28   248.83 0.43 
-18 2  17 122.88  16.57  0.85 
-18 2  18 23.50   359.66 0.37 
-18 4  1  184.11  334.56 0.96 
-18 4  2  129.94  36.00  0.98 
-18 4  3  40.87   301.36 0.98 
-18 4  4  79.43   320.48 0.90 
-18 4  5  257.48  124.73 0.97 
-18 4  6  64.65   166.46 0.98 
-18 4  7  131.16  267.61 0.93 
-18 4  8  31.79   148.30 0.89 
-18 4  9  94.04   270.33 0.96 
-18 4  10 127.46  38.78  0.98 
-18 4  11 8.40    108.52 0.97 
-18 4  12 218.96  346.93 0.98 
-18 4  13 425.57  38.86  0.86 
-18 4  14 388.03  81.05  0.93 
-18 4  15 76.53   25.55  0.71 
-18 4  16 63.78   32.33  0.90 
-18 4  17 104.93  83.50  0.73 
-18 4  18 182.69  277.79 0.90 
-18 6  1  804.97  260.73 0.96 
-18 6  2  461.18  232.85 0.42 
-18 6  3  1004.19 198.88 0.49 
-18 6  4  159.13  120.11 0.96 
-18 6  5  111.53  225.32 0.37 
-18 6  6  175.66  86.28  0.98 
-18 6  7  161.35  217.35 0.93 
-18 6  8  171.28  202.73 0.99 
-18 6  9  4.58    17.80  0.99 
-18 6  10 37.11   335.30 0.94 
-18 6  11 74.95   19.49  0.89 
-18 6  12 25.26   134.93 0.85 
-18 6  13 139.63  67.15  0.77 
-18 6  14 22.91   190.63 0.95 
-18 6  15 302.80  81.04  0.90 
-18 6  16 78.80   324.56 0.71 
-18 6  17 10.90   71.48  0.11 
-18 6  18 14.66   179.13 0.24 
-18 8  1  858.92  333.29 0.62 
-18 8  2  24.73   292.15 0.75 
-18 8  3  481.02  298.00 0.99 
-18 8  4  320.64  63.98  0.39 
-18 8  5  160.41  65.79  0.64 
-18 8  6  7.28    259.90 0.96 
-18 8  7  186.07  9.18   0.94 
-18 8  8  99.92   172.63 0.97 
-18 8  9  138.76  317.41 0.90 
-18 8  10 9.30    222.63 0.98 
-18 8  11 208.19  198.04 0.76 
-18 8  12 94.13   201.78 0.68 
-18 8  13 27.64   284.86 0.96 
-18 8  14 46.67   9.06   0.97 
-18 8  15 24.54   205.24 0.98 
-18 8  16 64.38   232.51 0.95 
-18 8  17 106.80  252.06 0.92 
-18 8  18 85.93   64.35  0.88 
-18 10 1  705.98  110.28 0.37 
-18 10 2  207.01  32.84  0.55 
-18 10 3  46.62   42.12  0.99 
-18 10 4  190.86  20.55  0.98 
-18 10 5  67.60   132.72 0.91 
-18 10 6  124.91  295.41 0.43 
-18 10 7  76.80   252.32 0.97 
-18 10 8  365.19  153.27 0.91 
-18 10 9  71.19   354.77 0.88 
-18 10 10 46.40   129.68 0.98 
-18 10 11 58.25   309.22 0.87 
-18 10 12 94.73   128.53 0.98 
-18 10 13 67.80   202.52 0.97 
-18 10 14 190.61  78.38  0.97 
-18 10 15 87.47   249.62 0.90 
-18 10 16 155.83  173.92 0.77 
-18 10 17 18.81   225.71 0.26 
-18 12 1  501.72  214.06 0.98 
-18 12 2  133.75  322.12 0.17 
-18 12 3  1084.40 308.55 0.76 
-18 12 4  119.32  324.25 0.99 
-18 12 5  171.67  298.06 0.98 
-18 12 6  250.04  281.73 0.98 
-18 12 7  14.59   303.60 0.98 
-18 12 8  25.34   342.38 0.61 
-18 12 9  146.68  270.37 0.36 
-18 12 10 47.06   28.44  0.86 
-18 12 11 119.38  85.14  0.76 
-18 12 12 139.08  98.45  0.97 
-18 12 13 23.36   109.08 0.99 
-18 12 14 158.97  182.01 0.89 
-18 12 15 22.87   252.35 0.87 
-18 12 16 19.22   73.77  0.33 
-18 12 17 69.71   62.33  0.91 
-18 14 1  278.60  281.91 0.96 
-18 14 2  276.96  146.72 0.90 
-18 14 3  68.87   34.04  0.97 
-18 14 4  42.72   52.33  0.89 
-18 14 5  52.39   323.21 0.97 
-18 14 6  165.84  254.53 0.99 
-18 14 7  429.32  311.92 0.82 
-18 14 8  153.79  325.08 0.97 
-18 14 9  28.63   208.32 0.83 
-18 14 10 139.09  126.77 0.90 
-18 14 11 164.84  186.04 0.91 
-18 14 12 31.75   109.01 0.58 
-18 14 13 39.41   17.66  0.71 
-18 14 14 58.36   103.57 0.91 
-18 14 15 100.77  96.69  0.87 
-18 14 16 21.65   139.86 0.90 
-18 16 1  271.35  293.13 0.99 
-18 16 2  254.21  68.76  0.96 
-18 16 3  216.64  301.31 0.89 
-18 16 4  129.75  315.06 0.96 
-18 16 5  159.30  16.78  0.99 
-18 16 6  91.09   196.92 0.98 
-18 16 7  169.82  22.91  0.88 
-18 16 8  81.24   306.94 0.95 
-18 16 9  239.08  11.40  0.92 
-18 16 10 22.43   256.93 0.24 
-18 16 11 196.01  136.97 0.97 
-18 16 12 46.79   228.99 0.98 
-18 16 13 84.61   353.90 0.91 
-18 16 14 29.85   211.84 0.87 
-18 16 15 12.69   354.93 0.64 
-18 16 16 0.00    0.00   0.00 
-18 18 1  20.51   290.18 0.98 
-18 18 2  29.89   136.00 0.98 
-18 18 3  0.50    24.51  0.76 
-18 18 4  138.96  261.33 0.95 
-18 18 5  92.27   131.12 0.91 
-18 18 6  161.78  90.90  0.99 
-18 18 7  48.01   140.72 0.90 
-18 18 8  191.96  153.13 0.93 
-18 18 9  77.26   174.24 0.97 
-18 18 10 128.50  0.45   0.94 
-18 18 11 84.23   89.89  0.65 
-18 18 12 2.64    338.49 0.32 
-18 18 13 11.82   35.73  0.23 
-18 18 14 6.10    10.78  0.83 
-18 18 15 75.31   330.82 0.97 
-18 20 1  257.67  302.53 0.82 
-18 20 2  129.67  14.01  0.98 
-18 20 3  98.84   186.44 0.98 
-18 20 4  34.30   6.67   0.93 
-18 20 5  151.65  134.23 0.97 
-18 20 6  72.04   89.88  0.97 
-18 20 7  24.34   183.13 0.98 
-18 20 8  151.22  232.40 0.96 
-18 20 9  122.01  106.71 0.95 
-18 20 10 62.96   16.99  0.92 
-18 20 11 17.09   224.69 0.87 
-18 20 12 26.95   302.87 0.44 
-18 20 13 75.14   241.09 0.56 
-18 20 14 38.95   236.71 0.76 
-18 22 1  16.49   175.57 0.23 
-18 22 2  65.57   285.46 0.96 
-18 22 3  79.12   58.51  0.36 
-18 22 4  184.62  127.53 0.92 
-18 22 5  74.01   129.82 0.96 
-18 22 6  75.93   226.52 0.66 
-18 22 7  118.36  246.81 0.89 
-18 22 8  73.74   116.45 0.98 
-18 22 9  117.72  228.89 0.55 
-18 22 10 67.02   309.26 0.97 
-18 22 11 47.11   99.98  0.98 
-18 22 12 43.93   355.62 0.92 
-18 24 1  231.02  225.99 0.99 
-18 24 2  97.89   36.82  0.99 
-18 24 3  37.24   282.51 0.96 
-18 24 4  2.63    51.33  0.81 
-18 24 5  63.43   169.71 0.98 
-18 24 6  12.05   134.33 0.89 
-18 24 7  71.30   61.89  0.91 
-18 24 8  83.70   68.56  0.93 
-18 24 9  13.42   212.19 0.18 
-18 24 10 76.08   40.09  0.91 
-18 24 11 123.32  216.74 0.69 
-18 26 1  4.35    171.51 0.93 
-18 26 2  66.69   95.96  0.92 
-18 26 3  28.46   247.80 0.96 
-18 26 4  77.05   283.19 0.88 
-18 26 5  29.04   80.40  0.91 
-18 26 6  89.52   203.02 0.49 
-18 26 7  116.60  284.88 0.53 
-18 26 8  6.70    306.59 0.05 
-18 26 9  2.82    302.85 0.45 
-18 28 1  97.55   44.51  0.90 
-18 28 2  61.97   278.15 0.40 
-18 28 3  31.65   12.64  0.98 
-18 28 4  11.85   94.47  0.97 
-18 28 5  32.11   309.55 0.93 
-18 28 6  46.16   155.83 0.35 
-18 28 7  0.00    0.00   0.00 
-17 1  1  188.54  359.01 0.78 
-17 1  2  200.23  324.95 0.98 
-17 1  3  43.81   323.28 0.98 
-17 1  4  498.39  51.38  0.96 
-17 1  5  487.35  27.34  0.98 
-17 1  6  145.73  59.14  0.99 
-17 1  7  34.43   244.41 0.99 
-17 1  8  49.46   51.90  0.98 
-17 1  9  175.46  150.96 0.99 
-17 1  10 391.00  211.88 0.97 
-17 1  11 116.00  204.67 0.99 
-17 1  12 6.03    263.92 0.70 
-17 1  13 3.97    274.10 0.78 
-17 1  14 147.77  128.42 0.79 
-17 1  15 37.94   168.17 0.97 
-17 1  16 85.49   99.18  0.81 
-17 1  17 17.51   202.18 0.23 
-17 1  18 9.24    36.72  0.58 
-17 1  19 0.00    0.00   0.00 
-17 3  1  249.45  128.97 0.99 
-17 3  2  196.72  86.52  0.98 
-17 3  3  130.41  61.68  0.81 
-17 3  4  74.99   48.83  0.98 
-17 3  5  371.01  176.81 0.96 
-17 3  6  236.28  119.40 0.96 
-17 3  7  103.33  191.25 0.24 
-17 3  8  183.01  350.63 0.96 
-17 3  9  404.27  241.53 0.96 
-17 3  10 352.46  40.71  0.98 
-17 3  11 120.79  120.97 0.95 
-17 3  12 95.82   187.01 0.72 
-17 3  13 215.66  262.91 0.95 
-17 3  14 113.74  305.20 0.81 
-17 3  15 21.65   256.42 0.90 
-17 3  16 166.74  118.48 0.93 
-17 3  17 77.91   73.49  0.93 
-17 3  18 218.32  312.58 0.92 
-17 5  1  162.38  72.46  0.29 
-17 5  2  256.25  296.50 0.98 
-17 5  3  110.47  86.12  0.55 
-17 5  4  11.11   263.76 0.95 
-17 5  5  14.71   34.83  0.65 
-17 5  6  256.94  80.57  0.35 
-17 5  7  580.47  102.09 0.95 
-17 5  8  330.71  155.29 0.99 
-17 5  9  140.52  198.03 0.96 
-17 5  10 8.91    26.89  0.71 
-17 5  11 88.70   0.21   0.73 
-17 5  12 241.47  72.92  0.98 
-17 5  13 102.85  277.73 0.98 
-17 5  14 106.55  347.15 0.74 
-17 5  15 102.30  96.65  0.96 
-17 5  16 154.86  304.14 0.90 
-17 5  17 24.94   138.67 0.95 
-17 5  18 8.83    147.96 0.72 
-17 7  1  655.44  51.32  0.56 
-17 7  2  105.60  209.71 0.96 
-17 7  3  220.71  40.76  0.97 
-17 7  4  764.74  325.54 0.95 
-17 7  5  432.12  329.39 0.98 
-17 7  6  229.52  125.51 0.90 
-17 7  7  110.94  196.34 0.99 
-17 7  8  126.88  149.98 0.99 
-17 7  9  159.43  216.80 0.99 
-17 7  10 31.68   7.25   0.99 
-17 7  11 246.14  127.34 0.90 
-17 7  12 25.48   33.07  0.92 
-17 7  13 96.50   239.87 0.79 
-17 7  14 18.56   317.07 0.79 
-17 7  15 34.20   237.72 0.78 
-17 7  16 11.11   272.15 0.58 
-17 7  17 71.29   130.00 0.88 
-17 7  18 43.92   171.96 0.61 
-17 9  1  781.60  45.01  0.59 
-17 9  2  466.29  124.73 0.95 
-17 9  3  80.39   295.65 0.95 
-17 9  4  1012.69 350.74 0.58 
-17 9  5  681.38  96.53  0.99 
-17 9  6  194.91  324.72 0.96 
-17 9  7  94.43   58.46  0.92 
-17 9  8  116.38  241.87 0.87 
-17 9  9  13.29   4.67   0.94 
-17 9  10 309.88  184.00 0.99 
-17 9  11 10.53   26.63  0.87 
-17 9  12 30.48   27.20  0.95 
-17 9  13 100.32  324.27 0.93 
-17 9  14 157.84  230.32 0.95 
-17 9  15 61.87   89.10  0.60 
-17 9  16 220.26  273.35 0.94 
-17 9  17 22.77   240.45 0.89 
-17 9  18 31.45   237.26 0.76 
-17 11 1  548.86  270.82 0.98 
-17 11 2  497.94  72.33  0.43 
-17 11 3  287.78  313.85 0.46 
-17 11 4  182.26  351.09 0.95 
-17 11 5  86.53   59.43  0.98 
-17 11 6  196.18  203.43 0.99 
-17 11 7  224.60  214.42 0.98 
-17 11 8  218.27  108.74 0.92 
-17 11 9  142.90  254.22 0.94 
-17 11 10 41.53   277.48 0.96 
-17 11 11 228.75  152.74 0.98 
-17 11 12 74.47   285.37 0.94 
-17 11 13 129.30  94.27  0.99 
-17 11 14 48.93   137.47 0.74 
-17 11 15 56.12   143.46 0.54 
-17 11 16 87.70   334.09 0.81 
-17 11 17 14.45   142.88 0.86 
-17 13 1  32.71   89.49  0.91 
-17 13 2  14.77   3.40   0.95 
-17 13 3  74.67   87.82  0.93 
-17 13 4  18.01   31.85  0.65 
-17 13 5  231.83  127.28 0.95 
-17 13 6  249.43  181.37 0.98 
-17 13 7  10.96   112.38 0.95 
-17 13 8  38.13   340.63 0.90 
-17 13 9  257.82  149.90 0.97 
-17 13 10 8.40    185.22 0.44 
-17 13 11 350.07  198.61 0.90 
-17 13 12 33.98   123.32 0.71 
-17 13 13 87.69   290.30 0.65 
-17 13 14 57.22   38.10  0.49 
-17 13 15 146.31  215.05 0.89 
-17 13 16 46.41   175.69 0.93 
-17 13 17 4.44    220.73 0.87 
-17 15 1  390.50  314.18 1.00 
-17 15 2  34.65   157.10 0.99 
-17 15 3  90.56   172.01 0.97 
-17 15 4  172.88  33.85  0.84 
-17 15 5  32.40   118.05 0.97 
-17 15 6  149.15  80.75  0.86 
-17 15 7  291.25  90.88  0.96 
-17 15 8  90.95   157.46 0.49 
-17 15 9  80.47   146.94 0.91 
-17 15 10 26.00   196.59 0.97 
-17 15 11 148.18  112.51 0.98 
-17 15 12 72.68   152.98 0.95 
-17 15 13 23.74   318.53 0.80 
-17 15 14 28.06   114.73 0.76 
-17 15 15 10.81   11.04  0.65 
-17 15 16 80.16   306.40 0.78 
-17 17 1  9.14    268.31 0.84 
-17 17 2  128.82  74.55  0.97 
-17 17 3  36.95   13.98  0.98 
-17 17 4  110.26  334.50 0.94 
-17 17 5  36.36   35.52  0.97 
-17 17 6  11.24   82.75  0.05 
-17 17 7  118.39  346.51 0.95 
-17 17 8  60.40   35.09  0.93 
-17 17 9  298.34  84.68  0.98 
-17 17 10 82.60   107.89 0.70 
-17 17 11 99.11   156.36 0.88 
-17 17 12 13.60   358.39 0.85 
-17 17 13 109.08  88.44  0.97 
-17 17 14 45.99   102.70 0.98 
-17 17 15 152.26  31.90  0.93 
-17 19 1  49.67   300.53 0.97 
-17 19 2  151.65  69.09  0.97 
-17 19 3  132.55  13.10  0.98 
-17 19 4  94.53   327.65 0.95 
-17 19 5  25.87   315.82 0.85 
-17 19 6  28.84   59.87  0.97 
-17 19 7  86.84   234.89 0.86 
-17 19 8  4.18    177.25 0.95 
-17 19 9  27.54   308.68 0.97 
-17 19 10 31.91   238.84 0.48 
-17 19 11 38.54   212.02 0.36 
-17 19 12 24.38   70.19  0.78 
-17 19 13 182.28  64.73  0.82 
-17 19 14 78.69   57.85  0.77 
-17 19 15 0.00    0.00   0.00 
-17 21 1  143.10  181.29 0.88 
-17 21 2  91.69   222.67 0.97 
-17 21 3  148.05  2.26   0.98 
-17 21 4  50.20   130.30 0.99 
-17 21 5  43.56   151.12 0.99 
-17 21 6  92.47   334.37 0.95 
-17 21 7  74.79   112.23 0.70 
-17 21 8  1.72    87.48  0.93 
-17 21 9  47.06   130.90 0.95 
-17 21 10 256.07  270.51 0.80 
-17 21 11 63.63   327.63 0.76 
-17 21 12 95.78   342.07 0.81 
-17 21 13 19.42   26.61  0.69 
-17 23 1  92.36   14.79  0.94 
-17 23 2  3.11    51.37  0.91 
-17 23 3  70.01   24.27  0.94 
-17 23 4  14.07   123.96 0.98 
-17 23 5  129.76  201.42 0.92 
-17 23 6  92.96   228.88 0.92 
-17 23 7  83.12   241.70 0.97 
-17 23 8  129.09  267.29 0.97 
-17 23 9  126.92  352.64 0.56 
-17 23 10 12.86   149.49 0.96 
-17 23 11 47.70   246.56 0.72 
-17 23 12 14.04   48.35  0.57 
-17 25 1  110.55  115.54 0.97 
-17 25 2  16.89   298.58 0.99 
-17 25 3  41.52   135.80 0.99 
-17 25 4  91.72   151.10 0.98 
-17 25 5  39.13   82.02  0.99 
-17 25 6  61.02   11.57  0.48 
-17 25 7  110.09  272.32 0.92 
-17 25 8  73.82   327.78 0.59 
-17 25 9  105.52  223.04 0.92 
-17 25 10 79.64   113.52 0.67 
-17 25 11 71.10   125.46 0.76 
-17 27 1  15.25   66.92  0.92 
-17 27 2  72.59   228.61 0.95 
-17 27 3  29.81   190.63 0.65 
-17 27 4  31.02   163.09 0.97 
-17 27 5  2.18    321.19 0.73 
-17 27 6  114.12  190.17 0.93 
-17 27 7  125.93  230.54 0.97 
-17 27 8  81.72   79.47  0.94 
-17 27 9  102.46  91.11  0.85 
-17 29 1  65.53   243.28 0.44 
-17 29 2  45.66   255.77 0.43 
-17 29 3  68.80   314.98 0.94 
-17 29 4  115.65  292.11 0.62 
-17 29 5  76.03   240.22 0.47 
-17 29 6  3.00    337.29 0.86 
-16 0  1  602.63  180.00 0.99 
-16 0  2  428.46  0.00   1.00 
-16 0  3  233.64  0.00   1.00 
-16 0  4  103.28  180.00 1.00 
-16 0  5  388.35  180.00 1.00 
-16 0  6  0.00    0.00   0.00 
-16 0  7  703.31  0.00   1.00 
-16 0  8  13.70   180.00 0.06 
-16 0  9  296.78  0.00   1.00 
-16 0  10 587.24  180.00 1.00 
-16 0  11 147.06  180.00 1.00 
-16 0  12 39.20   360.00 0.34 
-16 0  13 11.50   360.00 0.07 
-16 0  14 76.29   180.00 1.00 
-16 0  15 160.43  0.00   0.96 
-16 0  16 345.20  0.00   1.00 
-16 0  17 42.10   180.00 0.44 
-16 0  18 11.92   180.00 0.11 
-16 0  19 16.47   0.00   0.27 
-16 2  1  7.49    43.04  0.89 
-16 2  2  435.54  215.74 0.98 
-16 2  3  175.93  296.27 0.95 
-16 2  4  275.28  239.68 0.85 
-16 2  5  309.43  302.41 0.92 
-16 2  6  185.98  160.61 0.99 
-16 2  7  22.01   73.34  0.98 
-16 2  8  7.95    267.33 0.97 
-16 2  9  133.10  250.51 0.98 
-16 2  10 67.84   257.94 0.96 
-16 2  11 38.53   45.53  0.99 
-16 2  12 115.09  220.92 0.99 
-16 2  13 85.81   22.11  0.99 
-16 2  14 61.04   351.40 0.70 
-16 2  15 92.32   144.78 0.47 
-16 2  16 6.20    66.45  0.07 
-16 2  17 12.35   260.52 0.16 
-16 2  18 161.71  177.96 0.88 
-16 2  19 25.60   50.33  0.81 
-16 4  1  44.52   73.44  0.98 
-16 4  2  156.27  11.97  0.94 
-16 4  3  298.34  153.95 0.94 
-16 4  4  31.27   251.38 0.97 
-16 4  5  256.41  203.28 0.94 
-16 4  6  107.98  358.76 0.99 
-16 4  7  21.96   113.43 0.68 
-16 4  8  292.45  142.12 0.90 
-16 4  9  61.50   148.85 0.94 
-16 4  10 287.08  150.90 0.98 
-16 4  11 23.71   207.96 0.99 
-16 4  12 384.65  22.16  0.97 
-16 4  13 58.95   325.71 0.90 
-16 4  14 37.14   26.74  0.98 
-16 4  15 141.55  335.30 0.84 
-16 4  16 159.23  180.75 0.94 
-16 4  17 39.78   9.41   0.53 
-16 4  18 53.57   75.21  0.42 
-16 4  19 7.02    122.08 0.81 
-16 6  1  471.49  333.40 0.63 
-16 6  2  361.68  164.38 0.94 
-16 6  3  698.44  298.25 0.49 
-16 6  4  274.79  38.97  0.97 
-16 6  5  220.86  85.83  0.27 
-16 6  6  0.29    156.62 0.91 
-16 6  7  139.42  80.98  0.83 
-16 6  8  72.85   278.76 0.98 
-16 6  9  99.92   151.08 0.23 
-16 6  10 300.09  51.99  0.97 
-16 6  11 23.64   193.41 0.98 
-16 6  12 240.04  121.11 0.66 
-16 6  13 156.93  338.15 0.62 
-16 6  14 27.62   70.87  0.96 
-16 6  15 94.40   331.59 0.92 
-16 6  16 97.00   247.42 0.98 
-16 6  17 24.32   123.24 0.46 
-16 6  18 91.72   63.96  0.86 
-16 8  1  379.36  72.34  0.94 
-16 8  2  59.51   116.85 0.99 
-16 8  3  119.17  261.84 0.98 
-16 8  4  440.42  48.87  0.85 
-16 8  5  45.34   6.09   0.98 
-16 8  6  159.80  14.39  0.98 
-16 8  7  65.30   217.65 0.99 
-16 8  8  72.96   30.49  0.84 
-16 8  9  401.72  276.11 0.94 
-16 8  10 20.67   158.90 0.98 
-16 8  11 64.59   208.12 0.52 
-16 8  12 270.41  15.15  0.83 
-16 8  13 122.17  342.46 0.94 
-16 8  14 3.23    57.35  0.54 
-16 8  15 24.01   358.02 0.95 
-16 8  16 80.22   320.31 0.97 
-16 8  17 8.45    81.28  0.83 
-16 8  18 19.25   240.28 0.84 
-16 10 1  325.26  79.78  0.66 
-16 10 2  553.74  151.41 1.00 
-16 10 3  1173.49 359.12 0.80 
-16 10 4  58.33   248.62 0.99 
-16 10 5  536.69  317.58 0.94 
-16 10 6  245.26  26.64  0.96 
-16 10 7  374.24  208.26 0.86 
-16 10 8  72.68   198.16 0.97 
-16 10 9  221.43  351.03 0.92 
-16 10 10 278.05  90.38  0.82 
-16 10 11 147.89  167.33 0.98 
-16 10 12 67.53   297.07 0.94 
-16 10 13 160.43  348.71 0.92 
-16 10 14 12.98   94.84  0.94 
-16 10 15 30.52   265.42 0.38 
-16 10 16 23.58   113.33 0.66 
-16 10 17 141.73  263.85 0.58 
-16 10 18 26.07   26.32  0.72 
-16 12 1  222.32  60.54  0.96 
-16 12 2  138.93  89.65  0.97 
-16 12 3  283.70  119.38 0.97 
-16 12 4  268.04  221.61 0.98 
-16 12 5  302.25  150.20 0.98 
-16 12 6  13.09   249.14 0.20 
-16 12 7  112.83  226.32 0.99 
-16 12 8  289.98  35.82  0.98 
-16 12 9  2.30    216.79 0.98 
-16 12 10 92.10   257.70 0.17 
-16 12 11 159.79  112.91 0.97 
-16 12 12 305.38  72.65  0.94 
-16 12 13 13.83   110.01 0.68 
-16 12 14 141.16  111.27 0.98 
-16 12 15 71.06   161.16 0.67 
-16 12 16 43.25   270.50 0.79 
-16 12 17 10.01   259.88 0.18 
-16 14 1  249.02  300.83 0.99 
-16 14 2  426.39  334.09 0.98 
-16 14 3  448.30  139.42 0.98 
-16 14 4  197.90  183.03 0.94 
-16 14 5  138.89  68.12  0.96 
-16 14 6  150.27  28.36  0.99 
-16 14 7  233.12  286.61 0.92 
-16 14 8  16.27   286.25 0.99 
-16 14 9  157.18  142.43 0.72 
-16 14 10 84.77   98.57  0.99 
-16 14 11 144.39  328.77 0.82 
-16 14 12 78.32   31.09  0.92 
-16 14 13 126.81  56.82  0.89 
-16 14 14 289.62  60.70  0.97 
-16 14 15 57.57   68.92  0.97 
-16 14 16 174.79  86.82  0.96 
-16 14 17 77.44   357.86 0.90 
-16 16 1  131.53  94.93  0.99 
-16 16 2  17.93   297.87 0.99 
-16 16 3  11.80   113.22 1.00 
-16 16 4  221.14  29.40  0.98 
-16 16 5  39.49   243.40 0.96 
-16 16 6  142.68  201.87 0.38 
-16 16 7  303.45  212.76 0.93 
-16 16 8  65.59   62.81  0.96 
-16 16 9  83.14   88.11  0.96 
-16 16 10 54.06   306.94 0.96 
-16 16 11 127.30  118.37 0.97 
-16 16 12 143.16  41.96  0.97 
-16 16 13 97.26   14.84  0.97 
-16 16 14 42.31   5.54   0.73 
-16 16 15 63.28   162.16 0.74 
-16 16 16 104.59  349.77 0.79 
-16 18 1  41.39   338.32 0.98 
-16 18 2  48.57   175.28 0.98 
-16 18 3  363.79  339.65 0.99 
-16 18 4  34.20   272.93 0.95 
-16 18 5  39.56   324.61 0.96 
-16 18 6  160.44  247.43 0.85 
-16 18 7  48.14   36.27  0.98 
-16 18 8  44.65   288.44 0.97 
-16 18 9  96.75   311.94 0.98 
-16 18 10 49.77   183.98 0.36 
-16 18 11 15.05   14.62  0.17 
-16 18 12 33.44   47.52  0.77 
-16 18 13 44.64   171.34 0.89 
-16 18 14 129.46  149.42 0.94 
-16 18 15 33.43   80.12  0.76 
-16 20 1  214.31  266.08 0.98 
-16 20 2  28.34   283.46 0.88 
-16 20 3  143.87  32.43  0.91 
-16 20 4  489.57  40.93  0.99 
-16 20 5  100.22  215.76 0.98 
-16 20 6  193.25  25.38  0.94 
-16 20 7  32.17   179.57 0.66 
-16 20 8  98.31   170.57 0.87 
-16 20 9  128.04  352.55 0.95 
-16 20 10 82.01   300.62 0.65 
-16 20 11 52.54   258.32 0.46 
-16 20 12 34.61   162.78 0.73 
-16 20 13 65.73   187.91 0.71 
-16 20 14 17.82   230.82 0.72 
-16 22 1  113.62  283.20 0.71 
-16 22 2  16.45   282.95 0.95 
-16 22 3  431.24  62.10  0.98 
-16 22 4  83.64   172.34 0.76 
-16 22 5  75.19   117.04 0.99 
-16 22 6  43.42   107.21 0.97 
-16 22 7  47.98   13.16  0.94 
-16 22 8  27.30   336.48 0.98 
-16 22 9  14.48   208.32 0.88 
-16 22 10 22.03   333.68 0.81 
-16 22 11 179.00  83.32  0.92 
-16 22 12 68.89   91.63  0.97 
-16 22 13 25.68   235.57 0.32 
-16 24 1  73.22   132.04 0.99 
-16 24 2  169.90  151.18 0.98 
-16 24 3  263.85  131.54 0.76 
-16 24 4  95.90   330.88 0.83 
-16 24 5  97.71   94.01  0.96 
-16 24 6  49.60   136.15 0.94 
-16 24 7  17.50   86.17  0.79 
-16 24 8  25.81   22.10  0.95 
-16 24 9  26.81   170.60 0.98 
-16 24 10 40.24   83.95  0.61 
-16 24 11 222.30  94.90  0.87 
-16 24 12 86.80   116.60 0.86 
-16 26 1  259.45  110.26 0.96 
-16 26 2  119.22  136.10 0.93 
-16 26 3  23.83   244.21 0.97 
-16 26 4  35.94   73.36  0.80 
-16 26 5  46.12   176.46 0.55 
-16 26 6  57.10   254.20 0.76 
-16 26 7  116.66  47.08  0.67 
-16 26 8  34.09   161.47 0.85 
-16 26 9  4.24    286.51 0.26 
-16 26 10 78.18   88.06  0.85 
-16 28 1  22.77   64.15  0.14 
-16 28 2  71.68   120.39 0.37 
-16 28 3  60.04   189.17 0.91 
-16 28 4  153.49  264.02 0.98 
-16 28 5  11.38   97.02  0.96 
-16 28 6  71.21   48.09  0.82 
-16 28 7  36.54   243.84 0.96 
-16 28 8  47.39   97.77  0.97 
-16 30 1  20.80   304.73 0.71 
-16 30 2  34.61   358.25 0.95 
-16 30 3  137.71  359.09 0.95 
-16 30 4  33.07   312.34 0.92 
-16 30 5  0.00    0.00   0.00 
-15 1  1  148.78  274.05 0.88 
-15 1  2  32.24   26.47  0.31 
-15 1  3  117.97  275.83 0.97 
-15 1  4  45.15   78.04  0.97 
-15 1  5  307.42  235.67 0.90 
-15 1  6  40.52   11.11  0.98 
-15 1  7  215.84  85.19  0.98 
-15 1  8  109.36  226.85 0.97 
-15 1  9  329.10  245.78 0.99 
-15 1  10 104.24  272.25 0.98 
-15 1  11 226.62  9.58   0.75 
-15 1  12 72.95   153.15 0.95 
-15 1  13 176.61  238.42 0.89 
-15 1  14 71.52   72.46  0.78 
-15 1  15 0.26    273.52 0.62 
-15 1  16 114.21  304.43 0.79 
-15 1  17 136.05  298.19 0.75 
-15 1  18 47.47   330.38 0.40 
-15 1  19 99.65   79.84  0.63 
-15 3  1  174.77  270.94 0.97 
-15 3  2  28.89   226.62 0.98 
-15 3  3  150.18  250.80 0.97 
-15 3  4  264.49  183.70 0.94 
-15 3  5  143.25  227.03 0.97 
-15 3  6  142.02  37.81  0.98 
-15 3  7  132.48  183.38 0.60 
-15 3  8  443.74  67.72  0.92 
-15 3  9  138.99  92.74  0.98 
-15 3  10 62.28   38.29  0.94 
-15 3  11 170.96  196.31 0.99 
-15 3  12 88.59   246.89 0.54 
-15 3  13 156.09  205.90 0.93 
-15 3  14 290.71  101.61 0.93 
-15 3  15 36.07   359.03 0.90 
-15 3  16 98.05   146.40 0.95 
-15 3  17 44.60   78.60  0.56 
-15 3  18 0.40    42.72  0.85 
-15 3  19 6.56    45.44  0.53 
-15 5  1  792.25  239.81 0.81 
-15 5  2  1032.30 187.75 0.71 
-15 5  3  412.51  203.56 0.24 
-15 5  4  396.05  34.32  0.99 
-15 5  5  63.31   14.02  0.95 
-15 5  6  165.85  353.67 0.96 
-15 5  7  340.50  332.57 0.99 
-15 5  8  147.07  267.50 0.99 
-15 5  9  171.99  157.63 0.56 
-15 5  10 16.22   300.78 0.25 
-15 5  11 299.14  274.01 0.99 
-15 5  12 205.90  84.01  0.96 
-15 5  13 6.81    297.17 0.63 
-15 5  14 119.02  85.11  0.97 
-15 5  15 57.20   295.17 0.80 
-15 5  16 57.71   204.05 0.85 
-15 5  17 30.71   210.50 0.90 
-15 5  18 7.47    68.47  0.71 
-15 5  19 131.46  317.65 0.89 
-15 7  1  128.96  80.82  0.93 
-15 7  2  6.22    153.02 0.85 
-15 7  3  242.26  7.49   0.91 
-15 7  4  435.61  114.49 0.98 
-15 7  5  142.24  112.01 0.55 
-15 7  6  129.72  231.36 0.98 
-15 7  7  118.88  234.88 0.96 
-15 7  8  32.15   234.48 0.97 
-15 7  9  95.79   110.00 0.78 
-15 7  10 168.08  4.15   0.93 
-15 7  11 28.94   221.13 0.49 
-15 7  12 33.68   347.54 0.26 
-15 7  13 73.25   331.18 0.98 
-15 7  14 161.81  295.45 0.97 
-15 7  15 87.63   92.43  0.98 
-15 7  16 180.96  97.17  0.97 
-15 7  17 97.57   308.62 0.87 
-15 7  18 90.20   114.82 0.90 
-15 7  19 0.00    0.00   0.00 
-15 9  1  1097.91 217.18 0.45 
-15 9  2  99.54   68.42  0.27 
-15 9  3  993.00  99.64  0.82 
-15 9  4  101.86  219.63 0.96 
-15 9  5  21.04   348.85 0.72 
-15 9  6  137.96  110.65 0.60 
-15 9  7  149.12  24.15  0.97 
-15 9  8  90.38   26.48  0.78 
-15 9  9  40.99   301.81 0.61 
-15 9  10 290.15  314.10 0.84 
-15 9  11 97.41   317.08 0.96 
-15 9  12 231.47  7.29   0.97 
-15 9  13 39.84   339.43 0.95 
-15 9  14 42.53   116.58 0.95 
-15 9  15 79.01   49.93  0.94 
-15 9  16 305.12  245.27 0.92 
-15 9  17 188.05  228.56 0.89 
-15 9  18 197.89  276.90 0.92 
-15 11 1  504.86  35.59  0.98 
-15 11 2  130.86  131.31 0.99 
-15 11 3  220.42  112.70 0.93 
-15 11 4  283.96  345.15 0.93 
-15 11 5  106.67  72.08  0.98 
-15 11 6  117.18  140.35 0.99 
-15 11 7  68.34   201.86 0.94 
-15 11 8  271.75  31.13  0.94 
-15 11 9  112.70  174.15 0.97 
-15 11 10 207.76  202.12 0.37 
-15 11 11 94.74   39.34  0.95 
-15 11 12 253.24  18.48  0.97 
-15 11 13 93.83   278.75 0.96 
-15 11 14 155.62  277.81 0.94 
-15 11 15 170.10  218.19 0.95 
-15 11 16 48.38   121.03 0.71 
-15 11 17 53.29   257.73 0.93 
-15 11 18 1.72    335.93 0.74 
-15 13 1  156.94  304.94 0.51 
-15 13 2  622.01  314.04 0.92 
-15 13 3  168.63  113.15 0.96 
-15 13 4  168.24  69.26  0.56 
-15 13 5  10.81   211.70 0.97 
-15 13 6  435.35  49.72  0.93 
-15 13 7  178.64  145.57 0.92 
-15 13 8  184.77  343.85 0.99 
-15 13 9  126.60  54.52  0.98 
-15 13 10 23.13   141.94 0.88 
-15 13 11 7.86    97.19  0.98 
-15 13 12 93.97   107.37 0.98 
-15 13 13 87.83   180.01 0.83 
-15 13 14 73.84   112.59 0.98 
-15 13 15 154.75  341.50 0.89 
-15 13 16 22.62   146.72 0.90 
-15 13 17 106.54  301.71 0.89 
-15 15 1  205.82  90.47  0.99 
-15 15 2  185.32  176.78 0.97 
-15 15 3  294.31  104.75 0.99 
-15 15 4  162.66  120.89 0.73 
-15 15 5  231.59  210.81 0.99 
-15 15 6  156.92  242.49 0.97 
-15 15 7  202.62  209.94 0.63 
-15 15 8  157.78  304.93 0.91 
-15 15 9  74.52   251.11 0.36 
-15 15 10 20.72   196.94 0.97 
-15 15 11 113.31  287.27 0.91 
-15 15 12 12.69   330.52 0.98 
-15 15 13 9.63    287.03 0.90 
-15 15 14 72.02   352.54 0.97 
-15 15 15 6.25    219.56 0.79 
-15 15 16 60.30   190.83 0.71 
-15 15 17 25.38   30.97  0.75 
-15 17 1  206.18  310.53 0.58 
-15 17 2  100.48  67.28  0.92 
-15 17 3  275.99  90.85  0.99 
-15 17 4  64.03   339.56 0.86 
-15 17 5  316.56  254.73 0.98 
-15 17 6  54.56   198.43 0.85 
-15 17 7  186.52  307.57 0.96 
-15 17 8  145.98  282.40 0.98 
-15 17 9  127.89  301.06 0.98 
-15 17 10 231.31  259.23 0.80 
-15 17 11 102.75  150.15 0.98 
-15 17 12 89.98   67.62  0.97 
-15 17 13 10.41   194.75 0.80 
-15 17 14 44.71   301.71 0.73 
-15 17 15 6.74    178.20 0.96 
-15 17 16 35.70   12.78  0.91 
-15 19 1  65.83   79.54  0.57 
-15 19 2  401.27  101.61 0.99 
-15 19 3  54.88   240.48 0.84 
-15 19 4  16.87   270.48 0.28 
-15 19 5  239.27  247.23 0.96 
-15 19 6  12.60   157.50 0.84 
-15 19 7  49.84   45.50  0.99 
-15 19 8  17.63   333.80 0.73 
-15 19 9  283.45  237.30 0.99 
-15 19 10 57.62   53.01  0.98 
-15 19 11 22.14   186.00 0.23 
-15 19 12 13.45   63.93  0.28 
-15 19 13 215.08  236.91 0.85 
-15 19 14 40.57   233.26 0.73 
-15 19 15 85.92   240.63 0.79 
-15 21 1  39.31   45.19  0.96 
-15 21 2  0.87    81.24  0.98 
-15 21 3  18.90   352.64 0.79 
-15 21 4  40.17   340.17 0.91 
-15 21 5  99.89   325.55 0.98 
-15 21 6  244.68  97.54  0.97 
-15 21 7  125.15  2.19   0.95 
-15 21 8  9.05    225.28 0.60 
-15 21 9  45.74   124.02 0.98 
-15 21 10 128.63  96.93  0.96 
-15 21 11 39.70   105.70 0.61 
-15 21 12 49.22   286.54 0.46 
-15 21 13 146.87  254.35 0.85 
-15 21 14 111.65  185.37 0.70 
-15 23 1  19.23   143.56 0.99 
-15 23 2  17.74   148.81 0.99 
-15 23 3  26.48   92.68  0.99 
-15 23 4  80.16   165.39 0.40 
-15 23 5  85.91   328.79 0.97 
-15 23 6  116.36  306.51 0.38 
-15 23 7  110.69  36.58  0.91 
-15 23 8  154.16  125.74 0.63 
-15 23 9  100.56  66.70  0.95 
-15 23 10 48.42   40.05  0.97 
-15 23 11 89.97   152.86 0.75 
-15 23 12 77.56   254.65 0.93 
-15 23 13 58.23   303.88 0.85 
-15 25 1  182.74  290.44 0.89 
-15 25 2  27.99   126.90 0.58 
-15 25 3  66.08   36.54  0.84 
-15 25 4  122.12  248.43 0.98 
-15 25 5  216.28  44.53  0.98 
-15 25 6  140.03  35.98  0.98 
-15 25 7  161.63  134.65 0.75 
-15 25 8  168.93  74.03  0.87 
-15 25 9  14.16   356.50 0.82 
-15 25 10 2.90    251.71 0.24 
-15 25 11 18.30   286.86 0.94 
-15 25 12 0.00    0.00   0.00 
-15 27 1  33.06   172.67 0.99 
-15 27 2  44.06   208.33 0.99 
-15 27 3  151.96  198.78 0.98 
-15 27 4  142.19  39.15  0.65 
-15 27 5  195.40  92.18  0.97 
-15 27 6  133.67  338.69 0.93 
-15 27 7  5.53    236.61 0.94 
-15 27 8  61.74   176.79 0.98 
-15 27 9  120.79  61.45  0.98 
-15 27 10 90.92   281.83 0.72 
-15 29 1  13.36   343.33 0.18 
-15 29 2  6.17    290.77 0.80 
-15 29 3  9.59    44.79  0.91 
-15 29 4  76.02   304.29 0.41 
-15 29 5  132.11  134.52 0.62 
-15 29 6  169.49  278.83 0.95 
-15 29 7  63.09   43.14  0.77 
-15 31 1  69.33   241.88 0.98 
-15 31 2  54.53   246.23 0.96 
-15 31 3  123.16  237.26 0.95 
-14 0  1  4.99    180.00 0.33 
-14 0  2  190.26  180.00 0.08 
-14 0  3  37.67   0.00   0.75 
-14 0  4  185.26  0.00   1.00 
-14 0  5  291.87  0.00   0.86 
-14 0  6  0.00    0.00   0.00 
-14 0  7  58.82   180.00 0.89 
-14 0  8  76.54   0.00   0.99 
-14 0  9  175.20  180.00 0.14 
-14 0  10 35.19   180.00 0.68 
-14 0  11 232.05  0.00   0.50 
-14 0  12 42.58   0.00   1.00 
-14 0  13 178.23  360.00 0.96 
-14 0  14 199.72  0.00   1.00 
-14 0  15 27.84   0.00   0.16 
-14 0  16 7.06    0.00   0.64 
-14 0  17 0.34    180.00 0.37 
-14 0  18 45.01   180.00 0.87 
-14 0  19 30.35   180.00 0.17 
-14 2  1  163.38  112.82 0.92 
-14 2  2  335.64  88.78  0.85 
-14 2  3  29.17   302.02 0.96 
-14 2  4  278.95  166.40 0.99 
-14 2  5  108.06  359.08 0.97 
-14 2  6  188.61  6.19   0.94 
-14 2  7  59.98   48.07  0.97 
-14 2  8  285.43  28.54  0.97 
-14 2  9  1062.12 344.02 0.99 
-14 2  10 52.53   199.74 0.99 
-14 2  11 0.86    17.07  0.93 
-14 2  12 239.12  202.53 0.96 
-14 2  13 71.68   215.59 0.81 
-14 2  14 52.77   22.84  0.95 
-14 2  15 103.26  160.93 0.96 
-14 2  16 8.44    163.25 0.88 
-14 2  17 98.87   128.76 0.91 
-14 2  18 137.89  226.90 0.86 
-14 2  19 8.79    209.72 0.84 
-14 4  1  16.39   33.51  0.88 
-14 4  2  450.54  179.33 0.63 
-14 4  3  291.00  193.92 0.20 
-14 4  4  57.01   130.25 0.39 
-14 4  5  41.96   174.12 0.92 
-14 4  6  30.74   312.64 0.55 
-14 4  7  2.53    92.05  0.98 
-14 4  8  274.70  43.75  0.99 
-14 4  9  198.50  170.57 0.76 
-14 4  10 170.02  318.63 0.98 
-14 4  11 69.26   346.18 0.99 
-14 4  12 97.09   112.53 0.96 
-14 4  13 183.22  261.50 0.94 
-14 4  14 240.68  103.62 0.68 
-14 4  15 30.10   165.07 0.85 
-14 4  16 121.16  148.10 0.95 
-14 4  17 30.93   98.70  0.70 
-14 4  18 6.80    277.09 0.72 
-14 4  19 16.15   227.16 0.78 
-14 6  1  621.04  20.81  0.50 
-14 6  2  241.05  338.02 0.64 
-14 6  3  730.75  38.21  0.69 
-14 6  4  104.70  121.28 0.51 
-14 6  5  358.32  244.11 0.97 
-14 6  6  42.09   28.94  0.96 
-14 6  7  103.74  86.24  0.98 
-14 6  8  253.62  323.32 0.99 
-14 6  9  36.52   329.13 0.97 
-14 6  10 557.12  122.63 0.92 
-14 6  11 11.17   95.52  0.99 
-14 6  12 53.64   163.06 0.98 
-14 6  13 47.47   110.65 0.77 
-14 6  14 69.40   189.96 0.84 
-14 6  15 267.71  110.58 0.92 
-14 6  16 262.61  80.84  0.83 
-14 6  17 16.01   107.70 0.48 
-14 6  18 1.51    349.90 0.77 
-14 6  19 25.43   221.31 0.48 
-14 8  1  315.29  328.88 0.31 
-14 8  2  95.63   208.36 0.65 
-14 8  3  181.60  259.57 0.20 
-14 8  4  79.63   134.04 0.96 
-14 8  5  134.63  294.46 0.99 
-14 8  6  152.90  218.67 0.94 
-14 8  7  358.99  4.66   0.89 
-14 8  8  111.50  131.64 0.46 
-14 8  9  150.19  268.96 0.28 
-14 8  10 478.06  272.04 0.99 
-14 8  11 18.38   132.96 0.95 
-14 8  12 113.19  302.94 0.95 
-14 8  13 64.86   291.17 0.97 
-14 8  14 38.75   309.87 0.34 
-14 8  15 88.26   113.43 0.98 
-14 8  16 116.91  347.57 0.95 
-14 8  17 134.55  64.71  0.95 
-14 8  18 139.21  220.52 0.85 
-14 8  19 40.39   257.81 0.55 
-14 10 1  312.30  57.61  0.97 
-14 10 2  163.20  70.36  0.55 
-14 10 3  290.77  165.11 0.73 
-14 10 4  584.88  59.43  0.96 
-14 10 5  260.07  359.74 0.98 
-14 10 6  21.24   137.60 0.96 
-14 10 7  198.39  11.14  0.97 
-14 10 8  431.28  182.59 0.76 
-14 10 9  303.53  337.81 0.94 
-14 10 10 34.54   196.02 0.97 
-14 10 11 184.31  209.15 0.97 
-14 10 12 68.64   193.53 0.97 
-14 10 13 106.51  234.83 0.55 
-14 10 14 18.79   120.82 0.69 
-14 10 15 26.21   281.45 0.77 
-14 10 16 35.17   293.08 0.91 
-14 10 17 23.58   257.88 0.63 
-14 10 18 34.27   108.64 0.78 
-14 12 1  444.46  140.84 0.99 
-14 12 2  317.88  313.82 0.97 
-14 12 3  173.30  293.01 0.97 
-14 12 4  147.78  117.26 0.95 
-14 12 5  85.35   290.95 0.93 
-14 12 6  142.46  167.93 0.98 
-14 12 7  74.72   305.07 0.74 
-14 12 8  138.06  182.96 0.82 
-14 12 9  184.42  192.51 0.94 
-14 12 10 153.62  28.81  0.67 
-14 12 11 107.81  252.66 0.68 
-14 12 12 6.69    92.73  0.95 
-14 12 13 56.98   68.48  0.95 
-14 12 14 4.47    0.82   0.18 
-14 12 15 60.65   127.60 0.90 
-14 12 16 190.96  230.15 0.87 
-14 12 17 20.68   157.73 0.32 
-14 12 18 33.19   341.24 0.69 
-14 14 1  355.43  35.49  0.99 
-14 14 2  109.28  198.92 0.96 
-14 14 3  189.68  68.21  0.96 
-14 14 4  137.99  287.93 0.94 
-14 14 5  136.34  29.33  0.98 
-14 14 6  389.08  250.66 0.98 
-14 14 7  250.38  58.46  0.94 
-14 14 8  284.76  22.68  0.97 
-14 14 9  64.72   110.27 0.97 
-14 14 10 181.10  76.27  0.88 
-14 14 11 95.91   322.89 0.83 
-14 14 12 117.71  209.26 0.82 
-14 14 13 131.61  150.76 0.93 
-14 14 14 17.60   285.41 0.99 
-14 14 15 51.58   41.88  0.89 
-14 14 16 161.51  11.58  0.88 
-14 14 17 151.23  159.32 0.93 
-14 16 1  128.47  11.32  0.96 
-14 16 2  104.62  350.27 0.90 
-14 16 3  175.46  328.86 0.91 
-14 16 4  383.05  60.01  0.99 
-14 16 5  163.94  43.40  0.60 
-14 16 6  33.05   249.45 0.95 
-14 16 7  40.15   301.98 0.97 
-14 16 8  2.18    5.90   0.86 
-14 16 9  87.42   98.25  0.18 
-14 16 10 28.45   36.85  0.97 
-14 16 11 217.20  122.02 0.91 
-14 16 12 305.30  349.05 0.91 
-14 16 13 79.61   31.40  0.94 
-14 16 14 50.22   167.42 0.98 
-14 16 15 55.16   136.29 0.93 
-14 16 16 36.85   161.73 0.55 
-14 16 17 34.84   77.65  0.76 
-14 18 1  77.47   275.74 0.95 
-14 18 2  283.37  90.99  0.96 
-14 18 3  17.15   95.46  0.99 
-14 18 4  248.79  74.25  0.99 
-14 18 5  30.96   44.34  0.93 
-14 18 6  56.57   324.96 0.97 
-14 18 7  43.72   188.14 0.98 
-14 18 8  43.35   328.19 0.96 
-14 18 9  123.78  95.03  0.95 
-14 18 10 43.00   80.19  0.94 
-14 18 11 22.05   157.26 0.26 
-14 18 12 107.09  351.34 0.76 
-14 18 13 31.92   336.38 0.50 
-14 18 14 38.24   339.82 0.88 
-14 18 15 8.80    166.72 0.84 
-14 18 16 53.63   338.33 0.32 
-14 20 1  328.30  73.97  0.98 
-14 20 2  7.38    164.87 0.93 
-14 20 3  202.52  61.45  0.48 
-14 20 4  20.92   183.83 0.94 
-14 20 5  109.61  171.01 0.93 
-14 20 6  125.93  51.64  0.97 
-14 20 7  54.55   200.40 0.90 
-14 20 8  123.37  205.69 0.57 
-14 20 9  73.18   66.36  0.89 
-14 20 10 16.34   32.43  0.87 
-14 20 11 48.06   182.41 0.94 
-14 20 12 76.71   346.40 0.97 
-14 20 13 13.98   100.69 0.56 
-14 20 14 2.98    72.42  0.11 
-14 20 15 73.90   307.14 0.95 
-14 22 1  79.86   269.68 0.94 
-14 22 2  128.45  99.67  0.99 
-14 22 3  342.66  102.77 0.97 
-14 22 4  96.58   141.77 0.99 
-14 22 5  76.96   18.06  0.99 
-14 22 6  14.00   44.95  0.98 
-14 22 7  15.55   50.83  0.98 
-14 22 8  23.72   304.70 0.26 
-14 22 9  7.62    126.07 0.87 
-14 22 10 230.39  223.97 0.87 
-14 22 11 29.20   221.19 0.49 
-14 22 12 34.61   283.42 0.60 
-14 22 13 146.10  117.03 0.82 
-14 22 14 64.44   131.00 0.67 
-14 24 1  98.84   94.06  0.34 
-14 24 2  13.76   300.77 0.98 
-14 24 3  42.71   18.80  0.84 
-14 24 4  249.23  141.53 0.94 
-14 24 5  88.64   134.67 0.98 
-14 24 6  91.54   134.86 0.28 
-14 24 7  174.52  188.35 0.98 
-14 24 8  156.22  216.60 0.68 
-14 24 9  82.43   58.53  0.96 
-14 24 10 31.43   17.13  0.98 
-14 24 11 32.59   79.36  0.98 
-14 24 12 30.05   330.09 0.78 
-14 24 13 30.42   285.59 0.76 
-14 26 1  190.33  158.11 0.97 
-14 26 2  0.58    175.96 0.98 
-14 26 3  265.81  175.63 0.97 
-14 26 4  43.66   172.51 0.49 
-14 26 5  58.37   85.80  0.96 
-14 26 6  103.23  122.34 0.92 
-14 26 7  239.86  138.04 0.81 
-14 26 8  173.41  125.69 0.84 
-14 26 9  148.31  63.57  0.84 
-14 26 10 106.10  275.76 0.95 
-14 26 11 93.75   28.99  0.54 
-14 28 1  24.95   224.85 0.88 
-14 28 2  145.72  311.31 0.97 
-14 28 3  28.36   4.35   0.33 
-14 28 4  168.10  303.46 0.73 
-14 28 5  22.99   232.41 0.20 
-14 28 6  17.27   299.38 0.89 
-14 28 7  95.20   57.36  0.92 
-14 28 8  105.85  65.11  0.99 
-14 28 9  51.16   84.11  0.99 
-14 30 1  82.19   214.66 0.94 
-14 30 2  43.82   6.22   0.28 
-14 30 3  84.55   70.36  0.86 
-14 30 4  52.80   123.95 0.37 
-14 30 5  20.40   294.71 0.91 
-14 30 6  170.28  0.72   0.77 
-13 1  1  352.97  68.19  0.39 
-13 1  2  52.89   354.91 0.97 
-13 1  3  182.47  160.86 0.55 
-13 1  4  88.74   298.71 0.87 
-13 1  5  86.54   111.06 0.85 
-13 1  6  297.39  100.26 0.45 
-13 1  7  118.90  199.86 0.95 
-13 1  8  269.36  249.10 0.95 
-13 1  9  175.01  325.02 0.97 
-13 1  10 213.25  154.62 0.99 
-13 1  11 525.89  342.04 0.92 
-13 1  12 89.33   118.39 0.94 
-13 1  13 46.28   78.48  0.96 
-13 1  14 8.79    49.02  0.98 
-13 1  15 112.92  119.03 0.92 
-13 1  16 33.42   62.82  0.78 
-13 1  17 27.00   117.41 0.76 
-13 1  18 59.31   171.21 0.87 
-13 1  19 151.81  213.74 0.82 
-13 3  1  670.56  68.83  0.88 
-13 3  2  45.48   287.38 0.93 
-13 3  3  58.21   162.12 0.50 
-13 3  4  71.47   298.55 0.81 
-13 3  5  79.43   64.42  0.95 
-13 3  6  105.55  165.97 0.52 
-13 3  7  244.65  52.80  0.69 
-13 3  8  56.79   227.20 0.98 
-13 3  9  201.34  315.99 0.95 
-13 3  10 225.21  234.56 0.92 
-13 3  11 77.95   113.89 0.97 
-13 3  12 2.93    252.10 0.96 
-13 3  13 188.24  109.92 0.79 
-13 3  14 62.38   141.79 0.99 
-13 3  15 166.22  181.94 0.92 
-13 3  16 60.90   239.56 0.88 
-13 3  17 49.57   162.44 0.83 
-13 3  18 125.84  259.16 0.55 
-13 3  19 15.61   71.21  0.95 
-13 5  1  881.56  319.92 0.55 
-13 5  2  969.41  294.89 0.38 
-13 5  3  82.85   75.10  0.11 
-13 5  4  54.49   15.22  0.84 
-13 5  5  280.10  316.13 0.96 
-13 5  6  190.05  38.40  0.96 
-13 5  7  23.48   66.42  0.92 
-13 5  8  423.29  92.63  0.86 
-13 5  9  533.43  214.58 0.95 
-13 5  10 326.72  48.02  0.99 
-13 5  11 415.59  349.61 0.99 
-13 5  12 20.59   100.71 1.00 
-13 5  13 109.86  237.35 0.87 
-13 5  14 46.96   180.97 0.69 
-13 5  15 176.61  317.34 0.97 
-13 5  16 21.91   51.18  0.69 
-13 5  17 39.22   359.03 0.87 
-13 5  18 74.12   166.12 0.88 
-13 5  19 5.38    199.93 0.10 
-13 7  1  414.10  61.29  0.15 
-13 7  2  29.53   258.64 0.92 
-13 7  3  379.71  151.14 0.27 
-13 7  4  182.89  121.67 0.97 
-13 7  5  332.23  293.64 0.99 
-13 7  6  148.46  115.41 0.60 
-13 7  7  451.07  130.24 0.99 
-13 7  8  177.03  347.08 0.79 
-13 7  9  141.92  342.90 0.92 
-13 7  10 186.28  301.15 0.98 
-13 7  11 70.70   75.91  0.67 
-13 7  12 41.63   116.86 0.70 
-13 7  13 235.41  252.81 0.85 
-13 7  14 61.62   175.50 0.93 
-13 7  15 106.25  253.05 0.91 
-13 7  16 69.35   84.58  0.82 
-13 7  17 64.02   282.87 0.80 
-13 7  18 71.70   198.15 0.88 
-13 7  19 114.86  152.99 0.87 
-13 9  1  282.88  71.48  0.95 
-13 9  2  664.44  33.92  0.79 
-13 9  3  322.34  34.57  0.93 
-13 9  4  248.27  0.09   0.94 
-13 9  5  250.47  126.62 0.99 
-13 9  6  62.44   161.42 0.98 
-13 9  7  110.56  239.72 0.99 
-13 9  8  130.20  162.92 0.83 
-13 9  9  132.24  307.84 0.36 
-13 9  10 11.33   84.03  0.98 
-13 9  11 162.25  227.24 0.99 
-13 9  12 326.68  204.26 0.94 
-13 9  13 197.19  16.65  0.98 
-13 9  14 13.93   323.79 0.97 
-13 9  15 243.86  145.94 0.93 
-13 9  16 77.52   124.93 0.92 
-13 9  17 54.89   323.73 0.91 
-13 9  18 63.88   282.89 0.42 
-13 9  19 85.66   26.89  0.65 
-13 11 1  44.47   218.29 0.99 
-13 11 2  296.55  200.33 0.93 
-13 11 3  258.81  47.72  0.97 
-13 11 4  315.79  13.13  0.96 
-13 11 5  123.34  173.92 0.86 
-13 11 6  148.22  178.99 0.94 
-13 11 7  301.54  127.61 0.69 
-13 11 8  46.35   71.83  0.89 
-13 11 9  77.27   352.61 0.99 
-13 11 10 71.33   142.70 0.86 
-13 11 11 131.82  331.71 0.93 
-13 11 12 68.87   341.70 0.90 
-13 11 13 122.01  295.97 0.98 
-13 11 14 58.75   221.42 0.97 
-13 11 15 54.28   219.62 0.79 
-13 11 16 9.94    223.70 0.36 
-13 11 17 123.26  114.45 0.87 
-13 11 18 16.42   223.94 0.15 
-13 13 1  48.45   27.20  0.88 
-13 13 2  91.01   132.13 0.99 
-13 13 3  14.41   15.27  0.70 
-13 13 4  379.49  56.01  0.81 
-13 13 5  329.66  135.47 0.93 
-13 13 6  75.91   17.87  0.97 
-13 13 7  3.51    61.19  0.61 
-13 13 8  321.13  280.69 0.99 
-13 13 9  313.22  160.11 0.98 
-13 13 10 242.14  133.77 0.98 
-13 13 11 219.19  342.50 0.64 
-13 13 12 217.04  166.05 0.97 
-13 13 13 69.79   354.46 0.90 
-13 13 14 52.55   254.68 0.53 
-13 13 15 35.16   189.28 0.68 
-13 13 16 7.21    210.16 0.78 
-13 13 17 81.76   81.48  0.89 
-13 13 18 51.49   64.38  0.59 
-13 15 1  108.38  291.58 0.89 
-13 15 2  68.51   295.37 0.98 
-13 15 3  468.92  165.91 0.91 
-13 15 4  171.32  178.87 0.89 
-13 15 5  164.39  7.56   0.95 
-13 15 6  223.11  333.11 0.89 
-13 15 7  69.12   55.47  0.98 
-13 15 8  167.94  294.68 0.99 
-13 15 9  102.38  198.17 0.49 
-13 15 10 205.05  49.72  0.96 
-13 15 11 265.49  99.03  0.98 
-13 15 12 144.37  6.33   0.70 
-13 15 13 69.30   338.39 0.98 
-13 15 14 67.28   320.37 0.90 
-13 15 15 178.19  2.94   0.83 
-13 15 16 180.06  24.29  0.89 
-13 15 17 0.97    300.12 0.15 
-13 17 1  147.74  56.39  0.97 
-13 17 2  20.28   132.21 0.97 
-13 17 3  177.73  333.25 0.99 
-13 17 4  7.30    319.02 0.98 
-13 17 5  129.92  180.28 0.99 
-13 17 6  89.97   2.68   0.91 
-13 17 7  194.21  172.52 0.99 
-13 17 8  10.65   13.71  0.95 
-13 17 9  240.63  26.01  0.69 
-13 17 10 216.38  347.96 0.94 
-13 17 11 5.53    121.97 0.39 
-13 17 12 84.85   281.47 0.96 
-13 17 13 29.48   182.03 0.93 
-13 17 14 76.90   212.13 0.94 
-13 17 15 142.68  67.47  0.82 
-13 17 16 53.34   313.06 0.79 
-13 19 1  213.39  91.09  0.96 
-13 19 2  22.56   28.59  0.96 
-13 19 3  240.27  278.15 0.98 
-13 19 4  162.29  78.07  0.64 
-13 19 5  109.13  175.79 0.91 
-13 19 6  102.61  72.69  0.98 
-13 19 7  307.91  100.47 0.64 
-13 19 8  8.43    191.29 0.97 
-13 19 9  13.50   89.87  0.71 
-13 19 10 96.62   357.00 0.97 
-13 19 11 189.03  156.60 0.99 
-13 19 12 120.88  340.46 0.84 
-13 19 13 0.37    259.45 0.85 
-13 19 14 28.89   24.40  0.94 
-13 19 15 13.11   129.37 0.86 
-13 19 16 43.97   143.47 0.68 
-13 21 1  66.05   46.97  0.76 
-13 21 2  39.92   112.91 0.99 
-13 21 3  62.98   141.77 0.55 
-13 21 4  61.89   277.71 0.85 
-13 21 5  303.42  7.00   0.94 
-13 21 6  493.22  344.93 0.95 
-13 21 7  229.74  323.51 0.68 
-13 21 8  9.16    269.66 0.83 
-13 21 9  26.71   59.80  0.99 
-13 21 10 8.49    96.08  0.93 
-13 21 11 44.45   244.71 0.87 
-13 21 12 80.48   30.96  0.69 
-13 21 13 1.13    328.18 0.30 
-13 21 14 15.42   171.75 0.59 
-13 21 15 136.97  353.75 0.88 
-13 23 1  59.61   177.53 0.94 
-13 23 2  10.88   166.47 0.76 
-13 23 3  86.28   342.78 0.84 
-13 23 4  55.64   185.54 0.99 
-13 23 5  125.77  346.39 0.90 
-13 23 6  6.86    166.32 0.97 
-13 23 7  186.84  42.90  0.93 
-13 23 8  40.74   73.65  0.85 
-13 23 9  87.04   210.69 0.94 
-13 23 10 101.75  130.62 0.98 
-13 23 11 6.97    7.45   0.13 
-13 23 12 21.19   332.78 0.43 
-13 23 13 99.54   289.43 0.66 
-13 23 14 0.00    0.00   0.00 
-13 25 1  39.41   355.32 0.85 
-13 25 2  53.22   180.78 0.98 
-13 25 3  238.42  206.09 0.85 
-13 25 4  43.43   116.57 0.77 
-13 25 5  39.27   316.71 0.94 
-13 25 6  3.22    166.76 0.97 
-13 25 7  132.45  116.11 0.95 
-13 25 8  86.17   327.64 0.70 
-13 25 9  120.52  140.94 0.98 
-13 25 10 177.41  164.41 0.97 
-13 25 11 41.83   239.52 0.54 
-13 25 12 138.27  293.42 0.92 
-13 27 1  24.02   130.25 0.99 
-13 27 2  11.24   92.98  0.98 
-13 27 3  12.28   84.98  0.94 
-13 27 4  89.21   345.64 0.97 
-13 27 5  120.99  359.91 0.98 
-13 27 6  118.26  203.66 0.97 
-13 27 7  66.62   303.11 0.96 
-13 27 8  94.73   252.02 0.97 
-13 27 9  74.12   206.17 0.37 
-13 27 10 10.94   90.90  0.85 
-13 27 11 0.00    0.00   0.00 
-13 29 1  112.38  315.88 0.63 
-13 29 2  135.42  258.98 0.89 
-13 29 3  47.10   217.02 0.98 
-13 29 4  124.88  268.40 0.98 
-13 29 5  57.38   73.19  0.82 
-13 29 6  32.70   262.55 0.74 
-13 29 7  158.22  277.26 0.95 
-13 29 8  71.62   265.85 0.71 
-13 31 1  92.57   236.09 0.56 
-13 31 2  64.88   55.84  0.81 
-13 31 3  87.37   71.02  0.84 
-13 31 4  176.43  116.08 0.93 
-13 31 5  87.93   289.87 0.88 
-12 0  1  315.92  180.00 0.17 
-12 0  2  134.90  180.00 1.00 
-12 0  3  329.55  180.00 1.00 
-12 0  4  596.59  180.00 1.00 
-12 0  5  282.54  0.00   0.90 
-12 0  6  0.00    0.00   0.00 
-12 0  7  169.05  360.00 0.61 
-12 0  8  185.26  180.00 1.00 
-12 0  9  14.39   180.00 0.05 
-12 0  10 244.66  0.00   0.26 
-12 0  11 40.91   0.00   1.00 
-12 0  12 426.32  0.00   1.00 
-12 0  13 323.52  0.00   1.00 
-12 0  14 307.48  360.00 1.00 
-12 0  15 237.85  180.00 1.00 
-12 0  16 84.35   0.00   0.98 
-12 0  17 4.81    0.00   0.30 
-12 0  18 2.51    0.00   0.05 
-12 0  19 258.83  180.00 1.00 
-12 0  20 0.00    0.00   0.00 
-12 2  1  268.44  246.26 0.83 
-12 2  2  129.77  228.43 0.91 
-12 2  3  82.25   89.71  0.86 
-12 2  4  41.62   263.53 0.97 
-12 2  5  45.12   299.87 0.98 
-12 2  6  103.73  149.28 0.96 
-12 2  7  418.63  354.73 0.92 
-12 2  8  161.45  160.82 0.89 
-12 2  9  168.38  158.27 0.97 
-12 2  10 0.85    133.64 0.96 
-12 2  11 85.26   156.17 0.98 
-12 2  12 39.93   334.98 0.99 
-12 2  13 401.06  335.07 0.97 
-12 2  14 166.40  284.60 0.97 
-12 2  15 154.70  115.45 0.91 
-12 2  16 19.95   280.40 0.63 
-12 2  17 38.93   176.67 0.77 
-12 2  18 10.76   210.32 0.74 
-12 2  19 261.33  201.45 0.96 
-12 2  20 0.00    0.00   0.00 
-12 4  1  355.03  49.79  0.32 
-12 4  2  1217.70 184.78 0.53 
-12 4  3  398.08  28.65  0.97 
-12 4  4  11.13   6.94   0.71 
-12 4  5  244.34  121.96 0.91 
-12 4  6  61.27   221.86 0.89 
-12 4  7  262.59  63.14  0.97 
-12 4  8  236.71  23.40  0.99 
-12 4  9  231.24  100.39 0.97 
-12 4  10 33.00   33.94  0.99 
-12 4  11 438.39  294.07 0.77 
-12 4  12 274.78  36.56  0.98 
-12 4  13 282.75  316.25 0.98 
-12 4  14 226.41  181.91 0.97 
-12 4  15 74.93   184.53 0.65 
-12 4  16 18.53   341.66 0.90 
-12 4  17 22.98   22.01  0.44 
-12 4  18 27.69   24.56  0.81 
-12 4  19 7.82    254.26 0.70 
-12 6  1  250.65  340.33 0.94 
-12 6  2  448.47  316.88 0.54 
-12 6  3  471.23  80.71  0.42 
-12 6  4  578.11  241.11 0.97 
-12 6  5  202.56  26.82  0.83 
-12 6  6  71.88   134.15 0.29 
-12 6  7  308.62  221.99 0.98 
-12 6  8  452.82  170.94 0.97 
-12 6  9  325.34  27.08  0.95 
-12 6  10 29.23   104.35 0.98 
-12 6  11 75.28   268.65 0.95 
-12 6  12 86.78   296.44 0.98 
-12 6  13 65.90   163.17 0.43 
-12 6  14 80.42   296.45 0.99 
-12 6  15 35.93   314.44 0.68 
-12 6  16 218.00  290.24 0.93 
-12 6  17 16.04   138.26 0.90 
-12 6  18 94.53   175.53 0.90 
-12 6  19 47.43   326.25 0.77 
-12 8  1  1494.84 24.29  0.74 
-12 8  2  450.03  27.56  0.51 
-12 8  3  34.76   322.51 0.91 
-12 8  4  95.21   216.73 0.93 
-12 8  5  433.72  108.93 0.94 
-12 8  6  89.55   142.88 0.94 
-12 8  7  191.03  202.93 0.98 
-12 8  8  71.36   226.27 0.92 
-12 8  9  76.72   60.80  0.74 
-12 8  10 316.66  356.22 0.97 
-12 8  11 213.16  311.41 0.95 
-12 8  12 5.43    175.01 0.99 
-12 8  13 68.95   91.84  0.44 
-12 8  14 94.51   71.06  0.78 
-12 8  15 38.55   177.63 0.90 
-12 8  16 29.96   170.22 0.88 
-12 8  17 151.10  126.78 0.97 
-12 8  18 23.23   359.70 0.39 
-12 8  19 16.20   333.08 0.51 
-12 10 1  168.11  37.59  0.93 
-12 10 2  127.44  241.98 0.82 
-12 10 3  71.70   262.30 0.94 
-12 10 4  15.77   187.26 0.91 
-12 10 5  113.73  124.35 0.98 
-12 10 6  356.88  293.73 0.65 
-12 10 7  175.46  137.36 0.92 
-12 10 8  133.98  163.81 0.74 
-12 10 9  589.06  225.07 0.99 
-12 10 10 115.39  122.63 0.61 
-12 10 11 3.64    89.50  0.83 
-12 10 12 277.16  188.90 0.98 
-12 10 13 172.13  79.94  0.99 
-12 10 14 103.59  249.37 0.95 
-12 10 15 114.12  211.59 0.87 
-12 10 16 86.35   97.83  0.95 
-12 10 17 49.59   269.45 0.67 
-12 10 18 140.71  334.62 0.88 
-12 10 19 109.19  146.24 0.83 
-12 12 1  484.75  295.10 0.99 
-12 12 2  439.26  322.21 0.99 
-12 12 3  411.99  337.66 0.43 
-12 12 4  175.38  238.94 0.91 
-12 12 5  122.45  261.59 0.90 
-12 12 6  14.48   15.95  0.87 
-12 12 7  50.58   202.82 0.64 
-12 12 8  401.20  308.11 0.91 
-12 12 9  38.04   76.38  0.98 
-12 12 10 740.51  129.84 0.89 
-12 12 11 68.17   69.90  0.72 
-12 12 12 66.59   167.57 0.98 
-12 12 13 30.34   353.65 0.90 
-12 12 14 119.11  358.72 0.80 
-12 12 15 174.91  355.69 0.88 
-12 12 16 68.44   26.63  0.57 
-12 12 17 9.95    208.51 0.95 
-12 12 18 102.90  168.29 0.85 
-12 14 1  33.89   54.83  0.98 
-12 14 2  166.82  190.14 0.91 
-12 14 3  155.63  167.03 0.96 
-12 14 4  12.28   135.05 0.95 
-12 14 5  113.79  320.96 0.95 
-12 14 6  116.00  356.46 0.93 
-12 14 7  203.24  143.96 0.95 
-12 14 8  138.23  338.37 0.98 
-12 14 9  442.43  275.37 0.95 
-12 14 10 59.66   292.62 0.92 
-12 14 11 107.59  57.66  0.82 
-12 14 12 124.20  207.28 0.94 
-12 14 13 57.04   206.27 0.98 
-12 14 14 224.71  323.91 0.83 
-12 14 15 22.18   315.55 0.69 
-12 14 16 188.12  47.98  0.87 
-12 14 17 71.24   290.26 0.90 
-12 14 18 42.58   0.76   0.80 
-12 16 1  154.20  174.50 0.98 
-12 16 2  183.10  92.99  0.90 
-12 16 3  467.72  214.03 0.98 
-12 16 4  193.88  2.34   0.99 
-12 16 5  121.38  31.33  0.58 
-12 16 6  95.00   33.95  0.87 
-12 16 7  207.59  38.30  0.96 
-12 16 8  60.38   16.70  0.94 
-12 16 9  375.32  268.54 0.71 
-12 16 10 160.73  262.37 0.94 
-12 16 11 74.87   129.86 0.95 
-12 16 12 39.45   61.27  0.63 
-12 16 13 60.80   175.47 0.93 
-12 16 14 30.26   1.96   0.84 
-12 16 15 25.50   93.61  0.86 
-12 16 16 69.22   310.94 0.80 
-12 16 17 3.31    199.21 0.63 
-12 18 1  33.55   310.68 0.93 
-12 18 2  180.41  305.51 0.76 
-12 18 3  26.57   47.39  0.89 
-12 18 4  343.66  220.49 0.98 
-12 18 5  55.68   216.90 0.99 
-12 18 6  75.67   171.39 0.98 
-12 18 7  33.62   147.49 0.83 
-12 18 8  164.57  208.31 0.96 
-12 18 9  32.14   220.17 0.96 
-12 18 10 162.62  308.41 0.92 
-12 18 11 90.33   311.82 0.98 
-12 18 12 40.38   193.26 0.89 
-12 18 13 13.45   255.63 0.72 
-12 18 14 50.41   137.19 0.98 
-12 18 15 38.63   304.79 0.82 
-12 18 16 4.16    296.12 0.84 
-12 20 1  125.36  90.52  0.95 
-12 20 2  36.03   322.57 0.97 
-12 20 3  167.50  342.81 0.96 
-12 20 4  90.82   112.37 0.85 
-12 20 5  160.32  245.38 0.85 
-12 20 6  99.01   99.95  0.84 
-12 20 7  4.87    243.50 0.95 
-12 20 8  238.99  22.35  0.89 
-12 20 9  59.88   324.35 0.84 
-12 20 10 218.69  315.13 0.98 
-12 20 11 2.13    179.96 0.78 
-12 20 12 1.04    174.85 0.95 
-12 20 13 34.94   163.18 0.98 
-12 20 14 74.74   139.92 0.86 
-12 20 15 8.37    138.10 0.74 
-12 22 1  17.65   205.86 0.96 
-12 22 2  268.62  199.14 0.96 
-12 22 3  146.03  329.75 0.95 
-12 22 4  95.80   145.42 0.98 
-12 22 5  17.20   350.47 0.13 
-12 22 6  237.81  176.05 0.99 
-12 22 7  190.17  124.97 0.98 
-12 22 8  159.69  156.11 0.97 
-12 22 9  56.28   85.29  0.95 
-12 22 10 154.85  313.71 0.96 
-12 22 11 10.19   151.57 0.68 
-12 22 12 22.43   204.81 0.49 
-12 22 13 20.03   11.84  0.34 
-12 22 14 85.49   228.92 0.59 
-12 24 1  42.18   346.86 0.78 
-12 24 2  29.08   259.35 0.39 
-12 24 3  55.77   122.47 0.91 
-12 24 4  37.39   186.51 0.64 
-12 24 5  177.06  96.63  0.91 
-12 24 6  142.94  58.16  0.87 
-12 24 7  134.62  95.74  0.63 
-12 24 8  15.80   22.29  0.37 
-12 24 9  22.69   271.27 0.25 
-12 24 10 45.97   331.11 0.96 
-12 24 11 36.08   68.79  0.73 
-12 24 12 159.50  39.71  0.98 
-12 24 13 124.02  330.45 0.75 
-12 26 1  151.17  251.26 0.99 
-12 26 2  142.15  259.43 0.98 
-12 26 3  92.88   136.52 0.83 
-12 26 4  2.43    122.31 0.93 
-12 26 5  144.17  127.34 0.98 
-12 26 6  118.05  12.79  0.96 
-12 26 7  110.30  164.68 0.96 
-12 26 8  16.31   126.82 0.84 
-12 26 9  50.31   312.02 0.89 
-12 26 10 151.52  43.96  0.76 
-12 26 11 140.95  32.05  0.85 
-12 26 12 43.83   340.72 0.71 
-12 28 1  58.15   227.81 0.79 
-12 28 2  171.21  342.58 0.96 
-12 28 3  65.33   217.59 0.89 
-12 28 4  68.30   142.19 0.91 
-12 28 5  183.50  5.62   0.98 
-12 28 6  99.82   340.89 0.76 
-12 28 7  111.00  156.54 0.91 
-12 28 8  61.62   315.25 0.93 
-12 28 9  87.28   79.40  0.95 
-12 28 10 40.42   52.10  0.44 
-12 30 1  49.86   54.31  0.36 
-12 30 2  115.63  294.94 0.87 
-12 30 3  30.17   173.12 0.89 
-12 30 4  181.24  221.84 0.98 
-12 30 5  0.46    117.83 0.92 
-12 30 6  113.71  297.65 0.89 
-12 30 7  30.10   337.48 0.31 
-12 32 1  45.47   7.01   0.90 
-12 32 2  56.74   63.27  0.36 
-12 32 3  26.92   161.40 0.19 
-11 1  1  213.68  122.17 0.94 
-11 1  2  72.99   44.70  0.10 
-11 1  3  114.78  327.11 0.29 
-11 1  4  315.43  357.26 0.77 
-11 1  5  7.17    172.99 0.94 
-11 1  6  83.38   69.43  0.66 
-11 1  7  475.98  231.60 0.94 
-11 1  8  339.40  290.26 0.94 
-11 1  9  192.77  342.45 0.97 
-11 1  10 103.94  335.15 0.93 
-11 1  11 116.14  347.55 0.94 
-11 1  12 66.96   126.80 0.98 
-11 1  13 354.97  290.70 0.90 
-11 1  14 209.74  4.93   0.54 
-11 1  15 114.32  145.73 0.99 
-11 1  16 65.79   259.35 0.96 
-11 1  17 8.47    196.38 0.18 
-11 1  18 86.70   15.53  0.87 
-11 1  19 41.55   140.12 0.96 
-11 1  20 57.00   335.12 0.32 
-11 3  1  429.64  67.46  0.41 
-11 3  2  152.00  350.18 0.78 
-11 3  3  660.72  270.87 0.96 
-11 3  4  66.12   123.04 0.98 
-11 3  5  24.39   324.30 0.94 
-11 3  6  243.33  164.28 0.96 
-11 3  7  94.32   79.53  0.90 
-11 3  8  57.54   53.22  0.80 
-11 3  9  5.91    266.18 0.95 
-11 3  10 211.02  324.08 0.99 
-11 3  11 519.45  249.85 0.98 
-11 3  12 182.63  140.14 0.50 
-11 3  13 95.41   226.41 0.53 
-11 3  14 96.37   167.62 0.95 
-11 3  15 7.66    341.67 0.83 
-11 3  16 104.02  137.69 0.73 
-11 3  17 30.37   171.28 0.84 
-11 3  18 46.51   144.93 0.75 
-11 3  19 61.61   109.34 0.85 
-11 3  20 60.63   26.16  0.59 
-11 5  1  0.00    0.00   0.00 
-11 5  2  0.00    0.00   0.00 
-11 5  3  331.28  163.12 0.58 
-11 5  4  217.78  204.15 0.53 
-11 5  5  32.47   278.75 0.93 
-11 5  6  35.85   126.43 0.95 
-11 5  7  351.29  189.32 0.95 
-11 5  8  43.29   222.55 0.86 
-11 5  9  121.89  259.27 0.99 
-11 5  10 278.30  88.55  0.95 
-11 5  11 470.47  311.67 0.91 
-11 5  12 95.61   322.71 0.98 
-11 5  13 40.13   272.37 0.96 
-11 5  14 137.64  194.57 0.93 
-11 5  15 65.58   310.95 0.98 
-11 5  16 24.50   7.61   0.78 
-11 5  17 37.59   223.24 0.82 
-11 5  18 4.35    7.82   0.84 
-11 5  19 116.56  21.02  0.45 
-11 7  1  315.99  231.57 0.20 
-11 7  2  600.99  273.59 0.35 
-11 7  3  358.24  256.04 0.96 
-11 7  4  471.78  203.72 0.98 
-11 7  5  470.28  23.91  0.80 
-11 7  6  182.83  305.32 0.34 
-11 7  7  214.42  190.19 0.93 
-11 7  8  218.89  221.36 0.97 
-11 7  9  342.75  239.88 0.98 
-11 7  10 325.94  22.54  0.98 
-11 7  11 253.44  152.77 0.99 
-11 7  12 52.11   316.41 0.99 
-11 7  13 121.37  104.25 0.59 
-11 7  14 65.76   120.83 0.99 
-11 7  15 101.20  269.29 0.67 
-11 7  16 230.01  13.20  0.99 
-11 7  17 87.92   89.29  0.98 
-11 7  18 33.62   62.01  0.81 
-11 7  19 101.72  328.91 0.82 
-11 9  1  212.56  179.60 0.97 
-11 9  2  217.82  41.96  0.91 
-11 9  3  33.42   216.61 0.97 
-11 9  4  129.19  23.96  0.92 
-11 9  5  235.15  49.65  0.96 
-11 9  6  337.94  109.69 0.99 
-11 9  7  225.45  44.86  0.97 
-11 9  8  426.19  229.78 0.95 
-11 9  9  78.10   131.92 0.59 
-11 9  10 24.54   161.13 0.98 
-11 9  11 486.21  297.36 0.96 
-11 9  12 0.33    191.82 0.94 
-11 9  13 339.86  8.33   0.87 
-11 9  14 273.42  66.16  0.89 
-11 9  15 28.07   254.07 0.95 
-11 9  16 327.69  30.43  0.94 
-11 9  17 68.61   80.44  0.91 
-11 9  18 50.30   225.61 0.34 
-11 9  19 10.62   256.51 0.69 
-11 11 1  25.95   7.28   0.58 
-11 11 2  393.56  45.65  0.78 
-11 11 3  109.66  248.93 0.97 
-11 11 4  254.64  218.84 0.42 
-11 11 5  61.55   302.07 0.98 
-11 11 6  60.54   195.13 0.60 
-11 11 7  41.56   310.09 0.73 
-11 11 8  65.22   232.63 0.87 
-11 11 9  23.27   288.94 0.87 
-11 11 10 31.27   70.57  0.97 
-11 11 11 168.86  119.35 0.99 
-11 11 12 128.44  56.93  0.94 
-11 11 13 137.58  253.92 0.95 
-11 11 14 12.99   112.20 0.72 
-11 11 15 126.51  44.61  0.77 
-11 11 16 67.03   19.08  0.91 
-11 11 17 43.79   299.32 0.77 
-11 11 18 41.27   225.68 0.77 
-11 11 19 0.00    0.00   0.00 
-11 13 1  243.47  343.34 0.97 
-11 13 2  22.59   346.54 0.95 
-11 13 3  34.56   298.94 0.98 
-11 13 4  211.88  191.40 0.28 
-11 13 5  32.62   199.98 0.98 
-11 13 6  0.00    0.00   0.00 
-11 13 7  180.64  31.38  0.98 
-11 13 8  114.86  166.88 0.95 
-11 13 9  144.43  356.13 0.97 
-11 13 10 35.25   148.05 0.58 
-11 13 11 9.49    263.43 0.14 
-11 13 12 14.23   14.39  0.31 
-11 13 13 118.96  52.56  0.63 
-11 13 14 22.57   93.84  0.90 
-11 13 15 14.33   12.69  0.19 
-11 13 16 82.17   306.86 0.96 
-11 13 17 167.15  292.54 0.94 
-11 13 18 54.62   79.98  0.79 
-11 15 1  393.34  2.79   0.96 
-11 15 2  387.57  285.10 0.98 
-11 15 3  175.10  182.97 0.95 
-11 15 4  0.00    0.00   0.00 
-11 15 5  487.28  35.29  0.95 
-11 15 6  269.20  289.23 0.63 
-11 15 7  233.90  3.56   0.89 
-11 15 8  246.35  273.37 0.98 
-11 15 9  278.95  297.99 1.00 
-11 15 10 162.05  24.55  0.96 
-11 15 11 61.87   171.84 0.79 
-11 15 12 77.56   340.78 0.50 
-11 15 13 195.50  326.24 0.90 
-11 15 14 14.05   231.55 0.62 
-11 15 15 108.23  168.99 0.88 
-11 15 16 16.82   253.02 0.65 
-11 15 17 29.82   160.57 0.80 
-11 15 18 0.00    0.00   0.00 
-11 17 1  41.25   189.12 0.69 
-11 17 2  293.20  278.73 0.99 
-11 17 3  50.05   164.26 0.99 
-11 17 4  35.85   244.47 0.82 
-11 17 5  218.54  224.07 0.98 
-11 17 6  94.71   228.44 0.97 
-11 17 7  27.46   335.75 0.93 
-11 17 8  34.52   355.83 0.95 
-11 17 9  95.69   198.88 0.93 
-11 17 10 153.25  47.71  0.87 
-11 17 11 83.36   81.32  0.97 
-11 17 12 74.63   280.38 0.57 
-11 17 13 102.45  224.96 0.92 
-11 17 14 21.29   165.92 0.45 
-11 17 15 202.82  112.36 0.96 
-11 17 16 14.16   297.03 0.43 
-11 17 17 130.03  354.18 0.83 
-11 19 1  135.46  8.19   0.98 
-11 19 2  6.08    136.80 0.94 
-11 19 3  281.27  313.41 0.98 
-11 19 4  298.47  252.39 0.98 
-11 19 5  108.08  320.66 0.98 
-11 19 6  58.24   250.75 0.95 
-11 19 7  145.04  107.61 0.67 
-11 19 8  67.99   5.35   0.98 
-11 19 9  122.25  116.62 0.91 
-11 19 10 51.46   147.39 0.96 
-11 19 11 128.94  97.28  0.73 
-11 19 12 3.74    129.82 0.91 
-11 19 13 85.58   200.39 0.67 
-11 19 14 87.18   317.35 0.94 
-11 19 15 5.54    339.59 0.90 
-11 19 16 13.30   269.61 0.89 
-11 21 1  250.36  313.56 0.85 
-11 21 2  44.88   294.43 0.87 
-11 21 3  23.50   326.05 0.72 
-11 21 4  191.83  327.10 0.95 
-11 21 5  82.24   195.50 0.97 
-11 21 6  49.23   121.52 0.43 
-11 21 7  119.50  147.51 0.86 
-11 21 8  20.03   47.23  0.94 
-11 21 9  27.83   123.97 0.98 
-11 21 10 67.58   282.39 0.99 
-11 21 11 44.09   258.84 0.95 
-11 21 12 76.74   251.26 0.98 
-11 21 13 84.82   160.31 0.94 
-11 21 14 22.61   137.78 0.84 
-11 21 15 3.00    321.10 0.52 
-11 23 1  458.13  248.14 0.95 
-11 23 2  6.22    85.10  0.97 
-11 23 3  12.06   59.35  0.98 
-11 23 4  22.77   70.75  0.62 
-11 23 5  78.92   20.38  0.93 
-11 23 6  160.02  228.80 0.80 
-11 23 7  62.42   149.52 0.88 
-11 23 8  178.24  14.88  0.79 
-11 23 9  71.85   199.71 0.95 
-11 23 10 10.36   273.90 0.76 
-11 23 11 136.25  297.27 0.79 
-11 23 12 34.23   192.70 0.98 
-11 23 13 89.17   139.15 0.67 
-11 23 14 4.95    233.30 0.25 
-11 25 1  76.07   102.42 0.94 
-11 25 2  60.35   105.02 0.97 
-11 25 3  18.64   84.29  0.70 
-11 25 4  129.57  175.62 0.98 
-11 25 5  4.41    193.64 0.97 
-11 25 6  214.51  63.38  0.84 
-11 25 7  104.60  199.29 0.94 
-11 25 8  62.84   6.96   0.96 
-11 25 9  118.56  337.49 0.65 
-11 25 10 22.44   165.68 0.96 
-11 25 11 184.23  44.81  0.81 
-11 25 12 38.84   90.09  0.20 
-11 25 13 45.78   204.36 0.75 
-11 27 1  12.74   181.51 0.25 
-11 27 2  14.13   2.38   0.98 
-11 27 3  73.06   175.83 0.98 
-11 27 4  251.58  168.40 0.99 
-11 27 5  118.36  123.12 0.99 
-11 27 6  48.35   358.10 0.96 
-11 27 7  80.74   210.20 0.97 
-11 27 8  1.63    89.87  0.90 
-11 27 9  54.29   260.55 0.79 
-11 27 10 81.26   329.70 0.95 
-11 27 11 66.54   109.41 0.41 
-11 29 1  47.24   281.02 0.90 
-11 29 2  41.04   20.12  0.96 
-11 29 3  89.10   73.05  0.80 
-11 29 4  81.28   245.37 0.97 
-11 29 5  58.03   104.75 0.95 
-11 29 6  50.92   261.26 0.75 
-11 29 7  69.47   70.73  0.95 
-11 29 8  23.63   103.44 0.19 
-11 29 9  12.56   264.12 0.39 
-11 31 1  3.93    87.47  0.98 
-11 31 2  131.55  262.35 0.92 
-11 31 3  37.56   88.43  0.98 
-11 31 4  32.41   181.32 0.77 
-11 31 5  153.10  183.60 0.95 
-11 31 6  90.07   177.51 0.66 
-10 0  1  571.09  0.00   1.00 
-10 0  2  969.36  0.00   1.00 
-10 0  3  31.59   180.00 0.26 
-10 0  4  453.58  360.00 0.80 
-10 0  5  82.87   360.00 1.00 
-10 0  6  361.38  0.00   0.74 
-10 0  7  57.99   360.00 0.98 
-10 0  8  75.52   0.00   0.85 
-10 0  9  290.20  360.00 0.50 
-10 0  10 354.93  180.00 1.00 
-10 0  11 439.57  0.00   0.98 
-10 0  12 0.00    0.00   0.00 
-10 0  13 597.12  360.00 0.99 
-10 0  14 9.23    0.00   1.00 
-10 0  15 145.15  180.00 0.81 
-10 0  16 22.90   360.00 0.56 
-10 0  17 17.60   0.00   0.85 
-10 0  18 51.33   0.00   0.29 
-10 0  19 46.63   0.00   0.67 
-10 0  20 37.15   180.00 0.82 
-10 2  1  355.98  274.80 0.98 
-10 2  2  212.93  351.53 0.94 
-10 2  3  393.13  307.16 0.92 
-10 2  4  387.76  291.84 0.67 
-10 2  5  121.99  234.35 0.88 
-10 2  6  181.21  296.72 0.93 
-10 2  7  180.72  61.01  0.84 
-10 2  8  31.74   326.08 0.91 
-10 2  9  365.26  252.20 0.55 
-10 2  10 372.11  247.69 0.98 
-10 2  11 159.66  18.70  0.98 
-10 2  12 94.57   95.03  0.72 
-10 2  13 123.08  93.11  0.99 
-10 2  14 22.86   351.29 0.62 
-10 2  15 280.86  97.86  0.92 
-10 2  16 168.38  106.68 0.98 
-10 2  17 124.96  203.36 0.83 
-10 2  18 38.85   92.81  0.71 
-10 2  19 149.53  116.54 0.79 
-10 2  20 31.22   151.23 0.21 
-10 4  1  1613.79 356.18 0.24 
-10 4  2  1220.09 296.89 0.38 
-10 4  3  237.04  255.31 0.96 
-10 4  4  329.27  229.62 0.92 
-10 4  5  225.47  279.73 0.95 
-10 4  6  568.52  271.59 0.98 
-10 4  7  68.32   251.74 0.97 
-10 4  8  49.06   188.51 0.88 
-10 4  9  75.93   115.65 0.88 
-10 4  10 149.02  159.83 0.98 
-10 4  11 228.03  314.29 1.00 
-10 4  12 136.34  336.22 0.99 
-10 4  13 124.93  349.51 0.81 
-10 4  14 412.29  182.30 0.94 
-10 4  15 67.23   27.80  0.64 
-10 4  16 67.61   39.80  0.43 
-10 4  17 190.66  46.23  0.93 
-10 4  18 9.09    305.91 0.71 
-10 4  19 45.82   296.46 0.71 
-10 4  20 89.20   118.25 0.70 
-10 6  1  322.72  221.90 0.15 
-10 6  2  305.60  133.59 0.22 
-10 6  3  99.60   305.19 0.46 
-10 6  4  196.48  217.43 0.76 
-10 6  5  52.10   242.65 0.98 
-10 6  6  89.25   66.62  0.07 
-10 6  7  80.09   111.87 0.61 
-10 6  8  45.23   318.88 0.75 
-10 6  9  247.36  162.03 0.89 
-10 6  10 111.71  2.95   0.98 
-10 6  11 37.97   73.91  0.97 
-10 6  12 39.53   135.93 0.95 
-10 6  13 72.74   271.11 0.99 
-10 6  14 138.30  88.29  0.96 
-10 6  15 315.00  341.15 0.98 
-10 6  16 7.60    50.25  0.55 
-10 6  17 102.39  32.55  0.99 
-10 6  18 33.04   204.76 0.85 
-10 6  19 2.52    226.78 0.79 
-10 8  1  27.13   209.68 0.96 
-10 8  2  278.74  329.89 0.96 
-10 8  3  229.17  190.73 0.99 
-10 8  4  8.75    159.96 0.18 
-10 8  5  203.70  104.12 0.96 
-10 8  6  118.89  285.86 0.99 
-10 8  7  342.21  348.33 0.98 
-10 8  8  145.86  336.72 0.96 
-10 8  9  366.05  52.26  0.98 
-10 8  10 400.19  183.81 0.97 
-10 8  11 41.79   6.22   0.99 
-10 8  12 258.49  213.11 0.78 
-10 8  13 105.26  343.51 0.90 
-10 8  14 84.68   356.28 0.64 
-10 8  15 30.45   19.77  0.83 
-10 8  16 12.03   1.59   0.98 
-10 8  17 103.54  288.01 0.96 
-10 8  18 0.40    204.82 0.91 
-10 8  19 149.10  36.65  0.85 
-10 10 1  202.40  322.24 0.53 
-10 10 2  366.78  270.91 0.53 
-10 10 3  195.30  56.27  0.95 
-10 10 4  290.52  20.79  0.97 
-10 10 5  69.77   282.63 0.96 
-10 10 6  303.69  54.31  0.43 
-10 10 7  57.68   311.31 0.99 
-10 10 8  42.44   328.16 0.99 
-10 10 9  448.76  34.54  0.98 
-10 10 10 205.80  340.31 0.97 
-10 10 11 45.23   227.70 0.35 
-10 10 12 209.46  300.58 0.97 
-10 10 13 416.91  220.28 0.88 
-10 10 14 89.36   93.58  0.98 
-10 10 15 279.48  50.33  0.88 
-10 10 16 131.27  58.72  0.87 
-10 10 17 63.07   339.66 0.56 
-10 10 18 141.82  30.94  0.60 
-10 10 19 284.48  333.26 0.94 
-10 12 1  347.96  110.45 0.89 
-10 12 2  138.22  266.62 0.81 
-10 12 3  94.94   239.58 0.70 
-10 12 4  28.33   119.94 0.52 
-10 12 5  95.96   224.57 0.97 
-10 12 6  444.17  40.32  0.97 
-10 12 7  215.92  295.65 0.93 
-10 12 8  2.15    223.09 0.82 
-10 12 9  252.54  229.02 0.92 
-10 12 10 165.09  347.34 0.90 
-10 12 11 63.81   270.01 0.96 
-10 12 12 197.23  104.69 0.44 
-10 12 13 124.50  22.34  0.94 
-10 12 14 69.91   291.35 0.99 
-10 12 15 86.07   163.38 0.50 
-10 12 16 151.04  129.00 0.98 
-10 12 17 13.16   217.63 0.77 
-10 12 18 64.30   53.91  0.84 
-10 14 1  137.40  338.14 0.97 
-10 14 2  162.57  177.89 0.99 
-10 14 3  49.16   353.68 0.95 
-10 14 4  72.66   232.42 0.97 
-10 14 5  138.10  1.95   0.95 
-10 14 6  17.51   16.68  0.96 
-10 14 7  195.30  62.60  0.92 
-10 14 8  217.04  316.76 0.98 
-10 14 9  266.02  317.07 0.95 
-10 14 10 18.07   214.82 0.99 
-10 14 11 26.15   229.41 0.88 
-10 14 12 4.47    282.13 0.97 
-10 14 13 90.62   257.44 0.69 
-10 14 14 149.99  175.57 0.87 
-10 14 15 83.73   119.04 0.82 
-10 14 16 74.03   54.92  0.79 
-10 14 17 84.85   28.11  0.59 
-10 14 18 33.77   349.25 0.86 
-10 16 1  686.05  348.95 0.94 
-10 16 2  435.95  311.90 0.94 
-10 16 3  207.93  69.63  0.99 
-10 16 4  168.35  231.88 0.96 
-10 16 5  162.09  114.53 0.97 
-10 16 6  43.81   214.61 0.97 
-10 16 7  194.24  348.85 0.98 
-10 16 8  0.68    95.79  0.98 
-10 16 9  63.43   75.53  0.17 
-10 16 10 198.12  77.52  0.96 
-10 16 11 172.70  321.88 0.96 
-10 16 12 112.98  327.25 0.95 
-10 16 13 115.29  92.68  0.92 
-10 16 14 14.50   255.68 0.93 
-10 16 15 25.39   298.27 0.91 
-10 16 16 16.40   95.14  0.48 
-10 16 17 15.10   226.55 0.77 
-10 18 1  459.23  135.10 0.85 
-10 18 2  432.29  294.38 0.86 
-10 18 3  74.76   4.59   0.96 
-10 18 4  44.52   63.91  0.93 
-10 18 5  56.74   271.86 0.99 
-10 18 6  337.66  203.00 0.97 
-10 18 7  159.56  242.06 0.78 
-10 18 8  179.65  228.69 0.95 
-10 18 9  49.84   205.25 0.71 
-10 18 10 131.59  117.28 0.96 
-10 18 11 465.53  140.74 0.95 
-10 18 12 110.87  174.87 0.79 
-10 18 13 112.10  110.11 0.71 
-10 18 14 38.58   283.39 0.97 
-10 18 15 4.17    105.99 0.99 
-10 18 16 12.65   260.16 0.84 
-10 18 17 57.93   56.46  0.56 
-10 20 1  118.49  5.87   0.99 
-10 20 2  256.25  227.03 0.98 
-10 20 3  106.38  277.30 0.98 
-10 20 4  118.06  196.29 0.48 
-10 20 5  58.26   6.95   0.82 
-10 20 6  108.44  17.12  0.34 
-10 20 7  225.23  120.37 0.92 
-10 20 8  266.44  242.45 0.94 
-10 20 9  90.15   300.32 0.99 
-10 20 10 108.18  356.37 0.90 
-10 20 11 283.00  93.06  0.95 
-10 20 12 27.14   73.33  0.87 
-10 20 13 19.04   72.73  0.80 
-10 20 14 68.61   341.22 0.99 
-10 20 15 24.77   158.64 0.28 
-10 20 16 88.81   315.08 0.93 
-10 22 1  65.17   110.32 0.80 
-10 22 2  184.02  256.86 0.95 
-10 22 3  26.42   56.06  0.91 
-10 22 4  13.31   305.27 0.18 
-10 22 5  39.72   93.71  0.99 
-10 22 6  124.43  43.03  0.98 
-10 22 7  298.16  13.55  0.60 
-10 22 8  197.16  326.64 0.93 
-10 22 9  141.99  263.16 0.97 
-10 22 10 54.55   257.48 0.96 
-10 22 11 58.61   268.46 0.94 
-10 22 12 154.04  321.96 0.97 
-10 22 13 70.37   247.09 0.96 
-10 22 14 4.63    7.59   0.66 
-10 22 15 6.95    43.95  0.32 
-10 24 1  269.80  116.80 0.70 
-10 24 2  15.53   354.35 0.32 
-10 24 3  76.16   243.50 0.52 
-10 24 4  54.40   42.68  0.93 
-10 24 5  49.95   101.39 0.95 
-10 24 6  60.21   268.67 0.98 
-10 24 7  54.44   231.16 0.28 
-10 24 8  15.44   4.74   0.98 
-10 24 9  120.04  274.21 0.97 
-10 24 10 20.82   151.46 0.56 
-10 24 11 116.76  210.66 0.91 
-10 24 12 14.69   247.30 0.82 
-10 24 13 93.69   178.52 0.98 
-10 24 14 70.67   101.57 0.76 
-10 26 1  63.52   24.52  0.93 
-10 26 2  109.10  180.73 0.97 
-10 26 3  66.53   92.30  0.97 
-10 26 4  100.89  56.30  0.89 
-10 26 5  65.66   174.39 0.95 
-10 26 6  77.43   87.19  0.98 
-10 26 7  1.68    136.33 0.94 
-10 26 8  49.11   335.67 0.98 
-10 26 9  6.89    50.62  0.78 
-10 26 10 81.32   89.28  0.94 
-10 26 11 19.11   308.89 0.34 
-10 26 12 9.34    193.52 0.98 
-10 28 1  61.95   142.94 0.94 
-10 28 2  33.43   127.79 0.22 
-10 28 3  76.15   121.75 0.92 
-10 28 4  102.55  194.89 0.97 
-10 28 5  52.37   106.09 0.97 
-10 28 6  89.62   122.30 0.63 
-10 28 7  57.15   97.21  0.91 
-10 28 8  183.88  349.33 0.68 
-10 28 9  1.35    276.48 0.86 
-10 28 10 106.49  84.11  0.81 
-10 30 1  144.71  212.97 0.98 
-10 30 2  43.27   341.27 0.74 
-10 30 3  24.50   286.00 0.97 
-10 30 4  56.75   343.52 0.97 
-10 30 5  10.68   129.51 0.94 
-10 30 6  52.11   207.18 0.73 
-10 30 7  130.39  2.52   0.79 
-10 30 8  51.67   89.97  0.79 
-10 32 1  1.05    333.77 0.74 
-10 32 2  67.46   206.65 0.79 
-10 32 3  0.01    192.94 0.20 
-10 32 4  76.36   76.77  0.99 
-10 32 5  54.84   249.27 0.93 
-9  1  1  57.37   302.57 0.57 
-9  1  2  496.05  24.78  0.79 
-9  1  3  65.88   329.85 0.95 
-9  1  4  417.86  228.34 0.84 
-9  1  5  49.71   311.30 0.98 
-9  1  6  160.60  278.12 0.22 
-9  1  7  26.66   332.34 0.93 
-9  1  8  363.91  136.83 0.51 
-9  1  9  123.12  5.83   0.95 
-9  1  10 141.77  191.06 0.80 
-9  1  11 263.17  182.25 0.51 
-9  1  12 172.06  179.16 0.84 
-9  1  13 114.22  179.15 0.99 
-9  1  14 4.28    58.07  0.99 
-9  1  15 3.40    308.52 0.29 
-9  1  16 98.24   328.91 0.97 
-9  1  17 16.50   16.12  0.87 
-9  1  18 18.82   348.84 0.74 
-9  1  19 43.33   329.97 0.40 
-9  1  20 60.03   299.15 0.43 
-9  3  1  373.31  234.91 0.12 
-9  3  2  2302.61 239.29 0.41 
-9  3  3  351.61  52.85  0.96 
-9  3  4  154.66  23.49  0.95 
-9  3  5  65.57   216.95 0.96 
-9  3  6  456.77  80.18  0.97 
-9  3  7  104.17  143.98 0.80 
-9  3  8  16.42   339.40 0.96 
-9  3  9  189.30  126.79 0.99 
-9  3  10 235.90  123.53 0.96 
-9  3  11 225.22  27.55  0.98 
-9  3  12 218.82  24.84  0.92 
-9  3  13 84.65   352.85 0.99 
-9  3  14 32.90   216.37 0.96 
-9  3  15 333.92  152.81 0.92 
-9  3  16 18.70   191.48 0.95 
-9  3  17 100.66  181.08 0.89 
-9  3  18 12.19   114.23 0.76 
-9  3  19 99.17   82.35  0.86 
-9  3  20 2.41    186.24 0.73 
-9  5  1  297.74  340.11 0.96 
-9  5  2  299.95  177.21 0.12 
-9  5  3  307.08  243.51 0.43 
-9  5  4  48.20   320.99 0.87 
-9  5  5  107.96  351.59 0.95 
-9  5  6  107.16  33.30  0.93 
-9  5  7  139.21  163.76 0.90 
-9  5  8  415.60  190.13 0.97 
-9  5  9  191.57  292.16 0.49 
-9  5  10 349.37  275.38 0.99 
-9  5  11 233.90  142.90 0.99 
-9  5  12 133.67  87.33  0.97 
-9  5  13 93.77   222.44 0.97 
-9  5  14 95.51   297.48 0.92 
-9  5  15 98.92   199.68 0.70 
-9  5  16 116.58  162.08 0.89 
-9  5  17 239.09  24.21  0.77 
-9  5  18 95.15   205.73 0.85 
-9  5  19 167.96  79.13  0.66 
-9  5  20 63.63   116.94 0.46 
-9  7  1  599.08  4.24   0.97 
-9  7  2  339.56  253.84 0.69 
-9  7  3  12.83   170.72 0.85 
-9  7  4  232.87  69.06  0.96 
-9  7  5  122.86  325.77 0.42 
-9  7  6  135.98  119.18 0.97 
-9  7  7  402.62  11.22  0.64 
-9  7  8  188.30  183.75 0.59 
-9  7  9  418.67  279.06 0.99 
-9  7  10 247.01  279.77 0.99 
-9  7  11 433.54  185.97 0.97 
-9  7  12 60.58   336.36 0.75 
-9  7  13 231.94  87.18  0.90 
-9  7  14 26.57   249.85 0.95 
-9  7  15 74.81   291.18 0.91 
-9  7  16 164.60  38.22  0.93 
-9  7  17 188.98  11.87  0.93 
-9  7  18 80.87   148.60 0.81 
-9  7  19 170.10  320.40 0.93 
-9  9  1  441.33  14.98  0.98 
-9  9  2  126.89  21.28  0.48 
-9  9  3  245.87  358.01 0.94 
-9  9  4  441.67  311.49 0.95 
-9  9  5  128.59  231.03 0.95 
-9  9  6  229.93  250.55 0.99 
-9  9  7  259.11  215.27 0.98 
-9  9  8  138.95  172.88 0.25 
-9  9  9  214.24  336.24 0.90 
-9  9  10 41.15   77.92  0.99 
-9  9  11 346.44  186.11 0.94 
-9  9  12 68.05   32.51  0.83 
-9  9  13 75.38   348.22 0.96 
-9  9  14 225.37  291.68 0.96 
-9  9  15 120.45  288.54 0.97 
-9  9  16 46.93   74.53  0.89 
-9  9  17 83.35   34.69  0.97 
-9  9  18 117.29  209.05 0.86 
-9  9  19 35.72   7.02   0.44 
-9  11 1  201.52  239.81 0.46 
-9  11 2  2.57    65.19  0.91 
-9  11 3  45.79   159.83 0.97 
-9  11 4  247.85  256.35 0.56 
-9  11 5  176.08  21.61  0.95 
-9  11 6  60.55   152.83 0.98 
-9  11 7  54.33   70.93  0.93 
-9  11 8  144.00  316.00 0.79 
-9  11 9  382.14  216.32 0.96 
-9  11 10 116.95  174.63 0.74 
-9  11 11 197.49  57.16  0.96 
-9  11 12 28.02   284.60 0.85 
-9  11 13 5.49    107.71 0.17 
-9  11 14 123.03  263.01 0.94 
-9  11 15 107.94  146.51 0.86 
-9  11 16 39.50   111.76 0.80 
-9  11 17 82.39   157.05 0.85 
-9  11 18 24.98   170.61 0.84 
-9  11 19 106.05  186.74 0.89 
-9  13 1  35.09   239.77 0.97 
-9  13 2  374.97  244.33 0.95 
-9  13 3  73.42   89.34  0.92 
-9  13 4  232.48  139.59 0.99 
-9  13 5  193.22  331.13 0.94 
-9  13 6  106.26  294.79 0.96 
-9  13 7  117.26  29.35  0.95 
-9  13 8  19.18   167.15 0.93 
-9  13 9  44.56   336.22 0.96 
-9  13 10 128.18  171.70 0.97 
-9  13 11 197.61  36.77  0.95 
-9  13 12 18.31   146.91 0.40 
-9  13 13 121.64  172.92 0.88 
-9  13 14 17.12   155.58 0.40 
-9  13 15 117.08  316.44 0.89 
-9  13 16 67.24   294.66 0.85 
-9  13 17 119.14  96.18  0.95 
-9  13 18 54.05   260.62 0.88 
-9  15 1  209.01  312.25 0.93 
-9  15 2  76.77   158.91 0.40 
-9  15 3  280.57  340.20 0.70 
-9  15 4  216.50  135.47 0.97 
-9  15 5  216.72  317.84 0.98 
-9  15 6  2.97    202.06 0.95 
-9  15 7  334.53  150.35 0.95 
-9  15 8  111.35  264.97 0.91 
-9  15 9  66.58   69.05  0.99 
-9  15 10 39.32   358.67 0.93 
-9  15 11 267.68  268.80 0.79 
-9  15 12 293.71  285.22 0.97 
-9  15 13 127.72  18.69  0.69 
-9  15 14 68.25   237.73 0.96 
-9  15 15 57.91   195.11 0.69 
-9  15 16 15.89   269.08 0.45 
-9  15 17 18.45   272.25 0.71 
-9  15 18 50.33   308.78 0.84 
-9  17 1  232.19  248.48 0.92 
-9  17 2  409.76  82.09  0.97 
-9  17 3  188.74  48.26  0.98 
-9  17 4  89.12   311.63 0.97 
-9  17 5  423.45  50.80  0.98 
-9  17 6  20.74   289.05 0.98 
-9  17 7  309.02  330.47 0.99 
-9  17 8  7.30    246.59 0.94 
-9  17 9  187.67  46.95  0.94 
-9  17 10 190.67  297.94 0.96 
-9  17 11 111.38  76.57  0.84 
-9  17 12 99.75   119.85 0.56 
-9  17 13 192.99  161.12 0.96 
-9  17 14 32.37   61.36  0.98 
-9  17 15 103.68  31.51  0.81 
-9  17 16 84.14   140.84 0.86 
-9  17 17 24.12   76.87  0.94 
-9  19 1  130.04  121.82 0.88 
-9  19 2  34.88   28.36  0.97 
-9  19 3  67.48   232.54 0.96 
-9  19 4  206.70  243.63 0.98 
-9  19 5  48.29   58.90  0.99 
-9  19 6  201.31  175.40 0.97 
-9  19 7  161.87  170.47 0.92 
-9  19 8  74.53   119.72 0.95 
-9  19 9  56.10   292.53 0.93 
-9  19 10 239.64  294.31 0.95 
-9  19 11 93.52   282.28 0.81 
-9  19 12 81.28   145.35 0.75 
-9  19 13 73.07   308.33 0.84 
-9  19 14 5.18    359.48 0.92 
-9  19 15 19.12   199.42 0.90 
-9  19 16 8.14    280.24 0.38 
-9  21 1  61.41   221.97 0.94 
-9  21 2  51.67   161.72 0.90 
-9  21 3  198.06  150.21 0.94 
-9  21 4  160.22  323.52 0.97 
-9  21 5  99.33   290.48 0.64 
-9  21 6  53.01   110.52 0.93 
-9  21 7  291.32  130.02 0.62 
-9  21 8  96.30   175.28 0.96 
-9  21 9  221.53  358.88 0.97 
-9  21 10 125.87  346.06 0.95 
-9  21 11 146.73  155.27 0.97 
-9  21 12 15.06   304.49 0.95 
-9  21 13 58.67   276.74 0.94 
-9  21 14 12.36   213.75 0.88 
-9  21 15 30.96   7.29   0.68 
-9  23 1  50.47   84.06  0.05 
-9  23 2  151.55  298.79 0.96 
-9  23 3  118.78  268.52 0.97 
-9  23 4  122.85  218.96 0.80 
-9  23 5  99.75   247.73 0.70 
-9  23 6  173.40  270.25 0.97 
-9  23 7  11.90   309.45 0.92 
-9  23 8  23.28   294.69 0.97 
-9  23 9  80.16   177.66 0.73 
-9  23 10 64.44   139.78 0.75 
-9  23 11 22.02   63.02  0.89 
-9  23 12 84.64   182.21 0.87 
-9  23 13 15.43   31.50  0.54 
-9  23 14 33.39   215.06 0.97 
-9  25 1  38.11   290.82 0.97 
-9  25 2  0.66    301.16 0.98 
-9  25 3  55.85   217.36 0.99 
-9  25 4  147.51  128.22 0.96 
-9  25 5  47.83   212.19 0.89 
-9  25 6  97.01   290.90 0.58 
-9  25 7  95.40   232.31 0.92 
-9  25 8  141.42  158.04 0.96 
-9  25 9  47.03   273.91 0.92 
-9  25 10 63.20   53.69  0.53 
-9  25 11 11.64   274.01 0.95 
-9  25 12 16.97   143.33 0.51 
-9  25 13 25.19   311.23 0.72 
-9  27 1  89.20   296.95 0.96 
-9  27 2  63.02   13.43  0.97 
-9  27 3  105.90  11.51  0.99 
-9  27 4  94.44   212.37 0.99 
-9  27 5  7.32    283.03 0.96 
-9  27 6  22.33   257.96 0.92 
-9  27 7  75.81   2.61   0.95 
-9  27 8  42.84   149.52 0.94 
-9  27 9  106.20  103.86 0.97 
-9  27 10 70.36   178.37 0.98 
-9  27 11 1.16    89.65  0.83 
-9  27 12 61.55   221.96 0.66 
-9  29 1  60.01   116.19 0.92 
-9  29 2  1.44    221.57 0.44 
-9  29 3  102.77  100.73 0.97 
-9  29 4  53.07   228.80 0.98 
-9  29 5  15.22   28.01  0.96 
-9  29 6  58.44   117.31 0.85 
-9  29 7  45.64   81.03  0.97 
-9  29 8  43.02   320.62 0.87 
-9  29 9  87.34   3.84   0.98 
-9  29 10 114.37  194.12 0.71 
-9  31 1  49.35   310.77 0.94 
-9  31 2  13.38   276.43 0.08 
-9  31 3  25.16   291.59 0.97 
-9  31 4  22.03   251.98 0.99 
-9  31 5  28.04   188.33 0.96 
-9  31 6  32.24   274.04 0.78 
-9  31 7  22.83   83.17  0.81 
-9  33 1  50.38   252.53 0.96 
-9  33 2  104.85  313.50 0.88 
-8  0  1  359.84  0.00   1.00 
-8  0  2  445.22  0.00   1.00 
-8  0  3  204.86  0.00   0.24 
-8  0  4  289.74  0.00   1.00 
-8  0  5  99.95   180.00 0.04 
-8  0  6  159.57  180.00 1.00 
-8  0  7  131.83  180.00 0.77 
-8  0  8  200.20  180.00 1.00 
-8  0  9  130.45  0.00   0.35 
-8  0  10 181.05  0.00   1.00 
-8  0  11 192.87  180.00 1.00 
-8  0  12 0.00    0.00   0.00 
-8  0  13 78.36   180.00 1.00 
-8  0  14 150.90  180.00 0.80 
-8  0  15 454.60  180.00 0.99 
-8  0  16 117.51  180.00 1.00 
-8  0  17 192.78  0.00   1.00 
-8  0  18 35.89   180.00 0.85 
-8  0  19 84.54   0.00   0.91 
-8  0  20 23.78   0.00   0.12 
-8  2  1  1409.91 23.88  0.22 
-8  2  2  514.08  157.34 0.85 
-8  2  3  220.46  170.19 0.98 
-8  2  4  172.75  325.34 0.98 
-8  2  5  10.24   142.94 0.96 
-8  2  6  251.08  348.67 0.94 
-8  2  7  133.42  165.87 0.75 
-8  2  8  344.72  125.75 0.68 
-8  2  9  390.87  63.53  0.87 
-8  2  10 96.53   214.46 0.99 
-8  2  11 235.64  219.52 0.99 
-8  2  12 243.51  9.40   0.97 
-8  2  13 186.68  26.19  0.98 
-8  2  14 112.98  156.66 0.57 
-8  2  15 14.68   245.32 0.34 
-8  2  16 127.14  26.57  0.80 
-8  2  17 62.19   113.95 0.60 
-8  2  18 208.77  351.88 0.90 
-8  2  19 42.84   179.58 0.61 
-8  2  20 92.98   294.38 0.57 
-8  4  1  285.58  21.29  0.98 
-8  4  2  644.77  212.33 0.86 
-8  4  3  17.88   104.72 0.60 
-8  4  4  87.89   53.76  0.79 
-8  4  5  113.42  96.76  0.85 
-8  4  6  46.32   122.65 0.82 
-8  4  7  233.41  327.31 0.86 
-8  4  8  386.97  132.25 0.79 
-8  4  9  36.35   96.64  0.47 
-8  4  10 124.49  89.12  0.99 
-8  4  11 106.69  206.32 0.52 
-8  4  12 673.21  148.19 0.90 
-8  4  13 118.07  282.50 0.98 
-8  4  14 191.56  302.66 0.99 
-8  4  15 134.10  355.70 0.97 
-8  4  16 17.87   73.09  0.98 
-8  4  17 179.95  240.28 0.97 
-8  4  18 35.32   82.89  0.91 
-8  4  19 154.79  195.37 0.78 
-8  4  20 89.87   259.43 0.65 
-8  6  1  1129.39 192.26 0.22 
-8  6  2  1235.13 140.45 0.50 
-8  6  3  130.88  277.17 0.94 
-8  6  4  330.23  240.65 0.96 
-8  6  5  80.30   72.71  0.90 
-8  6  6  89.50   262.23 0.80 
-8  6  7  117.43  267.81 0.92 
-8  6  8  18.81   322.53 0.98 
-8  6  9  287.18  129.82 0.99 
-8  6  10 54.00   11.34  0.92 
-8  6  11 58.55   169.46 0.96 
-8  6  12 147.40  205.75 0.95 
-8  6  13 177.65  28.77  0.96 
-8  6  14 262.36  94.22  0.77 
-8  6  15 8.70    338.75 0.98 
-8  6  16 105.24  329.41 0.97 
-8  6  17 81.54   7.90   0.94 
-8  6  18 50.09   289.21 0.24 
-8  6  19 105.57  292.49 0.95 
-8  6  20 93.44   248.82 0.56 
-8  8  1  5.54    103.65 0.96 
-8  8  2  22.34   332.01 0.99 
-8  8  3  72.53   327.14 0.95 
-8  8  4  254.99  273.54 0.34 
-8  8  5  62.28   141.20 0.66 
-8  8  6  83.54   325.92 0.85 
-8  8  7  489.98  9.80   0.99 
-8  8  8  179.00  27.18  0.94 
-8  8  9  189.16  278.01 0.71 
-8  8  10 262.93  56.00  0.95 
-8  8  11 276.39  110.49 0.99 
-8  8  12 454.13  244.55 0.99 
-8  8  13 32.41   56.15  0.73 
-8  8  14 119.44  211.49 0.95 
-8  8  15 174.83  170.91 0.95 
-8  8  16 115.40  32.24  0.96 
-8  8  17 203.76  113.77 0.89 
-8  8  18 63.81   116.22 0.91 
-8  8  19 65.08   5.66   0.64 
-8  10 1  101.97  326.22 0.97 
-8  10 2  420.56  120.66 0.95 
-8  10 3  245.89  5.60   0.86 
-8  10 4  582.33  4.64   0.98 
-8  10 5  190.95  321.39 0.76 
-8  10 6  39.32   155.21 0.90 
-8  10 7  217.32  86.40  0.97 
-8  10 8  349.22  279.30 0.93 
-8  10 9  83.80   252.39 0.93 
-8  10 10 243.78  133.19 0.97 
-8  10 11 133.57  23.47  0.97 
-8  10 12 322.21  300.08 0.97 
-8  10 13 171.44  198.40 0.76 
-8  10 14 348.16  347.84 0.93 
-8  10 15 49.27   349.69 0.97 
-8  10 16 68.89   224.05 0.74 
-8  10 17 66.59   72.16  0.75 
-8  10 18 68.35   201.60 0.65 
-8  10 19 55.09   207.44 0.72 
-8  12 1  144.37  5.20   0.69 
-8  12 2  243.68  160.67 0.98 
-8  12 3  130.28  335.68 0.82 
-8  12 4  25.56   170.70 0.94 
-8  12 5  677.52  163.06 0.68 
-8  12 6  136.42  344.00 0.90 
-8  12 7  273.38  134.29 0.61 
-8  12 8  258.53  303.13 0.99 
-8  12 9  166.69  224.30 0.43 
-8  12 10 239.70  115.82 0.99 
-8  12 11 80.07   234.69 0.94 
-8  12 12 73.86   0.26   0.94 
-8  12 13 113.49  229.00 0.77 
-8  12 14 35.61   122.28 0.52 
-8  12 15 120.97  274.62 0.90 
-8  12 16 14.41   28.97  0.87 
-8  12 17 133.31  108.59 0.84 
-8  12 18 21.08   211.79 0.45 
-8  12 19 50.93   6.86   0.61 
-8  14 1  199.81  82.10  0.74 
-8  14 2  191.31  340.72 0.91 
-8  14 3  253.23  88.93  0.95 
-8  14 4  150.86  308.32 0.93 
-8  14 5  223.17  176.27 0.98 
-8  14 6  83.67   142.65 0.61 
-8  14 7  5.47    233.48 0.97 
-8  14 8  31.50   192.05 0.99 
-8  14 9  519.69  22.64  0.98 
-8  14 10 48.25   289.37 0.98 
-8  14 11 149.45  100.85 0.50 
-8  14 12 141.87  253.21 0.70 
-8  14 13 57.70   233.77 0.95 
-8  14 14 63.52   135.45 0.87 
-8  14 15 168.10  116.44 0.94 
-8  14 16 75.46   252.37 0.81 
-8  14 17 79.11   219.43 0.56 
-8  14 18 7.72    49.78  0.79 
-8  16 1  312.80  12.53  0.47 
-8  16 2  205.91  177.23 0.98 
-8  16 3  371.07  82.89  0.93 
-8  16 4  69.67   353.49 0.98 
-8  16 5  80.41   60.65  0.97 
-8  16 6  29.81   220.55 0.97 
-8  16 7  564.11  233.36 0.98 
-8  16 8  104.01  106.64 0.97 
-8  16 9  125.78  351.93 0.91 
-8  16 10 163.63  76.93  0.91 
-8  16 11 55.48   251.07 0.74 
-8  16 12 208.86  248.73 0.63 
-8  16 13 129.50  92.39  0.80 
-8  16 14 45.87   50.14  0.77 
-8  16 15 316.98  137.42 0.94 
-8  16 16 54.37   117.73 0.66 
-8  16 17 22.50   312.81 0.62 
-8  16 18 169.48  31.68  0.92 
-8  18 1  253.10  30.47  0.93 
-8  18 2  492.25  330.24 0.94 
-8  18 3  51.02   180.83 0.86 
-8  18 4  133.10  221.61 0.88 
-8  18 5  111.96  208.56 0.97 
-8  18 6  184.74  97.79  0.98 
-8  18 7  210.80  242.56 0.98 
-8  18 8  59.91   48.84  0.88 
-8  18 9  166.98  219.81 0.96 
-8  18 10 58.01   6.58   0.97 
-8  18 11 202.95  169.26 0.96 
-8  18 12 55.95   131.16 0.88 
-8  18 13 47.37   271.91 0.98 
-8  18 14 26.55   283.63 0.95 
-8  18 15 77.04   134.16 0.85 
-8  18 16 5.89    315.26 0.97 
-8  18 17 71.85   100.04 0.89 
-8  20 1  76.17   148.70 0.83 
-8  20 2  556.43  335.64 0.92 
-8  20 3  3.30    354.53 0.97 
-8  20 4  138.56  309.67 0.95 
-8  20 5  152.40  253.29 0.96 
-8  20 6  74.05   202.63 0.96 
-8  20 7  164.36  81.24  0.96 
-8  20 8  20.04   113.47 0.98 
-8  20 9  141.29  59.42  0.97 
-8  20 10 85.62   30.48  0.96 
-8  20 11 67.99   17.84  0.92 
-8  20 12 56.91   107.02 0.67 
-8  20 13 60.48   57.57  0.94 
-8  20 14 12.94   238.77 0.79 
-8  20 15 16.02   253.68 0.62 
-8  20 16 50.95   71.20  0.82 
-8  22 1  434.73  138.78 0.83 
-8  22 2  44.08   224.58 0.97 
-8  22 3  248.96  221.60 0.99 
-8  22 4  214.57  316.44 0.97 
-8  22 5  65.69   351.88 0.93 
-8  22 6  179.68  180.01 0.67 
-8  22 7  164.81  26.30  0.96 
-8  22 8  228.48  356.37 0.94 
-8  22 9  42.41   74.81  0.86 
-8  22 10 171.05  247.29 0.93 
-8  22 11 50.73   60.74  0.90 
-8  22 12 72.66   170.90 0.64 
-8  22 13 156.04  109.29 0.96 
-8  22 14 66.57   76.78  0.79 
-8  22 15 5.47    35.39  0.76 
-8  24 1  30.65   85.33  0.96 
-8  24 2  2.98    0.92   0.75 
-8  24 3  114.59  252.06 0.99 
-8  24 4  71.38   93.74  0.95 
-8  24 5  210.22  73.84  0.84 
-8  24 6  151.71  283.70 0.86 
-8  24 7  86.84   202.63 0.98 
-8  24 8  62.40   342.90 0.87 
-8  24 9  18.85   136.17 0.45 
-8  24 10 19.25   353.88 0.92 
-8  24 11 79.47   179.72 0.95 
-8  24 12 14.64   255.54 0.81 
-8  24 13 40.54   357.27 0.46 
-8  24 14 34.99   33.34  0.66 
-8  26 1  274.22  175.98 0.98 
-8  26 2  128.07  269.13 0.97 
-8  26 3  471.84  44.37  0.95 
-8  26 4  21.97   75.27  0.91 
-8  26 5  35.52   338.91 0.83 
-8  26 6  42.59   289.25 0.99 
-8  26 7  32.47   356.17 0.22 
-8  26 8  94.28   230.56 0.45 
-8  26 9  95.57   163.32 0.61 
-8  26 10 85.77   256.80 0.95 
-8  26 11 70.68   169.69 0.99 
-8  26 12 75.99   90.57  0.78 
-8  26 13 20.66   75.10  0.70 
-8  28 1  96.57   287.24 0.98 
-8  28 2  94.85   208.54 0.98 
-8  28 3  74.13   88.22  0.90 
-8  28 4  76.82   135.96 0.98 
-8  28 5  22.23   250.74 0.95 
-8  28 6  60.28   174.22 0.97 
-8  28 7  128.63  125.46 0.97 
-8  28 8  132.22  253.30 0.96 
-8  28 9  75.40   64.02  0.86 
-8  28 10 115.10  1.20   0.95 
-8  28 11 20.19   172.40 0.85 
-8  30 1  54.02   299.10 0.39 
-8  30 2  25.04   263.13 0.84 
-8  30 3  104.35  258.94 0.92 
-8  30 4  103.09  161.67 0.89 
-8  30 5  106.66  63.49  0.98 
-8  30 6  23.90   82.13  0.56 
-8  30 7  12.30   307.64 0.63 
-8  30 8  86.28   32.91  0.94 
-8  30 9  38.38   88.83  0.97 
-8  32 1  68.13   109.69 0.95 
-8  32 2  6.48    195.19 0.99 
-8  32 3  60.38   62.24  0.39 
-8  32 4  79.78   264.05 0.87 
-8  32 5  21.82   213.54 0.97 
-8  32 6  14.71   29.78  0.10 
-7  1  1  1399.47 154.93 0.25 
-7  1  2  352.38  104.51 0.98 
-7  1  3  304.65  113.18 0.97 
-7  1  4  268.22  346.79 0.98 
-7  1  5  438.44  18.31  0.80 
-7  1  6  123.61  132.55 0.93 
-7  1  7  284.52  232.54 0.97 
-7  1  8  241.88  155.66 0.95 
-7  1  9  627.14  172.73 0.96 
-7  1  10 250.91  11.56  0.62 
-7  1  11 212.76  100.99 0.99 
-7  1  12 0.00    0.00   0.00 
-7  1  13 42.52   356.85 0.97 
-7  1  14 159.81  66.45  0.97 
-7  1  15 33.91   85.52  0.92 
-7  1  16 146.00  178.26 0.95 
-7  1  17 30.58   46.47  0.97 
-7  1  18 36.71   258.33 0.93 
-7  1  19 11.23   241.53 0.71 
-7  1  20 110.21  251.26 0.84 
-7  3  1  281.19  238.48 0.98 
-7  3  2  928.00  133.69 0.19 
-7  3  3  95.73   78.68  0.08 
-7  3  4  112.20  348.36 0.80 
-7  3  5  575.75  149.15 0.26 
-7  3  6  152.89  144.92 0.82 
-7  3  7  215.95  40.69  0.97 
-7  3  8  27.15   3.64   0.29 
-7  3  9  193.67  124.14 0.94 
-7  3  10 262.33  352.72 0.40 
-7  3  11 174.81  336.18 0.96 
-7  3  12 24.38   13.09  0.91 
-7  3  13 91.75   124.21 0.98 
-7  3  14 15.46   191.22 0.91 
-7  3  15 267.67  67.89  0.98 
-7  3  16 197.28  34.15  0.93 
-7  3  17 72.38   293.33 0.88 
-7  3  18 123.05  321.28 0.90 
-7  3  19 90.66   296.09 0.88 
-7  3  20 6.69    325.59 0.08 
-7  5  1  689.02  90.85  0.39 
-7  5  2  390.38  343.00 0.25 
-7  5  3  269.48  276.41 0.80 
-7  5  4  610.96  257.30 0.36 
-7  5  5  63.32   232.16 0.91 
-7  5  6  133.94  306.84 0.96 
-7  5  7  112.86  226.29 0.95 
-7  5  8  164.42  282.01 0.96 
-7  5  9  34.50   147.33 0.98 
-7  5  10 137.40  107.82 0.98 
-7  5  11 184.02  277.12 0.83 
-7  5  12 173.64  139.33 0.95 
-7  5  13 277.14  305.54 0.92 
-7  5  14 3.22    282.23 0.67 
-7  5  15 18.96   52.15  0.80 
-7  5  16 190.14  336.21 0.94 
-7  5  17 7.49    163.47 0.61 
-7  5  18 5.11    64.84  0.86 
-7  5  19 32.97   283.48 0.77 
-7  5  20 22.32   264.33 0.19 
-7  7  1  169.80  269.06 0.91 
-7  7  2  281.96  80.44  0.60 
-7  7  3  53.83   136.88 0.98 
-7  7  4  179.16  159.95 0.31 
-7  7  5  263.18  174.40 0.93 
-7  7  6  212.58  138.68 0.96 
-7  7  7  264.08  50.72  0.50 
-7  7  8  135.38  131.64 0.91 
-7  7  9  650.54  129.06 0.99 
-7  7  10 111.19  77.00  0.98 
-7  7  11 113.65  61.98  0.51 
-7  7  12 270.39  172.11 0.97 
-7  7  13 47.25   109.62 0.96 
-7  7  14 69.98   208.41 0.95 
-7  7  15 304.92  177.97 0.94 
-7  7  16 84.33   37.27  0.90 
-7  7  17 45.55   320.41 0.73 
-7  7  18 3.76    153.99 0.89 
-7  7  19 33.26   114.40 0.84 
-7  7  20 85.54   154.44 0.69 
-7  9  1  26.34   248.63 0.95 
-7  9  2  347.59  163.85 0.99 
-7  9  3  169.07  96.53  0.94 
-7  9  4  127.73  118.92 0.97 
-7  9  5  109.72  119.91 0.98 
-7  9  6  92.28   226.50 0.95 
-7  9  7  75.84   107.51 0.71 
-7  9  8  244.75  79.19  0.99 
-7  9  9  63.61   135.27 0.97 
-7  9  10 248.41  109.90 0.58 
-7  9  11 148.80  184.51 0.99 
-7  9  12 45.35   299.22 0.46 
-7  9  13 212.28  183.90 0.96 
-7  9  14 66.62   177.00 0.95 
-7  9  15 91.19   49.95  0.62 
-7  9  16 136.05  105.26 0.91 
-7  9  17 35.38   276.47 0.75 
-7  9  18 20.27   275.65 0.80 
-7  9  19 10.80   244.08 0.59 
-7  11 1  138.83  319.89 0.84 
-7  11 2  252.41  144.98 0.92 
-7  11 3  181.43  217.38 0.21 
-7  11 4  107.32  332.81 0.86 
-7  11 5  59.71   144.04 0.37 
-7  11 6  359.25  161.66 0.99 
-7  11 7  164.96  185.54 0.96 
-7  11 8  50.91   237.61 0.75 
-7  11 9  3.46    310.69 0.88 
-7  11 10 83.86   328.98 0.99 
-7  11 11 220.71  82.90  0.99 
-7  11 12 134.34  138.67 0.81 
-7  11 13 497.77  126.53 0.99 
-7  11 14 65.17   167.56 0.94 
-7  11 15 42.14   126.51 0.64 
-7  11 16 64.91   206.07 0.86 
-7  11 17 49.23   280.48 0.81 
-7  11 18 10.94   25.55  0.80 
-7  11 19 87.05   230.92 0.55 
-7  13 1  118.96  290.78 0.12 
-7  13 2  152.18  116.47 0.91 
-7  13 3  181.92  164.15 0.95 
-7  13 4  85.03   85.19  0.91 
-7  13 5  180.17  121.87 0.98 
-7  13 6  545.36  296.22 0.97 
-7  13 7  324.52  209.09 0.90 
-7  13 8  38.07   146.07 0.80 
-7  13 9  317.86  31.19  0.97 
-7  13 10 252.87  208.21 0.93 
-7  13 11 97.97   341.99 0.88 
-7  13 12 10.71   45.49  0.88 
-7  13 13 36.51   20.86  0.75 
-7  13 14 57.00   309.78 0.61 
-7  13 15 77.85   180.41 0.93 
-7  13 16 81.88   115.37 0.93 
-7  13 17 41.29   340.91 0.96 
-7  13 18 182.04  60.20  0.88 
-7  13 19 0.00    0.00   0.00 
-7  15 1  108.74  296.23 0.98 
-7  15 2  80.45   94.20  0.98 
-7  15 3  318.16  298.05 0.93 
-7  15 4  261.32  285.55 0.98 
-7  15 5  186.48  316.25 0.98 
-7  15 6  292.12  348.84 0.98 
-7  15 7  383.41  314.51 0.96 
-7  15 8  103.34  212.49 0.98 
-7  15 9  119.43  59.39  0.99 
-7  15 10 53.34   331.41 0.99 
-7  15 11 91.22   168.83 0.87 
-7  15 12 217.81  235.82 0.76 
-7  15 13 0.36    232.69 0.71 
-7  15 14 90.38   276.15 0.79 
-7  15 15 26.06   306.20 0.93 
-7  15 16 155.98  137.97 0.94 
-7  15 17 18.06   223.40 0.79 
-7  15 18 8.43    196.09 0.88 
-7  17 1  114.19  110.01 0.99 
-7  17 2  117.30  25.89  0.96 
-7  17 3  35.24   248.05 0.97 
-7  17 4  130.13  81.79  0.78 
-7  17 5  305.69  255.36 0.95 
-7  17 6  207.36  208.72 0.61 
-7  17 7  372.72  231.79 0.99 
-7  17 8  229.25  289.91 0.55 
-7  17 9  10.30   302.59 0.99 
-7  17 10 15.31   229.91 0.86 
-7  17 11 141.48  305.93 0.95 
-7  17 12 15.42   321.72 0.89 
-7  17 13 90.75   272.50 0.82 
-7  17 14 124.71  42.33  0.77 
-7  17 15 26.46   122.70 0.96 
-7  17 16 39.34   9.59   0.44 
-7  17 17 8.07    334.94 0.41 
-7  19 1  26.29   53.86  0.98 
-7  19 2  95.45   132.18 0.90 
-7  19 3  15.64   293.72 0.26 
-7  19 4  229.04  4.58   0.98 
-7  19 5  121.27  132.72 0.99 
-7  19 6  167.85  300.49 0.99 
-7  19 7  36.26   318.27 0.91 
-7  19 8  162.64  79.69  0.90 
-7  19 9  369.32  261.62 0.98 
-7  19 10 86.29   231.64 0.96 
-7  19 11 6.23    297.89 0.98 
-7  19 12 37.62   3.79   0.98 
-7  19 13 52.66   110.73 0.97 
-7  19 14 126.14  210.65 0.86 
-7  19 15 94.04   226.41 0.80 
-7  19 16 61.90   217.73 0.85 
-7  19 17 107.58  140.50 0.83 
-7  21 1  165.92  286.59 0.79 
-7  21 2  152.20  282.78 0.96 
-7  21 3  82.69   322.38 0.99 
-7  21 4  151.51  316.82 0.99 
-7  21 5  7.93    98.08  0.90 
-7  21 6  122.96  250.62 0.96 
-7  21 7  10.69   29.61  0.99 
-7  21 8  190.74  325.08 0.72 
-7  21 9  332.45  136.54 0.96 
-7  21 10 138.71  167.68 0.62 
-7  21 11 138.12  78.90  0.99 
-7  21 12 215.39  88.41  0.95 
-7  21 13 37.90   161.35 0.62 
-7  21 14 70.88   122.07 0.95 
-7  21 15 36.55   46.78  0.63 
-7  21 16 173.39  285.00 0.97 
-7  23 1  218.43  76.19  0.93 
-7  23 2  24.37   328.41 0.98 
-7  23 3  144.60  74.40  0.94 
-7  23 4  185.21  169.22 0.88 
-7  23 5  118.72  346.79 0.88 
-7  23 6  70.20   135.36 0.98 
-7  23 7  149.81  85.75  0.55 
-7  23 8  59.77   180.46 0.85 
-7  23 9  113.81  341.49 0.82 
-7  23 10 52.44   29.33  0.94 
-7  23 11 63.47   179.45 0.99 
-7  23 12 175.53  272.55 0.94 
-7  23 13 101.41  297.07 0.85 
-7  23 14 14.31   263.58 0.97 
-7  23 15 68.17   325.96 0.78 
-7  25 1  15.31   276.98 0.93 
-7  25 2  4.05    233.22 0.89 
-7  25 3  82.12   44.73  0.98 
-7  25 4  191.27  149.75 0.55 
-7  25 5  255.73  117.46 0.98 
-7  25 6  32.18   156.02 0.97 
-7  25 7  141.67  308.81 0.91 
-7  25 8  54.59   198.51 0.46 
-7  25 9  3.05    258.82 0.98 
-7  25 10 192.07  190.51 0.96 
-7  25 11 51.63   311.65 0.58 
-7  25 12 8.88    125.10 0.69 
-7  25 13 2.87    157.47 0.12 
-7  27 1  29.37   289.58 0.76 
-7  27 2  152.93  318.76 0.98 
-7  27 3  63.12   65.62  0.96 
-7  27 4  12.20   287.20 0.05 
-7  27 5  18.31   352.84 0.17 
-7  27 6  2.73    207.27 0.48 
-7  27 7  15.76   319.83 0.98 
-7  27 8  74.27   226.75 0.97 
-7  27 9  102.45  315.81 0.89 
-7  27 10 8.42    257.79 0.85 
-7  27 11 32.73   350.89 0.99 
-7  27 12 6.63    96.73  0.46 
-7  29 1  11.79   95.48  0.94 
-7  29 2  61.56   123.24 0.97 
-7  29 3  3.83    276.05 0.94 
-7  29 4  41.64   125.68 0.99 
-7  29 5  9.42    67.35  0.95 
-7  29 6  24.48   273.67 0.90 
-7  29 7  18.27   19.57  0.74 
-7  29 8  29.79   315.67 0.98 
-7  29 9  50.33   14.06  0.98 
-7  29 10 118.34  349.65 0.97 
-7  31 1  90.64   103.82 0.93 
-7  31 2  47.35   200.59 0.97 
-7  31 3  59.16   145.58 0.93 
-7  31 4  28.07   122.83 0.97 
-7  31 5  45.48   176.20 0.20 
-7  31 6  27.54   37.04  0.95 
-7  31 7  30.71   197.15 0.43 
-7  31 8  70.55   170.86 0.87 
-7  33 1  11.78   52.79  0.08 
-7  33 2  28.81   214.36 0.76 
-7  33 3  10.57   177.31 0.93 
-7  33 4  11.53   178.27 0.19 
-6  0  1  234.89  0.00   0.16 
-6  0  2  858.06  180.00 1.00 
-6  0  3  101.64  180.00 0.69 
-6  0  4  27.35   0.00   0.99 
-6  0  5  141.74  180.00 1.00 
-6  0  6  0.00    0.00   0.00 
-6  0  7  449.98  360.00 1.00 
-6  0  8  0.65    180.00 0.88 
-6  0  9  32.40   0.00   1.00 
-6  0  10 112.59  360.00 0.45 
-6  0  11 220.24  180.00 0.28 
-6  0  12 0.00    0.00   0.00 
-6  0  13 210.58  180.00 1.00 
-6  0  14 0.37    180.00 0.01 
-6  0  15 233.62  360.00 0.89 
-6  0  16 103.81  0.00   0.93 
-6  0  17 162.70  0.00   0.84 
-6  0  18 29.22   0.00   0.83 
-6  0  19 47.93   180.00 0.70 
-6  0  20 86.61   180.00 0.77 
-6  2  1  757.53  225.60 0.13 
-6  2  2  1604.82 276.74 0.28 
-6  2  3  108.20  181.45 0.77 
-6  2  4  43.10   187.03 0.05 
-6  2  5  55.77   342.07 0.95 
-6  2  6  326.49  36.80  0.92 
-6  2  7  156.45  210.61 0.97 
-6  2  8  200.77  83.60  0.90 
-6  2  9  95.84   56.23  0.82 
-6  2  10 43.61   258.61 0.88 
-6  2  11 106.42  165.34 0.98 
-6  2  12 49.16   240.34 0.92 
-6  2  13 98.72   22.04  0.97 
-6  2  14 79.19   349.24 0.47 
-6  2  15 397.90  17.46  0.92 
-6  2  16 25.54   86.44  0.74 
-6  2  17 139.99  333.75 0.91 
-6  2  18 44.80   353.86 0.70 
-6  2  19 348.53  317.97 0.90 
-6  2  20 134.11  263.57 0.81 
-6  4  1  1098.28 104.11 0.20 
-6  4  2  416.56  240.33 0.16 
-6  4  3  105.76  236.73 0.78 
-6  4  4  180.75  32.78  0.94 
-6  4  5  376.80  209.91 0.97 
-6  4  6  160.81  97.81  0.95 
-6  4  7  183.64  0.42   0.92 
-6  4  8  40.34   156.04 0.16 
-6  4  9  268.48  8.45   0.82 
-6  4  10 320.68  6.32   0.72 
-6  4  11 62.73   168.36 0.97 
-6  4  12 126.21  303.24 0.85 
-6  4  13 81.84   324.02 0.97 
-6  4  14 310.60  275.31 0.77 
-6  4  15 94.02   58.97  0.99 
-6  4  16 20.74   223.36 0.52 
-6  4  17 47.26   271.75 0.92 
-6  4  18 113.82  45.26  0.94 
-6  4  19 8.96    47.21  0.77 
-6  4  20 150.77  299.62 0.78 
-6  6  1  561.66  179.48 0.95 
-6  6  2  59.93   298.67 0.88 
-6  6  3  266.58  159.38 0.85 
-6  6  4  48.72   207.47 0.94 
-6  6  5  272.42  77.73  0.98 
-6  6  6  78.21   169.49 0.61 
-6  6  7  245.06  241.34 0.91 
-6  6  8  198.71  353.64 0.59 
-6  6  9  32.54   137.82 0.99 
-6  6  10 299.55  164.65 0.92 
-6  6  11 119.59  134.19 0.57 
-6  6  12 40.72   187.04 0.82 
-6  6  13 115.68  345.50 0.99 
-6  6  14 120.14  194.13 0.94 
-6  6  15 78.56   128.09 0.77 
-6  6  16 90.03   289.13 0.80 
-6  6  17 21.96   282.69 0.92 
-6  6  18 133.56  105.30 0.85 
-6  6  19 237.43  90.17  0.78 
-6  6  20 49.27   234.01 0.68 
-6  8  1  306.14  64.50  0.94 
-6  8  2  265.65  217.17 0.91 
-6  8  3  294.24  31.63  0.99 
-6  8  4  241.23  38.82  0.87 
-6  8  5  205.90  46.94  0.76 
-6  8  6  179.52  10.17  0.94 
-6  8  7  54.63   150.01 0.93 
-6  8  8  191.46  9.51   0.41 
-6  8  9  398.54  342.19 0.82 
-6  8  10 39.01   124.01 0.97 
-6  8  11 190.43  228.18 0.96 
-6  8  12 57.52   318.49 0.58 
-6  8  13 92.11   287.82 0.95 
-6  8  14 30.95   178.37 0.88 
-6  8  15 265.95  309.59 0.85 
-6  8  16 25.06   33.73  0.78 
-6  8  17 58.04   328.74 0.84 
-6  8  18 53.15   145.04 0.67 
-6  8  19 85.40   64.84  0.66 
-6  8  20 46.47   359.10 0.71 
-6  10 1  14.69   173.10 0.98 
-6  10 2  298.03  173.27 0.95 
-6  10 3  33.86   128.61 0.89 
-6  10 4  147.18  43.58  0.42 
-6  10 5  338.40  103.41 0.52 
-6  10 6  9.46    359.40 0.41 
-6  10 7  444.08  302.73 0.64 
-6  10 8  311.33  279.99 0.93 
-6  10 9  12.74   170.30 0.98 
-6  10 10 64.67   314.40 0.90 
-6  10 11 42.30   150.73 0.98 
-6  10 12 261.77  12.35  0.99 
-6  10 13 185.17  238.37 0.97 
-6  10 14 329.29  299.63 0.94 
-6  10 15 35.40   206.28 0.79 
-6  10 16 78.14   237.68 0.73 
-6  10 17 31.78   248.48 0.67 
-6  10 18 88.98   220.82 0.87 
-6  10 19 71.81   32.76  0.92 
-6  12 1  119.89  159.98 0.91 
-6  12 2  137.52  207.15 0.98 
-6  12 3  154.24  197.12 0.38 
-6  12 4  168.86  198.39 0.97 
-6  12 5  90.01   26.22  0.95 
-6  12 6  79.02   344.03 0.77 
-6  12 7  65.98   67.58  0.53 
-6  12 8  72.11   311.62 0.81 
-6  12 9  158.41  178.47 0.94 
-6  12 10 4.27    65.02  0.96 
-6  12 11 176.57  91.61  0.99 
-6  12 12 120.65  106.64 0.48 
-6  12 13 145.30  239.88 0.53 
-6  12 14 93.16   66.97  0.89 
-6  12 15 134.29  276.04 0.86 
-6  12 16 66.26   288.58 0.80 
-6  12 17 152.01  43.54  0.85 
-6  12 18 287.68  14.76  0.93 
-6  12 19 135.44  22.19  0.81 
-6  14 1  294.33  225.98 0.98 
-6  14 2  26.09   205.29 0.85 
-6  14 3  170.29  252.43 0.97 
-6  14 4  27.87   249.10 1.00 
-6  14 5  260.48  249.80 0.99 
-6  14 6  184.19  340.01 0.92 
-6  14 7  276.01  3.60   0.88 
-6  14 8  103.04  357.86 0.99 
-6  14 9  98.85   65.12  0.86 
-6  14 10 142.57  196.11 0.41 
-6  14 11 275.70  50.00  0.94 
-6  14 12 307.65  224.72 0.72 
-6  14 13 198.57  136.02 0.68 
-6  14 14 98.01   177.49 0.86 
-6  14 15 3.94    260.29 0.88 
-6  14 16 43.16   274.88 0.97 
-6  14 17 52.43   238.88 0.63 
-6  14 18 8.28    30.49  0.84 
-6  16 1  19.23   65.46  0.99 
-6  16 2  281.30  102.06 0.96 
-6  16 3  574.25  215.02 0.99 
-6  16 4  138.04  33.90  0.97 
-6  16 5  206.28  225.78 0.97 
-6  16 6  229.02  343.68 0.57 
-6  16 7  256.98  111.27 0.95 
-6  16 8  146.61  283.50 0.98 
-6  16 9  5.67    5.91   0.99 
-6  16 10 88.87   188.11 0.48 
-6  16 11 253.45  88.90  0.91 
-6  16 12 82.55   41.48  0.96 
-6  16 13 275.53  208.80 0.90 
-6  16 14 29.72   157.61 0.92 
-6  16 15 6.71    50.04  0.92 
-6  16 16 168.81  349.00 0.82 
-6  16 17 43.58   162.80 0.87 
-6  16 18 45.32   351.69 0.84 
-6  18 1  298.54  133.97 0.98 
-6  18 2  72.82   18.28  0.87 
-6  18 3  72.08   265.56 0.98 
-6  18 4  59.61   32.81  0.95 
-6  18 5  61.24   62.87  0.97 
-6  18 6  44.71   27.95  0.99 
-6  18 7  24.96   42.71  0.97 
-6  18 8  17.16   130.57 0.99 
-6  18 9  71.30   347.87 0.92 
-6  18 10 9.69    14.43  0.95 
-6  18 11 216.56  40.49  0.99 
-6  18 12 58.05   208.18 0.91 
-6  18 13 162.09  94.83  0.94 
-6  18 14 8.21    57.02  0.99 
-6  18 15 6.88    68.00  0.93 
-6  18 16 145.45  67.90  0.94 
-6  18 17 53.34   137.84 0.53 
-6  20 1  224.20  175.60 0.99 
-6  20 2  78.71   184.97 0.96 
-6  20 3  69.87   259.67 0.96 
-6  20 4  357.36  301.50 0.54 
-6  20 5  39.61   78.49  0.25 
-6  20 6  170.09  339.76 0.99 
-6  20 7  119.87  92.56  0.97 
-6  20 8  188.29  232.00 0.95 
-6  20 9  37.07   351.21 0.98 
-6  20 10 11.62   80.06  0.93 
-6  20 11 181.74  162.23 0.87 
-6  20 12 31.54   184.73 0.97 
-6  20 13 128.88  0.79   0.76 
-6  20 14 46.44   294.56 0.67 
-6  20 15 47.55   188.63 0.54 
-6  20 16 29.53   152.46 0.50 
-6  22 1  67.53   166.17 0.98 
-6  22 2  43.79   128.09 0.19 
-6  22 3  80.82   206.06 0.98 
-6  22 4  265.64  111.95 0.95 
-6  22 5  25.29   234.40 0.82 
-6  22 6  174.55  152.67 0.95 
-6  22 7  223.89  50.00  0.93 
-6  22 8  42.75   41.82  0.71 
-6  22 9  208.09  126.04 0.73 
-6  22 10 126.22  106.39 0.98 
-6  22 11 77.41   193.93 0.50 
-6  22 12 274.95  301.16 0.94 
-6  22 13 187.65  269.42 0.83 
-6  22 14 42.61   234.48 0.71 
-6  22 15 61.00   92.64  0.91 
-6  24 1  16.20   258.91 0.15 
-6  24 2  67.86   241.37 0.92 
-6  24 3  174.58  12.18  0.99 
-6  24 4  93.28   290.81 0.98 
-6  24 5  134.29  66.00  0.98 
-6  24 6  293.79  173.57 0.99 
-6  24 7  66.92   37.34  0.98 
-6  24 8  145.07  225.57 0.75 
-6  24 9  2.61    293.58 0.95 
-6  24 10 40.60   7.38   0.55 
-6  24 11 60.29   17.16  0.96 
-6  24 12 54.26   24.17  0.48 
-6  24 13 132.57  359.02 0.91 
-6  24 14 12.68   20.54  0.73 
-6  26 1  163.51  117.31 0.44 
-6  26 2  124.52  185.25 0.33 
-6  26 3  162.66  141.11 0.74 
-6  26 4  83.39   102.26 0.75 
-6  26 5  54.58   206.52 0.96 
-6  26 6  268.17  175.08 0.88 
-6  26 7  77.22   295.93 0.94 
-6  26 8  93.66   38.92  0.56 
-6  26 9  128.07  294.42 0.84 
-6  26 10 39.31   119.81 0.90 
-6  26 11 4.58    101.28 0.21 
-6  26 12 80.68   219.75 0.71 
-6  26 13 13.74   315.36 0.39 
-6  28 1  137.67  227.48 0.77 
-6  28 2  86.36   164.74 0.95 
-6  28 3  37.37   173.93 0.95 
-6  28 4  63.29   236.17 0.93 
-6  28 5  97.93   169.90 0.96 
-6  28 6  70.65   28.91  0.98 
-6  28 7  330.53  29.11  0.88 
-6  28 8  26.60   74.24  0.95 
-6  28 9  24.10   342.82 0.96 
-6  28 10 47.20   249.15 0.99 
-6  28 11 44.92   70.58  0.92 
-6  30 1  29.96   175.04 0.95 
-6  30 2  92.36   292.05 0.82 
-6  30 3  26.16   259.89 0.93 
-6  30 4  103.28  313.02 0.66 
-6  30 5  259.76  238.90 0.95 
-6  30 6  111.44  229.13 0.99 
-6  30 7  100.56  207.19 0.98 
-6  30 8  159.52  325.53 0.95 
-6  30 9  22.59   98.33  0.95 
-6  32 1  37.85   213.30 0.71 
-6  32 2  67.15   97.92  0.96 
-6  32 3  25.49   190.03 0.94 
-6  32 4  82.36   90.82  0.71 
-6  32 5  87.10   337.83 0.95 
-6  32 6  108.15  275.17 0.97 
-5  1  1  321.82  305.69 0.31 
-5  1  2  214.66  11.19  0.24 
-5  1  3  1069.53 317.89 0.97 
-5  1  4  204.52  296.57 0.94 
-5  1  5  102.66  5.48   0.97 
-5  1  6  75.91   48.57  0.76 
-5  1  7  110.89  353.74 0.93 
-5  1  8  616.98  60.61  0.94 
-5  1  9  571.50  34.70  0.97 
-5  1  10 88.21   247.69 0.96 
-5  1  11 84.89   247.78 0.52 
-5  1  12 219.40  277.37 0.97 
-5  1  13 232.05  77.28  0.87 
-5  1  14 217.95  226.60 0.77 
-5  1  15 56.61   170.69 0.89 
-5  1  16 88.72   212.88 0.79 
-5  1  17 60.88   317.40 0.84 
-5  1  18 7.59    327.57 0.71 
-5  1  19 113.38  9.69   0.66 
-5  1  20 71.66   310.26 0.52 
-5  3  1  1061.19 181.67 0.10 
-5  3  2  110.03  154.28 0.04 
-5  3  3  91.72   311.67 0.96 
-5  3  4  211.86  3.49   0.87 
-5  3  5  495.54  3.33   0.85 
-5  3  6  109.82  46.68  0.94 
-5  3  7  125.95  161.81 0.92 
-5  3  8  128.67  282.67 0.91 
-5  3  9  120.39  305.16 0.75 
-5  3  10 140.86  166.91 0.97 
-5  3  11 146.93  246.19 0.99 
-5  3  12 56.33   253.49 0.98 
-5  3  13 163.65  118.33 0.68 
-5  3  14 17.89   201.58 0.80 
-5  3  15 93.06   318.22 0.98 
-5  3  16 511.94  81.52  0.98 
-5  3  17 16.63   264.23 0.74 
-5  3  18 257.00  4.44   0.80 
-5  3  19 55.19   231.78 0.89 
-5  3  20 30.53   261.73 0.82 
-5  5  1  296.42  8.58   0.87 
-5  5  2  426.64  31.95  0.84 
-5  5  3  208.07  246.90 0.98 
-5  5  4  457.33  77.74  0.83 
-5  5  5  184.35  87.43  0.75 
-5  5  6  333.45  64.45  0.97 
-5  5  7  0.69    229.00 0.91 
-5  5  8  150.35  111.04 0.98 
-5  5  9  325.40  172.49 0.79 
-5  5  10 432.85  142.83 0.98 
-5  5  11 111.71  258.35 0.52 
-5  5  12 610.66  66.64  0.98 
-5  5  13 299.49  127.72 1.00 
-5  5  14 373.13  153.00 0.97 
-5  5  15 0.07    224.68 0.98 
-5  5  16 59.91   259.78 0.92 
-5  5  17 31.97   63.39  0.82 
-5  5  18 147.74  119.50 0.79 
-5  5  19 75.85   278.28 0.34 
-5  5  20 78.50   24.16  0.36 
-5  7  1  151.01  95.44  0.97 
-5  7  2  198.68  345.18 0.87 
-5  7  3  2.79    188.84 0.92 
-5  7  4  84.21   273.86 0.79 
-5  7  5  38.81   59.69  0.98 
-5  7  6  499.65  278.80 0.73 
-5  7  7  160.06  249.20 0.96 
-5  7  8  271.04  249.77 0.96 
-5  7  9  229.92  295.67 0.94 
-5  7  10 384.97  82.02  0.97 
-5  7  11 172.47  133.98 0.96 
-5  7  12 227.69  39.00  0.93 
-5  7  13 79.45   82.74  0.44 
-5  7  14 91.77   349.62 0.74 
-5  7  15 211.76  1.09   0.89 
-5  7  16 137.75  166.83 0.80 
-5  7  17 171.40  135.67 0.94 
-5  7  18 28.15   325.51 0.92 
-5  7  19 167.19  134.45 0.87 
-5  7  20 125.41  315.15 0.92 
-5  9  1  217.48  335.43 0.87 
-5  9  2  120.72  127.84 0.93 
-5  9  3  145.70  63.15  0.99 
-5  9  4  208.76  210.71 0.97 
-5  9  5  31.99   322.94 0.46 
-5  9  6  155.76  33.11  0.91 
-5  9  7  227.34  309.88 0.94 
-5  9  8  58.85   293.16 0.98 
-5  9  9  333.95  322.18 0.94 
-5  9  10 463.08  1.87   0.97 
-5  9  11 202.56  163.57 0.96 
-5  9  12 108.81  311.83 0.95 
-5  9  13 178.01  38.25  0.98 
-5  9  14 272.27  303.34 0.83 
-5  9  15 270.56  247.74 0.88 
-5  9  16 106.29  35.51  0.93 
-5  9  17 55.83   168.88 0.73 
-5  9  18 14.71   187.22 0.86 
-5  9  19 23.41   127.80 0.81 
-5  11 1  165.90  307.47 0.42 
-5  11 2  134.29  246.69 0.15 
-5  11 3  341.06  65.23  0.69 
-5  11 4  140.14  38.37  0.29 
-5  11 5  124.76  292.88 0.96 
-5  11 6  255.01  155.47 0.92 
-5  11 7  19.82   128.85 0.98 
-5  11 8  335.54  292.07 0.98 
-5  11 9  151.48  65.88  0.98 
-5  11 10 32.00   334.04 0.92 
-5  11 11 93.51   35.57  0.99 
-5  11 12 153.91  39.45  0.98 
-5  11 13 209.19  32.44  0.85 
-5  11 14 261.30  244.01 0.98 
-5  11 15 279.53  280.33 0.87 
-5  11 16 13.72   307.52 0.49 
-5  11 17 2.20    356.84 0.69 
-5  11 18 19.30   282.34 0.53 
-5  11 19 29.49   73.08  0.87 
-5  13 1  615.84  144.26 0.92 
-5  13 2  257.28  116.51 0.95 
-5  13 3  281.30  320.89 0.98 
-5  13 4  143.02  240.89 0.85 
-5  13 5  26.09   124.19 0.98 
-5  13 6  126.21  160.87 0.71 
-5  13 7  99.79   200.05 0.99 
-5  13 8  188.49  209.34 0.99 
-5  13 9  54.00   229.55 0.98 
-5  13 10 153.43  188.47 0.96 
-5  13 11 48.85   20.84  0.95 
-5  13 12 85.38   200.75 0.96 
-5  13 13 161.16  17.83  0.90 
-5  13 14 39.24   54.41  0.72 
-5  13 15 46.77   155.40 0.87 
-5  13 16 76.24   282.81 0.92 
-5  13 17 8.02    333.24 0.85 
-5  13 18 120.75  94.78  0.84 
-5  13 19 5.84    284.18 0.83 
-5  15 1  422.96  162.40 0.98 
-5  15 2  283.08  188.62 0.35 
-5  15 3  514.00  87.32  0.96 
-5  15 4  128.80  2.64   0.99 
-5  15 5  48.52   343.04 1.00 
-5  15 6  40.73   315.83 0.18 
-5  15 7  80.07   59.14  0.97 
-5  15 8  59.67   225.75 0.97 
-5  15 9  102.68  91.47  0.99 
-5  15 10 123.32  88.65  0.81 
-5  15 11 81.77   50.04  0.98 
-5  15 12 66.80   34.12  0.93 
-5  15 13 59.96   338.99 0.85 
-5  15 14 62.95   200.85 0.95 
-5  15 15 40.90   341.89 0.88 
-5  15 16 40.02   286.08 0.87 
-5  15 17 194.07  262.36 0.94 
-5  15 18 102.49  289.56 0.90 
-5  17 1  95.02   202.57 0.96 
-5  17 2  253.15  216.94 0.99 
-5  17 3  47.15   260.96 0.94 
-5  17 4  140.60  297.34 0.97 
-5  17 5  0.17    243.06 0.96 
-5  17 6  228.40  343.23 0.98 
-5  17 7  268.34  349.88 0.99 
-5  17 8  48.45   338.52 0.98 
-5  17 9  536.62  299.49 0.97 
-5  17 10 192.16  330.59 0.99 
-5  17 11 17.12   226.00 0.42 
-5  17 12 67.19   29.91  0.89 
-5  17 13 104.25  279.05 0.99 
-5  17 14 20.91   12.93  0.93 
-5  17 15 7.42    251.60 0.90 
-5  17 16 28.93   280.98 0.64 
-5  17 17 23.70   55.74  0.65 
-5  19 1  285.00  222.80 0.99 
-5  19 2  369.43  353.90 0.87 
-5  19 3  58.56   135.40 0.94 
-5  19 4  102.52  18.61  0.34 
-5  19 5  137.91  122.96 0.83 
-5  19 6  153.48  263.66 0.97 
-5  19 7  20.75   143.32 0.87 
-5  19 8  233.61  84.34  0.99 
-5  19 9  91.44   232.48 0.23 
-5  19 10 190.87  300.31 0.88 
-5  19 11 15.89   23.97  0.61 
-5  19 12 5.49    212.13 0.95 
-5  19 13 190.57  68.53  0.96 
-5  19 14 60.54   302.42 0.68 
-5  19 15 53.31   127.77 0.98 
-5  19 16 217.26  205.69 0.92 
-5  19 17 4.40    106.96 0.68 
-5  21 1  53.16   296.48 0.89 
-5  21 2  144.59  170.31 0.94 
-5  21 3  60.77   250.19 0.99 
-5  21 4  69.71   136.07 0.93 
-5  21 5  88.86   298.71 0.97 
-5  21 6  24.54   205.75 0.85 
-5  21 7  331.49  84.17  0.80 
-5  21 8  106.89  260.17 0.93 
-5  21 9  134.44  131.92 0.83 
-5  21 10 146.69  278.80 0.97 
-5  21 11 16.98   82.94  0.96 
-5  21 12 48.96   255.54 0.97 
-5  21 13 185.50  233.49 0.98 
-5  21 14 60.17   142.15 0.93 
-5  21 15 116.09  80.04  0.83 
-5  21 16 15.36   64.34  0.37 
-5  23 1  245.24  272.84 0.99 
-5  23 2  201.33  305.14 0.86 
-5  23 3  445.29  286.34 0.98 
-5  23 4  31.14   276.81 0.98 
-5  23 5  32.37   41.59  0.88 
-5  23 6  57.93   182.61 0.97 
-5  23 7  262.86  339.64 0.98 
-5  23 8  170.23  223.59 0.67 
-5  23 9  59.33   179.24 0.96 
-5  23 10 44.50   341.87 0.54 
-5  23 11 122.44  60.57  0.60 
-5  23 12 176.70  277.00 0.95 
-5  23 13 103.91  146.26 0.89 
-5  23 14 40.20   99.00  0.87 
-5  23 15 18.77   191.77 0.92 
-5  25 1  259.28  117.98 0.75 
-5  25 2  346.26  106.73 0.95 
-5  25 3  30.54   170.21 0.97 
-5  25 4  32.18   193.59 0.98 
-5  25 5  56.58   168.97 0.98 
-5  25 6  101.49  226.58 0.97 
-5  25 7  26.32   255.03 0.98 
-5  25 8  25.48   95.97  0.48 
-5  25 9  131.38  179.75 0.97 
-5  25 10 105.49  71.79  0.71 
-5  25 11 43.32   133.30 0.90 
-5  25 12 12.67   234.92 0.31 
-5  25 13 84.99   57.52  0.93 
-5  25 14 5.14    304.08 0.63 
-5  27 1  43.78   227.90 0.89 
-5  27 2  170.96  310.97 0.98 
-5  27 3  10.94   238.45 0.97 
-5  27 4  130.19  154.01 0.96 
-5  27 5  12.70   203.29 0.98 
-5  27 6  128.49  264.82 0.97 
-5  27 7  48.68   39.79  0.94 
-5  27 8  54.34   273.20 0.96 
-5  27 9  33.92   126.65 0.66 
-5  27 10 75.61   152.70 0.94 
-5  27 11 26.08   357.88 0.68 
-5  27 12 16.75   232.72 0.86 
-5  29 1  19.09   229.70 0.48 
-5  29 2  66.27   267.89 0.91 
-5  29 3  9.23    105.39 0.97 
-5  29 4  41.65   8.86   0.91 
-5  29 5  99.72   329.51 0.92 
-5  29 6  23.31   124.02 0.97 
-5  29 7  29.98   175.73 0.95 
-5  29 8  149.57  347.98 0.90 
-5  29 9  58.73   349.84 0.91 
-5  29 10 106.98  259.15 0.97 
-5  31 1  140.58  130.65 0.45 
-5  31 2  127.65  345.58 0.92 
-5  31 3  1.06    0.06   0.66 
-5  31 4  58.10   7.03   0.30 
-5  31 5  138.12  270.61 0.71 
-5  31 6  62.52   76.73  0.96 
-5  31 7  30.23   94.33  0.78 
-5  31 8  12.11   286.80 0.75 
-5  33 1  5.49    269.92 0.97 
-5  33 2  14.57   178.59 0.81 
-5  33 3  55.64   291.13 0.40 
-5  33 4  59.17   12.21  0.63 
-5  33 5  152.49  167.04 0.77 
-4  0  1  85.16   180.00 0.01 
-4  0  2  194.32  180.00 0.09 
-4  0  3  482.65  0.00   1.00 
-4  0  4  77.04   180.00 0.78 
-4  0  5  60.32   360.00 0.18 
-4  0  6  0.00    0.00   0.00 
-4  0  7  215.08  180.00 1.00 
-4  0  8  308.17  180.00 0.99 
-4  0  9  258.78  360.00 1.00 
-4  0  10 0.65    0.00   1.00 
-4  0  11 69.87   180.00 1.00 
-4  0  12 199.87  180.00 1.00 
-4  0  13 86.45   360.00 0.44 
-4  0  14 586.57  180.00 0.95 
-4  0  15 97.79   180.00 1.00 
-4  0  16 217.23  180.00 0.96 
-4  0  17 0.00    0.00   0.00 
-4  0  18 32.11   180.00 0.94 
-4  0  19 44.22   0.00   1.00 
-4  0  20 47.08   180.00 0.73 
-4  2  1  57.86   17.42  0.01 
-4  2  2  177.49  50.11  0.34 
-4  2  3  199.12  127.24 0.70 
-4  2  4  205.23  159.42 0.80 
-4  2  5  73.18   53.82  0.97 
-4  2  6  161.73  212.06 0.98 
-4  2  7  135.47  255.22 0.61 
-4  2  8  229.82  182.18 0.77 
-4  2  9  149.56  134.54 0.96 
-4  2  10 38.36   118.95 0.45 
-4  2  11 200.48  261.17 0.97 
-4  2  12 246.00  92.82  0.97 
-4  2  13 167.15  359.58 0.93 
-4  2  14 171.40  6.20   0.99 
-4  2  15 119.53  177.35 0.82 
-4  2  16 270.32  177.07 0.92 
-4  2  17 110.50  147.49 0.91 
-4  2  18 17.77   82.87  0.85 
-4  2  19 54.54   16.28  0.80 
-4  2  20 112.41  337.41 0.38 
-4  4  1  1261.99 124.50 0.20 
-4  4  2  809.13  276.19 0.97 
-4  4  3  42.57   107.41 0.47 
-4  4  4  195.98  74.64  0.86 
-4  4  5  165.48  220.33 0.14 
-4  4  6  85.10   58.83  0.39 
-4  4  7  15.79   180.51 0.94 
-4  4  8  120.52  239.65 0.85 
-4  4  9  186.83  73.51  0.83 
-4  4  10 203.54  312.88 0.94 
-4  4  11 353.05  6.16   0.74 
-4  4  12 64.08   258.87 0.99 
-4  4  13 80.85   101.35 0.97 
-4  4  14 84.57   230.42 0.75 
-4  4  15 133.21  53.93  0.88 
-4  4  16 20.53   299.87 0.65 
-4  4  17 106.03  162.97 0.85 
-4  4  18 71.12   309.68 0.93 
-4  4  19 35.04   185.30 0.59 
-4  4  20 79.14   123.07 0.70 
-4  6  1  225.39  229.69 0.07 
-4  6  2  399.98  232.24 0.94 
-4  6  3  416.09  239.29 0.98 
-4  6  4  118.84  314.35 0.93 
-4  6  5  74.94   141.71 0.94 
-4  6  6  312.82  282.49 0.99 
-4  6  7  136.53  144.43 0.11 
-4  6  8  143.12  235.84 0.94 
-4  6  9  202.07  244.62 0.98 
-4  6  10 120.01  5.18   0.96 
-4  6  11 77.96   152.09 0.98 
-4  6  12 124.47  10.88  0.94 
-4  6  13 86.09   250.02 0.39 
-4  6  14 70.68   229.89 0.94 
-4  6  15 192.82  256.07 0.82 
-4  6  16 34.81   33.82  0.87 
-4  6  17 137.53  15.55  0.53 
-4  6  18 72.20   320.52 0.92 
-4  6  19 27.25   352.38 0.75 
-4  6  20 175.70  49.80  0.71 
-4  8  1  149.96  88.14  0.99 
-4  8  2  537.13  312.48 0.94 
-4  8  3  338.68  90.00  0.97 
-4  8  4  104.72  116.97 0.98 
-4  8  5  104.84  105.34 0.98 
-4  8  6  10.72   182.92 0.98 
-4  8  7  317.72  301.70 0.95 
-4  8  8  247.26  251.01 0.31 
-4  8  9  325.77  349.42 0.47 
-4  8  10 70.84   56.32  0.98 
-4  8  11 119.12  260.52 0.75 
-4  8  12 156.44  76.11  0.98 
-4  8  13 326.33  116.30 0.89 
-4  8  14 115.83  337.39 0.94 
-4  8  15 411.74  270.95 0.89 
-4  8  16 107.15  299.82 0.81 
-4  8  17 65.40   58.64  0.88 
-4  8  18 53.62   349.51 0.86 
-4  8  19 22.50   317.40 0.87 
-4  8  20 24.54   169.03 0.86 
-4  10 1  241.11  240.16 0.31 
-4  10 2  148.61  111.44 0.96 
-4  10 3  27.77   245.11 0.51 
-4  10 4  23.70   210.69 0.93 
-4  10 5  364.59  14.14  0.77 
-4  10 6  259.88  185.44 0.92 
-4  10 7  165.28  338.05 0.43 
-4  10 8  239.44  213.11 0.99 
-4  10 9  299.71  331.94 0.91 
-4  10 10 137.48  172.38 0.91 
-4  10 11 318.75  312.14 0.83 
-4  10 12 154.92  312.17 0.99 
-4  10 13 68.71   78.61  0.90 
-4  10 14 20.63   23.49  0.98 
-4  10 15 96.14   95.76  0.98 
-4  10 16 3.25    171.16 0.95 
-4  10 17 33.78   329.80 0.81 
-4  10 18 10.85   265.87 0.80 
-4  10 19 0.80    23.01  0.80 
-4  12 1  309.85  329.45 0.83 
-4  12 2  127.42  123.41 0.97 
-4  12 3  16.24   19.16  0.79 
-4  12 4  86.55   151.74 0.82 
-4  12 5  278.62  317.90 0.85 
-4  12 6  440.66  196.55 0.91 
-4  12 7  14.84   154.78 0.85 
-4  12 8  32.48   100.97 0.23 
-4  12 9  106.27  93.40  0.69 
-4  12 10 355.80  241.84 0.99 
-4  12 11 370.94  29.47  0.99 
-4  12 12 151.00  155.77 0.92 
-4  12 13 5.18    314.25 0.98 
-4  12 14 35.86   163.45 0.23 
-4  12 15 170.78  344.27 0.99 
-4  12 16 201.98  25.68  0.92 
-4  12 17 138.66  175.63 0.85 
-4  12 18 14.37   293.40 0.82 
-4  12 19 0.62    25.50  0.77 
-4  14 1  158.21  267.62 0.54 
-4  14 2  107.76  220.05 0.49 
-4  14 3  48.31   159.11 0.13 
-4  14 4  393.26  182.44 0.98 
-4  14 5  90.64   308.79 0.98 
-4  14 6  9.37    283.57 0.99 
-4  14 7  135.20  126.39 0.96 
-4  14 8  168.42  41.71  0.99 
-4  14 9  236.08  26.82  0.98 
-4  14 10 224.16  149.02 0.97 
-4  14 11 203.47  247.40 0.93 
-4  14 12 313.97  9.22   0.96 
-4  14 13 311.49  265.63 0.98 
-4  14 14 238.03  33.41  0.87 
-4  14 15 74.83   341.44 0.96 
-4  14 16 51.93   154.21 0.90 
-4  14 17 77.35   310.02 0.48 
-4  14 18 38.50   164.45 0.39 
-4  16 1  374.80  225.98 0.96 
-4  16 2  264.24  196.50 0.98 
-4  16 3  103.59  8.27   0.92 
-4  16 4  21.52   227.39 0.91 
-4  16 5  0.92    311.13 0.94 
-4  16 6  240.94  54.76  0.93 
-4  16 7  377.12  145.15 0.95 
-4  16 8  162.28  19.27  0.99 
-4  16 9  174.59  201.58 0.99 
-4  16 10 224.71  42.41  0.99 
-4  16 11 144.83  283.76 0.52 
-4  16 12 42.74   275.15 0.43 
-4  16 13 423.61  305.84 0.91 
-4  16 14 30.91   358.46 0.47 
-4  16 15 66.15   154.31 0.98 
-4  16 16 1.15    293.49 0.44 
-4  16 17 9.14    108.65 0.92 
-4  16 18 7.54    273.68 0.62 
-4  18 1  255.29  182.88 0.96 
-4  18 2  379.94  165.99 0.96 
-4  18 3  117.82  273.42 0.98 
-4  18 4  77.82   116.96 0.50 
-4  18 5  62.41   172.34 0.95 
-4  18 6  127.75  169.51 0.96 
-4  18 7  115.74  300.55 0.98 
-4  18 8  17.91   246.76 0.98 
-4  18 9  213.24  99.46  0.73 
-4  18 10 17.67   25.37  0.23 
-4  18 11 279.75  317.42 0.95 
-4  18 12 151.28  353.33 0.93 
-4  18 13 97.85   86.00  0.96 
-4  18 14 32.82   10.75  0.44 
-4  18 15 88.44   162.87 0.82 
-4  18 16 26.92   187.63 0.66 
-4  18 17 61.40   316.01 0.63 
-4  20 1  204.67  146.72 0.98 
-4  20 2  90.54   63.61  0.97 
-4  20 3  59.57   62.02  0.95 
-4  20 4  58.21   74.56  0.78 
-4  20 5  299.10  310.40 0.97 
-4  20 6  171.90  195.40 0.99 
-4  20 7  128.85  40.84  0.99 
-4  20 8  40.64   62.72  0.96 
-4  20 9  67.53   156.29 0.96 
-4  20 10 70.20   37.35  0.98 
-4  20 11 78.91   196.10 0.80 
-4  20 12 40.00   29.91  0.86 
-4  20 13 52.70   54.27  0.50 
-4  20 14 49.73   49.54  0.63 
-4  20 15 157.19  313.39 0.81 
-4  20 16 79.71   267.75 0.87 
-4  22 1  187.59  120.20 0.95 
-4  22 2  210.44  338.44 0.98 
-4  22 3  29.28   294.64 0.24 
-4  22 4  281.33  163.04 0.54 
-4  22 5  251.42  84.18  0.88 
-4  22 6  33.76   47.76  0.98 
-4  22 7  62.44   332.65 0.98 
-4  22 8  128.16  163.85 0.61 
-4  22 9  110.10  58.97  0.94 
-4  22 10 21.90   274.62 0.97 
-4  22 11 91.90   45.73  0.89 
-4  22 12 45.60   325.37 0.55 
-4  22 13 5.31    154.65 0.73 
-4  22 14 49.74   334.52 0.82 
-4  22 15 55.96   323.01 0.69 
-4  24 1  18.56   71.93  0.77 
-4  24 2  174.40  222.04 0.93 
-4  24 3  63.79   262.76 0.50 
-4  24 4  140.81  166.68 0.93 
-4  24 5  17.18   253.30 0.99 
-4  24 6  299.91  228.37 0.99 
-4  24 7  111.46  23.10  0.98 
-4  24 8  70.30   99.34  0.98 
-4  24 9  7.83    30.36  0.07 
-4  24 10 16.77   153.27 0.97 
-4  24 11 50.20   292.87 0.60 
-4  24 12 26.62   210.60 0.96 
-4  24 13 7.47    263.11 0.96 
-4  24 14 61.05   268.48 0.88 
-4  26 1  30.51   164.65 0.43 
-4  26 2  104.25  251.76 0.97 
-4  26 3  310.77  317.15 0.98 
-4  26 4  98.54   47.08  0.99 
-4  26 5  242.21  284.90 0.94 
-4  26 6  108.59  331.80 0.67 
-4  26 7  146.30  29.92  0.81 
-4  26 8  137.58  225.32 0.97 
-4  26 9  57.99   208.59 0.98 
-4  26 10 39.74   334.14 0.89 
-4  26 11 93.77   121.10 0.60 
-4  26 12 239.59  137.72 0.93 
-4  26 13 124.43  119.06 0.73 
-4  28 1  59.53   148.96 0.98 
-4  28 2  16.93   39.03  0.98 
-4  28 3  51.69   78.74  0.95 
-4  28 4  136.03  48.35  0.91 
-4  28 5  31.16   208.55 0.96 
-4  28 6  46.37   299.99 0.45 
-4  28 7  117.13  240.25 0.80 
-4  28 8  59.17   14.52  0.90 
-4  28 9  52.06   346.57 0.73 
-4  28 10 24.94   344.85 0.78 
-4  28 11 26.09   97.20  0.37 
-4  30 1  26.46   85.65  0.65 
-4  30 2  38.04   345.95 0.16 
-4  30 3  3.25    16.02  0.99 
-4  30 4  28.06   338.88 0.18 
-4  30 5  25.33   175.60 0.59 
-4  30 6  69.61   198.96 0.98 
-4  30 7  4.94    170.26 0.41 
-4  30 8  92.33   234.17 0.99 
-4  30 9  104.63  24.13  0.51 
-4  32 1  16.36   71.10  0.90 
-4  32 2  139.98  4.97   0.46 
-4  32 3  159.96  183.33 0.84 
-4  32 4  0.97    177.17 0.27 
-4  32 5  107.45  16.83  0.71 
-4  32 6  107.56  22.54  0.85 
-4  32 7  54.19   197.06 0.63 
-4  34 1  143.41  85.65  0.95 
-3  1  1  268.95  298.46 0.11 
-3  1  2  322.80  142.89 0.14 
-3  1  3  524.61  322.83 0.90 
-3  1  4  622.38  147.49 0.93 
-3  1  5  426.41  351.23 0.88 
-3  1  6  0.00    0.00   0.00 
-3  1  7  103.17  163.88 0.91 
-3  1  8  132.01  92.92  0.95 
-3  1  9  5.58    236.46 0.01 
-3  1  10 117.90  4.78   0.95 
-3  1  11 81.57   73.46  0.95 
-3  1  12 87.53   206.26 0.99 
-3  1  13 46.96   45.31  0.87 
-3  1  14 75.41   59.69  0.58 
-3  1  15 20.70   331.78 0.83 
-3  1  16 21.62   283.82 0.64 
-3  1  17 116.50  297.65 0.72 
-3  1  18 2.50    117.24 0.62 
-3  1  19 33.51   14.57  0.80 
-3  1  20 35.21   317.93 0.30 
-3  3  1  488.35  88.45  0.09 
-3  3  2  52.24   258.29 0.82 
-3  3  3  250.77  306.66 0.44 
-3  3  4  136.73  134.84 0.35 
-3  3  5  288.86  170.05 0.21 
-3  3  6  11.23   217.53 0.86 
-3  3  7  27.61   144.17 0.99 
-3  3  8  364.11  153.00 0.89 
-3  3  9  80.94   100.16 0.97 
-3  3  10 14.97   274.76 0.99 
-3  3  11 187.86  343.17 0.69 
-3  3  12 470.77  312.98 0.99 
-3  3  13 224.29  260.04 0.77 
-3  3  14 54.74   10.52  0.93 
-3  3  15 37.87   218.98 0.96 
-3  3  16 4.25    36.44  0.94 
-3  3  17 16.28   165.25 0.90 
-3  3  18 261.68  109.47 0.94 
-3  3  19 18.02   108.78 0.79 
-3  3  20 36.25   279.64 0.88 
-3  5  1  71.30   122.49 0.82 
-3  5  2  466.67  355.35 0.97 
-3  5  3  293.31  11.99  0.97 
-3  5  4  281.15  314.00 0.58 
-3  5  5  20.19   329.59 0.28 
-3  5  6  227.51  202.02 0.70 
-3  5  7  206.61  226.92 0.82 
-3  5  8  127.36  353.82 0.99 
-3  5  9  42.72   172.60 0.95 
-3  5  10 521.42  316.60 0.98 
-3  5  11 24.69   114.81 0.21 
-3  5  12 4.24    14.89  0.98 
-3  5  13 72.47   121.18 0.98 
-3  5  14 424.59  215.88 0.96 
-3  5  15 57.17   236.90 0.98 
-3  5  16 28.08   256.18 0.63 
-3  5  17 87.53   262.98 0.97 
-3  5  18 155.56  107.72 0.88 
-3  5  19 31.82   171.94 0.19 
-3  5  20 92.31   16.08  0.57 
-3  7  1  150.53  40.67  0.89 
-3  7  2  678.06  300.42 0.96 
-3  7  3  21.01   11.88  0.98 
-3  7  4  202.45  169.57 0.92 
-3  7  5  404.08  233.39 0.97 
-3  7  6  287.26  234.93 0.97 
-3  7  7  136.44  262.67 0.47 
-3  7  8  117.43  345.46 0.82 
-3  7  9  436.57  75.50  0.87 
-3  7  10 111.51  224.98 0.95 
-3  7  11 23.89   190.37 0.63 
-3  7  12 296.33  122.06 0.89 
-3  7  13 32.05   308.22 0.54 
-3  7  14 120.70  152.36 0.66 
-3  7  15 245.33  143.37 0.85 
-3  7  16 33.76   309.86 0.49 
-3  7  17 71.53   8.52   0.51 
-3  7  18 121.84  352.29 0.73 
-3  7  19 132.39  153.43 0.81 
-3  7  20 182.46  140.26 0.87 
-3  9  1  104.45  191.01 0.83 
-3  9  2  221.97  178.79 0.96 
-3  9  3  518.85  182.47 0.99 
-3  9  4  9.09    280.25 0.96 
-3  9  5  66.92   255.76 0.90 
-3  9  6  341.40  212.34 0.91 
-3  9  7  250.60  100.24 0.38 
-3  9  8  7.62    41.72  0.69 
-3  9  9  464.52  255.73 0.98 
-3  9  10 128.74  345.59 0.98 
-3  9  11 83.33   106.26 0.98 
-3  9  12 154.00  136.33 0.97 
-3  9  13 125.35  223.90 0.96 
-3  9  14 370.90  21.13  0.93 
-3  9  15 205.56  83.73  0.95 
-3  9  16 16.04   102.05 0.88 
-3  9  17 83.66   322.18 0.64 
-3  9  18 60.65   166.01 0.57 
-3  9  19 0.37    236.14 0.78 
-3  11 1  380.51  105.03 0.93 
-3  11 2  294.44  155.18 0.92 
-3  11 3  54.27   102.79 0.82 
-3  11 4  261.57  7.92   0.97 
-3  11 5  23.79   38.48  0.03 
-3  11 6  18.21   0.25   0.87 
-3  11 7  138.81  93.37  0.93 
-3  11 8  268.05  229.34 0.96 
-3  11 9  39.12   68.54  0.98 
-3  11 10 128.94  229.88 0.92 
-3  11 11 98.18   311.07 0.99 
-3  11 12 130.93  292.97 0.99 
-3  11 13 68.63   208.08 0.56 
-3  11 14 4.85    331.81 0.81 
-3  11 15 144.82  145.67 0.93 
-3  11 16 272.62  30.01  0.99 
-3  11 17 78.99   117.14 0.76 
-3  11 18 62.68   318.06 0.68 
-3  11 19 6.36    166.67 0.76 
-3  13 1  121.23  113.60 0.97 
-3  13 2  18.95   354.06 0.98 
-3  13 3  78.96   138.30 0.96 
-3  13 4  64.02   113.12 0.34 
-3  13 5  52.30   244.81 0.99 
-3  13 6  252.87  309.08 0.99 
-3  13 7  51.87   166.81 0.97 
-3  13 8  281.05  245.46 0.89 
-3  13 9  291.85  114.45 0.71 
-3  13 10 57.70   200.57 0.10 
-3  13 11 137.22  304.86 0.97 
-3  13 12 156.25  51.99  0.98 
-3  13 13 242.57  36.10  0.95 
-3  13 14 191.51  154.47 0.97 
-3  13 15 25.90   236.40 0.97 
-3  13 16 5.72    47.61  0.97 
-3  13 17 59.11   25.17  0.94 
-3  13 18 21.81   122.80 0.79 
-3  13 19 127.09  317.95 0.77 
-3  15 1  191.65  199.82 0.75 
-3  15 2  63.71   38.78  0.74 
-3  15 3  70.79   110.28 0.69 
-3  15 4  57.26   12.88  0.99 
-3  15 5  152.50  346.06 0.18 
-3  15 6  213.05  25.91  0.26 
-3  15 7  2.11    187.42 0.96 
-3  15 8  340.55  216.53 0.96 
-3  15 9  39.40   299.10 0.72 
-3  15 10 38.28   233.96 0.94 
-3  15 11 131.96  20.43  0.49 
-3  15 12 125.08  123.62 0.87 
-3  15 13 144.20  281.38 0.94 
-3  15 14 104.57  328.27 0.85 
-3  15 15 65.37   334.01 0.93 
-3  15 16 3.38    251.66 0.59 
-3  15 17 19.12   87.50  0.62 
-3  15 18 26.93   121.85 0.48 
-3  17 1  82.41   51.02  0.97 
-3  17 2  226.68  297.51 0.95 
-3  17 3  129.84  274.89 0.97 
-3  17 4  190.92  79.58  0.97 
-3  17 5  62.45   26.81  0.96 
-3  17 6  117.45  222.21 0.98 
-3  17 7  246.23  7.66   0.95 
-3  17 8  171.15  359.16 0.99 
-3  17 9  24.95   233.74 0.98 
-3  17 10 390.20  309.02 0.96 
-3  17 11 191.00  26.53  0.93 
-3  17 12 34.87   246.06 0.66 
-3  17 13 95.62   165.99 0.99 
-3  17 14 170.83  134.12 0.98 
-3  17 15 163.05  140.09 0.88 
-3  17 16 70.51   121.43 0.61 
-3  17 17 15.87   343.80 0.86 
-3  19 1  201.88  349.36 0.92 
-3  19 2  236.11  193.67 0.56 
-3  19 3  418.16  278.09 0.95 
-3  19 4  138.29  311.72 0.98 
-3  19 5  93.95   211.29 0.81 
-3  19 6  464.30  339.83 0.87 
-3  19 7  227.97  344.61 0.97 
-3  19 8  198.50  33.48  0.99 
-3  19 9  83.14   346.40 0.83 
-3  19 10 113.23  96.59  0.97 
-3  19 11 33.88   282.42 0.98 
-3  19 12 119.32  188.02 0.96 
-3  19 13 117.83  297.02 0.84 
-3  19 14 127.92  22.31  0.94 
-3  19 15 22.13   113.80 0.79 
-3  19 16 28.95   88.08  0.84 
-3  19 17 6.02    7.24   0.53 
-3  21 1  250.26  179.60 0.97 
-3  21 2  123.99  22.77  0.92 
-3  21 3  44.69   104.16 0.96 
-3  21 4  284.08  242.84 0.90 
-3  21 5  157.43  132.08 0.97 
-3  21 6  87.93   278.86 0.41 
-3  21 7  201.47  65.42  0.89 
-3  21 8  64.48   160.75 0.97 
-3  21 9  32.92   159.73 0.98 
-3  21 10 61.09   36.34  0.98 
-3  21 11 40.30   140.69 0.62 
-3  21 12 111.73  284.21 0.85 
-3  21 13 25.54   215.96 0.89 
-3  21 14 25.14   136.06 0.81 
-3  21 15 65.62   133.09 0.86 
-3  21 16 81.38   14.44  0.85 
-3  23 1  1.95    49.05  0.96 
-3  23 2  132.89  84.30  0.98 
-3  23 3  292.74  143.21 0.98 
-3  23 4  141.14  284.60 0.88 
-3  23 5  132.95  63.94  0.86 
-3  23 6  258.13  284.95 0.80 
-3  23 7  214.84  64.32  0.96 
-3  23 8  182.67  29.22  0.97 
-3  23 9  274.83  5.45   0.99 
-3  23 10 46.49   7.47   0.35 
-3  23 11 153.01  40.33  0.92 
-3  23 12 80.91   340.44 0.62 
-3  23 13 22.23   128.06 0.48 
-3  23 14 118.33  199.12 0.98 
-3  23 15 7.15    302.28 0.75 
-3  25 1  212.84  91.81  0.98 
-3  25 2  170.42  229.17 0.99 
-3  25 3  13.05   331.87 0.74 
-3  25 4  245.31  189.02 0.98 
-3  25 5  256.32  174.77 0.98 
-3  25 6  22.58   151.81 0.80 
-3  25 7  133.23  249.01 0.88 
-3  25 8  22.94   11.08  0.92 
-3  25 9  0.49    228.95 0.79 
-3  25 10 2.81    230.34 0.98 
-3  25 11 71.98   103.11 0.73 
-3  25 12 114.94  17.09  0.90 
-3  25 13 83.65   126.70 0.98 
-3  25 14 35.62   313.14 0.94 
-3  27 1  8.27    241.89 0.96 
-3  27 2  151.24  338.33 0.98 
-3  27 3  73.34   254.44 0.38 
-3  27 4  252.86  342.66 0.90 
-3  27 5  91.74   152.62 0.51 
-3  27 6  20.95   218.69 0.98 
-3  27 7  24.57   322.18 0.21 
-3  27 8  59.25   231.15 0.77 
-3  27 9  9.05    107.71 0.97 
-3  27 10 26.52   268.38 0.99 
-3  27 11 202.85  320.95 0.94 
-3  27 12 165.08  8.68   0.96 
-3  29 1  133.45  112.30 0.97 
-3  29 2  88.81   121.82 0.96 
-3  29 3  61.08   166.76 0.90 
-3  29 4  240.95  255.60 0.79 
-3  29 5  207.16  181.60 0.96 
-3  29 6  125.83  226.21 0.90 
-3  29 7  83.84   15.67  0.98 
-3  29 8  254.10  43.57  0.99 
-3  29 9  157.61  260.81 0.80 
-3  29 10 14.63   47.61  0.48 
-3  29 11 0.00    0.00   0.00 
-3  31 1  247.19  293.84 0.87 
-3  31 2  22.73   267.09 0.88 
-3  31 3  19.70   228.30 0.97 
-3  31 4  72.25   155.53 0.96 
-3  31 5  78.35   203.83 0.94 
-3  31 6  69.19   15.11  0.79 
-3  31 7  29.42   311.91 0.88 
-3  31 8  79.65   311.69 0.92 
-3  33 1  98.97   157.42 0.84 
-3  33 2  56.02   295.91 0.86 
-3  33 3  6.93    268.08 0.97 
-3  33 4  89.80   13.44  0.62 
-3  33 5  0.78    338.10 0.13 
-2  0  1  406.56  180.00 0.43 
-2  0  2  686.44  360.00 0.75 
-2  0  3  380.58  180.00 0.69 
-2  0  4  795.59  180.00 1.00 
-2  0  5  220.38  360.00 0.07 
-2  0  6  0.00    0.00   0.00 
-2  0  7  113.13  180.00 0.91 
-2  0  8  16.89   180.00 0.04 
-2  0  9  328.65  180.00 1.00 
-2  0  10 114.90  180.00 0.34 
-2  0  11 171.09  360.00 0.94 
-2  0  12 88.87   180.00 1.00 
-2  0  13 22.00   180.00 0.13 
-2  0  14 72.14   360.00 0.41 
-2  0  15 18.02   360.00 0.15 
-2  0  16 167.01  180.00 0.76 
-2  0  17 28.32   0.00   0.20 
-2  0  18 1.89    360.00 0.31 
-2  0  19 61.31   180.00 0.82 
-2  0  20 83.19   180.00 0.67 
-2  2  1  428.45  237.74 0.62 
-2  2  2  442.61  288.50 0.77 
-2  2  3  197.51  36.47  0.12 
-2  2  4  96.66   185.65 0.77 
-2  2  5  194.28  203.99 0.96 
-2  2  6  239.37  72.57  0.20 
-2  2  7  118.03  104.52 0.80 
-2  2  8  71.62   129.83 0.96 
-2  2  9  141.75  67.58  0.91 
-2  2  10 94.60   237.46 0.99 
-2  2  11 306.20  257.86 0.98 
-2  2  12 29.49   283.91 0.99 
-2  2  13 186.38  333.02 0.96 
-2  2  14 239.03  188.87 0.98 
-2  2  15 125.83  115.14 0.76 
-2  2  16 110.56  6.95   0.86 
-2  2  17 107.47  164.67 0.91 
-2  2  18 43.53   151.61 0.92 
-2  2  19 13.23   335.12 0.66 
-2  2  20 16.12   197.59 0.79 
-2  4  1  227.36  343.38 0.25 
-2  4  2  222.35  264.87 0.48 
-2  4  3  293.58  52.58  0.80 
-2  4  4  162.55  238.77 0.71 
-2  4  5  62.27   70.33  0.93 
-2  4  6  320.48  77.27  0.94 
-2  4  7  62.68   323.08 0.90 
-2  4  8  51.24   18.27  0.93 
-2  4  9  21.58   318.19 0.96 
-2  4  10 511.91  78.60  0.99 
-2  4  11 188.24  48.10  0.99 
-2  4  12 158.70  263.28 0.94 
-2  4  13 649.99  90.19  0.98 
-2  4  14 132.16  179.74 0.98 
-2  4  15 77.84   226.69 0.99 
-2  4  16 29.17   27.41  0.94 
-2  4  17 9.66    294.37 0.83 
-2  4  18 177.10  282.66 0.90 
-2  4  19 75.34   130.48 0.63 
-2  4  20 98.29   86.29  0.72 
-2  6  1  220.66  140.25 0.93 
-2  6  2  159.15  226.10 0.67 
-2  6  3  314.32  221.75 0.96 
-2  6  4  34.67   176.43 0.98 
-2  6  5  212.35  160.77 0.96 
-2  6  6  27.20   12.07  0.99 
-2  6  7  18.80   194.39 0.94 
-2  6  8  103.60  339.66 0.95 
-2  6  9  194.71  206.17 0.34 
-2  6  10 7.10    283.64 0.48 
-2  6  11 66.20   271.62 0.90 
-2  6  12 71.60   341.21 0.98 
-2  6  13 38.14   190.43 0.99 
-2  6  14 66.58   75.65  0.32 
-2  6  15 24.04   94.86  0.81 
-2  6  16 8.28    319.75 0.54 
-2  6  17 123.77  270.38 0.91 
-2  6  18 43.20   66.33  0.83 
-2  6  19 46.56   161.25 0.88 
-2  6  20 56.81   210.54 0.49 
-2  8  1  581.67  61.39  0.92 
-2  8  2  44.10   264.30 0.95 
-2  8  3  417.31  343.37 0.99 
-2  8  4  96.19   62.31  0.98 
-2  8  5  219.86  117.93 0.90 
-2  8  6  10.63   267.58 0.82 
-2  8  7  138.83  76.01  0.97 
-2  8  8  37.11   238.69 0.93 
-2  8  9  5.85    27.37  0.98 
-2  8  10 103.43  165.16 0.83 
-2  8  11 59.75   238.37 0.96 
-2  8  12 298.42  243.87 0.90 
-2  8  13 38.01   315.75 0.98 
-2  8  14 72.71   73.31  0.37 
-2  8  15 175.59  121.54 0.96 
-2  8  16 95.74   117.41 0.48 
-2  8  17 178.53  56.42  0.99 
-2  8  18 61.83   134.87 0.94 
-2  8  19 84.10   181.18 0.95 
-2  8  20 15.38   225.02 0.91 
-2  10 1  20.24   215.44 0.85 
-2  10 2  292.03  238.83 0.66 
-2  10 3  247.61  213.62 0.99 
-2  10 4  170.41  236.19 0.95 
-2  10 5  512.34  121.37 0.74 
-2  10 6  207.02  128.02 0.89 
-2  10 7  140.24  73.25  0.89 
-2  10 8  392.13  148.85 0.98 
-2  10 9  157.02  112.11 0.97 
-2  10 10 182.80  125.44 0.96 
-2  10 11 79.94   207.33 0.35 
-2  10 12 96.08   2.35   0.99 
-2  10 13 86.59   338.83 0.93 
-2  10 14 113.59  208.89 0.97 
-2  10 15 23.84   280.29 0.97 
-2  10 16 180.93  234.78 0.98 
-2  10 17 28.22   82.17  0.77 
-2  10 18 69.13   245.36 0.33 
-2  10 19 56.27   211.88 0.81 
-2  12 1  78.91   88.93  0.88 
-2  12 2  145.81  348.30 0.97 
-2  12 3  251.36  109.62 0.24 
-2  12 4  50.67   79.37  0.88 
-2  12 5  107.17  104.12 0.80 
-2  12 6  444.84  294.66 0.93 
-2  12 7  227.10  190.99 0.98 
-2  12 8  119.23  347.70 0.99 
-2  12 9  31.91   180.53 0.98 
-2  12 10 324.51  358.46 0.99 
-2  12 11 181.95  348.30 0.95 
-2  12 12 121.46  70.33  0.73 
-2  12 13 269.03  303.74 0.95 
-2  12 14 311.12  196.16 0.97 
-2  12 15 242.48  267.55 0.94 
-2  12 16 14.97   294.28 0.84 
-2  12 17 113.31  15.70  0.87 
-2  12 18 56.76   63.71  0.62 
-2  12 19 17.83   252.87 0.76 
-2  14 1  215.23  358.47 0.55 
-2  14 2  176.99  50.02  0.93 
-2  14 3  193.36  266.49 0.17 
-2  14 4  463.28  293.61 0.94 
-2  14 5  655.29  179.70 0.97 
-2  14 6  286.39  218.41 0.99 
-2  14 7  49.85   210.33 0.98 
-2  14 8  177.61  272.62 0.94 
-2  14 9  54.99   11.81  1.00 
-2  14 10 0.02    144.92 0.96 
-2  14 11 74.64   291.78 0.83 
-2  14 12 178.18  177.33 0.95 
-2  14 13 15.90   271.70 0.23 
-2  14 14 17.88   203.23 0.49 
-2  14 15 87.78   327.92 0.87 
-2  14 16 70.77   359.59 0.86 
-2  14 17 45.24   139.58 0.75 
-2  14 18 97.79   29.89  0.75 
-2  16 1  259.36  301.28 0.98 
-2  16 2  66.83   210.11 0.95 
-2  16 3  175.19  51.25  0.99 
-2  16 4  132.18  23.42  0.97 
-2  16 5  127.16  174.01 0.85 
-2  16 6  10.50   169.48 0.75 
-2  16 7  126.58  274.90 0.99 
-2  16 8  26.57   319.43 0.97 
-2  16 9  79.78   107.39 0.99 
-2  16 10 69.68   270.56 0.98 
-2  16 11 27.71   174.34 0.97 
-2  16 12 170.20  152.65 0.99 
-2  16 13 329.45  159.28 0.94 
-2  16 14 101.18  49.93  0.98 
-2  16 15 16.44   29.30  0.85 
-2  16 16 68.64   347.32 0.93 
-2  16 17 21.17   330.91 0.91 
-2  16 18 54.75   59.86  0.84 
-2  18 1  13.76   172.29 0.94 
-2  18 2  200.29  329.51 0.97 
-2  18 3  436.25  282.72 0.80 
-2  18 4  428.76  299.98 0.99 
-2  18 5  144.77  280.79 0.98 
-2  18 6  467.68  346.57 0.97 
-2  18 7  255.94  2.85   0.98 
-2  18 8  191.21  263.86 0.99 
-2  18 9  34.31   225.34 0.83 
-2  18 10 364.74  52.41  0.98 
-2  18 11 35.67   307.55 0.39 
-2  18 12 122.13  220.43 0.42 
-2  18 13 61.25   17.40  0.98 
-2  18 14 17.30   242.30 0.97 
-2  18 15 114.34  145.12 0.90 
-2  18 16 17.73   38.33  0.70 
-2  18 17 77.87   182.13 0.76 
-2  20 1  53.84   1.72   0.79 
-2  20 2  208.32  206.83 0.98 
-2  20 3  160.77  261.19 0.61 
-2  20 4  208.39  274.09 0.91 
-2  20 5  343.40  64.54  0.47 
-2  20 6  210.67  326.25 0.98 
-2  20 7  51.67   213.06 0.99 
-2  20 8  316.90  206.59 0.98 
-2  20 9  107.41  173.98 0.97 
-2  20 10 4.78    150.68 0.71 
-2  20 11 26.57   146.52 0.59 
-2  20 12 13.73   330.59 0.94 
-2  20 13 182.19  194.18 0.82 
-2  20 14 57.48   332.02 0.88 
-2  20 15 10.49   223.88 0.83 
-2  20 16 61.63   226.35 0.94 
-2  22 1  82.72   8.14   0.97 
-2  22 2  346.14  194.25 0.99 
-2  22 3  283.14  65.85  0.85 
-2  22 4  298.64  56.83  0.95 
-2  22 5  59.48   172.98 0.97 
-2  22 6  0.39    116.97 0.89 
-2  22 7  82.64   68.08  0.93 
-2  22 8  237.32  353.39 0.97 
-2  22 9  81.64   330.74 0.94 
-2  22 10 17.79   200.69 0.94 
-2  22 11 128.16  68.05  0.72 
-2  22 12 57.44   139.87 0.87 
-2  22 13 0.77    137.56 0.67 
-2  22 14 33.44   149.16 0.78 
-2  22 15 119.47  63.68  0.84 
-2  24 1  90.70   354.12 0.84 
-2  24 2  382.46  83.84  0.44 
-2  24 3  206.97  75.50  0.93 
-2  24 4  141.00  264.34 0.50 
-2  24 5  115.93  113.33 0.81 
-2  24 6  14.22   118.60 0.58 
-2  24 7  301.05  56.07  0.96 
-2  24 8  34.73   317.23 0.81 
-2  24 9  29.14   52.35  0.86 
-2  24 10 66.04   254.11 0.96 
-2  24 11 1.49    294.42 0.81 
-2  24 12 45.93   315.96 0.90 
-2  24 13 57.81   50.88  0.62 
-2  24 14 172.79  94.17  0.91 
-2  26 1  220.05  251.60 0.97 
-2  26 2  16.33   246.00 0.41 
-2  26 3  71.45   213.14 0.96 
-2  26 4  66.14   198.31 0.99 
-2  26 5  103.63  197.14 0.99 
-2  26 6  113.94  84.08  0.97 
-2  26 7  165.92  112.34 0.92 
-2  26 8  89.84   99.95  0.97 
-2  26 9  52.89   260.40 0.91 
-2  26 10 15.05   252.11 0.82 
-2  26 11 2.20    263.96 0.76 
-2  26 12 46.06   314.55 0.98 
-2  26 13 194.76  358.29 0.91 
-2  28 1  73.39   102.82 0.95 
-2  28 2  126.68  144.27 0.83 
-2  28 3  84.42   141.06 0.99 
-2  28 4  16.34   223.89 0.72 
-2  28 5  17.38   252.97 0.98 
-2  28 6  47.69   335.83 0.76 
-2  28 7  85.79   230.96 0.90 
-2  28 8  117.97  23.00  0.87 
-2  28 9  139.96  225.83 0.94 
-2  28 10 191.52  204.66 0.94 
-2  28 11 123.64  87.83  0.93 
-2  30 1  52.34   273.08 0.96 
-2  30 2  105.78  276.02 0.97 
-2  30 3  14.70   343.92 0.95 
-2  30 4  29.66   347.27 0.23 
-2  30 5  102.89  68.66  0.95 
-2  30 6  56.45   343.02 0.97 
-2  30 7  11.33   62.94  0.98 
-2  30 8  115.69  153.90 0.85 
-2  30 9  77.01   73.04  0.97 
-2  30 10 0.00    0.00   0.00 
-2  32 1  17.99   210.29 0.98 
-2  32 2  22.45   222.23 0.98 
-2  32 3  53.70   62.26  0.82 
-2  32 4  42.14   334.55 0.93 
-2  32 5  90.42   154.93 0.36 
-2  32 6  54.83   210.16 0.76 
-2  32 7  61.28   248.60 0.84 
-2  34 1  25.85   313.99 0.95 
-2  34 2  29.84   133.54 0.91 
-1  1  1  85.39   333.22 0.14 
-1  1  2  172.39  169.92 0.35 
-1  1  3  413.26  168.21 0.87 
-1  1  4  772.70  240.87 0.92 
-1  1  5  63.58   203.16 0.12 
-1  1  6  68.21   214.92 0.82 
-1  1  7  126.60  322.60 0.30 
-1  1  8  86.81   350.00 0.41 
-1  1  9  208.91  326.67 0.77 
-1  1  10 31.64   339.88 0.97 
-1  1  11 289.05  207.24 0.83 
-1  1  12 138.86  197.08 0.93 
-1  1  13 107.65  156.72 0.97 
-1  1  14 321.40  328.87 0.97 
-1  1  15 301.82  198.12 0.97 
-1  1  16 52.48   156.30 0.96 
-1  1  17 121.19  16.56  0.88 
-1  1  18 24.57   312.27 0.81 
-1  1  19 5.43    34.85  0.85 
-1  1  20 17.99   232.96 0.80 
-1  3  1  79.19   249.91 0.39 
-1  3  2  59.28   64.67  0.75 
-1  3  3  34.68   290.36 0.73 
-1  3  4  209.11  261.88 0.90 
-1  3  5  221.70  341.19 0.19 
-1  3  6  9.12    207.19 0.89 
-1  3  7  123.86  325.90 0.89 
-1  3  8  30.61   209.14 0.94 
-1  3  9  129.97  262.59 0.98 
-1  3  10 30.81   245.47 0.83 
-1  3  11 109.79  346.18 0.99 
-1  3  12 2.34    207.64 0.77 
-1  3  13 280.51  59.07  0.99 
-1  3  14 251.02  51.34  0.87 
-1  3  15 20.21   160.44 0.98 
-1  3  16 154.18  279.21 0.88 
-1  3  17 43.36   122.49 0.93 
-1  3  18 168.29  156.65 0.87 
-1  3  19 119.85  140.68 0.90 
-1  3  20 29.09   195.03 0.86 
-1  5  1  62.58   251.30 0.57 
-1  5  2  73.43   276.11 0.59 
-1  5  3  173.87  123.80 0.78 
-1  5  4  366.54  274.65 0.97 
-1  5  5  160.92  11.93  0.60 
-1  5  6  131.83  25.40  0.88 
-1  5  7  18.36   183.74 0.78 
-1  5  8  231.37  151.13 0.96 
-1  5  9  385.48  161.85 0.96 
-1  5  10 218.63  117.28 0.98 
-1  5  11 144.37  335.05 0.57 
-1  5  12 243.59  107.68 0.98 
-1  5  13 196.33  162.07 0.96 
-1  5  14 66.46   276.46 0.96 
-1  5  15 20.86   265.76 0.18 
-1  5  16 81.64   67.43  0.91 
-1  5  17 72.36   321.84 0.87 
-1  5  18 114.44  304.08 0.94 
-1  5  19 63.46   127.25 0.94 
-1  5  20 9.89    332.32 0.82 
-1  7  1  73.83   301.41 0.83 
-1  7  2  707.79  220.33 0.99 
-1  7  3  50.58   270.51 0.94 
-1  7  4  102.86  23.21  0.86 
-1  7  5  136.74  221.97 0.98 
-1  7  6  19.00   175.06 0.98 
-1  7  7  240.22  260.76 0.96 
-1  7  8  129.46  258.02 0.98 
-1  7  9  9.41    267.76 0.94 
-1  7  10 338.04  37.67  0.98 
-1  7  11 151.39  346.06 0.95 
-1  7  12 315.20  38.59  0.98 
-1  7  13 96.18   221.53 0.99 
-1  7  14 81.33   140.82 0.54 
-1  7  15 22.80   28.19  0.97 
-1  7  16 159.93  224.64 0.91 
-1  7  17 66.22   345.39 0.90 
-1  7  18 17.93   273.46 0.75 
-1  7  19 30.80   106.89 0.53 
-1  7  20 50.20   186.86 0.51 
-1  9  1  430.01  333.32 0.98 
-1  9  2  390.31  104.53 0.98 
-1  9  3  42.29   153.75 0.94 
-1  9  4  125.70  111.15 0.94 
-1  9  5  1.19    29.83  0.98 
-1  9  6  103.03  140.68 0.13 
-1  9  7  71.03   228.06 0.41 
-1  9  8  159.47  300.19 0.93 
-1  9  9  117.57  116.53 0.81 
-1  9  10 157.97  56.36  0.88 
-1  9  11 75.95   32.29  0.28 
-1  9  12 24.34   232.17 0.96 
-1  9  13 142.95  48.21  0.63 
-1  9  14 91.64   91.03  0.92 
-1  9  15 31.46   242.16 0.98 
-1  9  16 162.29  225.54 0.97 
-1  9  17 91.28   266.00 0.83 
-1  9  18 55.42   214.70 0.99 
-1  9  19 16.82   270.46 0.96 
-1  11 1  218.22  232.62 0.93 
-1  11 2  9.59    42.83  0.93 
-1  11 3  304.64  195.47 0.98 
-1  11 4  536.52  164.65 0.97 
-1  11 5  309.78  54.84  0.47 
-1  11 6  279.92  23.33  0.55 
-1  11 7  338.09  141.57 0.92 
-1  11 8  92.75   241.87 0.97 
-1  11 9  93.03   78.69  0.80 
-1  11 10 96.83   261.27 0.99 
-1  11 11 17.09   92.69  0.95 
-1  11 12 18.99   145.00 0.38 
-1  11 13 65.48   104.92 0.90 
-1  11 14 302.57  216.48 0.96 
-1  11 15 87.06   326.85 0.76 
-1  11 16 78.11   304.15 0.90 
-1  11 17 67.02   198.10 0.39 
-1  11 18 91.41   226.44 0.83 
-1  11 19 33.87   27.50  0.77 
-1  13 1  438.86  60.39  0.89 
-1  13 2  39.93   164.12 0.94 
-1  13 3  56.05   347.65 0.40 
-1  13 4  176.09  129.40 0.97 
-1  13 5  172.45  10.52  0.98 
-1  13 6  267.75  154.06 0.78 
-1  13 7  59.11   49.21  0.98 
-1  13 8  421.20  35.91  0.79 
-1  13 9  434.15  350.38 0.99 
-1  13 10 397.22  114.70 0.95 
-1  13 11 96.68   284.37 0.94 
-1  13 12 188.89  330.72 0.98 
-1  13 13 19.47   160.36 0.37 
-1  13 14 60.10   312.65 0.97 
-1  13 15 42.42   287.37 0.79 
-1  13 16 25.15   168.10 0.63 
-1  13 17 79.93   159.07 0.97 
-1  13 18 111.82  184.94 0.91 
-1  13 19 29.22   278.20 0.85 
-1  15 1  57.30   38.94  0.91 
-1  15 2  277.29  117.89 0.50 
-1  15 3  179.78  132.04 0.89 
-1  15 4  38.92   302.32 0.95 
-1  15 5  135.74  162.78 0.92 
-1  15 6  306.51  321.53 0.94 
-1  15 7  225.34  99.87  0.92 
-1  15 8  165.10  129.63 0.97 
-1  15 9  425.39  279.88 0.98 
-1  15 10 105.83  294.96 0.98 
-1  15 11 269.13  243.39 0.75 
-1  15 12 62.29   217.06 0.80 
-1  15 13 278.95  275.02 0.94 
-1  15 14 85.13   10.17  0.79 
-1  15 15 81.33   38.13  0.96 
-1  15 16 18.69   130.84 0.72 
-1  15 17 65.33   91.34  0.63 
-1  15 18 20.10   310.36 0.19 
-1  17 1  150.07  235.00 0.97 
-1  17 2  272.65  97.85  0.92 
-1  17 3  222.96  90.77  0.36 
-1  17 4  31.67   129.30 0.94 
-1  17 5  284.71  212.07 0.92 
-1  17 6  335.95  54.59  0.98 
-1  17 7  12.59   301.35 0.64 
-1  17 8  182.63  24.32  0.99 
-1  17 9  38.56   270.66 0.14 
-1  17 10 209.23  313.75 0.91 
-1  17 11 186.76  331.09 0.94 
-1  17 12 31.03   27.82  0.27 
-1  17 13 6.52    152.27 0.49 
-1  17 14 179.37  214.47 0.96 
-1  17 15 226.10  236.52 0.96 
-1  17 16 136.14  342.15 0.96 
-1  17 17 13.00   130.41 0.60 
-1  19 1  160.82  208.33 0.98 
-1  19 2  104.74  144.25 0.34 
-1  19 3  441.82  190.57 0.99 
-1  19 4  1.02    41.36  0.98 
-1  19 5  105.26  98.54  0.93 
-1  19 6  260.02  236.92 0.95 
-1  19 7  90.46   48.78  0.34 
-1  19 8  72.80   199.05 0.98 
-1  19 9  264.31  108.98 0.70 
-1  19 10 310.17  3.18   0.75 
-1  19 11 71.02   200.09 0.91 
-1  19 12 63.19   286.79 0.63 
-1  19 13 29.80   206.48 0.97 
-1  19 14 24.36   214.56 0.75 
-1  19 15 60.39   74.81  0.97 
-1  19 16 111.26  161.77 0.95 
-1  19 17 105.90  110.06 0.88 
-1  21 1  72.18   159.47 0.95 
-1  21 2  213.61  337.78 0.82 
-1  21 3  255.61  134.67 0.97 
-1  21 4  359.42  94.05  0.98 
-1  21 5  249.25  45.43  0.98 
-1  21 6  21.06   82.33  0.82 
-1  21 7  58.87   266.47 0.84 
-1  21 8  0.25    302.34 0.98 
-1  21 9  100.80  146.59 0.32 
-1  21 10 97.30   141.77 0.69 
-1  21 11 30.38   87.13  0.96 
-1  21 12 27.75   299.78 0.95 
-1  21 13 128.23  215.01 0.91 
-1  21 14 9.01    155.21 0.82 
-1  21 15 18.82   295.08 0.95 
-1  21 16 38.33   21.06  0.64 
-1  23 1  127.56  73.17  0.95 
-1  23 2  209.26  115.54 0.98 
-1  23 3  238.66  189.76 0.95 
-1  23 4  29.68   313.06 0.99 
-1  23 5  123.88  205.21 0.95 
-1  23 6  130.56  236.91 0.82 
-1  23 7  16.44   282.15 0.95 
-1  23 8  246.95  249.73 0.79 
-1  23 9  84.20   8.71   0.84 
-1  23 10 48.48   64.90  0.65 
-1  23 11 7.42    118.49 0.98 
-1  23 12 69.02   176.48 0.71 
-1  23 13 24.75   92.53  0.83 
-1  23 14 3.78    288.49 0.63 
-1  23 15 10.18   91.19  0.63 
-1  25 1  199.87  236.42 0.98 
-1  25 2  203.99  114.21 0.98 
-1  25 3  287.64  236.95 1.00 
-1  25 4  30.90   187.51 0.53 
-1  25 5  66.50   82.59  0.95 
-1  25 6  72.62   343.50 0.37 
-1  25 7  100.47  190.69 0.79 
-1  25 8  47.21   307.11 0.99 
-1  25 9  58.42   42.05  0.84 
-1  25 10 106.95  310.85 0.87 
-1  25 11 113.62  326.53 0.68 
-1  25 12 71.69   272.16 0.95 
-1  25 13 55.56   153.93 0.86 
-1  25 14 11.47   266.52 0.68 
-1  27 1  61.19   328.75 0.94 
-1  27 2  34.38   262.82 0.98 
-1  27 3  87.29   166.69 0.90 
-1  27 4  225.70  188.27 0.99 
-1  27 5  116.47  297.56 0.86 
-1  27 6  55.76   4.57   0.94 
-1  27 7  46.11   302.64 0.99 
-1  27 8  185.94  161.39 0.93 
-1  27 9  26.54   43.47  0.15 
-1  27 10 35.26   33.56  0.89 
-1  27 11 29.46   111.69 0.96 
-1  27 12 21.19   137.47 0.88 
-1  29 1  250.05  282.56 0.99 
-1  29 2  95.48   288.03 0.98 
-1  29 3  90.36   6.80   0.96 
-1  29 4  32.16   21.56  0.91 
-1  29 5  58.11   330.69 0.97 
-1  29 6  135.09  104.94 0.97 
-1  29 7  85.82   349.04 0.88 
-1  29 8  15.43   87.01  0.95 
-1  29 9  116.54  52.87  0.99 
-1  29 10 195.43  186.91 0.74 
-1  29 11 87.61   75.21  0.93 
-1  31 1  206.22  106.60 0.92 
-1  31 2  42.00   270.72 0.99 
-1  31 3  54.52   272.81 0.98 
-1  31 4  25.81   121.72 0.94 
-1  31 5  15.40   133.78 0.71 
-1  31 6  125.69  267.80 0.94 
-1  31 7  22.85   26.60  0.67 
-1  31 8  69.57   122.41 0.86 
-1  33 1  15.09   208.73 0.86 
-1  33 2  32.72   253.47 0.88 
-1  33 3  23.33   268.67 0.96 
-1  33 4  25.82   328.31 0.61 
-1  33 5  10.44   23.04  0.61 
0   0  2  296.24  360.00 0.51 
0   0  3  595.43  180.00 0.98 
0   0  4  390.39  360.00 0.90 
0   0  5  104.62  0.00   0.98 
0   0  6  403.78  0.00   1.00 
0   0  7  15.77   360.00 1.00 
0   0  8  52.04   180.00 0.99 
0   0  9  227.12  0.00   0.34 
0   0  10 0.31    180.00 0.00 
0   0  11 226.48  180.00 1.00 
0   0  12 106.25  0.00   0.19 
0   0  13 25.52   180.00 0.12 
0   0  14 166.01  0.00   0.90 
0   0  15 239.87  0.00   0.72 
0   0  16 49.87   360.00 0.83 
0   0  17 12.12   180.00 1.00 
0   0  18 2.11    180.00 0.56 
0   0  19 61.08   180.00 0.65 
0   0  20 82.80   360.00 0.91 
0   2  0  674.93  219.06 0.10 
0   2  1  531.70  240.50 0.05 
0   2  2  482.32  260.15 0.11 
0   2  3  428.41  114.93 0.93 
0   2  4  82.35   239.96 0.89 
0   2  5  151.66  45.98  0.93 
0   2  6  301.39  259.69 0.92 
0   2  7  54.08   239.37 0.27 
0   2  8  453.15  259.26 0.76 
0   2  9  91.78   45.41  0.53 
0   2  10 379.30  111.39 0.99 
0   2  11 30.91   332.09 0.80 
0   2  12 102.02  213.41 0.55 
0   2  13 43.71   265.09 0.93 
0   2  14 145.56  239.39 0.97 
0   2  15 99.74   97.90  0.96 
0   2  16 48.48   218.47 0.73 
0   2  17 0.50    73.85  0.44 
0   2  18 64.12   153.55 0.95 
0   2  19 98.20   293.99 0.94 
0   2  20 46.94   54.40  0.22 
0   4  0  268.37  144.28 0.42 
0   4  1  83.13   272.15 0.03 
0   4  2  36.84   219.60 0.41 
0   4  3  365.47  200.75 0.17 
0   4  4  104.19  21.40  0.91 
0   4  5  213.77  82.37  0.96 
0   4  6  398.26  264.58 0.97 
0   4  7  216.76  279.43 0.84 
0   4  8  196.51  167.70 0.36 
0   4  9  112.25  125.14 0.20 
0   4  10 257.90  297.10 0.98 
0   4  11 320.45  87.42  0.99 
0   4  12 86.57   278.59 0.96 
0   4  13 168.97  62.20  0.97 
0   4  14 64.67   145.11 0.82 
0   4  15 9.01    325.89 0.64 
0   4  16 11.66   231.53 0.97 
0   4  17 99.59   80.35  0.70 
0   4  18 62.43   3.71   0.85 
0   4  19 77.87   44.07  0.81 
0   4  20 4.69    55.95  0.80 
0   6  0  848.93  168.06 0.88 
0   6  1  375.67  351.23 0.79 
0   6  2  274.64  306.05 0.95 
0   6  3  750.03  39.95  0.95 
0   6  4  676.79  266.97 0.98 
0   6  5  8.78    270.02 0.74 
0   6  6  95.23   112.78 0.97 
0   6  7  316.26  303.97 0.96 
0   6  8  121.25  180.39 0.98 
0   6  9  237.36  167.75 0.99 
0   6  10 272.77  210.03 0.99 
0   6  11 88.48   255.94 0.91 
0   6  12 256.67  87.78  0.99 
0   6  13 23.62   174.95 0.76 
0   6  14 186.74  262.55 0.87 
0   6  15 75.63   49.69  0.86 
0   6  16 5.39    259.19 0.67 
0   6  17 10.26   146.58 0.78 
0   6  18 141.95  79.24  0.98 
0   6  19 17.87   64.78  0.90 
0   6  20 38.45   167.48 0.32 
0   8  0  685.44  76.99  0.97 
0   8  1  129.78  303.05 0.90 
0   8  2  526.82  234.44 1.00 
0   8  3  290.59  266.95 0.98 
0   8  4  242.12  65.51  0.92 
0   8  5  98.25   57.20  0.55 
0   8  6  196.57  26.97  0.97 
0   8  7  122.77  238.82 0.98 
0   8  8  199.17  208.88 0.97 
0   8  9  342.47  257.73 0.99 
0   8  10 72.90   56.38  0.55 
0   8  11 119.26  264.31 0.93 
0   8  12 3.28    59.82  0.95 
0   8  13 63.98   315.66 0.92 
0   8  14 347.09  280.61 0.72 
0   8  15 15.63   259.91 0.98 
0   8  16 43.23   272.99 0.83 
0   8  17 182.16  48.82  0.92 
0   8  18 128.57  56.83  0.89 
0   8  19 8.07    119.59 0.76 
0   8  20 102.08  49.71  0.68 
0   10 0  502.78  275.12 0.88 
0   10 1  368.84  252.30 0.90 
0   10 2  0.00    0.00   0.00 
0   10 3  114.94  305.37 0.24 
0   10 4  28.43   270.48 0.96 
0   10 5  71.78   355.78 0.87 
0   10 6  203.59  158.10 0.94 
0   10 7  229.38  309.82 0.73 
0   10 8  510.31  187.14 0.99 
0   10 9  415.06  170.47 0.98 
0   10 10 10.19   252.60 0.61 
0   10 11 365.50  359.61 0.97 
0   10 12 105.58  166.47 0.93 
0   10 13 85.72   119.58 0.72 
0   10 14 293.07  304.49 0.98 
0   10 15 245.60  242.76 0.91 
0   10 16 36.37   255.32 0.83 
0   10 17 100.03  81.47  0.97 
0   10 18 195.45  86.75  0.94 
0   10 19 48.32   329.33 0.82 
0   12 0  153.33  233.71 0.76 
0   12 1  18.29   320.67 0.97 
0   12 2  384.46  207.05 0.84 
0   12 3  130.84  127.38 0.88 
0   12 4  22.24   155.89 0.94 
0   12 5  500.80  120.40 0.65 
0   12 6  70.06   241.32 0.39 
0   12 7  495.96  26.83  0.98 
0   12 8  19.78   198.31 0.89 
0   12 9  84.13   240.79 0.86 
0   12 10 248.84  121.88 0.93 
0   12 11 169.97  149.50 0.98 
0   12 12 10.46   185.69 0.97 
0   12 13 225.51  308.26 0.98 
0   12 14 219.78  56.56  0.98 
0   12 15 378.41  72.80  0.92 
0   12 16 83.79   205.33 0.85 
0   12 17 29.69   53.60  0.74 
0   12 18 103.97  97.20  0.47 
0   12 19 31.38   255.10 0.46 
0   14 0  548.97  51.44  0.95 
0   14 1  33.18   322.28 0.91 
0   14 2  299.06  54.17  0.68 
0   14 3  392.11  209.19 0.96 
0   14 4  154.12  79.71  0.81 
0   14 5  48.12   294.56 0.99 
0   14 6  105.09  312.89 0.92 
0   14 7  149.40  147.27 0.98 
0   14 8  81.76   334.67 0.90 
0   14 9  205.13  263.68 0.93 
0   14 10 359.51  208.76 0.75 
0   14 11 130.70  133.03 0.98 
0   14 12 329.19  327.65 0.86 
0   14 13 176.12  291.16 0.92 
0   14 14 10.00   52.92  0.49 
0   14 15 15.90   229.17 0.68 
0   14 16 13.87   64.39  0.85 
0   14 17 5.73    187.88 0.83 
0   14 18 95.18   2.57   0.40 
0   16 0  819.55  34.45  0.56 
0   16 1  109.08  285.60 0.81 
0   16 2  168.80  37.08  0.98 
0   16 3  33.29   151.88 0.32 
0   16 4  484.55  60.17  0.86 
0   16 5  317.92  127.42 0.99 
0   16 6  56.15   181.65 0.97 
0   16 7  272.11  0.82   0.92 
0   16 8  295.96  318.78 0.96 
0   16 9  173.68  358.93 0.99 
0   16 10 147.36  110.28 0.98 
0   16 11 113.29  87.16  0.95 
0   16 12 27.97   129.20 0.98 
0   16 13 103.47  301.62 0.95 
0   16 14 97.83   211.25 0.97 
0   16 15 26.16   188.23 0.78 
0   16 16 163.05  170.93 0.97 
0   16 17 17.16   259.17 0.82 
0   16 18 72.11   240.33 0.73 
0   18 0  302.01  69.71  0.96 
0   18 1  37.81   276.50 0.98 
0   18 2  57.35   50.57  0.99 
0   18 3  213.68  37.89  0.95 
0   18 4  27.12   166.71 0.83 
0   18 5  33.16   350.05 0.38 
0   18 6  335.09  17.92  0.99 
0   18 7  296.81  225.12 0.99 
0   18 8  131.15  175.00 0.99 
0   18 9  62.55   296.83 0.94 
0   18 10 93.37   136.58 0.33 
0   18 11 168.19  17.70  0.84 
0   18 12 283.18  38.45  0.98 
0   18 13 283.71  180.20 0.88 
0   18 14 68.51   269.75 0.99 
0   18 15 197.51  78.45  0.86 
0   18 16 19.62   300.67 0.75 
0   18 17 37.22   35.89  0.80 
0   20 0  112.38  210.45 0.77 
0   20 1  361.09  41.52  0.99 
0   20 2  381.56  55.23  0.99 
0   20 3  271.73  98.14  0.99 
0   20 4  52.47   69.97  0.99 
0   20 5  75.17   235.53 0.97 
0   20 6  211.61  306.90 0.90 
0   20 7  36.87   77.53  0.69 
0   20 8  209.69  9.53   0.96 
0   20 9  64.92   157.29 0.78 
0   20 10 375.11  161.14 0.87 
0   20 11 48.61   80.42  0.62 
0   20 12 79.32   33.77  0.96 
0   20 13 17.73   92.05  0.85 
0   20 14 58.22   213.47 0.90 
0   20 15 28.51   219.03 0.77 
0   20 16 42.60   262.31 0.83 
0   22 0  135.39  241.20 0.98 
0   22 1  180.17  158.68 0.81 
0   22 2  79.11   233.51 0.99 
0   22 3  216.98  68.22  1.00 
0   22 4  46.89   241.79 0.99 
0   22 5  1.83    200.52 0.87 
0   22 6  292.98  355.55 0.98 
0   22 7  172.73  139.85 0.93 
0   22 8  106.47  343.32 0.95 
0   22 9  51.02   201.88 0.96 
0   22 10 145.70  170.77 0.88 
0   22 11 11.45   349.78 0.94 
0   22 12 72.63   8.65   0.81 
0   22 13 48.06   81.33  0.85 
0   22 14 62.08   261.79 0.89 
0   22 15 70.18   254.26 0.80 
0   24 0  512.64  163.39 0.98 
0   24 1  90.31   30.02  0.82 
0   24 2  72.93   252.40 0.94 
0   24 3  42.05   32.95  0.96 
0   24 4  32.15   100.43 0.70 
0   24 5  21.53   306.19 0.99 
0   24 6  30.63   71.01  0.70 
0   24 7  127.66  354.61 0.93 
0   24 8  72.11   19.03  0.75 
0   24 9  114.53  55.27  0.87 
0   24 10 124.79  189.89 0.96 
0   24 11 83.23   341.17 0.92 
0   24 12 30.93   177.48 0.97 
0   24 13 36.12   348.72 0.94 
0   24 14 41.67   130.69 0.87 
0   26 0  294.12  149.76 0.95 
0   26 1  45.32   86.22  0.98 
0   26 2  15.02   201.37 0.22 
0   26 3  155.50  235.68 0.98 
0   26 4  101.37  246.96 0.94 
0   26 5  62.35   175.37 0.99 
0   26 6  25.62   273.84 0.97 
0   26 7  91.82   218.33 0.85 
0   26 8  27.06   284.40 0.99 
0   26 9  8.14    126.54 0.98 
0   26 10 26.32   174.38 0.98 
0   26 11 36.07   328.06 0.92 
0   26 12 54.32   100.55 0.94 
0   26 13 94.46   245.24 0.73 
0   28 0  7.46    161.01 0.91 
0   28 1  18.35   339.82 0.98 
0   28 2  34.95   285.24 0.97 
0   28 3  82.15   63.13  0.48 
0   28 4  10.66   293.09 0.91 
0   28 5  65.21   41.47  0.59 
0   28 6  122.80  23.35  0.98 
0   28 7  134.03  356.65 0.92 
0   28 8  30.50   344.38 0.82 
0   28 9  65.92   126.20 0.90 
0   28 10 124.21  66.07  0.93 
0   28 11 20.57   116.93 0.42 
0   30 0  216.20  71.13  0.85 
0   30 1  64.44   68.71  0.97 
0   30 2  23.58   72.48  0.97 
0   30 3  159.91  220.25 0.96 
0   30 4  169.62  330.64 0.69 
0   30 5  30.08   4.19   0.88 
0   30 6  109.92  277.02 0.95 
0   30 7  71.24   4.94   0.97 
0   30 8  61.42   275.81 0.94 
0   30 9  72.87   60.21  0.43 
0   30 10 0.00    0.00   0.00 
0   32 0  179.06  14.39  0.98 
0   32 1  160.58  95.67  0.97 
0   32 2  110.92  5.97   0.92 
0   32 3  91.12   72.30  0.88 
0   32 4  50.17   327.83 0.66 
0   32 5  5.61    47.44  0.91 
0   32 6  68.57   130.59 0.46 
0   32 7  57.03   26.73  0.93 
0   34 0  129.39  172.04 0.92 
0   34 1  70.54   159.71 0.36 
0   34 2  83.46   254.68 0.97 
1   1  1  187.69  203.48 0.30 
1   1  2  125.44  24.14  0.34 
1   1  3  385.74  292.71 0.27 
1   1  4  55.11   6.56   0.17 
1   1  5  385.99  351.41 0.46 
1   1  6  249.27  265.03 0.10 
1   1  7  101.02  355.79 0.83 
1   1  8  90.39   146.17 0.90 
1   1  9  397.40  269.02 0.91 
1   1  10 529.21  196.60 0.93 
1   1  11 0.00    0.00   0.00 
1   1  12 298.81  132.24 0.77 
1   1  13 252.69  161.07 0.94 
1   1  14 182.51  248.88 0.98 
1   1  15 128.69  249.71 0.88 
1   1  16 2.27    7.47   0.71 
1   1  17 67.69   127.74 0.88 
1   1  18 8.67    342.55 0.80 
1   1  19 15.54   18.19  0.76 
1   1  20 93.26   236.70 0.90 
1   3  0  122.46  138.40 0.05 
1   3  1  26.81   13.61  0.14 
1   3  2  575.32  126.70 0.80 
1   3  3  179.18  264.09 0.92 
1   3  4  130.60  343.61 0.77 
1   3  5  64.12   203.33 0.89 
1   3  6  113.48  238.55 0.83 
1   3  7  54.94   321.19 0.98 
1   3  8  141.66  331.82 0.23 
1   3  9  291.89  95.37  0.82 
1   3  10 96.64   262.52 0.94 
1   3  11 0.00    0.00   0.00 
1   3  12 211.78  145.07 0.93 
1   3  13 199.26  134.13 0.93 
1   3  14 258.95  118.51 0.79 
1   3  15 127.20  353.97 0.79 
1   3  16 65.56   347.02 0.79 
1   3  17 48.79   121.63 0.32 
1   3  18 48.14   41.60  0.74 
1   3  19 13.07   33.53  0.80 
1   3  20 99.66   212.19 0.83 
1   5  0  12.22   139.36 0.38 
1   5  1  448.40  113.40 0.76 
1   5  2  48.66   280.94 0.80 
1   5  3  1.15    151.54 0.92 
1   5  4  122.39  127.92 0.97 
1   5  5  0.00    0.00   0.00 
1   5  6  175.00  257.58 0.74 
1   5  7  135.52  40.86  0.83 
1   5  8  313.96  347.41 0.30 
1   5  9  39.36   52.67  0.86 
1   5  10 126.19  310.07 0.97 
1   5  11 44.58   216.13 0.97 
1   5  12 158.98  346.01 0.99 
1   5  13 36.47   284.60 0.99 
1   5  14 110.99  317.38 0.55 
1   5  15 11.06   44.66  0.71 
1   5  16 27.54   189.21 0.84 
1   5  17 14.34   159.47 0.63 
1   5  18 189.82  344.21 0.93 
1   5  19 11.47   140.19 0.75 
1   5  20 80.36   183.36 0.59 
1   7  0  515.72  109.29 0.95 
1   7  1  70.56   239.39 0.62 
1   7  2  9.89    330.51 0.98 
1   7  3  529.74  54.56  0.98 
1   7  4  0.00    0.00   0.00 
1   7  5  26.75   241.04 0.68 
1   7  6  175.38  112.35 0.32 
1   7  7  180.65  71.41  0.98 
1   7  8  69.72   59.69  0.95 
1   7  9  106.40  211.61 0.97 
1   7  10 1.28    323.61 0.60 
1   7  11 37.17   207.75 0.92 
1   7  12 206.12  147.94 0.98 
1   7  13 43.47   230.46 1.00 
1   7  14 40.64   132.45 0.91 
1   7  15 34.08   42.44  0.97 
1   7  16 266.18  58.50  0.89 
1   7  17 5.47    123.54 0.84 
1   7  18 64.24   288.48 0.97 
1   7  19 76.06   340.97 0.86 
1   7  20 28.29   203.64 0.71 
1   9  0  112.64  283.72 0.52 
1   9  1  116.65  338.25 0.98 
1   9  2  529.75  52.86  0.74 
1   9  3  0.00    0.00   0.00 
1   9  4  176.69  70.19  0.98 
1   9  5  58.03   14.54  0.96 
1   9  6  136.01  240.85 0.93 
1   9  7  358.04  54.46  0.65 
1   9  8  202.31  131.32 0.97 
1   9  9  153.26  262.69 0.98 
1   9  10 42.73   124.98 0.97 
1   9  11 50.15   146.99 0.91 
1   9  12 69.02   173.50 0.94 
1   9  13 138.98  40.25  0.95 
1   9  14 21.15   3.88   0.20 
1   9  15 48.54   166.67 0.66 
1   9  16 99.40   59.33  0.76 
1   9  17 53.73   246.08 0.98 
1   9  18 30.60   334.14 0.29 
1   9  19 48.77   230.63 0.92 
1   11 0  137.78  288.20 0.92 
1   11 1  283.50  112.70 0.90 
1   11 2  87.16   251.37 0.97 
1   11 3  355.25  73.88  0.77 
1   11 4  226.35  289.05 0.91 
1   11 5  403.18  109.46 0.97 
1   11 6  108.67  106.09 0.96 
1   11 7  159.95  55.92  0.98 
1   11 8  24.82   252.60 0.97 
1   11 9  38.76   346.10 0.91 
1   11 10 253.67  92.49  0.66 
1   11 11 163.20  320.33 0.95 
1   11 12 71.29   104.04 0.95 
1   11 13 96.13   310.35 0.94 
1   11 14 113.69  158.11 0.99 
1   11 15 3.53    134.04 0.92 
1   11 16 10.41   130.36 0.95 
1   11 17 55.30   170.19 0.76 
1   11 18 151.22  48.96  0.87 
1   11 19 153.05  32.24  0.81 
1   13 0  154.14  225.91 0.91 
1   13 1  442.15  321.97 0.97 
1   13 2  190.71  107.72 0.57 
1   13 3  394.48  269.74 0.94 
1   13 4  148.92  120.07 0.66 
1   13 5  183.37  205.64 0.89 
1   13 6  60.13   357.04 0.81 
1   13 7  195.33  139.97 0.99 
1   13 8  139.78  227.37 0.98 
1   13 9  47.16   125.77 0.98 
1   13 10 22.31   145.72 0.98 
1   13 11 266.18  205.96 0.98 
1   13 12 323.38  288.70 0.83 
1   13 13 29.62   289.37 0.97 
1   13 14 124.67  157.97 0.93 
1   13 15 328.36  206.96 0.93 
1   13 16 1.56    8.38   0.87 
1   13 17 17.36   329.88 0.41 
1   13 18 28.68   336.04 0.42 
1   13 19 10.00   213.77 0.86 
1   15 0  110.03  302.92 0.33 
1   15 1  90.07   184.46 0.96 
1   15 2  162.27  148.56 0.66 
1   15 3  94.46   44.34  0.97 
1   15 4  291.64  182.90 0.94 
1   15 5  31.12   118.67 0.61 
1   15 6  174.54  311.63 0.97 
1   15 7  19.09   205.34 0.98 
1   15 8  126.24  289.02 1.00 
1   15 9  126.50  325.87 0.96 
1   15 10 271.99  166.14 0.97 
1   15 11 150.99  258.78 0.98 
1   15 12 116.05  221.89 0.83 
1   15 13 203.71  175.52 0.99 
1   15 14 334.50  143.95 0.97 
1   15 15 15.58   165.84 0.97 
1   15 16 95.87   162.66 0.93 
1   15 17 88.72   48.60  0.89 
1   15 18 11.94   345.83 0.89 
1   17 0  223.75  167.38 0.98 
1   17 1  330.25  91.49  0.38 
1   17 2  173.63  118.99 0.71 
1   17 3  264.73  161.55 0.99 
1   17 4  455.20  154.06 0.96 
1   17 5  68.01   4.90   0.93 
1   17 6  72.64   277.78 0.95 
1   17 7  202.40  152.99 0.97 
1   17 8  280.13  95.79  0.99 
1   17 9  145.96  296.31 0.93 
1   17 10 226.93  153.61 0.80 
1   17 11 120.28  1.67   0.96 
1   17 12 159.26  242.76 0.98 
1   17 13 16.40   182.02 0.95 
1   17 14 163.40  209.67 0.98 
1   17 15 41.12   281.96 0.97 
1   17 16 13.82   92.00  0.94 
1   17 17 13.95   212.84 0.86 
1   19 0  216.91  89.82  0.98 
1   19 1  121.60  56.76  0.97 
1   19 2  115.55  48.59  0.83 
1   19 3  258.18  342.43 0.97 
1   19 4  168.45  219.73 0.92 
1   19 5  302.10  319.71 0.82 
1   19 6  344.30  31.01  0.98 
1   19 7  84.93   215.66 0.93 
1   19 8  202.90  328.99 0.96 
1   19 9  20.06   69.07  0.87 
1   19 10 86.65   98.75  0.98 
1   19 11 7.10    244.05 0.32 
1   19 12 78.74   210.04 0.99 
1   19 13 105.99  130.65 0.76 
1   19 14 158.78  85.82  0.95 
1   19 15 114.94  76.72  0.77 
1   19 16 99.37   56.07  0.88 
1   19 17 81.73   230.42 0.82 
1   21 0  136.77  210.27 0.98 
1   21 1  44.88   18.36  0.97 
1   21 2  121.19  280.34 0.94 
1   21 3  168.42  355.70 0.94 
1   21 4  525.60  343.96 0.96 
1   21 5  46.79   6.72   0.51 
1   21 6  0.56    283.73 0.97 
1   21 7  147.45  212.99 0.98 
1   21 8  174.56  300.80 0.97 
1   21 9  261.52  104.49 0.96 
1   21 10 20.21   43.40  0.96 
1   21 11 21.02   178.85 0.96 
1   21 12 95.36   30.54  0.90 
1   21 13 57.21   37.72  0.53 
1   21 14 31.43   224.35 0.74 
1   21 15 24.95   238.69 0.64 
1   21 16 35.89   357.27 0.70 
1   23 0  4.48    131.47 0.97 
1   23 1  31.46   72.28  0.97 
1   23 2  116.32  277.35 0.95 
1   23 3  25.26   164.46 0.99 
1   23 4  284.23  295.55 0.97 
1   23 5  226.55  241.11 0.97 
1   23 6  451.92  282.97 0.98 
1   23 7  13.09   146.56 0.85 
1   23 8  0.38    263.23 0.98 
1   23 9  126.94  53.83  0.99 
1   23 10 288.11  81.92  0.99 
1   23 11 156.19  166.35 0.96 
1   23 12 30.11   300.04 0.99 
1   23 13 5.23    117.21 0.95 
1   23 14 30.19   281.18 0.97 
1   23 15 53.07   272.19 0.83 
1   25 0  114.29  230.84 0.96 
1   25 1  69.02   142.47 0.93 
1   25 2  182.82  329.62 0.87 
1   25 3  142.87  200.58 0.86 
1   25 4  181.78  210.61 0.98 
1   25 5  121.56  152.14 0.91 
1   25 6  33.37   25.12  0.92 
1   25 7  18.16   85.02  0.85 
1   25 8  241.87  123.65 0.91 
1   25 9  163.36  82.88  0.89 
1   25 10 41.40   100.71 0.55 
1   25 11 19.23   327.87 0.25 
1   25 12 20.43   293.03 0.91 
1   25 13 198.10  263.68 0.88 
1   25 14 4.86    1.91   0.31 
1   27 0  85.14   30.61  0.99 
1   27 1  124.78  296.36 0.98 
1   27 2  109.55  309.05 0.94 
1   27 3  75.50   177.86 0.98 
1   27 4  11.86   345.48 0.99 
1   27 5  161.35  287.65 0.64 
1   27 6  314.80  185.38 0.93 
1   27 7  23.65   243.05 0.88 
1   27 8  48.30   17.84  0.83 
1   27 9  117.67  245.83 0.95 
1   27 10 60.67   71.69  0.94 
1   27 11 7.70    35.56  0.93 
1   27 12 5.86    338.90 0.24 
1   29 0  14.16   105.12 0.95 
1   29 1  184.24  223.71 0.97 
1   29 2  70.35   171.41 0.98 
1   29 3  97.99   182.24 0.91 
1   29 4  1.49    229.91 0.97 
1   29 5  0.00    0.00   0.00 
1   29 6  57.33   219.77 0.80 
1   29 7  59.14   271.16 0.90 
1   29 8  201.10  204.01 0.97 
1   29 9  39.68   142.04 0.37 
1   29 10 15.75   46.92  0.76 
1   31 0  49.22   22.20  0.97 
1   31 1  95.62   76.10  0.96 
1   31 2  112.90  24.90  0.98 
1   31 3  49.69   357.19 0.86 
1   31 4  35.15   135.15 0.21 
1   31 5  27.06   225.78 0.93 
1   31 6  96.35   324.57 0.63 
1   31 7  39.20   1.70   0.98 
1   31 8  3.55    194.51 0.92 
1   33 0  119.81  342.47 0.90 
1   33 1  55.36   166.81 0.97 
1   33 2  13.74   203.52 0.97 
1   33 3  139.17  260.07 0.92 
1   33 4  90.96   296.82 0.86 
1   33 5  49.08   198.70 0.95 
2   0  0  490.49  360.00 0.55 
2   0  1  72.78   180.00 0.01 
2   0  2  63.30   0.00   0.45 
2   0  3  108.97  0.00   0.18 
2   0  4  8.90    0.00   0.02 
2   0  5  537.36  360.00 0.99 
2   0  6  368.67  0.00   0.17 
2   0  7  21.90   360.00 0.39 
2   0  8  323.97  180.00 1.00 
2   0  9  120.45  180.00 0.17 
2   0  10 38.81   0.00   0.04 
2   0  11 0.00    0.00   0.00 
2   0  12 60.80   180.00 0.18 
2   0  13 533.69  180.00 1.00 
2   0  14 119.91  180.00 0.77 
2   0  15 293.25  180.00 1.00 
2   0  16 16.55   180.00 0.70 
2   0  17 13.81   180.00 0.60 
2   0  18 4.66    0.00   0.31 
2   0  19 22.38   180.00 0.97 
2   0  20 29.43   180.00 0.17 
2   2  0  373.12  155.32 0.50 
2   2  1  75.55   120.19 0.68 
2   2  2  153.40  151.21 0.67 
2   2  3  937.72  281.68 0.95 
2   2  4  64.48   280.42 0.76 
2   2  5  592.88  295.77 0.92 
2   2  6  638.05  33.34  0.99 
2   2  7  185.83  62.94  0.99 
2   2  8  199.78  161.15 0.27 
2   2  9  199.64  333.74 0.73 
2   2  10 92.30   137.21 0.96 
2   2  11 0.00    0.00   0.00 
2   2  12 57.31   283.79 0.95 
2   2  13 184.82  208.73 0.89 
2   2  14 142.37  280.80 0.84 
2   2  15 67.91   214.24 0.83 
2   2  16 10.03   75.18  0.44 
2   2  17 6.33    346.13 0.66 
2   2  18 78.31   194.03 0.77 
2   2  19 35.61   351.48 0.47 
2   2  20 235.88  119.39 0.73 
2   4  0  103.53  202.21 0.12 
2   4  1  179.69  63.75  0.11 
2   4  2  133.10  120.11 0.24 
2   4  3  135.09  129.07 0.62 
2   4  4  429.21  44.33  0.98 
2   4  5  0.00    0.00   0.00 
2   4  6  70.74   184.33 0.92 
2   4  7  22.26   340.02 0.88 
2   4  8  16.11   79.58  0.95 
2   4  9  273.06  192.32 0.96 
2   4  10 34.12   279.29 0.75 
2   4  11 0.00    0.00   0.00 
2   4  12 120.83  174.14 0.61 
2   4  13 46.42   270.32 0.97 
2   4  14 16.36   102.52 0.60 
2   4  15 97.03   100.64 0.65 
2   4  16 4.48    353.58 0.80 
2   4  17 101.59  197.86 0.82 
2   4  18 72.04   309.37 0.89 
2   4  19 71.40   136.34 0.74 
2   4  20 104.47  170.11 0.51 
2   6  0  276.90  139.95 0.91 
2   6  1  54.62   203.37 0.81 
2   6  2  73.31   156.45 0.48 
2   6  3  261.62  302.06 0.96 
2   6  4  43.37   184.03 0.95 
2   6  5  209.54  98.44  0.98 
2   6  6  690.47  276.14 0.73 
2   6  7  65.40   261.14 0.77 
2   6  8  154.57  110.71 0.43 
2   6  9  173.34  354.80 0.99 
2   6  10 175.72  258.55 0.31 
2   6  11 364.20  236.74 0.97 
2   6  12 284.53  0.29   0.79 
2   6  13 28.08   62.98  0.98 
2   6  14 61.49   187.91 0.95 
2   6  15 74.61   170.91 0.97 
2   6  16 0.00    0.00   0.00 
2   6  17 105.25  6.95   0.55 
2   6  18 93.30   20.00  0.87 
2   6  19 55.03   239.65 0.54 
2   6  20 18.85   36.01  0.82 
2   8  0  526.58  39.63  0.98 
2   8  1  715.19  192.49 0.98 
2   8  2  1.68    135.14 0.98 
2   8  3  127.18  69.13  0.95 
2   8  4  218.30  303.67 0.97 
2   8  5  68.40   148.36 0.98 
2   8  6  114.02  283.29 0.88 
2   8  7  260.64  305.06 0.87 
2   8  8  2.98    307.39 0.96 
2   8  9  97.19   233.26 0.90 
2   8  10 308.11  212.33 0.65 
2   8  11 179.28  211.49 0.99 
2   8  12 48.39   340.68 0.99 
2   8  13 199.04  84.79  0.98 
2   8  14 95.55   64.38  0.81 
2   8  15 48.74   290.33 0.70 
2   8  16 37.17   172.75 0.85 
2   8  17 47.83   120.74 0.84 
2   8  18 120.92  196.11 0.47 
2   8  19 228.40  351.77 0.94 
2   10 0  241.55  52.20  0.96 
2   10 1  138.57  264.47 0.98 
2   10 2  510.67  22.21  0.73 
2   10 3  111.91  294.92 0.92 
2   10 4  69.91   222.43 0.68 
2   10 5  238.14  300.48 0.80 
2   10 6  351.51  17.08  0.95 
2   10 7  70.18   226.53 0.82 
2   10 8  239.89  280.00 0.94 
2   10 9  412.83  267.89 0.68 
2   10 10 152.32  170.08 0.88 
2   10 11 173.27  122.81 0.99 
2   10 12 412.93  87.92  0.99 
2   10 13 430.95  127.05 0.90 
2   10 14 13.06   316.81 0.96 
2   10 15 483.29  96.65  0.95 
2   10 16 10.79   240.78 0.65 
2   10 17 178.30  204.55 0.95 
2   10 18 302.71  264.62 0.94 
2   10 19 40.46   81.59  0.23 
2   12 0  7.98    143.90 0.95 
2   12 1  231.39  6.61   0.18 
2   12 2  49.63   67.94  0.77 
2   12 3  102.10  183.33 0.49 
2   12 4  155.62  209.61 0.91 
2   12 5  301.48  33.82  0.98 
2   12 6  344.77  27.61  0.92 
2   12 7  284.79  122.32 0.99 
2   12 8  506.94  342.89 0.99 
2   12 9  0.00    0.00   0.00 
2   12 10 135.75  341.66 0.72 
2   12 11 138.18  192.10 0.63 
2   12 12 215.92  80.32  0.72 
2   12 13 19.82   99.89  0.97 
2   12 14 231.60  203.13 0.96 
2   12 15 60.66   149.26 0.93 
2   12 16 33.17   271.93 0.52 
2   12 17 10.16   174.64 0.73 
2   12 18 249.31  18.69  0.93 
2   12 19 173.03  107.40 0.86 
2   14 0  248.53  239.75 0.82 
2   14 1  389.44  281.91 0.81 
2   14 2  120.89  344.20 0.98 
2   14 3  274.89  336.64 0.93 
2   14 4  30.68   319.63 0.97 
2   14 5  235.59  101.47 0.99 
2   14 6  289.19  58.01  0.95 
2   14 7  65.14   125.52 0.97 
2   14 8  0.00    0.00   0.00 
2   14 9  390.12  159.01 0.99 
2   14 10 170.82  249.38 0.99 
2   14 11 142.27  339.74 0.96 
2   14 12 298.36  196.64 0.91 
2   14 13 50.62   79.27  0.42 
2   14 14 105.06  88.99  0.78 
2   14 15 67.63   356.61 0.80 
2   14 16 89.25   247.62 0.84 
2   14 17 4.97    237.28 0.71 
2   14 18 35.69   292.38 0.71 
2   16 0  185.97  328.34 0.98 
2   16 1  139.22  108.34 0.98 
2   16 2  199.23  276.59 0.95 
2   16 3  320.40  188.85 0.95 
2   16 4  95.15   276.59 0.99 
2   16 5  366.86  69.29  0.97 
2   16 6  504.12  325.22 0.95 
2   16 7  0.00    0.00   0.00 
2   16 8  231.15  285.17 0.99 
2   16 9  94.99   313.35 0.40 
2   16 10 153.98  359.01 0.65 
2   16 11 4.22    16.44  0.41 
2   16 12 40.73   249.13 0.99 
2   16 13 223.97  234.48 0.98 
2   16 14 106.63  233.39 0.99 
2   16 15 108.80  224.88 0.99 
2   16 16 59.18   47.17  0.94 
2   16 17 74.22   208.82 0.85 
2   16 18 15.93   327.75 0.66 
2   18 0  40.71   355.33 0.82 
2   18 1  199.45  196.72 0.55 
2   18 2  240.94  270.61 0.99 
2   18 3  211.10  86.15  0.96 
2   18 4  247.82  103.68 0.87 
2   18 5  351.35  104.22 0.76 
2   18 6  441.46  64.92  0.99 
2   18 7  11.87   359.58 0.98 
2   18 8  219.71  134.08 0.98 
2   18 9  256.56  143.79 0.92 
2   18 10 244.34  342.24 0.53 
2   18 11 149.43  273.07 0.97 
2   18 12 178.52  280.20 0.92 
2   18 13 17.31   27.79  0.96 
2   18 14 56.59   34.08  0.86 
2   18 15 12.34   320.40 0.67 
2   18 16 49.52   34.44  0.97 
2   18 17 6.41    256.34 0.83 
2   20 0  280.46  138.80 0.90 
2   20 1  18.56   262.57 0.99 
2   20 2  147.75  157.10 0.98 
2   20 3  157.64  156.73 0.99 
2   20 4  366.77  321.53 0.66 
2   20 5  90.73   211.73 0.97 
2   20 6  13.85   113.57 0.82 
2   20 7  145.64  154.25 0.96 
2   20 8  106.19  204.45 0.99 
2   20 9  19.81   18.78  0.90 
2   20 10 10.79   202.11 0.79 
2   20 11 34.00   188.35 0.83 
2   20 12 154.21  297.14 0.76 
2   20 13 185.68  57.41  0.87 
2   20 14 25.97   218.22 0.87 
2   20 15 14.02   168.61 0.83 
2   20 16 121.29  46.25  0.75 
2   22 0  464.82  275.89 0.99 
2   22 1  213.02  91.15  0.96 
2   22 2  70.90   332.89 0.97 
2   22 3  506.76  123.00 0.94 
2   22 4  63.99   55.04  0.97 
2   22 5  275.57  116.78 0.98 
2   22 6  107.54  302.82 0.89 
2   22 7  44.82   200.16 0.38 
2   22 8  39.45   315.29 0.99 
2   22 9  286.88  111.78 0.83 
2   22 10 72.88   280.30 0.64 
2   22 11 87.49   106.09 0.92 
2   22 12 18.13   242.65 0.98 
2   22 13 41.27   253.40 0.97 
2   22 14 8.85    100.80 0.37 
2   22 15 89.47   114.43 0.56 
2   24 0  111.30  175.63 0.93 
2   24 1  145.56  348.25 0.98 
2   24 2  29.18   239.89 0.95 
2   24 3  3.32    267.71 0.59 
2   24 4  239.40  303.95 0.79 
2   24 5  96.38   118.28 0.99 
2   24 6  130.77  307.28 0.98 
2   24 7  129.14  101.52 0.97 
2   24 8  125.54  202.07 0.90 
2   24 9  117.80  357.28 0.94 
2   24 10 135.05  133.57 0.94 
2   24 11 136.81  265.22 0.66 
2   24 12 158.21  255.31 0.88 
2   24 13 100.22  140.92 0.95 
2   24 14 99.13   124.28 0.86 
2   26 0  216.15  190.80 0.98 
2   26 1  252.08  243.35 0.93 
2   26 2  100.04  264.20 0.79 
2   26 3  144.91  51.94  0.91 
2   26 4  5.48    172.57 0.75 
2   26 5  153.96  340.79 0.96 
2   26 6  136.23  196.58 0.97 
2   26 7  127.04  83.39  0.95 
2   26 8  68.97   279.41 0.91 
2   26 9  32.52   78.47  0.87 
2   26 10 21.64   147.35 0.96 
2   26 11 4.91    212.02 0.37 
2   26 12 21.79   224.08 0.81 
2   26 13 38.95   71.38  0.38 
2   28 0  120.53  56.31  0.93 
2   28 1  15.42   274.14 0.94 
2   28 2  186.85  71.35  0.59 
2   28 3  98.15   31.76  0.79 
2   28 4  153.27  28.38  0.96 
2   28 5  67.14   9.87   0.95 
2   28 6  15.17   134.07 0.96 
2   28 7  44.67   220.71 0.97 
2   28 8  11.69   174.93 0.98 
2   28 9  132.76  196.58 0.96 
2   28 10 46.27   209.18 0.67 
2   28 11 30.35   37.95  0.93 
2   30 0  55.49   358.80 0.93 
2   30 1  22.51   72.76  0.96 
2   30 2  26.85   66.82  0.91 
2   30 3  28.15   259.16 0.98 
2   30 4  21.14   294.52 0.92 
2   30 5  20.67   7.82   0.97 
2   30 6  126.80  284.26 0.94 
2   30 7  50.66   120.57 0.92 
2   30 8  84.18   309.56 0.94 
2   30 9  78.02   286.22 0.46 
2   32 0  19.97   289.35 0.95 
2   32 1  101.71  146.01 0.98 
2   32 2  13.91   119.52 0.09 
2   32 3  86.75   250.92 0.96 
2   32 4  97.41   329.26 0.76 
2   32 5  48.36   135.23 0.28 
2   32 6  87.54   358.86 0.72 
2   32 7  11.78   287.51 0.56 
2   34 0  103.91  287.31 0.96 
2   34 1  46.46   8.94   0.78 
2   34 2  127.49  141.81 0.96 
3   1  0  358.38  304.66 0.03 
3   1  1  67.51   59.07  0.23 
3   1  2  307.79  140.61 0.75 
3   1  3  131.97  243.97 0.47 
3   1  4  236.37  28.13  0.91 
3   1  5  179.15  222.36 0.96 
3   1  6  127.74  173.49 0.94 
3   1  7  138.46  260.00 0.94 
3   1  8  27.86   88.71  0.52 
3   1  9  110.82  347.91 0.88 
3   1  10 37.35   240.54 0.83 
3   1  11 0.00    0.00   0.00 
3   1  12 177.04  23.85  0.73 
3   1  13 15.43   328.30 0.60 
3   1  14 41.81   171.77 0.32 
3   1  15 106.58  109.18 0.63 
3   1  16 133.88  57.51  0.82 
3   1  17 67.76   299.29 0.88 
3   1  18 162.23  91.89  0.88 
3   1  19 53.03   74.35  0.84 
3   1  20 13.45   4.39   0.85 
3   3  0  537.76  132.88 0.10 
3   3  1  107.06  170.17 0.18 
3   3  2  484.11  327.19 0.85 
3   3  3  499.24  16.16  0.86 
3   3  4  801.67  148.09 0.96 
3   3  5  0.00    0.00   0.00 
3   3  6  37.95   65.63  0.97 
3   3  7  97.58   96.84  0.38 
3   3  8  21.86   265.23 0.90 
3   3  9  28.60   91.12  0.98 
3   3  10 598.25  132.90 0.94 
3   3  11 0.00    0.00   0.00 
3   3  12 122.48  282.52 0.99 
3   3  13 49.51   306.96 0.84 
3   3  14 256.21  312.99 0.62 
3   3  15 173.96  222.72 0.79 
3   3  16 53.03   173.24 0.67 
3   3  17 47.48   359.17 0.94 
3   3  18 141.27  217.39 0.41 
3   3  19 47.20   97.99  0.52 
3   3  20 7.92    27.72  0.86 
3   5  0  287.95  190.34 0.83 
3   5  1  259.59  338.27 0.75 
3   5  2  273.91  7.52   0.10 
3   5  3  276.77  100.51 0.89 
3   5  4  501.85  36.06  0.96 
3   5  5  475.34  341.99 0.96 
3   5  6  247.16  200.89 0.97 
3   5  7  7.63    242.13 0.89 
3   5  8  37.69   342.16 0.12 
3   5  9  67.02   179.65 0.88 
3   5  10 258.86  208.02 0.99 
3   5  11 6.85    137.50 0.49 
3   5  12 298.80  45.20  0.97 
3   5  13 83.66   86.84  0.99 
3   5  14 284.49  133.63 0.88 
3   5  15 48.71   167.87 0.77 
3   5  16 0.00    0.00   0.00 
3   5  17 390.57  345.03 0.99 
3   5  18 41.62   112.96 0.86 
3   5  19 11.72   199.18 0.89 
3   5  20 36.91   232.66 0.78 
3   7  0  571.08  92.62  0.98 
3   7  1  720.19  257.38 0.98 
3   7  2  577.38  335.44 0.98 
3   7  3  56.85   76.37  0.99 
3   7  4  392.48  284.20 0.39 
3   7  5  109.62  156.71 0.96 
3   7  6  264.26  213.05 0.89 
3   7  7  59.95   48.57  0.51 
3   7  8  116.71  110.69 0.99 
3   7  9  80.82   211.29 0.98 
3   7  10 102.77  142.74 0.63 
3   7  11 59.24   6.10   0.98 
3   7  12 55.93   138.91 0.98 
3   7  13 327.84  214.98 0.95 
3   7  14 83.83   198.61 0.84 
3   7  15 142.60  245.18 0.59 
3   7  16 58.55   221.88 0.93 
3   7  17 34.75   3.40   0.42 
3   7  18 45.78   202.65 0.77 
3   7  19 24.80   190.81 0.83 
3   7  20 0.00    0.00   0.00 
3   9  0  225.15  355.33 0.91 
3   9  1  231.93  165.10 0.99 
3   9  2  64.29   117.37 0.18 
3   9  3  275.48  348.85 0.98 
3   9  4  568.90  89.41  0.93 
3   9  5  692.87  154.66 0.87 
3   9  6  184.66  104.61 0.86 
3   9  7  189.61  20.24  0.98 
3   9  8  58.94   180.68 0.98 
3   9  9  229.44  158.37 0.98 
3   9  10 0.00    0.00   0.00 
3   9  11 105.51  44.69  0.91 
3   9  12 47.08   251.59 0.91 
3   9  13 188.69  180.58 0.95 
3   9  14 391.69  350.97 0.90 
3   9  15 216.85  340.12 0.79 
3   9  16 36.66   229.45 0.74 
3   9  17 34.57   326.74 0.71 
3   9  18 97.80   30.05  0.71 
3   9  19 86.82   210.11 0.86 
3   11 0  407.06  95.24  0.98 
3   11 1  28.66   205.50 0.95 
3   11 2  25.70   322.86 0.89 
3   11 3  241.15  38.28  0.76 
3   11 4  178.38  54.52  0.96 
3   11 5  131.47  288.47 0.95 
3   11 6  150.34  321.04 0.73 
3   11 7  110.63  97.78  0.87 
3   11 8  79.32   352.29 0.89 
3   11 9  45.53   163.43 0.97 
3   11 10 6.53    172.49 0.99 
3   11 11 17.98   341.87 0.99 
3   11 12 75.39   272.69 0.93 
3   11 13 82.17   53.88  0.98 
3   11 14 88.21   84.80  0.80 
3   11 15 50.03   150.14 0.96 
3   11 16 131.94  13.35  0.92 
3   11 17 51.42   7.51   0.52 
3   11 18 7.94    312.51 0.55 
3   11 19 92.61   275.16 0.86 
3   13 0  398.79  17.62  0.89 
3   13 1  180.98  348.64 0.96 
3   13 2  43.76   231.71 0.89 
3   13 3  38.50   79.05  0.88 
3   13 4  13.27   325.22 0.80 
3   13 5  439.07  20.87  0.96 
3   13 6  211.96  337.66 0.99 
3   13 7  2.26    300.40 0.99 
3   13 8  53.28   141.07 0.98 
3   13 9  136.50  165.44 0.99 
3   13 10 3.88    322.64 0.92 
3   13 11 126.29  42.99  0.79 
3   13 12 256.81  157.84 0.87 
3   13 13 220.70  314.74 0.78 
3   13 14 118.63  94.39  0.98 
3   13 15 24.43   68.58  0.67 
3   13 16 186.05  30.54  0.98 
3   13 17 103.72  67.09  0.86 
3   13 18 3.02    74.58  0.69 
3   15 0  89.28   327.40 0.73 
3   15 1  353.22  279.52 0.98 
3   15 2  228.09  172.04 0.98 
3   15 3  65.49   105.35 0.21 
3   15 4  166.66  26.53  0.99 
3   15 5  140.74  39.49  0.99 
3   15 6  405.80  108.09 0.98 
3   15 7  293.40  220.72 0.43 
3   15 8  147.32  102.91 0.99 
3   15 9  146.95  79.44  0.98 
3   15 10 150.96  258.86 0.91 
3   15 11 124.16  115.16 0.94 
3   15 12 96.47   106.94 0.40 
3   15 13 36.47   149.57 0.84 
3   15 14 29.63   303.70 0.82 
3   15 15 26.31   254.46 0.44 
3   15 16 81.22   21.22  0.78 
3   15 17 29.84   177.44 0.81 
3   15 18 16.77   135.44 0.74 
3   17 0  93.18   52.82  0.96 
3   17 1  330.81  156.86 0.99 
3   17 2  358.13  40.66  0.64 
3   17 3  104.45  347.97 0.23 
3   17 4  56.52   112.09 0.98 
3   17 5  325.58  260.86 0.88 
3   17 6  127.12  100.41 0.95 
3   17 7  232.15  284.21 0.98 
3   17 8  7.26    85.22  0.99 
3   17 9  47.60   108.68 0.92 
3   17 10 63.87   40.81  0.94 
3   17 11 62.96   350.06 0.93 
3   17 12 260.39  350.74 0.95 
3   17 13 74.96   7.80   0.97 
3   17 14 27.50   355.54 0.96 
3   17 15 71.37   327.45 0.94 
3   17 16 12.69   27.60  0.97 
3   17 17 40.36   58.93  0.43 
3   19 0  256.52  275.17 0.97 
3   19 1  182.64  109.58 0.99 
3   19 2  368.79  237.82 0.96 
3   19 3  533.42  260.75 0.99 
3   19 4  139.73  337.52 0.27 
3   19 5  174.61  229.94 0.97 
3   19 6  134.29  232.19 0.98 
3   19 7  201.32  346.92 0.92 
3   19 8  24.70   237.62 0.59 
3   19 9  12.88   294.90 0.79 
3   19 10 9.95    246.21 0.97 
3   19 11 256.66  205.91 0.93 
3   19 12 72.64   59.90  0.97 
3   19 13 23.96   63.81  0.90 
3   19 14 123.86  255.83 0.95 
3   19 15 69.52   225.04 0.70 
3   19 16 6.31    182.12 0.14 
3   21 0  172.74  182.84 0.92 
3   21 1  159.68  337.66 0.29 
3   21 2  72.87   270.09 0.94 
3   21 3  99.79   254.67 0.98 
3   21 4  15.88   221.21 0.99 
3   21 5  96.31   14.01  0.98 
3   21 6  10.27   59.22  0.37 
3   21 7  13.83   173.11 0.86 
3   21 8  144.32  252.06 0.98 
3   21 9  44.12   51.62  0.90 
3   21 10 72.86   280.89 0.92 
3   21 11 292.16  119.96 0.93 
3   21 12 53.58   351.12 0.79 
3   21 13 22.28   164.38 0.94 
3   21 14 1.27    213.61 0.94 
3   21 15 140.18  46.21  0.89 
3   21 16 35.12   99.67  0.94 
3   23 0  58.91   121.58 0.24 
3   23 1  56.05   95.74  0.39 
3   23 2  375.75  22.01  0.90 
3   23 3  3.57    326.61 0.90 
3   23 4  142.30  114.98 0.99 
3   23 5  76.01   312.13 0.93 
3   23 6  52.34   59.36  0.99 
3   23 7  4.73    100.59 0.94 
3   23 8  46.22   90.61  0.91 
3   23 9  199.60  29.70  0.91 
3   23 10 96.80   299.33 0.67 
3   23 11 6.18    271.80 0.99 
3   23 12 23.66   347.17 0.33 
3   23 13 95.25   158.33 0.92 
3   23 14 16.64   341.43 0.46 
3   23 15 3.92    312.68 0.81 
3   25 0  28.85   128.03 0.99 
3   25 1  142.43  248.79 0.82 
3   25 2  32.79   119.69 0.91 
3   25 3  14.15   315.81 0.26 
3   25 4  154.40  349.35 0.91 
3   25 5  83.58   302.61 0.98 
3   25 6  170.23  143.97 0.73 
3   25 7  212.92  30.84  0.98 
3   25 8  280.10  106.93 0.84 
3   25 9  205.71  200.61 0.91 
3   25 10 35.49   146.93 0.93 
3   25 11 43.08   103.14 0.40 
3   25 12 63.28   214.85 0.85 
3   25 13 79.74   75.23  0.69 
3   27 0  61.31   201.35 0.96 
3   27 1  0.92    87.06  0.91 
3   27 2  18.33   186.61 0.78 
3   27 3  144.96  34.00  0.92 
3   27 4  68.20   56.52  0.94 
3   27 5  45.05   86.01  0.27 
3   27 6  19.97   314.01 0.96 
3   27 7  198.67  312.40 0.98 
3   27 8  93.46   327.40 0.93 
3   27 9  119.17  262.81 0.93 
3   27 10 60.76   217.69 0.96 
3   27 11 0.16    26.04  0.94 
3   27 12 30.57   90.61  0.94 
3   29 0  17.96   290.25 0.93 
3   29 1  99.52   184.97 0.61 
3   29 2  13.94   45.12  0.95 
3   29 3  173.12  103.41 0.92 
3   29 4  115.84  167.08 0.88 
3   29 5  201.69  259.75 0.86 
3   29 6  164.19  70.30  0.70 
3   29 7  138.33  75.12  0.64 
3   29 8  3.76    294.82 0.90 
3   29 9  47.53   183.17 0.36 
3   29 10 69.42   242.46 0.81 
3   31 0  87.83   173.33 0.96 
3   31 1  107.15  29.45  0.92 
3   31 2  59.88   63.22  0.42 
3   31 3  143.72  71.23  0.92 
3   31 4  42.16   227.95 0.97 
3   31 5  4.96    237.62 0.67 
3   31 6  77.04   322.42 0.56 
3   31 7  108.25  208.84 0.58 
3   31 8  109.84  192.86 0.81 
3   33 0  69.81   59.54  0.83 
3   33 1  10.50   31.79  0.96 
3   33 2  102.43  135.46 0.86 
3   33 3  179.01  85.73  0.97 
3   33 4  28.34   114.97 0.90 
3   33 5  61.33   175.93 0.43 
4   0  0  5.56    180.01 0.00 
4   0  1  410.02  180.00 0.94 
4   0  2  1122.58 180.00 0.99 
4   0  3  97.50   0.00   0.22 
4   0  4  4.08    180.00 0.16 
4   0  5  0.00    0.00   0.00 
4   0  6  81.93   360.00 0.48 
4   0  7  299.46  0.00   0.87 
4   0  8  15.35   0.00   0.02 
4   0  9  40.33   180.00 0.05 
4   0  10 67.48   0.00   0.06 
4   0  11 0.00    0.00   0.00 
4   0  12 232.26  180.00 1.00 
4   0  13 185.03  180.00 0.94 
4   0  14 1.94    180.00 0.87 
4   0  15 220.40  180.00 0.96 
4   0  16 0.00    0.00   0.00 
4   0  17 8.64    0.00   0.28 
4   0  18 93.29   0.00   0.87 
4   0  19 182.45  0.00   0.99 
4   0  20 189.79  180.00 0.68 
4   2  0  598.48  133.33 0.23 
4   2  1  170.15  275.97 0.61 
4   2  2  815.99  307.97 0.94 
4   2  3  596.82  41.75  0.94 
4   2  4  190.32  88.98  0.96 
4   2  5  0.00    0.00   0.00 
4   2  6  281.34  204.60 0.94 
4   2  7  533.68  316.56 0.82 
4   2  8  473.73  6.71   0.91 
4   2  9  407.54  230.94 0.99 
4   2  10 200.80  64.09  0.37 
4   2  11 180.28  163.15 0.96 
4   2  12 117.40  220.10 0.98 
4   2  13 366.00  129.42 0.70 
4   2  14 22.68   46.88  0.58 
4   2  15 51.41   300.02 0.77 
4   2  16 0.00    0.00   0.00 
4   2  17 94.03   59.62  0.92 
4   2  18 141.20  235.29 0.88 
4   2  19 21.19   69.45  0.68 
4   2  20 23.36   198.80 0.36 
4   4  0  298.50  304.09 0.06 
4   4  1  126.79  133.29 0.82 
4   4  2  185.21  273.24 0.69 
4   4  3  11.37   304.92 0.69 
4   4  4  382.47  242.18 0.99 
4   4  5  197.03  284.00 0.98 
4   4  6  23.85   184.04 0.97 
4   4  7  130.37  295.30 0.86 
4   4  8  466.45  294.44 0.70 
4   4  9  12.87   326.07 0.97 
4   4  10 9.34    191.40 0.98 
4   4  11 110.72  185.25 0.97 
4   4  12 112.97  187.52 0.95 
4   4  13 4.27    196.19 0.98 
4   4  14 128.21  267.69 0.98 
4   4  15 118.47  102.62 0.89 
4   4  16 0.00    0.00   0.00 
4   4  17 49.47   347.23 0.36 
4   4  18 18.33   194.90 0.81 
4   4  19 49.81   90.22  0.90 
4   4  20 90.74   193.17 0.83 
4   6  0  353.58  222.47 0.42 
4   6  1  198.32  238.36 0.05 
4   6  2  32.23   136.11 0.94 
4   6  3  100.87  56.83  0.89 
4   6  4  98.61   5.67   0.92 
4   6  5  134.76  234.96 0.91 
4   6  6  118.63  197.83 0.77 
4   6  7  24.40   118.02 0.80 
4   6  8  58.46   140.52 0.93 
4   6  9  61.36   14.92  0.93 
4   6  10 249.11  285.27 0.73 
4   6  11 368.91  298.51 0.84 
4   6  12 254.54  305.35 0.86 
4   6  13 36.24   222.24 0.26 
4   6  14 236.12  323.74 0.88 
4   6  15 29.83   175.80 0.92 
4   6  16 85.90   315.87 0.75 
4   6  17 142.53  24.84  0.98 
4   6  18 25.32   165.17 0.30 
4   6  19 7.76    312.25 0.95 
4   6  20 0.00    0.00   0.00 
4   8  0  373.52  166.78 0.98 
4   8  1  129.54  241.03 0.98 
4   8  2  606.14  327.25 0.95 
4   8  3  48.36   232.60 0.96 
4   8  4  169.82  201.23 0.17 
4   8  5  138.09  185.95 0.91 
4   8  6  110.54  260.85 0.27 
4   8  7  298.66  66.44  0.36 
4   8  8  109.82  236.46 0.98 
4   8  9  5.46    114.60 0.98 
4   8  10 0.00    0.00   0.00 
4   8  11 129.25  102.58 0.97 
4   8  12 115.40  339.39 0.95 
4   8  13 63.48   356.18 0.95 
4   8  14 137.45  171.29 0.96 
4   8  15 11.76   307.53 0.81 
4   8  16 121.26  139.61 0.98 
4   8  17 89.21   144.71 0.89 
4   8  18 57.77   12.66  0.37 
4   8  19 28.15   265.97 0.78 
4   10 0  35.39   34.37  0.68 
4   10 1  90.62   239.53 0.99 
4   10 2  167.76  8.89   0.98 
4   10 3  157.52  11.61  0.98 
4   10 4  75.23   309.21 0.48 
4   10 5  449.14  89.97  0.82 
4   10 6  56.82   263.09 0.89 
4   10 7  33.61   175.67 0.96 
4   10 8  67.02   229.95 0.96 
4   10 9  164.01  159.15 0.54 
4   10 10 177.09  281.66 0.99 
4   10 11 379.11  311.63 0.88 
4   10 12 32.69   354.22 0.90 
4   10 13 112.54  354.38 0.58 
4   10 14 383.63  135.99 0.89 
4   10 15 97.63   180.47 0.73 
4   10 16 74.11   289.58 0.91 
4   10 17 20.67   54.55  0.77 
4   10 18 20.74   154.93 0.69 
4   10 19 74.17   329.52 0.78 
4   12 0  94.05   203.92 0.96 
4   12 1  177.81  323.88 0.90 
4   12 2  223.89  94.44  0.18 
4   12 3  70.09   332.49 0.92 
4   12 4  206.17  139.06 0.94 
4   12 5  312.85  147.66 0.62 
4   12 6  391.80  220.63 0.97 
4   12 7  132.39  274.91 0.99 
4   12 8  190.96  93.86  0.99 
4   12 9  39.59   239.74 0.81 
4   12 10 428.94  6.73   0.98 
4   12 11 26.57   209.25 0.96 
4   12 12 184.36  208.61 0.59 
4   12 13 257.32  6.70   0.77 
4   12 14 87.91   79.80  0.95 
4   12 15 59.55   69.43  0.92 
4   12 16 115.32  199.55 0.88 
4   12 17 111.01  50.60  0.86 
4   12 18 46.63   194.58 0.67 
4   12 19 0.00    0.00   0.00 
4   14 0  102.99  357.07 0.90 
4   14 1  17.58   281.25 0.86 
4   14 2  319.54  54.83  0.92 
4   14 3  176.62  76.51  0.91 
4   14 4  259.58  328.02 0.94 
4   14 5  40.34   88.00  0.84 
4   14 6  160.92  316.21 0.97 
4   14 7  218.34  182.63 0.96 
4   14 8  138.29  64.92  0.99 
4   14 9  69.80   291.27 0.99 
4   14 10 234.91  89.41  0.81 
4   14 11 271.16  162.10 0.80 
4   14 12 502.90  211.94 0.98 
4   14 13 45.65   78.44  0.93 
4   14 14 6.71    235.81 0.73 
4   14 15 109.10  212.65 0.75 
4   14 16 39.36   250.01 0.73 
4   14 17 83.29   28.16  0.95 
4   14 18 10.13   309.37 0.84 
4   16 0  277.69  335.77 0.94 
4   16 1  272.43  88.11  0.95 
4   16 2  53.63   248.86 0.99 
4   16 3  85.37   111.13 0.98 
4   16 4  87.29   12.38  0.16 
4   16 5  101.11  10.65  0.99 
4   16 6  152.00  313.70 0.99 
4   16 7  90.85   149.46 0.99 
4   16 8  48.89   155.20 0.67 
4   16 9  226.16  126.17 0.82 
4   16 10 265.93  4.52   0.97 
4   16 11 61.14   230.99 0.95 
4   16 12 47.71   127.10 0.89 
4   16 13 81.33   157.49 0.86 
4   16 14 30.55   242.64 0.84 
4   16 15 0.09    125.12 0.84 
4   16 16 8.57    20.20  0.66 
4   16 17 36.99   116.81 0.61 
4   18 0  215.93  226.32 0.74 
4   18 1  130.13  283.28 0.96 
4   18 2  411.26  101.82 0.98 
4   18 3  643.17  128.35 0.99 
4   18 4  16.93   342.42 0.45 
4   18 5  258.89  353.17 0.96 
4   18 6  328.51  70.66  0.93 
4   18 7  230.48  128.67 0.96 
4   18 8  187.32  306.28 0.93 
4   18 9  125.03  209.74 0.94 
4   18 10 74.53   118.66 0.90 
4   18 11 423.53  90.35  0.88 
4   18 12 138.32  77.96  0.82 
4   18 13 0.00    0.00   0.00 
4   18 14 141.28  94.23  0.97 
4   18 15 36.80   280.52 0.89 
4   18 16 2.26    61.10  0.52 
4   18 17 11.63   238.51 0.85 
4   20 0  265.01  228.25 0.99 
4   20 1  499.02  196.92 0.97 
4   20 2  28.39   101.12 0.99 
4   20 3  192.80  165.31 0.98 
4   20 4  197.35  109.81 0.98 
4   20 5  146.71  182.13 0.94 
4   20 6  87.07   191.46 0.90 
4   20 7  287.01  71.55  0.97 
4   20 8  53.93   343.63 0.96 
4   20 9  171.26  162.35 0.90 
4   20 10 45.46   75.78  0.94 
4   20 11 5.86    145.16 0.86 
4   20 12 0.00    0.00   0.00 
4   20 13 107.25  2.37   0.73 
4   20 14 141.54  354.60 0.92 
4   20 15 17.40   155.75 0.79 
4   20 16 78.91   277.46 0.82 
4   22 0  124.86  330.41 0.99 
4   22 1  73.09   296.96 0.98 
4   22 2  164.53  87.11  0.99 
4   22 3  156.91  143.16 0.99 
4   22 4  193.96  1.23   0.98 
4   22 5  263.67  15.01  0.99 
4   22 6  162.58  357.42 0.99 
4   22 7  76.11   257.78 0.56 
4   22 8  62.89   244.73 0.96 
4   22 9  226.78  109.19 0.77 
4   22 10 154.25  205.61 0.93 
4   22 11 61.30   176.19 0.72 
4   22 12 76.41   253.99 0.99 
4   22 13 67.72   233.99 0.97 
4   22 14 47.15   59.46  0.82 
4   22 15 58.15   297.73 0.89 
4   24 0  108.40  61.54  0.48 
4   24 1  269.11  101.43 0.78 
4   24 2  57.57   195.11 0.92 
4   24 3  13.31   353.13 0.35 
4   24 4  291.08  267.08 0.96 
4   24 5  231.62  356.41 0.93 
4   24 6  36.71   307.65 0.92 
4   24 7  52.80   60.88  0.91 
4   24 8  21.29   259.10 0.98 
4   24 9  147.73  266.91 0.96 
4   24 10 53.36   167.40 0.93 
4   24 11 44.25   145.82 0.96 
4   24 12 23.14   66.70  0.98 
4   24 13 180.67  190.02 0.91 
4   24 14 64.52   228.91 0.68 
4   26 0  68.48   189.48 0.44 
4   26 1  44.56   244.52 0.71 
4   26 2  140.56  319.04 0.97 
4   26 3  83.97   174.74 0.82 
4   26 4  98.91   154.58 0.97 
4   26 5  188.32  290.01 0.95 
4   26 6  87.46   56.98  0.44 
4   26 7  58.83   31.26  0.80 
4   26 8  28.18   50.89  0.98 
4   26 9  124.69  230.17 0.98 
4   26 10 53.56   164.70 0.91 
4   26 11 57.12   14.83  0.83 
4   26 12 7.17    25.98  0.67 
4   26 13 46.03   34.23  0.82 
4   28 0  55.75   92.31  0.48 
4   28 1  76.46   61.11  0.98 
4   28 2  91.25   211.10 0.66 
4   28 3  22.06   72.11  0.96 
4   28 4  14.14   302.10 0.99 
4   28 5  207.20  98.62  0.85 
4   28 6  44.63   80.85  0.92 
4   28 7  84.28   40.86  0.94 
4   28 8  20.19   231.57 0.93 
4   28 9  74.77   29.39  0.73 
4   28 10 158.69  293.61 0.85 
4   28 11 161.06  233.55 0.93 
4   30 0  143.28  353.02 0.96 
4   30 1  12.88   35.63  0.96 
4   30 2  45.90   0.31   0.85 
4   30 3  215.59  19.01  0.82 
4   30 4  8.79    83.98  0.70 
4   30 5  25.30   113.57 0.24 
4   30 6  23.26   306.06 0.94 
4   30 7  66.73   197.01 0.57 
4   30 8  81.21   227.68 0.93 
4   30 9  25.90   58.58  0.97 
4   32 0  40.07   198.79 0.82 
4   32 1  108.94  226.33 0.97 
4   32 2  26.55   326.67 0.90 
4   32 3  65.91   332.78 0.69 
4   32 4  21.98   326.87 0.90 
4   32 5  174.85  218.06 0.68 
4   32 6  30.29   88.51  0.94 
4   34 0  27.89   160.28 0.83 
4   34 1  77.64   196.26 0.99 
5   1  0  1264.57 99.60  0.14 
5   1  1  63.76   216.40 0.79 
5   1  2  430.06  0.95   0.88 
5   1  3  366.13  181.28 0.10 
5   1  4  286.61  228.37 0.83 
5   1  5  0.00    0.00   0.00 
5   1  6  213.30  280.76 0.95 
5   1  7  333.17  275.88 0.75 
5   1  8  411.12  346.49 0.90 
5   1  9  137.90  342.65 0.99 
5   1  10 93.48   304.16 0.99 
5   1  11 281.75  163.84 0.94 
5   1  12 226.27  117.06 0.98 
5   1  13 21.23   149.01 0.97 
5   1  14 93.46   186.23 0.97 
5   1  15 30.16   296.06 0.81 
5   1  16 0.00    0.00   0.00 
5   1  17 21.20   329.03 0.80 
5   1  18 13.92   195.89 0.88 
5   1  19 110.74  45.27  0.70 
5   1  20 64.51   5.95   0.62 
5   3  0  690.00  230.64 0.07 
5   3  1  594.84  61.38  0.85 
5   3  2  266.62  66.97  0.77 
5   3  3  175.84  273.37 0.87 
5   3  4  349.52  179.23 0.97 
5   3  5  499.62  222.39 0.92 
5   3  6  364.10  110.86 0.97 
5   3  7  113.47  285.79 0.88 
5   3  8  81.52   312.81 0.92 
5   3  9  344.26  259.80 0.97 
5   3  10 178.34  33.96  0.96 
5   3  11 286.35  301.19 0.81 
5   3  12 101.38  327.50 0.99 
5   3  13 211.09  339.04 0.93 
5   3  14 214.39  240.32 0.98 
5   3  15 78.83   16.86  0.95 
5   3  16 0.00    0.00   0.00 
5   3  17 48.19   113.94 0.96 
5   3  18 205.21  49.02  0.77 
5   3  19 23.62   6.50   0.70 
5   3  20 46.57   223.59 0.36 
5   5  0  61.73   17.86  0.45 
5   5  1  108.41  255.80 0.88 
5   5  2  270.81  72.28  0.51 
5   5  3  429.14  313.19 0.96 
5   5  4  840.83  280.49 0.96 
5   5  5  105.77  194.82 0.98 
5   5  6  23.18   11.01  0.96 
5   5  7  262.42  56.66  0.89 
5   5  8  324.15  243.30 0.96 
5   5  9  256.07  223.38 0.98 
5   5  10 280.07  351.98 0.94 
5   5  11 172.93  154.86 0.95 
5   5  12 97.75   19.52  0.93 
5   5  13 249.13  267.42 0.93 
5   5  14 64.17   280.37 0.96 
5   5  15 53.97   311.70 0.87 
5   5  16 4.16    287.38 0.91 
5   5  17 28.39   142.12 0.81 
5   5  18 137.13  6.61   0.88 
5   5  19 37.97   210.32 0.86 
5   7  0  110.56  194.45 0.92 
5   7  1  71.41   145.03 0.86 
5   7  2  398.32  329.87 0.99 
5   7  3  154.11  249.33 0.96 
5   7  4  275.95  205.74 0.97 
5   7  5  451.38  281.54 0.87 
5   7  6  508.47  341.92 0.85 
5   7  7  32.88   344.19 0.96 
5   7  8  35.02   201.37 0.94 
5   7  9  49.38   118.84 0.45 
5   7  10 0.00    0.00   0.00 
5   7  11 308.59  303.23 0.99 
5   7  12 236.90  301.65 0.70 
5   7  13 80.01   344.84 0.92 
5   7  14 438.53  296.02 0.89 
5   7  15 206.29  90.70  0.99 
5   7  16 105.93  256.32 0.82 
5   7  17 39.46   47.65  0.98 
5   7  18 109.19  266.91 0.82 
5   7  19 31.73   214.90 0.63 
5   9  0  171.61  242.01 0.91 
5   9  1  51.88   151.22 0.93 
5   9  2  94.02   25.45  0.98 
5   9  3  247.82  285.93 0.95 
5   9  4  65.72   322.44 0.95 
5   9  5  544.33  311.04 0.95 
5   9  6  15.73   10.28  0.94 
5   9  7  440.63  151.77 0.98 
5   9  8  269.84  318.08 0.57 
5   9  9  46.61   317.16 0.87 
5   9  10 96.12   84.64  0.93 
5   9  11 109.76  186.73 0.30 
5   9  12 95.91   212.15 0.96 
5   9  13 176.97  187.39 0.98 
5   9  14 121.96  198.39 0.66 
5   9  15 322.72  7.82   0.94 
5   9  16 250.52  355.00 0.91 
5   9  17 5.01    26.71  0.91 
5   9  18 40.24   356.15 0.72 
5   9  19 56.37   9.24   0.65 
5   11 0  334.50  309.19 0.99 
5   11 1  93.91   315.27 0.98 
5   11 2  3.32    215.11 0.96 
5   11 3  248.92  299.86 0.47 
5   11 4  19.11   41.76  0.85 
5   11 5  160.54  118.86 0.94 
5   11 6  338.72  183.96 0.49 
5   11 7  226.35  248.30 0.94 
5   11 8  27.84   152.61 0.45 
5   11 9  27.57   137.41 0.49 
5   11 10 9.59    83.60  0.99 
5   11 11 92.67   274.93 0.98 
5   11 12 35.91   49.56  0.86 
5   11 13 58.00   94.30  0.94 
5   11 14 119.47  230.73 0.77 
5   11 15 11.20   184.36 0.80 
5   11 16 95.16   179.85 0.93 
5   11 17 70.78   100.47 0.79 
5   11 18 74.65   174.85 0.71 
5   11 19 87.83   118.90 0.81 
5   13 0  8.35    186.48 0.51 
5   13 1  29.71   286.60 0.78 
5   13 2  59.33   205.97 0.95 
5   13 3  107.57  125.79 0.97 
5   13 4  30.03   10.53  0.98 
5   13 5  173.68  268.57 0.96 
5   13 6  261.12  228.52 0.80 
5   13 7  422.74  283.99 0.99 
5   13 8  336.48  60.85  0.95 
5   13 9  129.21  147.45 0.99 
5   13 10 354.96  338.87 0.99 
5   13 11 45.60   61.87  0.98 
5   13 12 208.71  101.87 0.95 
5   13 13 166.13  262.90 0.96 
5   13 14 74.61   181.32 0.94 
5   13 15 11.45   161.84 0.90 
5   13 16 195.35  248.63 0.86 
5   13 17 63.42   181.51 0.80 
5   13 18 69.04   77.96  0.75 
5   15 0  195.21  340.40 0.99 
5   15 1  247.72  104.35 0.99 
5   15 2  226.24  323.98 0.98 
5   15 3  263.65  221.41 0.99 
5   15 4  52.22   92.02  0.98 
5   15 5  205.28  316.76 0.49 
5   15 6  81.65   2.01   0.99 
5   15 7  438.89  16.35  0.96 
5   15 8  50.94   1.83   0.74 
5   15 9  96.92   142.97 0.91 
5   15 10 0.58    129.78 0.96 
5   15 11 330.94  239.91 0.97 
5   15 12 86.40   57.55  0.95 
5   15 13 56.55   337.08 0.44 
5   15 14 0.79    332.40 0.93 
5   15 15 217.95  99.33  0.85 
5   15 16 211.73  279.49 0.93 
5   15 17 19.49   250.93 0.82 
5   15 18 69.48   93.30  0.67 
5   17 0  146.14  298.82 0.96 
5   17 1  26.64   29.90  0.97 
5   17 2  187.90  162.31 0.93 
5   17 3  181.47  52.79  0.97 
5   17 4  19.61   333.09 0.35 
5   17 5  125.97  158.31 0.99 
5   17 6  295.16  40.99  0.90 
5   17 7  265.07  128.76 0.85 
5   17 8  180.21  61.06  0.81 
5   17 9  158.55  156.43 0.93 
5   17 10 63.18   97.55  0.98 
5   17 11 98.01   344.53 0.38 
5   17 12 210.83  276.82 0.75 
5   17 13 101.90  234.08 0.96 
5   17 14 2.19    174.66 0.52 
5   17 15 5.03    137.10 0.18 
5   17 16 90.68   153.91 0.82 
5   17 17 28.97   42.94  0.73 
5   19 0  31.55   50.87  0.62 
5   19 1  30.24   346.84 0.96 
5   19 2  669.34  245.64 0.99 
5   19 3  136.20  190.37 1.00 
5   19 4  224.00  122.32 0.98 
5   19 5  596.79  202.63 0.98 
5   19 6  22.69   116.86 0.97 
5   19 7  267.57  201.82 0.97 
5   19 8  83.62   25.23  0.26 
5   19 9  86.75   157.33 0.64 
5   19 10 186.84  337.72 0.66 
5   19 11 82.30   204.38 0.92 
5   19 12 24.93   103.34 0.69 
5   19 13 158.81  270.00 0.97 
5   19 14 27.40   314.83 0.97 
5   19 15 9.46    157.63 0.93 
5   19 16 136.83  26.21  0.92 
5   21 0  330.86  151.02 0.95 
5   21 1  198.15  164.84 0.99 
5   21 2  193.75  158.21 0.96 
5   21 3  25.60   146.73 0.99 
5   21 4  113.80  134.58 0.99 
5   21 5  217.06  290.05 0.99 
5   21 6  45.40   114.15 0.97 
5   21 7  178.33  126.25 0.98 
5   21 8  87.31   218.78 0.74 
5   21 9  122.37  57.90  0.92 
5   21 10 43.54   99.94  0.84 
5   21 11 125.15  350.41 0.97 
5   21 12 38.55   152.77 0.50 
5   21 13 72.42   290.18 0.73 
5   21 14 12.79   87.89  0.72 
5   21 15 14.18   206.42 0.97 
5   23 0  375.95  252.29 0.96 
5   23 1  78.68   31.37  0.96 
5   23 2  28.01   152.68 0.90 
5   23 3  82.81   315.03 0.97 
5   23 4  510.65  266.69 0.95 
5   23 5  279.00  317.77 0.75 
5   23 6  152.28  319.63 0.96 
5   23 7  63.47   233.23 0.85 
5   23 8  13.38   145.91 0.41 
5   23 9  63.06   44.24  0.99 
5   23 10 68.06   270.38 0.98 
5   23 11 52.10   80.47  0.72 
5   23 12 106.15  136.91 0.86 
5   23 13 7.15    181.28 0.83 
5   23 14 2.54    157.28 0.78 
5   25 0  205.57  35.45  0.98 
5   25 1  95.81   348.67 0.99 
5   25 2  109.14  272.39 0.99 
5   25 3  37.28   53.87  0.95 
5   25 4  217.28  93.48  0.98 
5   25 5  13.02   208.36 0.22 
5   25 6  28.03   23.39  0.89 
5   25 7  29.71   244.65 0.28 
5   25 8  92.50   2.44   0.98 
5   25 9  67.84   79.83  0.76 
5   25 10 127.17  217.71 0.96 
5   25 11 157.83  66.10  0.94 
5   25 12 76.89   112.99 0.96 
5   25 13 4.45    332.40 0.93 
5   27 0  17.47   143.43 0.98 
5   27 1  19.84   111.20 0.97 
5   27 2  59.21   271.78 0.97 
5   27 3  54.21   343.41 0.66 
5   27 4  4.73    8.64   0.08 
5   27 5  61.29   54.27  0.95 
5   27 6  30.14   332.96 0.97 
5   27 7  4.15    11.48  0.65 
5   27 8  1.29    29.51  0.32 
5   27 9  90.22   287.34 0.65 
5   27 10 0.82    80.37  0.22 
5   27 11 111.82  253.31 0.96 
5   27 12 19.24   42.13  0.95 
5   29 0  4.04    78.74  0.75 
5   29 1  34.07   327.67 0.91 
5   29 2  73.48   217.44 0.98 
5   29 3  8.65    48.69  0.82 
5   29 4  65.36   295.29 0.98 
5   29 5  122.73  352.61 0.96 
5   29 6  30.33   329.66 0.90 
5   29 7  3.04    28.71  0.33 
5   29 8  156.79  164.40 0.93 
5   29 9  14.16   127.01 0.10 
5   29 10 83.20   44.04  0.74 
5   31 0  1.82    237.11 0.92 
5   31 1  38.73   313.96 0.97 
5   31 2  81.89   305.59 0.97 
5   31 3  34.69   173.87 0.30 
5   31 4  56.45   57.40  0.94 
5   31 5  110.65  302.49 0.93 
5   31 6  29.66   346.37 0.15 
5   31 7  105.98  160.87 0.95 
5   31 8  49.18   125.88 0.94 
5   33 0  20.41   344.55 0.98 
5   33 1  30.94   158.85 0.95 
5   33 2  8.72    168.49 0.97 
5   33 3  8.89    112.59 0.94 
5   33 4  103.14  120.52 0.89 
6   0  0  720.62  180.00 0.90 
6   0  1  1168.25 180.00 1.00 
6   0  2  294.94  180.00 0.17 
6   0  3  19.93   180.00 0.92 
6   0  4  66.06   180.00 1.00 
6   0  5  0.00    0.00   0.00 
6   0  6  35.46   180.00 1.00 
6   0  7  393.61  180.00 1.00 
6   0  8  22.03   0.00   0.94 
6   0  9  227.87  0.00   0.56 
6   0  10 209.69  180.00 0.38 
6   0  11 110.74  0.00   0.29 
6   0  12 58.57   0.00   1.00 
6   0  13 12.19   180.00 0.24 
6   0  14 646.66  180.00 0.86 
6   0  15 79.46   0.00   0.90 
6   0  16 35.37   180.00 0.88 
6   0  17 13.77   180.00 0.30 
6   0  18 39.72   180.00 0.71 
6   0  19 25.45   0.00   0.21 
6   0  20 64.84   180.00 0.49 
6   2  0  1113.34 258.01 0.14 
6   2  1  498.89  63.31  0.98 
6   2  2  166.95  107.97 0.90 
6   2  3  578.26  194.65 0.95 
6   2  4  465.70  269.35 0.89 
6   2  5  86.09   308.94 0.94 
6   2  6  154.87  281.87 0.88 
6   2  7  351.01  184.28 0.94 
6   2  8  486.14  265.95 0.98 
6   2  9  165.83  230.59 0.91 
6   2  10 115.21  148.10 0.99 
6   2  11 259.24  278.76 0.98 
6   2  12 49.01   24.14  0.89 
6   2  13 56.32   207.80 0.96 
6   2  14 76.64   298.70 0.87 
6   2  15 124.14  103.11 0.90 
6   2  16 250.17  66.45  0.93 
6   2  17 154.35  226.45 0.89 
6   2  18 112.97  26.86  0.64 
6   2  19 2.35    66.43  0.72 
6   2  20 54.88   103.03 0.34 
6   4  0  825.55  45.07  0.12 
6   4  1  19.89   293.25 0.59 
6   4  2  107.86  310.29 0.90 
6   4  3  50.77   214.78 0.11 
6   4  4  785.07  291.28 0.97 
6   4  5  62.55   340.30 0.31 
6   4  6  276.10  25.31  0.99 
6   4  7  177.41  108.15 0.72 
6   4  8  52.61   129.62 0.85 
6   4  9  275.73  176.73 0.99 
6   4  10 210.57  316.97 0.97 
6   4  11 154.11  49.24  0.95 
6   4  12 57.76   358.76 0.92 
6   4  13 29.85   247.60 0.15 
6   4  14 66.32   244.20 0.49 
6   4  15 196.77  236.46 0.99 
6   4  16 87.10   189.78 0.82 
6   4  17 2.77    8.58   0.86 
6   4  18 20.38   67.90  0.15 
6   4  19 70.74   330.63 0.73 
6   6  0  330.56  38.84  0.86 
6   6  1  182.95  317.90 0.95 
6   6  2  298.98  309.58 0.93 
6   6  3  518.10  259.41 0.89 
6   6  4  13.29   290.65 0.59 
6   6  5  50.85   274.39 0.99 
6   6  6  201.80  246.71 0.68 
6   6  7  343.90  311.27 0.86 
6   6  8  404.55  298.86 0.99 
6   6  9  75.72   31.01  0.98 
6   6  10 206.50  114.14 0.58 
6   6  11 149.65  262.17 0.97 
6   6  12 51.74   55.08  0.96 
6   6  13 156.16  27.34  0.95 
6   6  14 35.22   10.85  0.88 
6   6  15 23.46   2.03   0.91 
6   6  16 34.88   54.31  0.82 
6   6  17 34.92   50.22  0.72 
6   6  18 28.51   281.30 0.83 
6   6  19 162.86  121.22 0.90 
6   8  0  314.21  152.21 0.85 
6   8  1  400.45  154.30 0.94 
6   8  2  270.45  220.07 0.87 
6   8  3  253.73  45.72  0.95 
6   8  4  76.13   308.37 0.98 
6   8  5  276.24  169.01 0.97 
6   8  6  325.88  86.48  0.97 
6   8  7  181.71  255.36 0.96 
6   8  8  205.33  232.91 0.47 
6   8  9  136.93  346.20 0.91 
6   8  10 204.23  157.85 0.46 
6   8  11 252.29  239.51 0.94 
6   8  12 128.56  114.36 0.95 
6   8  13 91.35   49.20  0.95 
6   8  14 261.28  349.33 0.94 
6   8  15 45.65   339.91 0.95 
6   8  16 12.96   277.03 0.74 
6   8  17 69.27   139.79 0.84 
6   8  18 148.34  93.44  0.93 
6   8  19 16.81   57.92  0.77 
6   10 0  258.89  116.30 0.87 
6   10 1  62.37   80.74  0.98 
6   10 2  57.38   31.47  0.99 
6   10 3  307.22  306.65 0.96 
6   10 4  223.05  36.07  0.97 
6   10 5  598.29  170.89 0.92 
6   10 6  248.72  74.72  0.98 
6   10 7  56.68   247.55 0.99 
6   10 8  144.66  129.98 0.78 
6   10 9  158.66  160.79 0.96 
6   10 10 10.45   201.46 0.49 
6   10 11 47.93   152.83 0.70 
6   10 12 143.28  8.09   0.97 
6   10 13 207.02  230.51 0.90 
6   10 14 305.86  23.68  0.98 
6   10 15 168.10  249.99 0.96 
6   10 16 5.12    210.81 0.91 
6   10 17 252.93  106.58 0.93 
6   10 18 73.09   25.47  0.92 
6   10 19 13.62   277.89 0.89 
6   12 0  83.08   134.52 0.91 
6   12 1  97.55   198.62 0.75 
6   12 2  310.37  278.90 0.79 
6   12 3  139.30  129.27 0.93 
6   12 4  351.84  272.91 0.82 
6   12 5  92.52   174.23 0.98 
6   12 6  311.80  249.97 0.95 
6   12 7  56.13   20.36  0.80 
6   12 8  32.40   150.88 0.96 
6   12 9  112.06  113.97 0.98 
6   12 10 118.75  77.45  0.97 
6   12 11 79.85   293.96 0.96 
6   12 12 50.14   253.96 0.97 
6   12 13 11.73   15.01  0.18 
6   12 14 177.77  37.38  0.89 
6   12 15 64.34   51.23  0.95 
6   12 16 44.39   37.94  0.73 
6   12 17 122.57  87.73  0.83 
6   12 18 229.81  97.82  0.93 
6   14 0  98.39   232.33 0.98 
6   14 1  61.54   231.85 0.11 
6   14 2  218.62  265.66 0.95 
6   14 3  5.27    146.76 0.80 
6   14 4  493.26  300.25 0.95 
6   14 5  234.41  171.12 0.98 
6   14 6  11.35   86.63  0.87 
6   14 7  93.04   38.50  0.98 
6   14 8  58.96   55.83  0.99 
6   14 9  14.71   128.07 0.94 
6   14 10 300.88  26.12  0.95 
6   14 11 6.71    248.23 0.95 
6   14 12 28.95   71.31  0.95 
6   14 13 359.21  242.58 0.99 
6   14 14 165.78  287.01 0.94 
6   14 15 0.01    147.55 0.98 
6   14 16 79.08   258.65 0.90 
6   14 17 209.55  293.52 0.86 
6   14 18 9.30    168.75 0.67 
6   16 0  46.99   238.92 0.98 
6   16 1  88.24   125.30 0.90 
6   16 2  159.98  294.76 0.92 
6   16 3  252.24  114.90 0.94 
6   16 4  404.53  199.69 0.98 
6   16 5  107.49  85.89  0.97 
6   16 6  209.44  62.41  0.98 
6   16 7  44.12   336.09 0.98 
6   16 8  218.23  59.36  0.98 
6   16 9  98.86   149.76 0.97 
6   16 10 80.01   255.29 0.91 
6   16 11 406.87  92.73  0.98 
6   16 12 63.76   129.31 0.50 
6   16 13 247.91  148.72 0.91 
6   16 14 277.66  43.16  0.94 
6   16 15 9.09    120.00 0.76 
6   16 16 73.87   221.95 0.83 
6   16 17 36.91   133.18 0.59 
6   18 0  175.75  329.65 0.97 
6   18 1  416.76  227.90 0.99 
6   18 2  46.77   311.87 0.68 
6   18 3  44.82   305.37 0.97 
6   18 4  334.31  99.28  0.99 
6   18 5  270.39  132.13 0.99 
6   18 6  155.38  110.58 0.90 
6   18 7  154.74  132.15 0.95 
6   18 8  47.62   255.45 0.97 
6   18 9  304.71  206.89 0.97 
6   18 10 73.45   307.57 0.96 
6   18 11 22.69   142.86 0.37 
6   18 12 49.87   84.96  0.50 
6   18 13 114.81  205.75 0.90 
6   18 14 20.88   258.45 0.94 
6   18 15 181.43  345.15 0.94 
6   18 16 39.87   219.72 0.60 
6   20 0  57.62   145.28 0.09 
6   20 1  72.75   256.75 0.97 
6   20 2  102.97  176.32 0.99 
6   20 3  38.30   213.76 0.98 
6   20 4  256.53  4.32   0.99 
6   20 5  114.49  242.38 0.95 
6   20 6  218.47  47.21  0.97 
6   20 7  84.63   247.79 0.94 
6   20 8  311.13  243.99 0.88 
6   20 9  43.02   197.61 0.73 
6   20 10 171.90  279.48 0.87 
6   20 11 104.76  226.92 0.78 
6   20 12 14.56   44.43  0.68 
6   20 13 46.13   25.48  0.79 
6   20 14 42.56   232.61 0.70 
6   20 15 63.19   340.64 0.93 
6   20 16 98.49   243.46 0.96 
6   22 0  78.55   333.34 0.98 
6   22 1  447.87  282.58 0.90 
6   22 2  57.38   229.34 0.70 
6   22 3  194.61  165.77 0.91 
6   22 4  549.58  131.65 0.99 
6   22 5  3.66    204.02 0.96 
6   22 6  128.33  339.90 0.97 
6   22 7  128.37  78.80  0.92 
6   22 8  131.18  210.69 0.90 
6   22 9  24.15   331.22 0.90 
6   22 10 104.55  37.87  0.72 
6   22 11 42.12   74.67  0.55 
6   22 12 9.42    75.93  0.96 
6   22 13 33.38   283.41 0.81 
6   22 14 4.12    351.17 0.69 
6   22 15 1.87    285.84 0.58 
6   24 0  153.00  170.30 0.31 
6   24 1  30.63   354.86 0.96 
6   24 2  18.49   4.61   0.98 
6   24 3  123.81  132.00 0.99 
6   24 4  127.54  273.16 0.98 
6   24 5  84.34   104.63 0.77 
6   24 6  157.71  325.86 0.99 
6   24 7  116.52  250.50 0.98 
6   24 8  49.84   335.57 0.69 
6   24 9  67.05   75.10  0.99 
6   24 10 98.72   117.35 0.97 
6   24 11 132.61  95.56  0.99 
6   24 12 62.80   125.25 0.86 
6   24 13 40.43   113.03 0.68 
6   24 14 60.44   107.76 0.93 
6   26 0  163.78  138.81 0.47 
6   26 1  152.55  131.36 0.87 
6   26 2  136.10  163.02 0.52 
6   26 3  223.92  234.03 0.81 
6   26 4  49.25   106.24 0.95 
6   26 5  2.57    264.83 0.91 
6   26 6  103.05  150.72 0.97 
6   26 7  128.20  54.99  0.94 
6   26 8  85.02   191.96 0.68 
6   26 9  72.41   64.90  0.92 
6   26 10 73.60   121.49 0.80 
6   26 11 151.50  278.69 0.85 
6   26 12 52.53   19.04  0.98 
6   28 0  96.85   163.52 0.98 
6   28 1  2.35    305.33 0.98 
6   28 2  83.72   273.39 0.90 
6   28 3  43.86   142.26 0.42 
6   28 4  202.32  190.96 0.90 
6   28 5  21.41   302.95 0.94 
6   28 6  33.36   188.56 0.98 
6   28 7  85.42   32.23  0.88 
6   28 8  37.04   134.79 0.91 
6   28 9  24.57   332.54 0.33 
6   28 10 53.14   162.75 0.80 
6   28 11 9.96    260.92 0.24 
6   30 0  11.85   42.61  0.98 
6   30 1  52.84   188.04 0.98 
6   30 2  3.66    337.90 0.77 
6   30 3  79.11   25.18  0.95 
6   30 4  123.81  184.17 0.74 
6   30 5  90.74   187.61 0.75 
6   30 6  26.65   17.94  0.93 
6   30 7  75.56   320.27 0.93 
6   30 8  50.20   214.05 0.52 
6   30 9  75.39   352.61 0.62 
6   32 0  90.09   299.25 0.60 
6   32 1  14.87   19.79  0.84 
6   32 2  201.80  229.26 0.94 
6   32 3  59.24   311.90 0.62 
6   32 4  2.66    77.20  0.93 
6   32 5  29.81   34.03  0.97 
6   32 6  80.48   142.08 0.93 
7   1  0  153.88  158.68 0.29 
7   1  1  385.65  347.01 0.97 
7   1  2  94.76   244.79 0.87 
7   1  3  184.13  86.18  0.93 
7   1  4  250.79  132.02 0.92 
7   1  5  369.16  235.42 0.98 
7   1  6  52.18   237.19 0.97 
7   1  7  6.94    311.30 0.93 
7   1  8  66.32   220.90 0.89 
7   1  9  166.55  220.62 0.99 
7   1  10 56.40   91.33  0.97 
7   1  11 42.92   247.16 0.95 
7   1  12 101.22  58.25  0.87 
7   1  13 97.82   282.54 0.44 
7   1  14 531.49  235.60 0.93 
7   1  15 219.90  283.10 0.97 
7   1  16 86.16   333.09 0.40 
7   1  17 263.57  184.99 0.94 
7   1  18 67.00   4.35   0.90 
7   1  19 105.95  150.49 0.60 
7   3  0  1277.27 24.03  0.15 
7   3  1  766.85  250.31 0.97 
7   3  2  526.64  253.29 0.98 
7   3  3  187.47  269.77 0.88 
7   3  4  339.77  341.61 0.97 
7   3  5  99.25   97.70  0.96 
7   3  6  198.95  309.05 0.88 
7   3  7  29.43   0.52   0.73 
7   3  8  1.58    104.07 0.61 
7   3  9  415.81  172.97 0.99 
7   3  10 257.67  167.53 0.96 
7   3  11 186.85  259.12 0.98 
7   3  12 305.26  276.01 0.99 
7   3  13 21.29   293.87 0.22 
7   3  14 193.70  206.63 0.97 
7   3  15 153.22  135.43 0.92 
7   3  16 4.95    1.60   0.81 
7   3  17 74.66   229.36 0.99 
7   3  18 7.40    260.91 0.65 
7   3  19 84.87   349.49 0.86 
7   5  0  1180.97 259.70 0.33 
7   5  1  14.88   273.11 0.97 
7   5  2  589.83  107.99 0.98 
7   5  3  410.82  81.91  0.90 
7   5  4  18.56   69.55  0.91 
7   5  5  245.12  262.08 0.98 
7   5  6  189.05  240.17 0.96 
7   5  7  221.62  225.53 0.88 
7   5  8  413.00  53.82  0.96 
7   5  9  207.69  95.44  0.92 
7   5  10 45.74   206.23 0.99 
7   5  11 294.07  47.83  0.99 
7   5  12 335.23  80.73  0.93 
7   5  13 1.76    180.46 0.92 
7   5  14 389.88  317.59 0.92 
7   5  15 82.35   166.51 0.69 
7   5  16 9.61    272.02 0.75 
7   5  17 186.48  208.81 0.94 
7   5  18 95.04   197.79 0.62 
7   5  19 18.92   343.44 0.77 
7   7  0  184.30  247.54 0.71 
7   7  1  246.06  345.93 0.94 
7   7  2  114.13  291.98 0.98 
7   7  3  39.10   265.30 0.93 
7   7  4  39.07   145.41 0.98 
7   7  5  214.78  105.99 0.98 
7   7  6  19.76   282.51 0.26 
7   7  7  285.11  114.47 0.95 
7   7  8  9.79    196.52 0.90 
7   7  9  177.75  355.29 0.98 
7   7  10 301.26  325.73 0.95 
7   7  11 230.73  72.25  0.99 
7   7  12 87.69   216.71 0.96 
7   7  13 287.71  178.62 0.76 
7   7  14 290.77  6.79   0.81 
7   7  15 13.87   228.46 0.94 
7   7  16 64.06   211.31 0.76 
7   7  17 101.81  240.42 0.47 
7   7  18 117.74  11.27  0.86 
7   7  19 48.52   227.59 0.31 
7   9  0  70.05   298.70 0.83 
7   9  1  580.26  95.45  0.92 
7   9  2  386.49  158.14 0.96 
7   9  3  293.38  47.05  0.94 
7   9  4  47.85   241.00 0.98 
7   9  5  85.17   230.73 0.99 
7   9  6  193.91  29.68  0.95 
7   9  7  16.68   338.22 0.98 
7   9  8  404.77  34.84  0.99 
7   9  9  49.83   307.46 0.96 
7   9  10 50.99   248.27 0.92 
7   9  11 193.85  285.47 0.99 
7   9  12 135.40  291.64 0.96 
7   9  13 154.52  308.07 0.97 
7   9  14 90.21   108.11 0.83 
7   9  15 63.93   150.83 0.92 
7   9  16 38.85   8.16   0.93 
7   9  17 274.38  349.13 0.94 
7   9  18 158.83  124.80 0.92 
7   9  19 71.97   187.30 0.37 
7   11 0  43.77   328.99 0.82 
7   11 1  238.84  146.02 0.95 
7   11 2  56.58   326.08 0.95 
7   11 3  24.83   64.93  0.84 
7   11 4  56.74   234.36 0.78 
7   11 5  58.42   302.86 0.91 
7   11 6  250.77  17.75  0.90 
7   11 7  135.79  317.11 0.81 
7   11 8  417.63  292.10 0.95 
7   11 9  14.63   184.20 0.97 
7   11 10 75.08   115.90 0.73 
7   11 11 31.10   38.88  0.97 
7   11 12 40.02   203.29 0.94 
7   11 13 197.24  100.16 0.96 
7   11 14 11.52   244.55 0.98 
7   11 15 278.60  37.22  0.86 
7   11 16 160.29  165.87 0.90 
7   11 17 124.60  75.23  0.87 
7   11 18 85.48   97.25  0.93 
7   13 0  623.27  99.89  0.94 
7   13 1  52.92   92.53  0.88 
7   13 2  41.43   346.91 0.54 
7   13 3  2.85    334.27 0.95 
7   13 4  54.31   199.91 0.23 
7   13 5  131.10  70.28  0.99 
7   13 6  22.96   14.60  0.90 
7   13 7  17.25   340.64 0.97 
7   13 8  102.23  275.73 0.81 
7   13 9  82.09   101.64 0.81 
7   13 10 295.93  116.79 0.85 
7   13 11 313.03  99.54  0.98 
7   13 12 215.65  334.77 0.97 
7   13 13 108.22  235.20 0.94 
7   13 14 34.47   141.49 0.64 
7   13 15 106.42  131.85 0.88 
7   13 16 10.72   334.64 0.76 
7   13 17 89.25   197.04 0.82 
7   13 18 41.78   11.71  0.37 
7   15 0  159.64  169.54 0.80 
7   15 1  434.17  327.25 0.96 
7   15 2  230.25  195.24 0.99 
7   15 3  111.89  341.80 0.85 
7   15 4  545.69  222.32 0.95 
7   15 5  48.37   20.76  0.99 
7   15 6  62.42   280.14 0.95 
7   15 7  258.67  244.09 0.90 
7   15 8  204.32  68.65  0.99 
7   15 9  224.20  35.62  0.98 
7   15 10 365.41  21.86  0.94 
7   15 11 99.66   242.25 0.45 
7   15 12 130.19  11.82  0.97 
7   15 13 2.24    258.79 0.96 
7   15 14 127.63  293.78 0.90 
7   15 15 12.97   177.40 0.98 
7   15 16 62.74   235.24 0.96 
7   15 17 23.64   301.38 0.66 
7   17 0  26.30   203.27 0.99 
7   17 1  184.64  219.22 0.95 
7   17 2  106.89  82.63  0.96 
7   17 3  264.61  187.23 0.78 
7   17 4  434.27  245.77 0.98 
7   17 5  83.69   175.70 0.99 
7   17 6  319.39  130.63 0.96 
7   17 7  83.08   130.56 0.98 
7   17 8  225.41  276.68 0.75 
7   17 9  264.33  324.85 0.96 
7   17 10 171.64  38.96  0.99 
7   17 11 11.16   108.94 0.63 
7   17 12 49.12   147.73 0.54 
7   17 13 18.06   26.67  0.68 
7   17 14 12.44   95.63  0.84 
7   17 15 26.90   152.55 0.67 
7   17 16 119.66  157.59 0.91 
7   17 17 40.77   8.46   0.84 
7   19 0  181.52  15.18  0.97 
7   19 1  169.34  170.83 0.90 
7   19 2  54.44   142.80 0.99 
7   19 3  350.47  194.71 0.98 
7   19 4  201.32  17.82  0.97 
7   19 5  126.09  20.87  0.69 
7   19 6  6.56    355.04 0.49 
7   19 7  177.44  284.22 0.83 
7   19 8  344.06  114.60 0.96 
7   19 9  71.03   242.27 0.94 
7   19 10 16.78   303.80 0.91 
7   19 11 4.80    355.21 0.96 
7   19 12 21.92   236.12 0.97 
7   19 13 103.34  228.32 0.97 
7   19 14 35.71   304.59 0.85 
7   19 15 58.82   164.15 0.81 
7   19 16 85.91   308.41 0.80 
7   21 0  141.01  183.78 0.98 
7   21 1  87.79   226.60 0.98 
7   21 2  267.90  83.59  0.88 
7   21 3  13.11   154.33 0.97 
7   21 4  119.72  99.23  0.99 
7   21 5  58.17   10.30  0.65 
7   21 6  52.35   266.20 0.76 
7   21 7  126.68  261.09 0.98 
7   21 8  5.23    274.91 0.99 
7   21 9  176.04  118.83 0.78 
7   21 10 112.39  321.84 0.93 
7   21 11 94.52   332.18 0.98 
7   21 12 201.88  191.21 0.87 
7   21 13 4.83    11.17  0.96 
7   21 14 75.28   312.92 0.87 
7   21 15 4.49    190.82 0.71 
7   23 0  18.30   225.96 0.93 
7   23 1  78.42   127.21 0.88 
7   23 2  60.39   324.37 0.92 
7   23 3  272.92  164.54 0.95 
7   23 4  224.75  314.57 0.89 
7   23 5  62.06   267.92 0.62 
7   23 6  27.25   137.83 0.97 
7   23 7  127.25  79.88  0.99 
7   23 8  192.29  174.93 0.91 
7   23 9  26.87   27.87  0.97 
7   23 10 2.67    153.62 0.24 
7   23 11 245.85  88.63  0.99 
7   23 12 142.07  37.13  0.92 
7   23 13 13.64   40.00  0.93 
7   23 14 18.84   63.95  0.80 
7   25 0  115.54  88.49  0.98 
7   25 1  236.32  252.74 0.95 
7   25 2  2.22    116.52 0.95 
7   25 3  267.80  75.11  0.98 
7   25 4  235.54  320.95 0.92 
7   25 5  72.52   4.85   0.65 
7   25 6  167.49  189.56 0.74 
7   25 7  80.58   138.21 0.98 
7   25 8  35.67   270.98 0.88 
7   25 9  2.01    11.47  0.08 
7   25 10 22.63   158.90 0.59 
7   25 11 32.58   222.76 0.64 
7   25 12 52.76   53.98  0.97 
7   25 13 18.04   129.97 0.81 
7   27 0  56.01   262.74 0.97 
7   27 1  15.87   44.03  0.76 
7   27 2  30.42   200.56 0.97 
7   27 3  54.97   67.83  0.99 
7   27 4  139.07  108.01 0.81 
7   27 5  123.93  359.62 0.95 
7   27 6  48.82   186.23 0.97 
7   27 7  0.49    324.86 0.47 
7   27 8  30.03   23.12  0.49 
7   27 9  44.67   285.78 0.98 
7   27 10 139.12  149.50 0.98 
7   27 11 124.29  169.05 0.71 
7   29 0  6.60    35.44  0.94 
7   29 1  24.25   129.36 0.11 
7   29 2  67.25   19.27  0.95 
7   29 3  47.86   12.28  0.92 
7   29 4  47.27   169.01 0.92 
7   29 5  5.29    348.06 0.20 
7   29 6  2.79    196.19 0.96 
7   29 7  114.68  223.81 0.84 
7   29 8  11.09   192.51 0.97 
7   29 9  40.16   308.76 0.51 
7   31 0  91.80   55.85  0.93 
7   31 1  144.16  80.38  0.93 
7   31 2  71.38   152.87 0.72 
7   31 3  39.45   23.27  0.96 
7   31 4  13.10   288.02 0.85 
7   31 5  282.94  217.12 0.91 
7   31 6  16.42   113.28 0.54 
7   31 7  9.65    163.10 0.51 
7   33 0  76.25   300.89 0.97 
7   33 1  66.23   276.07 0.93 
7   33 2  11.89   25.97  0.93 
7   33 3  11.91   183.86 0.94 
8   0  0  136.64  0.00   1.00 
8   0  1  380.09  0.00   1.00 
8   0  2  109.86  0.00   0.13 
8   0  3  320.37  180.00 1.00 
8   0  4  672.31  0.00   0.52 
8   0  5  269.22  180.00 0.98 
8   0  6  73.02   180.00 0.13 
8   0  7  158.56  0.00   1.00 
8   0  8  160.90  180.00 1.00 
8   0  9  321.62  180.00 1.00 
8   0  10 0.00    0.00   0.00 
8   0  11 140.05  0.00   1.00 
8   0  12 371.85  180.00 1.00 
8   0  13 58.08   180.00 0.54 
8   0  14 184.53  180.00 1.00 
8   0  15 47.87   180.00 1.00 
8   0  16 138.69  180.00 1.00 
8   0  17 4.27    0.00   0.25 
8   0  18 65.79   180.00 0.86 
8   0  19 62.93   0.00   0.94 
8   2  0  154.69  205.77 0.06 
8   2  1  135.13  313.32 0.89 
8   2  2  49.72   201.26 0.76 
8   2  3  138.57  15.42  0.82 
8   2  4  395.88  71.26  0.85 
8   2  5  66.55   201.17 0.87 
8   2  6  37.47   301.61 0.91 
8   2  7  149.14  19.23  0.91 
8   2  8  280.07  221.86 0.94 
8   2  9  52.31   218.89 0.99 
8   2  10 24.52   10.75  0.98 
8   2  11 211.58  176.39 0.66 
8   2  12 219.00  123.66 0.63 
8   2  13 72.67   38.20  0.41 
8   2  14 162.88  303.18 0.93 
8   2  15 100.12  245.23 0.81 
8   2  16 70.57   16.94  0.79 
8   2  17 8.48    349.06 0.56 
8   2  18 120.00  349.44 0.86 
8   2  19 104.47  19.99  0.80 
8   4  0  318.74  261.97 0.07 
8   4  1  4.61    209.46 0.07 
8   4  2  354.21  9.05   0.92 
8   4  3  430.05  20.16  0.87 
8   4  4  226.03  196.87 0.97 
8   4  5  252.90  141.40 0.98 
8   4  6  115.08  242.52 0.92 
8   4  7  141.65  91.42  0.97 
8   4  8  100.76  239.09 0.83 
8   4  9  100.11  327.23 0.29 
8   4  10 188.76  108.54 0.86 
8   4  11 333.13  282.93 0.94 
8   4  12 369.06  256.31 0.98 
8   4  13 63.81   1.14   0.39 
8   4  14 126.40  230.12 0.98 
8   4  15 3.85    64.32  0.67 
8   4  16 43.36   127.31 0.97 
8   4  17 162.18  263.82 0.99 
8   4  18 176.25  257.55 0.90 
8   4  19 14.21   204.97 0.11 
8   6  0  54.62   207.06 0.97 
8   6  1  204.12  285.79 0.92 
8   6  2  314.76  324.57 0.96 
8   6  3  427.41  152.90 0.94 
8   6  4  209.41  51.63  0.96 
8   6  5  430.31  181.23 0.80 
8   6  6  266.36  330.38 0.96 
8   6  7  22.65   164.95 0.90 
8   6  8  161.54  94.00  0.84 
8   6  9  316.85  15.53  0.99 
8   6  10 190.41  145.30 0.98 
8   6  11 235.31  33.37  0.97 
8   6  12 329.15  326.27 0.98 
8   6  13 21.33   226.16 0.69 
8   6  14 12.83   25.99  0.97 
8   6  15 135.94  82.58  0.57 
8   6  16 36.87   39.58  0.94 
8   6  17 20.87   3.43   0.68 
8   6  18 9.85    323.98 0.21 
8   6  19 18.57   53.07  0.76 
8   8  0  146.72  218.14 0.95 
8   8  1  81.20   142.23 0.92 
8   8  2  31.60   328.76 0.97 
8   8  3  119.76  61.48  0.95 
8   8  4  270.17  97.42  0.84 
8   8  5  36.94   262.98 0.71 
8   8  6  268.31  328.56 0.95 
8   8  7  53.45   96.62  0.77 
8   8  8  153.69  13.95  0.93 
8   8  9  355.28  116.71 0.99 
8   8  10 251.08  152.36 0.99 
8   8  11 344.55  68.66  0.73 
8   8  12 140.86  315.56 0.89 
8   8  13 157.02  50.19  0.82 
8   8  14 30.50   159.47 0.62 
8   8  15 14.61   179.59 0.45 
8   8  16 73.81   50.12  0.83 
8   8  17 210.88  260.35 0.97 
8   8  18 205.82  27.90  0.94 
8   8  19 32.50   212.96 0.23 
8   10 0  4.87    337.04 0.92 
8   10 1  334.41  1.25   0.93 
8   10 2  196.42  158.60 0.55 
8   10 3  1.72    80.04  0.73 
8   10 4  6.77    141.68 0.97 
8   10 5  189.12  321.82 0.97 
8   10 6  37.66   29.62  0.90 
8   10 7  26.33   64.68  0.32 
8   10 8  225.13  81.82  0.30 
8   10 9  239.98  145.62 0.93 
8   10 10 212.00  51.34  0.98 
8   10 11 157.14  210.86 0.93 
8   10 12 55.71   319.35 0.69 
8   10 13 3.84    120.92 0.15 
8   10 14 216.32  67.95  0.85 
8   10 15 121.49  208.08 0.93 
8   10 16 23.58   298.96 0.85 
8   10 17 48.45   127.64 0.79 
8   10 18 46.67   207.46 0.86 
8   12 0  220.90  236.07 0.92 
8   12 1  92.99   270.55 0.79 
8   12 2  80.12   207.28 0.21 
8   12 3  172.36  239.09 0.96 
8   12 4  116.88  219.57 0.98 
8   12 5  239.62  332.20 0.98 
8   12 6  70.04   265.31 0.96 
8   12 7  242.09  325.92 0.93 
8   12 8  383.72  124.98 0.98 
8   12 9  36.07   119.19 0.98 
8   12 10 122.19  221.53 0.97 
8   12 11 67.00   231.13 0.60 
8   12 12 410.11  34.35  0.97 
8   12 13 170.57  149.77 0.95 
8   12 14 474.75  214.81 0.92 
8   12 15 58.41   270.77 0.97 
8   12 16 12.40   124.46 0.91 
8   12 17 71.98   344.34 0.87 
8   12 18 17.44   233.69 0.77 
8   14 0  251.13  100.41 0.97 
8   14 1  425.93  118.77 0.98 
8   14 2  62.08   260.48 0.89 
8   14 3  64.75   244.08 0.97 
8   14 4  141.77  27.35  0.88 
8   14 5  27.95   206.21 0.97 
8   14 6  98.58   185.88 0.97 
8   14 7  14.32   68.13  0.98 
8   14 8  205.73  167.33 0.98 
8   14 9  448.76  217.36 0.98 
8   14 10 195.44  1.18   0.98 
8   14 11 42.90   229.90 0.97 
8   14 12 290.25  85.56  0.96 
8   14 13 11.20   270.23 0.64 
8   14 14 18.33   300.83 0.60 
8   14 15 92.06   311.50 0.98 
8   14 16 12.67   100.65 0.86 
8   14 17 29.01   322.36 0.75 
8   16 0  341.66  329.44 0.31 
8   16 1  78.77   290.97 0.98 
8   16 2  28.60   244.26 0.99 
8   16 3  483.99  359.32 0.97 
8   16 4  274.53  6.55   0.97 
8   16 5  222.12  306.83 0.99 
8   16 6  181.82  94.24  0.96 
8   16 7  13.08   8.68   0.99 
8   16 8  62.90   252.39 0.99 
8   16 9  92.77   296.05 0.98 
8   16 10 152.94  199.59 0.87 
8   16 11 42.01   63.62  0.89 
8   16 12 99.77   286.36 0.97 
8   16 13 92.33   67.28  0.78 
8   16 14 30.58   10.51  0.61 
8   16 15 23.62   152.46 0.85 
8   16 16 49.28   328.80 0.87 
8   16 17 1.24    236.80 0.60 
8   18 0  274.99  52.33  0.98 
8   18 1  44.64   92.07  0.18 
8   18 2  95.58   89.34  0.97 
8   18 3  146.86  326.90 0.93 
8   18 4  17.61   65.57  0.38 
8   18 5  74.32   283.05 0.87 
8   18 6  273.27  157.29 0.97 
8   18 7  170.89  157.64 0.98 
8   18 8  189.11  3.89   0.89 
8   18 9  106.87  311.85 0.91 
8   18 10 0.49    327.96 0.97 
8   18 11 212.26  81.34  0.77 
8   18 12 21.79   106.10 0.46 
8   18 13 39.29   43.10  0.93 
8   18 14 72.07   52.69  0.73 
8   18 15 100.63  163.61 0.81 
8   18 16 16.07   156.10 0.53 
8   20 0  247.25  135.74 0.27 
8   20 1  130.36  344.32 0.98 
8   20 2  173.59  286.11 0.98 
8   20 3  145.81  344.36 0.99 
8   20 4  182.69  263.42 0.97 
8   20 5  201.09  14.91  0.93 
8   20 6  241.49  103.67 0.95 
8   20 7  182.35  197.78 0.98 
8   20 8  248.42  146.78 0.99 
8   20 9  183.64  122.47 0.89 
8   20 10 17.79   355.94 0.94 
8   20 11 27.43   120.02 0.97 
8   20 12 55.51   283.21 0.88 
8   20 13 3.54    107.66 0.97 
8   20 14 240.77  241.60 0.92 
8   20 15 88.19   280.39 0.50 
8   22 0  264.24  311.36 0.98 
8   22 1  274.65  150.96 0.99 
8   22 2  216.49  235.18 0.94 
8   22 3  236.42  165.31 0.92 
8   22 4  120.76  178.66 0.93 
8   22 5  399.71  79.93  0.98 
8   22 6  51.95   349.15 0.98 
8   22 7  20.21   347.02 0.97 
8   22 8  27.15   127.48 0.98 
8   22 9  36.20   204.09 0.39 
8   22 10 98.34   37.37  0.93 
8   22 11 18.81   256.63 0.90 
8   22 12 57.69   168.48 0.94 
8   22 13 34.71   219.72 0.97 
8   22 14 1.26    299.00 0.47 
8   24 0  142.29  2.10   0.42 
8   24 1  51.52   227.24 0.97 
8   24 2  210.59  272.95 0.94 
8   24 3  5.54    18.66  0.96 
8   24 4  205.78  10.65  0.89 
8   24 5  279.00  342.38 0.98 
8   24 6  16.22   115.64 0.80 
8   24 7  53.36   109.20 0.39 
8   24 8  59.38   227.07 0.99 
8   24 9  59.93   241.09 0.52 
8   24 10 21.96   227.15 0.96 
8   24 11 99.06   78.29  0.75 
8   24 12 71.01   163.32 0.81 
8   24 13 21.07   249.96 0.83 
8   26 0  225.50  324.31 0.93 
8   26 1  173.34  288.11 0.95 
8   26 2  39.42   218.94 0.99 
8   26 3  46.73   184.32 0.98 
8   26 4  50.91   114.81 0.99 
8   26 5  103.48  359.64 0.90 
8   26 6  51.02   14.75  0.97 
8   26 7  8.12    119.98 0.90 
8   26 8  27.07   113.28 0.95 
8   26 9  70.60   121.11 0.83 
8   26 10 30.68   65.63  0.54 
8   26 11 5.20    314.07 0.27 
8   26 12 119.73  297.29 0.95 
8   28 0  110.58  345.55 0.97 
8   28 1  6.85    84.23  0.97 
8   28 2  14.44   100.94 0.97 
8   28 3  50.80   85.29  0.70 
8   28 4  50.29   190.36 0.96 
8   28 5  64.93   349.85 0.83 
8   28 6  30.42   294.34 0.81 
8   28 7  104.38  148.48 0.80 
8   28 8  16.68   338.89 0.58 
8   28 9  86.83   52.69  0.47 
8   28 10 138.94  41.69  0.76 
8   30 0  63.21   17.40  0.98 
8   30 1  272.17  76.89  0.75 
8   30 2  42.17   160.50 0.92 
8   30 3  17.48   215.70 0.76 
8   30 4  75.04   354.22 0.79 
8   30 5  0.24    141.39 0.88 
8   30 6  46.51   70.03  0.95 
8   30 7  105.97  103.19 0.38 
8   30 8  63.98   45.56  0.27 
8   32 0  3.90    3.66   0.88 
8   32 1  84.45   158.82 0.94 
8   32 2  43.37   69.73  0.98 
8   32 3  177.52  298.01 0.92 
8   32 4  28.19   349.22 0.98 
8   32 5  12.76   340.12 0.92 
9   1  0  274.35  124.12 0.94 
9   1  1  45.14   186.09 0.97 
9   1  2  291.39  49.04  0.13 
9   1  3  556.45  231.43 0.93 
9   1  4  17.60   130.00 0.93 
9   1  5  64.86   117.42 0.26 
9   1  6  2.48    285.77 0.90 
9   1  7  1.00    8.51   0.84 
9   1  8  144.42  273.90 0.98 
9   1  9  138.12  331.15 0.98 
9   1  10 0.00    0.00   0.00 
9   1  11 327.92  261.99 0.97 
9   1  12 184.07  324.21 0.96 
9   1  13 151.91  221.25 0.92 
9   1  14 93.14   180.14 0.88 
9   1  15 263.28  319.43 0.96 
9   1  16 71.40   143.04 0.98 
9   1  17 89.59   217.24 0.76 
9   1  18 58.99   255.70 0.83 
9   1  19 46.89   318.99 0.45 
9   3  0  1405.66 116.09 0.59 
9   3  1  159.01  112.56 0.95 
9   3  2  83.47   222.56 0.95 
9   3  3  242.43  146.86 0.17 
9   3  4  294.35  8.77   0.26 
9   3  5  134.93  71.54  0.91 
9   3  6  337.81  340.16 0.89 
9   3  7  130.91  146.87 0.82 
9   3  8  128.00  8.64   0.98 
9   3  9  163.08  46.86  0.91 
9   3  10 286.22  196.27 0.98 
9   3  11 393.85  135.76 0.99 
9   3  12 218.96  331.41 0.98 
9   3  13 41.75   262.68 0.91 
9   3  14 223.82  49.23  0.93 
9   3  15 331.56  90.97  0.92 
9   3  16 1.39    313.81 0.63 
9   3  17 46.79   228.15 0.57 
9   3  18 114.12  229.30 0.90 
9   3  19 46.61   116.66 0.82 
9   5  0  1013.40 336.46 0.48 
9   5  1  935.77  22.88  0.98 
9   5  2  53.83   5.17   0.94 
9   5  3  153.94  25.94  0.99 
9   5  4  406.16  32.76  0.99 
9   5  5  314.87  199.60 0.96 
9   5  6  194.91  183.79 0.93 
9   5  7  295.60  202.34 0.98 
9   5  8  35.30   159.90 0.96 
9   5  9  101.79  153.68 0.94 
9   5  10 73.90   122.16 0.98 
9   5  11 34.31   325.77 0.97 
9   5  12 79.96   296.44 0.72 
9   5  13 48.34   323.27 0.86 
9   5  14 213.34  226.17 0.96 
9   5  15 78.57   160.44 0.98 
9   5  16 64.94   356.85 0.93 
9   5  17 48.18   323.43 0.80 
9   5  18 33.89   233.53 0.62 
9   5  19 8.71    17.66  0.18 
9   7  0  89.94   187.54 0.12 
9   7  1  303.56  160.06 0.97 
9   7  2  25.46   294.78 0.68 
9   7  3  276.68  350.29 0.20 
9   7  4  82.81   344.47 0.25 
9   7  5  185.62  144.60 0.91 
9   7  6  129.15  85.87  0.97 
9   7  7  35.19   139.79 0.98 
9   7  8  160.10  317.64 0.98 
9   7  9  100.32  115.33 0.99 
9   7  10 39.22   344.04 0.99 
9   7  11 420.53  304.43 0.99 
9   7  12 34.65   104.91 0.90 
9   7  13 121.60  217.59 0.97 
9   7  14 15.49   343.25 0.91 
9   7  15 2.31    53.81  0.83 
9   7  16 142.55  55.89  0.98 
9   7  17 23.07   242.85 0.64 
9   7  18 125.93  284.76 0.89 
9   7  19 26.24   258.58 0.74 
9   9  0  55.47   101.62 0.98 
9   9  1  4.83    67.92  0.91 
9   9  2  88.73   151.07 0.95 
9   9  3  445.16  61.20  0.36 
9   9  4  290.13  337.47 0.96 
9   9  5  26.89   247.85 0.95 
9   9  6  211.02  68.90  0.98 
9   9  7  255.21  113.90 0.99 
9   9  8  239.20  12.70  0.82 
9   9  9  174.29  253.72 0.95 
9   9  10 394.96  233.98 0.98 
9   9  11 67.63   128.89 0.94 
9   9  12 111.04  270.03 0.41 
9   9  13 175.15  319.89 0.99 
9   9  14 34.59   310.40 0.61 
9   9  15 137.64  323.31 0.94 
9   9  16 38.00   342.56 0.83 
9   9  17 26.23   66.24  0.76 
9   9  18 5.03    262.26 0.52 
9   11 0  1.83    17.88  0.64 
9   11 1  49.68   64.66  0.93 
9   11 2  10.04   29.91  0.95 
9   11 3  160.60  344.56 0.95 
9   11 4  86.17   317.37 0.98 
9   11 5  289.60  86.19  0.93 
9   11 6  337.96  196.57 0.95 
9   11 7  81.09   60.24  0.30 
9   11 8  110.74  166.77 0.99 
9   11 9  334.90  138.77 0.99 
9   11 10 40.49   8.09   0.23 
9   11 11 159.85  149.63 0.98 
9   11 12 63.51   198.97 0.97 
9   11 13 450.67  84.11  0.88 
9   11 14 54.22   74.10  0.96 
9   11 15 29.30   71.94  0.61 
9   11 16 15.70   104.97 0.93 
9   11 17 34.49   169.36 0.64 
9   11 18 48.49   179.95 0.41 
9   13 0  3.91    272.51 0.94 
9   13 1  42.66   34.12  0.91 
9   13 2  304.15  253.65 0.98 
9   13 3  95.63   250.32 0.95 
9   13 4  169.77  165.42 0.90 
9   13 5  109.55  130.19 0.97 
9   13 6  323.40  220.16 0.98 
9   13 7  130.39  151.10 0.96 
9   13 8  45.19   13.70  0.98 
9   13 9  430.14  88.76  0.96 
9   13 10 206.00  305.09 0.95 
9   13 11 52.55   228.37 0.99 
9   13 12 13.68   345.76 0.94 
9   13 13 44.34   251.25 0.80 
9   13 14 60.75   156.06 0.87 
9   13 15 62.54   28.26  0.98 
9   13 16 103.77  60.94  0.89 
9   13 17 108.96  143.32 0.72 
9   13 18 0.00    0.00   0.00 
9   15 0  235.96  331.57 0.98 
9   15 1  182.18  73.62  0.99 
9   15 2  389.25  26.16  0.98 
9   15 3  29.04   101.79 0.60 
9   15 4  24.17   62.05  0.99 
9   15 5  43.68   14.53  0.99 
9   15 6  56.90   283.43 0.95 
9   15 7  50.30   123.13 0.83 
9   15 8  127.50  341.01 0.91 
9   15 9  121.65  341.58 0.97 
9   15 10 103.65  278.93 0.87 
9   15 11 168.69  76.85  0.86 
9   15 12 239.79  259.07 0.90 
9   15 13 31.76   131.03 0.98 
9   15 14 121.92  52.88  0.64 
9   15 15 18.36   333.16 0.76 
9   15 16 24.24   203.75 0.85 
9   15 17 77.19   69.01  0.88 
9   17 0  87.75   163.13 0.90 
9   17 1  306.56  334.72 0.98 
9   17 2  296.78  122.11 0.99 
9   17 3  138.24  261.29 0.94 
9   17 4  49.22   260.97 0.37 
9   17 5  271.64  246.54 0.94 
9   17 6  178.90  328.31 0.99 
9   17 7  69.79   228.96 0.42 
9   17 8  142.16  51.47  0.95 
9   17 9  82.44   176.36 0.49 
9   17 10 20.85   201.60 0.99 
9   17 11 51.11   137.95 0.49 
9   17 12 29.98   169.88 0.94 
9   17 13 81.92   165.49 0.92 
9   17 14 30.55   26.19  0.98 
9   17 15 33.62   281.33 0.64 
9   17 16 54.50   83.46  0.67 
9   19 0  22.66   196.91 0.94 
9   19 1  232.49  162.14 0.99 
9   19 2  110.34  125.54 0.99 
9   19 3  139.85  159.07 0.98 
9   19 4  47.51   324.84 0.91 
9   19 5  63.47   247.28 0.95 
9   19 6  103.46  222.73 0.65 
9   19 7  154.78  50.42  0.96 
9   19 8  333.11  136.73 0.97 
9   19 9  3.94    187.67 0.93 
9   19 10 60.85   324.09 0.92 
9   19 11 99.49   187.02 0.97 
9   19 12 1.48    104.32 0.08 
9   19 13 45.15   239.11 0.86 
9   19 14 227.16  101.33 0.95 
9   19 15 30.05   110.36 0.61 
9   19 16 0.00    0.00   0.00 
9   21 0  49.80   298.26 0.92 
9   21 1  300.45  151.16 0.99 
9   21 2  172.25  188.81 0.98 
9   21 3  141.67  150.53 1.00 
9   21 4  245.15  328.76 0.99 
9   21 5  162.83  95.35  0.83 
9   21 6  55.89   173.61 0.97 
9   21 7  81.82   89.83  0.96 
9   21 8  140.33  286.67 0.97 
9   21 9  172.46  229.61 0.99 
9   21 10 48.25   330.34 0.99 
9   21 11 33.14   318.05 0.97 
9   21 12 136.38  326.02 0.94 
9   21 13 180.26  320.19 0.89 
9   21 14 57.13   284.97 0.62 
9   21 15 36.71   359.46 0.49 
9   23 0  64.17   240.92 0.80 
9   23 1  321.51  275.45 0.95 
9   23 2  482.23  111.50 0.61 
9   23 3  264.18  124.84 0.96 
9   23 4  291.88  211.22 0.95 
9   23 5  18.68   181.61 0.44 
9   23 6  6.57    359.17 0.02 
9   23 7  4.87    266.60 0.92 
9   23 8  9.11    255.13 0.94 
9   23 9  30.45   290.59 0.86 
9   23 10 15.24   13.70  0.90 
9   23 11 48.31   104.86 0.41 
9   23 12 2.59    248.53 0.14 
9   23 13 85.68   333.36 0.94 
9   23 14 60.59   295.92 0.81 
9   25 0  322.21  14.28  0.95 
9   25 1  132.32  86.22  0.97 
9   25 2  68.81   282.48 0.54 
9   25 3  81.24   227.20 0.94 
9   25 4  50.97   127.69 0.92 
9   25 5  96.55   128.75 0.91 
9   25 6  216.47  275.48 0.93 
9   25 7  200.33  252.32 0.98 
9   25 8  202.12  195.66 0.95 
9   25 9  60.24   270.97 0.36 
9   25 10 205.50  41.01  0.88 
9   25 11 141.67  14.70  0.91 
9   25 12 13.72   113.17 0.89 
9   27 0  39.85   67.35  0.97 
9   27 1  158.36  15.19  0.96 
9   27 2  111.86  318.54 0.99 
9   27 3  23.59   48.00  0.97 
9   27 4  72.85   102.71 0.93 
9   27 5  11.63   349.97 0.99 
9   27 6  63.23   347.20 0.97 
9   27 7  69.33   104.03 0.94 
9   27 8  178.62  212.31 0.91 
9   27 9  43.09   128.32 0.58 
9   27 10 103.97  277.67 0.80 
9   27 11 15.50   329.57 0.19 
9   29 0  33.04   320.86 0.96 
9   29 1  57.52   225.03 0.45 
9   29 2  13.92   321.66 0.67 
9   29 3  113.64  56.55  0.49 
9   29 4  165.16  349.23 0.95 
9   29 5  85.70   313.51 0.89 
9   29 6  73.43   152.83 0.98 
9   29 7  165.59  70.67  0.96 
9   29 8  148.41  54.22  0.92 
9   29 9  98.35   203.54 0.93 
9   31 0  48.78   197.45 0.98 
9   31 1  5.03    163.25 0.96 
9   31 2  102.86  200.81 0.98 
9   31 3  38.63   297.00 0.77 
9   31 4  9.54    167.65 0.11 
9   31 5  48.68   292.87 0.97 
9   31 6  30.81   310.80 0.94 
9   33 0  105.69  317.97 0.95 
9   33 1  116.49  338.30 0.59 
10  0  0  247.15  180.00 0.97 
10  0  1  271.40  0.00   1.00 
10  0  2  938.17  360.00 0.91 
10  0  3  199.57  0.00   0.07 
10  0  4  0.00    0.00   0.00 
10  0  5  6.15    360.00 0.93 
10  0  6  22.27   0.00   0.03 
10  0  7  69.31   360.00 0.44 
10  0  8  424.73  180.00 1.00 
10  0  9  57.01   0.00   0.88 
10  0  10 0.00    0.00   0.00 
10  0  11 302.80  0.00   1.00 
10  0  12 39.56   0.00   1.00 
10  0  13 185.46  180.00 1.00 
10  0  14 137.90  180.00 0.83 
10  0  15 269.53  180.00 0.95 
10  0  16 140.36  360.00 0.54 
10  0  17 24.12   0.00   0.70 
10  0  18 85.78   180.00 0.37 
10  0  19 24.16   360.00 0.28 
10  2  0  559.14  52.34  0.87 
10  2  1  93.94   87.18  0.98 
10  2  2  310.93  132.66 0.87 
10  2  3  373.00  176.28 0.70 
10  2  4  415.66  266.93 0.95 
10  2  5  293.38  239.01 0.59 
10  2  6  29.93   242.70 0.71 
10  2  7  20.28   97.94  0.85 
10  2  8  189.33  166.79 0.97 
10  2  9  12.74   12.80  0.96 
10  2  10 214.16  55.73  0.98 
10  2  11 82.10   132.11 0.96 
10  2  12 329.01  14.52  0.97 
10  2  13 52.13   303.23 0.53 
10  2  14 42.44   235.19 0.96 
10  2  15 17.86   40.34  0.79 
10  2  16 24.12   325.56 0.99 
10  2  17 97.73   320.99 0.82 
10  2  18 29.50   43.71  0.86 
10  2  19 18.75   77.74  0.82 
10  4  0  813.00  317.85 0.31 
10  4  1  820.72  346.32 0.96 
10  4  2  209.20  7.98   0.64 
10  4  3  137.63  93.74  0.42 
10  4  4  612.40  90.08  0.96 
10  4  5  523.10  63.32  0.88 
10  4  6  91.04   49.16  0.95 
10  4  7  603.35  70.26  0.98 
10  4  8  140.39  36.91  0.68 
10  4  9  118.09  253.63 0.98 
10  4  10 112.20  75.26  0.72 
10  4  11 144.67  256.24 0.57 
10  4  12 129.88  130.69 0.96 
10  4  13 69.37   21.88  0.44 
10  4  14 97.85   208.23 0.87 
10  4  15 27.34   19.85  0.72 
10  4  16 77.39   245.44 0.98 
10  4  17 117.22  93.94  0.83 
10  4  18 31.56   277.09 0.90 
10  4  19 17.10   296.17 0.65 
10  6  0  279.66  325.18 0.98 
10  6  1  146.14  227.18 0.28 
10  6  2  136.66  249.03 0.96 
10  6  3  112.44  159.68 0.93 
10  6  4  130.47  339.52 0.62 
10  6  5  83.44   103.03 0.91 
10  6  6  22.13   289.01 0.96 
10  6  7  330.81  10.26  0.77 
10  6  8  65.08   217.69 0.99 
10  6  9  257.07  285.11 0.99 
10  6  10 269.13  17.09  0.81 
10  6  11 93.02   177.62 0.51 
10  6  12 122.20  133.82 0.98 
10  6  13 313.86  54.40  0.74 
10  6  14 87.71   325.69 0.84 
10  6  15 55.36   79.66  0.91 
10  6  16 49.25   145.98 0.91 
10  6  17 1.26    187.49 0.96 
10  6  18 32.28   23.31  0.41 
10  6  19 45.13   339.97 0.82 
10  8  0  324.47  9.52   0.81 
10  8  1  107.62  136.64 0.94 
10  8  2  261.43  217.61 0.83 
10  8  3  461.44  180.23 0.90 
10  8  4  51.76   214.95 0.58 
10  8  5  467.15  3.22   0.93 
10  8  6  75.63   2.60   0.98 
10  8  7  24.94   14.74  0.98 
10  8  8  204.43  283.56 0.61 
10  8  9  356.75  359.83 0.96 
10  8  10 110.41  289.64 0.36 
10  8  11 83.09   242.90 0.56 
10  8  12 2.56    181.12 0.37 
10  8  13 0.30    130.54 0.88 
10  8  14 15.38   316.28 0.23 
10  8  15 128.69  321.50 0.94 
10  8  16 122.07  150.67 0.90 
10  8  17 70.05   17.40  0.92 
10  8  18 73.91   67.17  0.81 
10  10 0  30.67   328.95 0.93 
10  10 1  132.55  331.37 0.98 
10  10 2  65.28   143.17 0.98 
10  10 3  166.91  357.79 0.91 
10  10 4  88.04   94.29  0.23 
10  10 5  109.47  325.94 0.98 
10  10 6  71.72   236.45 0.92 
10  10 7  755.92  171.77 0.97 
10  10 8  348.20  149.37 0.98 
10  10 9  294.10  266.82 0.77 
10  10 10 54.44   80.11  0.99 
10  10 11 269.36  149.38 0.99 
10  10 12 287.18  42.20  0.77 
10  10 13 41.16   341.07 0.96 
10  10 14 63.39   45.81  0.97 
10  10 15 180.26  192.20 0.93 
10  10 16 33.34   311.76 0.93 
10  10 17 90.48   60.47  0.72 
10  10 18 44.77   277.08 0.80 
10  12 0  149.40  249.09 0.91 
10  12 1  42.75   5.76   0.94 
10  12 2  154.24  355.43 0.33 
10  12 3  26.32   37.99  0.93 
10  12 4  105.74  229.43 0.94 
10  12 5  136.80  292.84 0.99 
10  12 6  14.21   208.65 0.85 
10  12 7  108.06  301.85 0.95 
10  12 8  149.71  97.73  0.95 
10  12 9  108.60  353.81 0.95 
10  12 10 192.68  316.18 0.95 
10  12 11 116.23  338.09 0.75 
10  12 12 161.53  161.71 0.94 
10  12 13 81.04   296.55 0.90 
10  12 14 27.20   119.29 0.22 
10  12 15 205.08  242.08 0.94 
10  12 16 4.58    58.91  0.95 
10  12 17 23.04   246.06 0.89 
10  12 18 32.97   144.19 0.86 
10  14 0  180.35  116.69 0.48 
10  14 1  206.01  72.20  0.99 
10  14 2  505.72  100.25 0.95 
10  14 3  100.13  359.76 0.99 
10  14 4  189.34  56.95  0.98 
10  14 5  64.15   234.96 0.76 
10  14 6  138.83  282.92 0.95 
10  14 7  130.38  113.69 0.97 
10  14 8  57.63   285.38 0.99 
10  14 9  255.29  242.40 0.98 
10  14 10 147.19  188.54 0.64 
10  14 11 30.53   5.41   0.71 
10  14 12 27.16   96.26  0.79 
10  14 13 39.00   259.20 0.97 
10  14 14 74.11   151.09 0.76 
10  14 15 9.62    106.04 0.43 
10  14 16 94.99   228.41 0.89 
10  14 17 98.44   139.11 0.69 
10  16 0  51.88   8.80   0.93 
10  16 1  161.50  308.64 0.99 
10  16 2  334.39  91.03  0.96 
10  16 3  158.08  350.38 0.96 
10  16 4  22.43   217.78 0.93 
10  16 5  91.37   294.94 0.68 
10  16 6  185.69  316.72 0.87 
10  16 7  30.67   295.97 0.96 
10  16 8  52.65   313.62 0.35 
10  16 9  89.39   102.56 0.98 
10  16 10 323.88  253.98 0.98 
10  16 11 3.46    206.18 0.98 
10  16 12 77.29   321.94 0.86 
10  16 13 21.29   97.62  0.70 
10  16 14 105.46  290.67 0.93 
10  16 15 51.90   146.56 0.90 
10  16 16 25.78   319.22 0.92 
10  18 0  197.96  9.36   0.88 
10  18 1  53.07   112.97 0.99 
10  18 2  42.38   105.35 0.99 
10  18 3  280.61  58.31  0.98 
10  18 4  17.26   284.02 0.98 
10  18 5  148.72  63.82  0.99 
10  18 6  78.75   296.13 0.94 
10  18 7  67.33   190.04 0.52 
10  18 8  285.27  201.59 0.94 
10  18 9  5.05    85.22  0.06 
10  18 10 172.08  350.32 0.93 
10  18 11 68.43   106.88 0.97 
10  18 12 104.97  59.31  0.98 
10  18 13 29.19   72.62  0.85 
10  18 14 88.35   204.26 0.49 
10  18 15 49.56   13.66  0.88 
10  18 16 103.73  252.09 0.58 
10  20 0  168.21  312.50 0.91 
10  20 1  86.35   170.84 0.98 
10  20 2  295.02  89.47  0.95 
10  20 3  500.08  256.77 0.99 
10  20 4  62.08   246.49 0.97 
10  20 5  177.15  155.89 0.88 
10  20 6  211.00  223.95 0.98 
10  20 7  17.03   135.90 0.92 
10  20 8  302.61  30.06  0.97 
10  20 9  124.81  200.97 0.54 
10  20 10 102.33  132.20 0.99 
10  20 11 22.61   212.55 0.64 
10  20 12 34.34   71.32  0.93 
10  20 13 1.88    181.84 0.48 
10  20 14 66.63   50.14  0.97 
10  20 15 7.58    317.42 0.33 
10  22 0  177.55  155.43 0.98 
10  22 1  7.91    27.86  0.88 
10  22 2  222.43  134.27 0.62 
10  22 3  22.72   351.57 0.95 
10  22 4  275.60  95.39  0.93 
10  22 5  345.40  37.25  0.93 
10  22 6  11.01   128.62 0.95 
10  22 7  162.51  140.21 0.62 
10  22 8  107.76  243.54 0.90 
10  22 9  56.57   259.50 0.98 
10  22 10 178.73  75.22  0.98 
10  22 11 109.07  118.11 0.97 
10  22 12 21.33   108.74 0.86 
10  22 13 12.17   298.79 0.25 
10  22 14 15.65   70.86  0.65 
10  24 0  202.31  51.88  0.89 
10  24 1  176.14  323.92 0.85 
10  24 2  305.21  190.19 0.97 
10  24 3  176.55  118.71 0.93 
10  24 4  294.81  291.67 0.85 
10  24 5  6.82    155.23 0.98 
10  24 6  128.36  316.62 0.97 
10  24 7  0.44    290.39 0.41 
10  24 8  70.84   164.30 0.71 
10  24 9  78.61   174.09 0.64 
10  24 10 0.95    34.52  0.88 
10  24 11 83.50   120.57 0.97 
10  24 12 5.48    147.65 0.65 
10  24 13 34.09   63.15  0.72 
10  26 0  143.76  242.06 0.91 
10  26 1  132.16  163.64 0.98 
10  26 2  34.76   187.31 0.98 
10  26 3  57.95   303.78 0.99 
10  26 4  29.80   183.32 0.99 
10  26 5  96.06   172.50 0.90 
10  26 6  4.83    294.46 0.97 
10  26 7  34.70   292.19 0.93 
10  26 8  60.28   189.80 0.97 
10  26 9  30.65   328.26 0.86 
10  26 10 14.32   124.43 0.27 
10  26 11 92.87   252.90 0.86 
10  28 0  23.76   256.00 0.97 
10  28 1  155.42  312.98 0.98 
10  28 2  66.17   183.43 0.95 
10  28 3  185.37  41.92  0.98 
10  28 4  53.94   336.66 0.73 
10  28 5  143.66  298.61 0.95 
10  28 6  101.53  86.20  0.54 
10  28 7  35.69   100.27 0.54 
10  28 8  4.16    9.20   0.57 
10  28 9  26.70   40.89  0.22 
10  28 10 6.74    160.85 0.98 
10  30 0  20.79   69.00  0.23 
10  30 1  4.03    92.70  0.78 
10  30 2  77.24   219.64 0.97 
10  30 3  95.92   231.23 0.87 
10  30 4  85.65   271.23 0.94 
10  30 5  103.43  332.55 0.94 
10  30 6  132.61  305.76 0.72 
10  30 7  75.85   167.78 0.51 
10  32 0  60.29   196.72 0.25 
10  32 1  60.52   168.49 0.97 
10  32 2  27.71   216.14 0.16 
10  32 3  28.10   6.63   0.71 
10  32 4  130.48  346.02 0.97 
11  1  0  45.58   138.50 0.97 
11  1  1  21.76   217.48 0.94 
11  1  2  174.48  230.27 0.98 
11  1  3  338.94  275.04 0.97 
11  1  4  183.19  352.54 0.70 
11  1  5  299.97  330.60 0.33 
11  1  6  156.70  315.80 0.92 
11  1  7  266.29  6.82   0.98 
11  1  8  224.64  186.84 0.96 
11  1  9  50.19   126.43 0.99 
11  1  10 103.64  288.33 0.99 
11  1  11 43.10   191.49 0.69 
11  1  12 29.66   206.29 0.94 
11  1  13 170.69  300.82 0.66 
11  1  14 18.17   154.23 0.69 
11  1  15 0.00    0.00   0.00 
11  1  16 30.57   222.11 0.90 
11  1  17 193.52  286.33 0.87 
11  1  18 11.67   58.81  0.76 
11  1  19 45.22   292.77 0.91 
11  3  0  248.72  325.20 0.80 
11  3  1  339.33  253.96 0.89 
11  3  2  599.53  292.25 0.84 
11  3  3  289.68  122.69 0.33 
11  3  4  50.34   70.62  0.95 
11  3  5  415.05  46.99  0.70 
11  3  6  179.32  337.83 0.38 
11  3  7  210.99  52.01  0.84 
11  3  8  492.16  14.24  0.97 
11  3  9  59.36   92.94  0.97 
11  3  10 357.54  6.03   0.98 
11  3  11 234.13  6.65   0.99 
11  3  12 78.33   86.94  0.89 
11  3  13 105.54  283.23 0.86 
11  3  14 31.69   345.50 0.52 
11  3  15 142.89  272.65 0.87 
11  3  16 168.74  259.12 0.93 
11  3  17 13.18   316.21 0.37 
11  3  18 20.36   318.67 0.75 
11  3  19 104.89  310.79 0.52 
11  5  0  240.55  234.21 0.92 
11  5  1  263.91  343.72 0.41 
11  5  2  209.46  312.80 0.87 
11  5  3  137.33  231.48 0.94 
11  5  4  24.50   134.05 0.94 
11  5  5  35.45   223.75 0.83 
11  5  6  359.47  33.33  0.95 
11  5  7  70.22   58.22  0.98 
11  5  8  307.38  354.82 0.96 
11  5  9  105.41  224.18 0.62 
11  5  10 19.73   344.67 0.92 
11  5  11 36.83   316.39 0.95 
11  5  12 293.75  141.39 0.92 
11  5  13 235.64  111.70 0.98 
11  5  14 294.07  117.49 0.95 
11  5  15 75.32   26.68  0.38 
11  5  16 3.01    190.89 0.63 
11  5  17 128.88  152.27 0.93 
11  5  18 33.40   144.25 0.95 
11  7  0  139.70  349.74 0.96 
11  7  1  1.00    128.04 0.94 
11  7  2  459.61  271.23 0.97 
11  7  3  98.72   215.74 0.95 
11  7  4  49.26   310.33 0.19 
11  7  5  11.26   357.59 0.92 
11  7  6  106.22  197.92 0.98 
11  7  7  194.74  233.69 0.95 
11  7  8  35.31   94.58  0.96 
11  7  9  95.12   129.10 0.96 
11  7  10 301.47  65.75  0.98 
11  7  11 125.08  34.85  0.98 
11  7  12 226.65  164.57 0.96 
11  7  13 58.60   17.24  0.92 
11  7  14 144.62  105.38 0.88 
11  7  15 23.28   11.33  0.72 
11  7  16 106.89  255.35 0.89 
11  7  17 71.34   295.86 0.83 
11  7  18 5.45    356.09 0.52 
11  9  0  44.11   250.15 0.94 
11  9  1  43.37   184.68 0.93 
11  9  2  134.82  9.72   0.74 
11  9  3  15.80   18.63  0.94 
11  9  4  80.20   55.77  0.11 
11  9  5  384.87  129.62 0.98 
11  9  6  104.21  339.33 0.95 
11  9  7  32.68   54.81  0.98 
11  9  8  203.52  314.88 0.97 
11  9  9  146.90  356.09 0.99 
11  9  10 107.95  52.48  0.92 
11  9  11 49.50   250.25 0.95 
11  9  12 129.07  303.88 0.63 
11  9  13 95.33   327.44 0.95 
11  9  14 127.52  87.88  0.92 
11  9  15 18.10   132.34 0.72 
11  9  16 138.92  26.24  0.82 
11  9  17 0.65    239.81 0.90 
11  9  18 2.64    185.06 0.84 
11  11 0  132.19  102.03 0.64 
11  11 1  73.50   220.93 0.96 
11  11 2  358.86  21.32  0.98 
11  11 3  35.67   197.26 0.91 
11  11 4  87.33   261.19 0.98 
11  11 5  69.68   69.31  0.90 
11  11 6  119.14  260.81 0.91 
11  11 7  22.73   76.87  0.94 
11  11 8  13.74   238.91 0.94 
11  11 9  411.60  320.07 0.96 
11  11 10 32.19   46.50  0.64 
11  11 11 223.01  38.13  0.87 
11  11 12 65.31   227.25 0.33 
11  11 13 141.38  120.20 0.97 
11  11 14 135.20  54.83  0.90 
11  11 15 139.04  226.20 0.98 
11  11 16 65.80   321.87 0.84 
11  11 17 7.77    26.03  0.67 
11  11 18 116.76  81.19  0.56 
11  13 0  86.38   264.96 0.94 
11  13 1  77.65   101.86 0.98 
11  13 2  351.08  177.78 0.90 
11  13 3  67.95   177.23 0.99 
11  13 4  45.82   175.79 0.97 
11  13 5  135.20  329.69 0.93 
11  13 6  296.68  178.04 0.96 
11  13 7  48.63   43.92  0.97 
11  13 8  75.42   119.41 0.92 
11  13 9  252.13  257.24 0.98 
11  13 10 174.99  54.98  0.96 
11  13 11 332.01  267.67 0.89 
11  13 12 243.79  190.57 0.98 
11  13 13 43.95   38.99  0.93 
11  13 14 19.65   168.16 0.90 
11  13 15 35.76   34.89  0.88 
11  13 16 10.74   146.52 0.65 
11  13 17 186.30  130.23 0.88 
11  15 0  423.50  217.55 0.94 
11  15 1  310.33  127.72 0.92 
11  15 2  32.34   346.02 0.99 
11  15 3  175.36  64.38  0.99 
11  15 4  288.65  93.33  0.99 
11  15 5  54.12   85.57  0.58 
11  15 6  404.34  128.83 0.96 
11  15 7  93.43   91.15  0.99 
11  15 8  163.22  253.01 0.97 
11  15 9  39.27   351.24 0.95 
11  15 10 98.74   274.35 0.99 
11  15 11 201.01  264.15 0.82 
11  15 12 5.98    47.07  0.21 
11  15 13 37.42   193.78 0.44 
11  15 14 10.06   187.00 0.77 
11  15 15 41.62   327.52 0.97 
11  15 16 93.98   151.58 0.80 
11  17 0  147.30  194.75 0.98 
11  17 1  85.66   282.70 0.59 
11  17 2  323.91  166.05 0.98 
11  17 3  139.33  60.38  0.99 
11  17 4  143.77  40.74  0.94 
11  17 5  151.50  198.52 0.97 
11  17 6  126.54  9.21   0.97 
11  17 7  399.62  317.20 0.94 
11  17 8  86.69   51.36  0.68 
11  17 9  95.29   330.29 0.96 
11  17 10 107.26  356.07 0.99 
11  17 11 363.00  70.97  0.98 
11  17 12 65.28   297.97 0.73 
11  17 13 25.97   351.13 0.63 
11  17 14 103.32  358.30 0.76 
11  17 15 29.25   18.90  0.72 
11  17 16 47.13   117.26 0.72 
11  19 0  142.54  13.35  0.97 
11  19 1  253.33  320.63 0.92 
11  19 2  289.37  237.34 0.87 
11  19 3  18.97   220.12 0.76 
11  19 4  200.44  281.42 0.97 
11  19 5  148.31  145.68 0.60 
11  19 6  30.48   97.83  0.90 
11  19 7  179.59  19.55  0.97 
11  19 8  59.24   76.26  0.93 
11  19 9  130.75  92.90  0.73 
11  19 10 17.74   215.57 0.97 
11  19 11 115.85  100.24 0.93 
11  19 12 41.63   114.31 0.50 
11  19 13 69.92   41.87  0.88 
11  19 14 109.49  346.50 0.87 
11  19 15 104.75  108.11 0.72 
11  21 0  329.86  275.40 0.94 
11  21 1  343.84  224.88 0.99 
11  21 2  50.25   248.87 0.36 
11  21 3  39.69   81.13  0.96 
11  21 4  199.58  159.53 0.97 
11  21 5  13.95   15.80  0.88 
11  21 6  59.12   69.26  0.98 
11  21 7  65.23   313.17 0.97 
11  21 8  57.90   244.32 0.99 
11  21 9  138.68  223.16 0.81 
11  21 10 206.61  42.53  0.98 
11  21 11 48.27   174.13 0.96 
11  21 12 33.34   193.31 0.80 
11  21 13 36.47   86.40  0.71 
11  21 14 149.55  309.36 0.89 
11  23 0  7.02    198.00 0.90 
11  23 1  176.68  28.81  0.95 
11  23 2  271.00  282.86 0.66 
11  23 3  13.88   48.72  0.17 
11  23 4  292.60  162.41 0.95 
11  23 5  25.49   139.53 0.63 
11  23 6  96.88   272.22 0.96 
11  23 7  66.25   263.51 0.93 
11  23 8  10.94   186.41 0.79 
11  23 9  30.00   79.48  0.24 
11  23 10 102.62  190.44 0.89 
11  23 11 183.88  236.51 0.80 
11  23 12 4.64    282.51 0.70 
11  23 13 14.05   171.44 0.52 
11  25 0  118.30  95.96  0.98 
11  25 1  0.00    0.00   0.00 
11  25 2  53.88   222.10 0.71 
11  25 3  18.74   146.40 0.99 
11  25 4  116.60  334.96 0.97 
11  25 5  14.04   36.12  0.97 
11  25 6  257.71  147.73 0.96 
11  25 7  42.25   286.68 0.93 
11  25 8  71.44   92.31  0.93 
11  25 9  0.32    338.03 0.94 
11  25 10 136.97  225.78 0.79 
11  25 11 39.08   223.32 0.97 
11  25 12 15.92   239.41 0.81 
11  27 0  52.78   132.23 0.92 
11  27 1  22.58   202.09 0.98 
11  27 2  68.29   168.43 0.97 
11  27 3  26.49   164.40 0.96 
11  27 4  70.44   288.02 0.99 
11  27 5  32.01   164.68 0.97 
11  27 6  106.47  42.01  0.93 
11  27 7  146.95  117.05 0.90 
11  27 8  40.56   139.61 0.94 
11  27 9  45.94   18.60  0.63 
11  27 10 6.50    358.59 0.16 
11  29 0  98.81   59.08  0.97 
11  29 1  96.82   50.53  0.97 
11  29 2  102.55  82.94  0.99 
11  29 3  113.04  157.53 0.92 
11  29 4  57.08   137.36 0.99 
11  29 5  29.88   313.71 0.58 
11  29 6  66.54   113.29 0.99 
11  29 7  142.00  351.48 0.97 
11  29 8  5.66    29.52  0.72 
11  31 0  47.62   307.88 0.22 
11  31 1  4.83    1.37   0.90 
11  31 2  66.63   120.28 0.20 
11  31 3  77.63   5.15   0.96 
11  31 4  2.99    234.09 0.93 
11  31 5  55.28   44.02  0.44 
12  0  0  191.62  360.00 0.71 
12  0  1  107.43  360.00 0.61 
12  0  2  12.02   180.00 1.00 
12  0  3  314.62  180.00 0.77 
12  0  4  78.02   180.00 0.93 
12  0  5  266.31  180.00 0.99 
12  0  6  350.16  0.00   0.60 
12  0  7  84.02   180.00 1.00 
12  0  8  264.11  360.00 1.00 
12  0  9  133.03  180.00 0.98 
12  0  10 146.55  180.00 0.40 
12  0  11 96.96   180.00 1.00 
12  0  12 93.25   180.00 0.38 
12  0  13 673.71  0.00   1.00 
12  0  14 168.37  180.00 0.56 
12  0  15 0.00    0.00   0.00 
12  0  16 237.31  0.00   0.98 
12  0  17 171.45  180.00 0.94 
12  0  18 339.24  180.00 1.00 
12  2  0  30.69   15.39  0.96 
12  2  1  304.34  127.96 0.93 
12  2  2  145.13  20.16  0.91 
12  2  3  98.80   354.64 0.97 
12  2  4  217.13  117.59 0.20 
12  2  5  321.95  149.01 0.97 
12  2  6  138.59  153.21 0.87 
12  2  7  556.64  110.57 0.99 
12  2  8  337.91  27.31  0.99 
12  2  9  318.08  159.54 0.96 
12  2  10 458.57  73.05  0.99 
12  2  11 220.28  245.41 0.99 
12  2  12 40.45   341.50 0.65 
12  2  13 96.91   100.19 0.54 
12  2  14 4.63    292.92 0.98 
12  2  15 171.53  125.85 0.95 
12  2  16 90.24   113.99 0.80 
12  2  17 54.21   231.20 0.79 
12  2  18 45.24   92.10  0.27 
12  4  0  197.12  45.79  0.94 
12  4  1  57.21   116.13 0.95 
12  4  2  438.72  265.72 0.98 
12  4  3  191.88  0.98   0.20 
12  4  4  333.72  111.93 0.85 
12  4  5  54.57   247.17 0.62 
12  4  6  523.43  167.47 0.99 
12  4  7  176.40  220.18 0.97 
12  4  8  177.85  148.42 0.72 
12  4  9  55.32   62.10  0.91 
12  4  10 60.03   221.25 0.95 
12  4  11 207.95  91.56  0.99 
12  4  12 29.32   9.32   0.69 
12  4  13 164.00  140.30 0.97 
12  4  14 44.92   145.59 0.94 
12  4  15 59.31   237.40 0.82 
12  4  16 57.95   231.95 0.84 
12  4  17 60.17   45.25  0.59 
12  4  18 0.96    225.80 0.49 
12  6  0  177.38  84.56  0.56 
12  6  1  5.74    189.27 0.96 
12  6  2  76.91   250.95 0.72 
12  6  3  199.45  171.79 0.83 
12  6  4  336.21  247.61 0.89 
12  6  5  64.24   294.78 0.96 
12  6  6  51.73   38.19  0.19 
12  6  7  9.08    41.09  0.54 
12  6  8  247.90  185.64 0.80 
12  6  9  55.22   115.31 0.99 
12  6  10 173.55  283.64 0.87 
12  6  11 71.42   259.79 0.98 
12  6  12 20.29   10.73  0.96 
12  6  13 30.99   148.87 0.94 
12  6  14 10.23   36.68  0.40 
12  6  15 66.26   137.16 0.53 
12  6  16 115.84  236.47 0.83 
12  6  17 10.11   187.43 0.71 
12  6  18 10.43   294.82 0.79 
12  8  0  185.26  251.76 0.15 
12  8  1  112.09  246.35 0.99 
12  8  2  216.25  343.41 0.88 
12  8  3  190.11  14.14  0.94 
12  8  4  195.83  203.51 0.88 
12  8  5  82.83   6.28   0.96 
12  8  6  92.05   169.27 0.99 
12  8  7  227.89  39.39  0.58 
12  8  8  71.77   135.32 0.98 
12  8  9  70.55   312.30 0.90 
12  8  10 13.70   355.88 0.99 
12  8  11 144.05  73.52  0.90 
12  8  12 14.34   248.41 0.93 
12  8  13 381.73  295.44 0.93 
12  8  14 92.57   140.88 0.98 
12  8  15 7.11    273.21 0.83 
12  8  16 48.52   338.06 0.87 
12  8  17 26.68   13.16  0.60 
12  8  18 29.00   163.45 0.72 
12  10 0  204.15  202.96 0.96 
12  10 1  48.69   32.43  0.77 
12  10 2  373.67  27.51  0.90 
12  10 3  183.81  198.70 0.36 
12  10 4  194.51  242.06 0.93 
12  10 5  191.28  243.37 0.99 
12  10 6  480.46  352.56 0.98 
12  10 7  110.93  345.00 0.98 
12  10 8  68.39   134.57 0.97 
12  10 9  77.44   187.94 0.99 
12  10 10 48.16   183.38 0.98 
12  10 11 44.76   181.82 0.88 
12  10 12 64.74   61.30  0.98 
12  10 13 126.59  217.59 0.90 
12  10 14 130.14  71.59  0.89 
12  10 15 15.40   114.90 0.97 
12  10 16 33.72   78.97  0.82 
12  10 17 55.31   122.41 0.92 
12  12 0  547.37  320.58 0.98 
12  12 1  132.80  237.36 0.96 
12  12 2  20.07   177.49 0.95 
12  12 3  56.52   249.66 0.97 
12  12 4  86.89   157.77 0.98 
12  12 5  566.17  133.45 0.96 
12  12 6  382.63  169.16 0.98 
12  12 7  279.54  228.29 0.89 
12  12 8  278.81  324.98 0.69 
12  12 9  85.24   301.87 0.93 
12  12 10 96.48   25.27  0.99 
12  12 11 114.24  26.36  0.51 
12  12 12 138.62  248.39 0.65 
12  12 13 38.51   142.13 0.85 
12  12 14 147.82  170.63 0.75 
12  12 15 103.09  100.68 0.86 
12  12 16 12.77   178.81 0.21 
12  12 17 11.76   77.83  0.56 
12  14 0  0.98    112.40 0.99 
12  14 1  159.85  195.65 0.98 
12  14 2  109.89  115.71 0.98 
12  14 3  91.67   74.86  0.94 
12  14 4  79.17   97.99  0.93 
12  14 5  227.71  315.27 0.96 
12  14 6  286.17  185.91 0.71 
12  14 7  2.90    79.73  0.96 
12  14 8  47.70   151.65 0.96 
12  14 9  66.98   157.37 0.20 
12  14 10 221.91  31.50  0.97 
12  14 11 67.02   100.05 0.83 
12  14 12 205.50  119.66 0.96 
12  14 13 99.39   337.51 0.99 
12  14 14 33.47   1.96   0.92 
12  14 15 45.89   30.18  0.53 
12  14 16 101.68  7.46   0.85 
12  14 17 36.10   284.21 0.88 
12  16 0  187.92  90.66  0.23 
12  16 1  86.30   1.61   0.93 
12  16 2  5.01    183.26 0.99 
12  16 3  352.19  44.63  0.97 
12  16 4  123.23  59.92  0.93 
12  16 5  122.04  20.00  0.98 
12  16 6  58.02   186.21 0.94 
12  16 7  19.89   191.77 0.96 
12  16 8  16.57   105.83 0.99 
12  16 9  95.70   78.94  0.97 
12  16 10 46.93   333.25 0.99 
12  16 11 126.11  275.79 0.74 
12  16 12 15.97   344.93 0.25 
12  16 13 32.69   317.50 0.71 
12  16 14 36.68   252.55 0.61 
12  16 15 16.80   61.36  0.66 
12  16 16 5.43    351.26 0.50 
12  18 0  311.56  170.38 0.76 
12  18 1  369.86  352.80 0.93 
12  18 2  209.87  20.79  0.95 
12  18 3  130.60  316.57 0.29 
12  18 4  42.93   351.78 0.90 
12  18 5  165.00  65.99  0.97 
12  18 6  141.72  317.37 0.94 
12  18 7  181.64  11.54  0.87 
12  18 8  28.84   195.05 0.80 
12  18 9  140.23  84.91  0.93 
12  18 10 87.07   115.48 0.68 
12  18 11 52.47   182.13 0.96 
12  18 12 229.70  331.91 0.95 
12  18 13 55.43   349.73 0.50 
12  18 14 2.00    203.70 0.22 
12  18 15 40.84   29.43  0.75 
12  20 0  29.30   333.63 0.98 
12  20 1  38.99   347.59 0.96 
12  20 2  184.77  298.03 0.97 
12  20 3  35.91   224.42 0.98 
12  20 4  54.70   207.60 0.92 
12  20 5  58.25   193.74 0.98 
12  20 6  107.68  198.42 0.98 
12  20 7  165.73  216.61 0.91 
12  20 8  42.10   178.18 0.98 
12  20 9  148.80  106.54 0.67 
12  20 10 130.27  177.11 0.92 
12  20 11 28.73   12.30  0.97 
12  20 12 96.56   162.82 0.78 
12  20 13 316.08  188.39 0.97 
12  20 14 95.33   161.95 0.75 
12  22 0  103.59  294.94 0.89 
12  22 1  81.19   321.68 0.97 
12  22 2  100.52  156.48 0.98 
12  22 3  42.16   193.33 0.98 
12  22 4  121.81  154.32 0.97 
12  22 5  105.80  250.77 0.98 
12  22 6  151.54  94.50  0.96 
12  22 7  222.54  0.53   0.93 
12  22 8  63.89   204.63 0.98 
12  22 9  192.01  118.29 0.98 
12  22 10 311.76  117.31 0.95 
12  22 11 43.30   128.17 0.55 
12  22 12 17.28   124.37 0.80 
12  22 13 98.10   99.31  0.94 
12  24 0  0.24    168.72 0.95 
12  24 1  53.24   176.35 0.23 
12  24 2  37.87   116.53 0.79 
12  24 3  0.00    0.00   0.00 
12  24 4  59.35   164.33 0.97 
12  24 5  47.36   202.05 0.93 
12  24 6  189.66  314.96 0.79 
12  24 7  34.75   302.71 0.98 
12  24 8  2.06    201.32 0.96 
12  24 9  79.48   114.86 0.87 
12  24 10 143.79  347.53 0.88 
12  24 11 9.18    70.38  0.28 
12  24 12 69.03   62.19  0.71 
12  26 0  65.49   276.40 0.91 
12  26 1  0.81    200.69 0.98 
12  26 2  51.07   286.12 0.90 
12  26 3  36.08   74.33  0.55 
12  26 4  99.67   134.28 0.99 
12  26 5  48.90   322.84 0.93 
12  26 6  52.46   170.74 0.52 
12  26 7  14.49   240.67 0.20 
12  26 8  92.93   97.82  0.96 
12  26 9  4.58    318.40 0.06 
12  26 10 34.45   299.35 0.97 
12  26 11 15.86   85.46  0.69 
12  28 0  105.91  42.79  0.98 
12  28 1  34.13   78.78  0.20 
12  28 2  232.22  159.07 0.99 
12  28 3  167.21  69.96  0.95 
12  28 4  5.05    51.99  0.87 
12  28 5  131.35  343.47 0.61 
12  28 6  6.82    249.49 0.99 
12  28 7  118.41  85.76  0.98 
12  28 8  75.44   43.57  0.91 
12  28 9  31.31   96.88  0.40 
12  30 0  122.35  315.80 0.45 
12  30 1  164.74  1.57   0.92 
12  30 2  43.96   38.27  0.53 
12  30 3  20.20   193.94 0.98 
12  30 4  81.15   318.88 0.91 
12  30 5  13.85   329.90 0.97 
12  30 6  134.44  168.40 0.74 
12  32 0  4.85    101.37 0.40 
12  32 1  10.04   151.55 0.96 
12  32 2  32.25   135.78 0.48 
13  1  0  318.33  287.72 0.98 
13  1  1  214.26  150.09 0.79 
13  1  2  89.13   307.32 0.97 
13  1  3  157.73  298.02 0.74 
13  1  4  122.83  90.71  0.50 
13  1  5  71.88   200.97 0.59 
13  1  6  11.06   45.29  0.98 
13  1  7  203.63  179.09 0.99 
13  1  8  196.10  283.62 0.96 
13  1  9  135.70  116.87 0.95 
13  1  10 217.20  343.78 0.83 
13  1  11 260.41  280.23 0.99 
13  1  12 68.07   285.45 0.80 
13  1  13 103.46  351.98 0.66 
13  1  14 166.50  303.26 0.95 
13  1  15 33.27   221.32 0.96 
13  1  16 86.83   124.21 0.79 
13  1  17 20.94   241.25 0.92 
13  1  18 8.46    51.84  0.84 
13  3  0  354.38  267.08 0.97 
13  3  1  77.23   119.71 0.93 
13  3  2  161.84  337.60 0.96 
13  3  3  221.02  131.51 0.97 
13  3  4  131.56  355.22 0.71 
13  3  5  2.26    79.35  0.89 
13  3  6  227.86  234.92 0.99 
13  3  7  207.33  340.89 0.96 
13  3  8  183.58  108.89 0.44 
13  3  9  139.62  119.38 0.95 
13  3  10 299.09  198.43 0.97 
13  3  11 11.37   122.94 0.32 
13  3  12 440.74  192.55 0.91 
13  3  13 100.78  311.72 0.78 
13  3  14 86.56   67.57  0.77 
13  3  15 178.38  205.14 0.96 
13  3  16 25.52   244.59 0.79 
13  3  17 201.68  36.99  0.93 
13  3  18 36.39   97.99  0.78 
13  5  0  68.89   64.24  0.94 
13  5  1  23.45   182.90 0.97 
13  5  2  50.79   20.04  0.96 
13  5  3  98.66   285.78 0.71 
13  5  4  14.25   331.46 0.38 
13  5  5  209.52  46.11  0.97 
13  5  6  459.53  184.98 0.90 
13  5  7  86.83   194.31 0.98 
13  5  8  185.42  333.70 0.55 
13  5  9  44.56   88.97  0.95 
13  5  10 187.11  150.31 0.95 
13  5  11 74.37   326.51 1.00 
13  5  12 85.61   153.51 0.98 
13  5  13 106.60  250.09 0.99 
13  5  14 26.60   272.06 0.94 
13  5  15 92.65   124.62 0.91 
13  5  16 147.89  215.54 0.90 
13  5  17 178.64  11.06  0.95 
13  5  18 77.05   312.71 0.91 
13  7  0  1.14    163.74 0.95 
13  7  1  97.55   192.64 0.98 
13  7  2  36.10   136.44 0.96 
13  7  3  52.43   155.03 0.97 
13  7  4  460.04  245.85 0.83 
13  7  5  388.24  143.94 0.98 
13  7  6  358.62  191.84 0.94 
13  7  7  166.21  25.64  0.94 
13  7  8  128.25  190.12 0.99 
13  7  9  80.63   0.87   0.91 
13  7  10 155.41  321.74 0.97 
13  7  11 146.14  152.91 0.97 
13  7  12 112.18  314.82 0.89 
13  7  13 169.56  286.93 0.92 
13  7  14 24.90   202.54 0.89 
13  7  15 41.73   301.64 0.57 
13  7  16 16.41   203.76 0.74 
13  7  17 14.83   144.48 0.71 
13  7  18 48.95   178.14 0.23 
13  9  0  83.22   6.53   0.90 
13  9  1  247.19  54.51  0.94 
13  9  2  125.36  308.25 0.91 
13  9  3  4.68    123.99 0.56 
13  9  4  577.57  193.77 0.50 
13  9  5  17.75   156.67 0.99 
13  9  6  21.20   122.18 0.99 
13  9  7  179.59  90.52  0.99 
13  9  8  38.38   175.61 0.99 
13  9  9  158.75  285.33 0.86 
13  9  10 120.72  202.02 0.99 
13  9  11 151.68  95.31  0.96 
13  9  12 56.79   148.16 0.96 
13  9  13 41.07   310.26 0.97 
13  9  14 61.77   313.17 0.98 
13  9  15 127.89  288.94 0.89 
13  9  16 4.48    176.04 0.84 
13  9  17 22.68   89.54  0.75 
13  11 0  155.31  241.01 0.86 
13  11 1  269.75  344.66 0.99 
13  11 2  249.43  7.46   0.96 
13  11 3  469.21  94.88  0.83 
13  11 4  503.47  43.90  0.99 
13  11 5  181.38  352.10 0.99 
13  11 6  22.80   135.90 0.03 
13  11 7  168.42  268.94 0.97 
13  11 8  91.71   334.37 0.98 
13  11 9  72.06   21.64  0.97 
13  11 10 355.99  315.52 0.91 
13  11 11 312.99  269.63 0.81 
13  11 12 99.32   290.63 0.68 
13  11 13 155.29  338.62 0.98 
13  11 14 21.65   60.77  0.83 
13  11 15 38.80   222.07 0.81 
13  11 16 13.37   256.94 0.44 
13  11 17 30.85   245.67 0.81 
13  13 0  51.84   133.66 0.85 
13  13 1  98.12   1.23   0.97 
13  13 2  120.39  112.72 0.94 
13  13 3  514.65  107.29 0.92 
13  13 4  164.18  146.40 0.98 
13  13 5  253.72  309.70 0.93 
13  13 6  135.96  90.18  0.79 
13  13 7  162.74  310.81 0.90 
13  13 8  141.68  167.76 0.99 
13  13 9  24.99   111.17 0.84 
13  13 10 7.74    46.31  0.98 
13  13 11 276.51  241.91 0.83 
13  13 12 67.53   273.02 0.71 
13  13 13 136.11  332.71 0.97 
13  13 14 15.21   227.79 0.76 
13  13 15 86.00   111.57 0.86 
13  13 16 8.81    100.72 0.45 
13  13 17 43.18   104.55 0.71 
13  15 0  248.40  276.33 0.99 
13  15 1  108.43  46.50  0.85 
13  15 2  8.34    335.12 0.99 
13  15 3  132.10  297.80 0.99 
13  15 4  37.98   38.00  0.99 
13  15 5  44.27   130.27 0.70 
13  15 6  94.93   330.46 0.98 
13  15 7  111.54  24.82  0.98 
13  15 8  146.07  151.63 0.49 
13  15 9  433.24  0.20   0.88 
13  15 10 35.56   264.80 0.98 
13  15 11 214.10  84.89  0.99 
13  15 12 129.98  82.58  0.99 
13  15 13 8.45    240.49 0.92 
13  15 14 108.05  168.25 0.95 
13  15 15 95.56   320.32 0.74 
13  15 16 43.99   334.07 0.49 
13  17 0  372.65  96.40  0.97 
13  17 1  127.42  305.09 0.95 
13  17 2  331.19  29.92  0.99 
13  17 3  71.85   181.15 0.99 
13  17 4  42.75   243.60 0.98 
13  17 5  4.33    67.46  0.98 
13  17 6  117.76  160.62 0.24 
13  17 7  310.67  237.92 0.94 
13  17 8  31.49   308.95 0.91 
13  17 9  203.69  317.64 0.93 
13  17 10 194.34  19.12  0.78 
13  17 11 20.34   267.03 0.98 
13  17 12 75.99   74.38  0.64 
13  17 13 61.72   357.28 0.68 
13  17 14 47.72   249.91 0.57 
13  17 15 5.73    234.11 0.69 
13  19 0  278.76  266.65 0.94 
13  19 1  18.19   196.95 0.99 
13  19 2  40.51   278.11 0.98 
13  19 3  229.95  102.01 0.99 
13  19 4  22.59   185.41 0.30 
13  19 5  53.02   251.00 0.60 
13  19 6  90.95   138.28 0.96 
13  19 7  70.87   280.29 0.87 
13  19 8  61.77   135.94 0.97 
13  19 9  72.07   28.16  0.83 
13  19 10 123.65  142.05 0.98 
13  19 11 110.22  133.30 0.98 
13  19 12 1.02    255.86 0.07 
13  19 13 69.62   325.65 0.94 
13  19 14 31.04   73.47  0.58 
13  21 0  208.98  224.68 0.97 
13  21 1  20.05   344.57 0.99 
13  21 2  158.56  27.48  0.98 
13  21 3  288.90  248.77 0.98 
13  21 4  7.74    304.90 0.99 
13  21 5  546.40  185.20 0.84 
13  21 6  52.20   218.19 0.98 
13  21 7  203.63  50.22  0.98 
13  21 8  1.77    120.37 0.03 
13  21 9  50.84   114.78 0.99 
13  21 10 62.38   158.00 0.91 
13  21 11 59.96   80.29  0.90 
13  21 12 6.16    231.38 0.19 
13  21 13 20.93   343.06 0.97 
13  23 0  1.53    112.03 0.98 
13  23 1  348.04  333.28 0.90 
13  23 2  54.03   151.38 0.97 
13  23 3  13.66   5.57   0.96 
13  23 4  78.59   73.28  0.74 
13  23 5  6.92    150.55 0.04 
13  23 6  55.43   323.50 0.75 
13  23 7  64.13   347.94 0.98 
13  23 8  5.39    318.17 0.95 
13  23 9  3.71    267.40 0.10 
13  23 10 57.97   25.64  0.90 
13  23 11 55.65   339.63 0.83 
13  23 12 73.97   184.11 0.71 
13  25 0  38.37   70.41  0.99 
13  25 1  170.20  264.81 0.98 
13  25 2  90.95   272.82 0.89 
13  25 3  269.05  191.51 0.98 
13  25 4  117.21  14.74  0.61 
13  25 5  46.78   352.01 0.64 
13  25 6  114.09  89.92  0.43 
13  25 7  123.40  240.90 0.72 
13  25 8  48.86   198.19 0.69 
13  25 9  55.70   2.13   0.71 
13  25 10 162.59  344.02 0.94 
13  25 11 3.84    17.68  0.26 
13  27 0  23.34   355.25 0.98 
13  27 1  41.92   126.40 0.27 
13  27 2  143.30  130.40 0.99 
13  27 3  76.01   173.20 0.89 
13  27 4  11.40   221.26 0.98 
13  27 5  109.92  93.96  0.91 
13  27 6  69.80   355.44 0.48 
13  27 7  5.91    283.65 0.85 
13  27 8  162.26  302.88 0.97 
13  27 9  0.51    111.47 0.96 
13  29 0  13.30   286.99 0.97 
13  29 1  83.32   153.14 0.96 
13  29 2  2.21    342.30 0.96 
13  29 3  138.58  85.39  0.92 
13  29 4  106.53  75.78  0.80 
13  29 5  25.22   355.52 0.89 
13  29 6  49.28   155.87 0.61 
13  29 7  45.29   165.16 0.34 
13  31 0  79.08   30.24  0.62 
13  31 1  56.19   232.03 0.58 
13  31 2  30.27   341.07 0.42 
13  31 3  13.72   68.93  0.93 
13  31 4  108.28  22.51  0.96 
14  0  0  67.92   180.00 1.00 
14  0  1  464.66  360.00 1.00 
14  0  2  27.24   180.00 1.00 
14  0  3  335.43  180.00 0.93 
14  0  4  129.15  0.00   1.00 
14  0  5  62.58   360.00 0.12 
14  0  6  601.80  180.00 1.00 
14  0  7  207.35  180.00 0.25 
14  0  8  312.00  180.00 1.00 
14  0  9  0.00    0.00   0.00 
14  0  10 151.33  180.00 0.88 
14  0  11 71.92   0.00   1.00 
14  0  12 293.61  0.00   1.00 
14  0  13 5.74    0.00   0.07 
14  0  14 30.92   0.00   0.32 
14  0  15 144.66  180.00 1.00 
14  0  16 35.89   0.00   0.53 
14  0  17 217.69  180.00 0.96 
14  0  18 73.16   180.00 0.29 
14  2  0  13.10   15.52  0.77 
14  2  1  80.05   224.97 0.98 
14  2  2  89.06   356.38 0.29 
14  2  3  10.45   185.85 0.94 
14  2  4  268.64  260.93 0.93 
14  2  5  122.53  169.29 0.98 
14  2  6  225.37  163.07 0.99 
14  2  7  158.78  144.19 0.99 
14  2  8  120.67  176.72 0.99 
14  2  9  164.38  115.37 0.99 
14  2  10 2.86    153.81 0.98 
14  2  11 3.68    210.30 0.77 
14  2  12 87.21   290.65 0.90 
14  2  13 100.74  247.04 0.86 
14  2  14 175.58  63.38  0.91 
14  2  15 19.60   218.71 0.93 
14  2  16 29.85   49.54  0.90 
14  2  17 151.66  114.59 0.89 
14  2  18 47.74   52.22  0.65 
14  4  0  268.92  71.27  0.72 
14  4  1  8.75    282.29 0.70 
14  4  2  362.48  85.25  0.30 
14  4  3  206.93  24.48  0.90 
14  4  4  53.38   51.95  0.91 
14  4  5  468.97  18.79  0.99 
14  4  6  112.29  284.97 0.99 
14  4  7  121.04  162.03 0.97 
14  4  8  174.82  145.10 0.91 
14  4  9  64.37   352.66 0.80 
14  4  10 20.98   240.34 0.41 
14  4  11 18.99   159.66 0.87 
14  4  12 68.45   212.04 0.98 
14  4  13 8.66    252.27 0.90 
14  4  14 191.04  32.49  0.89 
14  4  15 221.40  55.11  0.98 
14  4  16 50.16   276.54 0.93 
14  4  17 129.17  308.52 0.98 
14  4  18 9.02    28.69  0.80 
14  6  0  125.80  143.86 0.93 
14  6  1  244.90  17.63  0.74 
14  6  2  432.25  261.77 0.38 
14  6  3  459.49  62.55  0.48 
14  6  4  106.99  224.71 0.71 
14  6  5  128.05  164.10 0.99 
14  6  6  195.51  180.48 0.99 
14  6  7  77.06   21.19  0.83 
14  6  8  493.00  309.15 0.99 
14  6  9  418.41  22.51  0.99 
14  6  10 140.37  148.49 0.95 
14  6  11 35.09   143.34 0.21 
14  6  12 34.17   194.81 0.81 
14  6  13 1.78    143.25 0.46 
14  6  14 133.95  126.36 0.96 
14  6  15 37.50   227.78 0.85 
14  6  16 141.98  250.12 0.91 
14  6  17 85.16   302.31 0.88 
14  6  18 83.56   124.86 0.92 
14  8  0  428.53  83.45  0.24 
14  8  1  214.30  353.92 0.86 
14  8  2  12.11   351.24 0.87 
14  8  3  16.28   238.79 0.75 
14  8  4  309.34  150.65 0.95 
14  8  5  399.51  145.94 0.97 
14  8  6  69.41   60.14  0.92 
14  8  7  275.63  269.92 0.99 
14  8  8  142.24  283.42 0.98 
14  8  9  124.08  328.60 0.99 
14  8  10 132.41  183.39 0.92 
14  8  11 159.17  75.51  0.31 
14  8  12 34.28   182.99 0.41 
14  8  13 16.17   235.89 0.90 
14  8  14 64.61   98.07  0.98 
14  8  15 114.86  99.33  0.89 
14  8  16 222.30  344.19 0.91 
14  8  17 45.49   45.70  0.65 
14  10 0  209.94  124.12 0.79 
14  10 1  256.57  284.18 0.97 
14  10 2  195.22  44.82  0.97 
14  10 3  72.80   222.92 0.43 
14  10 4  13.21   258.09 0.98 
14  10 5  194.15  126.90 1.00 
14  10 6  133.60  171.42 0.82 
14  10 7  330.42  257.75 0.96 
14  10 8  272.60  210.36 1.00 
14  10 9  12.20   160.44 0.97 
14  10 10 352.28  6.75   0.97 
14  10 11 280.76  72.11  0.99 
14  10 12 95.00   102.21 0.99 
14  10 13 52.03   109.71 0.97 
14  10 14 76.52   60.23  0.70 
14  10 15 13.41   339.66 0.91 
14  10 16 70.35   29.43  0.86 
14  10 17 40.94   270.49 0.72 
14  12 0  60.02   123.20 0.92 
14  12 1  249.52  105.65 0.98 
14  12 2  160.66  346.01 0.99 
14  12 3  196.90  333.96 0.96 
14  12 4  219.49  72.00  0.98 
14  12 5  115.23  307.90 0.93 
14  12 6  220.39  104.09 0.94 
14  12 7  199.69  8.84   0.99 
14  12 8  87.96   311.88 0.94 
14  12 9  8.70    33.54  0.95 
14  12 10 9.82    206.80 0.96 
14  12 11 108.93  171.22 0.53 
14  12 12 116.91  274.22 0.95 
14  12 13 68.84   290.94 0.99 
14  12 14 45.53   304.79 0.82 
14  12 15 12.32   39.36  0.98 
14  12 16 87.46   330.80 0.83 
14  12 17 0.00    0.00   0.00 
14  14 0  346.57  195.95 0.95 
14  14 1  115.65  160.06 0.96 
14  14 2  144.53  211.99 0.68 
14  14 3  2.78    256.54 0.25 
14  14 4  82.88   350.30 0.96 
14  14 5  46.63   286.41 0.91 
14  14 6  12.69   90.67  0.99 
14  14 7  171.54  135.07 0.98 
14  14 8  3.36    114.38 0.72 
14  14 9  34.92   198.41 0.52 
14  14 10 288.08  324.01 0.97 
14  14 11 31.69   192.38 0.96 
14  14 12 177.50  53.02  0.88 
14  14 13 187.85  66.78  0.86 
14  14 14 9.80    333.61 0.96 
14  14 15 24.45   253.05 0.61 
14  14 16 32.27   150.85 0.74 
14  16 0  344.52  319.11 0.79 
14  16 1  380.50  17.22  0.63 
14  16 2  195.71  336.74 0.97 
14  16 3  165.32  14.43  0.94 
14  16 4  122.57  62.57  0.80 
14  16 5  161.77  255.13 0.80 
14  16 6  180.65  249.28 0.96 
14  16 7  216.14  228.92 0.96 
14  16 8  223.58  241.28 0.94 
14  16 9  152.69  248.08 0.88 
14  16 10 154.55  118.92 0.91 
14  16 11 20.55   113.54 0.96 
14  16 12 18.91   71.04  0.98 
14  16 13 150.10  284.62 0.80 
14  16 14 63.07   191.70 0.95 
14  16 15 153.73  137.03 0.91 
14  18 0  84.58   244.72 0.94 
14  18 1  8.78    83.63  0.94 
14  18 2  67.10   186.54 0.70 
14  18 3  22.55   348.88 0.51 
14  18 4  270.01  15.78  0.93 
14  18 5  69.66   192.75 0.91 
14  18 6  134.05  345.57 0.30 
14  18 7  94.31   10.72  0.95 
14  18 8  56.56   325.25 0.84 
14  18 9  17.22   41.12  0.97 
14  18 10 150.37  316.90 0.98 
14  18 11 65.94   174.05 0.97 
14  18 12 37.31   126.46 0.58 
14  18 13 33.92   135.16 0.63 
14  18 14 3.29    211.21 0.28 
14  18 15 25.41   257.72 0.59 
14  20 0  43.08   288.44 0.97 
14  20 1  197.97  343.03 0.97 
14  20 2  48.73   170.92 0.96 
14  20 3  78.18   15.36  0.94 
14  20 4  34.80   332.67 0.89 
14  20 5  72.89   321.35 0.96 
14  20 6  148.75  117.54 0.99 
14  20 7  189.69  5.60   0.99 
14  20 8  70.55   86.92  0.99 
14  20 9  48.82   330.51 0.95 
14  20 10 0.64    333.61 0.90 
14  20 11 13.95   229.88 0.86 
14  20 12 44.42   291.36 0.58 
14  20 13 168.45  335.64 0.88 
14  20 14 123.60  93.49  0.91 
14  22 0  48.04   175.14 0.43 
14  22 1  19.33   13.75  0.22 
14  22 2  99.47   121.84 0.98 
14  22 3  108.49  82.74  0.72 
14  22 4  52.52   257.72 0.94 
14  22 5  0.00    0.00   0.00 
14  22 6  38.66   232.64 0.51 
14  22 7  158.38  56.71  0.93 
14  22 8  66.58   148.81 0.60 
14  22 9  120.53  43.36  0.92 
14  22 10 108.65  57.46  0.76 
14  22 11 52.73   302.89 0.62 
14  22 12 179.57  44.41  0.87 
14  22 13 23.67   64.92  0.96 
14  24 0  68.26   223.32 0.95 
14  24 1  73.64   320.67 0.98 
14  24 2  95.95   65.69  0.94 
14  24 3  285.88  330.75 0.77 
14  24 4  9.68    266.72 0.92 
14  24 5  53.20   209.77 0.97 
14  24 6  11.67   112.03 0.97 
14  24 7  134.09  113.67 0.99 
14  24 8  15.06   181.98 0.73 
14  24 9  93.86   278.77 0.99 
14  24 10 207.69  264.76 0.93 
14  24 11 43.63   221.01 0.97 
14  26 0  10.57   88.98  0.99 
14  26 1  60.76   297.06 0.81 
14  26 2  156.31  92.37  0.92 
14  26 3  37.79   293.69 0.97 
14  26 4  70.23   342.77 0.41 
14  26 5  36.33   121.87 0.29 
14  26 6  29.87   190.68 0.21 
14  26 7  158.89  216.98 0.94 
14  26 8  50.41   279.27 0.32 
14  26 9  86.35   168.70 0.57 
14  26 10 0.73    203.23 0.27 
14  28 0  41.84   13.13  0.85 
14  28 1  113.35  250.28 0.87 
14  28 2  99.45   52.19  0.88 
14  28 3  15.95   2.66   0.93 
14  28 4  43.24   63.69  0.94 
14  28 5  19.18   32.30  0.90 
14  28 6  146.82  210.50 0.93 
14  28 7  109.95  252.84 0.65 
14  28 8  43.11   145.99 0.54 
14  30 0  68.10   317.66 0.90 
14  30 1  128.87  232.15 0.98 
14  30 2  25.99   114.41 0.94 
14  30 3  40.65   65.89  0.93 
14  30 4  126.86  181.62 0.49 
14  30 5  49.40   346.37 0.95 
15  1  0  117.36  345.45 0.39 
15  1  1  81.31   240.97 0.08 
15  1  2  5.47    34.14  0.99 
15  1  3  266.05  359.33 0.98 
15  1  4  16.43   89.10  0.19 
15  1  5  75.43   322.76 0.99 
15  1  6  212.96  32.25  0.93 
15  1  7  45.87   345.18 0.88 
15  1  8  39.71   320.15 0.98 
15  1  9  399.75  200.80 0.93 
15  1  10 103.86  282.88 0.96 
15  1  11 7.63    159.31 0.75 
15  1  12 2.33    122.15 0.86 
15  1  13 50.17   308.77 0.98 
15  1  14 43.61   66.81  0.75 
15  1  15 5.38    353.81 0.41 
15  1  16 50.35   172.95 0.93 
15  1  17 68.23   204.07 0.92 
15  1  18 18.36   334.12 0.70 
15  3  0  20.08   80.07  0.91 
15  3  1  187.41  68.63  0.95 
15  3  2  62.42   310.42 0.94 
15  3  3  17.09   119.50 0.98 
15  3  4  379.38  223.54 0.95 
15  3  5  135.29  241.60 0.40 
15  3  6  56.23   115.32 0.93 
15  3  7  208.85  152.40 0.28 
15  3  8  315.81  319.09 0.91 
15  3  9  126.74  143.66 0.99 
15  3  10 226.39  298.70 0.85 
15  3  11 47.53   326.30 0.19 
15  3  12 172.08  156.96 0.87 
15  3  13 25.47   259.79 0.99 
15  3  14 114.40  349.84 0.95 
15  3  15 217.46  345.02 0.90 
15  3  16 60.50   135.66 0.92 
15  3  17 0.40    298.67 0.87 
15  3  18 27.69   328.80 0.34 
15  5  0  235.67  185.00 0.97 
15  5  1  72.81   46.97  0.77 
15  5  2  90.42   71.80  0.91 
15  5  3  232.31  232.52 0.98 
15  5  4  144.19  236.24 0.98 
15  5  5  52.28   154.89 0.58 
15  5  6  93.28   157.27 0.98 
15  5  7  89.65   213.87 0.93 
15  5  8  248.26  309.77 0.99 
15  5  9  180.19  72.60  0.52 
15  5  10 151.33  135.63 0.61 
15  5  11 182.69  327.98 0.96 
15  5  12 122.27  291.00 0.76 
15  5  13 81.26   84.34  0.98 
15  5  14 73.66   215.38 0.91 
15  5  15 433.42  354.92 0.96 
15  5  16 114.16  350.54 0.66 
15  5  17 34.83   82.93  0.42 
15  7  0  250.17  208.89 0.95 
15  7  1  375.84  110.32 0.53 
15  7  2  121.19  326.04 0.12 
15  7  3  362.35  344.02 0.93 
15  7  4  297.28  252.08 0.75 
15  7  5  121.64  128.11 0.98 
15  7  6  332.27  268.68 0.99 
15  7  7  137.36  311.70 0.99 
15  7  8  176.02  302.74 0.49 
15  7  9  316.99  50.75  0.98 
15  7  10 40.44   156.84 0.99 
15  7  11 9.44    280.36 0.83 
15  7  12 91.95   118.47 0.72 
15  7  13 52.07   40.11  0.79 
15  7  14 46.85   69.83  0.92 
15  7  15 260.84  291.59 0.97 
15  7  16 47.76   323.92 0.93 
15  7  17 34.34   124.76 0.49 
15  9  0  86.12   122.41 0.98 
15  9  1  234.15  19.03  0.91 
15  9  2  8.29    283.01 0.94 
15  9  3  305.12  192.83 0.25 
15  9  4  26.23   107.78 0.92 
15  9  5  164.24  241.66 0.98 
15  9  6  12.45   246.83 0.88 
15  9  7  358.83  202.74 0.70 
15  9  8  61.73   270.37 0.98 
15  9  9  57.65   228.45 0.97 
15  9  10 155.42  285.05 0.54 
15  9  11 95.82   245.85 0.92 
15  9  12 15.26   11.61  0.34 
15  9  13 172.56  192.67 0.95 
15  9  14 50.28   310.40 0.94 
15  9  15 106.08  177.79 0.76 
15  9  16 67.29   43.09  0.70 
15  9  17 65.57   37.63  0.62 
15  11 0  213.86  201.33 0.42 
15  11 1  164.69  228.41 0.94 
15  11 2  223.81  267.71 0.88 
15  11 3  11.23   70.17  0.04 
15  11 4  116.57  243.63 0.96 
15  11 5  161.23  80.51  0.99 
15  11 6  186.01  51.70  0.97 
15  11 7  189.39  74.06  0.95 
15  11 8  37.29   324.62 0.84 
15  11 9  26.97   340.05 0.99 
15  11 10 81.55   35.07  0.98 
15  11 11 85.55   229.03 0.85 
15  11 12 117.54  37.41  0.96 
15  11 13 27.38   271.61 0.95 
15  11 14 97.84   235.69 0.91 
15  11 15 148.45  239.62 0.82 
15  11 16 32.75   275.11 0.73 
15  13 0  292.09  238.90 0.99 
15  13 1  6.33    79.51  0.98 
15  13 2  160.24  46.90  1.00 
15  13 3  108.74  61.26  0.98 
15  13 4  102.32  314.99 0.99 
15  13 5  78.50   164.31 0.93 
15  13 6  321.76  135.02 0.98 
15  13 7  307.03  41.45  0.96 
15  13 8  200.88  70.05  0.99 
15  13 9  74.45   210.79 0.99 
15  13 10 153.01  258.90 0.89 
15  13 11 55.61   144.72 0.57 
15  13 12 193.79  328.74 0.92 
15  13 13 1.99    324.72 0.81 
15  13 14 82.15   91.25  0.95 
15  13 15 232.70  52.30  0.92 
15  13 16 35.29   182.30 0.53 
15  15 0  300.36  204.48 0.98 
15  15 1  157.79  12.33  0.88 
15  15 2  262.91  232.49 0.86 
15  15 3  126.41  176.97 0.23 
15  15 4  172.70  308.44 0.99 
15  15 5  387.52  106.57 0.97 
15  15 6  46.83   39.12  0.97 
15  15 7  180.98  0.14   0.59 
15  15 8  254.81  166.30 0.97 
15  15 9  84.88   195.54 0.94 
15  15 10 70.43   55.54  0.97 
15  15 11 50.36   13.38  0.84 
15  15 12 36.11   216.42 0.82 
15  15 13 90.82   288.52 0.85 
15  15 14 81.70   153.93 0.89 
15  15 15 1.40    129.73 0.81 
15  17 0  40.67   224.05 0.98 
15  17 1  425.58  192.31 0.98 
15  17 2  196.10  185.87 0.96 
15  17 3  89.28   187.55 0.98 
15  17 4  38.16   120.00 0.95 
15  17 5  64.30   175.11 0.84 
15  17 6  184.90  153.56 0.94 
15  17 7  211.68  133.45 0.70 
15  17 8  45.05   32.67  0.83 
15  17 9  18.04   119.32 0.31 
15  17 10 55.74   259.12 0.98 
15  17 11 91.35   30.30  0.96 
15  17 12 66.19   354.98 0.76 
15  17 13 3.26    239.08 0.54 
15  17 14 47.92   331.74 0.65 
15  17 15 3.63    298.60 0.70 
15  19 0  194.68  213.87 0.98 
15  19 1  19.55   62.66  0.89 
15  19 2  53.60   72.66  0.97 
15  19 3  164.09  60.89  0.97 
15  19 4  398.78  119.06 0.97 
15  19 5  209.09  130.17 0.98 
15  19 6  99.30   333.59 0.40 
15  19 7  185.93  96.49  0.91 
15  19 8  43.75   103.35 0.99 
15  19 9  82.19   159.68 0.96 
15  19 10 123.57  190.96 0.81 
15  19 11 63.01   260.62 0.80 
15  19 12 86.85   304.11 0.81 
15  19 13 10.36   109.56 0.63 
15  19 14 153.03  310.02 0.96 
15  21 0  123.73  65.10  0.95 
15  21 1  205.77  66.15  0.71 
15  21 2  141.10  163.94 0.97 
15  21 3  206.74  173.78 0.91 
15  21 4  345.84  84.36  0.85 
15  21 5  39.46   129.45 0.96 
15  21 6  265.14  344.66 0.95 
15  21 7  146.76  15.22  0.62 
15  21 8  78.85   200.16 0.92 
15  21 9  70.73   66.15  0.55 
15  21 10 3.85    100.30 0.83 
15  21 11 17.69   157.30 0.72 
15  21 12 91.45   343.18 0.97 
15  21 13 111.21  2.84   0.69 
15  23 0  163.02  165.14 0.83 
15  23 1  33.51   103.36 0.99 
15  23 2  84.48   92.44  0.97 
15  23 3  34.92   80.86  0.99 
15  23 4  14.55   259.35 0.85 
15  23 5  39.58   233.92 0.98 
15  23 6  205.66  142.65 0.84 
15  23 7  109.62  300.70 0.82 
15  23 8  10.97   98.21  0.15 
15  23 9  213.32  120.90 0.87 
15  23 10 69.93   161.65 0.86 
15  23 11 7.73    194.93 0.79 
15  23 12 25.20   307.37 0.74 
15  25 0  64.59   113.83 0.91 
15  25 1  73.44   113.08 0.73 
15  25 2  41.14   201.15 0.98 
15  25 3  31.20   194.28 0.98 
15  25 4  47.88   61.26  0.58 
15  25 5  29.57   170.19 0.91 
15  25 6  12.99   200.55 0.93 
15  25 7  67.66   239.19 0.56 
15  25 8  37.43   329.71 0.94 
15  25 9  178.36  338.82 0.89 
15  25 10 31.19   98.71  0.89 
15  27 0  35.40   243.79 0.77 
15  27 1  92.92   268.35 0.80 
15  27 2  180.18  347.76 0.94 
15  27 3  177.15  342.83 0.98 
15  27 4  175.58  351.77 0.92 
15  27 5  107.33  278.78 0.91 
15  27 6  106.69  287.71 0.58 
15  27 7  98.20   167.85 0.89 
15  27 8  130.66  123.67 0.80 
15  29 0  59.39   283.71 0.29 
15  29 1  106.82  286.76 0.94 
15  29 2  98.82   172.12 0.92 
15  29 3  75.00   194.23 0.39 
15  29 4  59.20   58.30  0.95 
15  29 5  124.73  320.18 0.88 
15  29 6  106.73  304.17 0.64 
15  31 0  30.70   22.39  0.46 
15  31 1  59.19   273.37 0.36 
16  0  0  53.85   180.00 1.00 
16  0  1  76.35   180.00 0.99 
16  0  2  0.00    0.00   0.00 
16  0  3  414.47  0.00   0.28 
16  0  4  436.74  0.00   0.98 
16  0  5  93.22   0.00   0.63 
16  0  6  651.97  360.00 1.00 
16  0  7  409.36  180.00 0.99 
16  0  8  51.04   0.00   1.00 
16  0  9  133.50  180.00 1.00 
16  0  10 179.35  180.00 1.00 
16  0  11 592.34  180.00 0.94 
16  0  12 38.88   180.00 0.97 
16  0  13 171.02  0.00   1.00 
16  0  14 0.00    0.00   0.00 
16  0  15 0.38    0.00   0.01 
16  0  16 23.80   180.00 0.79 
16  0  17 22.40   180.00 0.89 
16  2  0  122.33  314.57 0.98 
16  2  1  73.75   291.94 0.97 
16  2  2  235.52  267.69 0.23 
16  2  3  72.89   229.68 0.92 
16  2  4  99.59   343.46 0.96 
16  2  5  64.83   344.89 0.96 
16  2  6  195.29  15.32  0.98 
16  2  7  480.04  64.53  0.99 
16  2  8  178.52  236.57 0.73 
16  2  9  16.38   19.18  0.96 
16  2  10 53.04   118.01 0.91 
16  2  11 82.43   11.94  0.87 
16  2  12 108.58  270.99 0.49 
16  2  13 85.76   39.46  0.86 
16  2  14 196.39  299.60 0.88 
16  2  15 99.45   252.21 0.98 
16  2  16 24.92   262.22 0.95 
16  2  17 13.84   61.15  0.85 
16  4  0  313.33  160.93 0.90 
16  4  1  8.31    191.44 0.96 
16  4  2  131.65  243.94 0.94 
16  4  3  254.23  46.91  0.98 
16  4  4  164.84  334.86 0.83 
16  4  5  470.46  30.69  0.96 
16  4  6  418.28  319.11 0.94 
16  4  7  109.87  335.71 0.88 
16  4  8  150.30  2.81   0.55 
16  4  9  185.67  200.09 0.59 
16  4  10 36.20   34.27  0.92 
16  4  11 116.54  353.61 0.81 
16  4  12 239.50  277.55 0.94 
16  4  13 5.60    5.11   0.91 
16  4  14 80.65   246.19 0.98 
16  4  15 5.52    138.94 0.83 
16  4  16 59.03   316.83 0.90 
16  4  17 30.88   139.77 0.92 
16  6  0  28.09   358.41 0.97 
16  6  1  326.70  342.90 0.98 
16  6  2  125.21  242.17 0.99 
16  6  3  389.68  285.85 0.95 
16  6  4  339.95  191.58 0.95 
16  6  5  259.10  316.05 0.97 
16  6  6  75.55   190.37 0.99 
16  6  7  264.53  129.13 0.90 
16  6  8  3.86    73.08  0.99 
16  6  9  31.67   277.32 0.99 
16  6  10 17.33   276.43 0.98 
16  6  11 396.60  63.74  0.86 
16  6  12 11.76   174.85 0.93 
16  6  13 122.06  285.94 0.98 
16  6  14 155.31  159.78 0.75 
16  6  15 15.68   333.11 0.78 
16  6  16 31.14   171.94 0.89 
16  6  17 5.34    224.68 0.76 
16  8  0  119.08  285.23 0.96 
16  8  1  34.82   318.12 0.63 
16  8  2  286.30  241.15 0.84 
16  8  3  176.03  344.36 0.98 
16  8  4  20.05   242.53 0.83 
16  8  5  276.51  151.64 1.00 
16  8  6  251.15  168.41 0.99 
16  8  7  147.06  262.32 0.41 
16  8  8  127.39  220.47 0.99 
16  8  9  3.86    252.92 0.10 
16  8  10 342.83  276.61 0.95 
16  8  11 195.15  205.08 0.70 
16  8  12 134.73  54.46  0.77 
16  8  13 26.11   303.43 0.96 
16  8  14 229.17  42.30  0.90 
16  8  15 48.28   315.20 0.81 
16  8  16 10.64   143.82 0.30 
16  8  17 115.50  284.74 0.88 
16  10 0  5.73    68.42  0.97 
16  10 1  130.01  265.30 0.98 
16  10 2  11.54   121.08 0.58 
16  10 3  362.60  277.16 0.99 
16  10 4  96.12   4.12   0.94 
16  10 5  28.45   332.00 0.98 
16  10 6  395.60  338.21 0.99 
16  10 7  33.57   285.03 0.48 
16  10 8  182.01  149.74 0.93 
16  10 9  15.69   211.05 0.90 
16  10 10 54.61   31.41  0.98 
16  10 11 112.94  31.80  0.86 
16  10 12 4.88    239.05 0.29 
16  10 13 125.02  272.89 0.79 
16  10 14 31.38   272.62 0.86 
16  10 15 46.51   316.98 0.72 
16  10 16 17.75   182.34 0.43 
16  12 0  199.12  162.98 0.98 
16  12 1  220.90  103.50 0.92 
16  12 2  341.66  178.12 0.97 
16  12 3  118.96  60.46  0.98 
16  12 4  100.91  105.05 0.98 
16  12 5  211.04  81.09  0.99 
16  12 6  245.78  261.49 0.97 
16  12 7  372.33  192.03 0.96 
16  12 8  1.76    292.68 0.85 
16  12 9  9.24    190.66 0.90 
16  12 10 49.57   217.95 0.99 
16  12 11 20.16   126.63 0.96 
16  12 12 42.78   325.81 0.47 
16  12 13 61.56   261.23 0.78 
16  12 14 40.38   172.45 0.75 
16  12 15 84.70   268.78 0.88 
16  12 16 40.84   215.73 0.81 
16  14 0  84.49   94.24  0.99 
16  14 1  79.34   33.34  0.99 
16  14 2  18.09   230.06 0.94 
16  14 3  116.43  45.64  0.94 
16  14 4  134.12  103.10 0.88 
16  14 5  93.11   2.31   0.99 
16  14 6  14.96   147.08 0.94 
16  14 7  155.30  49.38  0.97 
16  14 8  243.87  109.54 0.67 
16  14 9  140.02  154.04 0.89 
16  14 10 29.51   34.83  0.99 
16  14 11 79.64   349.66 0.87 
16  14 12 97.69   117.00 0.85 
16  14 13 125.46  104.86 0.80 
16  14 14 121.80  138.54 0.84 
16  14 15 47.93   253.55 0.86 
16  16 0  58.00   36.84  0.88 
16  16 1  383.12  199.01 0.97 
16  16 2  112.17  199.61 0.99 
16  16 3  116.98  187.95 0.98 
16  16 4  71.16   149.61 0.94 
16  16 5  150.12  171.37 0.94 
16  16 6  15.15   17.42  0.96 
16  16 7  16.07   214.33 0.57 
16  16 8  282.48  105.68 0.86 
16  16 9  202.22  124.67 0.92 
16  16 10 168.70  108.06 0.98 
16  16 11 71.61   340.29 0.61 
16  16 12 40.31   208.37 0.72 
16  16 13 19.12   165.75 0.94 
16  16 14 2.36    140.49 0.26 
16  16 15 26.74   205.62 0.83 
16  18 0  86.24   94.18  0.97 
16  18 1  243.52  354.02 0.95 
16  18 2  89.83   46.48  0.96 
16  18 3  84.13   287.17 0.93 
16  18 4  32.54   306.34 0.97 
16  18 5  44.91   55.61  0.15 
16  18 6  56.35   355.34 0.93 
16  18 7  356.50  300.24 0.97 
16  18 8  41.09   109.03 0.96 
16  18 9  74.75   356.18 0.98 
16  18 10 63.44   334.03 0.52 
16  18 11 125.16  50.92  0.68 
16  18 12 68.03   301.13 0.93 
16  18 13 189.06  24.81  0.86 
16  18 14 8.94    108.85 0.53 
16  20 0  173.45  190.04 0.92 
16  20 1  170.61  51.81  0.97 
16  20 2  116.02  324.14 0.95 
16  20 3  207.36  218.73 0.89 
16  20 4  344.70  311.98 0.98 
16  20 5  75.07   278.15 0.98 
16  20 6  17.11   92.61  0.60 
16  20 7  228.90  114.98 0.72 
16  20 8  19.90   186.86 0.56 
16  20 9  40.34   323.90 0.91 
16  20 10 6.49    228.08 0.26 
16  20 11 58.10   347.33 0.65 
16  20 12 20.08   193.59 0.61 
16  20 13 25.89   156.54 0.76 
16  22 0  84.94   236.57 0.75 
16  22 1  124.73  222.94 0.92 
16  22 2  252.58  245.70 0.90 
16  22 3  49.28   304.19 0.95 
16  22 4  293.30  292.53 0.97 
16  22 5  284.56  225.58 0.91 
16  22 6  30.07   286.43 0.92 
16  22 7  231.05  341.77 0.91 
16  22 8  71.51   277.98 0.91 
16  22 9  76.45   217.69 0.94 
16  22 10 17.43   275.11 0.54 
16  22 11 11.69   265.05 0.69 
16  22 12 37.78   41.98  0.69 
16  24 0  33.78   54.65  0.77 
16  24 1  109.96  353.69 0.43 
16  24 2  154.10  357.49 0.97 
16  24 3  106.54  194.05 0.97 
16  24 4  28.53   165.40 0.89 
16  24 5  80.11   281.53 0.97 
16  24 6  42.72   274.48 0.88 
16  24 7  48.34   289.39 0.98 
16  24 8  54.62   275.61 0.68 
16  24 9  48.20   123.38 0.98 
16  24 10 155.60  192.85 0.72 
16  26 0  335.55  103.20 0.91 
16  26 1  110.94  255.16 0.84 
16  26 2  184.68  26.50  0.98 
16  26 3  80.04   18.19  0.44 
16  26 4  21.67   12.96  0.88 
16  26 5  29.19   192.90 0.61 
16  26 6  78.93   55.36  0.64 
16  26 7  191.26  29.90  0.98 
16  26 8  13.47   36.03  0.96 
16  26 9  92.75   46.39  0.61 
16  28 0  52.76   259.02 0.76 
16  28 1  73.39   289.68 0.40 
16  28 2  81.79   339.42 0.88 
16  28 3  28.09   155.54 0.94 
16  28 4  72.36   272.68 0.79 
16  28 5  10.93   77.79  0.94 
16  28 6  57.63   355.69 0.80 
16  28 7  3.51    298.36 0.83 
16  30 0  112.61  192.01 0.46 
16  30 1  67.56   246.01 0.94 
16  30 2  90.09   192.49 0.32 
16  30 3  140.70  294.75 0.92 
17  1  0  214.52  305.58 0.96 
17  1  1  7.55    216.42 0.98 
17  1  2  78.60   259.20 0.44 
17  1  3  24.48   254.00 0.96 
17  1  4  506.04  284.72 0.98 
17  1  5  722.39  83.22  0.95 
17  1  6  128.20  58.41  0.99 
17  1  7  37.41   268.54 0.96 
17  1  8  302.16  17.37  0.99 
17  1  9  12.70   290.51 0.98 
17  1  10 117.52  159.96 0.60 
17  1  11 24.12   17.25  0.88 
17  1  12 172.33  352.37 0.89 
17  1  13 27.52   30.06  0.99 
17  1  14 296.94  267.30 0.93 
17  1  15 64.18   288.48 0.81 
17  1  16 0.39    222.13 0.58 
17  1  17 136.66  26.24  0.74 
17  3  0  236.00  156.94 0.83 
17  3  1  119.12  302.31 0.95 
17  3  2  23.89   357.98 0.96 
17  3  3  210.31  4.46   0.57 
17  3  4  23.71   307.56 0.88 
17  3  5  14.67   123.63 0.16 
17  3  6  602.37  277.14 0.96 
17  3  7  11.85   297.33 0.96 
17  3  8  178.39  96.98  0.93 
17  3  9  108.40  340.33 0.95 
17  3  10 10.17   170.84 0.46 
17  3  11 18.42   213.04 0.49 
17  3  12 22.46   85.70  0.45 
17  3  13 178.09  88.90  0.98 
17  3  14 192.33  87.48  0.97 
17  3  15 47.76   41.67  0.79 
17  3  16 52.93   283.45 0.77 
17  3  17 108.73  145.17 0.90 
17  5  0  212.76  308.41 0.97 
17  5  1  415.29  299.06 0.84 
17  5  2  125.47  166.08 0.81 
17  5  3  48.78   80.97  0.98 
17  5  4  145.32  253.41 0.98 
17  5  5  191.01  319.95 0.98 
17  5  6  47.05   2.58   0.94 
17  5  7  393.42  336.65 0.99 
17  5  8  14.80   221.03 0.99 
17  5  9  52.17   106.44 0.96 
17  5  10 110.33  326.94 0.94 
17  5  11 13.00   264.68 0.91 
17  5  12 84.77   270.54 0.83 
17  5  13 40.43   180.19 0.69 
17  5  14 72.61   83.20  0.97 
17  5  15 8.12    238.45 0.73 
17  5  16 68.76   122.51 0.88 
17  5  17 36.21   18.10  0.40 
17  7  0  369.04  323.60 0.94 
17  7  1  60.99   202.44 0.97 
17  7  2  293.34  196.28 0.98 
17  7  3  69.92   201.27 0.87 
17  7  4  189.60  212.31 0.84 
17  7  5  140.47  333.28 0.84 
17  7  6  143.86  359.95 0.99 
17  7  7  178.88  179.68 0.93 
17  7  8  150.37  121.86 0.88 
17  7  9  355.70  340.19 0.97 
17  7  10 138.52  82.09  0.51 
17  7  11 80.78   183.13 0.98 
17  7  12 102.04  36.82  0.75 
17  7  13 53.05   265.51 0.64 
17  7  14 94.24   344.52 0.94 
17  7  15 105.21  143.10 0.90 
17  7  16 2.89    264.50 0.85 
17  9  0  260.36  65.92  0.98 
17  9  1  144.40  43.43  0.99 
17  9  2  141.49  175.36 0.99 
17  9  3  431.12  50.24  0.98 
17  9  4  67.46   199.69 0.99 
17  9  5  27.03   353.65 0.97 
17  9  6  321.00  224.73 0.99 
17  9  7  344.82  245.22 0.95 
17  9  8  15.20   203.24 0.91 
17  9  9  145.38  246.59 0.92 
17  9  10 113.06  133.07 0.96 
17  9  11 73.35   199.60 0.57 
17  9  12 243.48  262.50 0.94 
17  9  13 25.69   257.25 0.62 
17  9  14 142.95  289.40 0.89 
17  9  15 91.73   110.15 0.70 
17  9  16 91.40   42.92  0.82 
17  11 0  750.84  80.06  0.99 
17  11 1  331.28  346.89 0.98 
17  11 2  49.79   168.81 0.87 
17  11 3  28.21   189.04 0.98 
17  11 4  11.70   257.78 0.92 
17  11 5  456.40  96.70  0.99 
17  11 6  158.37  171.17 0.78 
17  11 7  169.95  21.07  0.99 
17  11 8  102.67  80.45  0.93 
17  11 9  45.26   214.44 0.93 
17  11 10 85.02   1.84   0.59 
17  11 11 25.14   15.69  0.86 
17  11 12 68.67   227.96 0.87 
17  11 13 2.32    182.72 0.77 
17  11 14 3.94    0.76   0.42 
17  11 15 155.60  108.50 0.89 
17  11 16 85.14   276.58 0.91 
17  13 0  289.98  136.67 0.93 
17  13 1  249.46  47.74  0.98 
17  13 2  85.35   226.01 0.98 
17  13 3  450.65  80.26  0.99 
17  13 4  37.23   20.58  0.50 
17  13 5  152.73  320.86 0.98 
17  13 6  122.74  212.76 0.69 
17  13 7  303.06  213.11 0.94 
17  13 8  438.22  19.69  0.91 
17  13 9  51.83   100.89 0.99 
17  13 10 14.52   350.15 0.99 
17  13 11 171.62  185.61 0.96 
17  13 12 55.18   209.94 0.56 
17  13 13 2.93    41.61  0.91 
17  13 14 43.95   281.71 0.62 
17  13 15 14.87   263.20 0.32 
17  15 0  55.89   19.85  0.99 
17  15 1  117.69  248.34 0.97 
17  15 2  204.47  225.40 0.79 
17  15 3  271.15  16.93  0.99 
17  15 4  143.37  11.38  0.99 
17  15 5  104.50  353.64 0.98 
17  15 6  38.89   45.77  0.86 
17  15 7  41.77   158.08 0.94 
17  15 8  2.14    35.99  0.98 
17  15 9  93.76   67.80  0.96 
17  15 10 94.58   65.42  0.97 
17  15 11 58.68   271.93 0.72 
17  15 12 5.68    64.17  0.43 
17  15 13 7.41    267.78 0.97 
17  15 14 149.94  1.81   0.89 
17  15 15 25.70   19.27  0.90 
17  17 0  288.33  207.73 0.98 
17  17 1  237.33  202.42 0.99 
17  17 2  70.84   152.54 0.60 
17  17 3  359.67  285.41 0.96 
17  17 4  248.48  245.89 0.93 
17  17 5  175.98  26.19  0.95 
17  17 6  118.15  101.02 0.81 
17  17 7  19.15   35.30  0.30 
17  17 8  52.96   175.35 0.98 
17  17 9  53.99   247.60 0.89 
17  17 10 10.16   171.19 0.98 
17  17 11 5.23    275.13 0.94 
17  17 12 118.84  252.82 0.72 
17  17 13 65.73   210.87 0.84 
17  17 14 75.43   217.37 0.59 
17  19 0  19.24   293.71 0.98 
17  19 1  321.33  202.99 0.86 
17  19 2  113.73  66.81  0.98 
17  19 3  0.97    23.24  0.77 
17  19 4  206.99  194.12 0.96 
17  19 5  126.59  237.65 0.96 
17  19 6  161.55  48.65  0.86 
17  19 7  112.89  334.33 0.95 
17  19 8  137.86  132.43 0.98 
17  19 9  1.50    13.60  0.97 
17  19 10 49.79   309.61 0.97 
17  19 11 64.75   283.40 0.67 
17  19 12 10.73   26.24  0.38 
17  19 13 8.19    153.05 0.65 
17  21 0  77.10   99.35  0.97 
17  21 1  32.25   327.86 0.08 
17  21 2  15.63   151.11 0.94 
17  21 3  76.77   7.35   0.97 
17  21 4  130.99  318.65 0.65 
17  21 5  3.89    244.10 0.22 
17  21 6  86.75   134.63 0.97 
17  21 7  110.53  187.89 0.93 
17  21 8  69.99   260.82 0.94 
17  21 9  118.25  145.35 0.71 
17  21 10 100.98  93.77  0.65 
17  21 11 21.23   357.19 0.62 
17  21 12 24.91   174.68 0.65 
17  23 0  17.96   155.93 0.90 
17  23 1  113.09  315.46 0.97 
17  23 2  155.52  188.20 0.96 
17  23 3  17.95   39.13  0.97 
17  23 4  155.27  169.97 0.97 
17  23 5  58.02   243.10 0.86 
17  23 6  127.23  125.10 0.99 
17  23 7  51.06   358.75 0.92 
17  23 8  100.03  39.25  0.62 
17  23 9  67.09   131.20 0.84 
17  23 10 66.29   202.97 0.96 
17  23 11 15.86   132.92 0.97 
17  25 0  63.14   186.21 0.55 
17  25 1  49.19   282.70 0.98 
17  25 2  173.97  221.42 0.96 
17  25 3  51.48   184.81 0.98 
17  25 4  91.10   202.44 0.77 
17  25 5  64.32   163.73 0.85 
17  25 6  17.95   37.03  0.94 
17  25 7  15.87   330.62 0.99 
17  25 8  137.60  180.02 0.70 
17  25 9  59.37   201.04 0.81 
17  27 0  49.97   62.65  0.96 
17  27 1  25.58   133.01 0.94 
17  27 2  5.49    228.02 0.91 
17  27 3  13.92   320.44 0.87 
17  27 4  44.84   147.99 0.80 
17  27 5  156.70  3.42   0.71 
17  27 6  76.93   80.95  0.45 
17  27 7  25.54   261.43 0.95 
17  29 0  121.94  331.60 0.67 
17  29 1  96.72   87.67  0.30 
17  29 2  51.66   7.76   0.80 
17  29 3  34.68   202.08 0.71 
17  29 4  62.59   336.06 0.40 
18  0  0  232.78  0.00   0.30 
18  0  1  0.00    0.00   0.00 
18  0  2  322.06  0.00   1.00 
18  0  3  596.73  0.00   0.63 
18  0  4  567.06  180.00 1.00 
18  0  5  63.43   0.00   0.21 
18  0  6  151.41  0.00   0.34 
18  0  7  76.27   180.00 0.13 
18  0  8  0.00    0.00   0.00 
18  0  9  16.55   180.00 0.08 
18  0  10 131.23  0.00   1.00 
18  0  11 91.10   0.00   0.83 
18  0  12 148.19  0.00   0.91 
18  0  13 1.41    360.00 0.01 
18  0  14 102.24  0.00   0.99 
18  0  15 25.05   0.00   0.69 
18  0  16 15.77   0.00   1.00 
18  0  17 155.72  180.00 0.99 
18  2  0  92.45   257.31 0.91 
18  2  1  103.23  140.17 0.92 
18  2  2  226.63  120.46 0.99 
18  2  3  58.90   87.40  0.96 
18  2  4  264.98  121.32 1.00 
18  2  5  430.24  157.41 0.98 
18  2  6  282.73  254.71 0.98 
18  2  7  822.52  265.00 0.96 
18  2  8  169.03  313.26 0.97 
18  2  9  203.78  292.47 0.97 
18  2  10 125.70  71.52  0.61 
18  2  11 24.43   161.21 0.29 
18  2  12 130.98  106.45 0.70 
18  2  13 64.15   150.33 0.89 
18  2  14 203.39  1.32   0.93 
18  2  15 25.44   66.05  0.91 
18  2  16 146.78  333.56 0.94 
18  2  17 71.60   290.97 0.95 
18  4  0  186.92  19.33  0.76 
18  4  1  268.87  197.46 0.98 
18  4  2  24.36   207.46 0.97 
18  4  3  32.00   251.75 0.91 
18  4  4  0.93    330.55 0.90 
18  4  5  165.29  1.08   0.99 
18  4  6  72.01   31.42  0.98 
18  4  7  361.23  184.97 0.98 
18  4  8  389.00  165.73 0.73 
18  4  9  249.61  291.41 0.98 
18  4  10 56.84   122.19 0.24 
18  4  11 99.83   206.59 0.62 
18  4  12 22.52   64.57  0.97 
18  4  13 142.29  132.72 0.82 
18  4  14 43.90   236.28 0.87 
18  4  15 212.78  358.12 0.88 
18  4  16 18.18   165.63 0.33 
18  6  0  121.51  50.39  0.97 
18  6  1  105.70  182.06 0.99 
18  6  2  27.41   328.32 0.95 
18  6  3  608.89  42.27  0.99 
18  6  4  188.69  265.82 0.95 
18  6  5  97.87   256.83 0.98 
18  6  6  167.14  207.78 0.91 
18  6  7  116.89  200.25 0.92 
18  6  8  108.86  105.70 0.96 
18  6  9  240.45  154.74 0.56 
18  6  10 111.05  148.21 0.44 
18  6  11 73.36   208.29 0.73 
18  6  12 4.56    270.34 0.23 
18  6  13 68.02   129.36 0.87 
18  6  14 126.77  82.15  0.90 
18  6  15 79.49   125.35 0.63 
18  6  16 228.00  60.75  0.89 
18  8  0  150.19  231.12 0.30 
18  8  1  306.01  14.86  0.81 
18  8  2  97.31   337.12 0.96 
18  8  3  198.17  95.29  0.94 
18  8  4  236.13  275.26 0.98 
18  8  5  20.91   130.62 0.31 
18  8  6  18.11   22.74  0.90 
18  8  7  4.49    235.83 0.96 
18  8  8  95.70   218.09 0.95 
18  8  9  93.61   208.07 0.92 
18  8  10 38.90   291.48 0.94 
18  8  11 39.32   186.07 0.67 
18  8  12 43.71   274.34 0.96 
18  8  13 92.57   339.57 0.78 
18  8  14 15.07   153.97 0.59 
18  8  15 7.12    324.32 0.63 
18  8  16 44.90   68.42  0.61 
18  10 0  406.39  245.01 0.98 
18  10 1  83.20   266.98 0.71 
18  10 2  268.22  282.93 0.97 
18  10 3  39.15   166.35 0.94 
18  10 4  763.59  337.74 0.97 
18  10 5  98.04   351.98 0.99 
18  10 6  89.29   175.65 0.77 
18  10 7  53.07   265.63 0.99 
18  10 8  98.07   16.09  0.76 
18  10 9  33.90   269.05 0.85 
18  10 10 207.02  219.93 0.98 
18  10 11 52.83   222.36 0.99 
18  10 12 111.30  257.17 0.98 
18  10 13 112.52  308.97 0.96 
18  10 14 8.85    56.65  0.32 
18  10 15 129.19  64.95  0.83 
18  10 16 4.02    41.51  0.89 
18  12 0  208.44  262.37 0.89 
18  12 1  538.63  64.14  0.88 
18  12 2  59.20   61.58  0.96 
18  12 3  158.33  276.94 0.43 
18  12 4  154.61  194.96 0.96 
18  12 5  222.29  161.54 0.96 
18  12 6  311.06  351.29 0.93 
18  12 7  80.64   51.79  0.94 
18  12 8  230.08  315.67 0.89 
18  12 9  20.60   119.13 0.82 
18  12 10 117.05  200.72 0.95 
18  12 11 4.82    23.31  0.41 
18  12 12 9.32    329.77 0.44 
18  12 13 20.04   90.22  0.97 
18  12 14 64.89   330.58 0.80 
18  12 15 41.14   326.20 0.98 
18  14 0  148.39  276.67 1.00 
18  14 1  109.35  109.16 0.99 
18  14 2  121.88  144.49 0.54 
18  14 3  153.22  83.12  0.99 
18  14 4  22.60   120.54 0.84 
18  14 5  66.98   168.98 0.97 
18  14 6  59.66   278.56 0.65 
18  14 7  173.59  84.17  0.91 
18  14 8  151.28  168.28 0.72 
18  14 9  61.64   255.57 0.89 
18  14 10 11.34   117.86 0.98 
18  14 11 55.68   111.93 0.91 
18  14 12 28.03   127.68 0.94 
18  14 13 57.46   227.51 0.81 
18  14 14 21.15   296.90 0.70 
18  14 15 86.89   285.14 0.74 
18  16 0  304.56  160.13 0.87 
18  16 1  43.60   149.52 0.67 
18  16 2  163.65  337.86 0.98 
18  16 3  201.89  250.22 0.93 
18  16 4  36.95   116.77 0.99 
18  16 5  14.20   348.26 0.83 
18  16 6  87.15   128.61 0.23 
18  16 7  100.35  53.13  0.98 
18  16 8  7.83    77.90  0.97 
18  16 9  76.51   77.07  0.71 
18  16 10 8.56    135.89 0.89 
18  16 11 101.24  245.87 0.70 
18  16 12 34.55   16.72  0.92 
18  16 13 87.39   351.66 0.93 
18  16 14 69.27   200.75 0.94 
18  18 0  101.53  19.38  0.95 
18  18 1  63.83   217.62 0.96 
18  18 2  88.02   242.78 0.58 
18  18 3  109.74  63.95  0.81 
18  18 4  5.27    84.31  0.97 
18  18 5  56.63   15.45  0.99 
18  18 6  29.10   277.63 0.98 
18  18 7  11.86   246.87 0.55 
18  18 8  15.57   114.72 0.52 
18  18 9  85.72   359.58 0.70 
18  18 10 30.07   213.96 0.96 
18  18 11 83.78   156.65 0.79 
18  18 12 8.13    55.20  0.94 
18  18 13 55.26   98.06  0.73 
18  20 0  26.24   117.91 0.96 
18  20 1  14.32   168.41 0.94 
18  20 2  99.85   110.18 0.83 
18  20 3  256.00  271.48 0.68 
18  20 4  72.58   312.35 0.66 
18  20 5  68.51   312.09 0.95 
18  20 6  102.56  220.28 0.99 
18  20 7  92.14   39.52  0.97 
18  20 8  33.15   155.81 0.39 
18  20 9  70.34   20.02  0.89 
18  20 10 72.28   211.24 0.96 
18  20 11 50.50   248.36 0.77 
18  20 12 132.22  328.99 0.93 
18  22 0  5.61    96.93  0.99 
18  22 1  17.49   217.36 0.32 
18  22 2  51.15   188.12 0.76 
18  22 3  95.13   299.15 0.59 
18  22 4  25.49   354.94 0.92 
18  22 5  95.64   338.70 0.35 
18  22 6  68.89   121.02 0.92 
18  22 7  123.38  285.74 0.93 
18  22 8  95.10   77.32  0.93 
18  22 9  6.73    324.46 0.78 
18  22 10 71.87   79.33  0.72 
18  22 11 43.71   8.23   0.94 
18  24 0  27.09   36.33  0.96 
18  24 1  10.02   38.67  0.90 
18  24 2  137.01  250.44 0.96 
18  24 3  195.49  46.69  0.82 
18  24 4  10.35   248.42 0.15 
18  24 5  11.08   310.97 0.95 
18  24 6  37.88   122.58 0.46 
18  24 7  174.96  269.91 0.96 
18  24 8  97.98   71.03  0.97 
18  24 9  14.71   211.15 0.90 
18  26 0  52.44   342.57 0.95 
18  26 1  69.24   51.29  0.37 
18  26 2  99.84   150.27 0.96 
18  26 3  62.57   275.14 0.97 
18  26 4  32.14   254.34 0.89 
18  26 5  70.17   153.73 0.86 
18  26 6  70.61   3.87   0.63 
18  26 7  43.88   353.71 0.52 
18  28 0  42.05   285.45 0.86 
18  28 1  138.74  121.51 0.91 
18  28 2  62.79   152.08 0.94 
18  28 3  83.05   121.85 0.83 
18  28 4  76.01   96.14  0.94 
18  28 5  35.85   271.74 0.55 
19  1  0  246.94  201.25 0.95 
19  1  1  188.28  353.49 0.93 
19  1  2  299.16  34.40  0.93 
19  1  3  147.56  45.87  0.94 
19  1  4  286.84  207.52 0.91 
19  1  5  70.25   121.84 0.39 
19  1  6  96.01   147.96 0.96 
19  1  7  144.51  196.30 0.80 
19  1  8  41.30   122.30 0.45 
19  1  9  176.27  231.39 0.95 
19  1  10 63.66   314.88 0.84 
19  1  11 189.68  71.91  0.76 
19  1  12 223.29  143.98 0.93 
19  1  13 109.44  311.94 0.83 
19  1  14 27.87   110.33 0.78 
19  1  15 46.99   326.30 0.86 
19  1  16 34.91   174.04 0.77 
19  3  0  61.87   67.76  0.97 
19  3  1  294.71  297.06 0.99 
19  3  2  175.25  135.17 0.98 
19  3  3  109.46  281.97 0.96 
19  3  4  196.13  110.95 0.96 
19  3  5  188.29  333.64 0.94 
19  3  6  130.69  182.26 0.74 
19  3  7  2.64    281.08 0.98 
19  3  8  69.85   174.90 0.98 
19  3  9  142.94  210.80 0.38 
19  3  10 135.60  256.04 0.67 
19  3  11 366.98  208.04 0.80 
19  3  12 73.34   187.99 0.48 
19  3  13 235.24  89.51  0.92 
19  3  14 70.78   277.90 0.89 
19  3  15 16.04   35.46  0.89 
19  3  16 54.33   248.01 0.95 
19  5  0  80.43   111.56 0.97 
19  5  1  37.60   322.85 0.51 
19  5  2  232.97  312.39 0.80 
19  5  3  2.18    267.08 0.98 
19  5  4  175.36  327.59 0.96 
19  5  5  124.79  135.13 0.96 
19  5  6  285.75  252.73 0.97 
19  5  7  256.11  316.90 0.67 
19  5  8  220.98  5.01   0.97 
19  5  9  20.08   263.08 0.91 
19  5  10 365.58  312.98 0.86 
19  5  11 179.23  330.03 0.88 
19  5  12 154.51  346.49 0.98 
19  5  13 32.43   355.04 0.96 
19  5  14 19.81   124.22 0.75 
19  5  15 5.41    341.29 0.85 
19  5  16 18.37   210.25 0.85 
19  7  0  216.21  286.31 0.97 
19  7  1  298.84  34.87  0.99 
19  7  2  271.22  269.94 0.97 
19  7  3  180.79  284.12 0.93 
19  7  4  206.82  171.97 0.91 
19  7  5  174.23  199.36 0.97 
19  7  6  75.87   2.49   0.97 
19  7  7  22.60   262.25 0.92 
19  7  8  221.95  287.27 0.98 
19  7  9  46.86   45.45  0.53 
19  7  10 217.91  58.00  0.96 
19  7  11 240.25  233.10 0.81 
19  7  12 23.37   264.61 0.66 
19  7  13 115.20  358.97 0.71 
19  7  14 40.04   189.45 0.78 
19  7  15 78.95   11.06  0.73 
19  7  16 103.96  59.46  0.75 
19  9  0  81.60   263.52 0.98 
19  9  1  97.53   74.81  0.99 
19  9  2  185.96  105.83 0.98 
19  9  3  574.94  130.37 0.96 
19  9  4  223.77  169.58 0.97 
19  9  5  90.44   354.93 0.91 
19  9  6  158.49  8.17   0.99 
19  9  7  7.90    6.51   0.96 
19  9  8  268.24  189.44 0.96 
19  9  9  60.04   9.15   0.50 
19  9  10 21.50   282.55 0.98 
19  9  11 95.49   88.96  0.98 
19  9  12 69.00   136.09 0.89 
19  9  13 202.73  239.80 0.91 
19  9  14 32.57   0.20   0.77 
19  9  15 270.76  4.67   0.88 
19  11 0  78.86   265.36 0.92 
19  11 1  129.03  197.10 0.97 
19  11 2  80.74   84.72  0.99 
19  11 3  55.84   43.82  0.96 
19  11 4  84.59   48.20  0.93 
19  11 5  6.74    126.05 0.81 
19  11 6  69.07   59.15  0.22 
19  11 7  201.18  170.89 0.92 
19  11 8  110.93  59.29  0.98 
19  11 9  1.17    218.04 0.75 
19  11 10 156.06  284.46 0.99 
19  11 11 73.78   229.74 0.98 
19  11 12 67.67   349.14 0.97 
19  11 13 115.28  312.94 0.73 
19  11 14 145.94  82.41  0.90 
19  11 15 16.65   94.07  0.83 
19  13 0  80.00   204.30 0.98 
19  13 1  145.15  249.18 0.98 
19  13 2  37.48   51.43  0.59 
19  13 3  53.69   77.88  0.98 
19  13 4  152.82  40.07  0.97 
19  13 5  68.43   11.16  0.96 
19  13 6  89.84   317.59 0.97 
19  13 7  234.91  86.70  0.75 
19  13 8  105.16  90.89  0.47 
19  13 9  6.44    356.94 0.94 
19  13 10 45.33   341.32 0.92 
19  13 11 45.25   51.15  0.93 
19  13 12 94.74   177.04 0.90 
19  13 13 50.95   78.82  0.86 
19  13 14 60.44   321.88 0.83 
19  15 0  67.87   85.76  0.90 
19  15 1  40.08   227.65 0.98 
19  15 2  74.21   182.30 0.76 
19  15 3  9.72    265.71 0.96 
19  15 4  256.48  357.61 0.99 
19  15 5  275.96  1.73   0.99 
19  15 6  78.63   59.38  0.98 
19  15 7  145.31  55.31  0.91 
19  15 8  64.81   261.64 0.98 
19  15 9  115.93  251.96 0.97 
19  15 10 122.54  276.99 0.98 
19  15 11 99.05   296.35 0.95 
19  15 12 245.99  302.21 0.93 
19  15 13 10.99   91.05  0.86 
19  15 14 13.19   330.43 0.82 
19  17 0  110.32  68.45  0.96 
19  17 1  236.96  34.78  0.97 
19  17 2  40.02   305.63 0.97 
19  17 3  23.69   171.01 0.90 
19  17 4  52.11   139.90 0.15 
19  17 5  50.53   54.24  0.82 
19  17 6  21.39   343.03 0.96 
19  17 7  108.78  154.29 0.97 
19  17 8  116.42  207.87 0.77 
19  17 9  34.18   55.98  0.98 
19  17 10 35.90   280.84 0.99 
19  17 11 88.60   358.82 0.83 
19  17 12 148.04  83.36  0.88 
19  17 13 78.03   347.51 0.68 
19  19 0  172.73  320.01 0.99 
19  19 1  164.63  65.59  0.95 
19  19 2  145.65  69.31  0.89 
19  19 3  104.43  241.40 0.25 
19  19 4  127.79  208.61 0.90 
19  19 5  34.85   67.11  0.86 
19  19 6  101.86  275.86 0.72 
19  19 7  11.48   285.22 0.87 
19  19 8  12.81   120.72 0.97 
19  19 9  127.28  136.28 0.98 
19  19 10 152.69  17.05  0.84 
19  19 11 2.20    0.99   0.97 
19  19 12 6.94    98.12  0.17 
19  21 0  11.32   8.62   0.99 
19  21 1  103.50  166.30 1.00 
19  21 2  3.35    281.46 0.96 
19  21 3  149.91  267.98 0.98 
19  21 4  144.37  12.99  0.93 
19  21 5  70.85   302.60 0.73 
19  21 6  42.46   93.67  0.95 
19  21 7  121.31  345.37 0.89 
19  21 8  113.12  289.60 0.76 
19  21 9  77.34   230.16 0.60 
19  21 10 19.81   203.93 0.95 
19  21 11 30.00   291.74 0.41 
19  23 0  10.22   83.51  0.81 
19  23 1  36.40   37.77  0.91 
19  23 2  28.28   122.38 0.95 
19  23 3  25.22   337.18 0.92 
19  23 4  135.10  291.71 0.96 
19  23 5  20.12   142.88 0.80 
19  23 6  41.44   219.34 0.87 
19  23 7  20.82   255.08 0.98 
19  23 8  83.10   43.58  0.66 
19  23 9  79.57   69.95  0.61 
19  23 10 7.46    262.83 0.98 
19  25 0  111.73  112.82 0.86 
19  25 1  47.01   116.15 0.98 
19  25 2  166.49  215.58 0.87 
19  25 3  71.76   281.03 0.77 
19  25 4  81.85   176.90 0.98 
19  25 5  13.79   320.47 0.99 
19  25 6  239.82  20.17  0.87 
19  25 7  23.13   57.67  0.72 
19  25 8  152.02  290.30 0.97 
19  27 0  15.69   247.72 0.97 
19  27 1  88.52   317.85 0.92 
19  27 2  11.53   142.98 0.42 
19  27 3  67.57   112.29 0.28 
19  27 4  72.82   49.99  0.91 
19  27 5  120.68  250.41 0.53 
19  29 0  7.02    178.22 0.75 
19  29 1  29.57   172.12 0.86 
20  0  0  0.00    0.00   0.00 
20  0  1  236.89  180.00 1.00 
20  0  2  105.54  180.00 1.00 
20  0  3  270.83  180.00 0.87 
20  0  4  99.99   0.00   0.41 
20  0  5  213.98  180.00 1.00 
20  0  6  352.50  0.00   1.00 
20  0  7  33.79   180.00 1.00 
20  0  8  40.20   180.00 0.48 
20  0  9  181.49  0.00   1.00 
20  0  10 80.52   0.00   0.33 
20  0  11 76.23   0.00   1.00 
20  0  12 76.87   0.00   1.00 
20  0  13 11.83   0.00   0.71 
20  0  14 27.70   180.00 1.00 
20  0  15 9.62    360.00 0.12 
20  0  16 19.90   180.00 0.32 
20  2  0  279.73  104.85 0.94 
20  2  1  340.03  198.38 0.76 
20  2  2  206.09  166.62 0.90 
20  2  3  366.32  173.91 0.94 
20  2  4  133.75  11.78  0.99 
20  2  5  120.80  37.79  0.92 
20  2  6  81.56   78.61  0.98 
20  2  7  189.46  47.38  0.98 
20  2  8  99.34   222.98 0.93 
20  2  9  21.25   92.41  0.36 
20  2  10 166.45  105.22 0.87 
20  2  11 49.92   299.65 0.92 
20  2  12 33.81   276.89 0.57 
20  2  13 266.78  63.51  0.92 
20  2  14 39.67   217.96 0.81 
20  2  15 2.91    130.94 0.73 
20  2  16 37.11   241.98 0.87 
20  4  0  397.52  211.22 0.98 
20  4  1  100.38  26.82  0.98 
20  4  2  365.90  147.46 0.99 
20  4  3  38.27   161.69 0.99 
20  4  4  53.87   106.48 0.98 
20  4  5  91.11   29.32  0.97 
20  4  6  128.61  133.06 0.86 
20  4  7  121.11  68.99  0.99 
20  4  8  21.69   358.58 0.72 
20  4  9  104.38  155.46 0.95 
20  4  10 34.21   319.78 0.77 
20  4  11 18.05   29.52  0.73 
20  4  12 89.34   185.05 0.97 
20  4  13 10.41   260.32 0.76 
20  4  14 44.96   94.28  0.66 
20  4  15 24.53   189.58 0.94 
20  4  16 58.20   92.02  0.85 
20  6  0  58.36   213.12 0.85 
20  6  1  44.62   331.82 0.96 
20  6  2  263.01  168.61 0.97 
20  6  3  158.37  305.97 0.99 
20  6  4  473.08  105.83 0.95 
20  6  5  196.77  43.55  0.98 
20  6  6  140.37  164.93 0.53 
20  6  7  283.43  59.27  0.97 
20  6  8  3.08    243.89 0.86 
20  6  9  115.16  340.23 0.98 
20  6  10 26.59   242.72 0.98 
20  6  11 187.61  110.49 0.91 
20  6  12 47.85   109.10 0.56 
20  6  13 31.50   70.09  0.67 
20  6  14 44.24   69.54  0.68 
20  6  15 33.89   269.96 0.45 
20  8  0  83.63   282.47 0.98 
20  8  1  81.37   356.71 0.99 
20  8  2  197.36  343.18 0.96 
20  8  3  120.86  174.81 0.89 
20  8  4  41.74   177.16 0.99 
20  8  5  250.41  258.93 0.90 
20  8  6  42.14   116.10 0.96 
20  8  7  78.43   346.78 0.28 
20  8  8  163.70  341.68 0.57 
20  8  9  122.71  327.75 0.83 
20  8  10 28.85   336.92 0.93 
20  8  11 110.15  43.59  0.84 
20  8  12 101.64  200.02 0.84 
20  8  13 93.83   191.12 0.88 
20  8  14 111.54  318.01 0.93 
20  8  15 97.20   312.35 0.87 
20  10 0  156.66  26.95  0.78 
20  10 1  449.31  257.89 0.97 
20  10 2  19.88   7.19   0.79 
20  10 3  18.79   304.97 0.99 
20  10 4  332.64  19.09  0.89 
20  10 5  46.86   84.79  0.75 
20  10 6  174.61  336.07 0.87 
20  10 7  196.07  122.68 0.93 
20  10 8  66.46   28.09  0.60 
20  10 9  44.09   173.26 0.95 
20  10 10 196.07  218.53 0.90 
20  10 11 69.80   212.22 0.89 
20  10 12 7.10    300.38 0.17 
20  10 13 4.02    34.96  0.67 
20  10 14 7.18    166.45 0.49 
20  10 15 8.98    232.83 0.37 
20  12 0  105.99  54.75  0.92 
20  12 1  149.21  229.39 0.99 
20  12 2  109.22  332.55 0.97 
20  12 3  48.26   309.41 0.58 
20  12 4  50.37   63.83  0.95 
20  12 5  82.84   348.90 0.78 
20  12 6  43.88   309.69 0.90 
20  12 7  90.36   154.45 0.96 
20  12 8  210.50  104.73 0.70 
20  12 9  179.02  228.06 0.87 
20  12 10 10.66   182.06 0.99 
20  12 11 76.52   189.10 0.79 
20  12 12 98.92   289.63 0.90 
20  12 13 39.56   178.53 0.80 
20  12 14 80.63   183.18 0.85 
20  14 0  140.88  338.30 0.62 
20  14 1  66.62   121.35 0.94 
20  14 2  50.45   265.18 0.95 
20  14 3  20.20   20.65  0.96 
20  14 4  28.26   279.66 0.93 
20  14 5  15.87   42.96  0.93 
20  14 6  100.54  139.35 0.96 
20  14 7  178.29  314.30 0.60 
20  14 8  19.84   219.12 0.95 
20  14 9  46.21   149.57 0.89 
20  14 10 131.18  6.30   0.82 
20  14 11 4.35    37.99  0.28 
20  14 12 4.22    51.00  0.23 
20  14 13 94.34   110.24 0.73 
20  14 14 6.59    240.47 0.83 
20  16 0  312.19  204.02 0.97 
20  16 1  141.23  269.59 0.89 
20  16 2  2.28    39.47  0.93 
20  16 3  299.77  349.46 0.86 
20  16 4  171.50  119.84 0.99 
20  16 5  225.90  139.18 0.99 
20  16 6  16.45   176.47 0.70 
20  16 7  72.54   225.49 0.99 
20  16 8  105.17  2.87   0.99 
20  16 9  11.64   41.70  0.59 
20  16 10 73.88   208.64 0.87 
20  16 11 103.20  19.33  0.98 
20  16 12 21.41   245.05 0.75 
20  16 13 55.66   294.62 0.95 
20  18 0  210.72  286.87 0.99 
20  18 1  193.69  164.15 0.98 
20  18 2  182.70  90.68  0.46 
20  18 3  23.80   301.65 0.99 
20  18 4  62.84   295.65 0.98 
20  18 5  6.25    49.15  0.94 
20  18 6  144.15  180.89 0.97 
20  18 7  69.01   264.77 0.98 
20  18 8  55.85   189.14 0.96 
20  18 9  19.91   307.67 0.79 
20  18 10 39.50   346.01 0.92 
20  18 11 9.41    86.22  0.96 
20  18 12 58.19   352.77 0.76 
20  20 0  35.92   103.36 0.95 
20  20 1  66.22   333.04 0.41 
20  20 2  3.72    210.38 0.68 
20  20 3  3.96    216.82 0.86 
20  20 4  108.98  248.03 0.90 
20  20 5  40.21   7.90   0.89 
20  20 6  84.60   345.37 0.93 
20  20 7  5.41    81.60  0.97 
20  20 8  35.62   294.82 0.96 
20  20 9  119.69  243.49 0.74 
20  20 10 3.39    101.40 0.39 
20  20 11 53.24   325.48 0.80 
20  22 0  145.14  291.48 0.90 
20  22 1  20.87   144.39 0.92 
20  22 2  91.26   92.19  0.98 
20  22 3  89.01   67.68  0.34 
20  22 4  135.17  81.93  0.98 
20  22 5  23.73   28.47  0.97 
20  22 6  27.51   175.10 0.98 
20  22 7  22.59   243.82 0.33 
20  22 8  22.00   28.44  0.85 
20  22 9  23.37   155.94 0.84 
20  22 10 4.36    113.16 0.30 
20  24 0  44.00   56.35  0.98 
20  24 1  41.58   204.15 0.87 
20  24 2  51.62   225.30 0.92 
20  24 3  133.24  218.98 0.43 
20  24 4  27.12   64.20  0.94 
20  24 5  41.68   91.29  0.97 
20  24 6  21.00   143.91 0.14 
20  24 7  43.88   32.66  0.82 
20  24 8  184.55  55.47  0.91 
20  26 0  14.20   226.93 0.98 
20  26 1  84.63   211.42 0.47 
20  26 2  2.11    201.15 0.74 
20  26 3  55.06   204.88 0.25 
20  26 4  56.58   286.24 0.29 
20  26 5  17.61   299.39 0.11 
20  26 6  74.40   87.23  0.91 
20  28 0  70.38   316.06 0.47 
20  28 1  128.27  311.11 0.59 
20  28 2  39.27   37.97  0.91 
21  1  0  149.02  250.06 0.81 
21  1  1  337.73  243.94 0.97 
21  1  2  599.97  165.19 0.99 
21  1  3  11.36   285.34 0.97 
21  1  4  201.64  326.79 0.92 
21  1  5  205.23  328.58 0.97 
21  1  6  0.96    268.56 0.93 
21  1  7  126.48  308.09 0.87 
21  1  8  155.62  133.65 0.91 
21  1  9  305.16  68.08  0.87 
21  1  10 61.22   164.37 0.86 
21  1  11 23.99   16.90  0.96 
21  1  12 60.36   322.00 0.97 
21  1  13 74.99   154.83 0.94 
21  1  14 52.84   114.55 0.85 
21  1  15 111.36  205.75 0.97 
21  3  0  5.78    98.40  0.99 
21  3  1  178.53  359.86 0.98 
21  3  2  70.51   41.44  0.97 
21  3  3  46.07   189.74 0.98 
21  3  4  359.17  214.04 0.91 
21  3  5  293.46  182.92 0.97 
21  3  6  381.74  290.20 0.98 
21  3  7  282.67  341.70 0.99 
21  3  8  85.13   17.10  0.54 
21  3  9  149.53  296.08 0.69 
21  3  10 16.37   264.76 0.99 
21  3  11 210.91  53.44  0.99 
21  3  12 41.89   356.77 0.58 
21  3  13 26.17   283.20 0.92 
21  3  14 21.70   346.90 0.60 
21  3  15 94.95   332.59 0.88 
21  5  0  228.61  230.24 0.98 
21  5  1  19.20   159.08 0.97 
21  5  2  95.37   209.46 0.92 
21  5  3  348.99  358.38 0.98 
21  5  4  217.05  354.10 0.99 
21  5  5  157.48  305.03 0.93 
21  5  6  51.83   260.12 0.99 
21  5  7  34.45   149.36 0.97 
21  5  8  16.87   56.77  0.96 
21  5  9  26.30   129.75 0.96 
21  5  10 230.38  28.06  0.98 
21  5  11 46.56   78.42  0.97 
21  5  12 153.55  99.07  0.80 
21  5  13 103.77  129.24 0.79 
21  5  14 111.48  99.35  0.90 
21  5  15 18.71   123.85 0.63 
21  7  0  79.06   213.87 0.96 
21  7  1  291.84  308.65 0.94 
21  7  2  37.84   50.04  0.93 
21  7  3  245.25  53.05  1.00 
21  7  4  182.97  207.30 0.96 
21  7  5  3.42    285.25 0.94 
21  7  6  108.78  17.80  0.98 
21  7  7  284.29  210.82 0.68 
21  7  8  77.11   154.70 0.93 
21  7  9  110.01  1.00   0.88 
21  7  10 257.80  236.71 0.92 
21  7  11 9.85    276.16 0.93 
21  7  12 22.64   161.92 0.46 
21  7  13 65.50   212.81 0.75 
21  7  14 31.31   340.27 0.69 
21  7  15 44.30   87.47  0.93 
21  9  0  47.37   185.87 0.98 
21  9  1  70.44   134.39 0.98 
21  9  2  121.37  90.35  0.99 
21  9  3  163.77  338.44 0.95 
21  9  4  117.84  82.12  0.96 
21  9  5  213.59  349.73 0.93 
21  9  6  176.85  91.24  0.57 
21  9  7  165.34  275.78 0.65 
21  9  8  95.81   72.29  0.98 
21  9  9  294.53  172.42 0.96 
21  9  10 201.47  67.35  0.88 
21  9  11 89.09   260.76 0.89 
21  9  12 30.34   104.86 0.62 
21  9  13 127.80  63.69  0.87 
21  9  14 69.62   353.98 0.81 
21  9  15 23.54   354.01 0.80 
21  11 0  5.66    181.22 0.65 
21  11 1  383.81  301.27 0.88 
21  11 2  333.68  43.75  0.98 
21  11 3  133.79  316.88 0.97 
21  11 4  203.56  19.75  0.97 
21  11 5  619.20  87.31  0.86 
21  11 6  266.83  306.52 0.71 
21  11 7  16.88   137.99 0.80 
21  11 8  40.46   228.06 0.92 
21  11 9  136.51  307.01 0.85 
21  11 10 46.59   27.28  0.47 
21  11 11 95.38   154.11 0.97 
21  11 12 157.40  150.13 0.85 
21  11 13 130.01  161.89 0.85 
21  11 14 17.79   197.01 0.96 
21  13 0  116.02  163.27 0.89 
21  13 1  85.94   328.61 0.97 
21  13 2  46.69   297.20 0.72 
21  13 3  60.63   257.16 0.93 
21  13 4  142.86  151.69 0.88 
21  13 5  292.36  336.87 0.94 
21  13 6  85.22   187.59 0.29 
21  13 7  92.33   179.25 0.63 
21  13 8  135.98  201.48 0.96 
21  13 9  19.41   175.93 0.27 
21  13 10 6.74    142.37 0.22 
21  13 11 64.34   8.33   0.47 
21  13 12 7.07    198.83 0.82 
21  13 13 0.14    124.48 0.54 
21  13 14 0.00    0.00   0.00 
21  15 0  331.88  255.35 0.89 
21  15 1  32.50   329.24 0.92 
21  15 2  68.37   341.52 0.92 
21  15 3  101.04  32.40  0.98 
21  15 4  66.59   215.49 0.97 
21  15 5  110.59  319.40 0.94 
21  15 6  80.99   127.83 0.63 
21  15 7  127.24  109.12 0.58 
21  15 8  207.17  30.21  0.97 
21  15 9  137.63  305.81 0.88 
21  15 10 26.91   116.34 0.96 
21  15 11 43.45   19.10  0.63 
21  15 12 35.33   6.91   0.97 
21  15 13 59.96   20.70  0.96 
21  17 0  405.45  128.67 0.95 
21  17 1  5.07    32.32  0.98 
21  17 2  154.26  108.72 0.95 
21  17 3  198.55  241.40 0.91 
21  17 4  175.80  0.99   0.93 
21  17 5  417.69  337.76 0.97 
21  17 6  96.74   290.13 0.97 
21  17 7  116.92  267.55 0.97 
21  17 8  32.91   0.26   0.59 
21  17 9  15.44   300.86 0.93 
21  17 10 197.52  160.03 0.79 
21  17 11 23.04   100.67 0.72 
21  17 12 15.41   120.02 0.72 
21  19 0  122.64  29.11  0.92 
21  19 1  244.50  339.15 0.98 
21  19 2  203.77  50.49  0.75 
21  19 3  105.67  74.78  0.70 
21  19 4  154.72  77.71  0.97 
21  19 5  98.85   199.96 0.96 
21  19 6  43.49   298.46 0.95 
21  19 7  66.78   294.11 0.92 
21  19 8  22.91   126.33 0.96 
21  19 9  0.47    327.84 0.01 
21  19 10 33.81   288.41 0.89 
21  19 11 1.38    342.77 0.96 
21  21 0  60.65   173.73 0.96 
21  21 1  148.57  14.43  0.97 
21  21 2  41.59   2.55   0.97 
21  21 3  12.83   9.64   0.93 
21  21 4  83.05   149.97 0.95 
21  21 5  49.42   140.36 0.98 
21  21 6  38.06   260.56 0.72 
21  21 7  39.07   339.88 0.75 
21  21 8  8.09    104.37 0.91 
21  21 9  77.87   154.50 0.59 
21  21 10 78.01   132.15 0.93 
21  23 0  278.39  86.30  0.98 
21  23 1  127.34  173.63 0.97 
21  23 2  166.44  22.34  0.94 
21  23 3  118.47  14.39  0.68 
21  23 4  58.00   122.46 0.88 
21  23 5  50.18   110.06 0.37 
21  23 6  72.69   340.30 0.96 
21  23 7  56.27   178.95 0.40 
21  23 8  55.69   73.42  0.86 
21  25 0  146.20  282.39 0.78 
21  25 1  88.35   10.59  0.68 
21  25 2  14.86   255.15 0.96 
21  25 3  85.36   280.60 0.97 
21  25 4  25.76   143.15 0.14 
21  25 5  168.99  246.20 0.74 
21  25 6  84.28   289.24 0.95 
21  27 0  106.07  162.30 0.93 
21  27 1  4.67    84.81  0.96 
21  27 2  73.68   51.90  0.98 
21  27 3  73.12   108.29 0.73 
22  0  0  8.02    360.00 0.04 
22  0  1  437.10  180.00 1.00 
22  0  2  216.39  0.00   0.99 
22  0  3  384.06  180.00 1.00 
22  0  4  8.43    180.00 0.10 
22  0  5  68.08   0.00   0.19 
22  0  6  59.46   180.00 1.00 
22  0  7  0.00    0.00   0.00 
22  0  8  61.95   180.00 1.00 
22  0  9  299.59  180.00 0.95 
22  0  10 118.44  0.00   1.00 
22  0  11 7.18    180.00 0.06 
22  0  12 4.07    180.00 0.12 
22  0  13 13.62   180.00 0.13 
22  0  14 214.41  0.00   1.00 
22  0  15 221.24  180.00 1.00 
22  2  0  248.58  12.29  0.99 
22  2  1  99.96   67.39  0.98 
22  2  2  324.87  267.58 0.94 
22  2  3  165.02  30.35  0.81 
22  2  4  194.33  117.18 0.97 
22  2  5  142.44  96.59  0.93 
22  2  6  279.40  290.39 0.96 
22  2  7  8.06    79.28  0.40 
22  2  8  146.76  139.07 0.98 
22  2  9  124.18  235.57 0.58 
22  2  10 37.59   1.98   0.98 
22  2  11 45.58   354.73 0.98 
22  2  12 105.17  135.37 0.83 
22  2  13 26.32   134.15 0.72 
22  2  14 31.86   113.52 0.85 
22  2  15 41.66   63.74  0.51 
22  4  0  425.28  18.69  0.47 
22  4  1  124.09  211.18 0.96 
22  4  2  1.73    340.11 0.31 
22  4  3  335.21  220.25 0.97 
22  4  4  49.91   258.25 0.20 
22  4  5  143.07  261.17 0.94 
22  4  6  308.91  79.30  0.97 
22  4  7  176.96  231.67 0.96 
22  4  8  105.29  340.74 0.95 
22  4  9  199.47  352.85 0.83 
22  4  10 24.38   274.92 0.76 
22  4  11 10.74   49.69  0.98 
22  4  12 61.90   46.49  0.99 
22  4  13 68.43   268.45 0.85 
22  4  14 3.15    13.38  0.58 
22  4  15 95.23   338.30 0.77 
22  6  0  73.13   56.32  0.98 
22  6  1  124.43  269.50 0.88 
22  6  2  283.80  191.56 0.98 
22  6  3  109.65  282.73 0.71 
22  6  4  187.56  225.47 0.98 
22  6  5  130.56  206.18 0.92 
22  6  6  105.86  5.76   0.97 
22  6  7  68.16   57.89  0.98 
22  6  8  87.09   181.18 0.52 
22  6  9  36.75   10.47  0.39 
22  6  10 15.78   118.89 0.97 
22  6  11 77.53   293.00 0.99 
22  6  12 101.29  72.74  0.88 
22  6  13 1.17    262.45 0.73 
22  6  14 16.62   137.52 0.58 
22  6  15 15.76   102.14 0.60 
22  8  0  199.41  178.94 0.99 
22  8  1  61.21   188.28 0.99 
22  8  2  195.40  18.59  0.99 
22  8  3  265.86  332.90 0.97 
22  8  4  26.20   101.56 0.11 
22  8  5  28.85   332.00 0.88 
22  8  6  224.64  273.94 0.85 
22  8  7  35.18   32.69  0.98 
22  8  8  239.24  76.45  0.94 
22  8  9  136.66  90.24  0.95 
22  8  10 68.45   155.40 0.97 
22  8  11 136.96  197.51 0.90 
22  8  12 119.83  22.15  0.85 
22  8  13 83.06   285.86 0.91 
22  8  14 7.72    150.50 0.81 
22  10 0  57.40   278.61 0.13 
22  10 1  127.83  218.11 0.92 
22  10 2  120.72  324.26 0.87 
22  10 3  34.08   243.60 0.08 
22  10 4  13.43   108.82 0.86 
22  10 5  130.66  6.43   0.97 
22  10 6  82.25   96.86  0.36 
22  10 7  68.71   50.99  0.89 
22  10 8  71.97   216.18 0.96 
22  10 9  216.98  259.59 0.92 
22  10 10 57.96   164.25 0.84 
22  10 11 125.29  34.65  0.91 
22  10 12 42.67   29.01  0.68 
22  10 13 31.60   151.84 0.87 
22  10 14 21.43   352.06 0.47 
22  12 0  136.79  15.09  0.98 
22  12 1  14.62   308.54 0.41 
22  12 2  200.76  37.48  0.87 
22  12 3  41.09   51.27  0.76 
22  12 4  68.69   169.69 0.76 
22  12 5  3.33    92.89  0.94 
22  12 6  176.68  152.78 0.97 
22  12 7  160.60  92.83  0.95 
22  12 8  40.55   174.58 0.90 
22  12 9  52.42   279.77 0.97 
22  12 10 29.00   162.34 0.93 
22  12 11 17.00   127.93 0.61 
22  12 12 164.37  65.69  0.82 
22  12 13 79.42   160.78 0.76 
22  14 0  98.54   296.12 0.82 
22  14 1  116.87  330.56 0.93 
22  14 2  10.44   96.33  0.88 
22  14 3  17.46   189.11 0.99 
22  14 4  67.36   329.54 0.87 
22  14 5  218.15  306.60 0.95 
22  14 6  143.31  234.24 0.91 
22  14 7  28.11   329.17 0.30 
22  14 8  119.14  208.05 0.85 
22  14 9  178.43  194.96 0.87 
22  14 10 81.87   243.83 0.98 
22  14 11 67.28   69.30  0.89 
22  14 12 117.15  99.65  0.91 
22  14 13 5.97    318.20 0.68 
22  16 0  182.23  141.98 0.60 
22  16 1  119.90  311.76 0.85 
22  16 2  145.09  211.88 0.98 
22  16 3  2.28    158.41 0.97 
22  16 4  146.70  250.18 0.90 
22  16 5  19.71   335.93 0.99 
22  16 6  57.98   123.68 0.89 
22  16 7  315.49  295.84 0.99 
22  16 8  175.70  234.79 0.98 
22  16 9  207.75  236.75 0.95 
22  16 10 33.14   33.37  0.97 
22  16 11 10.81   17.81  0.97 
22  16 12 81.18   70.01  0.97 
22  18 0  100.16  256.54 0.98 
22  18 1  54.71   72.74  0.94 
22  18 2  142.50  205.74 0.98 
22  18 3  0.53    106.82 0.97 
22  18 4  105.51  125.95 0.98 
22  18 5  42.11   154.09 0.98 
22  18 6  83.99   256.25 0.91 
22  18 7  24.17   221.77 0.90 
22  18 8  33.65   136.86 0.40 
22  18 9  34.60   171.00 0.91 
22  18 10 117.43  266.95 0.96 
22  18 11 27.05   298.51 0.29 
22  20 0  66.79   137.63 0.95 
22  20 1  16.80   22.25  0.98 
22  20 2  70.78   278.92 0.99 
22  20 3  61.20   94.59  0.97 
22  20 4  66.98   167.97 0.85 
22  20 5  22.08   210.84 0.92 
22  20 6  63.01   23.15  0.96 
22  20 7  40.28   38.35  0.98 
22  20 8  65.33   7.79   0.87 
22  20 9  230.32  215.62 0.81 
22  20 10 39.11   60.30  0.97 
22  22 0  15.93   296.24 0.92 
22  22 1  130.30  237.36 0.96 
22  22 2  116.81  348.67 0.91 
22  22 3  33.95   229.68 0.92 
22  22 4  9.47    186.60 0.41 
22  22 5  132.56  145.77 0.86 
22  22 6  84.06   62.41  0.95 
22  22 7  66.34   175.40 0.95 
22  22 8  52.75   1.72   0.98 
22  24 0  41.85   312.07 0.97 
22  24 1  13.56   176.83 0.86 
22  24 2  46.44   99.59  0.87 
22  24 3  106.55  145.12 0.96 
22  24 4  93.04   242.87 0.80 
22  24 5  12.22   322.43 0.08 
22  24 6  16.00   139.16 0.14 
22  26 0  14.82   236.51 0.53 
22  26 1  6.33    66.32  0.81 
22  26 2  31.19   136.86 0.60 
22  26 3  69.89   27.57  0.97 
22  26 4  35.34   125.59 0.96 
23  1  0  117.61  45.68  0.98 
23  1  1  108.46  319.23 0.94 
23  1  2  185.16  148.86 0.94 
23  1  3  162.65  65.13  0.98 
23  1  4  22.96   30.53  0.98 
23  1  5  101.84  129.56 0.96 
23  1  6  3.78    289.39 0.50 
23  1  7  3.27    259.41 0.91 
23  1  8  150.95  256.40 0.99 
23  1  9  51.60   116.14 0.34 
23  1  10 14.77   334.00 0.98 
23  1  11 108.83  5.80   0.98 
23  1  12 49.88   191.94 0.79 
23  1  13 57.14   46.48  0.65 
23  1  14 71.68   45.96  0.69 
23  3  0  141.12  321.54 0.98 
23  3  1  100.70  283.13 0.97 
23  3  2  214.33  301.95 0.76 
23  3  3  74.67   91.45  0.98 
23  3  4  167.08  194.91 0.95 
23  3  5  464.58  60.49  0.99 
23  3  6  243.11  220.86 0.98 
23  3  7  23.20   313.12 0.79 
23  3  8  75.93   69.41  0.84 
23  3  9  74.27   89.92  0.97 
23  3  10 251.78  132.64 0.81 
23  3  11 74.16   185.73 0.97 
23  3  12 128.55  335.23 0.98 
23  3  13 70.28   228.44 0.81 
23  3  14 77.25   153.56 0.84 
23  5  0  92.58   266.05 0.98 
23  5  1  98.45   335.70 0.99 
23  5  2  322.53  126.88 0.99 
23  5  3  184.76  141.71 0.97 
23  5  4  72.55   108.70 0.31 
23  5  5  57.19   289.18 0.95 
23  5  6  206.94  167.20 0.93 
23  5  7  334.32  335.35 0.92 
23  5  8  70.36   145.95 0.94 
23  5  9  23.03   1.62   0.97 
23  5  10 106.38  97.06  0.76 
23  5  11 120.35  68.94  0.97 
23  5  12 34.50   32.55  0.65 
23  5  13 26.48   297.95 0.71 
23  5  14 118.70  251.18 0.82 
23  7  0  201.65  102.89 0.99 
23  7  1  44.13   118.61 0.99 
23  7  2  205.10  65.34  0.92 
23  7  3  377.64  347.87 0.99 
23  7  4  50.10   140.36 0.78 
23  7  5  145.12  218.00 0.93 
23  7  6  226.83  268.21 0.92 
23  7  7  54.64   226.72 0.74 
23  7  8  114.75  55.64  0.95 
23  7  9  17.18   141.59 0.23 
23  7  10 174.83  245.67 0.90 
23  7  11 10.19   46.18  0.69 
23  7  12 121.50  194.37 0.90 
23  7  13 89.36   257.43 0.94 
23  7  14 148.25  338.68 0.93 
23  9  0  54.33   254.96 0.82 
23  9  1  2.94    88.93  0.85 
23  9  2  142.56  305.33 0.91 
23  9  3  110.33  156.22 0.74 
23  9  4  257.13  332.02 0.83 
23  9  5  41.17   13.54  0.86 
23  9  6  138.72  62.78  0.91 
23  9  7  119.98  166.64 0.89 
23  9  8  249.52  91.63  0.87 
23  9  9  137.28  98.30  0.98 
23  9  10 127.53  75.90  0.94 
23  9  11 47.12   288.68 0.96 
23  9  12 181.98  27.82  0.93 
23  9  13 45.50   23.22  0.93 
23  9  14 11.54   284.05 0.74 
23  11 0  5.48    260.38 0.96 
23  11 1  204.52  128.22 0.96 
23  11 2  94.42   298.82 0.91 
23  11 3  149.07  357.07 0.95 
23  11 4  120.34  191.74 0.98 
23  11 5  60.70   219.39 0.96 
23  11 6  229.80  151.62 0.91 
23  11 7  176.54  85.59  0.97 
23  11 8  25.40   20.08  0.87 
23  11 9  50.83   216.81 0.96 
23  11 10 216.02  97.12  0.83 
23  11 11 131.91  323.62 0.92 
23  11 12 67.56   298.02 0.78 
23  11 13 53.65   189.70 0.52 
23  13 0  172.54  199.58 0.94 
23  13 1  94.76   243.24 0.89 
23  13 2  192.05  291.80 0.95 
23  13 3  74.60   167.21 0.88 
23  13 4  13.59   61.88  0.78 
23  13 5  223.74  19.13  0.95 
23  13 6  8.96    75.73  0.98 
23  13 7  42.08   115.13 0.49 
23  13 8  0.00    0.00   0.00 
23  13 9  194.04  86.30  0.90 
23  13 10 56.49   316.02 0.74 
23  13 11 315.56  78.37  0.97 
23  13 12 33.95   128.60 0.87 
23  15 0  27.12   106.52 0.99 
23  15 1  9.90    88.14  0.88 
23  15 2  48.16   216.65 0.72 
23  15 3  108.50  263.50 0.97 
23  15 4  31.47   165.70 0.95 
23  15 5  180.28  83.83  0.90 
23  15 6  60.49   295.64 0.99 
23  15 7  42.07   193.45 0.98 
23  15 8  70.54   6.38   0.74 
23  15 9  98.47   22.13  0.97 
23  15 10 194.62  270.47 0.91 
23  15 11 4.47    185.08 0.30 
23  15 12 2.46    196.69 0.13 
23  17 0  58.13   2.69   0.99 
23  17 1  115.12  195.62 0.96 
23  17 2  39.75   187.04 0.96 
23  17 3  43.73   96.68  0.98 
23  17 4  12.67   161.24 0.12 
23  17 5  186.31  113.89 0.96 
23  17 6  160.84  72.73  0.68 
23  17 7  176.81  147.65 0.98 
23  17 8  157.60  182.44 0.82 
23  17 9  2.05    96.68  0.95 
23  17 10 21.29   205.33 0.96 
23  17 11 98.58   181.63 0.68 
23  19 0  158.97  265.21 0.95 
23  19 1  0.00    0.00   0.00 
23  19 2  78.39   124.81 0.93 
23  19 3  5.37    229.70 0.94 
23  19 4  10.96   305.50 0.99 
23  19 5  114.33  175.07 0.98 
23  19 6  35.98   347.38 0.87 
23  19 7  42.63   7.50   0.94 
23  19 8  21.78   213.57 0.75 
23  19 9  177.99  176.59 0.89 
23  19 10 24.62   231.04 0.95 
23  21 0  11.34   35.23  0.90 
23  21 1  73.51   200.45 0.99 
23  21 2  46.77   86.67  0.98 
23  21 3  60.73   116.27 0.54 
23  21 4  94.47   344.65 0.33 
23  21 5  6.36    112.56 0.93 
23  21 6  71.21   56.34  0.96 
23  21 7  151.37  116.12 0.98 
23  21 8  95.58   248.44 0.63 
23  23 0  53.18   53.29  0.95 
23  23 1  37.93   308.52 0.92 
23  23 2  74.02   343.55 0.91 
23  23 3  10.84   329.17 0.97 
23  23 4  130.53  324.83 0.92 
23  23 5  26.74   147.29 0.94 
23  23 6  19.32   231.26 0.94 
23  23 7  8.66    75.61  0.64 
23  25 0  8.56    23.96  0.96 
23  25 1  43.39   26.36  0.18 
23  25 2  20.07   196.07 0.98 
23  25 3  51.92   56.95  0.93 
23  25 4  61.48   303.78 0.95 
24  0  0  112.24  180.00 0.95 
24  0  1  92.77   180.00 0.47 
24  0  2  153.82  0.00   0.35 
24  0  3  285.26  0.00   0.94 
24  0  4  0.49    180.00 0.00 
24  0  5  518.20  180.00 0.93 
24  0  6  476.71  180.00 1.00 
24  0  7  297.13  180.00 0.56 
24  0  8  200.70  0.00   1.00 
24  0  9  16.91   180.00 0.14 
24  0  10 61.57   360.00 0.59 
24  0  11 28.91   180.00 0.57 
24  0  12 59.42   360.00 1.00 
24  0  13 173.46  0.00   1.00 
24  0  14 138.25  180.00 0.92 
24  2  0  300.22  236.74 1.00 
24  2  1  247.89  240.87 0.99 
24  2  2  175.44  138.28 0.93 
24  2  3  80.63   292.34 0.95 
24  2  4  166.99  145.32 0.98 
24  2  5  382.09  156.78 0.98 
24  2  6  165.58  157.02 0.99 
24  2  7  119.26  198.10 0.99 
24  2  8  9.16    219.05 0.98 
24  2  9  50.29   189.09 0.98 
24  2  10 66.83   105.19 0.78 
24  2  11 19.07   64.88  0.98 
24  2  12 124.39  197.79 0.96 
24  2  13 48.17   270.16 0.70 
24  2  14 30.31   335.20 0.72 
24  4  0  67.32   45.90  0.97 
24  4  1  333.90  20.05  0.98 
24  4  2  88.82   216.83 0.94 
24  4  3  79.89   41.89  0.96 
24  4  4  173.52  221.81 0.50 
24  4  5  89.03   43.15  0.98 
24  4  6  255.78  327.33 0.96 
24  4  7  73.79   105.62 0.70 
24  4  8  79.23   333.72 0.96 
24  4  9  54.61   265.24 0.91 
24  4  10 54.73   266.11 0.98 
24  4  11 80.77   126.72 0.79 
24  4  12 96.64   279.59 0.97 
24  4  13 57.35   72.00  0.75 
24  4  14 28.01   16.00  0.86 
24  6  0  399.37  25.44  0.97 
24  6  1  33.72   267.45 0.95 
24  6  2  313.68  16.75  0.95 
24  6  3  12.00   231.66 0.96 
24  6  4  75.72   57.05  0.95 
24  6  5  197.62  3.52   0.87 
24  6  6  81.62   224.61 0.94 
24  6  7  150.87  275.95 0.98 
24  6  8  113.93  312.43 0.87 
24  6  9  18.58   239.98 0.96 
24  6  10 204.82  133.27 0.94 
24  6  11 15.82   76.53  0.43 
24  6  12 94.30   341.43 0.80 
24  6  13 70.90   246.27 0.83 
24  6  14 117.72  131.81 0.90 
24  8  0  103.23  9.75   0.79 
24  8  1  416.40  70.65  0.93 
24  8  2  128.73  127.77 0.91 
24  8  3  160.55  313.84 0.83 
24  8  4  131.56  357.29 0.95 
24  8  5  27.85   317.78 0.46 
24  8  6  74.25   354.33 0.93 
24  8  7  170.39  262.47 0.99 
24  8  8  61.53   78.46  0.77 
24  8  9  29.35   33.22  0.76 
24  8  10 31.84   191.70 0.90 
24  8  11 5.71    273.66 0.93 
24  8  12 27.46   75.81  0.94 
24  8  13 49.90   303.98 0.74 
24  10 0  39.15   126.45 0.94 
24  10 1  129.13  29.54  0.95 
24  10 2  218.96  11.57  0.97 
24  10 3  180.79  220.48 0.92 
24  10 4  121.59  340.64 0.95 
24  10 5  152.03  161.85 0.58 
24  10 6  78.71   290.18 0.91 
24  10 7  55.30   70.88  0.70 
24  10 8  93.78   225.14 0.97 
24  10 9  76.34   284.63 0.86 
24  10 10 77.08   214.98 0.92 
24  10 11 0.51    115.66 0.82 
24  10 12 107.48  73.92  0.86 
24  10 13 26.68   78.12  0.92 
24  12 0  122.22  212.60 0.23 
24  12 1  145.48  290.35 0.46 
24  12 2  138.86  55.74  0.94 
24  12 3  28.20   66.25  0.75 
24  12 4  53.54   2.55   0.47 
24  12 5  102.99  69.56  0.95 
24  12 6  17.09   23.35  0.89 
24  12 7  16.09   215.33 0.86 
24  12 8  0.00    0.00   0.00
[truncated: 30,322 more chars]
