# Supplementary material for: Rational design of a sensitivity-enhanced tracer for discovering efficient APC–Asef inhibitors
Source: Nat Commun. 2022 Aug 24;13:4961. doi: 10.1038/s41467-022-32612-6 (PMC9402538; doi:10.1038/s41467-022-32612-6)
Supplement: Supplementary file 4 — Source Data [file 41467_2022_32612_MOESM4_ESM.zip › Source Data/7F7O validation report/D_1300023042_model-annotate_P1.pdb]

HEADER    PEPTIDE BINDING PROTEIN                 30-JUN-21   7F7O              
TITLE     APC-ASEF FP ASSAY TRACER                                              
COMPND    MOL_ID: 1;                                                            
COMPND   2 MOLECULE: ADENOMATOUS POLYPOSIS COLI PROTEIN;                        
COMPND   3 CHAIN: A;                                                            
COMPND   4 SYNONYM: PROTEIN APC,DELETED IN POLYPOSIS 2.5;                       
COMPND   5 ENGINEERED: YES;                                                     
COMPND   6 MOL_ID: 2;                                                           
COMPND   7 MOLECULE: TRACER 7;                                                  
COMPND   8 CHAIN: B;                                                            
COMPND   9 ENGINEERED: YES                                                      
SOURCE    MOL_ID: 1;                                                            
SOURCE   2 ORGANISM_SCIENTIFIC: HOMO SAPIENS;                                   
SOURCE   3 ORGANISM_COMMON: HUMAN;                                              
SOURCE   4 ORGANISM_TAXID: 9606;                                                
SOURCE   5 GENE: APC, DP2.5;                                                    
SOURCE   6 EXPRESSION_SYSTEM: ESCHERICHIA COLI;                                 
SOURCE   7 EXPRESSION_SYSTEM_TAXID: 562;                                        
SOURCE   8 MOL_ID: 2;                                                           
SOURCE   9 SYNTHETIC: YES;                                                      
SOURCE  10 ORGANISM_SCIENTIFIC: SYNTHETIC CONSTRUCT;                            
SOURCE  11 ORGANISM_TAXID: 32630                                                
KEYWDS    INHIBITOR OF APC-ASEF SCREENING ASSAY, TRACER OF FP ASSAY, PEPTIDE    
KEYWDS   2 BINDING PROTEIN                                                      
EXPDTA    X-RAY DIFFRACTION                                                     
AUTHOR    X.YANG,J.ZHANG                                                        
JRNL        AUTH   X.YANG,J.ZHANG                                               
JRNL        TITL   THE TRACER OF FP ASSAY FOR SCREENING APC-ASEF INHBITORS      
JRNL        REF    TO BE PUBLISHED                                              
JRNL        REFN                                                                
REMARK   2                                                                      
REMARK   2 RESOLUTION.    2.80 ANGSTROMS.                                       
REMARK   3                                                                      
REMARK   3 REFINEMENT.                                                          
REMARK   3   PROGRAM     : REFMAC 5.8.0135                                      
REMARK   3   AUTHORS     : MURSHUDOV,SKUBAK,LEBEDEV,PANNU,STEINER,              
REMARK   3               : NICHOLLS,WINN,LONG,VAGIN                             
REMARK   3                                                                      
REMARK   3    REFINEMENT TARGET : MAXIMUM LIKELIHOOD                            
REMARK   3                                                                      
REMARK   3  DATA USED IN REFINEMENT.                                            
REMARK   3   RESOLUTION RANGE HIGH (ANGSTROMS) : 2.80                           
REMARK   3   RESOLUTION RANGE LOW  (ANGSTROMS) : 54.46                          
REMARK   3   DATA CUTOFF            (SIGMA(F)) : 0.000                          
REMARK   3   COMPLETENESS FOR RANGE        (%) : 83.3                           
REMARK   3   NUMBER OF REFLECTIONS             : 7023                           
REMARK   3                                                                      
REMARK   3  FIT TO DATA USED IN REFINEMENT.                                     
REMARK   3   CROSS-VALIDATION METHOD          : THROUGHOUT                      
REMARK   3   FREE R VALUE TEST SET SELECTION  : RANDOM                          
REMARK   3   R VALUE     (WORKING + TEST SET) : 0.287                           
REMARK   3   R VALUE            (WORKING SET) : 0.285                           
REMARK   3   FREE R VALUE                     : 0.328                           
REMARK   3   FREE R VALUE TEST SET SIZE   (%) : 5.500                           
REMARK   3   FREE R VALUE TEST SET COUNT      : 407                             
REMARK   3                                                                      
REMARK   3  FIT IN THE HIGHEST RESOLUTION BIN.                                  
REMARK   3   TOTAL NUMBER OF BINS USED           : 20                           
REMARK   3   BIN RESOLUTION RANGE HIGH       (A) : 2.80                         
REMARK   3   BIN RESOLUTION RANGE LOW        (A) : 2.88                         
REMARK   3   REFLECTION IN BIN     (WORKING SET) : 207                          
REMARK   3   BIN COMPLETENESS (WORKING+TEST) (%) : 33.74                        
REMARK   3   BIN R VALUE           (WORKING SET) : 0.4020                       
REMARK   3   BIN FREE R VALUE SET COUNT          : 13                           
REMARK   3   BIN FREE R VALUE                    : 0.3700                       
REMARK   3                                                                      
REMARK   3  NUMBER OF NON-HYDROGEN ATOMS USED IN REFINEMENT.                    
REMARK   3   PROTEIN ATOMS            : 2590                                    
REMARK   3   NUCLEIC ACID ATOMS       : 0                                       
REMARK   3   HETEROGEN ATOMS          : 28                                      
REMARK   3   SOLVENT ATOMS            : 21                                      
REMARK   3                                                                      
REMARK   3  B VALUES.                                                           
REMARK   3   FROM WILSON PLOT           (A**2) : NULL                           
REMARK   3   MEAN B VALUE      (OVERALL, A**2) : 47.52                          
REMARK   3   OVERALL ANISOTROPIC B VALUE.                                       
REMARK   3    B11 (A**2) : 0.46000                                              
REMARK   3    B22 (A**2) : -0.08000                                             
REMARK   3    B33 (A**2) : -0.38000                                             
REMARK   3    B12 (A**2) : 0.00000                                              
REMARK   3    B13 (A**2) : 0.00000                                              
REMARK   3    B23 (A**2) : 0.00000                                              
REMARK   3                                                                      
REMARK   3  ESTIMATED OVERALL COORDINATE ERROR.                                 
REMARK   3   ESU BASED ON R VALUE                            (A): NULL          
REMARK   3   ESU BASED ON FREE R VALUE                       (A): 0.611         
REMARK   3   ESU BASED ON MAXIMUM LIKELIHOOD                 (A): 0.472         
REMARK   3   ESU FOR B VALUES BASED ON MAXIMUM LIKELIHOOD (A**2): 25.992        
REMARK   3                                                                      
REMARK   3 CORRELATION COEFFICIENTS.                                            
REMARK   3   CORRELATION COEFFICIENT FO-FC      : 0.847                         
REMARK   3   CORRELATION COEFFICIENT FO-FC FREE : 0.774                         
REMARK   3                                                                      
REMARK   3  RMS DEVIATIONS FROM IDEAL VALUES        COUNT    RMS    WEIGHT      
REMARK   3   BOND LENGTHS REFINED ATOMS        (A):  2671 ; 0.007 ; 0.019       
REMARK   3   BOND LENGTHS OTHERS               (A):  2587 ; 0.001 ; 0.020       
REMARK   3   BOND ANGLES REFINED ATOMS   (DEGREES):  3610 ; 0.951 ; 1.973       
REMARK   3   BOND ANGLES OTHERS          (DEGREES):  5937 ; 0.801 ; 3.000       
REMARK   3   TORSION ANGLES, PERIOD 1    (DEGREES):   332 ; 3.946 ; 5.000       
REMARK   3   TORSION ANGLES, PERIOD 2    (DEGREES):   111 ;35.938 ;24.595       
REMARK   3   TORSION ANGLES, PERIOD 3    (DEGREES):   490 ;12.184 ;15.000       
REMARK   3   TORSION ANGLES, PERIOD 4    (DEGREES):    15 ; 8.862 ;15.000       
REMARK   3   CHIRAL-CENTER RESTRAINTS       (A**3):   413 ; 0.038 ; 0.200       
REMARK   3   GENERAL PLANES REFINED ATOMS      (A):  3008 ; 0.003 ; 0.020       
REMARK   3   GENERAL PLANES OTHERS             (A):   604 ; 0.001 ; 0.020       
REMARK   3   NON-BONDED CONTACTS REFINED ATOMS (A):  NULL ;  NULL ;  NULL       
REMARK   3   NON-BONDED CONTACTS OTHERS        (A):  NULL ;  NULL ;  NULL       
REMARK   3   NON-BONDED TORSION REFINED ATOMS  (A):  NULL ;  NULL ;  NULL       
REMARK   3   NON-BONDED TORSION OTHERS         (A):  NULL ;  NULL ;  NULL       
REMARK   3   H-BOND (X...Y) REFINED ATOMS      (A):  NULL ;  NULL ;  NULL       
REMARK   3   H-BOND (X...Y) OTHERS             (A):  NULL ;  NULL ;  NULL       
REMARK   3   POTENTIAL METAL-ION REFINED ATOMS (A):  NULL ;  NULL ;  NULL       
REMARK   3   POTENTIAL METAL-ION OTHERS        (A):  NULL ;  NULL ;  NULL       
REMARK   3   SYMMETRY VDW REFINED ATOMS        (A):  NULL ;  NULL ;  NULL       
REMARK   3   SYMMETRY VDW OTHERS               (A):  NULL ;  NULL ;  NULL       
REMARK   3   SYMMETRY H-BOND REFINED ATOMS     (A):  NULL ;  NULL ;  NULL       
REMARK   3   SYMMETRY H-BOND OTHERS            (A):  NULL ;  NULL ;  NULL       
REMARK   3   SYMMETRY METAL-ION REFINED ATOMS  (A):  NULL ;  NULL ;  NULL       
REMARK   3   SYMMETRY METAL-ION OTHERS         (A):  NULL ;  NULL ;  NULL       
REMARK   3                                                                      
REMARK   3  ISOTROPIC THERMAL FACTOR RESTRAINTS.     COUNT   RMS    WEIGHT      
REMARK   3   MAIN-CHAIN BOND REFINED ATOMS  (A**2):  NULL ;  NULL ;  NULL       
REMARK   3   MAIN-CHAIN BOND OTHER ATOMS    (A**2):  NULL ;  NULL ;  NULL       
REMARK   3   MAIN-CHAIN ANGLE REFINED ATOMS (A**2):  NULL ;  NULL ;  NULL       
REMARK   3   MAIN-CHAIN ANGLE OTHER ATOMS   (A**2):  NULL ;  NULL ;  NULL       
REMARK   3   SIDE-CHAIN BOND REFINED ATOMS  (A**2):  NULL ;  NULL ;  NULL       
REMARK   3   SIDE-CHAIN BOND OTHER ATOMS    (A**2):  NULL ;  NULL ;  NULL       
REMARK   3   SIDE-CHAIN ANGLE REFINED ATOMS (A**2):  NULL ;  NULL ;  NULL       
REMARK   3   SIDE-CHAIN ANGLE OTHER ATOMS   (A**2):  NULL ;  NULL ;  NULL       
REMARK   3   LONG RANGE B REFINED ATOMS     (A**2):  NULL ;  NULL ;  NULL       
REMARK   3   LONG RANGE B OTHER ATOMS       (A**2):  NULL ;  NULL ;  NULL       
REMARK   3                                                                      
REMARK   3 ANISOTROPIC THERMAL FACTOR RESTRAINTS.    COUNT   RMS   WEIGHT       
REMARK   3   RIGID-BOND RESTRAINTS          (A**2):  NULL ;  NULL ;  NULL       
REMARK   3   SPHERICITY; FREE ATOMS         (A**2):  NULL ;  NULL ;  NULL       
REMARK   3   SPHERICITY; BONDED ATOMS       (A**2):  NULL ;  NULL ;  NULL       
REMARK   3                                                                      
REMARK   3  NCS RESTRAINTS STATISTICS                                           
REMARK   3   NUMBER OF DIFFERENT NCS GROUPS : NULL                              
REMARK   3                                                                      
REMARK   3  TLS DETAILS                                                         
REMARK   3   NUMBER OF TLS GROUPS  : NULL                                       
REMARK   3                                                                      
REMARK   3  BULK SOLVENT MODELLING.                                             
REMARK   3   METHOD USED : MASK                                                 
REMARK   3   PARAMETERS FOR MASK CALCULATION                                    
REMARK   3   VDW PROBE RADIUS   : 1.20                                          
REMARK   3   ION PROBE RADIUS   : 0.80                                          
REMARK   3   SHRINKAGE RADIUS   : 0.80                                          
REMARK   3                                                                      
REMARK   3  OTHER REFINEMENT REMARKS: HYDROGENS HAVE BEEN ADDED IN THE RIDING   
REMARK   3  POSITIONS U VALUES : REFINED INDIVIDUALLY                           
REMARK   4                                                                      
REMARK   4 7F7O COMPLIES WITH FORMAT V. 3.30, 13-JUL-11                         
REMARK 100                                                                      
REMARK 100 THIS ENTRY HAS BEEN PROCESSED BY PDBJ ON 12-JUL-21.                  
REMARK 100 THE DEPOSITION ID IS D_1300023042.                                   
REMARK 200                                                                      
REMARK 200 EXPERIMENTAL DETAILS                                                 
REMARK 200  EXPERIMENT TYPE                : X-RAY DIFFRACTION                  
REMARK 200  DATE OF DATA COLLECTION        : 19-NOV-20                          
REMARK 200  TEMPERATURE           (KELVIN) : 93                                 
REMARK 200  PH                             : NULL                               
REMARK 200  NUMBER OF CRYSTALS USED        : 1                                  
REMARK 200                                                                      
REMARK 200  SYNCHROTRON              (Y/N) : Y                                  
REMARK 200  RADIATION SOURCE               : SSRF                               
REMARK 200  BEAMLINE                       : BL19U1                             
REMARK 200  X-RAY GENERATOR MODEL          : NULL                               
REMARK 200  MONOCHROMATIC OR LAUE    (M/L) : M                                  
REMARK 200  WAVELENGTH OR RANGE        (A) : 0.978                              
REMARK 200  MONOCHROMATOR                  : NULL                               
REMARK 200  OPTICS                         : NULL                               
REMARK 200                                                                      
REMARK 200  DETECTOR TYPE                  : PIXEL                              
REMARK 200  DETECTOR MANUFACTURER          : DECTRIS PILATUS 6M                 
REMARK 200  INTENSITY-INTEGRATION SOFTWARE : HKL-3000                           
REMARK 200  DATA SCALING SOFTWARE          : HKL-3000                           
REMARK 200                                                                      
REMARK 200  NUMBER OF UNIQUE REFLECTIONS   : 51944                              
REMARK 200  RESOLUTION RANGE HIGH      (A) : 2.800                              
REMARK 200  RESOLUTION RANGE LOW       (A) : 54.460                             
REMARK 200  REJECTION CRITERIA  (SIGMA(I)) : NULL                               
REMARK 200                                                                      
REMARK 200 OVERALL.                                                             
REMARK 200  COMPLETENESS FOR RANGE     (%) : 99.4                               
REMARK 200  DATA REDUNDANCY                : 5.800                              
REMARK 200  R MERGE                    (I) : NULL                               
REMARK 200  R SYM                      (I) : NULL                               
REMARK 200  <I/SIGMA(I)> FOR THE DATA SET  : 3.4000                             
REMARK 200                                                                      
REMARK 200 IN THE HIGHEST RESOLUTION SHELL.                                     
REMARK 200  HIGHEST RESOLUTION SHELL, RANGE HIGH (A) : 2.80                     
REMARK 200  HIGHEST RESOLUTION SHELL, RANGE LOW  (A) : 2.85                     
REMARK 200  COMPLETENESS FOR SHELL     (%) : NULL                               
REMARK 200  DATA REDUNDANCY IN SHELL       : NULL                               
REMARK 200  R MERGE FOR SHELL          (I) : 0.64900                            
REMARK 200  R SYM FOR SHELL            (I) : NULL                               
REMARK 200  <I/SIGMA(I)> FOR SHELL         : NULL                               
REMARK 200                                                                      
REMARK 200 DIFFRACTION PROTOCOL: SINGLE WAVELENGTH                              
REMARK 200 METHOD USED TO DETERMINE THE STRUCTURE: MOLECULAR REPLACEMENT        
REMARK 200 SOFTWARE USED: PHASER                                                
REMARK 200 STARTING MODEL: 5IZ6                                                 
REMARK 200                                                                      
REMARK 200 REMARK: NULL                                                         
REMARK 280                                                                      
REMARK 280 CRYSTAL                                                              
REMARK 280 SOLVENT CONTENT, VS   (%): 46.76                                     
REMARK 280 MATTHEWS COEFFICIENT, VM (ANGSTROMS**3/DA): 2.31                     
REMARK 280                                                                      
REMARK 280 CRYSTALLIZATION CONDITIONS: 0.2M AMMONIUM SULFATE, 0.1M TRIS PH      
REMARK 280  8.0, 25% W/V PEG 3350, VAPOR DIFFUSION, HANGING DROP,               
REMARK 280  TEMPERATURE 291K                                                    
REMARK 290                                                                      
REMARK 290 CRYSTALLOGRAPHIC SYMMETRY                                            
REMARK 290 SYMMETRY OPERATORS FOR SPACE GROUP: P 21 21 21                       
REMARK 290                                                                      
REMARK 290      SYMOP   SYMMETRY                                                
REMARK 290     NNNMMM   OPERATOR                                                
REMARK 290       1555   X,Y,Z                                                   
REMARK 290       2555   -X+1/2,-Y,Z+1/2                                         
REMARK 290       3555   -X,Y+1/2,-Z+1/2                                         
REMARK 290       4555   X+1/2,-Y+1/2,-Z                                         
REMARK 290                                                                      
REMARK 290     WHERE NNN -> OPERATOR NUMBER                                     
REMARK 290           MMM -> TRANSLATION VECTOR                                  
REMARK 290                                                                      
REMARK 290 CRYSTALLOGRAPHIC SYMMETRY TRANSFORMATIONS                            
REMARK 290 THE FOLLOWING TRANSFORMATIONS OPERATE ON THE ATOM/HETATM             
REMARK 290 RECORDS IN THIS ENTRY TO PRODUCE CRYSTALLOGRAPHICALLY                
REMARK 290 RELATED MOLECULES.                                                   
REMARK 290   SMTRY1   1  1.000000  0.000000  0.000000        0.00000            
REMARK 290   SMTRY2   1  0.000000  1.000000  0.000000        0.00000            
REMARK 290   SMTRY3   1  0.000000  0.000000  1.000000        0.00000            
REMARK 290   SMTRY1   2 -1.000000  0.000000  0.000000       28.61700            
REMARK 290   SMTRY2   2  0.000000 -1.000000  0.000000        0.00000            
REMARK 290   SMTRY3   2  0.000000  0.000000  1.000000       41.93650            
REMARK 290   SMTRY1   3 -1.000000  0.000000  0.000000        0.00000            
REMARK 290   SMTRY2   3  0.000000  1.000000  0.000000       35.80950            
REMARK 290   SMTRY3   3  0.000000  0.000000 -1.000000       41.93650            
REMARK 290   SMTRY1   4  1.000000  0.000000  0.000000       28.61700            
REMARK 290   SMTRY2   4  0.000000 -1.000000  0.000000       35.80950            
REMARK 290   SMTRY3   4  0.000000  0.000000 -1.000000        0.00000            
REMARK 290                                                                      
REMARK 290 REMARK: NULL                                                         
REMARK 300                                                                      
REMARK 300 BIOMOLECULE: 1                                                       
REMARK 300 SEE REMARK 350 FOR THE AUTHOR PROVIDED AND/OR PROGRAM                
REMARK 300 GENERATED ASSEMBLY INFORMATION FOR THE STRUCTURE IN                  
REMARK 300 THIS ENTRY. THE REMARK MAY ALSO PROVIDE INFORMATION ON               
REMARK 300 BURIED SURFACE AREA.                                                 
REMARK 350                                                                      
REMARK 350 COORDINATES FOR A COMPLETE MULTIMER REPRESENTING THE KNOWN           
REMARK 350 BIOLOGICALLY SIGNIFICANT OLIGOMERIZATION STATE OF THE                
REMARK 350 MOLECULE CAN BE GENERATED BY APPLYING BIOMT TRANSFORMATIONS          
REMARK 350 GIVEN BELOW.  BOTH NON-CRYSTALLOGRAPHIC AND                          
REMARK 350 CRYSTALLOGRAPHIC OPERATIONS ARE GIVEN.                               
REMARK 350                                                                      
REMARK 350 BIOMOLECULE: 1                                                       
REMARK 350 AUTHOR DETERMINED BIOLOGICAL UNIT: DIMERIC                           
REMARK 350 SOFTWARE DETERMINED QUATERNARY STRUCTURE: DIMERIC                    
REMARK 350 SOFTWARE USED: PISA                                                  
REMARK 350 TOTAL BURIED SURFACE AREA: 2280 ANGSTROM**2                          
REMARK 350 SURFACE AREA OF THE COMPLEX: 15410 ANGSTROM**2                       
REMARK 350 CHANGE IN SOLVENT FREE ENERGY: 0.0 KCAL/MOL                          
REMARK 350 APPLY THE FOLLOWING TO CHAINS: A, B                                  
REMARK 350   BIOMT1   1  1.000000  0.000000  0.000000        0.00000            
REMARK 350   BIOMT2   1  0.000000  1.000000  0.000000        0.00000            
REMARK 350   BIOMT3   1  0.000000  0.000000  1.000000        0.00000            
REMARK 465                                                                      
REMARK 465 MISSING RESIDUES                                                     
REMARK 465 THE FOLLOWING RESIDUES WERE NOT LOCATED IN THE                       
REMARK 465 EXPERIMENT. (M=MODEL NUMBER; RES=RESIDUE NAME; C=CHAIN               
REMARK 465 IDENTIFIER; SSSEQ=SEQUENCE NUMBER; I=INSERTION CODE.)                
REMARK 465                                                                      
REMARK 465   M RES C SSSEQI                                                     
REMARK 465     GLU A   428                                                      
REMARK 465     PRO A   429                                                      
REMARK 465     GLY A   430                                                      
REMARK 465     MET A   431                                                      
REMARK 465     ASP A   432                                                      
REMARK 465     GLN A   433                                                      
REMARK 465     ASP A   434                                                      
REMARK 465     LYS A   435                                                      
REMARK 465     ASN A   436                                                      
REMARK 465     PRO A   437                                                      
REMARK 500                                                                      
REMARK 500 GEOMETRY AND STEREOCHEMISTRY                                         
REMARK 500 SUBTOPIC: TORSION ANGLES                                             
REMARK 500                                                                      
REMARK 500 TORSION ANGLES OUTSIDE THE EXPECTED RAMACHANDRAN REGIONS:            
REMARK 500 (M=MODEL NUMBER; RES=RESIDUE NAME; C=CHAIN IDENTIFIER;               
REMARK 500 SSEQ=SEQUENCE NUMBER; I=INSERTION CODE).                             
REMARK 500                                                                      
REMARK 500 STANDARD TABLE:                                                      
REMARK 500 FORMAT:(10X,I3,1X,A3,1X,A1,I4,A1,4X,F7.2,3X,F7.2)                    
REMARK 500                                                                      
REMARK 500 EXPECTED VALUES: GJ KLEYWEGT AND TA JONES (1996). PHI/PSI-           
REMARK 500 CHOLOGY: RAMACHANDRAN REVISITED. STRUCTURE 4, 1395 - 1400            
REMARK 500                                                                      
REMARK 500  M RES CSSEQI        PSI       PHI                                   
REMARK 500    THR A 621       44.82   -107.79                                   
REMARK 500    THR A 648       47.50   -102.68                                   
REMARK 500    ASN A 649      116.27   -165.05                                   
REMARK 500    ASN A 660       76.38     52.62                                   
REMARK 500    HIS A 712       34.27    -97.57                                   
REMARK 500    ASN A 732       74.90   -112.75                                   
REMARK 500                                                                      
REMARK 500 REMARK: NULL                                                         
DBREF  7F7O A  407   738  UNP    P25054   APC_HUMAN      407    738             
DBREF  7F7O B    0     9  PDB    7F7O     7F7O             0      9             
SEQADV 7F7O HIS A  404  UNP  P25054              EXPRESSION TAG                 
SEQADV 7F7O HIS A  405  UNP  P25054              EXPRESSION TAG                 
SEQADV 7F7O MET A  406  UNP  P25054              EXPRESSION TAG                 
SEQRES   1 A  335  HIS HIS MET LEU HIS LEU LEU GLU GLN ILE ARG ALA TYR          
SEQRES   2 A  335  CYS GLU THR CYS TRP GLU TRP GLN GLU ALA HIS GLU PRO          
SEQRES   3 A  335  GLY MET ASP GLN ASP LYS ASN PRO MET PRO ALA PRO VAL          
SEQRES   4 A  335  GLU HIS GLN ILE CYS PRO ALA VAL CYS VAL LEU MET LYS          
SEQRES   5 A  335  LEU SER PHE ASP GLU GLU HIS ARG HIS ALA MET ASN GLU          
SEQRES   6 A  335  LEU GLY GLY LEU GLN ALA ILE ALA GLU LEU LEU GLN VAL          
SEQRES   7 A  335  ASP CYS GLU MET TYR GLY LEU THR ASN ASP HIS TYR SER          
SEQRES   8 A  335  ILE THR LEU ARG ARG TYR ALA GLY MET ALA LEU THR ASN          
SEQRES   9 A  335  LEU THR PHE GLY ASP VAL ALA ASN LYS ALA THR LEU CYS          
SEQRES  10 A  335  SER MET LYS GLY CYS MET ARG ALA LEU VAL ALA GLN LEU          
SEQRES  11 A  335  LYS SER GLU SER GLU ASP LEU GLN GLN VAL ILE ALA SER          
SEQRES  12 A  335  VAL LEU ARG ASN LEU SER TRP ARG ALA ASP VAL ASN SER          
SEQRES  13 A  335  LYS LYS THR LEU ARG GLU VAL GLY SER VAL LYS ALA LEU          
SEQRES  14 A  335  MET GLU CYS ALA LEU GLU VAL LYS LYS GLU SER THR LEU          
SEQRES  15 A  335  LYS SER VAL LEU SER ALA LEU TRP ASN LEU SER ALA HIS          
SEQRES  16 A  335  CYS THR GLU ASN LYS ALA ASP ILE CYS ALA VAL ASP GLY          
SEQRES  17 A  335  ALA LEU ALA PHE LEU VAL GLY THR LEU THR TYR ARG SER          
SEQRES  18 A  335  GLN THR ASN THR LEU ALA ILE ILE GLU SER GLY GLY GLY          
SEQRES  19 A  335  ILE LEU ARG ASN VAL SER SER LEU ILE ALA THR ASN GLU          
SEQRES  20 A  335  ASP HIS ARG GLN ILE LEU ARG GLU ASN ASN CYS LEU GLN          
SEQRES  21 A  335  THR LEU LEU GLN HIS LEU LYS SER HIS SER LEU THR ILE          
SEQRES  22 A  335  VAL SER ASN ALA CYS GLY THR LEU TRP ASN LEU SER ALA          
SEQRES  23 A  335  ARG ASN PRO LYS ASP GLN GLU ALA LEU TRP ASP MET GLY          
SEQRES  24 A  335  ALA VAL SER MET LEU LYS ASN LEU ILE HIS SER LYS HIS          
SEQRES  25 A  335  LYS MET ILE ALA MET GLY SER ALA ALA ALA LEU ARG ASN          
SEQRES  26 A  335  LEU MET ALA ASN ARG PRO ALA LYS TYR LYS                      
SEQRES   1 B   10  PHQ ALA GLY GLU SER LEU TYR GLU LYS NH2                      
HET    PHQ  B   0      10                                                       
HET    NH2  B   9       1                                                       
HET    4CI  B 101      28                                                       
HETNAM     PHQ BENZYL CHLOROCARBONATE                                           
HETNAM     NH2 AMINO GROUP                                                      
HETNAM     4CI N-[3',6'-BIS(OXIDANYL)-3-OXIDANYLIDENE-SPIRO[2-                  
HETNAM   2 4CI  BENZOFURAN-1,9'-XANTHENE]-5-YL]METHANETHIOAMIDE                 
FORMUL   2  PHQ    C8 H7 CL O2                                                  
FORMUL   2  NH2    H2 N                                                         
FORMUL   3  4CI    C21 H13 N O5 S                                               
FORMUL   4  HOH   *21(H2 O)                                                     
HELIX    1 AA1 HIS A  404  HIS A  427  1                                  24    
HELIX    2 AA2 ALA A  440  GLN A  445  1                                   6    
HELIX    3 AA3 ILE A  446  SER A  457  1                                  12    
HELIX    4 AA4 ASP A  459  GLY A  470  1                                  12    
HELIX    5 AA5 GLY A  470  GLY A  487  1                                  18    
HELIX    6 AA6 ASP A  491  PHE A  510  1                                  20    
HELIX    7 AA7 ASP A  512  MET A  522  1                                  11    
HELIX    8 AA8 MET A  522  GLN A  532  1                                  11    
HELIX    9 AA9 LEU A  533  SER A  535  5                                   3    
HELIX   10 AB1 SER A  537  TRP A  553  1                                  17    
HELIX   11 AB2 ASP A  556  GLY A  567  1                                  12    
HELIX   12 AB3 GLY A  567  VAL A  579  1                                  13    
HELIX   13 AB4 LYS A  581  ALA A  597  1                                  17    
HELIX   14 AB5 CYS A  599  VAL A  609  1                                  11    
HELIX   15 AB6 GLY A  611  THR A  619  1                                   9    
HELIX   16 AB7 LEU A  620  TYR A  622  5                                   3    
HELIX   17 AB8 LEU A  629  THR A  648  1                                  20    
HELIX   18 AB9 ASN A  649  ASN A  659  1                                  11    
HELIX   19 AC1 CYS A  661  HIS A  668  1                                   8    
HELIX   20 AC2 LEU A  669  SER A  671  5                                   3    
HELIX   21 AC3 SER A  673  ALA A  689  1                                  17    
HELIX   22 AC4 ASN A  691  GLY A  702  1                                  12    
HELIX   23 AC5 GLY A  702  ILE A  711  1                                  10    
HELIX   24 AC6 HIS A  715  ASN A  732  1                                  18    
LINK         C1  PHQ B   0                 N   ALA B   1     1555   1555  1.34  
LINK         C   LYS B   8                 N   NH2 B   9     1555   1555  1.43  
LINK         NZ  LYS B   8                 C14 4CI B 101     1555   1555  1.29  
CRYST1   57.234   71.619   83.873  90.00  90.00  90.00 P 21 21 21    4          
ORIGX1      1.000000  0.000000  0.000000        0.00000                         
ORIGX2      0.000000  1.000000  0.000000        0.00000                         
ORIGX3      0.000000  0.000000  1.000000        0.00000                         
SCALE1      0.017472  0.000000  0.000000        0.00000                         
SCALE2      0.000000  0.013963  0.000000        0.00000                         
SCALE3      0.000000  0.000000  0.011923        0.00000                         
ATOM      1  N   HIS A 404     -31.297 -10.874  35.858  1.00 73.05           N  
ATOM      2  CA  HIS A 404     -31.068 -10.796  37.343  1.00 73.11           C  
ATOM      3  C   HIS A 404     -29.788 -11.497  37.819  1.00 72.30           C  
ATOM      4  O   HIS A 404     -29.074 -10.961  38.670  1.00 72.57           O  
ATOM      5  CB  HIS A 404     -32.285 -11.327  38.117  1.00 73.70           C  
ATOM      6  CG  HIS A 404     -33.469 -10.411  38.077  1.00 74.48           C  
ATOM      7  ND1 HIS A 404     -33.758  -9.525  39.094  1.00 74.81           N  
ATOM      8  CD2 HIS A 404     -34.433 -10.236  37.142  1.00 74.62           C  
ATOM      9  CE1 HIS A 404     -34.850  -8.848  38.788  1.00 74.77           C  
ATOM     10  NE2 HIS A 404     -35.279  -9.260  37.609  1.00 74.83           N  
ATOM     11  N   HIS A 405     -29.513 -12.690  37.288  1.00 71.10           N  
ATOM     12  CA  HIS A 405     -28.279 -13.422  37.613  1.00 70.19           C  
ATOM     13  C   HIS A 405     -27.027 -12.770  37.012  1.00 68.51           C  
ATOM     14  O   HIS A 405     -25.958 -12.805  37.624  1.00 68.20           O  
ATOM     15  CB  HIS A 405     -28.371 -14.883  37.159  1.00 70.77           C  
ATOM     16  CG  HIS A 405     -27.273 -15.749  37.696  1.00 71.70           C  
ATOM     17  ND1 HIS A 405     -27.265 -16.221  38.990  1.00 72.22           N  
ATOM     18  CD2 HIS A 405     -26.142 -16.217  37.117  1.00 72.07           C  
ATOM     19  CE1 HIS A 405     -26.179 -16.948  39.185  1.00 72.48           C  
ATOM     20  NE2 HIS A 405     -25.480 -16.961  38.064  1.00 72.48           N  
ATOM     21  N   MET A 406     -27.158 -12.198  35.815  1.00 66.58           N  
ATOM     22  CA  MET A 406     -26.066 -11.438  35.189  1.00 65.00           C  
ATOM     23  C   MET A 406     -25.811 -10.102  35.886  1.00 63.54           C  
ATOM     24  O   MET A 406     -24.665  -9.657  35.964  1.00 63.41           O  
ATOM     25  CB  MET A 406     -26.347 -11.191  33.707  1.00 65.22           C  
ATOM     26  CG  MET A 406     -26.110 -12.402  32.820  1.00 65.47           C  
ATOM     27  SD  MET A 406     -26.845 -12.222  31.183  1.00 65.63           S  
ATOM     28  CE  MET A 406     -26.347 -10.554  30.770  1.00 64.61           C  
ATOM     29  N   LEU A 407     -26.878  -9.460  36.366  1.00 62.19           N  
ATOM     30  CA  LEU A 407     -26.765  -8.238  37.175  1.00 61.02           C  
ATOM     31  C   LEU A 407     -25.948  -8.494  38.443  1.00 59.78           C  
ATOM     32  O   LEU A 407     -25.074  -7.701  38.788  1.00 59.56           O  
ATOM     33  CB  LEU A 407     -28.157  -7.697  37.537  1.00 61.01           C  
ATOM     34  CG  LEU A 407     -28.264  -6.449  38.424  1.00 60.80           C  
ATOM     35  CD1 LEU A 407     -27.450  -5.286  37.875  1.00 60.76           C  
ATOM     36  CD2 LEU A 407     -29.724  -6.047  38.581  1.00 60.71           C  
ATOM     37  N   HIS A 408     -26.239  -9.606  39.118  1.00 58.42           N  
ATOM     38  CA  HIS A 408     -25.472 -10.058  40.288  1.00 57.70           C  
ATOM     39  C   HIS A 408     -23.971 -10.194  39.990  1.00 56.71           C  
ATOM     40  O   HIS A 408     -23.140  -9.761  40.791  1.00 56.33           O  
ATOM     41  CB  HIS A 408     -26.047 -11.386  40.813  1.00 57.95           C  
ATOM     42  CG  HIS A 408     -25.202 -12.054  41.854  1.00 58.20           C  
ATOM     43  ND1 HIS A 408     -25.188 -11.654  43.172  1.00 58.41           N  
ATOM     44  CD2 HIS A 408     -24.350 -13.103  41.769  1.00 58.27           C  
ATOM     45  CE1 HIS A 408     -24.359 -12.424  43.854  1.00 58.41           C  
ATOM     46  NE2 HIS A 408     -23.837 -13.311  43.026  1.00 58.34           N  
ATOM     47  N   LEU A 409     -23.639 -10.781  38.841  1.00 55.93           N  
ATOM     48  CA  LEU A 409     -22.241 -10.965  38.421  1.00 55.55           C  
ATOM     49  C   LEU A 409     -21.551  -9.651  38.034  1.00 54.88           C  
ATOM     50  O   LEU A 409     -20.393  -9.429  38.398  1.00 54.82           O  
ATOM     51  CB  LEU A 409     -22.152 -11.959  37.256  1.00 55.56           C  
ATOM     52  CG  LEU A 409     -22.549 -13.408  37.564  1.00 55.64           C  
ATOM     53  CD1 LEU A 409     -22.791 -14.187  36.279  1.00 55.71           C  
ATOM     54  CD2 LEU A 409     -21.494 -14.100  38.415  1.00 55.59           C  
ATOM     55  N   LEU A 410     -22.256  -8.798  37.293  1.00 54.06           N  
ATOM     56  CA  LEU A 410     -21.721  -7.492  36.876  1.00 53.68           C  
ATOM     57  C   LEU A 410     -21.516  -6.522  38.046  1.00 53.58           C  
ATOM     58  O   LEU A 410     -20.588  -5.710  38.020  1.00 53.49           O  
ATOM     59  CB  LEU A 410     -22.626  -6.844  35.819  1.00 53.60           C  
ATOM     60  CG  LEU A 410     -22.659  -7.512  34.440  1.00 53.27           C  
ATOM     61  CD1 LEU A 410     -23.831  -6.993  33.620  1.00 53.08           C  
ATOM     62  CD2 LEU A 410     -21.348  -7.299  33.696  1.00 53.18           C  
ATOM     63  N   GLU A 411     -22.385  -6.606  39.055  1.00 53.34           N  
ATOM     64  CA  GLU A 411     -22.266  -5.780  40.265  1.00 52.88           C  
ATOM     65  C   GLU A 411     -21.020  -6.115  41.089  1.00 52.32           C  
ATOM     66  O   GLU A 411     -20.394  -5.215  41.651  1.00 51.97           O  
ATOM     67  CB  GLU A 411     -23.522  -5.905  41.140  1.00 53.25           C  
ATOM     68  CG  GLU A 411     -24.748  -5.195  40.576  1.00 53.53           C  
ATOM     69  CD  GLU A 411     -24.824  -3.724  40.948  1.00 53.79           C  
ATOM     70  OE1 GLU A 411     -23.769  -3.060  41.041  1.00 53.82           O  
ATOM     71  OE2 GLU A 411     -25.952  -3.224  41.144  1.00 54.06           O  
ATOM     72  N   GLN A 412     -20.675  -7.402  41.164  1.00 51.96           N  
ATOM     73  CA  GLN A 412     -19.436  -7.848  41.821  1.00 51.85           C  
ATOM     74  C   GLN A 412     -18.182  -7.266  41.163  1.00 51.99           C  
ATOM     75  O   GLN A 412     -17.219  -6.924  41.854  1.00 52.17           O  
ATOM     76  CB  GLN A 412     -19.339  -9.379  41.837  1.00 51.80           C  
ATOM     77  CG  GLN A 412     -20.278 -10.057  42.824  1.00 51.84           C  
ATOM     78  CD  GLN A 412     -20.143 -11.573  42.840  1.00 51.73           C  
ATOM     79  OE1 GLN A 412     -19.285 -12.145  42.163  1.00 51.33           O  
ATOM     80  NE2 GLN A 412     -20.994 -12.233  43.620  1.00 51.74           N  
ATOM     81  N   ILE A 413     -18.202  -7.165  39.834  1.00 52.12           N  
ATOM     82  CA  ILE A 413     -17.103  -6.560  39.073  1.00 52.34           C  
ATOM     83  C   ILE A 413     -17.029  -5.055  39.337  1.00 52.75           C  
ATOM     84  O   ILE A 413     -15.959  -4.534  39.656  1.00 52.53           O  
ATOM     85  CB  ILE A 413     -17.233  -6.850  37.555  1.00 52.16           C  
ATOM     86  CG1 ILE A 413     -16.995  -8.343  37.298  1.00 52.08           C  
ATOM     87  CG2 ILE A 413     -16.249  -6.007  36.742  1.00 52.08           C  
ATOM     88  CD1 ILE A 413     -17.447  -8.834  35.941  1.00 52.06           C  
ATOM     89  N   ARG A 414     -18.165  -4.371  39.198  1.00 53.46           N  
ATOM     90  CA  ARG A 414     -18.245  -2.923  39.449  1.00 54.16           C  
ATOM     91  C   ARG A 414     -17.916  -2.546  40.899  1.00 54.98           C  
ATOM     92  O   ARG A 414     -17.305  -1.504  41.141  1.00 55.14           O  
ATOM     93  CB  ARG A 414     -19.622  -2.364  39.057  1.00 53.95           C  
ATOM     94  CG  ARG A 414     -19.800  -2.146  37.559  1.00 53.80           C  
ATOM     95  CD  ARG A 414     -21.051  -1.334  37.251  1.00 53.66           C  
ATOM     96  NE  ARG A 414     -22.273  -2.131  37.390  1.00 53.70           N  
ATOM     97  CZ  ARG A 414     -22.901  -2.789  36.408  1.00 53.79           C  
ATOM     98  NH1 ARG A 414     -24.007  -3.475  36.690  1.00 53.80           N  
ATOM     99  NH2 ARG A 414     -22.453  -2.777  35.150  1.00 53.83           N  
ATOM    100  N   ALA A 415     -18.322  -3.390  41.848  1.00 56.05           N  
ATOM    101  CA  ALA A 415     -17.972  -3.210  43.264  1.00 56.87           C  
ATOM    102  C   ALA A 415     -16.459  -3.277  43.487  1.00 57.76           C  
ATOM    103  O   ALA A 415     -15.903  -2.468  44.231  1.00 58.05           O  
ATOM    104  CB  ALA A 415     -18.675  -4.251  44.123  1.00 56.78           C  
ATOM    105  N   TYR A 416     -15.809  -4.242  42.836  1.00 58.73           N  
ATOM    106  CA  TYR A 416     -14.348  -4.384  42.877  1.00 59.55           C  
ATOM    107  C   TYR A 416     -13.632  -3.236  42.158  1.00 60.42           C  
ATOM    108  O   TYR A 416     -12.597  -2.763  42.630  1.00 60.32           O  
ATOM    109  CB  TYR A 416     -13.929  -5.726  42.268  1.00 59.70           C  
ATOM    110  CG  TYR A 416     -12.432  -5.971  42.249  1.00 59.95           C  
ATOM    111  CD1 TYR A 416     -11.748  -6.333  43.411  1.00 59.93           C  
ATOM    112  CD2 TYR A 416     -11.699  -5.846  41.067  1.00 60.06           C  
ATOM    113  CE1 TYR A 416     -10.377  -6.559  43.396  1.00 60.15           C  
ATOM    114  CE2 TYR A 416     -10.329  -6.072  41.042  1.00 60.28           C  
ATOM    115  CZ  TYR A 416      -9.671  -6.427  42.207  1.00 60.33           C  
ATOM    116  OH  TYR A 416      -8.313  -6.650  42.181  1.00 60.61           O  
ATOM    117  N   CYS A 417     -14.178  -2.811  41.017  1.00 61.61           N  
ATOM    118  CA  CYS A 417     -13.639  -1.669  40.262  1.00 62.44           C  
ATOM    119  C   CYS A 417     -13.636  -0.382  41.090  1.00 63.27           C  
ATOM    120  O   CYS A 417     -12.655   0.365  41.074  1.00 63.31           O  
ATOM    121  CB  CYS A 417     -14.425  -1.448  38.963  1.00 62.34           C  
ATOM    122  SG  CYS A 417     -14.131  -2.698  37.691  1.00 61.31           S  
ATOM    123  N   GLU A 418     -14.732  -0.139  41.808  1.00 64.38           N  
ATOM    124  CA  GLU A 418     -14.838   1.009  42.718  1.00 65.46           C  
ATOM    125  C   GLU A 418     -13.884   0.897  43.912  1.00 66.02           C  
ATOM    126  O   GLU A 418     -13.330   1.904  44.354  1.00 66.24           O  
ATOM    127  CB  GLU A 418     -16.282   1.182  43.210  1.00 65.72           C  
ATOM    128  CG  GLU A 418     -17.260   1.637  42.129  1.00 66.30           C  
ATOM    129  CD  GLU A 418     -17.104   3.098  41.719  1.00 66.92           C  
ATOM    130  OE1 GLU A 418     -16.316   3.842  42.344  1.00 67.27           O  
ATOM    131  OE2 GLU A 418     -17.785   3.508  40.756  1.00 67.47           O  
ATOM    132  N   THR A 419     -13.701  -0.320  44.424  1.00 66.74           N  
ATOM    133  CA  THR A 419     -12.719  -0.592  45.483  1.00 67.64           C  
ATOM    134  C   THR A 419     -11.286  -0.293  45.021  1.00 68.48           C  
ATOM    135  O   THR A 419     -10.473   0.206  45.804  1.00 69.09           O  
ATOM    136  CB  THR A 419     -12.799  -2.059  45.970  1.00 67.77           C  
ATOM    137  OG1 THR A 419     -14.165  -2.413  46.217  1.00 67.75           O  
ATOM    138  CG2 THR A 419     -11.993  -2.266  47.253  1.00 67.76           C  
ATOM    139  N   CYS A 420     -10.987  -0.604  43.759  1.00 69.09           N  
ATOM    140  CA  CYS A 420      -9.671  -0.323  43.170  1.00 69.88           C  
ATOM    141  C   CYS A 420      -9.417   1.175  42.963  1.00 70.87           C  
ATOM    142  O   CYS A 420      -8.314   1.654  43.229  1.00 71.12           O  
ATOM    143  CB  CYS A 420      -9.500  -1.068  41.841  1.00 69.71           C  
ATOM    144  SG  CYS A 420      -9.415  -2.866  42.008  1.00 69.59           S  
ATOM    145  N   TRP A 421     -10.431   1.902  42.489  1.00 71.69           N  
ATOM    146  CA  TRP A 421     -10.316   3.354  42.272  1.00 72.20           C  
ATOM    147  C   TRP A 421     -10.202   4.143  43.583  1.00 73.01           C  
ATOM    148  O   TRP A 421      -9.572   5.202  43.613  1.00 73.41           O  
ATOM    149  CB  TRP A 421     -11.492   3.890  41.445  1.00 71.99           C  
ATOM    150  CG  TRP A 421     -11.585   3.311  40.060  1.00 71.78           C  
ATOM    151  CD1 TRP A 421     -10.550   3.000  39.225  1.00 71.60           C  
ATOM    152  CD2 TRP A 421     -12.785   2.997  39.344  1.00 71.55           C  
ATOM    153  NE1 TRP A 421     -11.030   2.498  38.040  1.00 71.45           N  
ATOM    154  CE2 TRP A 421     -12.399   2.485  38.085  1.00 71.42           C  
ATOM    155  CE3 TRP A 421     -14.151   3.088  39.648  1.00 71.66           C  
ATOM    156  CZ2 TRP A 421     -13.330   2.069  37.125  1.00 71.55           C  
ATOM    157  CZ3 TRP A 421     -15.079   2.674  38.693  1.00 71.58           C  
ATOM    158  CH2 TRP A 421     -14.662   2.171  37.447  1.00 71.48           C  
ATOM    159  N   GLU A 422     -10.821   3.634  44.649  1.00 73.44           N  
ATOM    160  CA  GLU A 422     -10.641   4.183  46.002  1.00 73.72           C  
ATOM    161  C   GLU A 422      -9.182   4.094  46.465  1.00 74.66           C  
ATOM    162  O   GLU A 422      -8.666   5.026  47.083  1.00 75.25           O  
ATOM    163  CB  GLU A 422     -11.551   3.466  47.007  1.00 73.05           C  
ATOM    164  CG  GLU A 422     -13.016   3.868  46.905  1.00 72.70           C  
ATOM    165  CD  GLU A 422     -13.959   2.897  47.597  1.00 72.24           C  
ATOM    166  OE1 GLU A 422     -13.548   2.246  48.581  1.00 71.91           O  
ATOM    167  OE2 GLU A 422     -15.123   2.791  47.157  1.00 72.00           O  
ATOM    168  N   TRP A 423      -8.536   2.969  46.161  1.00 75.63           N  
ATOM    169  CA  TRP A 423      -7.111   2.771  46.448  1.00 76.57           C  
ATOM    170  C   TRP A 423      -6.212   3.631  45.549  1.00 77.54           C  
ATOM    171  O   TRP A 423      -5.223   4.191  46.025  1.00 78.22           O  
ATOM    172  CB  TRP A 423      -6.740   1.288  46.306  1.00 76.77           C  
ATOM    173  CG  TRP A 423      -5.291   0.983  46.559  1.00 77.03           C  
ATOM    174  CD1 TRP A 423      -4.706   0.713  47.762  1.00 77.24           C  
ATOM    175  CD2 TRP A 423      -4.247   0.912  45.580  1.00 77.18           C  
ATOM    176  NE1 TRP A 423      -3.361   0.484  47.596  1.00 77.49           N  
ATOM    177  CE2 TRP A 423      -3.051   0.598  46.266  1.00 77.31           C  
ATOM    178  CE3 TRP A 423      -4.204   1.089  44.189  1.00 77.01           C  
ATOM    179  CZ2 TRP A 423      -1.823   0.453  45.607  1.00 77.20           C  
ATOM    180  CZ3 TRP A 423      -2.981   0.944  43.532  1.00 77.12           C  
ATOM    181  CH2 TRP A 423      -1.808   0.629  44.245  1.00 77.16           C  
ATOM    182  N   GLN A 424      -6.549   3.716  44.259  1.00 78.44           N  
ATOM    183  CA  GLN A 424      -5.757   4.491  43.285  1.00 79.07           C  
ATOM    184  C   GLN A 424      -5.681   5.986  43.610  1.00 79.59           C  
ATOM    185  O   GLN A 424      -4.632   6.606  43.424  1.00 79.26           O  
ATOM    186  CB  GLN A 424      -6.289   4.303  41.856  1.00 78.89           C  
ATOM    187  CG  GLN A 424      -5.865   2.997  41.199  1.00 78.58           C  
ATOM    188  CD  GLN A 424      -6.254   2.910  39.730  1.00 78.08           C  
ATOM    189  OE1 GLN A 424      -7.028   3.726  39.225  1.00 77.68           O  
ATOM    190  NE2 GLN A 424      -5.713   1.913  39.036  1.00 77.72           N  
ATOM    191  N   GLU A 425      -6.792   6.553  44.080  1.00 80.61           N  
ATOM    192  CA  GLU A 425      -6.829   7.955  44.515  1.00 81.47           C  
ATOM    193  C   GLU A 425      -5.996   8.194  45.778  1.00 81.54           C  
ATOM    194  O   GLU A 425      -5.350   9.237  45.906  1.00 81.90           O  
ATOM    195  CB  GLU A 425      -8.271   8.423  44.741  1.00 82.03           C  
ATOM    196  CG  GLU A 425      -9.063   8.599  43.453  1.00 82.69           C  
ATOM    197  CD  GLU A 425     -10.489   9.069  43.687  1.00 83.36           C  
ATOM    198  OE1 GLU A 425     -10.699   9.974  44.524  1.00 83.58           O  
ATOM    199  OE2 GLU A 425     -11.404   8.539  43.022  1.00 83.95           O  
ATOM    200  N   ALA A 426      -6.018   7.231  46.700  1.00 81.34           N  
ATOM    201  CA  ALA A 426      -5.222   7.306  47.929  1.00 81.36           C  
ATOM    202  C   ALA A 426      -3.733   7.096  47.644  1.00 81.43           C  
ATOM    203  O   ALA A 426      -2.925   8.003  47.855  1.00 81.72           O  
ATOM    204  CB  ALA A 426      -5.720   6.292  48.951  1.00 81.20           C  
ATOM    205  N   HIS A 427      -3.386   5.908  47.150  1.00 81.44           N  
ATOM    206  CA  HIS A 427      -1.990   5.548  46.876  1.00 81.70           C  
ATOM    207  C   HIS A 427      -1.545   6.086  45.519  1.00 81.79           C  
ATOM    208  O   HIS A 427      -1.978   5.603  44.473  1.00 82.05           O  
ATOM    209  CB  HIS A 427      -1.800   4.027  46.932  1.00 81.71           C  
ATOM    210  CG  HIS A 427      -1.915   3.454  48.310  1.00 81.67           C  
ATOM    211  ND1 HIS A 427      -3.125   3.265  48.942  1.00 81.56           N  
ATOM    212  CD2 HIS A 427      -0.967   3.025  49.178  1.00 81.63           C  
ATOM    213  CE1 HIS A 427      -2.919   2.746  50.139  1.00 81.57           C  
ATOM    214  NE2 HIS A 427      -1.618   2.591  50.307  1.00 81.61           N  
ATOM    215  N   MET A 438      -3.631  -2.279  48.906  1.00 78.25           N  
ATOM    216  CA  MET A 438      -3.813  -2.754  47.537  1.00 78.67           C  
ATOM    217  C   MET A 438      -4.790  -3.940  47.494  1.00 78.15           C  
ATOM    218  O   MET A 438      -4.419  -5.054  47.875  1.00 77.38           O  
ATOM    219  CB  MET A 438      -2.459  -3.144  46.933  1.00 79.33           C  
ATOM    220  CG  MET A 438      -2.500  -3.422  45.438  1.00 79.87           C  
ATOM    221  SD  MET A 438      -0.853  -3.479  44.705  1.00 80.63           S  
ATOM    222  CE  MET A 438      -1.255  -3.816  42.994  1.00 80.65           C  
ATOM    223  N   PRO A 439      -6.050  -3.699  47.058  1.00 77.96           N  
ATOM    224  CA  PRO A 439      -7.029  -4.791  46.940  1.00 77.88           C  
ATOM    225  C   PRO A 439      -6.638  -5.856  45.911  1.00 77.84           C  
ATOM    226  O   PRO A 439      -6.241  -5.513  44.795  1.00 78.36           O  
ATOM    227  CB  PRO A 439      -8.313  -4.074  46.498  1.00 77.57           C  
ATOM    228  CG  PRO A 439      -8.142  -2.666  46.938  1.00 77.51           C  
ATOM    229  CD  PRO A 439      -6.676  -2.383  46.823  1.00 77.66           C  
ATOM    230  N   ALA A 440      -6.751  -7.127  46.298  1.00 77.23           N  
ATOM    231  CA  ALA A 440      -6.444  -8.258  45.418  1.00 76.78           C  
ATOM    232  C   ALA A 440      -7.736  -8.866  44.858  1.00 76.65           C  
ATOM    233  O   ALA A 440      -8.756  -8.892  45.554  1.00 76.64           O  
ATOM    234  CB  ALA A 440      -5.654  -9.312  46.176  1.00 76.86           C  
ATOM    235  N   PRO A 441      -7.699  -9.363  43.603  1.00 76.19           N  
ATOM    236  CA  PRO A 441      -8.896  -9.937  42.974  1.00 75.41           C  
ATOM    237  C   PRO A 441      -9.315 -11.312  43.520  1.00 74.37           C  
ATOM    238  O   PRO A 441     -10.502 -11.642  43.483  1.00 74.02           O  
ATOM    239  CB  PRO A 441      -8.494 -10.038  41.499  1.00 75.50           C  
ATOM    240  CG  PRO A 441      -7.022 -10.239  41.537  1.00 75.77           C  
ATOM    241  CD  PRO A 441      -6.529  -9.432  42.704  1.00 76.05           C  
ATOM    242  N   VAL A 442      -8.354 -12.101  44.006  1.00 73.19           N  
ATOM    243  CA  VAL A 442      -8.635 -13.434  44.570  1.00 72.57           C  
ATOM    244  C   VAL A 442      -9.545 -13.400  45.809  1.00 72.31           C  
ATOM    245  O   VAL A 442     -10.338 -14.320  46.022  1.00 71.94           O  
ATOM    246  CB  VAL A 442      -7.322 -14.214  44.875  1.00 72.46           C  
ATOM    247  CG1 VAL A 442      -6.578 -13.636  46.077  1.00 72.51           C  
ATOM    248  CG2 VAL A 442      -7.600 -15.699  45.076  1.00 72.43           C  
ATOM    249  N   GLU A 443      -9.427 -12.340  46.606  1.00 72.49           N  
ATOM    250  CA  GLU A 443     -10.216 -12.180  47.833  1.00 72.37           C  
ATOM    251  C   GLU A 443     -11.691 -11.864  47.554  1.00 71.81           C  
ATOM    252  O   GLU A 443     -12.573 -12.352  48.266  1.00 72.16           O  
ATOM    253  CB  GLU A 443      -9.604 -11.088  48.721  1.00 72.57           C  
ATOM    254  CG  GLU A 443      -8.203 -11.419  49.225  1.00 72.64           C  
ATOM    255  CD  GLU A 443      -7.553 -10.279  49.989  1.00 72.79           C  
ATOM    256  OE1 GLU A 443      -7.622  -9.121  49.523  1.00 72.83           O  
ATOM    257  OE2 GLU A 443      -6.953 -10.545  51.052  1.00 72.94           O  
ATOM    258  N   HIS A 444     -11.948 -11.059  46.521  1.00 70.60           N  
ATOM    259  CA  HIS A 444     -13.315 -10.651  46.150  1.00 69.42           C  
ATOM    260  C   HIS A 444     -14.061 -11.633  45.226  1.00 67.99           C  
ATOM    261  O   HIS A 444     -15.241 -11.414  44.938  1.00 67.82           O  
ATOM    262  CB  HIS A 444     -13.290  -9.257  45.510  1.00 69.26           C  
ATOM    263  CG  HIS A 444     -12.899  -8.167  46.458  1.00 69.24           C  
ATOM    264  ND1 HIS A 444     -11.597  -7.960  46.860  1.00 69.36           N  
ATOM    265  CD2 HIS A 444     -13.641  -7.223  47.085  1.00 69.28           C  
ATOM    266  CE1 HIS A 444     -11.553  -6.936  47.693  1.00 69.49           C  
ATOM    267  NE2 HIS A 444     -12.780  -6.471  47.846  1.00 69.55           N  
ATOM    268  N   GLN A 445     -13.383 -12.691  44.767  1.00 66.57           N  
ATOM    269  CA  GLN A 445     -13.982 -13.736  43.918  1.00 65.59           C  
ATOM    270  C   GLN A 445     -14.398 -13.179  42.548  1.00 64.26           C  
ATOM    271  O   GLN A 445     -15.553 -13.298  42.127  1.00 64.29           O  
ATOM    272  CB  GLN A 445     -15.152 -14.433  44.642  1.00 65.86           C  
ATOM    273  CG  GLN A 445     -15.510 -15.812  44.093  1.00 66.11           C  
ATOM    274  CD  GLN A 445     -14.933 -16.969  44.901  1.00 66.33           C  
ATOM    275  OE1 GLN A 445     -15.654 -17.908  45.241  1.00 66.79           O  
ATOM    276  NE2 GLN A 445     -13.637 -16.912  45.212  1.00 66.38           N  
ATOM    277  N   ILE A 446     -13.422 -12.588  41.861  1.00 62.63           N  
ATOM    278  CA  ILE A 446     -13.640 -11.887  40.589  1.00 61.31           C  
ATOM    279  C   ILE A 446     -13.412 -12.792  39.377  1.00 59.91           C  
ATOM    280  O   ILE A 446     -14.196 -12.754  38.427  1.00 59.80           O  
ATOM    281  CB  ILE A 446     -12.727 -10.637  40.476  1.00 61.15           C  
ATOM    282  CG1 ILE A 446     -12.848  -9.742  41.723  1.00 61.24           C  
ATOM    283  CG2 ILE A 446     -13.047  -9.829  39.222  1.00 61.09           C  
ATOM    284  CD1 ILE A 446     -14.249  -9.255  42.043  1.00 61.24           C  
ATOM    285  N   CYS A 447     -12.342 -13.588  39.403  1.00 58.51           N  
ATOM    286  CA  CYS A 447     -11.988 -14.445  38.261  1.00 57.53           C  
ATOM    287  C   CYS A 447     -13.024 -15.539  37.956  1.00 56.08           C  
ATOM    288  O   CYS A 447     -13.219 -15.874  36.788  1.00 55.86           O  
ATOM    289  CB  CYS A 447     -10.590 -15.053  38.427  1.00 58.04           C  
ATOM    290  SG  CYS A 447      -9.886 -15.702  36.893  1.00 58.84           S  
ATOM    291  N   PRO A 448     -13.675 -16.110  38.994  1.00 54.60           N  
ATOM    292  CA  PRO A 448     -14.835 -16.980  38.744  1.00 53.48           C  
ATOM    293  C   PRO A 448     -16.055 -16.254  38.160  1.00 52.01           C  
ATOM    294  O   PRO A 448     -16.753 -16.822  37.321  1.00 51.58           O  
ATOM    295  CB  PRO A 448     -15.164 -17.537  40.134  1.00 53.79           C  
ATOM    296  CG  PRO A 448     -13.875 -17.477  40.871  1.00 54.32           C  
ATOM    297  CD  PRO A 448     -13.229 -16.211  40.396  1.00 54.55           C  
ATOM    298  N   ALA A 449     -16.305 -15.023  38.608  1.00 50.55           N  
ATOM    299  CA  ALA A 449     -17.445 -14.227  38.135  1.00 49.61           C  
ATOM    300  C   ALA A 449     -17.318 -13.841  36.661  1.00 48.44           C  
ATOM    301  O   ALA A 449     -18.268 -14.002  35.892  1.00 48.35           O  
ATOM    302  CB  ALA A 449     -17.611 -12.978  38.989  1.00 49.77           C  
ATOM    303  N   VAL A 450     -16.148 -13.325  36.285  1.00 47.15           N  
ATOM    304  CA  VAL A 450     -15.856 -12.967  34.887  1.00 46.38           C  
ATOM    305  C   VAL A 450     -15.769 -14.198  33.965  1.00 45.55           C  
ATOM    306  O   VAL A 450     -16.072 -14.098  32.773  1.00 45.54           O  
ATOM    307  CB  VAL A 450     -14.574 -12.093  34.774  1.00 46.39           C  
ATOM    308  CG1 VAL A 450     -13.306 -12.907  35.015  1.00 46.54           C  
ATOM    309  CG2 VAL A 450     -14.507 -11.382  33.427  1.00 46.36           C  
ATOM    310  N   CYS A 451     -15.354 -15.342  34.515  1.00 44.41           N  
ATOM    311  CA  CYS A 451     -15.318 -16.611  33.771  1.00 43.28           C  
ATOM    312  C   CYS A 451     -16.710 -17.071  33.323  1.00 42.46           C  
ATOM    313  O   CYS A 451     -16.849 -17.652  32.249  1.00 42.26           O  
ATOM    314  CB  CYS A 451     -14.646 -17.711  34.604  1.00 43.08           C  
ATOM    315  SG  CYS A 451     -14.552 -19.333  33.809  1.00 42.47           S  
ATOM    316  N   VAL A 452     -17.727 -16.811  34.146  1.00 41.68           N  
ATOM    317  CA  VAL A 452     -19.123 -17.090  33.779  1.00 41.24           C  
ATOM    318  C   VAL A 452     -19.571 -16.138  32.665  1.00 40.65           C  
ATOM    319  O   VAL A 452     -20.157 -16.577  31.676  1.00 40.57           O  
ATOM    320  CB  VAL A 452     -20.076 -16.992  35.000  1.00 41.39           C  
ATOM    321  CG1 VAL A 452     -21.538 -17.120  34.582  1.00 41.39           C  
ATOM    322  CG2 VAL A 452     -19.745 -18.072  36.022  1.00 41.39           C  
ATOM    323  N   LEU A 453     -19.288 -14.845  32.833  1.00 40.06           N  
ATOM    324  CA  LEU A 453     -19.606 -13.825  31.820  1.00 39.60           C  
ATOM    325  C   LEU A 453     -18.876 -14.052  30.490  1.00 39.36           C  
ATOM    326  O   LEU A 453     -19.426 -13.768  29.427  1.00 39.40           O  
ATOM    327  CB  LEU A 453     -19.294 -12.419  32.349  1.00 39.44           C  
ATOM    328  CG  LEU A 453     -20.183 -11.921  33.493  1.00 39.31           C  
ATOM    329  CD1 LEU A 453     -19.512 -10.780  34.238  1.00 39.31           C  
ATOM    330  CD2 LEU A 453     -21.552 -11.491  32.985  1.00 39.25           C  
ATOM    331  N   MET A 454     -17.643 -14.551  30.555  1.00 39.20           N  
ATOM    332  CA  MET A 454     -16.901 -14.968  29.358  1.00 39.16           C  
ATOM    333  C   MET A 454     -17.676 -16.031  28.576  1.00 39.50           C  
ATOM    334  O   MET A 454     -17.771 -15.961  27.350  1.00 39.66           O  
ATOM    335  CB  MET A 454     -15.517 -15.505  29.752  1.00 38.91           C  
ATOM    336  CG  MET A 454     -14.680 -16.061  28.605  1.00 38.68           C  
ATOM    337  SD  MET A 454     -15.033 -17.785  28.190  1.00 38.32           S  
ATOM    338  CE  MET A 454     -14.343 -18.657  29.594  1.00 38.39           C  
ATOM    339  N   LYS A 455     -18.215 -17.010  29.298  1.00 39.76           N  
ATOM    340  CA  LYS A 455     -18.993 -18.095  28.698  1.00 39.86           C  
ATOM    341  C   LYS A 455     -20.385 -17.626  28.260  1.00 40.01           C  
ATOM    342  O   LYS A 455     -20.866 -18.024  27.202  1.00 40.13           O  
ATOM    343  CB  LYS A 455     -19.094 -19.280  29.667  1.00 39.90           C  
ATOM    344  CG  LYS A 455     -17.745 -19.900  30.016  1.00 39.94           C  
ATOM    345  CD  LYS A 455     -17.844 -20.868  31.182  1.00 40.02           C  
ATOM    346  CE  LYS A 455     -16.481 -21.437  31.540  1.00 40.10           C  
ATOM    347  NZ  LYS A 455     -16.482 -22.105  32.870  1.00 40.20           N  
ATOM    348  N   LEU A 456     -21.024 -16.775  29.061  1.00 40.31           N  
ATOM    349  CA  LEU A 456     -22.329 -16.199  28.699  1.00 40.48           C  
ATOM    350  C   LEU A 456     -22.285 -15.285  27.461  1.00 40.73           C  
ATOM    351  O   LEU A 456     -23.282 -15.172  26.748  1.00 41.03           O  
ATOM    352  CB  LEU A 456     -22.936 -15.430  29.883  1.00 40.51           C  
ATOM    353  CG  LEU A 456     -23.415 -16.245  31.089  1.00 40.63           C  
ATOM    354  CD1 LEU A 456     -23.725 -15.326  32.261  1.00 40.70           C  
ATOM    355  CD2 LEU A 456     -24.634 -17.083  30.742  1.00 40.63           C  
ATOM    356  N   SER A 457     -21.138 -14.652  27.206  1.00 40.81           N  
ATOM    357  CA  SER A 457     -20.987 -13.722  26.075  1.00 40.98           C  
ATOM    358  C   SER A 457     -21.023 -14.366  24.679  1.00 41.36           C  
ATOM    359  O   SER A 457     -21.163 -13.654  23.684  1.00 41.36           O  
ATOM    360  CB  SER A 457     -19.693 -12.913  26.220  1.00 40.86           C  
ATOM    361  OG  SER A 457     -18.555 -13.751  26.146  1.00 40.71           O  
ATOM    362  N   PHE A 458     -20.876 -15.690  24.598  1.00 41.82           N  
ATOM    363  CA  PHE A 458     -21.001 -16.410  23.321  1.00 42.15           C  
ATOM    364  C   PHE A 458     -22.425 -16.390  22.757  1.00 42.97           C  
ATOM    365  O   PHE A 458     -22.604 -16.259  21.545  1.00 43.18           O  
ATOM    366  CB  PHE A 458     -20.507 -17.857  23.453  1.00 41.87           C  
ATOM    367  CG  PHE A 458     -19.011 -17.982  23.484  1.00 41.62           C  
ATOM    368  CD1 PHE A 458     -18.315 -17.900  24.686  1.00 41.53           C  
ATOM    369  CD2 PHE A 458     -18.293 -18.174  22.307  1.00 41.62           C  
ATOM    370  CE1 PHE A 458     -16.932 -18.015  24.714  1.00 41.54           C  
ATOM    371  CE2 PHE A 458     -16.910 -18.287  22.328  1.00 41.57           C  
ATOM    372  CZ  PHE A 458     -16.228 -18.206  23.533  1.00 41.54           C  
ATOM    373  N   ASP A 459     -23.425 -16.518  23.630  1.00 44.14           N  
ATOM    374  CA  ASP A 459     -24.832 -16.512  23.212  1.00 45.27           C  
ATOM    375  C   ASP A 459     -25.297 -15.100  22.852  1.00 45.62           C  
ATOM    376  O   ASP A 459     -24.932 -14.133  23.518  1.00 45.66           O  
ATOM    377  CB  ASP A 459     -25.721 -17.087  24.316  1.00 45.84           C  
ATOM    378  CG  ASP A 459     -27.154 -17.318  23.859  1.00 46.46           C  
ATOM    379  OD1 ASP A 459     -27.356 -18.048  22.865  1.00 46.76           O  
ATOM    380  OD2 ASP A 459     -28.079 -16.773  24.498  1.00 47.07           O  
ATOM    381  N   GLU A 460     -26.121 -15.001  21.809  1.00 46.45           N  
ATOM    382  CA  GLU A 460     -26.577 -13.712  21.276  1.00 47.11           C  
ATOM    383  C   GLU A 460     -27.623 -13.041  22.170  1.00 47.55           C  
ATOM    384  O   GLU A 460     -27.581 -11.825  22.367  1.00 47.56           O  
ATOM    385  CB  GLU A 460     -27.138 -13.892  19.861  1.00 47.45           C  
ATOM    386  CG  GLU A 460     -27.385 -12.588  19.113  1.00 47.74           C  
ATOM    387  CD  GLU A 460     -27.636 -12.788  17.628  1.00 48.01           C  
ATOM    388  OE1 GLU A 460     -28.152 -13.859  17.238  1.00 48.15           O  
ATOM    389  OE2 GLU A 460     -27.318 -11.867  16.847  1.00 48.16           O  
ATOM    390  N   GLU A 461     -28.561 -13.832  22.690  1.00 48.17           N  
ATOM    391  CA  GLU A 461     -29.589 -13.327  23.611  1.00 48.71           C  
ATOM    392  C   GLU A 461     -29.002 -12.847  24.943  1.00 48.65           C  
ATOM    393  O   GLU A 461     -29.500 -11.879  25.525  1.00 48.81           O  
ATOM    394  CB  GLU A 461     -30.666 -14.391  23.864  1.00 49.23           C  
ATOM    395  CG  GLU A 461     -31.535 -14.702  22.652  1.00 49.67           C  
ATOM    396  CD  GLU A 461     -32.477 -13.565  22.289  1.00 50.16           C  
ATOM    397  OE1 GLU A 461     -33.238 -13.110  23.170  1.00 50.55           O  
ATOM    398  OE2 GLU A 461     -32.463 -13.128  21.118  1.00 50.44           O  
ATOM    399  N   HIS A 462     -27.955 -13.524  25.419  1.00 48.29           N  
ATOM    400  CA  HIS A 462     -27.226 -13.091  26.621  1.00 48.00           C  
ATOM    401  C   HIS A 462     -26.406 -11.814  26.394  1.00 47.82           C  
ATOM    402  O   HIS A 462     -26.244 -11.022  27.320  1.00 48.31           O  
ATOM    403  CB  HIS A 462     -26.319 -14.209  27.158  1.00 47.87           C  
ATOM    404  CG  HIS A 462     -27.058 -15.298  27.874  1.00 47.85           C  
ATOM    405  ND1 HIS A 462     -27.893 -15.050  28.943  1.00 47.93           N  
ATOM    406  CD2 HIS A 462     -27.073 -16.640  27.690  1.00 47.65           C  
ATOM    407  CE1 HIS A 462     -28.400 -16.190  29.378  1.00 47.79           C  
ATOM    408  NE2 HIS A 462     -27.917 -17.170  28.636  1.00 47.74           N  
ATOM    409  N   ARG A 463     -25.884 -11.622  25.180  1.00 47.29           N  
ATOM    410  CA  ARG A 463     -25.184 -10.374  24.825  1.00 46.94           C  
ATOM    411  C   ARG A 463     -26.109  -9.153  24.834  1.00 47.42           C  
ATOM    412  O   ARG A 463     -25.691  -8.067  25.241  1.00 47.77           O  
ATOM    413  CB  ARG A 463     -24.489 -10.483  23.461  1.00 46.48           C  
ATOM    414  CG  ARG A 463     -23.145 -11.191  23.503  1.00 46.15           C  
ATOM    415  CD  ARG A 463     -22.313 -10.888  22.268  1.00 46.00           C  
ATOM    416  NE  ARG A 463     -22.988 -11.280  21.029  1.00 45.86           N  
ATOM    417  CZ  ARG A 463     -23.014 -12.511  20.510  1.00 45.72           C  
ATOM    418  NH1 ARG A 463     -23.669 -12.724  19.371  1.00 45.82           N  
ATOM    419  NH2 ARG A 463     -22.404 -13.536  21.107  1.00 45.71           N  
ATOM    420  N   HIS A 464     -27.349  -9.332  24.379  1.00 47.79           N  
ATOM    421  CA  HIS A 464     -28.363  -8.270  24.429  1.00 48.06           C  
ATOM    422  C   HIS A 464     -28.678  -7.861  25.874  1.00 47.58           C  
ATOM    423  O   HIS A 464     -28.870  -6.677  26.159  1.00 47.46           O  
ATOM    424  CB  HIS A 464     -29.645  -8.710  23.710  1.00 48.51           C  
ATOM    425  CG  HIS A 464     -30.658  -7.618  23.551  1.00 49.03           C  
ATOM    426  ND1 HIS A 464     -31.775  -7.515  24.352  1.00 49.28           N  
ATOM    427  CD2 HIS A 464     -30.721  -6.579  22.685  1.00 49.42           C  
ATOM    428  CE1 HIS A 464     -32.483  -6.462  23.986  1.00 49.39           C  
ATOM    429  NE2 HIS A 464     -31.865  -5.876  22.976  1.00 49.53           N  
ATOM    430  N   ALA A 465     -28.727  -8.848  26.770  1.00 46.96           N  
ATOM    431  CA  ALA A 465     -28.917  -8.604  28.204  1.00 46.63           C  
ATOM    432  C   ALA A 465     -27.729  -7.876  28.847  1.00 46.51           C  
ATOM    433  O   ALA A 465     -27.923  -7.063  29.752  1.00 46.74           O  
ATOM    434  CB  ALA A 465     -29.196  -9.913  28.932  1.00 46.58           C  
ATOM    435  N   MET A 466     -26.511  -8.177  28.389  1.00 46.22           N  
ATOM    436  CA  MET A 466     -25.301  -7.476  28.851  1.00 45.91           C  
ATOM    437  C   MET A 466     -25.275  -6.012  28.422  1.00 46.08           C  
ATOM    438  O   MET A 466     -24.934  -5.138  29.221  1.00 46.12           O  
ATOM    439  CB  MET A 466     -24.025  -8.162  28.342  1.00 45.78           C  
ATOM    440  CG  MET A 466     -23.647  -9.421  29.098  1.00 45.79           C  
ATOM    441  SD  MET A 466     -21.976  -9.986  28.735  1.00 45.42           S  
ATOM    442  CE  MET A 466     -22.089 -11.684  29.279  1.00 45.13           C  
ATOM    443  N   ASN A 467     -25.623  -5.758  27.161  1.00 46.33           N  
ATOM    444  CA  ASN A 467     -25.575  -4.405  26.589  1.00 46.47           C  
ATOM    445  C   ASN A 467     -26.560  -3.432  27.247  1.00 46.76           C  
ATOM    446  O   ASN A 467     -26.262  -2.241  27.367  1.00 47.17           O  
ATOM    447  CB  ASN A 467     -25.810  -4.449  25.071  1.00 46.25           C  
ATOM    448  CG  ASN A 467     -24.692  -5.159  24.320  1.00 46.06           C  
ATOM    449  OD1 ASN A 467     -23.767  -5.712  24.920  1.00 45.49           O  
ATOM    450  ND2 ASN A 467     -24.773  -5.145  22.994  1.00 46.09           N  
ATOM    451  N   GLU A 468     -27.722  -3.936  27.668  1.00 46.79           N  
ATOM    452  CA  GLU A 468     -28.691  -3.135  28.428  1.00 46.76           C  
ATOM    453  C   GLU A 468     -28.165  -2.767  29.818  1.00 46.53           C  
ATOM    454  O   GLU A 468     -28.290  -1.618  30.248  1.00 46.99           O  
ATOM    455  CB  GLU A 468     -30.032  -3.867  28.558  1.00 46.99           C  
ATOM    456  CG  GLU A 468     -30.830  -3.933  27.263  1.00 47.44           C  
ATOM    457  CD  GLU A 468     -32.257  -4.416  27.463  1.00 47.80           C  
ATOM    458  OE1 GLU A 468     -33.120  -4.069  26.628  1.00 48.02           O  
ATOM    459  OE2 GLU A 468     -32.524  -5.139  28.449  1.00 47.96           O  
ATOM    460  N   LEU A 469     -27.568  -3.744  30.502  1.00 45.99           N  
ATOM    461  CA  LEU A 469     -27.036  -3.560  31.861  1.00 45.41           C  
ATOM    462  C   LEU A 469     -25.610  -2.977  31.921  1.00 44.82           C  
ATOM    463  O   LEU A 469     -25.055  -2.832  33.014  1.00 44.81           O  
ATOM    464  CB  LEU A 469     -27.081  -4.895  32.622  1.00 45.42           C  
ATOM    465  CG  LEU A 469     -28.449  -5.579  32.747  1.00 45.47           C  
ATOM    466  CD1 LEU A 469     -28.289  -6.987  33.299  1.00 45.50           C  
ATOM    467  CD2 LEU A 469     -29.400  -4.771  33.619  1.00 45.52           C  
ATOM    468  N   GLY A 470     -25.021  -2.646  30.769  1.00 44.16           N  
ATOM    469  CA  GLY A 470     -23.700  -2.013  30.716  1.00 43.56           C  
ATOM    470  C   GLY A 470     -22.568  -2.981  31.006  1.00 42.95           C  
ATOM    471  O   GLY A 470     -21.648  -2.662  31.762  1.00 42.59           O  
ATOM    472  N   GLY A 471     -22.637  -4.157  30.387  1.00 42.60           N  
ATOM    473  CA  GLY A 471     -21.679  -5.236  30.623  1.00 42.25           C  
ATOM    474  C   GLY A 471     -20.313  -5.003  30.005  1.00 41.84           C  
ATOM    475  O   GLY A 471     -19.295  -5.375  30.591  1.00 41.78           O  
ATOM    476  N   LEU A 472     -20.293  -4.401  28.816  1.00 41.42           N  
ATOM    477  CA  LEU A 472     -19.042  -4.062  28.130  1.00 41.17           C  
ATOM    478  C   LEU A 472     -18.211  -3.038  28.903  1.00 41.08           C  
ATOM    479  O   LEU A 472     -16.981  -3.115  28.903  1.00 41.28           O  
ATOM    480  CB  LEU A 472     -19.328  -3.545  26.715  1.00 41.07           C  
ATOM    481  CG  LEU A 472     -18.102  -3.237  25.838  1.00 41.08           C  
ATOM    482  CD1 LEU A 472     -18.297  -3.768  24.427  1.00 41.11           C  
ATOM    483  CD2 LEU A 472     -17.774  -1.748  25.800  1.00 41.12           C  
ATOM    484  N   GLN A 473     -18.884  -2.089  29.553  1.00 40.82           N  
ATOM    485  CA  GLN A 473     -18.212  -1.037  30.324  1.00 40.58           C  
ATOM    486  C   GLN A 473     -17.582  -1.581  31.611  1.00 40.45           C  
ATOM    487  O   GLN A 473     -16.476  -1.180  31.975  1.00 40.46           O  
ATOM    488  CB  GLN A 473     -19.180   0.111  30.658  1.00 40.63           C  
ATOM    489  CG  GLN A 473     -19.552   1.002  29.472  1.00 40.64           C  
ATOM    490  CD  GLN A 473     -20.707   0.478  28.628  1.00 40.63           C  
ATOM    491  OE1 GLN A 473     -21.099  -0.686  28.730  1.00 40.85           O  
ATOM    492  NE2 GLN A 473     -21.256   1.345  27.780  1.00 40.52           N  
ATOM    493  N   ALA A 474     -18.287  -2.489  32.287  1.00 40.39           N  
ATOM    494  CA  ALA A 474     -17.801  -3.100  33.532  1.00 40.40           C  
ATOM    495  C   ALA A 474     -16.602  -4.024  33.308  1.00 40.52           C  
ATOM    496  O   ALA A 474     -15.632  -3.978  34.068  1.00 40.37           O  
ATOM    497  CB  ALA A 474     -18.924  -3.863  34.220  1.00 40.28           C  
ATOM    498  N   ILE A 475     -16.680  -4.855  32.269  1.00 40.83           N  
ATOM    499  CA  ILE A 475     -15.614  -5.811  31.937  1.00 41.14           C  
ATOM    500  C   ILE A 475     -14.361  -5.089  31.420  1.00 41.83           C  
ATOM    501  O   ILE A 475     -13.239  -5.482  31.749  1.00 42.09           O  
ATOM    502  CB  ILE A 475     -16.099  -6.873  30.912  1.00 40.90           C  
ATOM    503  CG1 ILE A 475     -17.222  -7.726  31.521  1.00 40.69           C  
ATOM    504  CG2 ILE A 475     -14.957  -7.790  30.472  1.00 40.90           C  
ATOM    505  CD1 ILE A 475     -18.061  -8.474  30.506  1.00 40.64           C  
ATOM    506  N   ALA A 476     -14.559  -4.046  30.615  1.00 42.48           N  
ATOM    507  CA  ALA A 476     -13.451  -3.246  30.077  1.00 42.99           C  
ATOM    508  C   ALA A 476     -12.671  -2.507  31.169  1.00 43.91           C  
ATOM    509  O   ALA A 476     -11.440  -2.465  31.133  1.00 44.01           O  
ATOM    510  CB  ALA A 476     -13.968  -2.261  29.039  1.00 42.86           C  
ATOM    511  N   GLU A 477     -13.395  -1.927  32.127  1.00 45.14           N  
ATOM    512  CA  GLU A 477     -12.779  -1.231  33.268  1.00 45.83           C  
ATOM    513  C   GLU A 477     -12.073  -2.178  34.246  1.00 45.98           C  
ATOM    514  O   GLU A 477     -11.089  -1.787  34.879  1.00 45.79           O  
ATOM    515  CB  GLU A 477     -13.816  -0.380  34.013  1.00 46.24           C  
ATOM    516  CG  GLU A 477     -14.220   0.878  33.258  1.00 46.62           C  
ATOM    517  CD  GLU A 477     -15.300   1.677  33.965  1.00 46.99           C  
ATOM    518  OE1 GLU A 477     -16.331   1.086  34.351  1.00 47.00           O  
ATOM    519  OE2 GLU A 477     -15.122   2.903  34.128  1.00 47.32           O  
ATOM    520  N   LEU A 478     -12.581  -3.405  34.372  1.00 46.31           N  
ATOM    521  CA  LEU A 478     -11.916  -4.457  35.155  1.00 46.72           C  
ATOM    522  C   LEU A 478     -10.565  -4.821  34.539  1.00 47.19           C  
ATOM    523  O   LEU A 478      -9.565  -4.951  35.248  1.00 47.32           O  
ATOM    524  CB  LEU A 478     -12.802  -5.708  35.250  1.00 46.70           C  
ATOM    525  CG  LEU A 478     -12.243  -6.950  35.960  1.00 46.67           C  
ATOM    526  CD1 LEU A 478     -11.848  -6.645  37.397  1.00 46.72           C  
ATOM    527  CD2 LEU A 478     -13.253  -8.085  35.915  1.00 46.61           C  
ATOM    528  N   LEU A 479     -10.558  -5.000  33.219  1.00 47.68           N  
ATOM    529  CA  LEU A 479      -9.326  -5.233  32.460  1.00 47.98           C  
ATOM    530  C   LEU A 479      -8.384  -4.027  32.532  1.00 48.08           C  
ATOM    531  O   LEU A 479      -7.173  -4.196  32.679  1.00 48.10           O  
ATOM    532  CB  LEU A 479      -9.658  -5.563  30.997  1.00 48.15           C  
ATOM    533  CG  LEU A 479      -8.517  -5.811  30.001  1.00 48.38           C  
ATOM    534  CD1 LEU A 479      -7.514  -6.830  30.517  1.00 48.34           C  
ATOM    535  CD2 LEU A 479      -9.086  -6.263  28.664  1.00 48.57           C  
ATOM    536  N   GLN A 480      -8.950  -2.823  32.436  1.00 48.25           N  
ATOM    537  CA  GLN A 480      -8.179  -1.575  32.499  1.00 48.39           C  
ATOM    538  C   GLN A 480      -7.462  -1.414  33.838  1.00 48.62           C  
ATOM    539  O   GLN A 480      -6.243  -1.241  33.873  1.00 48.85           O  
ATOM    540  CB  GLN A 480      -9.095  -0.366  32.251  1.00 48.28           C  
ATOM    541  CG  GLN A 480      -8.377   0.977  32.139  1.00 48.12           C  
ATOM    542  CD  GLN A 480      -9.332   2.154  31.991  1.00 48.00           C  
ATOM    543  OE1 GLN A 480     -10.455   2.005  31.507  1.00 47.94           O  
ATOM    544  NE2 GLN A 480      -8.883   3.336  32.404  1.00 48.10           N  
ATOM    545  N   VAL A 481      -8.226  -1.480  34.928  1.00 48.91           N  
ATOM    546  CA  VAL A 481      -7.698  -1.209  36.273  1.00 49.14           C  
ATOM    547  C   VAL A 481      -6.655  -2.237  36.736  1.00 49.02           C  
ATOM    548  O   VAL A 481      -5.702  -1.879  37.430  1.00 48.83           O  
ATOM    549  CB  VAL A 481      -8.840  -1.056  37.319  1.00 49.40           C  
ATOM    550  CG1 VAL A 481      -9.466  -2.399  37.691  1.00 49.39           C  
ATOM    551  CG2 VAL A 481      -8.342  -0.332  38.563  1.00 49.58           C  
ATOM    552  N   ASP A 482      -6.838  -3.500  36.347  1.00 49.26           N  
ATOM    553  CA  ASP A 482      -5.899  -4.573  36.701  1.00 49.67           C  
ATOM    554  C   ASP A 482      -4.554  -4.423  35.979  1.00 50.21           C  
ATOM    555  O   ASP A 482      -3.505  -4.712  36.560  1.00 50.34           O  
ATOM    556  CB  ASP A 482      -6.512  -5.949  36.403  1.00 49.52           C  
ATOM    557  CG  ASP A 482      -5.770  -7.086  37.092  1.00 49.33           C  
ATOM    558  OD1 ASP A 482      -4.705  -7.502  36.589  1.00 49.20           O  
ATOM    559  OD2 ASP A 482      -6.261  -7.572  38.132  1.00 49.25           O  
ATOM    560  N   CYS A 483      -4.594  -3.989  34.719  1.00 50.93           N  
ATOM    561  CA  CYS A 483      -3.376  -3.700  33.947  1.00 51.31           C  
ATOM    562  C   CYS A 483      -2.591  -2.521  34.529  1.00 51.90           C  
ATOM    563  O   CYS A 483      -1.361  -2.560  34.582  1.00 52.18           O  
ATOM    564  CB  CYS A 483      -3.713  -3.425  32.476  1.00 51.22           C  
ATOM    565  SG  CYS A 483      -4.266  -4.881  31.557  1.00 50.85           S  
ATOM    566  N   GLU A 484      -3.309  -1.483  34.956  1.00 52.67           N  
ATOM    567  CA  GLU A 484      -2.698  -0.305  35.587  1.00 53.49           C  
ATOM    568  C   GLU A 484      -2.084  -0.603  36.961  1.00 54.86           C  
ATOM    569  O   GLU A 484      -1.049  -0.032  37.311  1.00 55.07           O  
ATOM    570  CB  GLU A 484      -3.726   0.826  35.711  1.00 53.07           C  
ATOM    571  CG  GLU A 484      -4.149   1.417  34.371  1.00 52.69           C  
ATOM    572  CD  GLU A 484      -5.266   2.443  34.479  1.00 52.28           C  
ATOM    573  OE1 GLU A 484      -6.031   2.422  35.468  1.00 52.03           O  
ATOM    574  OE2 GLU A 484      -5.385   3.276  33.556  1.00 51.92           O  
ATOM    575  N   MET A 485      -2.722  -1.489  37.727  1.00 56.57           N  
ATOM    576  CA  MET A 485      -2.257  -1.842  39.076  1.00 58.07           C  
ATOM    577  C   MET A 485      -1.023  -2.747  39.056  1.00 58.93           C  
ATOM    578  O   MET A 485       0.044  -2.357  39.535  1.00 58.88           O  
ATOM    579  CB  MET A 485      -3.380  -2.517  39.878  1.00 58.70           C  
ATOM    580  CG  MET A 485      -4.441  -1.554  40.387  1.00 59.17           C  
ATOM    581  SD  MET A 485      -5.937  -2.390  40.950  1.00 59.93           S  
ATOM    582  CE  MET A 485      -5.311  -3.333  42.338  1.00 60.13           C  
ATOM    583  N   TYR A 486      -1.181  -3.947  38.499  1.00 60.36           N  
ATOM    584  CA  TYR A 486      -0.136  -4.985  38.532  1.00 61.49           C  
ATOM    585  C   TYR A 486       0.894  -4.900  37.396  1.00 62.08           C  
ATOM    586  O   TYR A 486       1.979  -5.477  37.513  1.00 61.90           O  
ATOM    587  CB  TYR A 486      -0.775  -6.379  38.546  1.00 61.83           C  
ATOM    588  CG  TYR A 486      -1.518  -6.692  39.825  1.00 62.10           C  
ATOM    589  CD1 TYR A 486      -2.838  -6.275  40.009  1.00 62.39           C  
ATOM    590  CD2 TYR A 486      -0.903  -7.404  40.856  1.00 62.25           C  
ATOM    591  CE1 TYR A 486      -3.524  -6.560  41.183  1.00 62.64           C  
ATOM    592  CE2 TYR A 486      -1.581  -7.694  42.034  1.00 62.48           C  
ATOM    593  CZ  TYR A 486      -2.890  -7.271  42.193  1.00 62.58           C  
ATOM    594  OH  TYR A 486      -3.566  -7.555  43.356  1.00 62.81           O  
ATOM    595  N   GLY A 487       0.559  -4.206  36.307  1.00 62.76           N  
ATOM    596  CA  GLY A 487       1.478  -4.037  35.178  1.00 63.17           C  
ATOM    597  C   GLY A 487       1.537  -5.276  34.302  1.00 63.68           C  
ATOM    598  O   GLY A 487       0.504  -5.887  34.022  1.00 63.71           O  
ATOM    599  N   LEU A 488       2.746  -5.646  33.876  1.00 64.39           N  
ATOM    600  CA  LEU A 488       2.973  -6.829  33.038  1.00 65.15           C  
ATOM    601  C   LEU A 488       3.437  -8.009  33.899  1.00 65.45           C  
ATOM    602  O   LEU A 488       4.533  -8.546  33.710  1.00 65.50           O  
ATOM    603  CB  LEU A 488       4.001  -6.514  31.942  1.00 65.54           C  
ATOM    604  CG  LEU A 488       3.688  -5.341  31.006  1.00 65.76           C  
ATOM    605  CD1 LEU A 488       4.875  -5.066  30.095  1.00 65.70           C  
ATOM    606  CD2 LEU A 488       2.432  -5.596  30.184  1.00 65.71           C  
ATOM    607  N   THR A 489       2.583  -8.406  34.839  1.00 65.87           N  
ATOM    608  CA  THR A 489       2.905  -9.471  35.799  1.00 66.53           C  
ATOM    609  C   THR A 489       2.829 -10.869  35.178  1.00 66.40           C  
ATOM    610  O   THR A 489       2.105 -11.089  34.205  1.00 66.10           O  
ATOM    611  CB  THR A 489       2.003  -9.406  37.063  1.00 67.17           C  
ATOM    612  OG1 THR A 489       2.512 -10.298  38.064  1.00 67.72           O  
ATOM    613  CG2 THR A 489       0.533  -9.767  36.762  1.00 67.22           C  
ATOM    614  N   ASN A 490       3.585 -11.800  35.763  1.00 66.77           N  
ATOM    615  CA  ASN A 490       3.526 -13.227  35.415  1.00 66.86           C  
ATOM    616  C   ASN A 490       2.585 -14.025  36.336  1.00 66.36           C  
ATOM    617  O   ASN A 490       2.514 -15.253  36.226  1.00 66.48           O  
ATOM    618  CB  ASN A 490       4.932 -13.845  35.461  1.00 67.16           C  
ATOM    619  CG  ASN A 490       5.871 -13.255  34.420  1.00 67.48           C  
ATOM    620  OD1 ASN A 490       5.456 -12.918  33.309  1.00 67.66           O  
ATOM    621  ND2 ASN A 490       7.151 -13.145  34.768  1.00 67.72           N  
ATOM    622  N   ASP A 491       1.875 -13.336  37.235  1.00 65.48           N  
ATOM    623  CA  ASP A 491       0.914 -13.971  38.140  1.00 65.04           C  
ATOM    624  C   ASP A 491      -0.215 -14.634  37.348  1.00 64.46           C  
ATOM    625  O   ASP A 491      -0.781 -14.023  36.440  1.00 64.12           O  
ATOM    626  CB  ASP A 491       0.339 -12.932  39.116  1.00 65.12           C  
ATOM    627  CG  ASP A 491      -0.633 -13.533  40.123  1.00 65.24           C  
ATOM    628  OD1 ASP A 491      -0.377 -14.650  40.622  1.00 65.41           O  
ATOM    629  OD2 ASP A 491      -1.655 -12.879  40.422  1.00 65.16           O  
ATOM    630  N   HIS A 492      -0.525 -15.883  37.697  1.00 63.88           N  
ATOM    631  CA  HIS A 492      -1.542 -16.670  36.991  1.00 63.45           C  
ATOM    632  C   HIS A 492      -2.945 -16.082  37.145  1.00 62.63           C  
ATOM    633  O   HIS A 492      -3.701 -16.025  36.175  1.00 62.65           O  
ATOM    634  CB  HIS A 492      -1.532 -18.122  37.484  1.00 63.84           C  
ATOM    635  CG  HIS A 492      -2.508 -19.012  36.777  1.00 64.35           C  
ATOM    636  ND1 HIS A 492      -3.784 -19.239  37.247  1.00 64.55           N  
ATOM    637  CD2 HIS A 492      -2.396 -19.729  35.634  1.00 64.55           C  
ATOM    638  CE1 HIS A 492      -4.415 -20.059  36.425  1.00 64.68           C  
ATOM    639  NE2 HIS A 492      -3.595 -20.370  35.437  1.00 64.68           N  
ATOM    640  N   TYR A 493      -3.278 -15.645  38.359  1.00 61.70           N  
ATOM    641  CA  TYR A 493      -4.613 -15.115  38.657  1.00 61.15           C  
ATOM    642  C   TYR A 493      -4.891 -13.786  37.943  1.00 60.40           C  
ATOM    643  O   TYR A 493      -6.029 -13.520  37.550  1.00 59.76           O  
ATOM    644  CB  TYR A 493      -4.807 -14.950  40.169  1.00 61.29           C  
ATOM    645  CG  TYR A 493      -6.255 -15.006  40.597  1.00 61.68           C  
ATOM    646  CD1 TYR A 493      -7.053 -13.863  40.580  1.00 61.82           C  
ATOM    647  CD2 TYR A 493      -6.832 -16.208  41.012  1.00 61.86           C  
ATOM    648  CE1 TYR A 493      -8.385 -13.913  40.970  1.00 62.01           C  
ATOM    649  CE2 TYR A 493      -8.162 -16.268  41.403  1.00 62.19           C  
ATOM    650  CZ  TYR A 493      -8.936 -15.120  41.378  1.00 62.23           C  
ATOM    651  OH  TYR A 493     -10.255 -15.173  41.766  1.00 62.30           O  
ATOM    652  N   SER A 494      -3.854 -12.965  37.784  1.00 59.90           N  
ATOM    653  CA  SER A 494      -3.959 -11.701  37.051  1.00 59.50           C  
ATOM    654  C   SER A 494      -4.125 -11.920  35.544  1.00 58.89           C  
ATOM    655  O   SER A 494      -4.964 -11.276  34.919  1.00 58.98           O  
ATOM    656  CB  SER A 494      -2.732 -10.824  37.318  1.00 59.76           C  
ATOM    657  OG  SER A 494      -2.915  -9.517  36.801  1.00 59.81           O  
ATOM    658  N   ILE A 495      -3.331 -12.828  34.973  1.00 57.98           N  
ATOM    659  CA  ILE A 495      -3.368 -13.117  33.528  1.00 57.07           C  
ATOM    660  C   ILE A 495      -4.674 -13.816  33.133  1.00 55.89           C  
ATOM    661  O   ILE A 495      -5.303 -13.442  32.141  1.00 55.62           O  
ATOM    662  CB  ILE A 495      -2.154 -13.972  33.075  1.00 57.38           C  
ATOM    663  CG1 ILE A 495      -0.847 -13.192  33.270  1.00 57.74           C  
ATOM    664  CG2 ILE A 495      -2.280 -14.379  31.606  1.00 57.43           C  
ATOM    665  CD1 ILE A 495       0.393 -14.060  33.317  1.00 57.94           C  
ATOM    666  N   THR A 496      -5.059 -14.831  33.906  1.00 54.60           N  
ATOM    667  CA  THR A 496      -6.311 -15.573  33.691  1.00 53.55           C  
ATOM    668  C   THR A 496      -7.548 -14.665  33.761  1.00 52.80           C  
ATOM    669  O   THR A 496      -8.516 -14.878  33.028  1.00 52.72           O  
ATOM    670  CB  THR A 496      -6.453 -16.725  34.712  1.00 53.43           C  
ATOM    671  OG1 THR A 496      -5.274 -17.538  34.682  1.00 53.44           O  
ATOM    672  CG2 THR A 496      -7.661 -17.602  34.407  1.00 53.38           C  
ATOM    673  N   LEU A 497      -7.507 -13.666  34.644  1.00 52.13           N  
ATOM    674  CA  LEU A 497      -8.560 -12.647  34.735  1.00 51.61           C  
ATOM    675  C   LEU A 497      -8.616 -11.783  33.471  1.00 50.76           C  
ATOM    676  O   LEU A 497      -9.699 -11.507  32.950  1.00 50.89           O  
ATOM    677  CB  LEU A 497      -8.343 -11.768  35.975  1.00 51.75           C  
ATOM    678  CG  LEU A 497      -9.374 -10.663  36.265  1.00 51.81           C  
ATOM    679  CD1 LEU A 497      -9.692 -10.586  37.753  1.00 51.95           C  
ATOM    680  CD2 LEU A 497      -8.920  -9.299  35.754  1.00 51.84           C  
ATOM    681  N   ARG A 498      -7.446 -11.361  32.995  1.00 49.62           N  
ATOM    682  CA  ARG A 498      -7.334 -10.566  31.765  1.00 48.65           C  
ATOM    683  C   ARG A 498      -7.697 -11.360  30.505  1.00 47.50           C  
ATOM    684  O   ARG A 498      -8.190 -10.782  29.536  1.00 47.50           O  
ATOM    685  CB  ARG A 498      -5.922  -9.985  31.625  1.00 48.97           C  
ATOM    686  CG  ARG A 498      -5.571  -8.958  32.692  1.00 49.41           C  
ATOM    687  CD  ARG A 498      -4.104  -8.565  32.641  1.00 49.88           C  
ATOM    688  NE  ARG A 498      -3.670  -7.877  33.859  1.00 50.19           N  
ATOM    689  CZ  ARG A 498      -2.438  -7.413  34.078  1.00 50.25           C  
ATOM    690  NH1 ARG A 498      -1.479  -7.546  33.161  1.00 50.28           N  
ATOM    691  NH2 ARG A 498      -2.159  -6.806  35.229  1.00 50.30           N  
ATOM    692  N   ARG A 499      -7.445 -12.671  30.520  1.00 46.40           N  
ATOM    693  CA  ARG A 499      -7.833 -13.553  29.409  1.00 45.51           C  
ATOM    694  C   ARG A 499      -9.353 -13.663  29.287  1.00 44.37           C  
ATOM    695  O   ARG A 499      -9.906 -13.405  28.219  1.00 44.11           O  
ATOM    696  CB  ARG A 499      -7.206 -14.949  29.556  1.00 45.73           C  
ATOM    697  CG  ARG A 499      -5.744 -15.008  29.136  1.00 45.96           C  
ATOM    698  CD  ARG A 499      -5.086 -16.340  29.470  1.00 46.15           C  
ATOM    699  NE  ARG A 499      -5.719 -17.477  28.791  1.00 46.37           N  
ATOM    700  CZ  ARG A 499      -6.644 -18.294  29.309  1.00 46.70           C  
ATOM    701  NH1 ARG A 499      -7.106 -18.142  30.553  1.00 46.89           N  
ATOM    702  NH2 ARG A 499      -7.123 -19.288  28.563  1.00 46.79           N  
ATOM    703  N   TYR A 500     -10.019 -14.025  30.384  1.00 43.20           N  
ATOM    704  CA  TYR A 500     -11.485 -14.160  30.399  1.00 42.46           C  
ATOM    705  C   TYR A 500     -12.216 -12.837  30.132  1.00 41.57           C  
ATOM    706  O   TYR A 500     -13.299 -12.839  29.541  1.00 41.41           O  
ATOM    707  CB  TYR A 500     -11.983 -14.757  31.729  1.00 42.50           C  
ATOM    708  CG  TYR A 500     -11.534 -16.179  32.049  1.00 42.53           C  
ATOM    709  CD1 TYR A 500     -11.317 -17.132  31.044  1.00 42.49           C  
ATOM    710  CD2 TYR A 500     -11.364 -16.583  33.376  1.00 42.56           C  
ATOM    711  CE1 TYR A 500     -10.921 -18.427  31.354  1.00 42.51           C  
ATOM    712  CE2 TYR A 500     -10.972 -17.878  33.692  1.00 42.56           C  
ATOM    713  CZ  TYR A 500     -10.750 -18.795  32.680  1.00 42.53           C  
ATOM    714  OH  TYR A 500     -10.359 -20.078  32.990  1.00 42.52           O  
ATOM    715  N   ALA A 501     -11.628 -11.723  30.569  1.00 40.51           N  
ATOM    716  CA  ALA A 501     -12.177 -10.390  30.300  1.00 39.73           C  
ATOM    717  C   ALA A 501     -12.088 -10.033  28.817  1.00 38.73           C  
ATOM    718  O   ALA A 501     -13.066  -9.575  28.226  1.00 38.39           O  
ATOM    719  CB  ALA A 501     -11.455  -9.341  31.134  1.00 39.83           C  
ATOM    720  N   GLY A 502     -10.911 -10.246  28.230  1.00 37.90           N  
ATOM    721  CA  GLY A 502     -10.676  -9.983  26.809  1.00 37.45           C  
ATOM    722  C   GLY A 502     -11.491 -10.855  25.868  1.00 36.95           C  
ATOM    723  O   GLY A 502     -11.925 -10.393  24.812  1.00 36.91           O  
ATOM    724  N   MET A 503     -11.688 -12.117  26.250  1.00 36.37           N  
ATOM    725  CA  MET A 503     -12.537 -13.048  25.493  1.00 35.89           C  
ATOM    726  C   MET A 503     -14.005 -12.609  25.468  1.00 35.42           C  
ATOM    727  O   MET A 503     -14.695 -12.813  24.468  1.00 35.52           O  
ATOM    728  CB  MET A 503     -12.427 -14.465  26.070  1.00 35.99           C  
ATOM    729  CG  MET A 503     -11.079 -15.130  25.825  1.00 36.03           C  
ATOM    730  SD  MET A 503     -10.679 -16.406  27.036  1.00 36.16           S  
ATOM    731  CE  MET A 503     -11.856 -17.682  26.598  1.00 36.22           C  
ATOM    732  N   ALA A 504     -14.471 -12.014  26.566  1.00 35.00           N  
ATOM    733  CA  ALA A 504     -15.829 -11.465  26.649  1.00 34.65           C  
ATOM    734  C   ALA A 504     -15.994 -10.220  25.777  1.00 34.44           C  
ATOM    735  O   ALA A 504     -17.004 -10.076  25.086  1.00 34.34           O  
ATOM    736  CB  ALA A 504     -16.184 -11.144  28.094  1.00 34.62           C  
ATOM    737  N   LEU A 505     -15.003  -9.329  25.821  1.00 34.31           N  
ATOM    738  CA  LEU A 505     -14.999  -8.107  25.005  1.00 34.18           C  
ATOM    739  C   LEU A 505     -14.952  -8.394  23.503  1.00 34.14           C  
ATOM    740  O   LEU A 505     -15.567  -7.670  22.720  1.00 34.16           O  
ATOM    741  CB  LEU A 505     -13.824  -7.198  25.391  1.00 34.15           C  
ATOM    742  CG  LEU A 505     -13.863  -6.572  26.789  1.00 34.18           C  
ATOM    743  CD1 LEU A 505     -12.510  -5.971  27.138  1.00 34.16           C  
ATOM    744  CD2 LEU A 505     -14.958  -5.519  26.900  1.00 34.23           C  
ATOM    745  N   THR A 506     -14.219  -9.437  23.111  1.00 34.19           N  
ATOM    746  CA  THR A 506     -14.177  -9.896  21.716  1.00 34.36           C  
ATOM    747  C   THR A 506     -15.574 -10.257  21.209  1.00 34.61           C  
ATOM    748  O   THR A 506     -15.978  -9.828  20.125  1.00 34.62           O  
ATOM    749  CB  THR A 506     -13.267 -11.136  21.558  1.00 34.33           C  
ATOM    750  OG1 THR A 506     -11.992 -10.879  22.156  1.00 34.37           O  
ATOM    751  CG2 THR A 506     -13.064 -11.500  20.085  1.00 34.41           C  
ATOM    752  N   ASN A 507     -16.298 -11.038  22.007  1.00 34.82           N  
ATOM    753  CA  ASN A 507     -17.652 -11.481  21.657  1.00 35.02           C  
ATOM    754  C   ASN A 507     -18.654 -10.325  21.651  1.00 35.08           C  
ATOM    755  O   ASN A 507     -19.539 -10.277  20.795  1.00 35.13           O  
ATOM    756  CB  ASN A 507     -18.130 -12.574  22.621  1.00 35.15           C  
ATOM    757  CG  ASN A 507     -17.247 -13.813  22.598  1.00 35.23           C  
ATOM    758  OD1 ASN A 507     -16.476 -14.032  21.662  1.00 35.14           O  
ATOM    759  ND2 ASN A 507     -17.355 -14.630  23.639  1.00 35.39           N  
ATOM    760  N   LEU A 508     -18.508  -9.403  22.602  1.00 35.17           N  
ATOM    761  CA  LEU A 508     -19.355  -8.207  22.672  1.00 35.30           C  
ATOM    762  C   LEU A 508     -19.117  -7.238  21.504  1.00 35.31           C  
ATOM    763  O   LEU A 508     -20.067  -6.636  20.999  1.00 35.28           O  
ATOM    764  CB  LEU A 508     -19.159  -7.485  24.012  1.00 35.32           C  
ATOM    765  CG  LEU A 508     -19.717  -8.207  25.243  1.00 35.38           C  
ATOM    766  CD1 LEU A 508     -19.081  -7.679  26.521  1.00 35.33           C  
ATOM    767  CD2 LEU A 508     -21.233  -8.082  25.309  1.00 35.39           C  
ATOM    768  N   THR A 509     -17.860  -7.088  21.087  1.00 35.33           N  
ATOM    769  CA  THR A 509     -17.512  -6.255  19.926  1.00 35.52           C  
ATOM    770  C   THR A 509     -17.902  -6.878  18.578  1.00 35.60           C  
ATOM    771  O   THR A 509     -18.071  -6.153  17.594  1.00 35.54           O  
ATOM    772  CB  THR A 509     -16.002  -5.928  19.888  1.00 35.64           C  
ATOM    773  OG1 THR A 509     -15.239  -7.128  20.066  1.00 35.72           O  
ATOM    774  CG2 THR A 509     -15.643  -4.925  20.976  1.00 35.65           C  
ATOM    775  N   PHE A 510     -18.030  -8.206  18.534  1.00 35.74           N  
ATOM    776  CA  PHE A 510     -18.366  -8.929  17.299  1.00 35.76           C  
ATOM    777  C   PHE A 510     -19.766  -8.588  16.780  1.00 36.22           C  
ATOM    778  O   PHE A 510     -20.771  -8.991  17.371  1.00 36.24           O  
ATOM    779  CB  PHE A 510     -18.248 -10.446  17.510  1.00 35.45           C  
ATOM    780  CG  PHE A 510     -18.698 -11.264  16.328  1.00 35.20           C  
ATOM    781  CD1 PHE A 510     -17.902 -11.365  15.192  1.00 35.12           C  
ATOM    782  CD2 PHE A 510     -19.924 -11.928  16.346  1.00 35.06           C  
ATOM    783  CE1 PHE A 510     -18.313 -12.116  14.100  1.00 35.10           C  
ATOM    784  CE2 PHE A 510     -20.341 -12.679  15.256  1.00 35.00           C  
ATOM    785  CZ  PHE A 510     -19.535 -12.774  14.131  1.00 35.04           C  
ATOM    786  N   GLY A 511     -19.814  -7.845  15.675  1.00 36.83           N  
ATOM    787  CA  GLY A 511     -21.064  -7.537  14.982  1.00 37.27           C  
ATOM    788  C   GLY A 511     -21.930  -6.540  15.727  1.00 37.70           C  
ATOM    789  O   GLY A 511     -23.141  -6.733  15.846  1.00 38.19           O  
ATOM    790  N   ASP A 512     -21.300  -5.480  16.230  1.00 38.02           N  
ATOM    791  CA  ASP A 512     -21.989  -4.440  16.993  1.00 38.30           C  
ATOM    792  C   ASP A 512     -21.196  -3.133  16.882  1.00 38.63           C  
ATOM    793  O   ASP A 512     -20.219  -2.924  17.605  1.00 38.52           O  
ATOM    794  CB  ASP A 512     -22.160  -4.882  18.454  1.00 38.29           C  
ATOM    795  CG  ASP A 512     -23.205  -4.066  19.204  1.00 38.43           C  
ATOM    796  OD1 ASP A 512     -23.130  -2.819  19.195  1.00 38.58           O  
ATOM    797  OD2 ASP A 512     -24.104  -4.679  19.817  1.00 38.49           O  
ATOM    798  N   VAL A 513     -21.622  -2.273  15.956  1.00 39.08           N  
ATOM    799  CA  VAL A 513     -20.938  -1.001  15.666  1.00 39.43           C  
ATOM    800  C   VAL A 513     -20.857  -0.053  16.874  1.00 39.45           C  
ATOM    801  O   VAL A 513     -19.866   0.664  17.033  1.00 39.47           O  
ATOM    802  CB  VAL A 513     -21.575  -0.278  14.441  1.00 39.76           C  
ATOM    803  CG1 VAL A 513     -22.977   0.250  14.749  1.00 39.82           C  
ATOM    804  CG2 VAL A 513     -20.672   0.842  13.936  1.00 39.88           C  
ATOM    805  N   ALA A 514     -21.898  -0.055  17.708  1.00 39.52           N  
ATOM    806  CA  ALA A 514     -21.936   0.761  18.927  1.00 39.42           C  
ATOM    807  C   ALA A 514     -20.883   0.317  19.943  1.00 39.21           C  
ATOM    808  O   ALA A 514     -20.164   1.149  20.499  1.00 39.16           O  
ATOM    809  CB  ALA A 514     -23.322   0.711  19.554  1.00 39.52           C  
ATOM    810  N   ASN A 515     -20.800  -0.993  20.171  1.00 38.89           N  
ATOM    811  CA  ASN A 515     -19.822  -1.573  21.102  1.00 38.85           C  
ATOM    812  C   ASN A 515     -18.366  -1.374  20.666  1.00 38.57           C  
ATOM    813  O   ASN A 515     -17.484  -1.225  21.515  1.00 38.36           O  
ATOM    814  CB  ASN A 515     -20.094  -3.067  21.306  1.00 39.09           C  
ATOM    815  CG  ASN A 515     -21.355  -3.330  22.111  1.00 39.21           C  
ATOM    816  OD1 ASN A 515     -22.299  -2.538  22.092  1.00 39.55           O  
ATOM    817  ND2 ASN A 515     -21.378  -4.450  22.820  1.00 39.21           N  
ATOM    818  N   LYS A 516     -18.121  -1.388  19.354  1.00 38.35           N  
ATOM    819  CA  LYS A 516     -16.794  -1.080  18.803  1.00 38.27           C  
ATOM    820  C   LYS A 516     -16.385   0.353  19.136  1.00 38.30           C  
ATOM    821  O   LYS A 516     -15.268   0.598  19.595  1.00 37.90           O  
ATOM    822  CB  LYS A 516     -16.769  -1.269  17.281  1.00 38.27           C  
ATOM    823  CG  LYS A 516     -16.884  -2.710  16.806  1.00 38.17           C  
ATOM    824  CD  LYS A 516     -16.953  -2.779  15.285  1.00 38.24           C  
ATOM    825  CE  LYS A 516     -17.597  -4.064  14.784  1.00 38.31           C  
ATOM    826  NZ  LYS A 516     -16.750  -5.268  15.000  1.00 38.36           N  
ATOM    827  N   ALA A 517     -17.304   1.287  18.895  1.00 38.63           N  
ATOM    828  CA  ALA A 517     -17.105   2.706  19.208  1.00 38.96           C  
ATOM    829  C   ALA A 517     -16.957   2.977  20.709  1.00 39.02           C  
ATOM    830  O   ALA A 517     -16.156   3.826  21.110  1.00 38.69           O  
ATOM    831  CB  ALA A 517     -18.255   3.529  18.645  1.00 39.02           C  
ATOM    832  N   THR A 518     -17.734   2.262  21.524  1.00 39.37           N  
ATOM    833  CA  THR A 518     -17.712   2.424  22.983  1.00 39.74           C  
ATOM    834  C   THR A 518     -16.361   2.030  23.581  1.00 40.01           C  
ATOM    835  O   THR A 518     -15.802   2.774  24.388  1.00 40.01           O  
ATOM    836  CB  THR A 518     -18.823   1.591  23.663  1.00 39.88           C  
ATOM    837  OG1 THR A 518     -20.083   1.862  23.036  1.00 39.78           O  
ATOM    838  CG2 THR A 518     -18.928   1.916  25.157  1.00 39.89           C  
ATOM    839  N   LEU A 519     -15.851   0.863  23.190  1.00 40.36           N  
ATOM    840  CA  LEU A 519     -14.556   0.377  23.683  1.00 40.72           C  
ATOM    841  C   LEU A 519     -13.387   1.220  23.161  1.00 41.17           C  
ATOM    842  O   LEU A 519     -12.399   1.414  23.872  1.00 41.07           O  
ATOM    843  CB  LEU A 519     -14.352  -1.100  23.322  1.00 40.65           C  
ATOM    844  CG  LEU A 519     -13.076  -1.801  23.815  1.00 40.61           C  
ATOM    845  CD1 LEU A 519     -12.851  -1.628  25.312  1.00 40.52           C  
ATOM    846  CD2 LEU A 519     -13.131  -3.280  23.464  1.00 40.65           C  
ATOM    847  N   CYS A 520     -13.504   1.706  21.924  1.00 41.71           N  
ATOM    848  CA  CYS A 520     -12.530   2.649  21.358  1.00 41.96           C  
ATOM    849  C   CYS A 520     -12.532   3.983  22.109  1.00 41.81           C  
ATOM    850  O   CYS A 520     -11.467   4.509  22.436  1.00 42.01           O  
ATOM    851  CB  CYS A 520     -12.791   2.889  19.863  1.00 42.32           C  
ATOM    852  SG  CYS A 520     -12.272   1.533  18.784  1.00 42.49           S  
ATOM    853  N   SER A 521     -13.724   4.513  22.388  1.00 41.53           N  
ATOM    854  CA  SER A 521     -13.869   5.787  23.109  1.00 41.43           C  
ATOM    855  C   SER A 521     -13.292   5.752  24.531  1.00 41.28           C  
ATOM    856  O   SER A 521     -12.810   6.772  25.027  1.00 41.49           O  
ATOM    857  CB  SER A 521     -15.338   6.224  23.149  1.00 41.42           C  
ATOM    858  OG  SER A 521     -16.130   5.317  23.894  1.00 41.58           O  
ATOM    859  N   MET A 522     -13.349   4.586  25.177  1.00 41.18           N  
ATOM    860  CA  MET A 522     -12.690   4.369  26.471  1.00 41.09           C  
ATOM    861  C   MET A 522     -11.176   4.269  26.269  1.00 41.18           C  
ATOM    862  O   MET A 522     -10.614   3.172  26.218  1.00 40.91           O  
ATOM    863  CB  MET A 522     -13.229   3.102  27.147  1.00 40.92           C  
ATOM    864  CG  MET A 522     -14.691   3.193  27.553  1.00 40.96           C  
ATOM    865  SD  MET A 522     -15.387   1.592  28.000  1.00 40.68           S  
ATOM    866  CE  MET A 522     -14.471   1.253  29.501  1.00 40.77           C  
ATOM    867  N   LYS A 523     -10.530   5.428  26.161  1.00 41.46           N  
ATOM    868  CA  LYS A 523      -9.109   5.509  25.794  1.00 41.71           C  
ATOM    869  C   LYS A 523      -8.146   4.983  26.865  1.00 41.89           C  
ATOM    870  O   LYS A 523      -7.030   4.580  26.539  1.00 41.94           O  
ATOM    871  CB  LYS A 523      -8.733   6.943  25.402  1.00 41.76           C  
ATOM    872  CG  LYS A 523      -9.450   7.435  24.154  1.00 41.85           C  
ATOM    873  CD  LYS A 523      -8.803   8.682  23.577  1.00 42.02           C  
ATOM    874  CE  LYS A 523      -9.489   9.109  22.289  1.00 42.05           C  
ATOM    875  NZ  LYS A 523      -8.881  10.340  21.714  1.00 42.15           N  
ATOM    876  N   GLY A 524      -8.569   4.992  28.128  1.00 42.22           N  
ATOM    877  CA  GLY A 524      -7.801   4.368  29.210  1.00 42.32           C  
ATOM    878  C   GLY A 524      -7.651   2.866  29.033  1.00 42.35           C  
ATOM    879  O   GLY A 524      -6.572   2.313  29.255  1.00 41.99           O  
ATOM    880  N   CYS A 525      -8.742   2.217  28.628  1.00 42.70           N  
ATOM    881  CA  CYS A 525      -8.755   0.775  28.366  1.00 42.87           C  
ATOM    882  C   CYS A 525      -7.966   0.391  27.111  1.00 43.12           C  
ATOM    883  O   CYS A 525      -7.317  -0.656  27.090  1.00 42.96           O  
ATOM    884  CB  CYS A 525     -10.197   0.274  28.237  1.00 42.68           C  
ATOM    885  SG  CYS A 525     -10.352  -1.523  28.130  1.00 42.29           S  
ATOM    886  N   MET A 526      -8.027   1.231  26.076  1.00 43.57           N  
ATOM    887  CA  MET A 526      -7.312   0.977  24.817  1.00 43.94           C  
ATOM    888  C   MET A 526      -5.791   0.993  24.986  1.00 44.20           C  
ATOM    889  O   MET A 526      -5.098   0.161  24.398  1.00 44.10           O  
ATOM    890  CB  MET A 526      -7.726   1.983  23.734  1.00 44.08           C  
ATOM    891  CG  MET A 526      -9.170   1.853  23.265  1.00 44.34           C  
ATOM    892  SD  MET A 526      -9.547   0.302  22.418  1.00 44.69           S  
ATOM    893  CE  MET A 526      -8.607   0.479  20.903  1.00 44.76           C  
ATOM    894  N   ARG A 527      -5.280   1.933  25.782  1.00 44.60           N  
ATOM    895  CA  ARG A 527      -3.854   1.961  26.140  1.00 44.88           C  
ATOM    896  C   ARG A 527      -3.463   0.734  26.967  1.00 44.90           C  
ATOM    897  O   ARG A 527      -2.377   0.177  26.783  1.00 44.79           O  
ATOM    898  CB  ARG A 527      -3.497   3.235  26.915  1.00 45.25           C  
ATOM    899  CG  ARG A 527      -3.616   4.519  26.109  1.00 45.51           C  
ATOM    900  CD  ARG A 527      -2.985   5.703  26.829  1.00 45.76           C  
ATOM    901  NE  ARG A 527      -3.795   6.919  26.702  1.00 46.17           N  
ATOM    902  CZ  ARG A 527      -4.782   7.290  27.526  1.00 46.46           C  
ATOM    903  NH1 ARG A 527      -5.124   6.558  28.587  1.00 46.41           N  
ATOM    904  NH2 ARG A 527      -5.436   8.426  27.288  1.00 46.73           N  
ATOM    905  N   ALA A 528      -4.350   0.328  27.877  1.00 44.97           N  
ATOM    906  CA  ALA A 528      -4.152  -0.877  28.690  1.00 44.90           C  
ATOM    907  C   ALA A 528      -4.142  -2.164  27.857  1.00 44.60           C  
ATOM    908  O   ALA A 528      -3.407  -3.095  28.179  1.00 44.62           O  
ATOM    909  CB  ALA A 528      -5.214  -0.963  29.780  1.00 44.95           C  
ATOM    910  N   LEU A 529      -4.954  -2.209  26.799  1.00 44.24           N  
ATOM    911  CA  LEU A 529      -5.002  -3.365  25.888  1.00 44.04           C  
ATOM    912  C   LEU A 529      -3.708  -3.542  25.089  1.00 44.18           C  
ATOM    913  O   LEU A 529      -3.140  -4.633  25.059  1.00 44.17           O  
ATOM    914  CB  LEU A 529      -6.188  -3.250  24.916  1.00 43.79           C  
ATOM    915  CG  LEU A 529      -7.578  -3.566  25.481  1.00 43.61           C  
ATOM    916  CD1 LEU A 529      -8.673  -2.999  24.589  1.00 43.36           C  
ATOM    917  CD2 LEU A 529      -7.765  -5.065  25.661  1.00 43.68           C  
ATOM    918  N   VAL A 530      -3.254  -2.462  24.455  1.00 44.49           N  
ATOM    919  CA  VAL A 530      -2.076  -2.489  23.568  1.00 44.57           C  
ATOM    920  C   VAL A 530      -0.787  -2.879  24.312  1.00 45.00           C  
ATOM    921  O   VAL A 530       0.072  -3.560  23.747  1.00 45.30           O  
ATOM    922  CB  VAL A 530      -1.903  -1.134  22.824  1.00 44.34           C  
ATOM    923  CG1 VAL A 530      -0.586  -1.062  22.054  1.00 44.30           C  
ATOM    924  CG2 VAL A 530      -3.064  -0.910  21.862  1.00 44.29           C  
ATOM    925  N   ALA A 531      -0.667  -2.461  25.572  1.00 45.46           N  
ATOM    926  CA  ALA A 531       0.504  -2.777  26.402  1.00 45.84           C  
ATOM    927  C   ALA A 531       0.692  -4.275  26.692  1.00 46.33           C  
ATOM    928  O   ALA A 531       1.820  -4.721  26.914  1.00 46.41           O  
ATOM    929  CB  ALA A 531       0.442  -1.999  27.710  1.00 45.89           C  
ATOM    930  N   GLN A 532      -0.400  -5.042  26.679  1.00 46.97           N  
ATOM    931  CA  GLN A 532      -0.357  -6.482  26.983  1.00 47.69           C  
ATOM    932  C   GLN A 532       0.207  -7.369  25.859  1.00 48.37           C  
ATOM    933  O   GLN A 532       0.425  -8.563  26.082  1.00 48.58           O  
ATOM    934  CB  GLN A 532      -1.754  -6.989  27.376  1.00 47.66           C  
ATOM    935  CG  GLN A 532      -2.366  -6.313  28.597  1.00 47.62           C  
ATOM    936  CD  GLN A 532      -1.547  -6.497  29.866  1.00 47.81           C  
ATOM    937  OE1 GLN A 532      -1.015  -7.578  30.122  1.00 48.10           O  
ATOM    938  NE2 GLN A 532      -1.445  -5.442  30.671  1.00 48.08           N  
ATOM    939  N   LEU A 533       0.437  -6.807  24.670  1.00 49.13           N  
ATOM    940  CA  LEU A 533       1.072  -7.547  23.565  1.00 49.71           C  
ATOM    941  C   LEU A 533       2.539  -7.927  23.832  1.00 50.36           C  
ATOM    942  O   LEU A 533       3.040  -8.889  23.247  1.00 50.34           O  
ATOM    943  CB  LEU A 533       0.971  -6.757  22.253  1.00 49.71           C  
ATOM    944  CG  LEU A 533      -0.441  -6.544  21.691  1.00 49.57           C  
ATOM    945  CD1 LEU A 533      -0.430  -5.478  20.606  1.00 49.66           C  
ATOM    946  CD2 LEU A 533      -1.026  -7.843  21.153  1.00 49.46           C  
ATOM    947  N   LYS A 534       3.216  -7.176  24.705  1.00 51.22           N  
ATOM    948  CA  LYS A 534       4.588  -7.498  25.133  1.00 51.86           C  
ATOM    949  C   LYS A 534       4.676  -8.558  26.249  1.00 52.29           C  
ATOM    950  O   LYS A 534       5.782  -8.943  26.638  1.00 52.67           O  
ATOM    951  CB  LYS A 534       5.319  -6.227  25.584  1.00 51.95           C  
ATOM    952  CG  LYS A 534       5.505  -5.193  24.486  1.00 52.09           C  
ATOM    953  CD  LYS A 534       6.604  -4.202  24.844  1.00 52.33           C  
ATOM    954  CE  LYS A 534       6.764  -3.120  23.788  1.00 52.44           C  
ATOM    955  NZ  LYS A 534       5.712  -2.071  23.882  1.00 52.48           N  
ATOM    956  N   SER A 535       3.531  -9.024  26.757  1.00 52.50           N  
ATOM    957  CA  SER A 535       3.487 -10.032  27.825  1.00 52.76           C  
ATOM    958  C   SER A 535       4.094 -11.371  27.400  1.00 53.18           C  
ATOM    959  O   SER A 535       4.100 -11.713  26.216  1.00 53.46           O  
ATOM    960  CB  SER A 535       2.041 -10.251  28.286  1.00 52.63           C  
ATOM    961  OG  SER A 535       1.968 -11.203  29.334  1.00 52.64           O  
ATOM    962  N   GLU A 536       4.596 -12.117  28.382  1.00 53.49           N  
ATOM    963  CA  GLU A 536       5.232 -13.419  28.142  1.00 53.84           C  
ATOM    964  C   GLU A 536       4.234 -14.506  27.729  1.00 53.78           C  
ATOM    965  O   GLU A 536       4.593 -15.421  26.984  1.00 53.97           O  
ATOM    966  CB  GLU A 536       6.014 -13.875  29.380  1.00 54.27           C  
ATOM    967  CG  GLU A 536       7.212 -12.995  29.711  1.00 54.60           C  
ATOM    968  CD  GLU A 536       7.868 -13.348  31.036  1.00 54.77           C  
ATOM    969  OE1 GLU A 536       8.490 -12.450  31.641  1.00 54.75           O  
ATOM    970  OE2 GLU A 536       7.766 -14.514  31.477  1.00 54.84           O  
ATOM    971  N   SER A 537       2.997 -14.409  28.218  1.00 53.65           N  
ATOM    972  CA  SER A 537       1.935 -15.347  27.846  1.00 53.63           C  
ATOM    973  C   SER A 537       1.440 -15.065  26.427  1.00 53.52           C  
ATOM    974  O   SER A 537       0.840 -14.019  26.170  1.00 53.43           O  
ATOM    975  CB  SER A 537       0.767 -15.258  28.833  1.00 53.76           C  
ATOM    976  OG  SER A 537      -0.241 -16.206  28.522  1.00 53.70           O  
ATOM    977  N   GLU A 538       1.703 -15.999  25.513  1.00 53.41           N  
ATOM    978  CA  GLU A 538       1.225 -15.898  24.128  1.00 53.30           C  
ATOM    979  C   GLU A 538      -0.284 -16.126  24.000  1.00 52.67           C  
ATOM    980  O   GLU A 538      -0.889 -15.704  23.012  1.00 52.76           O  
ATOM    981  CB  GLU A 538       1.975 -16.879  23.223  1.00 53.93           C  
ATOM    982  CG  GLU A 538       3.452 -16.555  23.061  1.00 54.28           C  
ATOM    983  CD  GLU A 538       4.195 -17.568  22.209  1.00 54.47           C  
ATOM    984  OE1 GLU A 538       3.598 -18.110  21.252  1.00 54.43           O  
ATOM    985  OE2 GLU A 538       5.387 -17.815  22.488  1.00 54.80           O  
ATOM    986  N   ASP A 539      -0.881 -16.807  24.981  1.00 51.89           N  
ATOM    987  CA  ASP A 539      -2.341 -16.920  25.072  1.00 51.42           C  
ATOM    988  C   ASP A 539      -2.980 -15.545  25.274  1.00 50.63           C  
ATOM    989  O   ASP A 539      -3.987 -15.234  24.641  1.00 50.57           O  
ATOM    990  CB  ASP A 539      -2.759 -17.860  26.212  1.00 51.61           C  
ATOM    991  CG  ASP A 539      -2.403 -19.318  25.943  1.00 51.72           C  
ATOM    992  OD1 ASP A 539      -2.614 -19.797  24.808  1.00 51.52           O  
ATOM    993  OD2 ASP A 539      -1.921 -19.992  26.878  1.00 52.02           O  
ATOM    994  N   LEU A 540      -2.385 -14.730  26.146  1.00 49.86           N  
ATOM    995  CA  LEU A 540      -2.835 -13.349  26.371  1.00 49.25           C  
ATOM    996  C   LEU A 540      -2.656 -12.467  25.127  1.00 48.49           C  
ATOM    997  O   LEU A 540      -3.494 -11.609  24.855  1.00 47.94           O  
ATOM    998  CB  LEU A 540      -2.103 -12.732  27.572  1.00 49.35           C  
ATOM    999  CG  LEU A 540      -2.455 -11.300  27.999  1.00 49.49           C  
ATOM   1000  CD1 LEU A 540      -3.944 -11.126  28.269  1.00 49.48           C  
ATOM   1001  CD2 LEU A 540      -1.648 -10.921  29.231  1.00 49.60           C  
ATOM   1002  N   GLN A 541      -1.567 -12.681  24.387  1.00 47.79           N  
ATOM   1003  CA  GLN A 541      -1.343 -11.996  23.103  1.00 47.06           C  
ATOM   1004  C   GLN A 541      -2.422 -12.349  22.076  1.00 46.08           C  
ATOM   1005  O   GLN A 541      -2.864 -11.486  21.316  1.00 46.00           O  
ATOM   1006  CB  GLN A 541       0.033 -12.347  22.524  1.00 47.42           C  
ATOM   1007  CG  GLN A 541       1.218 -11.835  23.329  1.00 47.87           C  
ATOM   1008  CD  GLN A 541       2.552 -12.352  22.809  1.00 48.37           C  
ATOM   1009  OE1 GLN A 541       2.681 -12.712  21.637  1.00 48.42           O  
ATOM   1010  NE2 GLN A 541       3.556 -12.390  23.682  1.00 48.64           N  
ATOM   1011  N   GLN A 542      -2.833 -13.617  22.063  1.00 45.05           N  
ATOM   1012  CA  GLN A 542      -3.884 -14.103  21.161  1.00 44.42           C  
ATOM   1013  C   GLN A 542      -5.252 -13.489  21.481  1.00 43.72           C  
ATOM   1014  O   GLN A 542      -6.012 -13.164  20.567  1.00 43.80           O  
ATOM   1015  CB  GLN A 542      -3.964 -15.637  21.214  1.00 44.48           C  
ATOM   1016  CG  GLN A 542      -4.741 -16.283  20.070  1.00 44.50           C  
ATOM   1017  CD  GLN A 542      -6.225 -16.464  20.354  1.00 44.49           C  
ATOM   1018  OE1 GLN A 542      -6.603 -16.978  21.405  1.00 44.66           O  
ATOM   1019  NE2 GLN A 542      -7.073 -16.060  19.409  1.00 44.55           N  
ATOM   1020  N   VAL A 543      -5.553 -13.333  22.771  1.00 42.88           N  
ATOM   1021  CA  VAL A 543      -6.817 -12.734  23.225  1.00 42.22           C  
ATOM   1022  C   VAL A 543      -6.868 -11.235  22.905  1.00 41.74           C  
ATOM   1023  O   VAL A 543      -7.896 -10.734  22.447  1.00 41.71           O  
ATOM   1024  CB  VAL A 543      -7.049 -12.961  24.744  1.00 42.14           C  
ATOM   1025  CG1 VAL A 543      -8.277 -12.206  25.247  1.00 42.16           C  
ATOM   1026  CG2 VAL A 543      -7.212 -14.446  25.047  1.00 42.13           C  
ATOM   1027  N   ILE A 544      -5.764 -10.532  23.157  1.00 41.10           N  
ATOM   1028  CA  ILE A 544      -5.662  -9.087  22.888  1.00 40.58           C  
ATOM   1029  C   ILE A 544      -5.779  -8.786  21.390  1.00 39.86           C  
ATOM   1030  O   ILE A 544      -6.464  -7.839  20.996  1.00 39.67           O  
ATOM   1031  CB  ILE A 544      -4.342  -8.499  23.460  1.00 40.71           C  
ATOM   1032  CG1 ILE A 544      -4.364  -8.516  25.001  1.00 40.86           C  
ATOM   1033  CG2 ILE A 544      -4.064  -7.088  22.938  1.00 40.71           C  
ATOM   1034  CD1 ILE A 544      -5.259  -7.484  25.665  1.00 40.89           C  
ATOM   1035  N   ALA A 545      -5.105  -9.590  20.569  1.00 39.06           N  
ATOM   1036  CA  ALA A 545      -5.169  -9.456  19.111  1.00 38.46           C  
ATOM   1037  C   ALA A 545      -6.568  -9.727  18.544  1.00 37.97           C  
ATOM   1038  O   ALA A 545      -6.958  -9.121  17.543  1.00 37.90           O  
ATOM   1039  CB  ALA A 545      -4.151 -10.374  18.455  1.00 38.47           C  
ATOM   1040  N   SER A 546      -7.309 -10.636  19.181  1.00 37.47           N  
ATOM   1041  CA  SER A 546      -8.695 -10.939  18.797  1.00 37.09           C  
ATOM   1042  C   SER A 546      -9.654  -9.764  19.028  1.00 36.50           C  
ATOM   1043  O   SER A 546     -10.585  -9.565  18.243  1.00 36.28           O  
ATOM   1044  CB  SER A 546      -9.208 -12.171  19.550  1.00 37.25           C  
ATOM   1045  OG  SER A 546      -8.407 -13.308  19.280  1.00 37.52           O  
ATOM   1046  N   VAL A 547      -9.426  -9.002  20.100  1.00 35.79           N  
ATOM   1047  CA  VAL A 547     -10.221  -7.801  20.397  1.00 35.32           C  
ATOM   1048  C   VAL A 547      -9.953  -6.722  19.346  1.00 34.91           C  
ATOM   1049  O   VAL A 547     -10.889  -6.128  18.810  1.00 34.97           O  
ATOM   1050  CB  VAL A 547      -9.927  -7.237  21.813  1.00 35.35           C  
ATOM   1051  CG1 VAL A 547     -10.654  -5.915  22.050  1.00 35.26           C  
ATOM   1052  CG2 VAL A 547     -10.331  -8.239  22.887  1.00 35.46           C  
ATOM   1053  N   LEU A 548      -8.674  -6.486  19.056  1.00 34.50           N  
ATOM   1054  CA  LEU A 548      -8.261  -5.473  18.076  1.00 34.24           C  
ATOM   1055  C   LEU A 548      -8.679  -5.805  16.636  1.00 34.00           C  
ATOM   1056  O   LEU A 548      -8.794  -4.901  15.807  1.00 33.96           O  
ATOM   1057  CB  LEU A 548      -6.743  -5.251  18.137  1.00 34.19           C  
ATOM   1058  CG  LEU A 548      -6.174  -4.721  19.459  1.00 34.23           C  
ATOM   1059  CD1 LEU A 548      -4.657  -4.828  19.468  1.00 34.31           C  
ATOM   1060  CD2 LEU A 548      -6.609  -3.288  19.722  1.00 34.19           C  
ATOM   1061  N   ARG A 549      -8.894  -7.090  16.347  1.00 33.71           N  
ATOM   1062  CA  ARG A 549      -9.418  -7.534  15.050  1.00 33.52           C  
ATOM   1063  C   ARG A 549     -10.844  -7.031  14.818  1.00 33.21           C  
ATOM   1064  O   ARG A 549     -11.151  -6.494  13.752  1.00 32.96           O  
ATOM   1065  CB  ARG A 549      -9.394  -9.066  14.964  1.00 33.56           C  
ATOM   1066  CG  ARG A 549      -9.726  -9.638  13.591  1.00 33.62           C  
ATOM   1067  CD  ARG A 549      -9.911 -11.145  13.647  1.00 33.69           C  
ATOM   1068  NE  ARG A 549     -10.454 -11.681  12.398  1.00 33.75           N  
ATOM   1069  CZ  ARG A 549     -10.762 -12.961  12.181  1.00 33.93           C  
ATOM   1070  NH1 ARG A 549     -10.587 -13.883  13.131  1.00 34.04           N  
ATOM   1071  NH2 ARG A 549     -11.252 -13.329  11.000  1.00 34.01           N  
ATOM   1072  N   ASN A 550     -11.702  -7.219  15.818  1.00 33.11           N  
ATOM   1073  CA  ASN A 550     -13.105  -6.792  15.743  1.00 33.13           C  
ATOM   1074  C   ASN A 550     -13.259  -5.269  15.752  1.00 33.17           C  
ATOM   1075  O   ASN A 550     -14.115  -4.731  15.049  1.00 32.91           O  
ATOM   1076  CB  ASN A 550     -13.920  -7.406  16.890  1.00 33.12           C  
ATOM   1077  CG  ASN A 550     -14.021  -8.923  16.798  1.00 33.08           C  
ATOM   1078  OD1 ASN A 550     -13.378  -9.557  15.959  1.00 32.90           O  
ATOM   1079  ND2 ASN A 550     -14.832  -9.513  17.669  1.00 33.02           N  
ATOM   1080  N   LEU A 551     -12.435  -4.585  16.546  1.00 33.53           N  
ATOM   1081  CA  LEU A 551     -12.439  -3.116  16.599  1.00 33.91           C  
ATOM   1082  C   LEU A 551     -11.986  -2.485  15.281  1.00 34.25           C  
ATOM   1083  O   LEU A 551     -12.582  -1.509  14.821  1.00 34.13           O  
ATOM   1084  CB  LEU A 551     -11.554  -2.609  17.744  1.00 33.84           C  
ATOM   1085  CG  LEU A 551     -12.015  -2.930  19.168  1.00 33.79           C  
ATOM   1086  CD1 LEU A 551     -10.927  -2.580  20.171  1.00 33.75           C  
ATOM   1087  CD2 LEU A 551     -13.306  -2.199  19.503  1.00 33.87           C  
ATOM   1088  N   SER A 552     -10.933  -3.046  14.688  1.00 34.70           N  
ATOM   1089  CA  SER A 552     -10.425  -2.588  13.391  1.00 35.22           C  
ATOM   1090  C   SER A 552     -11.377  -2.884  12.219  1.00 35.54           C  
ATOM   1091  O   SER A 552     -11.361  -2.166  11.220  1.00 35.63           O  
ATOM   1092  CB  SER A 552      -9.049  -3.200  13.113  1.00 35.32           C  
ATOM   1093  OG  SER A 552      -9.089  -4.611  13.218  1.00 35.54           O  
ATOM   1094  N   TRP A 553     -12.191  -3.934  12.339  1.00 35.95           N  
ATOM   1095  CA  TRP A 553     -13.173  -4.278  11.305  1.00 36.47           C  
ATOM   1096  C   TRP A 553     -14.390  -3.355  11.372  1.00 37.46           C  
ATOM   1097  O   TRP A 553     -15.037  -3.256  12.417  1.00 37.42           O  
ATOM   1098  CB  TRP A 553     -13.623  -5.732  11.452  1.00 36.32           C  
ATOM   1099  CG  TRP A 553     -14.556  -6.178  10.368  1.00 36.10           C  
ATOM   1100  CD1 TRP A 553     -15.890  -6.434  10.489  1.00 36.03           C  
ATOM   1101  CD2 TRP A 553     -14.226  -6.404   8.994  1.00 36.10           C  
ATOM   1102  NE1 TRP A 553     -16.412  -6.817   9.277  1.00 36.05           N  
ATOM   1103  CE2 TRP A 553     -15.413  -6.807   8.341  1.00 36.08           C  
ATOM   1104  CE3 TRP A 553     -13.040  -6.313   8.250  1.00 36.15           C  
ATOM   1105  CZ2 TRP A 553     -15.450  -7.118   6.976  1.00 36.11           C  
ATOM   1106  CZ3 TRP A 553     -13.077  -6.622   6.890  1.00 36.17           C  
ATOM   1107  CH2 TRP A 553     -14.276  -7.021   6.270  1.00 36.17           C  
ATOM   1108  N   ARG A 554     -14.695  -2.703  10.246  1.00 38.79           N  
ATOM   1109  CA  ARG A 554     -15.810  -1.749  10.126  1.00 39.69           C  
ATOM   1110  C   ARG A 554     -15.757  -0.643  11.186  1.00 40.14           C  
ATOM   1111  O   ARG A 554     -16.750  -0.347  11.859  1.00 39.99           O  
ATOM   1112  CB  ARG A 554     -17.161  -2.477  10.143  1.00 40.21           C  
ATOM   1113  CG  ARG A 554     -17.381  -3.381   8.942  1.00 40.64           C  
ATOM   1114  CD  ARG A 554     -18.807  -3.906   8.902  1.00 41.26           C  
ATOM   1115  NE  ARG A 554     -19.779  -2.841   8.643  1.00 41.87           N  
ATOM   1116  CZ  ARG A 554     -21.106  -2.977   8.710  1.00 42.59           C  
ATOM   1117  NH1 ARG A 554     -21.886  -1.928   8.452  1.00 42.78           N  
ATOM   1118  NH2 ARG A 554     -21.667  -4.143   9.033  1.00 42.84           N  
ATOM   1119  N   ALA A 555     -14.577  -0.041  11.317  1.00 40.87           N  
ATOM   1120  CA  ALA A 555     -14.345   1.029  12.280  1.00 41.55           C  
ATOM   1121  C   ALA A 555     -14.864   2.354  11.731  1.00 42.22           C  
ATOM   1122  O   ALA A 555     -14.644   2.672  10.559  1.00 42.17           O  
ATOM   1123  CB  ALA A 555     -12.860   1.140  12.593  1.00 41.49           C  
ATOM   1124  N   ASP A 556     -15.556   3.118  12.577  1.00 42.95           N  
ATOM   1125  CA  ASP A 556     -15.942   4.500  12.247  1.00 43.58           C  
ATOM   1126  C   ASP A 556     -14.712   5.422  12.251  1.00 43.94           C  
ATOM   1127  O   ASP A 556     -13.623   5.013  12.667  1.00 44.20           O  
ATOM   1128  CB  ASP A 556     -17.052   5.022  13.185  1.00 43.78           C  
ATOM   1129  CG  ASP A 556     -16.654   5.006  14.660  1.00 44.01           C  
ATOM   1130  OD1 ASP A 556     -15.792   5.813  15.070  1.00 44.05           O  
ATOM   1131  OD2 ASP A 556     -17.225   4.191  15.416  1.00 44.18           O  
ATOM   1132  N   VAL A 557     -14.897   6.661  11.796  1.00 44.15           N  
ATOM   1133  CA  VAL A 557     -13.788   7.619  11.631  1.00 44.38           C  
ATOM   1134  C   VAL A 557     -13.035   7.859  12.950  1.00 44.64           C  
ATOM   1135  O   VAL A 557     -11.804   7.880  12.962  1.00 44.49           O  
ATOM   1136  CB  VAL A 557     -14.274   8.965  11.021  1.00 44.31           C  
ATOM   1137  CG1 VAL A 557     -13.159  10.008  10.995  1.00 44.39           C  
ATOM   1138  CG2 VAL A 557     -14.808   8.751   9.608  1.00 44.12           C  
ATOM   1139  N   ASN A 558     -13.778   8.024  14.045  1.00 44.92           N  
ATOM   1140  CA  ASN A 558     -13.181   8.219  15.377  1.00 45.16           C  
ATOM   1141  C   ASN A 558     -12.446   6.971  15.878  1.00 45.32           C  
ATOM   1142  O   ASN A 558     -11.374   7.082  16.475  1.00 45.26           O  
ATOM   1143  CB  ASN A 558     -14.245   8.639  16.400  1.00 45.04           C  
ATOM   1144  CG  ASN A 558     -14.826  10.017  16.115  1.00 45.09           C  
ATOM   1145  OD1 ASN A 558     -14.093  10.961  15.814  1.00 44.97           O  
ATOM   1146  ND2 ASN A 558     -16.147  10.143  16.219  1.00 45.25           N  
ATOM   1147  N   SER A 559     -13.027   5.797  15.631  1.00 45.56           N  
ATOM   1148  CA  SER A 559     -12.415   4.517  16.011  1.00 45.78           C  
ATOM   1149  C   SER A 559     -11.126   4.229  15.235  1.00 46.02           C  
ATOM   1150  O   SER A 559     -10.176   3.680  15.794  1.00 45.82           O  
ATOM   1151  CB  SER A 559     -13.406   3.366  15.813  1.00 45.78           C  
ATOM   1152  OG  SER A 559     -14.538   3.521  16.651  1.00 45.74           O  
ATOM   1153  N   LYS A 560     -11.108   4.592  13.951  1.00 46.44           N  
ATOM   1154  CA  LYS A 560      -9.897   4.509  13.123  1.00 46.75           C  
ATOM   1155  C   LYS A 560      -8.782   5.406  13.662  1.00 46.96           C  
ATOM   1156  O   LYS A 560      -7.636   4.969  13.796  1.00 46.85           O  
ATOM   1157  CB  LYS A 560     -10.198   4.899  11.670  1.00 46.98           C  
ATOM   1158  CG  LYS A 560     -10.967   3.855  10.878  1.00 47.17           C  
ATOM   1159  CD  LYS A 560     -11.391   4.404   9.525  1.00 47.36           C  
ATOM   1160  CE  LYS A 560     -11.830   3.301   8.576  1.00 47.49           C  
ATOM   1161  NZ  LYS A 560     -12.434   3.848   7.330  1.00 47.63           N  
ATOM   1162  N   LYS A 561      -9.131   6.657  13.962  1.00 47.31           N  
ATOM   1163  CA  LYS A 561      -8.179   7.635  14.506  1.00 47.50           C  
ATOM   1164  C   LYS A 561      -7.644   7.253  15.889  1.00 47.20           C  
ATOM   1165  O   LYS A 561      -6.476   7.511  16.189  1.00 47.11           O  
ATOM   1166  CB  LYS A 561      -8.806   9.036  14.561  1.00 48.03           C  
ATOM   1167  CG  LYS A 561      -8.971   9.694  13.199  1.00 48.62           C  
ATOM   1168  CD  LYS A 561      -9.501  11.114  13.322  1.00 49.00           C  
ATOM   1169  CE  LYS A 561      -9.572  11.798  11.966  1.00 49.06           C  
ATOM   1170  NZ  LYS A 561      -9.963  13.230  12.081  1.00 49.09           N  
ATOM   1171  N   THR A 562      -8.494   6.646  16.719  1.00 47.07           N  
ATOM   1172  CA  THR A 562      -8.096   6.206  18.062  1.00 46.82           C  
ATOM   1173  C   THR A 562      -7.130   5.018  18.019  1.00 46.72           C  
ATOM   1174  O   THR A 562      -6.176   4.977  18.795  1.00 46.64           O  
ATOM   1175  CB  THR A 562      -9.318   5.832  18.929  1.00 46.76           C  
ATOM   1176  OG1 THR A 562     -10.299   6.873  18.857  1.00 46.54           O  
ATOM   1177  CG2 THR A 562      -8.910   5.638  20.388  1.00 46.76           C  
ATOM   1178  N   LEU A 563      -7.387   4.059  17.127  1.00 46.69           N  
ATOM   1179  CA  LEU A 563      -6.496   2.901  16.935  1.00 46.58           C  
ATOM   1180  C   LEU A 563      -5.092   3.303  16.470  1.00 47.01           C  
ATOM   1181  O   LEU A 563      -4.108   2.673  16.860  1.00 47.32           O  
ATOM   1182  CB  LEU A 563      -7.104   1.899  15.944  1.00 46.32           C  
ATOM   1183  CG  LEU A 563      -8.294   1.083  16.463  1.00 46.23           C  
ATOM   1184  CD1 LEU A 563      -9.108   0.508  15.312  1.00 46.28           C  
ATOM   1185  CD2 LEU A 563      -7.833  -0.028  17.396  1.00 46.05           C  
ATOM   1186  N   ARG A 564      -5.011   4.343  15.640  1.00 47.55           N  
ATOM   1187  CA  ARG A 564      -3.727   4.912  15.216  1.00 48.07           C  
ATOM   1188  C   ARG A 564      -3.045   5.676  16.356  1.00 48.35           C  
ATOM   1189  O   ARG A 564      -1.825   5.588  16.516  1.00 48.41           O  
ATOM   1190  CB  ARG A 564      -3.921   5.841  14.011  1.00 48.40           C  
ATOM   1191  CG  ARG A 564      -2.644   6.132  13.229  1.00 48.65           C  
ATOM   1192  CD  ARG A 564      -2.816   7.214  12.165  1.00 48.86           C  
ATOM   1193  NE  ARG A 564      -4.118   7.169  11.484  1.00 48.93           N  
ATOM   1194  CZ  ARG A 564      -5.192   7.909  11.786  1.00 48.99           C  
ATOM   1195  NH1 ARG A 564      -6.310   7.754  11.079  1.00 48.87           N  
ATOM   1196  NH2 ARG A 564      -5.176   8.798  12.783  1.00 49.14           N  
ATOM   1197  N   GLU A 565      -3.837   6.423  17.129  1.00 48.67           N  
ATOM   1198  CA  GLU A 565      -3.341   7.218  18.265  1.00 49.12           C  
ATOM   1199  C   GLU A 565      -2.663   6.356  19.335  1.00 49.03           C  
ATOM   1200  O   GLU A 565      -1.549   6.662  19.767  1.00 49.16           O  
ATOM   1201  CB  GLU A 565      -4.491   8.016  18.898  1.00 49.65           C  
ATOM   1202  CG  GLU A 565      -4.065   9.033  19.952  1.00 50.20           C  
ATOM   1203  CD  GLU A 565      -5.218   9.884  20.463  1.00 50.73           C  
ATOM   1204  OE1 GLU A 565      -6.373   9.403  20.477  1.00 50.84           O  
ATOM   1205  OE2 GLU A 565      -4.964  11.041  20.864  1.00 51.09           O  
ATOM   1206  N   VAL A 566      -3.342   5.288  19.752  1.00 48.80           N  
ATOM   1207  CA  VAL A 566      -2.808   4.364  20.773  1.00 48.51           C  
ATOM   1208  C   VAL A 566      -1.587   3.557  20.307  1.00 48.15           C  
ATOM   1209  O   VAL A 566      -0.821   3.066  21.138  1.00 48.15           O  
ATOM   1210  CB  VAL A 566      -3.883   3.391  21.334  1.00 48.61           C  
ATOM   1211  CG1 VAL A 566      -5.016   4.167  21.997  1.00 48.63           C  
ATOM   1212  CG2 VAL A 566      -4.415   2.432  20.267  1.00 48.69           C  
ATOM   1213  N   GLY A 567      -1.423   3.408  18.992  1.00 47.92           N  
ATOM   1214  CA  GLY A 567      -0.247   2.758  18.411  1.00 47.77           C  
ATOM   1215  C   GLY A 567      -0.366   1.246  18.369  1.00 47.57           C  
ATOM   1216  O   GLY A 567       0.576   0.533  18.719  1.00 47.32           O  
ATOM   1217  N   SER A 568      -1.527   0.765  17.928  1.00 47.37           N  
ATOM   1218  CA  SER A 568      -1.798  -0.671  17.821  1.00 47.25           C  
ATOM   1219  C   SER A 568      -1.100  -1.322  16.621  1.00 47.05           C  
ATOM   1220  O   SER A 568      -0.837  -2.526  16.637  1.00 46.89           O  
ATOM   1221  CB  SER A 568      -3.308  -0.917  17.736  1.00 47.22           C  
ATOM   1222  OG  SER A 568      -3.885  -0.199  16.659  1.00 47.30           O  
ATOM   1223  N   VAL A 569      -0.798  -0.525  15.594  1.00 46.84           N  
ATOM   1224  CA  VAL A 569      -0.213  -1.028  14.347  1.00 46.86           C  
ATOM   1225  C   VAL A 569       1.232  -1.484  14.568  1.00 47.19           C  
ATOM   1226  O   VAL A 569       1.598  -2.604  14.201  1.00 47.30           O  
ATOM   1227  CB  VAL A 569      -0.273   0.043  13.228  1.00 46.70           C  
ATOM   1228  CG1 VAL A 569       0.442  -0.426  11.967  1.00 46.78           C  
ATOM   1229  CG2 VAL A 569      -1.721   0.393  12.902  1.00 46.65           C  
ATOM   1230  N   LYS A 570       2.039  -0.610  15.163  1.00 47.51           N  
ATOM   1231  CA  LYS A 570       3.443  -0.916  15.460  1.00 47.64           C  
ATOM   1232  C   LYS A 570       3.599  -1.936  16.593  1.00 47.73           C  
ATOM   1233  O   LYS A 570       4.542  -2.727  16.585  1.00 47.67           O  
ATOM   1234  CB  LYS A 570       4.216   0.365  15.791  1.00 47.95           C  
ATOM   1235  CG  LYS A 570       4.271   1.355  14.637  1.00 48.26           C  
ATOM   1236  CD  LYS A 570       5.291   2.456  14.876  1.00 48.42           C  
ATOM   1237  CE  LYS A 570       5.383   3.385  13.677  1.00 48.49           C  
ATOM   1238  NZ  LYS A 570       6.444   4.416  13.841  1.00 48.59           N  
ATOM   1239  N   ALA A 571       2.675  -1.912  17.556  1.00 47.90           N  
ATOM   1240  CA  ALA A 571       2.674  -2.864  18.676  1.00 47.68           C  
ATOM   1241  C   ALA A 571       2.382  -4.302  18.236  1.00 47.40           C  
ATOM   1242  O   ALA A 571       3.024  -5.240  18.715  1.00 46.88           O  
ATOM   1243  CB  ALA A 571       1.671  -2.431  19.735  1.00 47.76           C  
ATOM   1244  N   LEU A 572       1.411  -4.464  17.337  1.00 47.42           N  
ATOM   1245  CA  LEU A 572       1.051  -5.783  16.792  1.00 47.45           C  
ATOM   1246  C   LEU A 572       2.118  -6.354  15.852  1.00 47.83           C  
ATOM   1247  O   LEU A 572       2.355  -7.563  15.851  1.00 47.72           O  
ATOM   1248  CB  LEU A 572      -0.301  -5.726  16.063  1.00 47.17           C  
ATOM   1249  CG  LEU A 572      -1.560  -5.630  16.932  1.00 46.93           C  
ATOM   1250  CD1 LEU A 572      -2.757  -5.207  16.093  1.00 46.69           C  
ATOM   1251  CD2 LEU A 572      -1.847  -6.948  17.637  1.00 46.84           C  
ATOM   1252  N   MET A 573       2.743  -5.488  15.053  1.00 48.42           N  
ATOM   1253  CA  MET A 573       3.801  -5.904  14.122  1.00 48.92           C  
ATOM   1254  C   MET A 573       5.074  -6.310  14.872  1.00 49.41           C  
ATOM   1255  O   MET A 573       5.693  -7.324  14.541  1.00 49.31           O  
ATOM   1256  CB  MET A 573       4.105  -4.780  13.121  1.00 49.01           C  
ATOM   1257  CG  MET A 573       4.949  -5.182  11.915  1.00 49.13           C  
ATOM   1258  SD  MET A 573       4.139  -6.324  10.773  1.00 48.87           S  
ATOM   1259  CE  MET A 573       4.880  -7.885  11.242  1.00 48.76           C  
ATOM   1260  N   GLU A 574       5.458  -5.514  15.871  1.00 50.06           N  
ATOM   1261  CA  GLU A 574       6.577  -5.852  16.765  1.00 50.43           C  
ATOM   1262  C   GLU A 574       6.312  -7.136  17.556  1.00 50.35           C  
ATOM   1263  O   GLU A 574       7.225  -7.941  17.760  1.00 50.51           O  
ATOM   1264  CB  GLU A 574       6.875  -4.700  17.735  1.00 50.78           C  
ATOM   1265  CG  GLU A 574       7.582  -3.514  17.095  1.00 51.28           C  
ATOM   1266  CD  GLU A 574       7.631  -2.288  17.995  1.00 51.91           C  
ATOM   1267  OE1 GLU A 574       7.567  -2.439  19.236  1.00 52.28           O  
ATOM   1268  OE2 GLU A 574       7.742  -1.165  17.458  1.00 52.14           O  
ATOM   1269  N   CYS A 575       5.068  -7.311  18.002  1.00 50.22           N  
ATOM   1270  CA  CYS A 575       4.634  -8.540  18.672  1.00 50.20           C  
ATOM   1271  C   CYS A 575       4.753  -9.758  17.754  1.00 50.76           C  
ATOM   1272  O   CYS A 575       5.311 -10.779  18.155  1.00 51.15           O  
ATOM   1273  CB  CYS A 575       3.188  -8.403  19.169  1.00 49.79           C  
ATOM   1274  SG  CYS A 575       2.498  -9.891  19.933  1.00 48.94           S  
ATOM   1275  N   ALA A 576       4.252  -9.621  16.524  1.00 51.33           N  
ATOM   1276  CA  ALA A 576       4.214 -10.710  15.528  1.00 51.63           C  
ATOM   1277  C   ALA A 576       5.563 -11.380  15.237  1.00 52.03           C  
ATOM   1278  O   ALA A 576       5.605 -12.572  14.921  1.00 52.22           O  
ATOM   1279  CB  ALA A 576       3.611 -10.202  14.225  1.00 51.62           C  
ATOM   1280  N   LEU A 577       6.648 -10.612  15.330  1.00 52.42           N  
ATOM   1281  CA  LEU A 577       8.005 -11.129  15.111  1.00 52.55           C  
ATOM   1282  C   LEU A 577       8.411 -12.186  16.147  1.00 52.65           C  
ATOM   1283  O   LEU A 577       9.023 -13.195  15.793  1.00 52.64           O  
ATOM   1284  CB  LEU A 577       9.024  -9.980  15.118  1.00 52.70           C  
ATOM   1285  CG  LEU A 577       8.893  -8.931  14.006  1.00 52.84           C  
ATOM   1286  CD1 LEU A 577       9.682  -7.674  14.344  1.00 52.81           C  
ATOM   1287  CD2 LEU A 577       9.339  -9.497  12.666  1.00 53.06           C  
ATOM   1288  N   GLU A 578       8.057 -11.950  17.411  1.00 53.15           N  
ATOM   1289  CA  GLU A 578       8.416 -12.845  18.523  1.00 53.52           C  
ATOM   1290  C   GLU A 578       7.371 -13.929  18.847  1.00 53.57           C  
ATOM   1291  O   GLU A 578       7.591 -14.732  19.758  1.00 53.65           O  
ATOM   1292  CB  GLU A 578       8.700 -12.017  19.787  1.00 53.74           C  
ATOM   1293  CG  GLU A 578       9.757 -10.929  19.619  1.00 53.98           C  
ATOM   1294  CD  GLU A 578      11.129 -11.475  19.256  1.00 54.09           C  
ATOM   1295  OE1 GLU A 578      11.617 -12.387  19.957  1.00 54.04           O  
ATOM   1296  OE2 GLU A 578      11.724 -10.985  18.271  1.00 53.84           O  
ATOM   1297  N   VAL A 579       6.250 -13.958  18.119  1.00 53.47           N  
ATOM   1298  CA  VAL A 579       5.216 -14.990  18.312  1.00 53.39           C  
ATOM   1299  C   VAL A 579       5.736 -16.361  17.863  1.00 53.57           C  
ATOM   1300  O   VAL A 579       6.451 -16.465  16.864  1.00 53.60           O  
ATOM   1301  CB  VAL A 579       3.897 -14.636  17.570  1.00 53.13           C  
ATOM   1302  CG1 VAL A 579       2.927 -15.814  17.527  1.00 52.92           C  
ATOM   1303  CG2 VAL A 579       3.223 -13.448  18.238  1.00 53.03           C  
ATOM   1304  N   LYS A 580       5.362 -17.397  18.617  1.00 53.75           N  
ATOM   1305  CA  LYS A 580       5.767 -18.783  18.355  1.00 53.65           C  
ATOM   1306  C   LYS A 580       4.578 -19.634  17.904  1.00 53.26           C  
ATOM   1307  O   LYS A 580       4.644 -20.288  16.861  1.00 53.49           O  
ATOM   1308  CB  LYS A 580       6.399 -19.402  19.608  1.00 53.79           C  
ATOM   1309  CG  LYS A 580       7.557 -18.607  20.201  1.00 54.02           C  
ATOM   1310  CD  LYS A 580       8.832 -18.720  19.374  1.00 54.14           C  
ATOM   1311  CE  LYS A 580       9.740 -17.509  19.552  1.00 54.22           C  
ATOM   1312  NZ  LYS A 580      10.121 -17.240  20.968  1.00 54.31           N  
ATOM   1313  N   LYS A 581       3.502 -19.624  18.692  1.00 52.83           N  
ATOM   1314  CA  LYS A 581       2.297 -20.412  18.391  1.00 52.60           C  
ATOM   1315  C   LYS A 581       1.507 -19.859  17.203  1.00 51.84           C  
ATOM   1316  O   LYS A 581       1.503 -18.652  16.951  1.00 51.89           O  
ATOM   1317  CB  LYS A 581       1.385 -20.509  19.620  1.00 53.03           C  
ATOM   1318  CG  LYS A 581       1.939 -21.401  20.720  1.00 53.45           C  
ATOM   1319  CD  LYS A 581       0.955 -21.574  21.867  1.00 53.80           C  
ATOM   1320  CE  LYS A 581       0.869 -20.326  22.730  1.00 54.10           C  
ATOM   1321  NZ  LYS A 581       0.050 -20.547  23.953  1.00 54.29           N  
ATOM   1322  N   GLU A 582       0.831 -20.763  16.494  1.00 50.87           N  
ATOM   1323  CA  GLU A 582       0.069 -20.429  15.286  1.00 50.09           C  
ATOM   1324  C   GLU A 582      -1.231 -19.684  15.604  1.00 49.11           C  
ATOM   1325  O   GLU A 582      -1.606 -18.758  14.880  1.00 48.99           O  
ATOM   1326  CB  GLU A 582      -0.241 -21.704  14.489  1.00 50.32           C  
ATOM   1327  CG  GLU A 582      -0.737 -21.465  13.066  1.00 50.46           C  
ATOM   1328  CD  GLU A 582      -1.084 -22.748  12.323  1.00 50.59           C  
ATOM   1329  OE1 GLU A 582      -1.769 -22.658  11.282  1.00 50.71           O  
ATOM   1330  OE2 GLU A 582      -0.679 -23.845  12.767  1.00 50.80           O  
ATOM   1331  N   SER A 583      -1.914 -20.103  16.672  1.00 47.92           N  
ATOM   1332  CA  SER A 583      -3.169 -19.475  17.114  1.00 46.76           C  
ATOM   1333  C   SER A 583      -2.999 -17.995  17.464  1.00 45.62           C  
ATOM   1334  O   SER A 583      -3.862 -17.177  17.142  1.00 45.33           O  
ATOM   1335  CB  SER A 583      -3.744 -20.225  18.319  1.00 46.73           C  
ATOM   1336  OG  SER A 583      -2.807 -20.275  19.381  1.00 46.95           O  
ATOM   1337  N   THR A 584      -1.889 -17.670  18.128  1.00 44.34           N  
ATOM   1338  CA  THR A 584      -1.520 -16.282  18.423  1.00 43.56           C  
ATOM   1339  C   THR A 584      -1.208 -15.512  17.137  1.00 43.10           C  
ATOM   1340  O   THR A 584      -1.707 -14.405  16.940  1.00 42.81           O  
ATOM   1341  CB  THR A 584      -0.295 -16.210  19.364  1.00 43.47           C  
ATOM   1342  OG1 THR A 584      -0.473 -17.114  20.462  1.00 43.44           O  
ATOM   1343  CG2 THR A 584      -0.097 -14.795  19.907  1.00 43.37           C  
ATOM   1344  N   LEU A 585      -0.389 -16.112  16.272  1.00 42.52           N  
ATOM   1345  CA  LEU A 585       0.032 -15.485  15.011  1.00 42.00           C  
ATOM   1346  C   LEU A 585      -1.132 -15.191  14.054  1.00 41.64           C  
ATOM   1347  O   LEU A 585      -1.082 -14.214  13.304  1.00 41.53           O  
ATOM   1348  CB  LEU A 585       1.080 -16.359  14.304  1.00 41.95           C  
ATOM   1349  CG  LEU A 585       1.739 -15.825  13.024  1.00 41.89           C  
ATOM   1350  CD1 LEU A 585       2.489 -14.524  13.269  1.00 41.85           C  
ATOM   1351  CD2 LEU A 585       2.679 -16.872  12.449  1.00 41.99           C  
ATOM   1352  N   LYS A 586      -2.163 -16.039  14.077  1.00 40.98           N  
ATOM   1353  CA  LYS A 586      -3.364 -15.838  13.260  1.00 40.52           C  
ATOM   1354  C   LYS A 586      -4.095 -14.557  13.656  1.00 39.84           C  
ATOM   1355  O   LYS A 586      -4.377 -13.710  12.807  1.00 39.80           O  
ATOM   1356  CB  LYS A 586      -4.311 -17.039  13.391  1.00 40.76           C  
ATOM   1357  CG  LYS A 586      -5.575 -16.946  12.545  1.00 41.03           C  
ATOM   1358  CD  LYS A 586      -6.406 -18.214  12.631  1.00 41.30           C  
ATOM   1359  CE  LYS A 586      -7.784 -18.006  12.024  1.00 41.55           C  
ATOM   1360  NZ  LYS A 586      -8.613 -19.242  12.079  1.00 41.86           N  
ATOM   1361  N   SER A 587      -4.394 -14.433  14.947  1.00 39.23           N  
ATOM   1362  CA  SER A 587      -5.122 -13.278  15.484  1.00 38.77           C  
ATOM   1363  C   SER A 587      -4.382 -11.949  15.297  1.00 38.30           C  
ATOM   1364  O   SER A 587      -5.015 -10.919  15.051  1.00 38.29           O  
ATOM   1365  CB  SER A 587      -5.428 -13.491  16.969  1.00 38.72           C  
ATOM   1366  OG  SER A 587      -6.188 -14.671  17.163  1.00 38.76           O  
ATOM   1367  N   VAL A 588      -3.052 -11.979  15.414  1.00 37.60           N  
ATOM   1368  CA  VAL A 588      -2.219 -10.778  15.251  1.00 37.02           C  
ATOM   1369  C   VAL A 588      -2.207 -10.311  13.792  1.00 36.33           C  
ATOM   1370  O   VAL A 588      -2.402  -9.124  13.518  1.00 35.88           O  
ATOM   1371  CB  VAL A 588      -0.771 -11.009  15.756  1.00 37.15           C  
ATOM   1372  CG1 VAL A 588       0.128  -9.820  15.429  1.00 37.23           C  
ATOM   1373  CG2 VAL A 588      -0.764 -11.257  17.260  1.00 37.18           C  
ATOM   1374  N   LEU A 589      -1.970 -11.245  12.870  1.00 35.73           N  
ATOM   1375  CA  LEU A 589      -1.990 -10.950  11.431  1.00 35.31           C  
ATOM   1376  C   LEU A 589      -3.393 -10.614  10.910  1.00 34.86           C  
ATOM   1377  O   LEU A 589      -3.528  -9.872   9.937  1.00 34.76           O  
ATOM   1378  CB  LEU A 589      -1.400 -12.115  10.627  1.00 35.45           C  
ATOM   1379  CG  LEU A 589       0.083 -12.431  10.850  1.00 35.51           C  
ATOM   1380  CD1 LEU A 589       0.434 -13.777  10.235  1.00 35.55           C  
ATOM   1381  CD2 LEU A 589       0.976 -11.339  10.280  1.00 35.50           C  
ATOM   1382  N   SER A 590      -4.426 -11.167  11.547  1.00 34.56           N  
ATOM   1383  CA  SER A 590      -5.817 -10.809  11.237  1.00 34.44           C  
ATOM   1384  C   SER A 590      -6.116  -9.344  11.566  1.00 34.43           C  
ATOM   1385  O   SER A 590      -6.784  -8.657  10.793  1.00 34.48           O  
ATOM   1386  CB  SER A 590      -6.793 -11.715  11.993  1.00 34.33           C  
ATOM   1387  OG  SER A 590      -6.669 -13.062  11.575  1.00 34.27           O  
ATOM   1388  N   ALA A 591      -5.616  -8.881  12.712  1.00 34.46           N  
ATOM   1389  CA  ALA A 591      -5.775  -7.486  13.137  1.00 34.46           C  
ATOM   1390  C   ALA A 591      -4.998  -6.513  12.246  1.00 34.60           C  
ATOM   1391  O   ALA A 591      -5.519  -5.458  11.876  1.00 34.87           O  
ATOM   1392  CB  ALA A 591      -5.346  -7.324  14.588  1.00 34.47           C  
ATOM   1393  N   LEU A 592      -3.757  -6.871  11.911  1.00 34.53           N  
ATOM   1394  CA  LEU A 592      -2.909  -6.057  11.025  1.00 34.46           C  
ATOM   1395  C   LEU A 592      -3.459  -5.931   9.600  1.00 34.50           C  
ATOM   1396  O   LEU A 592      -3.285  -4.893   8.961  1.00 34.80           O  
ATOM   1397  CB  LEU A 592      -1.482  -6.619  10.974  1.00 34.43           C  
ATOM   1398  CG  LEU A 592      -0.661  -6.489  12.261  1.00 34.41           C  
ATOM   1399  CD1 LEU A 592       0.534  -7.432  12.238  1.00 34.37           C  
ATOM   1400  CD2 LEU A 592      -0.206  -5.052  12.475  1.00 34.37           C  
ATOM   1401  N   TRP A 593      -4.107  -6.988   9.110  1.00 34.41           N  
ATOM   1402  CA  TRP A 593      -4.744  -6.980   7.787  1.00 34.53           C  
ATOM   1403  C   TRP A 593      -5.932  -6.008   7.758  1.00 34.84           C  
ATOM   1404  O   TRP A 593      -6.095  -5.249   6.801  1.00 34.82           O  
ATOM   1405  CB  TRP A 593      -5.173  -8.406   7.403  1.00 34.40           C  
ATOM   1406  CG  TRP A 593      -5.649  -8.600   5.975  1.00 34.19           C  
ATOM   1407  CD1 TRP A 593      -5.537  -7.721   4.932  1.00 34.19           C  
ATOM   1408  CD2 TRP A 593      -6.273  -9.775   5.438  1.00 34.02           C  
ATOM   1409  NE1 TRP A 593      -6.073  -8.265   3.792  1.00 34.14           N  
ATOM   1410  CE2 TRP A 593      -6.533  -9.524   4.072  1.00 33.99           C  
ATOM   1411  CE3 TRP A 593      -6.649 -11.012   5.981  1.00 33.99           C  
ATOM   1412  CZ2 TRP A 593      -7.147 -10.467   3.238  1.00 33.96           C  
ATOM   1413  CZ3 TRP A 593      -7.265 -11.950   5.152  1.00 33.90           C  
ATOM   1414  CH2 TRP A 593      -7.507 -11.669   3.795  1.00 33.91           C  
ATOM   1415  N   ASN A 594      -6.743  -6.026   8.816  1.00 35.23           N  
ATOM   1416  CA  ASN A 594      -7.829  -5.051   8.986  1.00 35.52           C  
ATOM   1417  C   ASN A 594      -7.304  -3.626   9.197  1.00 35.95           C  
ATOM   1418  O   ASN A 594      -7.852  -2.675   8.634  1.00 36.06           O  
ATOM   1419  CB  ASN A 594      -8.736  -5.443  10.163  1.00 35.35           C  
ATOM   1420  CG  ASN A 594      -9.572  -6.684   9.883  1.00 35.25           C  
ATOM   1421  OD1 ASN A 594      -9.721  -7.112   8.737  1.00 35.31           O  
ATOM   1422  ND2 ASN A 594     -10.135  -7.263  10.939  1.00 35.12           N  
ATOM   1423  N   LEU A 595      -6.252  -3.488  10.006  1.00 36.37           N  
ATOM   1424  CA  LEU A 595      -5.634  -2.180  10.281  1.00 36.92           C  
ATOM   1425  C   LEU A 595      -4.938  -1.561   9.063  1.00 37.58           C  
ATOM   1426  O   LEU A 595      -4.960  -0.340   8.894  1.00 37.86           O  
ATOM   1427  CB  LEU A 595      -4.639  -2.278  11.448  1.00 36.80           C  
ATOM   1428  CG  LEU A 595      -5.250  -2.381  12.850  1.00 36.69           C  
ATOM   1429  CD1 LEU A 595      -4.234  -2.926  13.843  1.00 36.74           C  
ATOM   1430  CD2 LEU A 595      -5.778  -1.034  13.320  1.00 36.62           C  
ATOM   1431  N   SER A 596      -4.322  -2.399   8.230  1.00 38.28           N  
ATOM   1432  CA  SER A 596      -3.633  -1.938   7.017  1.00 38.96           C  
ATOM   1433  C   SER A 596      -4.566  -1.303   5.976  1.00 39.60           C  
ATOM   1434  O   SER A 596      -4.142  -0.431   5.218  1.00 40.00           O  
ATOM   1435  CB  SER A 596      -2.861  -3.094   6.374  1.00 39.05           C  
ATOM   1436  OG  SER A 596      -3.722  -4.181   6.084  1.00 39.25           O  
ATOM   1437  N   ALA A 597      -5.826  -1.739   5.949  1.00 40.24           N  
ATOM   1438  CA  ALA A 597      -6.820  -1.238   4.987  1.00 40.80           C  
ATOM   1439  C   ALA A 597      -7.437   0.129   5.328  1.00 41.44           C  
ATOM   1440  O   ALA A 597      -8.121   0.710   4.483  1.00 41.34           O  
ATOM   1441  CB  ALA A 597      -7.929  -2.265   4.813  1.00 40.90           C  
ATOM   1442  N   HIS A 598      -7.212   0.635   6.544  1.00 42.43           N  
ATOM   1443  CA  HIS A 598      -7.829   1.893   6.990  1.00 43.29           C  
ATOM   1444  C   HIS A 598      -7.310   3.117   6.236  1.00 44.30           C  
ATOM   1445  O   HIS A 598      -8.098   3.881   5.671  1.00 44.57           O  
ATOM   1446  CB  HIS A 598      -7.625   2.108   8.497  1.00 43.18           C  
ATOM   1447  CG  HIS A 598      -8.371   1.136   9.357  1.00 43.03           C  
ATOM   1448  ND1 HIS A 598      -7.898   0.706  10.578  1.00 42.98           N  
ATOM   1449  CD2 HIS A 598      -9.553   0.504   9.168  1.00 42.99           C  
ATOM   1450  CE1 HIS A 598      -8.761  -0.142  11.108  1.00 42.83           C  
ATOM   1451  NE2 HIS A 598      -9.773  -0.283  10.272  1.00 42.89           N  
ATOM   1452  N   CYS A 599      -5.989   3.295   6.236  1.00 45.22           N  
ATOM   1453  CA  CYS A 599      -5.360   4.478   5.640  1.00 45.67           C  
ATOM   1454  C   CYS A 599      -3.909   4.238   5.226  1.00 46.53           C  
ATOM   1455  O   CYS A 599      -3.306   3.218   5.574  1.00 46.58           O  
ATOM   1456  CB  CYS A 599      -5.419   5.649   6.624  1.00 45.38           C  
ATOM   1457  SG  CYS A 599      -4.499   5.369   8.154  1.00 45.10           S  
ATOM   1458  N   THR A 600      -3.369   5.194   4.472  1.00 47.44           N  
ATOM   1459  CA  THR A 600      -1.974   5.158   4.007  1.00 48.03           C  
ATOM   1460  C   THR A 600      -0.936   5.231   5.139  1.00 48.54           C  
ATOM   1461  O   THR A 600       0.143   4.644   5.028  1.00 48.05           O  
ATOM   1462  CB  THR A 600      -1.690   6.270   2.961  1.00 47.98           C  
ATOM   1463  OG1 THR A 600      -0.397   6.065   2.376  1.00 48.04           O  
ATOM   1464  CG2 THR A 600      -1.754   7.683   3.575  1.00 47.92           C  
ATOM   1465  N   GLU A 601      -1.265   5.952   6.212  1.00 49.59           N  
ATOM   1466  CA  GLU A 601      -0.360   6.107   7.359  1.00 50.50           C  
ATOM   1467  C   GLU A 601      -0.256   4.822   8.187  1.00 50.37           C  
ATOM   1468  O   GLU A 601       0.789   4.554   8.783  1.00 50.40           O  
ATOM   1469  CB  GLU A 601      -0.807   7.278   8.248  1.00 51.46           C  
ATOM   1470  CG  GLU A 601       0.288   7.849   9.145  1.00 52.29           C  
ATOM   1471  CD  GLU A 601       1.394   8.556   8.372  1.00 52.87           C  
ATOM   1472  OE1 GLU A 601       1.083   9.382   7.486  1.00 53.13           O  
ATOM   1473  OE2 GLU A 601       2.582   8.289   8.655  1.00 53.22           O  
ATOM   1474  N   ASN A 602      -1.338   4.044   8.224  1.00 50.28           N  
ATOM   1475  CA  ASN A 602      -1.335   2.716   8.857  1.00 50.32           C  
ATOM   1476  C   ASN A 602      -0.421   1.738   8.104  1.00 50.13           C  
ATOM   1477  O   ASN A 602       0.244   0.905   8.723  1.00 50.44           O  
ATOM   1478  CB  ASN A 602      -2.760   2.134   8.947  1.00 50.46           C  
ATOM   1479  CG  ASN A 602      -3.492   2.537  10.222  1.00 50.57           C  
ATOM   1480  OD1 ASN A 602      -4.044   1.685  10.918  1.00 50.21           O  
ATOM   1481  ND2 ASN A 602      -3.508   3.832  10.533  1.00 50.85           N  
ATOM   1482  N   LYS A 603      -0.398   1.849   6.775  1.00 49.44           N  
ATOM   1483  CA  LYS A 603       0.474   1.026   5.925  1.00 48.76           C  
ATOM   1484  C   LYS A 603       1.952   1.372   6.113  1.00 48.82           C  
ATOM   1485  O   LYS A 603       2.805   0.483   6.111  1.00 48.50           O  
ATOM   1486  CB  LYS A 603       0.097   1.185   4.448  1.00 48.33           C  
ATOM   1487  CG  LYS A 603      -1.294   0.680   4.101  1.00 47.95           C  
ATOM   1488  CD  LYS A 603      -1.714   1.129   2.715  1.00 47.58           C  
ATOM   1489  CE  LYS A 603      -3.114   0.643   2.387  1.00 47.43           C  
ATOM   1490  NZ  LYS A 603      -3.533   1.036   1.017  1.00 47.47           N  
ATOM   1491  N   ALA A 604       2.242   2.664   6.265  1.00 49.35           N  
ATOM   1492  CA  ALA A 604       3.607   3.146   6.506  1.00 49.88           C  
ATOM   1493  C   ALA A 604       4.175   2.662   7.841  1.00 50.30           C  
ATOM   1494  O   ALA A 604       5.353   2.309   7.922  1.00 50.21           O  
ATOM   1495  CB  ALA A 604       3.651   4.666   6.437  1.00 49.89           C  
ATOM   1496  N   ASP A 605       3.332   2.650   8.874  1.00 50.87           N  
ATOM   1497  CA  ASP A 605       3.722   2.164  10.205  1.00 51.44           C  
ATOM   1498  C   ASP A 605       4.131   0.686  10.208  1.00 51.55           C  
ATOM   1499  O   ASP A 605       5.017   0.296  10.968  1.00 51.45           O  
ATOM   1500  CB  ASP A 605       2.592   2.391  11.222  1.00 51.65           C  
ATOM   1501  CG  ASP A 605       2.358   3.868  11.533  1.00 51.84           C  
ATOM   1502  OD1 ASP A 605       2.923   4.742  10.841  1.00 51.77           O  
ATOM   1503  OD2 ASP A 605       1.595   4.154  12.479  1.00 52.44           O  
ATOM   1504  N   ILE A 606       3.489  -0.121   9.362  1.00 51.66           N  
ATOM   1505  CA  ILE A 606       3.833  -1.543   9.213  1.00 52.03           C  
ATOM   1506  C   ILE A 606       5.215  -1.692   8.571  1.00 52.25           C  
ATOM   1507  O   ILE A 606       6.057  -2.445   9.066  1.00 52.30           O  
ATOM   1508  CB  ILE A 606       2.766  -2.311   8.388  1.00 51.90           C  
ATOM   1509  CG1 ILE A 606       1.441  -2.359   9.162  1.00 51.78           C  
ATOM   1510  CG2 ILE A 606       3.225  -3.735   8.072  1.00 51.79           C  
ATOM   1511  CD1 ILE A 606       0.236  -2.759   8.337  1.00 51.72           C  
ATOM   1512  N   CYS A 607       5.431  -0.976   7.469  1.00 52.54           N  
ATOM   1513  CA  CYS A 607       6.714  -0.990   6.759  1.00 52.76           C  
ATOM   1514  C   CYS A 607       7.855  -0.342   7.554  1.00 52.96           C  
ATOM   1515  O   CYS A 607       9.017  -0.718   7.385  1.00 52.67           O  
ATOM   1516  CB  CYS A 607       6.571  -0.295   5.402  1.00 52.73           C  
ATOM   1517  SG  CYS A 607       5.243  -0.964   4.372  1.00 52.53           S  
ATOM   1518  N   ALA A 608       7.518   0.624   8.412  1.00 53.30           N  
ATOM   1519  CA  ALA A 608       8.506   1.332   9.240  1.00 53.36           C  
ATOM   1520  C   ALA A 608       9.171   0.462  10.316  1.00 53.22           C  
ATOM   1521  O   ALA A 608      10.300   0.747  10.722  1.00 53.23           O  
ATOM   1522  CB  ALA A 608       7.871   2.558   9.884  1.00 53.41           C  
ATOM   1523  N   VAL A 609       8.474  -0.579  10.780  1.00 53.03           N  
ATOM   1524  CA  VAL A 609       9.023  -1.511  11.777  1.00 53.03           C  
ATOM   1525  C   VAL A 609      10.170  -2.314  11.152  1.00 52.79           C  
ATOM   1526  O   VAL A 609      10.059  -2.783  10.018  1.00 52.89           O  
ATOM   1527  CB  VAL A 609       7.930  -2.455  12.347  1.00 53.13           C  
ATOM   1528  CG1 VAL A 609       8.526  -3.562  13.214  1.00 53.24           C  
ATOM   1529  CG2 VAL A 609       6.919  -1.659  13.160  1.00 53.06           C  
ATOM   1530  N   ASP A 610      11.259  -2.463  11.905  1.00 52.74           N  
ATOM   1531  CA  ASP A 610      12.482  -3.097  11.407  1.00 52.72           C  
ATOM   1532  C   ASP A 610      12.306  -4.614  11.290  1.00 51.96           C  
ATOM   1533  O   ASP A 610      11.911  -5.274  12.253  1.00 51.90           O  
ATOM   1534  CB  ASP A 610      13.664  -2.769  12.330  1.00 53.18           C  
ATOM   1535  CG  ASP A 610      15.012  -3.139  11.725  1.00 53.62           C  
ATOM   1536  OD1 ASP A 610      15.261  -2.800  10.547  1.00 54.09           O  
ATOM   1537  OD2 ASP A 610      15.831  -3.758  12.437  1.00 53.79           O  
ATOM   1538  N   GLY A 611      12.599  -5.150  10.105  1.00 51.32           N  
ATOM   1539  CA  GLY A 611      12.417  -6.575   9.815  1.00 50.77           C  
ATOM   1540  C   GLY A 611      10.970  -7.024   9.666  1.00 49.89           C  
ATOM   1541  O   GLY A 611      10.681  -8.220   9.756  1.00 49.59           O  
ATOM   1542  N   ALA A 612      10.065  -6.075   9.420  1.00 48.88           N  
ATOM   1543  CA  ALA A 612       8.634  -6.363   9.299  1.00 48.07           C  
ATOM   1544  C   ALA A 612       8.310  -6.920   7.919  1.00 47.52           C  
ATOM   1545  O   ALA A 612       7.592  -7.914   7.800  1.00 47.89           O  
ATOM   1546  CB  ALA A 612       7.814  -5.111   9.566  1.00 47.90           C  
ATOM   1547  N   LEU A 613       8.844  -6.272   6.884  1.00 46.43           N  
ATOM   1548  CA  LEU A 613       8.658  -6.715   5.499  1.00 45.44           C  
ATOM   1549  C   LEU A 613       9.290  -8.084   5.240  1.00 44.75           C  
ATOM   1550  O   LEU A 613       8.745  -8.878   4.475  1.00 44.45           O  
ATOM   1551  CB  LEU A 613       9.221  -5.681   4.516  1.00 45.42           C  
ATOM   1552  CG  LEU A 613       8.549  -4.303   4.506  1.00 45.35           C  
ATOM   1553  CD1 LEU A 613       9.352  -3.326   3.662  1.00 45.27           C  
ATOM   1554  CD2 LEU A 613       7.117  -4.384   4.001  1.00 45.37           C  
ATOM   1555  N   ALA A 614      10.429  -8.353   5.878  1.00 44.25           N  
ATOM   1556  CA  ALA A 614      11.070  -9.672   5.818  1.00 43.98           C  
ATOM   1557  C   ALA A 614      10.197 -10.774   6.428  1.00 43.74           C  
ATOM   1558  O   ALA A 614      10.177 -11.900   5.925  1.00 43.59           O  
ATOM   1559  CB  ALA A 614      12.425  -9.635   6.511  1.00 44.01           C  
ATOM   1560  N   PHE A 615       9.486 -10.443   7.508  1.00 43.49           N  
ATOM   1561  CA  PHE A 615       8.555 -11.375   8.158  1.00 43.05           C  
ATOM   1562  C   PHE A 615       7.324 -11.664   7.295  1.00 42.51           C  
ATOM   1563  O   PHE A 615       6.905 -12.817   7.185  1.00 41.99           O  
ATOM   1564  CB  PHE A 615       8.120 -10.834   9.526  1.00 42.95           C  
ATOM   1565  CG  PHE A 615       7.329 -11.818  10.345  1.00 42.94           C  
ATOM   1566  CD1 PHE A 615       7.955 -12.916  10.930  1.00 42.93           C  
ATOM   1567  CD2 PHE A 615       5.959 -11.649  10.537  1.00 42.85           C  
ATOM   1568  CE1 PHE A 615       7.232 -13.828  11.688  1.00 42.83           C  
ATOM   1569  CE2 PHE A 615       5.231 -12.557  11.295  1.00 42.84           C  
ATOM   1570  CZ  PHE A 615       5.868 -13.648  11.871  1.00 42.87           C  
ATOM   1571  N   LEU A 616       6.757 -10.618   6.692  1.00 42.17           N  
ATOM   1572  CA  LEU A 616       5.573 -10.754   5.828  1.00 42.04           C  
ATOM   1573  C   LEU A 616       5.840 -11.552   4.541  1.00 41.87           C  
ATOM   1574  O   LEU A 616       4.936 -12.219   4.033  1.00 41.88           O  
ATOM   1575  CB  LEU A 616       4.990  -9.376   5.482  1.00 41.99           C  
ATOM   1576  CG  LEU A 616       4.402  -8.567   6.646  1.00 41.90           C  
ATOM   1577  CD1 LEU A 616       4.124  -7.136   6.211  1.00 41.88           C  
ATOM   1578  CD2 LEU A 616       3.135  -9.206   7.195  1.00 41.97           C  
ATOM   1579  N   VAL A 617       7.064 -11.471   4.018  1.00 41.72           N  
ATOM   1580  CA  VAL A 617       7.497 -12.326   2.901  1.00 41.56           C  
ATOM   1581  C   VAL A 617       7.657 -13.781   3.371  1.00 41.64           C  
ATOM   1582  O   VAL A 617       7.324 -14.709   2.633  1.00 41.56           O  
ATOM   1583  CB  VAL A 617       8.805 -11.803   2.250  1.00 41.45           C  
ATOM   1584  CG1 VAL A 617       9.369 -12.789   1.229  1.00 41.43           C  
ATOM   1585  CG2 VAL A 617       8.555 -10.462   1.574  1.00 41.42           C  
ATOM   1586  N   GLY A 618       8.172 -13.966   4.588  1.00 41.68           N  
ATOM   1587  CA  GLY A 618       8.307 -15.293   5.200  1.00 41.68           C  
ATOM   1588  C   GLY A 618       7.002 -16.040   5.443  1.00 41.78           C  
ATOM   1589  O   GLY A 618       6.970 -17.270   5.366  1.00 41.50           O  
ATOM   1590  N   THR A 619       5.930 -15.301   5.736  1.00 42.22           N  
ATOM   1591  CA  THR A 619       4.597 -15.892   5.941  1.00 42.57           C  
ATOM   1592  C   THR A 619       3.953 -16.454   4.664  1.00 43.01           C  
ATOM   1593  O   THR A 619       3.018 -17.253   4.751  1.00 43.07           O  
ATOM   1594  CB  THR A 619       3.615 -14.877   6.568  1.00 42.48           C  
ATOM   1595  OG1 THR A 619       3.641 -13.655   5.822  1.00 42.29           O  
ATOM   1596  CG2 THR A 619       3.982 -14.595   8.017  1.00 42.46           C  
ATOM   1597  N   LEU A 620       4.436 -16.028   3.495  1.00 43.38           N  
ATOM   1598  CA  LEU A 620       3.955 -16.547   2.207  1.00 43.71           C  
ATOM   1599  C   LEU A 620       4.236 -18.045   2.042  1.00 44.25           C  
ATOM   1600  O   LEU A 620       3.402 -18.776   1.503  1.00 44.24           O  
ATOM   1601  CB  LEU A 620       4.582 -15.774   1.036  1.00 43.61           C  
ATOM   1602  CG  LEU A 620       4.351 -14.259   0.941  1.00 43.53           C  
ATOM   1603  CD1 LEU A 620       5.078 -13.702  -0.273  1.00 43.52           C  
ATOM   1604  CD2 LEU A 620       2.872 -13.904   0.880  1.00 43.52           C  
ATOM   1605  N   THR A 621       5.406 -18.488   2.509  1.00 44.99           N  
ATOM   1606  CA  THR A 621       5.799 -19.902   2.483  1.00 45.61           C  
ATOM   1607  C   THR A 621       5.770 -20.512   3.896  1.00 46.51           C  
ATOM   1608  O   THR A 621       6.684 -21.242   4.289  1.00 46.82           O  
ATOM   1609  CB  THR A 621       7.206 -20.064   1.865  1.00 45.30           C  
ATOM   1610  OG1 THR A 621       8.159 -19.321   2.634  1.00 45.02           O  
ATOM   1611  CG2 THR A 621       7.226 -19.566   0.428  1.00 45.17           C  
ATOM   1612  N   TYR A 622       4.705 -20.223   4.644  1.00 47.53           N  
ATOM   1613  CA  TYR A 622       4.578 -20.663   6.036  1.00 48.50           C  
ATOM   1614  C   TYR A 622       4.182 -22.138   6.097  1.00 50.14           C  
ATOM   1615  O   TYR A 622       3.222 -22.553   5.444  1.00 50.43           O  
ATOM   1616  CB  TYR A 622       3.539 -19.808   6.772  1.00 48.17           C  
ATOM   1617  CG  TYR A 622       3.376 -20.132   8.244  1.00 47.71           C  
ATOM   1618  CD1 TYR A 622       4.219 -19.565   9.202  1.00 47.50           C  
ATOM   1619  CD2 TYR A 622       2.370 -20.997   8.683  1.00 47.34           C  
ATOM   1620  CE1 TYR A 622       4.070 -19.856  10.552  1.00 47.17           C  
ATOM   1621  CE2 TYR A 622       2.215 -21.294  10.030  1.00 47.14           C  
ATOM   1622  CZ  TYR A 622       3.064 -20.721  10.960  1.00 47.13           C  
ATOM   1623  OH  TYR A 622       2.910 -21.015  12.295  1.00 47.14           O  
ATOM   1624  N   ARG A 623       4.923 -22.915   6.888  1.00 51.99           N  
ATOM   1625  CA  ARG A 623       4.642 -24.337   7.089  1.00 53.09           C  
ATOM   1626  C   ARG A 623       3.653 -24.488   8.248  1.00 54.10           C  
ATOM   1627  O   ARG A 623       4.038 -24.419   9.418  1.00 54.36           O  
ATOM   1628  CB  ARG A 623       5.938 -25.116   7.364  1.00 53.33           C  
ATOM   1629  CG  ARG A 623       7.026 -24.949   6.306  1.00 53.51           C  
ATOM   1630  CD  ARG A 623       6.680 -25.634   4.988  1.00 53.68           C  
ATOM   1631  NE  ARG A 623       7.485 -25.129   3.872  1.00 53.87           N  
ATOM   1632  CZ  ARG A 623       7.347 -25.494   2.595  1.00 53.74           C  
ATOM   1633  NH1 ARG A 623       6.429 -26.389   2.227  1.00 53.68           N  
ATOM   1634  NH2 ARG A 623       8.139 -24.957   1.669  1.00 53.65           N  
ATOM   1635  N   SER A 624       2.378 -24.679   7.909  1.00 55.31           N  
ATOM   1636  CA  SER A 624       1.304 -24.771   8.903  1.00 56.47           C  
ATOM   1637  C   SER A 624       1.298 -26.125   9.614  1.00 57.25           C  
ATOM   1638  O   SER A 624       1.643 -27.149   9.020  1.00 57.61           O  
ATOM   1639  CB  SER A 624      -0.059 -24.531   8.244  1.00 56.63           C  
ATOM   1640  OG  SER A 624      -1.100 -24.497   9.207  1.00 56.60           O  
ATOM   1641  N   GLN A 625       0.894 -26.113  10.885  1.00 57.82           N  
ATOM   1642  CA  GLN A 625       0.808 -27.330  11.696  1.00 58.18           C  
ATOM   1643  C   GLN A 625      -0.428 -28.133  11.307  1.00 58.54           C  
ATOM   1644  O   GLN A 625      -0.323 -29.308  10.947  1.00 58.92           O  
ATOM   1645  CB  GLN A 625       0.769 -26.992  13.189  1.00 58.23           C  
ATOM   1646  CG  GLN A 625       2.038 -26.320  13.700  1.00 58.36           C  
ATOM   1647  CD  GLN A 625       1.967 -25.861  15.154  1.00 58.52           C  
ATOM   1648  OE1 GLN A 625       2.535 -24.825  15.501  1.00 58.73           O  
ATOM   1649  NE2 GLN A 625       1.285 -26.624  16.010  1.00 58.42           N  
ATOM   1650  N   THR A 626      -1.591 -27.488  11.389  1.00 58.73           N  
ATOM   1651  CA  THR A 626      -2.856 -28.075  10.927  1.00 58.95           C  
ATOM   1652  C   THR A 626      -3.073 -27.756   9.445  1.00 59.03           C  
ATOM   1653  O   THR A 626      -2.404 -26.881   8.886  1.00 59.19           O  
ATOM   1654  CB  THR A 626      -4.067 -27.606  11.775  1.00 58.91           C  
ATOM   1655  OG1 THR A 626      -5.200 -28.436  11.492  1.00 59.14           O  
ATOM   1656  CG2 THR A 626      -4.445 -26.141  11.509  1.00 58.80           C  
ATOM   1657  N   ASN A 627      -4.009 -28.469   8.821  1.00 58.90           N  
ATOM   1658  CA  ASN A 627      -4.321 -28.280   7.399  1.00 58.72           C  
ATOM   1659  C   ASN A 627      -5.193 -27.039   7.194  1.00 57.65           C  
ATOM   1660  O   ASN A 627      -6.413 -27.138   7.021  1.00 57.87           O  
ATOM   1661  CB  ASN A 627      -5.010 -29.524   6.818  1.00 59.49           C  
ATOM   1662  CG  ASN A 627      -4.121 -30.756   6.840  1.00 60.06           C  
ATOM   1663  OD1 ASN A 627      -4.479 -31.779   7.425  1.00 60.09           O  
ATOM   1664  ND2 ASN A 627      -2.957 -30.667   6.201  1.00 60.38           N  
ATOM   1665  N   THR A 628      -4.547 -25.874   7.222  1.00 55.84           N  
ATOM   1666  CA  THR A 628      -5.215 -24.585   7.014  1.00 54.18           C  
ATOM   1667  C   THR A 628      -4.264 -23.588   6.353  1.00 52.49           C  
ATOM   1668  O   THR A 628      -3.046 -23.657   6.547  1.00 52.43           O  
ATOM   1669  CB  THR A 628      -5.754 -23.994   8.339  1.00 54.07           C  
ATOM   1670  OG1 THR A 628      -6.550 -22.835   8.064  1.00 54.29           O  
ATOM   1671  CG2 THR A 628      -4.619 -23.614   9.298  1.00 54.13           C  
ATOM   1672  N   LEU A 629      -4.835 -22.665   5.580  1.00 50.37           N  
ATOM   1673  CA  LEU A 629      -4.076 -21.632   4.867  1.00 48.79           C  
ATOM   1674  C   LEU A 629      -4.374 -20.245   5.470  1.00 47.38           C  
ATOM   1675  O   LEU A 629      -4.504 -19.255   4.751  1.00 47.27           O  
ATOM   1676  CB  LEU A 629      -4.408 -21.689   3.363  1.00 48.73           C  
ATOM   1677  CG  LEU A 629      -3.675 -22.716   2.483  1.00 48.70           C  
ATOM   1678  CD1 LEU A 629      -3.577 -24.101   3.108  1.00 48.83           C  
ATOM   1679  CD2 LEU A 629      -4.355 -22.802   1.123  1.00 48.63           C  
ATOM   1680  N   ALA A 630      -4.453 -20.182   6.800  1.00 45.83           N  
ATOM   1681  CA  ALA A 630      -4.826 -18.952   7.510  1.00 44.55           C  
ATOM   1682  C   ALA A 630      -3.687 -17.933   7.559  1.00 43.43           C  
ATOM   1683  O   ALA A 630      -3.917 -16.737   7.373  1.00 43.17           O  
ATOM   1684  CB  ALA A 630      -5.296 -19.279   8.921  1.00 44.52           C  
ATOM   1685  N   ILE A 631      -2.469 -18.414   7.802  1.00 42.37           N  
ATOM   1686  CA  ILE A 631      -1.292 -17.550   7.970  1.00 41.61           C  
ATOM   1687  C   ILE A 631      -0.825 -16.964   6.633  1.00 41.06           C  
ATOM   1688  O   ILE A 631      -0.387 -15.812   6.585  1.00 41.28           O  
ATOM   1689  CB  ILE A 631      -0.124 -18.305   8.666  1.00 41.52           C  
ATOM   1690  CG1 ILE A 631      -0.557 -18.875  10.032  1.00 41.55           C  
ATOM   1691  CG2 ILE A 631       1.101 -17.410   8.843  1.00 41.41           C  
ATOM   1692  CD1 ILE A 631      -1.070 -17.859  11.037  1.00 41.54           C  
ATOM   1693  N   ILE A 632      -0.920 -17.750   5.559  1.00 40.24           N  
ATOM   1694  CA  ILE A 632      -0.522 -17.295   4.218  1.00 39.69           C  
ATOM   1695  C   ILE A 632      -1.489 -16.220   3.704  1.00 39.10           C  
ATOM   1696  O   ILE A 632      -1.054 -15.208   3.150  1.00 39.20           O  
ATOM   1697  CB  ILE A 632      -0.421 -18.471   3.208  1.00 39.73           C  
ATOM   1698  CG1 ILE A 632       0.673 -19.459   3.643  1.00 39.69           C  
ATOM   1699  CG2 ILE A 632      -0.104 -17.958   1.804  1.00 39.64           C  
ATOM   1700  CD1 ILE A 632       0.593 -20.819   2.980  1.00 39.64           C  
ATOM   1701  N   GLU A 633      -2.789 -16.452   3.886  1.00 38.38           N  
ATOM   1702  CA  GLU A 633      -3.826 -15.478   3.513  1.00 37.94           C  
ATOM   1703  C   GLU A 633      -3.711 -14.163   4.290  1.00 37.56           C  
ATOM   1704  O   GLU A 633      -3.848 -13.085   3.709  1.00 37.53           O  
ATOM   1705  CB  GLU A 633      -5.226 -16.072   3.717  1.00 37.96           C  
ATOM   1706  CG  GLU A 633      -5.603 -17.127   2.687  1.00 38.06           C  
ATOM   1707  CD  GLU A 633      -6.879 -17.884   3.030  1.00 38.04           C  
ATOM   1708  OE1 GLU A 633      -7.651 -17.423   3.899  1.00 38.06           O  
ATOM   1709  OE2 GLU A 633      -7.112 -18.949   2.421  1.00 37.79           O  
ATOM   1710  N   SER A 634      -3.459 -14.264   5.594  1.00 37.16           N  
ATOM   1711  CA  SER A 634      -3.343 -13.092   6.466  1.00 36.91           C  
ATOM   1712  C   SER A 634      -2.084 -12.281   6.176  1.00 36.67           C  
ATOM   1713  O   SER A 634      -2.154 -11.062   6.016  1.00 36.72           O  
ATOM   1714  CB  SER A 634      -3.352 -13.514   7.936  1.00 37.02           C  
ATOM   1715  OG  SER A 634      -4.532 -14.230   8.252  1.00 37.31           O  
ATOM   1716  N   GLY A 635      -0.941 -12.963   6.111  1.00 36.43           N  
ATOM   1717  CA  GLY A 635       0.347 -12.323   5.826  1.00 36.18           C  
ATOM   1718  C   GLY A 635       0.424 -11.712   4.438  1.00 35.91           C  
ATOM   1719  O   GLY A 635       0.865 -10.571   4.279  1.00 35.53           O  
ATOM   1720  N   GLY A 636      -0.003 -12.478   3.436  1.00 35.91           N  
ATOM   1721  CA  GLY A 636      -0.098 -11.994   2.058  1.00 35.95           C  
ATOM   1722  C   GLY A 636      -1.156 -10.918   1.865  1.00 35.91           C  
ATOM   1723  O   GLY A 636      -1.008 -10.044   1.007  1.00 35.78           O  
ATOM   1724  N   GLY A 637      -2.227 -10.991   2.656  1.00 35.93           N  
ATOM   1725  CA  GLY A 637      -3.274  -9.970   2.664  1.00 35.87           C  
ATOM   1726  C   GLY A 637      -2.805  -8.625   3.193  1.00 35.87           C  
ATOM   1727  O   GLY A 637      -3.235  -7.580   2.699  1.00 35.72           O  
ATOM   1728  N   ILE A 638      -1.937  -8.655   4.206  1.00 35.94           N  
ATOM   1729  CA  ILE A 638      -1.266  -7.447   4.706  1.00 36.07           C  
ATOM   1730  C   ILE A 638      -0.338  -6.890   3.625  1.00 36.41           C  
ATOM   1731  O   ILE A 638      -0.308  -5.679   3.395  1.00 36.37           O  
ATOM   1732  CB  ILE A 638      -0.446  -7.725   5.993  1.00 35.94           C  
ATOM   1733  CG1 ILE A 638      -1.366  -8.108   7.159  1.00 35.86           C  
ATOM   1734  CG2 ILE A 638       0.379  -6.505   6.401  1.00 35.97           C  
ATOM   1735  CD1 ILE A 638      -0.680  -8.949   8.213  1.00 35.82           C  
ATOM   1736  N   LEU A 639       0.412  -7.784   2.978  1.00 36.86           N  
ATOM   1737  CA  LEU A 639       1.355  -7.415   1.917  1.00 37.27           C  
ATOM   1738  C   LEU A 639       0.676  -6.740   0.719  1.00 37.63           C  
ATOM   1739  O   LEU A 639       1.237  -5.813   0.138  1.00 37.73           O  
ATOM   1740  CB  LEU A 639       2.149  -8.645   1.453  1.00 37.41           C  
ATOM   1741  CG  LEU A 639       3.308  -8.436   0.472  1.00 37.60           C  
ATOM   1742  CD1 LEU A 639       4.397  -7.552   1.061  1.00 37.67           C  
ATOM   1743  CD2 LEU A 639       3.885  -9.782   0.063  1.00 37.62           C  
ATOM   1744  N   ARG A 640      -0.523  -7.207   0.362  1.00 38.13           N  
ATOM   1745  CA  ARG A 640      -1.309  -6.619  -0.736  1.00 38.70           C  
ATOM   1746  C   ARG A 640      -1.661  -5.154  -0.481  1.00 39.08           C  
ATOM   1747  O   ARG A 640      -1.573  -4.325  -1.387  1.00 39.12           O  
ATOM   1748  CB  ARG A 640      -2.605  -7.410  -0.959  1.00 38.99           C  
ATOM   1749  CG  ARG A 640      -3.345  -7.059  -2.245  1.00 39.31           C  
ATOM   1750  CD  ARG A 640      -4.773  -7.589  -2.243  1.00 39.76           C  
ATOM   1751  NE  ARG A 640      -5.733  -6.672  -1.625  1.00 40.04           N  
ATOM   1752  CZ  ARG A 640      -6.209  -5.555  -2.182  1.00 40.26           C  
ATOM   1753  NH1 ARG A 640      -7.089  -4.814  -1.512  1.00 40.14           N  
ATOM   1754  NH2 ARG A 640      -5.814  -5.158  -3.394  1.00 40.49           N  
ATOM   1755  N   ASN A 641      -2.072  -4.854   0.749  1.00 39.64           N  
ATOM   1756  CA  ASN A 641      -2.481  -3.500   1.131  1.00 40.08           C  
ATOM   1757  C   ASN A 641      -1.300  -2.527   1.144  1.00 40.66           C  
ATOM   1758  O   ASN A 641      -1.394  -1.429   0.591  1.00 40.90           O  
ATOM   1759  CB  ASN A 641      -3.174  -3.514   2.501  1.00 39.97           C  
ATOM   1760  CG  ASN A 641      -4.480  -4.297   2.496  1.00 40.01           C  
ATOM   1761  OD1 ASN A 641      -4.846  -4.921   1.499  1.00 39.89           O  
ATOM   1762  ND2 ASN A 641      -5.186  -4.270   3.619  1.00 40.19           N  
ATOM   1763  N   VAL A 642      -0.193  -2.945   1.756  1.00 41.26           N  
ATOM   1764  CA  VAL A 642       1.014  -2.104   1.869  1.00 41.84           C  
ATOM   1765  C   VAL A 642       1.875  -2.016   0.594  1.00 42.39           C  
ATOM   1766  O   VAL A 642       2.762  -1.162   0.520  1.00 42.49           O  
ATOM   1767  CB  VAL A 642       1.920  -2.522   3.063  1.00 41.98           C  
ATOM   1768  CG1 VAL A 642       1.137  -2.503   4.371  1.00 41.98           C  
ATOM   1769  CG2 VAL A 642       2.579  -3.883   2.844  1.00 42.00           C  
ATOM   1770  N   SER A 643       1.626  -2.883  -0.393  1.00 42.90           N  
ATOM   1771  CA  SER A 643       2.421  -2.907  -1.636  1.00 43.29           C  
ATOM   1772  C   SER A 643       2.332  -1.628  -2.482  1.00 43.93           C  
ATOM   1773  O   SER A 643       3.230  -1.361  -3.284  1.00 44.02           O  
ATOM   1774  CB  SER A 643       2.040  -4.111  -2.505  1.00 43.18           C  
ATOM   1775  OG  SER A 643       0.655  -4.114  -2.798  1.00 43.06           O  
ATOM   1776  N   SER A 644       1.253  -0.860  -2.320  1.00 44.68           N  
ATOM   1777  CA  SER A 644       1.116   0.451  -2.965  1.00 45.28           C  
ATOM   1778  C   SER A 644       2.185   1.445  -2.495  1.00 45.80           C  
ATOM   1779  O   SER A 644       2.705   2.227  -3.295  1.00 45.54           O  
ATOM   1780  CB  SER A 644      -0.280   1.030  -2.708  1.00 45.29           C  
ATOM   1781  OG  SER A 644      -0.560   1.091  -1.321  1.00 45.26           O  
ATOM   1782  N   LEU A 645       2.504   1.405  -1.202  1.00 46.63           N  
ATOM   1783  CA  LEU A 645       3.577   2.228  -0.632  1.00 47.44           C  
ATOM   1784  C   LEU A 645       4.964   1.690  -1.004  1.00 47.65           C  
ATOM   1785  O   LEU A 645       5.881   2.470  -1.272  1.00 47.81           O  
ATOM   1786  CB  LEU A 645       3.443   2.311   0.892  1.00 47.77           C  
ATOM   1787  CG  LEU A 645       4.216   3.452   1.565  1.00 48.24           C  
ATOM   1788  CD1 LEU A 645       3.490   4.780   1.394  1.00 48.26           C  
ATOM   1789  CD2 LEU A 645       4.437   3.159   3.040  1.00 48.55           C  
ATOM   1790  N   ILE A 646       5.108   0.363  -1.007  1.00 47.80           N  
ATOM   1791  CA  ILE A 646       6.368  -0.303  -1.382  1.00 47.90           C  
ATOM   1792  C   ILE A 646       6.690  -0.086  -2.867  1.00 48.10           C  
ATOM   1793  O   ILE A 646       7.861   0.002  -3.240  1.00 48.09           O  
ATOM   1794  CB  ILE A 646       6.335  -1.822  -1.052  1.00 47.74           C  
ATOM   1795  CG1 ILE A 646       6.230  -2.040   0.464  1.00 47.58           C  
ATOM   1796  CG2 ILE A 646       7.580  -2.541  -1.575  1.00 47.74           C  
ATOM   1797  CD1 ILE A 646       5.717  -3.409   0.858  1.00 47.46           C  
ATOM   1798  N   ALA A 647       5.651  -0.004  -3.701  1.00 48.56           N  
ATOM   1799  CA  ALA A 647       5.803   0.290  -5.133  1.00 48.88           C  
ATOM   1800  C   ALA A 647       6.523   1.616  -5.410  1.00 49.36           C  
ATOM   1801  O   ALA A 647       7.260   1.726  -6.392  1.00 49.70           O  
ATOM   1802  CB  ALA A 647       4.443   0.282  -5.821  1.00 48.75           C  
ATOM   1803  N   THR A 648       6.308   2.606  -4.540  1.00 49.82           N  
ATOM   1804  CA  THR A 648       6.961   3.917  -4.629  1.00 49.88           C  
ATOM   1805  C   THR A 648       8.106   4.033  -3.608  1.00 49.90           C  
ATOM   1806  O   THR A 648       8.213   5.033  -2.892  1.00 50.28           O  
ATOM   1807  CB  THR A 648       5.935   5.052  -4.401  1.00 50.01           C  
ATOM   1808  OG1 THR A 648       5.405   4.967  -3.072  1.00 49.92           O  
ATOM   1809  CG2 THR A 648       4.787   4.963  -5.404  1.00 50.06           C  
ATOM   1810  N   ASN A 649       8.959   3.008  -3.550  1.00 49.84           N  
ATOM   1811  CA  ASN A 649      10.065   2.949  -2.585  1.00 50.03           C  
ATOM   1812  C   ASN A 649      11.071   1.867  -2.992  1.00 50.34           C  
ATOM   1813  O   ASN A 649      10.736   0.681  -3.013  1.00 50.55           O  
ATOM   1814  CB  ASN A 649       9.534   2.671  -1.170  1.00 50.00           C  
ATOM   1815  CG  ASN A 649      10.594   2.864  -0.094  1.00 49.90           C  
ATOM   1816  OD1 ASN A 649      11.452   2.003   0.107  1.00 49.71           O  
ATOM   1817  ND2 ASN A 649      10.529   3.987   0.618  1.00 49.76           N  
ATOM   1818  N   GLU A 650      12.299   2.280  -3.305  1.00 50.45           N  
ATOM   1819  CA  GLU A 650      13.342   1.358  -3.768  1.00 50.38           C  
ATOM   1820  C   GLU A 650      13.926   0.492  -2.645  1.00 50.20           C  
ATOM   1821  O   GLU A 650      14.285  -0.664  -2.884  1.00 50.20           O  
ATOM   1822  CB  GLU A 650      14.465   2.140  -4.469  1.00 50.55           C  
ATOM   1823  CG  GLU A 650      15.551   1.290  -5.127  1.00 50.59           C  
ATOM   1824  CD  GLU A 650      15.008   0.298  -6.142  1.00 50.55           C  
ATOM   1825  OE1 GLU A 650      14.131   0.680  -6.948  1.00 50.49           O  
ATOM   1826  OE2 GLU A 650      15.463  -0.865  -6.135  1.00 50.26           O  
ATOM   1827  N   ASP A 651      14.027   1.050  -1.438  1.00 50.07           N  
ATOM   1828  CA  ASP A 651      14.601   0.337  -0.285  1.00 49.91           C  
ATOM   1829  C   ASP A 651      13.767  -0.874   0.134  1.00 49.49           C  
ATOM   1830  O   ASP A 651      14.318  -1.943   0.411  1.00 49.05           O  
ATOM   1831  CB  ASP A 651      14.769   1.280   0.917  1.00 50.15           C  
ATOM   1832  CG  ASP A 651      15.807   2.366   0.676  1.00 50.44           C  
ATOM   1833  OD1 ASP A 651      16.044   2.731  -0.496  1.00 50.65           O  
ATOM   1834  OD2 ASP A 651      16.382   2.862   1.668  1.00 50.59           O  
ATOM   1835  N   HIS A 652      12.447  -0.696   0.176  1.00 49.23           N  
ATOM   1836  CA  HIS A 652      11.521  -1.775   0.546  1.00 48.85           C  
ATOM   1837  C   HIS A 652      11.441  -2.869  -0.522  1.00 48.22           C  
ATOM   1838  O   HIS A 652      11.301  -4.045  -0.186  1.00 48.03           O  
ATOM   1839  CB  HIS A 652      10.121  -1.223   0.842  1.00 49.01           C  
ATOM   1840  CG  HIS A 652      10.075  -0.289   2.012  1.00 49.29           C  
ATOM   1841  ND1 HIS A 652       9.277   0.834   2.037  1.00 49.46           N  
ATOM   1842  CD2 HIS A 652      10.742  -0.303   3.191  1.00 49.20           C  
ATOM   1843  CE1 HIS A 652       9.446   1.466   3.184  1.00 49.44           C  
ATOM   1844  NE2 HIS A 652      10.330   0.797   3.903  1.00 49.30           N  
ATOM   1845  N   ARG A 653      11.523  -2.477  -1.795  1.00 47.71           N  
ATOM   1846  CA  ARG A 653      11.607  -3.435  -2.912  1.00 47.35           C  
ATOM   1847  C   ARG A 653      12.809  -4.379  -2.792  1.00 47.44           C  
ATOM   1848  O   ARG A 653      12.690  -5.571  -3.082  1.00 47.19           O  
ATOM   1849  CB  ARG A 653      11.670  -2.706  -4.262  1.00 46.99           C  
ATOM   1850  CG  ARG A 653      10.336  -2.177  -4.765  1.00 46.69           C  
ATOM   1851  CD  ARG A 653      10.538  -1.334  -6.013  1.00 46.50           C  
ATOM   1852  NE  ARG A 653       9.281  -0.898  -6.628  1.00 46.34           N  
ATOM   1853  CZ  ARG A 653       8.479  -1.655  -7.385  1.00 46.17           C  
ATOM   1854  NH1 ARG A 653       8.759  -2.934  -7.638  1.00 46.15           N  
ATOM   1855  NH2 ARG A 653       7.369  -1.124  -7.892  1.00 46.05           N  
ATOM   1856  N   GLN A 654      13.952  -3.841  -2.365  1.00 47.63           N  
ATOM   1857  CA  GLN A 654      15.184  -4.626  -2.203  1.00 47.63           C  
ATOM   1858  C   GLN A 654      15.084  -5.696  -1.105  1.00 47.50           C  
ATOM   1859  O   GLN A 654      15.719  -6.749  -1.208  1.00 47.51           O  
ATOM   1860  CB  GLN A 654      16.382  -3.694  -1.942  1.00 47.65           C  
ATOM   1861  CG  GLN A 654      17.740  -4.380  -1.794  1.00 47.63           C  
ATOM   1862  CD  GLN A 654      18.076  -5.306  -2.954  1.00 47.56           C  
ATOM   1863  OE1 GLN A 654      17.815  -4.981  -4.113  1.00 47.25           O  
ATOM   1864  NE2 GLN A 654      18.660  -6.464  -2.649  1.00 47.73           N  
ATOM   1865  N   ILE A 655      14.295  -5.420  -0.066  1.00 47.33           N  
ATOM   1866  CA  ILE A 655      14.027  -6.396   1.000  1.00 47.32           C  
ATOM   1867  C   ILE A 655      13.214  -7.573   0.441  1.00 47.14           C  
ATOM   1868  O   ILE A 655      13.456  -8.725   0.805  1.00 46.81           O  
ATOM   1869  CB  ILE A 655      13.307  -5.744   2.213  1.00 47.50           C  
ATOM   1870  CG1 ILE A 655      14.215  -4.696   2.874  1.00 47.47           C  
ATOM   1871  CG2 ILE A 655      12.911  -6.788   3.256  1.00 47.58           C  
ATOM   1872  CD1 ILE A 655      13.489  -3.704   3.758  1.00 47.42           C  
ATOM   1873  N   LEU A 656      12.258  -7.272  -0.438  1.00 47.16           N  
ATOM   1874  CA  LEU A 656      11.457  -8.302  -1.117  1.00 47.23           C  
ATOM   1875  C   LEU A 656      12.271  -9.172  -2.091  1.00 47.27           C  
ATOM   1876  O   LEU A 656      12.015 -10.372  -2.203  1.00 47.14           O  
ATOM   1877  CB  LEU A 656      10.255  -7.674  -1.844  1.00 47.39           C  
ATOM   1878  CG  LEU A 656       8.964  -7.529  -1.030  1.00 47.48           C  
ATOM   1879  CD1 LEU A 656       9.140  -6.652   0.202  1.00 47.47           C  
ATOM   1880  CD2 LEU A 656       7.857  -6.976  -1.915  1.00 47.45           C  
ATOM   1881  N   ARG A 657      13.235  -8.565  -2.788  1.00 47.46           N  
ATOM   1882  CA  ARG A 657      14.089  -9.287  -3.748  1.00 47.61           C  
ATOM   1883  C   ARG A 657      14.992 -10.315  -3.071  1.00 47.96           C  
ATOM   1884  O   ARG A 657      15.049 -11.473  -3.493  1.00 48.28           O  
ATOM   1885  CB  ARG A 657      14.962  -8.312  -4.544  1.00 47.42           C  
ATOM   1886  CG  ARG A 657      14.195  -7.424  -5.509  1.00 47.35           C  
ATOM   1887  CD  ARG A 657      15.036  -6.237  -5.958  1.00 47.31           C  
ATOM   1888  NE  ARG A 657      14.227  -5.172  -6.552  1.00 47.44           N  
ATOM   1889  CZ  ARG A 657      14.644  -3.925  -6.789  1.00 47.72           C  
ATOM   1890  NH1 ARG A 657      15.883  -3.535  -6.481  1.00 47.84           N  
ATOM   1891  NH2 ARG A 657      13.806  -3.049  -7.339  1.00 47.79           N  
ATOM   1892  N   GLU A 658      15.691  -9.883  -2.022  1.00 48.15           N  
ATOM   1893  CA  GLU A 658      16.623 -10.752  -1.285  1.00 48.21           C  
ATOM   1894  C   GLU A 658      15.954 -11.852  -0.436  1.00 48.07           C  
ATOM   1895  O   GLU A 658      16.644 -12.763   0.030  1.00 48.08           O  
ATOM   1896  CB  GLU A 658      17.584  -9.911  -0.428  1.00 48.45           C  
ATOM   1897  CG  GLU A 658      16.967  -9.227   0.789  1.00 48.69           C  
ATOM   1898  CD  GLU A 658      17.859  -8.150   1.388  1.00 48.91           C  
ATOM   1899  OE1 GLU A 658      19.066  -8.102   1.063  1.00 49.03           O  
ATOM   1900  OE2 GLU A 658      17.350  -7.345   2.195  1.00 49.48           O  
ATOM   1901  N   ASN A 659      14.637 -11.757  -0.228  1.00 47.80           N  
ATOM   1902  CA  ASN A 659      13.840 -12.832   0.388  1.00 47.55           C  
ATOM   1903  C   ASN A 659      12.959 -13.603  -0.621  1.00 47.40           C  
ATOM   1904  O   ASN A 659      12.139 -14.430  -0.212  1.00 47.42           O  
ATOM   1905  CB  ASN A 659      12.970 -12.253   1.514  1.00 47.37           C  
ATOM   1906  CG  ASN A 659      13.788 -11.795   2.708  1.00 47.24           C  
ATOM   1907  OD1 ASN A 659      13.847 -10.604   3.014  1.00 47.22           O  
ATOM   1908  ND2 ASN A 659      14.424 -12.741   3.391  1.00 47.19           N  
ATOM   1909  N   ASN A 660      13.152 -13.354  -1.921  1.00 47.19           N  
ATOM   1910  CA  ASN A 660      12.352 -13.956  -3.003  1.00 47.08           C  
ATOM   1911  C   ASN A 660      10.841 -13.779  -2.817  1.00 46.58           C  
ATOM   1912  O   ASN A 660      10.143 -14.718  -2.429  1.00 46.86           O  
ATOM   1913  CB  ASN A 660      12.697 -15.444  -3.184  1.00 47.40           C  
ATOM   1914  CG  ASN A 660      14.135 -15.665  -3.615  1.00 47.90           C  
ATOM   1915  OD1 ASN A 660      14.902 -16.335  -2.924  1.00 48.51           O  
ATOM   1916  ND2 ASN A 660      14.508 -15.107  -4.763  1.00 48.03           N  
ATOM   1917  N   CYS A 661      10.351 -12.571  -3.095  1.00 45.81           N  
ATOM   1918  CA  CYS A 661       8.926 -12.250  -2.961  1.00 45.12           C  
ATOM   1919  C   CYS A 661       8.182 -12.477  -4.271  1.00 44.56           C  
ATOM   1920  O   CYS A 661       7.178 -13.190  -4.303  1.00 44.53           O  
ATOM   1921  CB  CYS A 661       8.736 -10.802  -2.513  1.00 44.94           C  
ATOM   1922  SG  CYS A 661       7.018 -10.381  -2.141  1.00 44.52           S  
ATOM   1923  N   LEU A 662       8.685 -11.867  -5.344  1.00 43.98           N  
ATOM   1924  CA  LEU A 662       8.069 -11.958  -6.675  1.00 43.55           C  
ATOM   1925  C   LEU A 662       7.994 -13.400  -7.183  1.00 43.23           C  
ATOM   1926  O   LEU A 662       6.997 -13.795  -7.789  1.00 42.98           O  
ATOM   1927  CB  LEU A 662       8.835 -11.097  -7.689  1.00 43.49           C  
ATOM   1928  CG  LEU A 662       8.859  -9.580  -7.467  1.00 43.46           C  
ATOM   1929  CD1 LEU A 662       9.851  -8.924  -8.416  1.00 43.51           C  
ATOM   1930  CD2 LEU A 662       7.476  -8.971  -7.638  1.00 43.46           C  
ATOM   1931  N   GLN A 663       9.048 -14.173  -6.923  1.00 42.90           N  
ATOM   1932  CA  GLN A 663       9.108 -15.590  -7.304  1.00 42.62           C  
ATOM   1933  C   GLN A 663       8.099 -16.433  -6.506  1.00 41.87           C  
ATOM   1934  O   GLN A 663       7.526 -17.385  -7.040  1.00 41.43           O  
ATOM   1935  CB  GLN A 663      10.540 -16.124  -7.125  1.00 43.06           C  
ATOM   1936  CG  GLN A 663      10.899 -17.345  -7.972  1.00 43.39           C  
ATOM   1937  CD  GLN A 663      10.549 -18.678  -7.327  1.00 43.75           C  
ATOM   1938  OE1 GLN A 663       9.855 -19.500  -7.927  1.00 43.91           O  
ATOM   1939  NE2 GLN A 663      11.038 -18.905  -6.108  1.00 43.90           N  
ATOM   1940  N   THR A 664       7.887 -16.074  -5.237  1.00 41.40           N  
ATOM   1941  CA  THR A 664       6.881 -16.723  -4.382  1.00 40.99           C  
ATOM   1942  C   THR A 664       5.448 -16.361  -4.788  1.00 40.51           C  
ATOM   1943  O   THR A 664       4.579 -17.233  -4.826  1.00 40.57           O  
ATOM   1944  CB  THR A 664       7.085 -16.358  -2.894  1.00 40.87           C  
ATOM   1945  OG1 THR A 664       8.423 -16.683  -2.502  1.00 40.91           O  
ATOM   1946  CG2 THR A 664       6.108 -17.116  -1.988  1.00 40.86           C  
ATOM   1947  N   LEU A 665       5.206 -15.080  -5.070  1.00 40.04           N  
ATOM   1948  CA  LEU A 665       3.870 -14.603  -5.470  1.00 39.77           C  
ATOM   1949  C   LEU A 665       3.371 -15.200  -6.793  1.00 39.66           C  
ATOM   1950  O   LEU A 665       2.162 -15.275  -7.018  1.00 39.96           O  
ATOM   1951  CB  LEU A 665       3.837 -13.069  -5.542  1.00 39.67           C  
ATOM   1952  CG  LEU A 665       3.965 -12.324  -4.206  1.00 39.54           C  
ATOM   1953  CD1 LEU A 665       4.336 -10.866  -4.435  1.00 39.34           C  
ATOM   1954  CD2 LEU A 665       2.686 -12.424  -3.387  1.00 39.49           C  
ATOM   1955  N   LEU A 666       4.294 -15.609  -7.662  1.00 39.46           N  
ATOM   1956  CA  LEU A 666       3.948 -16.346  -8.883  1.00 39.39           C  
ATOM   1957  C   LEU A 666       3.464 -17.771  -8.590  1.00 39.62           C  
ATOM   1958  O   LEU A 666       2.551 -18.261  -9.257  1.00 39.36           O  
ATOM   1959  CB  LEU A 666       5.137 -16.378  -9.848  1.00 39.31           C  
ATOM   1960  CG  LEU A 666       5.486 -15.031 -10.488  1.00 39.24           C  
ATOM   1961  CD1 LEU A 666       6.894 -15.051 -11.062  1.00 39.21           C  
ATOM   1962  CD2 LEU A 666       4.478 -14.653 -11.562  1.00 39.34           C  
ATOM   1963  N   GLN A 667       4.077 -18.428  -7.603  1.00 40.07           N  
ATOM   1964  CA  GLN A 667       3.624 -19.750  -7.138  1.00 40.56           C  
ATOM   1965  C   GLN A 667       2.229 -19.679  -6.498  1.00 40.56           C  
ATOM   1966  O   GLN A 667       1.445 -20.623  -6.606  1.00 40.66           O  
ATOM   1967  CB  GLN A 667       4.626 -20.354  -6.143  1.00 41.05           C  
ATOM   1968  CG  GLN A 667       4.432 -21.845  -5.880  1.00 41.57           C  
ATOM   1969  CD  GLN A 667       5.301 -22.372  -4.748  1.00 41.90           C  
ATOM   1970  OE1 GLN A 667       6.149 -23.240  -4.958  1.00 42.24           O  
ATOM   1971  NE2 GLN A 667       5.089 -21.854  -3.539  1.00 41.84           N  
ATOM   1972  N   HIS A 668       1.935 -18.558  -5.837  1.00 40.56           N  
ATOM   1973  CA  HIS A 668       0.617 -18.307  -5.232  1.00 40.44           C  
ATOM   1974  C   HIS A 668      -0.544 -18.185  -6.235  1.00 40.40           C  
ATOM   1975  O   HIS A 668      -1.704 -18.330  -5.845  1.00 40.17           O  
ATOM   1976  CB  HIS A 668       0.671 -17.053  -4.348  1.00 40.38           C  
ATOM   1977  CG  HIS A 668       1.372 -17.266  -3.044  1.00 40.51           C  
ATOM   1978  ND1 HIS A 668       1.047 -16.566  -1.902  1.00 40.48           N  
ATOM   1979  CD2 HIS A 668       2.366 -18.117  -2.693  1.00 40.51           C  
ATOM   1980  CE1 HIS A 668       1.819 -16.966  -0.908  1.00 40.49           C  
ATOM   1981  NE2 HIS A 668       2.628 -17.907  -1.361  1.00 40.47           N  
ATOM   1982  N   LEU A 669      -0.236 -17.918  -7.505  1.00 40.65           N  
ATOM   1983  CA  LEU A 669      -1.246 -17.889  -8.574  1.00 40.96           C  
ATOM   1984  C   LEU A 669      -1.849 -19.274  -8.859  1.00 41.44           C  
ATOM   1985  O   LEU A 669      -3.017 -19.375  -9.240  1.00 41.17           O  
ATOM   1986  CB  LEU A 669      -0.654 -17.312  -9.868  1.00 40.77           C  
ATOM   1987  CG  LEU A 669      -0.037 -15.906  -9.833  1.00 40.67           C  
ATOM   1988  CD1 LEU A 669       0.453 -15.522 -11.220  1.00 40.66           C  
ATOM   1989  CD2 LEU A 669      -1.012 -14.862  -9.309  1.00 40.60           C  
ATOM   1990  N   LYS A 670      -1.050 -20.327  -8.674  1.00 42.32           N  
ATOM   1991  CA  LYS A 670      -1.511 -21.714  -8.845  1.00 42.93           C  
ATOM   1992  C   LYS A 670      -2.407 -22.234  -7.710  1.00 42.88           C  
ATOM   1993  O   LYS A 670      -3.071 -23.260  -7.881  1.00 43.25           O  
ATOM   1994  CB  LYS A 670      -0.315 -22.665  -8.990  1.00 43.46           C  
ATOM   1995  CG  LYS A 670       0.487 -22.484 -10.267  1.00 43.99           C  
ATOM   1996  CD  LYS A 670       1.526 -23.587 -10.415  1.00 44.44           C  
ATOM   1997  CE  LYS A 670       2.214 -23.547 -11.770  1.00 44.76           C  
ATOM   1998  NZ  LYS A 670       3.147 -22.395 -11.911  1.00 45.04           N  
ATOM   1999  N   SER A 671      -2.415 -21.548  -6.565  1.00 42.59           N  
ATOM   2000  CA  SER A 671      -3.132 -22.009  -5.370  1.00 42.48           C  
ATOM   2001  C   SER A 671      -4.641 -22.148  -5.585  1.00 42.46           C  
ATOM   2002  O   SER A 671      -5.245 -21.379  -6.336  1.00 42.12           O  
ATOM   2003  CB  SER A 671      -2.871 -21.059  -4.194  1.00 42.37           C  
ATOM   2004  OG  SER A 671      -3.463 -21.539  -2.999  1.00 42.31           O  
ATOM   2005  N   HIS A 672      -5.228 -23.141  -4.918  1.00 42.71           N  
ATOM   2006  CA  HIS A 672      -6.675 -23.380  -4.960  1.00 42.75           C  
ATOM   2007  C   HIS A 672      -7.456 -22.386  -4.097  1.00 41.87           C  
ATOM   2008  O   HIS A 672      -8.648 -22.173  -4.328  1.00 41.63           O  
ATOM   2009  CB  HIS A 672      -6.998 -24.813  -4.526  1.00 43.35           C  
ATOM   2010  CG  HIS A 672      -6.445 -25.858  -5.445  1.00 44.17           C  
ATOM   2011  ND1 HIS A 672      -6.857 -25.990  -6.754  1.00 44.56           N  
ATOM   2012  CD2 HIS A 672      -5.516 -26.823  -5.243  1.00 44.58           C  
ATOM   2013  CE1 HIS A 672      -6.204 -26.989  -7.320  1.00 44.77           C  
ATOM   2014  NE2 HIS A 672      -5.385 -27.512  -6.425  1.00 44.93           N  
ATOM   2015  N   SER A 673      -6.790 -21.798  -3.101  1.00 41.13           N  
ATOM   2016  CA  SER A 673      -7.376 -20.737  -2.280  1.00 40.53           C  
ATOM   2017  C   SER A 673      -7.544 -19.458  -3.099  1.00 39.94           C  
ATOM   2018  O   SER A 673      -6.558 -18.866  -3.540  1.00 39.95           O  
ATOM   2019  CB  SER A 673      -6.494 -20.451  -1.063  1.00 40.55           C  
ATOM   2020  OG  SER A 673      -7.031 -19.408  -0.268  1.00 40.62           O  
ATOM   2021  N   LEU A 674      -8.794 -19.042  -3.293  1.00 39.32           N  
ATOM   2022  CA  LEU A 674      -9.113 -17.829  -4.062  1.00 38.83           C  
ATOM   2023  C   LEU A 674      -8.619 -16.543  -3.388  1.00 37.90           C  
ATOM   2024  O   LEU A 674      -8.350 -15.554  -4.071  1.00 37.75           O  
ATOM   2025  CB  LEU A 674     -10.624 -17.735  -4.331  1.00 39.26           C  
ATOM   2026  CG  LEU A 674     -11.213 -18.538  -5.504  1.00 39.68           C  
ATOM   2027  CD1 LEU A 674     -10.575 -19.909  -5.706  1.00 39.84           C  
ATOM   2028  CD2 LEU A 674     -12.717 -18.682  -5.316  1.00 39.94           C  
ATOM   2029  N   THR A 675      -8.509 -16.561  -2.059  1.00 36.90           N  
ATOM   2030  CA  THR A 675      -7.960 -15.436  -1.294  1.00 36.12           C  
ATOM   2031  C   THR A 675      -6.468 -15.229  -1.582  1.00 35.63           C  
ATOM   2032  O   THR A 675      -6.026 -14.096  -1.770  1.00 35.27           O  
ATOM   2033  CB  THR A 675      -8.164 -15.642   0.223  1.00 35.95           C  
ATOM   2034  OG1 THR A 675      -9.532 -15.982   0.483  1.00 35.82           O  
ATOM   2035  CG2 THR A 675      -7.801 -14.384   1.013  1.00 35.86           C  
ATOM   2036  N   ILE A 676      -5.707 -16.325  -1.614  1.00 35.26           N  
ATOM   2037  CA  ILE A 676      -4.262 -16.282  -1.893  1.00 35.03           C  
ATOM   2038  C   ILE A 676      -3.979 -15.784  -3.318  1.00 34.77           C  
ATOM   2039  O   ILE A 676      -3.059 -14.987  -3.525  1.00 34.59           O  
ATOM   2040  CB  ILE A 676      -3.590 -17.662  -1.638  1.00 35.19           C  
ATOM   2041  CG1 ILE A 676      -3.614 -17.978  -0.135  1.00 35.42           C  
ATOM   2042  CG2 ILE A 676      -2.150 -17.693  -2.147  1.00 35.14           C  
ATOM   2043  CD1 ILE A 676      -3.146 -19.369   0.243  1.00 35.50           C  
ATOM   2044  N   VAL A 677      -4.771 -16.252  -4.283  1.00 34.54           N  
ATOM   2045  CA  VAL A 677      -4.649 -15.821  -5.684  1.00 34.43           C  
ATOM   2046  C   VAL A 677      -5.022 -14.340  -5.823  1.00 34.28           C  
ATOM   2047  O   VAL A 677      -4.346 -13.593  -6.532  1.00 34.14           O  
ATOM   2048  CB  VAL A 677      -5.519 -16.686  -6.634  1.00 34.53           C  
ATOM   2049  CG1 VAL A 677      -5.490 -16.152  -8.064  1.00 34.54           C  
ATOM   2050  CG2 VAL A 677      -5.049 -18.135  -6.623  1.00 34.67           C  
ATOM   2051  N   SER A 678      -6.097 -13.934  -5.147  1.00 34.21           N  
ATOM   2052  CA  SER A 678      -6.544 -12.536  -5.137  1.00 34.13           C  
ATOM   2053  C   SER A 678      -5.521 -11.597  -4.486  1.00 33.94           C  
ATOM   2054  O   SER A 678      -5.292 -10.492  -4.981  1.00 33.97           O  
ATOM   2055  CB  SER A 678      -7.894 -12.417  -4.421  1.00 34.20           C  
ATOM   2056  OG  SER A 678      -8.402 -11.098  -4.492  1.00 34.52           O  
ATOM   2057  N   ASN A 679      -4.918 -12.040  -3.381  1.00 33.70           N  
ATOM   2058  CA  ASN A 679      -3.854 -11.279  -2.710  1.00 33.47           C  
ATOM   2059  C   ASN A 679      -2.591 -11.158  -3.564  1.00 33.41           C  
ATOM   2060  O   ASN A 679      -1.947 -10.108  -3.568  1.00 33.24           O  
ATOM   2061  CB  ASN A 679      -3.497 -11.902  -1.350  1.00 33.43           C  
ATOM   2062  CG  ASN A 679      -4.592 -11.724  -0.306  1.00 33.43           C  
ATOM   2063  OD1 ASN A 679      -5.553 -10.978  -0.504  1.00 33.52           O  
ATOM   2064  ND2 ASN A 679      -4.446 -12.415   0.819  1.00 33.35           N  
ATOM   2065  N   ALA A 680      -2.249 -12.230  -4.280  1.00 33.37           N  
ATOM   2066  CA  ALA A 680      -1.068 -12.253  -5.151  1.00 33.14           C  
ATOM   2067  C   ALA A 680      -1.211 -11.308  -6.345  1.00 32.87           C  
ATOM   2068  O   ALA A 680      -0.297 -10.537  -6.641  1.00 32.64           O  
ATOM   2069  CB  ALA A 680      -0.794 -13.671  -5.631  1.00 33.16           C  
ATOM   2070  N   CYS A 681      -2.357 -11.380  -7.021  1.00 32.71           N  
ATOM   2071  CA  CYS A 681      -2.669 -10.491  -8.150  1.00 32.70           C  
ATOM   2072  C   CYS A 681      -2.695  -9.012  -7.749  1.00 33.07           C  
ATOM   2073  O   CYS A 681      -2.245  -8.153  -8.511  1.00 33.15           O  
ATOM   2074  CB  CYS A 681      -4.009 -10.874  -8.785  1.00 32.47           C  
ATOM   2075  SG  CYS A 681      -4.005 -12.479  -9.616  1.00 32.17           S  
ATOM   2076  N   GLY A 682      -3.224  -8.726  -6.559  1.00 33.41           N  
ATOM   2077  CA  GLY A 682      -3.232  -7.371  -6.007  1.00 33.62           C  
ATOM   2078  C   GLY A 682      -1.846  -6.840  -5.679  1.00 33.88           C  
ATOM   2079  O   GLY A 682      -1.557  -5.666  -5.913  1.00 33.80           O  
ATOM   2080  N   THR A 683      -0.993  -7.705  -5.129  1.00 34.37           N  
ATOM   2081  CA  THR A 683       0.405  -7.362  -4.840  1.00 34.75           C  
ATOM   2082  C   THR A 683       1.207  -7.157  -6.132  1.00 35.43           C  
ATOM   2083  O   THR A 683       1.989  -6.210  -6.234  1.00 35.60           O  
ATOM   2084  CB  THR A 683       1.087  -8.449  -3.979  1.00 34.58           C  
ATOM   2085  OG1 THR A 683       0.235  -8.807  -2.885  1.00 34.46           O  
ATOM   2086  CG2 THR A 683       2.417  -7.959  -3.422  1.00 34.53           C  
ATOM   2087  N   LEU A 684       1.008  -8.048  -7.106  1.00 36.06           N  
ATOM   2088  CA  LEU A 684       1.676  -7.952  -8.414  1.00 36.67           C  
ATOM   2089  C   LEU A 684       1.209  -6.763  -9.271  1.00 37.54           C  
ATOM   2090  O   LEU A 684       1.938  -6.330 -10.164  1.00 37.63           O  
ATOM   2091  CB  LEU A 684       1.506  -9.258  -9.204  1.00 36.51           C  
ATOM   2092  CG  LEU A 684       2.242 -10.488  -8.658  1.00 36.28           C  
ATOM   2093  CD1 LEU A 684       1.681 -11.764  -9.268  1.00 36.26           C  
ATOM   2094  CD2 LEU A 684       3.740 -10.393  -8.909  1.00 36.22           C  
ATOM   2095  N   TRP A 685       0.001  -6.258  -9.012  1.00 38.56           N  
ATOM   2096  CA  TRP A 685      -0.512  -5.042  -9.662  1.00 39.39           C  
ATOM   2097  C   TRP A 685       0.375  -3.845  -9.308  1.00 40.05           C  
ATOM   2098  O   TRP A 685       0.899  -3.169 -10.197  1.00 40.45           O  
ATOM   2099  CB  TRP A 685      -1.961  -4.781  -9.212  1.00 39.51           C  
ATOM   2100  CG  TRP A 685      -2.737  -3.697  -9.945  1.00 39.49           C  
ATOM   2101  CD1 TRP A 685      -2.255  -2.757 -10.822  1.00 39.43           C  
ATOM   2102  CD2 TRP A 685      -4.140  -3.431  -9.814  1.00 39.42           C  
ATOM   2103  NE1 TRP A 685      -3.273  -1.943 -11.252  1.00 39.40           N  
ATOM   2104  CE2 TRP A 685      -4.440  -2.331 -10.650  1.00 39.35           C  
ATOM   2105  CE3 TRP A 685      -5.176  -4.022  -9.075  1.00 39.40           C  
ATOM   2106  CZ2 TRP A 685      -5.734  -1.811 -10.771  1.00 39.36           C  
ATOM   2107  CZ3 TRP A 685      -6.466  -3.502  -9.194  1.00 39.40           C  
ATOM   2108  CH2 TRP A 685      -6.730  -2.407 -10.037  1.00 39.41           C  
ATOM   2109  N   ASN A 686       0.556  -3.611  -8.011  1.00 40.72           N  
ATOM   2110  CA  ASN A 686       1.296  -2.445  -7.517  1.00 41.48           C  
ATOM   2111  C   ASN A 686       2.796  -2.519  -7.821  1.00 42.00           C  
ATOM   2112  O   ASN A 686       3.393  -1.524  -8.237  1.00 42.23           O  
ATOM   2113  CB  ASN A 686       1.078  -2.267  -6.007  1.00 41.73           C  
ATOM   2114  CG  ASN A 686      -0.376  -1.984  -5.646  1.00 41.78           C  
ATOM   2115  OD1 ASN A 686      -1.118  -1.377  -6.421  1.00 41.87           O  
ATOM   2116  ND2 ASN A 686      -0.788  -2.421  -4.459  1.00 41.83           N  
ATOM   2117  N   LEU A 687       3.393  -3.694  -7.616  1.00 42.52           N  
ATOM   2118  CA  LEU A 687       4.833  -3.893  -7.838  1.00 43.14           C  
ATOM   2119  C   LEU A 687       5.262  -3.838  -9.312  1.00 44.16           C  
ATOM   2120  O   LEU A 687       6.408  -3.485  -9.602  1.00 44.21           O  
ATOM   2121  CB  LEU A 687       5.294  -5.222  -7.225  1.00 42.95           C  
ATOM   2122  CG  LEU A 687       5.197  -5.354  -5.701  1.00 42.68           C  
ATOM   2123  CD1 LEU A 687       5.427  -6.797  -5.282  1.00 42.52           C  
ATOM   2124  CD2 LEU A 687       6.189  -4.439  -4.998  1.00 42.71           C  
ATOM   2125  N   SER A 688       4.357  -4.187 -10.228  1.00 45.31           N  
ATOM   2126  CA  SER A 688       4.659  -4.177 -11.668  1.00 46.36           C  
ATOM   2127  C   SER A 688       4.820  -2.775 -12.274  1.00 47.40           C  
ATOM   2128  O   SER A 688       5.474  -2.629 -13.307  1.00 47.89           O  
ATOM   2129  CB  SER A 688       3.586  -4.946 -12.448  1.00 46.32           C  
ATOM   2130  OG  SER A 688       2.292  -4.437 -12.177  1.00 46.49           O  
ATOM   2131  N   ALA A 689       4.226  -1.760 -11.643  1.00 48.40           N  
ATOM   2132  CA  ALA A 689       4.281  -0.381 -12.146  1.00 49.28           C  
ATOM   2133  C   ALA A 689       5.566   0.348 -11.735  1.00 50.23           C  
ATOM   2134  O   ALA A 689       6.168   0.027 -10.709  1.00 50.47           O  
ATOM   2135  CB  ALA A 689       3.064   0.399 -11.670  1.00 49.24           C  
ATOM   2136  N   ARG A 690       5.957   1.327 -12.556  1.00 51.22           N  
ATOM   2137  CA  ARG A 690       7.094   2.249 -12.318  1.00 52.01           C  
ATOM   2138  C   ARG A 690       8.401   1.640 -11.756  1.00 51.49           C  
ATOM   2139  O   ARG A 690       9.033   2.215 -10.862  1.00 51.68           O  
ATOM   2140  CB  ARG A 690       6.638   3.463 -11.476  1.00 53.00           C  
ATOM   2141  CG  ARG A 690       6.175   3.157 -10.052  1.00 53.90           C  
ATOM   2142  CD  ARG A 690       6.449   4.311  -9.094  1.00 54.88           C  
ATOM   2143  NE  ARG A 690       5.700   5.525  -9.426  1.00 55.71           N  
ATOM   2144  CZ  ARG A 690       5.766   6.676  -8.749  1.00 56.23           C  
ATOM   2145  NH1 ARG A 690       5.035   7.716  -9.146  1.00 56.32           N  
ATOM   2146  NH2 ARG A 690       6.553   6.804  -7.680  1.00 56.39           N  
ATOM   2147  N   ASN A 691       8.806   0.491 -12.295  1.00 50.63           N  
ATOM   2148  CA  ASN A 691      10.065  -0.155 -11.895  1.00 50.03           C  
ATOM   2149  C   ASN A 691      10.568  -1.127 -12.979  1.00 49.77           C  
ATOM   2150  O   ASN A 691      10.118  -2.273 -13.035  1.00 49.62           O  
ATOM   2151  CB  ASN A 691       9.899  -0.874 -10.547  1.00 49.81           C  
ATOM   2152  CG  ASN A 691      11.228  -1.309  -9.948  1.00 49.67           C  
ATOM   2153  OD1 ASN A 691      11.761  -2.363 -10.295  1.00 49.66           O  
ATOM   2154  ND2 ASN A 691      11.767  -0.501  -9.039  1.00 49.72           N  
ATOM   2155  N   PRO A 692      11.500  -0.668 -13.847  1.00 49.50           N  
ATOM   2156  CA  PRO A 692      12.083  -1.526 -14.895  1.00 49.21           C  
ATOM   2157  C   PRO A 692      12.806  -2.792 -14.409  1.00 49.02           C  
ATOM   2158  O   PRO A 692      12.849  -3.782 -15.144  1.00 48.84           O  
ATOM   2159  CB  PRO A 692      13.081  -0.595 -15.595  1.00 49.32           C  
ATOM   2160  CG  PRO A 692      12.555   0.773 -15.359  1.00 49.32           C  
ATOM   2161  CD  PRO A 692      11.946   0.733 -13.990  1.00 49.42           C  
ATOM   2162  N   LYS A 693      13.369  -2.757 -13.199  1.00 48.80           N  
ATOM   2163  CA  LYS A 693      14.125  -3.892 -12.657  1.00 48.71           C  
ATOM   2164  C   LYS A 693      13.216  -5.078 -12.332  1.00 48.70           C  
ATOM   2165  O   LYS A 693      13.435  -6.185 -12.830  1.00 48.90           O  
ATOM   2166  CB  LYS A 693      14.917  -3.471 -11.413  1.00 48.62           C  
ATOM   2167  CG  LYS A 693      15.977  -4.477 -10.992  1.00 48.56           C  
ATOM   2168  CD  LYS A 693      16.908  -3.907  -9.933  1.00 48.59           C  
ATOM   2169  CE  LYS A 693      18.116  -4.803  -9.701  1.00 48.55           C  
ATOM   2170  NZ  LYS A 693      17.765  -6.122  -9.104  1.00 48.53           N  
ATOM   2171  N   ASP A 694      12.199  -4.836 -11.505  1.00 48.52           N  
ATOM   2172  CA  ASP A 694      11.221  -5.870 -11.134  1.00 48.29           C  
ATOM   2173  C   ASP A 694      10.282  -6.254 -12.283  1.00 48.28           C  
ATOM   2174  O   ASP A 694       9.714  -7.347 -12.270  1.00 48.13           O  
ATOM   2175  CB  ASP A 694      10.399  -5.432  -9.913  1.00 48.29           C  
ATOM   2176  CG  ASP A 694      11.226  -5.372  -8.636  1.00 48.25           C  
ATOM   2177  OD1 ASP A 694      12.063  -6.273  -8.411  1.00 48.22           O  
ATOM   2178  OD2 ASP A 694      11.030  -4.427  -7.843  1.00 48.08           O  
ATOM   2179  N   GLN A 695      10.107  -5.356 -13.255  1.00 48.41           N  
ATOM   2180  CA  GLN A 695       9.393  -5.675 -14.501  1.00 48.50           C  
ATOM   2181  C   GLN A 695      10.120  -6.766 -15.287  1.00 48.69           C  
ATOM   2182  O   GLN A 695       9.522  -7.785 -15.638  1.00 48.68           O  
ATOM   2183  CB  GLN A 695       9.231  -4.429 -15.384  1.00 48.55           C  
ATOM   2184  CG  GLN A 695       8.033  -3.555 -15.027  1.00 48.52           C  
ATOM   2185  CD  GLN A 695       8.122  -2.121 -15.546  1.00 48.40           C  
ATOM   2186  OE1 GLN A 695       7.505  -1.221 -14.978  1.00 48.50           O  
ATOM   2187  NE2 GLN A 695       8.882  -1.899 -16.619  1.00 48.45           N  
ATOM   2188  N   GLU A 696      11.408  -6.543 -15.545  1.00 48.83           N  
ATOM   2189  CA  GLU A 696      12.253  -7.506 -16.269  1.00 48.85           C  
ATOM   2190  C   GLU A 696      12.374  -8.849 -15.535  1.00 48.25           C  
ATOM   2191  O   GLU A 696      12.450  -9.900 -16.177  1.00 48.09           O  
ATOM   2192  CB  GLU A 696      13.650  -6.918 -16.518  1.00 49.49           C  
ATOM   2193  CG  GLU A 696      14.487  -7.686 -17.536  1.00 50.07           C  
ATOM   2194  CD  GLU A 696      15.898  -7.138 -17.683  1.00 50.62           C  
ATOM   2195  OE1 GLU A 696      16.839  -7.951 -17.811  1.00 50.85           O  
ATOM   2196  OE2 GLU A 696      16.074  -5.899 -17.672  1.00 50.83           O  
ATOM   2197  N   ALA A 697      12.396  -8.804 -14.202  1.00 47.41           N  
ATOM   2198  CA  ALA A 697      12.420 -10.014 -13.371  1.00 46.67           C  
ATOM   2199  C   ALA A 697      11.150 -10.858 -13.525  1.00 46.01           C  
ATOM   2200  O   ALA A 697      11.227 -12.086 -13.578  1.00 45.81           O  
ATOM   2201  CB  ALA A 697      12.631  -9.649 -11.908  1.00 46.60           C  
ATOM   2202  N   LEU A 698       9.994 -10.196 -13.593  1.00 45.25           N  
ATOM   2203  CA  LEU A 698       8.705 -10.877 -13.797  1.00 44.78           C  
ATOM   2204  C   LEU A 698       8.578 -11.516 -15.185  1.00 44.49           C  
ATOM   2205  O   LEU A 698       7.985 -12.589 -15.316  1.00 44.29           O  
ATOM   2206  CB  LEU A 698       7.533  -9.917 -13.550  1.00 44.77           C  
ATOM   2207  CG  LEU A 698       7.275  -9.549 -12.084  1.00 44.77           C  
ATOM   2208  CD1 LEU A 698       6.458  -8.270 -11.977  1.00 44.81           C  
ATOM   2209  CD2 LEU A 698       6.583 -10.685 -11.342  1.00 44.66           C  
ATOM   2210  N   TRP A 699       9.120 -10.854 -16.210  1.00 44.15           N  
ATOM   2211  CA  TRP A 699       9.194 -11.430 -17.564  1.00 43.85           C  
ATOM   2212  C   TRP A 699      10.023 -12.719 -17.599  1.00 43.87           C  
ATOM   2213  O   TRP A 699       9.622 -13.695 -18.236  1.00 43.71           O  
ATOM   2214  CB  TRP A 699       9.763 -10.421 -18.579  1.00 43.66           C  
ATOM   2215  CG  TRP A 699       8.730  -9.524 -19.204  1.00 43.43           C  
ATOM   2216  CD1 TRP A 699       8.354  -8.283 -18.780  1.00 43.43           C  
ATOM   2217  CD2 TRP A 699       7.950  -9.799 -20.375  1.00 43.20           C  
ATOM   2218  NE1 TRP A 699       7.387  -7.769 -19.608  1.00 43.36           N  
ATOM   2219  CE2 TRP A 699       7.119  -8.678 -20.596  1.00 43.19           C  
ATOM   2220  CE3 TRP A 699       7.869 -10.885 -21.258  1.00 43.21           C  
ATOM   2221  CZ2 TRP A 699       6.216  -8.611 -21.665  1.00 43.17           C  
ATOM   2222  CZ3 TRP A 699       6.969 -10.817 -22.325  1.00 43.11           C  
ATOM   2223  CH2 TRP A 699       6.157  -9.686 -22.516  1.00 43.03           C  
ATOM   2224  N   ASP A 700      11.164 -12.713 -16.909  1.00 44.16           N  
ATOM   2225  CA  ASP A 700      12.066 -13.875 -16.863  1.00 44.41           C  
ATOM   2226  C   ASP A 700      11.480 -15.055 -16.078  1.00 44.29           C  
ATOM   2227  O   ASP A 700      11.630 -16.206 -16.491  1.00 44.49           O  
ATOM   2228  CB  ASP A 700      13.429 -13.487 -16.269  1.00 44.64           C  
ATOM   2229  CG  ASP A 700      14.183 -12.465 -17.119  1.00 45.07           C  
ATOM   2230  OD1 ASP A 700      13.957 -12.393 -18.347  1.00 45.18           O  
ATOM   2231  OD2 ASP A 700      15.015 -11.729 -16.547  1.00 45.66           O  
ATOM   2232  N   MET A 701      10.816 -14.764 -14.959  1.00 44.15           N  
ATOM   2233  CA  MET A 701      10.178 -15.800 -14.127  1.00 43.95           C  
ATOM   2234  C   MET A 701       8.904 -16.410 -14.736  1.00 43.62           C  
ATOM   2235  O   MET A 701       8.422 -17.436 -14.246  1.00 43.24           O  
ATOM   2236  CB  MET A 701       9.858 -15.246 -12.732  1.00 44.20           C  
ATOM   2237  CG  MET A 701      11.081 -14.925 -11.889  1.00 44.38           C  
ATOM   2238  SD  MET A 701      10.650 -14.034 -10.382  1.00 44.71           S  
ATOM   2239  CE  MET A 701      12.275 -13.633  -9.744  1.00 44.98           C  
ATOM   2240  N   GLY A 702       8.353 -15.781 -15.776  1.00 43.43           N  
ATOM   2241  CA  GLY A 702       7.186 -16.306 -16.491  1.00 43.35           C  
ATOM   2242  C   GLY A 702       5.873 -15.806 -15.921  1.00 43.16           C  
ATOM   2243  O   GLY A 702       4.943 -16.587 -15.714  1.00 43.36           O  
ATOM   2244  N   ALA A 703       5.800 -14.499 -15.675  1.00 42.99           N  
ATOM   2245  CA  ALA A 703       4.600 -13.864 -15.124  1.00 42.85           C  
ATOM   2246  C   ALA A 703       3.510 -13.673 -16.178  1.00 42.79           C  
ATOM   2247  O   ALA A 703       2.326 -13.815 -15.873  1.00 42.67           O  
ATOM   2248  CB  ALA A 703       4.953 -12.525 -14.493  1.00 42.91           C  
ATOM   2249  N   VAL A 704       3.915 -13.357 -17.409  1.00 42.86           N  
ATOM   2250  CA  VAL A 704       2.978 -13.067 -18.505  1.00 42.95           C  
ATOM   2251  C   VAL A 704       2.103 -14.284 -18.827  1.00 43.13           C  
ATOM   2252  O   VAL A 704       0.901 -14.139 -19.040  1.00 43.26           O  
ATOM   2253  CB  VAL A 704       3.721 -12.573 -19.778  1.00 42.84           C  
ATOM   2254  CG1 VAL A 704       2.775 -12.423 -20.967  1.00 42.82           C  
ATOM   2255  CG2 VAL A 704       4.413 -11.243 -19.506  1.00 42.80           C  
ATOM   2256  N   SER A 705       2.711 -15.470 -18.853  1.00 43.39           N  
ATOM   2257  CA  SER A 705       1.986 -16.723 -19.096  1.00 43.72           C  
ATOM   2258  C   SER A 705       0.988 -17.040 -17.985  1.00 43.97           C  
ATOM   2259  O   SER A 705      -0.171 -17.361 -18.257  1.00 44.03           O  
ATOM   2260  CB  SER A 705       2.968 -17.888 -19.224  1.00 43.71           C  
ATOM   2261  OG  SER A 705       3.946 -17.625 -20.210  1.00 43.89           O  
ATOM   2262  N   MET A 706       1.454 -16.944 -16.741  1.00 44.26           N  
ATOM   2263  CA  MET A 706       0.644 -17.268 -15.560  1.00 44.68           C  
ATOM   2264  C   MET A 706      -0.506 -16.283 -15.354  1.00 44.85           C  
ATOM   2265  O   MET A 706      -1.618 -16.690 -15.011  1.00 44.81           O  
ATOM   2266  CB  MET A 706       1.520 -17.305 -14.302  1.00 44.79           C  
ATOM   2267  CG  MET A 706       2.555 -18.421 -14.296  1.00 44.81           C  
ATOM   2268  SD  MET A 706       3.763 -18.229 -12.974  1.00 44.90           S  
ATOM   2269  CE  MET A 706       4.917 -19.540 -13.368  1.00 44.96           C  
ATOM   2270  N   LEU A 707      -0.229 -14.996 -15.558  1.00 45.34           N  
ATOM   2271  CA  LEU A 707      -1.253 -13.950 -15.459  1.00 45.78           C  
ATOM   2272  C   LEU A 707      -2.285 -14.014 -16.595  1.00 46.59           C  
ATOM   2273  O   LEU A 707      -3.445 -13.662 -16.383  1.00 46.73           O  
ATOM   2274  CB  LEU A 707      -0.606 -12.560 -15.406  1.00 45.46           C  
ATOM   2275  CG  LEU A 707       0.216 -12.253 -14.148  1.00 45.09           C  
ATOM   2276  CD1 LEU A 707       1.145 -11.071 -14.386  1.00 45.04           C  
ATOM   2277  CD2 LEU A 707      -0.678 -11.990 -12.947  1.00 44.97           C  
ATOM   2278  N   LYS A 708      -1.866 -14.463 -17.781  1.00 47.67           N  
ATOM   2279  CA  LYS A 708      -2.780 -14.645 -18.925  1.00 48.56           C  
ATOM   2280  C   LYS A 708      -3.833 -15.742 -18.687  1.00 48.93           C  
ATOM   2281  O   LYS A 708      -4.912 -15.697 -19.279  1.00 48.64           O  
ATOM   2282  CB  LYS A 708      -1.991 -14.941 -20.211  1.00 49.06           C  
ATOM   2283  CG  LYS A 708      -2.789 -14.814 -21.504  1.00 49.53           C  
ATOM   2284  CD  LYS A 708      -2.014 -15.304 -22.723  1.00 49.83           C  
ATOM   2285  CE  LYS A 708      -0.817 -14.427 -23.071  1.00 50.02           C  
ATOM   2286  NZ  LYS A 708       0.480 -14.980 -22.586  1.00 50.10           N  
ATOM   2287  N   ASN A 709      -3.518 -16.721 -17.836  1.00 49.55           N  
ATOM   2288  CA  ASN A 709      -4.487 -17.757 -17.448  1.00 50.05           C  
ATOM   2289  C   ASN A 709      -5.617 -17.211 -16.565  1.00 50.59           C  
ATOM   2290  O   ASN A 709      -6.753 -17.681 -16.659  1.00 51.25           O  
ATOM   2291  CB  ASN A 709      -3.793 -18.918 -16.719  1.00 49.93           C  
ATOM   2292  CG  ASN A 709      -2.807 -19.669 -17.601  1.00 50.00           C  
ATOM   2293  OD1 ASN A 709      -1.634 -19.805 -17.253  1.00 49.89           O  
ATOM   2294  ND2 ASN A 709      -3.278 -20.169 -18.740  1.00 50.08           N  
ATOM   2295  N   LEU A 710      -5.304 -16.225 -15.721  1.00 50.83           N  
ATOM   2296  CA  LEU A 710      -6.261 -15.677 -14.746  1.00 51.14           C  
ATOM   2297  C   LEU A 710      -7.122 -14.496 -15.236  1.00 51.64           C  
ATOM   2298  O   LEU A 710      -8.006 -14.049 -14.499  1.00 51.72           O  
ATOM   2299  CB  LEU A 710      -5.516 -15.263 -13.468  1.00 50.97           C  
ATOM   2300  CG  LEU A 710      -4.757 -16.364 -12.720  1.00 50.74           C  
ATOM   2301  CD1 LEU A 710      -3.852 -15.747 -11.667  1.00 50.67           C  
ATOM   2302  CD2 LEU A 710      -5.710 -17.365 -12.081  1.00 50.63           C  
ATOM   2303  N   ILE A 711      -6.884 -13.996 -16.452  1.00 52.25           N  
ATOM   2304  CA  ILE A 711      -7.668 -12.858 -16.987  1.00 52.86           C  
ATOM   2305  C   ILE A 711      -9.150 -13.196 -17.208  1.00 53.77           C  
ATOM   2306  O   ILE A 711     -10.007 -12.320 -17.073  1.00 53.76           O  
ATOM   2307  CB  ILE A 711      -7.076 -12.259 -18.297  1.00 52.69           C  
ATOM   2308  CG1 ILE A 711      -7.207 -13.245 -19.477  1.00 52.83           C  
ATOM   2309  CG2 ILE A 711      -5.645 -11.780 -18.067  1.00 52.49           C  
ATOM   2310  CD1 ILE A 711      -6.428 -12.878 -20.725  1.00 52.88           C  
ATOM   2311  N   HIS A 712      -9.438 -14.459 -17.535  1.00 54.95           N  
ATOM   2312  CA  HIS A 712     -10.811 -14.936 -17.755  1.00 55.91           C  
ATOM   2313  C   HIS A 712     -11.407 -15.630 -16.518  1.00 56.79           C  
ATOM   2314  O   HIS A 712     -12.195 -16.571 -16.651  1.00 56.77           O  
ATOM   2315  CB  HIS A 712     -10.849 -15.893 -18.955  1.00 55.98           C  
ATOM   2316  CG  HIS A 712     -10.232 -15.332 -20.198  1.00 56.19           C  
ATOM   2317  ND1 HIS A 712     -10.789 -14.283 -20.898  1.00 56.28           N  
ATOM   2318  CD2 HIS A 712      -9.110 -15.681 -20.872  1.00 56.18           C  
ATOM   2319  CE1 HIS A 712     -10.034 -14.005 -21.945  1.00 56.47           C  
ATOM   2320  NE2 HIS A 712      -9.009 -14.838 -21.953  1.00 56.35           N  
ATOM   2321  N   SER A 713     -11.047 -15.159 -15.322  1.00 58.17           N  
ATOM   2322  CA  SER A 713     -11.563 -15.725 -14.075  1.00 59.51           C  
ATOM   2323  C   SER A 713     -12.977 -15.213 -13.809  1.00 60.71           C  
ATOM   2324  O   SER A 713     -13.332 -14.105 -14.220  1.00 60.78           O  
ATOM   2325  CB  SER A 713     -10.646 -15.366 -12.901  1.00 59.68           C  
ATOM   2326  OG  SER A 713     -11.033 -16.045 -11.718  1.00 59.74           O  
ATOM   2327  N   LYS A 714     -13.772 -16.030 -13.121  1.00 62.34           N  
ATOM   2328  CA  LYS A 714     -15.160 -15.684 -12.786  1.00 63.61           C  
ATOM   2329  C   LYS A 714     -15.260 -14.552 -11.758  1.00 64.28           C  
ATOM   2330  O   LYS A 714     -16.212 -13.769 -11.790  1.00 64.78           O  
ATOM   2331  CB  LYS A 714     -15.912 -16.915 -12.261  1.00 64.07           C  
ATOM   2332  CG  LYS A 714     -16.104 -18.026 -13.285  1.00 64.66           C  
ATOM   2333  CD  LYS A 714     -17.170 -17.675 -14.313  1.00 65.00           C  
ATOM   2334  CE  LYS A 714     -17.455 -18.846 -15.240  1.00 65.16           C  
ATOM   2335  NZ  LYS A 714     -18.551 -18.543 -16.201  1.00 65.29           N  
ATOM   2336  N   HIS A 715     -14.278 -14.468 -10.861  1.00 65.10           N  
ATOM   2337  CA  HIS A 715     -14.279 -13.478  -9.780  1.00 65.81           C  
ATOM   2338  C   HIS A 715     -13.727 -12.133 -10.248  1.00 65.66           C  
ATOM   2339  O   HIS A 715     -12.955 -12.065 -11.208  1.00 65.45           O  
ATOM   2340  CB  HIS A 715     -13.487 -14.006  -8.581  1.00 66.33           C  
ATOM   2341  CG  HIS A 715     -13.996 -15.316  -8.065  1.00 67.13           C  
ATOM   2342  ND1 HIS A 715     -14.933 -15.407  -7.059  1.00 67.54           N  
ATOM   2343  CD2 HIS A 715     -13.722 -16.587  -8.441  1.00 67.55           C  
ATOM   2344  CE1 HIS A 715     -15.204 -16.679  -6.826  1.00 67.56           C  
ATOM   2345  NE2 HIS A 715     -14.482 -17.416  -7.652  1.00 67.61           N  
ATOM   2346  N   LYS A 716     -14.130 -11.072  -9.552  1.00 65.65           N  
ATOM   2347  CA  LYS A 716     -13.842  -9.696  -9.967  1.00 66.09           C  
ATOM   2348  C   LYS A 716     -12.376  -9.316  -9.749  1.00 65.41           C  
ATOM   2349  O   LYS A 716     -11.692  -8.910 -10.691  1.00 65.15           O  
ATOM   2350  CB  LYS A 716     -14.752  -8.711  -9.216  1.00 66.89           C  
ATOM   2351  CG  LYS A 716     -14.806  -7.311  -9.818  1.00 67.49           C  
ATOM   2352  CD  LYS A 716     -15.275  -6.264  -8.816  1.00 67.68           C  
ATOM   2353  CE  LYS A 716     -16.730  -6.457  -8.419  1.00 67.86           C  
ATOM   2354  NZ  LYS A 716     -17.206  -5.364  -7.527  1.00 67.84           N  
ATOM   2355  N   MET A 717     -11.908  -9.455  -8.510  1.00 64.35           N  
ATOM   2356  CA  MET A 717     -10.579  -8.978  -8.109  1.00 63.36           C  
ATOM   2357  C   MET A 717      -9.429  -9.782  -8.726  1.00 60.96           C  
ATOM   2358  O   MET A 717      -8.373  -9.217  -9.023  1.00 60.58           O  
ATOM   2359  CB  MET A 717     -10.464  -8.965  -6.575  1.00 64.64           C  
ATOM   2360  CG  MET A 717      -9.152  -8.421  -6.016  1.00 66.09           C  
ATOM   2361  SD  MET A 717      -8.700  -6.776  -6.605  1.00 68.47           S  
ATOM   2362  CE  MET A 717      -7.007  -6.677  -6.028  1.00 68.36           C  
ATOM   2363  N   ILE A 718      -9.631 -11.088  -8.908  1.00 58.41           N  
ATOM   2364  CA  ILE A 718      -8.639 -11.951  -9.566  1.00 56.49           C  
ATOM   2365  C   ILE A 718      -8.510 -11.574 -11.045  1.00 55.09           C  
ATOM   2366  O   ILE A 718      -7.399 -11.485 -11.568  1.00 54.70           O  
ATOM   2367  CB  ILE A 718      -8.988 -13.455  -9.408  1.00 56.34           C  
ATOM   2368  CG1 ILE A 718      -8.890 -13.870  -7.933  1.00 56.26           C  
ATOM   2369  CG2 ILE A 718      -8.055 -14.333 -10.243  1.00 56.31           C  
ATOM   2370  CD1 ILE A 718      -9.654 -15.131  -7.589  1.00 56.29           C  
ATOM   2371  N   ALA A 719      -9.649 -11.357 -11.704  1.00 53.76           N  
ATOM   2372  CA  ALA A 719      -9.685 -10.917 -13.106  1.00 52.58           C  
ATOM   2373  C   ALA A 719      -9.139  -9.496 -13.317  1.00 51.60           C  
ATOM   2374  O   ALA A 719      -8.440  -9.244 -14.302  1.00 51.11           O  
ATOM   2375  CB  ALA A 719     -11.102 -11.019 -13.652  1.00 52.59           C  
ATOM   2376  N  AMET A 720      -9.474  -8.585 -12.403  0.50 51.21           N  
ATOM   2377  N  BMET A 720      -9.463  -8.588 -12.397  0.50 51.19           N  
ATOM   2378  CA AMET A 720      -9.007  -7.197 -12.459  0.50 50.90           C  
ATOM   2379  CA BMET A 720      -9.009  -7.198 -12.466  0.50 50.88           C  
ATOM   2380  C  AMET A 720      -7.510  -7.073 -12.184  0.50 50.32           C  
ATOM   2381  C  BMET A 720      -7.513  -7.064 -12.178  0.50 50.30           C  
ATOM   2382  O  AMET A 720      -6.795  -6.386 -12.918  0.50 50.10           O  
ATOM   2383  O  BMET A 720      -6.800  -6.361 -12.899  0.50 50.07           O  
ATOM   2384  CB AMET A 720      -9.772  -6.339 -11.449  0.50 51.15           C  
ATOM   2385  CB BMET A 720      -9.796  -6.340 -11.473  0.50 51.09           C  
ATOM   2386  CG AMET A 720     -11.128  -5.854 -11.936  0.50 51.30           C  
ATOM   2387  CG BMET A 720      -9.678  -4.844 -11.714  0.50 51.23           C  
ATOM   2388  SD AMET A 720     -11.969  -4.827 -10.715  0.50 51.58           S  
ATOM   2389  SD BMET A 720     -10.632  -4.299 -13.144  0.50 51.41           S  
ATOM   2390  CE AMET A 720     -10.705  -3.609 -10.362  0.50 51.26           C  
ATOM   2391  CE BMET A 720      -9.883  -5.273 -14.447  0.50 51.39           C  
ATOM   2392  N   GLY A 721      -7.049  -7.734 -11.124  1.00 49.83           N  
ATOM   2393  CA  GLY A 721      -5.640  -7.689 -10.715  1.00 49.27           C  
ATOM   2394  C   GLY A 721      -4.667  -8.368 -11.665  1.00 48.41           C  
ATOM   2395  O   GLY A 721      -3.564  -7.862 -11.890  1.00 48.11           O  
ATOM   2396  N   SER A 722      -5.068  -9.515 -12.210  1.00 47.78           N  
ATOM   2397  CA  SER A 722      -4.252 -10.242 -13.187  1.00 47.55           C  
ATOM   2398  C   SER A 722      -4.139  -9.491 -14.516  1.00 47.57           C  
ATOM   2399  O   SER A 722      -3.065  -9.453 -15.123  1.00 47.68           O  
ATOM   2400  CB  SER A 722      -4.819 -11.644 -13.430  1.00 47.42           C  
ATOM   2401  OG  SER A 722      -6.131 -11.583 -13.962  1.00 47.46           O  
ATOM   2402  N   ALA A 723      -5.250  -8.900 -14.958  1.00 47.41           N  
ATOM   2403  CA  ALA A 723      -5.290  -8.114 -16.197  1.00 47.35           C  
ATOM   2404  C   ALA A 723      -4.498  -6.810 -16.093  1.00 47.19           C  
ATOM   2405  O   ALA A 723      -3.815  -6.421 -17.042  1.00 47.25           O  
ATOM   2406  CB  ALA A 723      -6.732  -7.818 -16.587  1.00 47.38           C  
ATOM   2407  N   ALA A 724      -4.601  -6.141 -14.945  1.00 47.15           N  
ATOM   2408  CA  ALA A 724      -3.909  -4.869 -14.708  1.00 47.26           C  
ATOM   2409  C   ALA A 724      -2.392  -5.033 -14.601  1.00 47.43           C  
ATOM   2410  O   ALA A 724      -1.639  -4.214 -15.134  1.00 47.27           O  
ATOM   2411  CB  ALA A 724      -4.452  -4.202 -13.456  1.00 47.17           C  
ATOM   2412  N   ALA A 725      -1.957  -6.083 -13.904  1.00 47.83           N  
ATOM   2413  CA  ALA A 725      -0.533  -6.427 -13.796  1.00 48.01           C  
ATOM   2414  C   ALA A 725       0.056  -6.837 -15.148  1.00 48.13           C  
ATOM   2415  O   ALA A 725       1.187  -6.471 -15.472  1.00 47.75           O  
ATOM   2416  CB  ALA A 725      -0.332  -7.539 -12.776  1.00 48.14           C  
ATOM   2417  N   LEU A 726      -0.718  -7.602 -15.920  1.00 48.60           N  
ATOM   2418  CA  LEU A 726      -0.368  -7.955 -17.303  1.00 48.94           C  
ATOM   2419  C   LEU A 726      -0.226  -6.719 -18.202  1.00 49.40           C  
ATOM   2420  O   LEU A 726       0.642  -6.686 -19.075  1.00 49.38           O  
ATOM   2421  CB  LEU A 726      -1.422  -8.908 -17.888  1.00 48.86           C  
ATOM   2422  CG  LEU A 726      -1.248  -9.427 -19.321  1.00 48.83           C  
ATOM   2423  CD1 LEU A 726       0.048 -10.205 -19.483  1.00 48.76           C  
ATOM   2424  CD2 LEU A 726      -2.437 -10.295 -19.706  1.00 48.87           C  
ATOM   2425  N   ARG A 727      -1.085  -5.722 -17.986  1.00 50.02           N  
ATOM   2426  CA  ARG A 727      -1.030  -4.444 -18.718  1.00 50.54           C  
ATOM   2427  C   ARG A 727       0.315  -3.740 -18.496  1.00 50.55           C  
ATOM   2428  O   ARG A 727       0.932  -3.262 -19.450  1.00 50.87           O  
ATOM   2429  CB  ARG A 727      -2.190  -3.519 -18.297  1.00 51.16           C  
ATOM   2430  CG  ARG A 727      -2.795  -2.673 -19.415  1.00 51.81           C  
ATOM   2431  CD  ARG A 727      -1.829  -1.667 -20.029  1.00 52.49           C  
ATOM   2432  NE  ARG A 727      -1.187  -0.804 -19.032  1.00 53.18           N  
ATOM   2433  CZ  ARG A 727      -1.755   0.244 -18.428  1.00 53.68           C  
ATOM   2434  NH1 ARG A 727      -1.051   0.943 -17.539  1.00 53.83           N  
ATOM   2435  NH2 ARG A 727      -3.013   0.608 -18.692  1.00 53.82           N  
ATOM   2436  N   ASN A 728       0.763  -3.697 -17.241  1.00 50.31           N  
ATOM   2437  CA  ASN A 728       2.038  -3.059 -16.876  1.00 50.14           C  
ATOM   2438  C   ASN A 728       3.252  -3.765 -17.488  1.00 50.11           C  
ATOM   2439  O   ASN A 728       4.190  -3.106 -17.941  1.00 49.96           O  
ATOM   2440  CB  ASN A 728       2.201  -3.000 -15.349  1.00 50.02           C  
ATOM   2441  CG  ASN A 728       1.164  -2.112 -14.673  1.00 49.91           C  
ATOM   2442  OD1 ASN A 728       0.623  -1.186 -15.280  1.00 49.92           O  
ATOM   2443  ND2 ASN A 728       0.890  -2.389 -13.402  1.00 49.85           N  
ATOM   2444  N   LEU A 729       3.227  -5.098 -17.493  1.00 50.42           N  
ATOM   2445  CA  LEU A 729       4.314  -5.903 -18.066  1.00 50.71           C  
ATOM   2446  C   LEU A 729       4.342  -5.833 -19.593  1.00 51.23           C  
ATOM   2447  O   LEU A 729       5.407  -5.646 -20.184  1.00 51.29           O  
ATOM   2448  CB  LEU A 729       4.200  -7.364 -17.617  1.00 50.51           C  
ATOM   2449  CG  LEU A 729       4.355  -7.630 -16.116  1.00 50.43           C  
ATOM   2450  CD1 LEU A 729       3.906  -9.042 -15.771  1.00 50.38           C  
ATOM   2451  CD2 LEU A 729       5.789  -7.404 -15.660  1.00 50.47           C  
ATOM   2452  N   MET A 730       3.176  -5.994 -20.219  1.00 52.13           N  
ATOM   2453  CA  MET A 730       3.050  -5.924 -21.685  1.00 52.71           C  
ATOM   2454  C   MET A 730       3.395  -4.542 -22.247  1.00 53.51           C  
ATOM   2455  O   MET A 730       3.971  -4.443 -23.333  1.00 53.50           O  
ATOM   2456  CB  MET A 730       1.636  -6.323 -22.134  1.00 52.45           C  
ATOM   2457  CG  MET A 730       1.321  -7.806 -21.988  1.00 52.34           C  
ATOM   2458  SD  MET A 730       2.167  -8.858 -23.186  1.00 52.53           S  
ATOM   2459  CE  MET A 730       1.313  -8.439 -24.705  1.00 52.74           C  
ATOM   2460  N   ALA A 731       3.036  -3.489 -21.511  1.00 54.42           N  
ATOM   2461  CA  ALA A 731       3.369  -2.112 -21.894  1.00 55.29           C  
ATOM   2462  C   ALA A 731       4.876  -1.842 -21.864  1.00 56.10           C  
ATOM   2463  O   ALA A 731       5.393  -1.130 -22.726  1.00 56.35           O  
ATOM   2464  CB  ALA A 731       2.643  -1.119 -20.996  1.00 55.25           C  
ATOM   2465  N   ASN A 732       5.565  -2.410 -20.872  1.00 57.16           N  
ATOM   2466  CA  ASN A 732       7.009  -2.227 -20.699  1.00 58.14           C  
ATOM   2467  C   ASN A 732       7.771  -3.534 -20.945  1.00 58.80           C  
ATOM   2468  O   ASN A 732       8.239  -4.185 -20.005  1.00 58.59           O  
ATOM   2469  CB  ASN A 732       7.309  -1.685 -19.297  1.00 58.30           C  
ATOM   2470  CG  ASN A 732       6.573  -0.388 -18.997  1.00 58.62           C  
ATOM   2471  OD1 ASN A 732       5.343  -0.343 -19.038  1.00 58.89           O  
ATOM   2472  ND2 ASN A 732       7.318   0.670 -18.681  1.00 58.84           N  
ATOM   2473  N   ARG A 733       7.891  -3.907 -22.219  1.00 59.58           N  
ATOM   2474  CA  ARG A 733       8.649  -5.097 -22.618  1.00 60.13           C  
ATOM   2475  C   ARG A 733      10.154  -4.797 -22.559  1.00 60.34           C  
ATOM   2476  O   ARG A 733      10.571  -3.707 -22.962  1.00 60.67           O  
ATOM   2477  CB  ARG A 733       8.267  -5.533 -24.037  1.00 60.66           C  
ATOM   2478  CG  ARG A 733       8.695  -6.953 -24.390  1.00 60.87           C  
ATOM   2479  CD  ARG A 733       8.657  -7.207 -25.892  1.00 61.31           C  
ATOM   2480  NE  ARG A 733       7.385  -6.811 -26.502  1.00 61.67           N  
ATOM   2481  CZ  ARG A 733       6.237  -7.490 -26.419  1.00 62.18           C  
ATOM   2482  NH1 ARG A 733       5.152  -7.012 -27.024  1.00 62.35           N  
ATOM   2483  NH2 ARG A 733       6.150  -8.636 -25.740  1.00 62.64           N  
ATOM   2484  N   PRO A 734      10.974  -5.752 -22.061  1.00 60.34           N  
ATOM   2485  CA  PRO A 734      12.433  -5.548 -22.101  1.00 60.47           C  
ATOM   2486  C   PRO A 734      13.030  -5.570 -23.515  1.00 60.74           C  
ATOM   2487  O   PRO A 734      12.413  -6.097 -24.446  1.00 60.65           O  
ATOM   2488  CB  PRO A 734      12.986  -6.722 -21.277  1.00 60.28           C  
ATOM   2489  CG  PRO A 734      11.840  -7.219 -20.471  1.00 60.04           C  
ATOM   2490  CD  PRO A 734      10.619  -6.962 -21.295  1.00 60.08           C  
ATOM   2491  N   ALA A 735      14.227  -5.002 -23.651  1.00 61.20           N  
ATOM   2492  CA  ALA A 735      14.963  -4.992 -24.924  1.00 61.67           C  
ATOM   2493  C   ALA A 735      15.433  -6.388 -25.351  1.00 61.96           C  
ATOM   2494  O   ALA A 735      15.586  -6.653 -26.545  1.00 61.81           O  
ATOM   2495  CB  ALA A 735      16.153  -4.045 -24.836  1.00 61.78           C  
ATOM   2496  N   LYS A 736      15.668  -7.262 -24.370  1.00 62.56           N  
ATOM   2497  CA  LYS A 736      16.032  -8.668 -24.606  1.00 62.93           C  
ATOM   2498  C   LYS A 736      15.018  -9.424 -25.474  1.00 63.31           C  
ATOM   2499  O   LYS A 736      15.404 -10.250 -26.304  1.00 63.09           O  
ATOM   2500  CB  LYS A 736      16.179  -9.405 -23.268  1.00 63.07           C  
ATOM   2501  CG  LYS A 736      17.380  -8.975 -22.434  1.00 63.31           C  
ATOM   2502  CD  LYS A 736      17.107  -9.052 -20.936  1.00 63.55           C  
ATOM   2503  CE  LYS A 736      16.686 -10.446 -20.493  1.00 63.44           C  
ATOM   2504  NZ  LYS A 736      16.757 -10.614 -19.015  1.00 63.28           N  
ATOM   2505  N   TYR A 737      13.733  -9.132 -25.273  1.00 63.91           N  
ATOM   2506  CA  TYR A 737      12.644  -9.821 -25.972  1.00 64.58           C  
ATOM   2507  C   TYR A 737      12.333  -9.150 -27.312  1.00 65.01           C  
ATOM   2508  O   TYR A 737      11.886  -8.000 -27.343  1.00 65.04           O  
ATOM   2509  CB  TYR A 737      11.387  -9.861 -25.094  1.00 64.79           C  
ATOM   2510  CG  TYR A 737      11.518 -10.769 -23.887  1.00 64.74           C  
ATOM   2511  CD1 TYR A 737      12.237 -10.368 -22.757  1.00 64.75           C  
ATOM   2512  CD2 TYR A 737      10.926 -12.034 -23.871  1.00 64.61           C  
ATOM   2513  CE1 TYR A 737      12.363 -11.199 -21.651  1.00 64.73           C  
ATOM   2514  CE2 TYR A 737      11.045 -12.871 -22.769  1.00 64.56           C  
ATOM   2515  CZ  TYR A 737      11.763 -12.450 -21.661  1.00 64.51           C  
ATOM   2516  OH  TYR A 737      11.885 -13.276 -20.567  1.00 64.09           O  
ATOM   2517  N   LYS A 738      12.602  -9.873 -28.404  1.00 65.36           N  
ATOM   2518  CA  LYS A 738      12.284  -9.457 -29.780  1.00 65.43           C  
ATOM   2519  C   LYS A 738      13.141  -8.267 -30.209  1.00 66.00           C  
ATOM   2520  O   LYS A 738      14.369  -8.353 -30.231  1.00 66.34           O  
ATOM   2521  CB  LYS A 738      10.787  -9.140 -29.948  1.00 65.14           C  
ATOM   2522  CG  LYS A 738      10.296  -9.142 -31.392  1.00 64.91           C  
ATOM   2523  CD  LYS A 738       9.989 -10.543 -31.907  1.00 64.62           C  
ATOM   2524  CE  LYS A 738       8.643 -11.055 -31.416  1.00 64.54           C  
ATOM   2525  NZ  LYS A 738       8.180 -12.243 -32.186  1.00 64.50           N  
TER    2526      LYS A 738                                                      
HETATM 2527  C1  PHQ B   0     -10.025  -9.342   5.504  1.00 39.46           C  
HETATM 2528  O1  PHQ B   0     -10.547 -10.310   4.969  1.00 39.38           O  
HETATM 2529  O2  PHQ B   0      -9.945  -8.073   4.800  1.00 40.43           O  
HETATM 2530  C2  PHQ B   0     -10.060  -7.969   3.382  1.00 41.28           C  
HETATM 2531  C3  PHQ B   0      -9.871  -6.517   3.011  1.00 41.98           C  
HETATM 2532  C4  PHQ B   0     -10.843  -5.583   3.376  1.00 42.26           C  
HETATM 2533  C5  PHQ B   0     -10.676  -4.238   3.046  1.00 42.48           C  
HETATM 2534  C6  PHQ B   0      -9.537  -3.827   2.351  1.00 42.49           C  
HETATM 2535  C7  PHQ B   0      -8.563  -4.758   1.990  1.00 42.42           C  
HETATM 2536  C8  PHQ B   0      -8.728  -6.104   2.320  1.00 42.28           C  
ATOM   2537  N   ALA B   1      -9.518  -9.348   6.740  1.00 38.75           N  
ATOM   2538  CA  ALA B   1      -9.560 -10.499   7.632  1.00 38.10           C  
ATOM   2539  C   ALA B   1     -10.967 -10.773   8.163  1.00 37.53           C  
ATOM   2540  O   ALA B   1     -11.299 -11.909   8.466  1.00 37.44           O  
ATOM   2541  CB  ALA B   1      -8.600 -10.297   8.797  1.00 38.15           C  
ATOM   2542  N   GLY B   2     -11.774  -9.719   8.282  1.00 37.01           N  
ATOM   2543  CA  GLY B   2     -13.136  -9.826   8.796  1.00 36.63           C  
ATOM   2544  C   GLY B   2     -13.170  -9.737  10.309  1.00 36.21           C  
ATOM   2545  O   GLY B   2     -12.176  -9.373  10.943  1.00 36.09           O  
ATOM   2546  N   GLU B   3     -14.327 -10.071  10.875  1.00 35.74           N  
ATOM   2547  CA  GLU B   3     -14.521 -10.125  12.325  1.00 35.36           C  
ATOM   2548  C   GLU B   3     -14.915 -11.537  12.733  1.00 35.14           C  
ATOM   2549  O   GLU B   3     -15.355 -12.336  11.902  1.00 35.19           O  
ATOM   2550  CB  GLU B   3     -15.575  -9.113  12.793  1.00 35.36           C  
ATOM   2551  CG  GLU B   3     -16.947  -9.236  12.135  1.00 35.41           C  
ATOM   2552  CD  GLU B   3     -17.985  -8.295  12.725  1.00 35.37           C  
ATOM   2553  OE1 GLU B   3     -19.173  -8.434  12.368  1.00 35.35           O  
ATOM   2554  OE2 GLU B   3     -17.628  -7.419  13.543  1.00 35.20           O  
ATOM   2555  N   SER B   4     -14.755 -11.830  14.019  1.00 34.88           N  
ATOM   2556  CA  SER B   4     -14.983 -13.171  14.541  1.00 34.58           C  
ATOM   2557  C   SER B   4     -15.204 -13.166  16.050  1.00 34.41           C  
ATOM   2558  O   SER B   4     -14.740 -12.268  16.757  1.00 34.65           O  
ATOM   2559  CB  SER B   4     -13.783 -14.063  14.203  1.00 34.54           C  
ATOM   2560  OG  SER B   4     -13.899 -15.348  14.791  1.00 34.66           O  
ATOM   2561  N   LEU B   5     -15.917 -14.184  16.527  1.00 34.00           N  
ATOM   2562  CA  LEU B   5     -15.978 -14.494  17.954  1.00 33.75           C  
ATOM   2563  C   LEU B   5     -14.631 -15.085  18.366  1.00 33.53           C  
ATOM   2564  O   LEU B   5     -13.776 -15.343  17.512  1.00 33.37           O  
ATOM   2565  CB  LEU B   5     -17.109 -15.483  18.248  1.00 33.87           C  
ATOM   2566  CG  LEU B   5     -18.531 -15.008  17.932  1.00 33.93           C  
ATOM   2567  CD1 LEU B   5     -19.506 -16.176  17.962  1.00 34.02           C  
ATOM   2568  CD2 LEU B   5     -18.970 -13.919  18.900  1.00 33.93           C  
ATOM   2569  N   TYR B   6     -14.440 -15.303  19.664  1.00 33.37           N  
ATOM   2570  CA  TYR B   6     -13.142 -15.753  20.167  1.00 33.17           C  
ATOM   2571  C   TYR B   6     -12.747 -17.133  19.627  1.00 32.63           C  
ATOM   2572  O   TYR B   6     -13.528 -18.084  19.695  1.00 32.44           O  
ATOM   2573  CB  TYR B   6     -13.100 -15.765  21.697  1.00 33.41           C  
ATOM   2574  CG  TYR B   6     -11.760 -16.229  22.221  1.00 33.64           C  
ATOM   2575  CD1 TYR B   6     -10.618 -15.446  22.048  1.00 33.83           C  
ATOM   2576  CD2 TYR B   6     -11.621 -17.464  22.853  1.00 33.77           C  
ATOM   2577  CE1 TYR B   6      -9.380 -15.872  22.506  1.00 33.97           C  
ATOM   2578  CE2 TYR B   6     -10.387 -17.896  23.315  1.00 33.98           C  
ATOM   2579  CZ  TYR B   6      -9.271 -17.098  23.142  1.00 34.06           C  
ATOM   2580  OH  TYR B   6      -8.048 -17.527  23.603  1.00 34.41           O  
ATOM   2581  N   GLU B   7     -11.528 -17.213  19.094  1.00 32.22           N  
ATOM   2582  CA  GLU B   7     -10.949 -18.466  18.607  1.00 31.77           C  
ATOM   2583  C   GLU B   7     -10.572 -19.328  19.811  1.00 30.80           C  
ATOM   2584  O   GLU B   7      -9.491 -19.174  20.390  1.00 30.79           O  
ATOM   2585  CB  GLU B   7      -9.718 -18.188  17.735  1.00 32.33           C  
ATOM   2586  CG  GLU B   7     -10.017 -17.410  16.456  1.00 32.75           C  
ATOM   2587  CD  GLU B   7      -8.843 -16.568  15.978  1.00 33.13           C  
ATOM   2588  OE1 GLU B   7      -7.688 -17.046  16.042  1.00 33.38           O  
ATOM   2589  OE2 GLU B   7      -9.075 -15.422  15.535  1.00 33.31           O  
ATOM   2590  N   LYS B   8     -11.478 -20.229  20.181  1.00 29.54           N  
ATOM   2591  CA  LYS B   8     -11.376 -20.970  21.439  1.00 28.65           C  
ATOM   2592  C   LYS B   8     -10.422 -22.164  21.318  1.00 27.18           C  
ATOM   2593  O   LYS B   8     -10.049 -22.549  20.220  1.00 27.06           O  
ATOM   2594  CB  LYS B   8     -12.776 -21.411  21.904  1.00 29.22           C  
ATOM   2595  CG  LYS B   8     -12.919 -21.448  23.412  1.00 29.97           C  
ATOM   2596  CD  LYS B   8     -14.356 -21.492  23.919  1.00 30.88           C  
ATOM   2597  CE  LYS B   8     -14.269 -21.918  25.375  1.00 31.64           C  
ATOM   2598  NZ  LYS B   8     -15.451 -21.867  26.300  1.00 33.36           N  
HETATM 2599  N   NH2 B   9      -9.955 -22.817  22.495  1.00 26.03           N  
TER    2600      NH2 B   9                                                      
HETATM 2601  O29 4CI B 101     -22.191 -24.978  27.329  1.00 41.05           O  
HETATM 2602  C27 4CI B 101     -21.847 -24.035  26.700  1.00 41.00           C  
HETATM 2603  C26 4CI B 101     -20.580 -23.199  26.856  1.00 40.79           C  
HETATM 2604  C25 4CI B 101     -19.166 -23.508  27.431  1.00 40.45           C  
HETATM 2605  C12 4CI B 101     -18.104 -22.430  27.412  1.00 39.76           C  
HETATM 2606  N13 4CI B 101     -16.813 -22.751  27.974  1.00 38.91           N  
HETATM 2607  C14 4CI B 101     -15.566 -22.140  27.555  1.00 37.53           C  
HETATM 2608  S24 4CI B 101     -14.227 -22.846  28.114  1.00 38.44           S  
HETATM 2609  C11 4CI B 101     -18.416 -21.075  26.856  1.00 40.09           C  
HETATM 2610  C10 4CI B 101     -19.791 -20.801  26.306  1.00 40.42           C  
HETATM 2611  C9  4CI B 101     -20.879 -21.916  26.336  1.00 40.86           C  
HETATM 2612  O28 4CI B 101     -22.510 -23.394  25.605  1.00 41.35           O  
HETATM 2613  C8  4CI B 101     -22.313 -21.956  25.851  1.00 41.21           C  
HETATM 2614  C7  4CI B 101     -23.254 -21.327  26.832  1.00 41.28           C  
HETATM 2615  C4  4CI B 101     -23.056 -21.313  28.375  1.00 41.34           C  
HETATM 2616  C3  4CI B 101     -24.099 -20.665  29.302  1.00 41.44           C  
HETATM 2617  C30 4CI B 101     -22.295 -21.532  24.420  1.00 41.11           C  
HETATM 2618  C37 4CI B 101     -21.078 -21.699  23.463  1.00 41.17           C  
HETATM 2619  C36 4CI B 101     -21.144 -21.229  22.004  1.00 41.27           C  
HETATM 2620  C34 4CI B 101     -22.436 -20.580  21.470  1.00 41.17           C  
HETATM 2621  O35 4CI B 101     -22.515 -20.147  20.142  1.00 41.34           O  
HETATM 2622  C33 4CI B 101     -23.634 -20.414  22.413  1.00 41.15           C  
HETATM 2623  C31 4CI B 101     -23.555 -20.885  23.882  1.00 41.11           C  
HETATM 2624  O32 4CI B 101     -24.696 -20.750  24.802  1.00 41.19           O  
HETATM 2625  C6  4CI B 101     -24.516 -20.705  26.262  1.00 41.21           C  
HETATM 2626  C5  4CI B 101     -25.572 -20.056  27.183  1.00 41.25           C  
HETATM 2627  C2  4CI B 101     -25.372 -20.030  28.700  1.00 41.37           C  
HETATM 2628  O1  4CI B 101     -26.337 -19.434  29.521  1.00 41.61           O  
HETATM 2629  O   HOH A 801      -2.419 -18.597  21.572  1.00 31.43           O  
HETATM 2630  O   HOH A 802       1.576 -18.586  26.548  1.00 26.72           O  
HETATM 2631  O   HOH A 803     -23.036  -7.022  21.394  1.00 31.83           O  
HETATM 2632  O   HOH A 804     -11.718 -11.962  16.761  1.00 28.49           O  
HETATM 2633  O   HOH A 805       7.108 -21.999  16.428  1.00 25.88           O  
HETATM 2634  O   HOH A 806     -18.551   1.784  10.603  1.00 21.70           O  
HETATM 2635  O   HOH A 807     -29.676 -17.100  21.014  1.00 41.35           O  
HETATM 2636  O   HOH A 808     -16.815   8.596  13.446  1.00 27.26           O  
HETATM 2637  O   HOH A 809      -2.784 -24.636  -2.806  1.00 29.65           O  
HETATM 2638  O   HOH A 810       3.007   1.553 -17.973  1.00 21.80           O  
HETATM 2639  O   HOH A 811     -10.095 -22.786  34.928  1.00 21.50           O  
HETATM 2640  O   HOH A 812     -17.374   6.984  17.982  1.00 10.53           O  
HETATM 2641  O   HOH A 813     -13.330 -14.117 -23.355  1.00 22.88           O  
HETATM 2642  O   HOH A 814     -11.136  -0.318  49.895  1.00 43.60           O  
HETATM 2643  O   HOH A 815      10.730 -16.191  24.526  1.00 17.49           O  
HETATM 2644  O   HOH A 816     -11.562 -13.093  -6.057  1.00 29.51           O  
HETATM 2645  O   HOH A 817     -15.018   7.473  44.692  1.00 28.64           O  
HETATM 2646  O   HOH A 818      -9.787 -22.512  29.711  1.00 27.76           O  
HETATM 2647  O   HOH A 819     -14.050 -20.274  37.438  1.00 18.74           O  
HETATM 2648  O   HOH B 201     -22.128 -22.181  18.377  1.00 37.37           O  
HETATM 2649  O   HOH B 202      -8.844 -20.481  25.097  1.00 18.95           O  
CONECT 2527 2528 2529 2537                                                      
CONECT 2528 2527                                                                
CONECT 2529 2527 2530                                                           
CONECT 2530 2529 2531                                                           
CONECT 2531 2530 2532 2536                                                      
CONECT 2532 2531 2533                                                           
CONECT 2533 2532 2534                                                           
CONECT 2534 2533 2535                                                           
CONECT 2535 2534 2536                                                           
CONECT 2536 2531 2535                                                           
CONECT 2537 2527                                                                
CONECT 2592 2599                                                                
CONECT 2598 2607                                                                
CONECT 2599 2592                                                                
CONECT 2601 2602                                                                
CONECT 2602 2601 2603 2612                                                      
CONECT 2603 2602 2604 2611                                                      
CONECT 2604 2603 2605                                                           
CONECT 2605 2604 2606 2609                                                      
CONECT 2606 2605 2607                                                           
CONECT 2607 2598 2606 2608                                                      
CONECT 2608 2607                                                                
CONECT 2609 2605 2610                                                           
CONECT 2610 2609 2611                                                           
CONECT 2611 2603 2610 2613                                                      
CONECT 2612 2602 2613                                                           
CONECT 2613 2611 2612 2614 2617                                                 
CONECT 2614 2613 2615 2625                                                      
CONECT 2615 2614 2616                                                           
CONECT 2616 2615 2627                                                           
CONECT 2617 2613 2618 2623                                                      
CONECT 2618 2617 2619                                                           
CONECT 2619 2618 2620                                                           
CONECT 2620 2619 2621 2622                                                      
CONECT 2621 2620                                                                
CONECT 2622 2620 2623                                                           
CONECT 2623 2617 2622 2624                                                      
CONECT 2624 2623 2625                                                           
CONECT 2625 2614 2624 2626                                                      
CONECT 2626 2625 2627                                                           
CONECT 2627 2616 2626 2628                                                      
CONECT 2628 2627                                                                
MASTER      280    0    3   24    0    0    0    6 2639    2   42   27          
END                                                                             
