# Supplementary material for: Rational design of a sensitivity-enhanced tracer for discovering efficient APC–Asef inhibitors
Source: Nat Commun. 2022 Aug 24;13:4961. doi: 10.1038/s41467-022-32612-6 (PMC9402538; doi:10.1038/s41467-022-32612-6)
Supplement: Supplementary file 4 — Source Data [file 41467_2022_32612_MOESM4_ESM.zip › Source Data/7F7O validation report/D_1300023042_model-review_P1.cif]

data_7F7O
# 
_entry.id   7F7O 
# 
_audit_conform.dict_name       mmcif_pdbx.dic 
_audit_conform.dict_version    5.348 
_audit_conform.dict_location   http://mmcif.pdb.org/dictionaries/ascii/mmcif_pdbx.dic 
# 
loop_
_database_2.database_id 
_database_2.database_code 
_database_2.pdbx_database_accession 
_database_2.pdbx_DOI 
PDB   7F7O         ? ? 
WWPDB D_1300023042 ? ? 
# 
_pdbx_database_status.status_code                     HOLD 
_pdbx_database_status.status_code_sf                  HOLD 
_pdbx_database_status.status_code_mr                  ? 
_pdbx_database_status.entry_id                        7F7O 
_pdbx_database_status.recvd_initial_deposition_date   2021-06-30 
_pdbx_database_status.SG_entry                        N 
_pdbx_database_status.deposit_site                    PDBJ 
_pdbx_database_status.process_site                    PDBJ 
_pdbx_database_status.status_code_cs                  ? 
_pdbx_database_status.status_code_nmr_data            ? 
_pdbx_database_status.methods_development_category    ? 
_pdbx_database_status.pdb_format_compatible           Y 
# 
loop_
_audit_author.name 
_audit_author.pdbx_ordinal 
_audit_author.identifier_ORCID 
'Yang, X.'  1 ? 
'Zhang, J.' 2 ? 
# 
_citation.abstract                  ? 
_citation.abstract_id_CAS           ? 
_citation.book_id_ISBN              ? 
_citation.book_publisher            ? 
_citation.book_publisher_city       ? 
_citation.book_title                ? 
_citation.coordinate_linkage        ? 
_citation.country                   ? 
_citation.database_id_Medline       ? 
_citation.details                   ? 
_citation.id                        primary 
_citation.journal_abbrev            'To Be Published' 
_citation.journal_id_ASTM           ? 
_citation.journal_id_CSD            0353 
_citation.journal_id_ISSN           ? 
_citation.journal_full              ? 
_citation.journal_issue             ? 
_citation.journal_volume            ? 
_citation.language                  ? 
_citation.page_first                ? 
_citation.page_last                 ? 
_citation.title                     'The tracer of FP assay for screening APC-Asef inhbitors' 
_citation.year                      ? 
_citation.database_id_CSD           ? 
_citation.pdbx_database_id_DOI      ? 
_citation.pdbx_database_id_PubMed   ? 
_citation.pdbx_database_id_patent   ? 
_citation.unpublished_flag          ? 
# 
loop_
_citation_author.citation_id 
_citation_author.name 
_citation_author.ordinal 
_citation_author.identifier_ORCID 
primary 'Yang, X.'  1 ? 
primary 'Zhang, J.' 2 ? 
# 
_cell.angle_alpha                  90.000 
_cell.angle_alpha_esd              ? 
_cell.angle_beta                   90.000 
_cell.angle_beta_esd               ? 
_cell.angle_gamma                  90.000 
_cell.angle_gamma_esd              ? 
_cell.entry_id                     7F7O 
_cell.details                      ? 
_cell.formula_units_Z              ? 
_cell.length_a                     57.234 
_cell.length_a_esd                 ? 
_cell.length_b                     71.619 
_cell.length_b_esd                 ? 
_cell.length_c                     83.873 
_cell.length_c_esd                 ? 
_cell.volume                       ? 
_cell.volume_esd                   ? 
_cell.Z_PDB                        4 
_cell.reciprocal_angle_alpha       ? 
_cell.reciprocal_angle_beta        ? 
_cell.reciprocal_angle_gamma       ? 
_cell.reciprocal_angle_alpha_esd   ? 
_cell.reciprocal_angle_beta_esd    ? 
_cell.reciprocal_angle_gamma_esd   ? 
_cell.reciprocal_length_a          ? 
_cell.reciprocal_length_b          ? 
_cell.reciprocal_length_c          ? 
_cell.reciprocal_length_a_esd      ? 
_cell.reciprocal_length_b_esd      ? 
_cell.reciprocal_length_c_esd      ? 
_cell.pdbx_unique_axis             ? 
# 
_symmetry.entry_id                         7F7O 
_symmetry.cell_setting                     ? 
_symmetry.Int_Tables_number                19 
_symmetry.space_group_name_Hall            ? 
_symmetry.space_group_name_H-M             'P 21 21 21' 
_symmetry.pdbx_full_space_group_name_H-M   ? 
# 
loop_
_entity.id 
_entity.type 
_entity.src_method 
_entity.pdbx_description 
_entity.formula_weight 
_entity.pdbx_number_of_molecules 
_entity.pdbx_ec 
_entity.pdbx_mutation 
_entity.pdbx_fragment 
_entity.details 
1 polymer     man 'Adenomatous polyposis coli protein'                                                             37270.043 1  ? 
? ? ? 
2 polymer     syn 'Tracer 7'                                                                                       1047.547  1  ? 
? ? ? 
3 non-polymer nat "N-[3',6'-bis(oxidanyl)-3-oxidanylidene-spiro[2-benzofuran-1,9'-xanthene]-5-yl]methanethioamide" 391.397   1  ? 
? ? ? 
4 water       nat water                                                                                            18.015    21 ? 
? ? ? 
# 
_entity_name_com.entity_id   1 
_entity_name_com.name        'Protein APC,Deleted in polyposis 2.5' 
# 
loop_
_entity_poly.entity_id 
_entity_poly.type 
_entity_poly.nstd_linkage 
_entity_poly.nstd_monomer 
_entity_poly.pdbx_seq_one_letter_code 
_entity_poly.pdbx_seq_one_letter_code_can 
_entity_poly.pdbx_strand_id 
_entity_poly.pdbx_target_identifier 
1 'polypeptide(L)' no no  
;HHMLHLLEQIRAYCETCWEWQEAHEPGMDQDKNPMPAPVEHQICPAVCVLMKLSFDEEHRHAMNELGGLQAIAELLQVDC
EMYGLTNDHYSITLRRYAGMALTNLTFGDVANKATLCSMKGCMRALVAQLKSESEDLQQVIASVLRNLSWRADVNSKKTL
REVGSVKALMECALEVKKESTLKSVLSALWNLSAHCTENKADICAVDGALAFLVGTLTYRSQTNTLAIIESGGGILRNVS
SLIATNEDHRQILRENNCLQTLLQHLKSHSLTIVSNACGTLWNLSARNPKDQEALWDMGAVSMLKNLIHSKHKMIAMGSA
AALRNLMANRPAKYK
;
;HHMLHLLEQIRAYCETCWEWQEAHEPGMDQDKNPMPAPVEHQICPAVCVLMKLSFDEEHRHAMNELGGLQAIAELLQVDC
EMYGLTNDHYSITLRRYAGMALTNLTFGDVANKATLCSMKGCMRALVAQLKSESEDLQQVIASVLRNLSWRADVNSKKTL
REVGSVKALMECALEVKKESTLKSVLSALWNLSAHCTENKADICAVDGALAFLVGTLTYRSQTNTLAIIESGGGILRNVS
SLIATNEDHRQILRENNCLQTLLQHLKSHSLTIVSNACGTLWNLSARNPKDQEALWDMGAVSMLKNLIHSKHKMIAMGSA
AALRNLMANRPAKYK
;
A ? 
2 'polypeptide(L)' no yes '(PHQ)AGESLYEK(NH2)' XAGESLYEKX B ? 
# 
loop_
_entity_poly_seq.entity_id 
_entity_poly_seq.num 
_entity_poly_seq.mon_id 
_entity_poly_seq.hetero 
1 1   HIS n 
1 2   HIS n 
1 3   MET n 
1 4   LEU n 
1 5   HIS n 
1 6   LEU n 
1 7   LEU n 
1 8   GLU n 
1 9   GLN n 
1 10  ILE n 
1 11  ARG n 
1 12  ALA n 
1 13  TYR n 
1 14  CYS n 
1 15  GLU n 
1 16  THR n 
1 17  CYS n 
1 18  TRP n 
1 19  GLU n 
1 20  TRP n 
1 21  GLN n 
1 22  GLU n 
1 23  ALA n 
1 24  HIS n 
1 25  GLU n 
1 26  PRO n 
1 27  GLY n 
1 28  MET n 
1 29  ASP n 
1 30  GLN n 
1 31  ASP n 
1 32  LYS n 
1 33  ASN n 
1 34  PRO n 
1 35  MET n 
1 36  PRO n 
1 37  ALA n 
1 38  PRO n 
1 39  VAL n 
1 40  GLU n 
1 41  HIS n 
1 42  GLN n 
1 43  ILE n 
1 44  CYS n 
1 45  PRO n 
1 46  ALA n 
1 47  VAL n 
1 48  CYS n 
1 49  VAL n 
1 50  LEU n 
1 51  MET n 
1 52  LYS n 
1 53  LEU n 
1 54  SER n 
1 55  PHE n 
1 56  ASP n 
1 57  GLU n 
1 58  GLU n 
1 59  HIS n 
1 60  ARG n 
1 61  HIS n 
1 62  ALA n 
1 63  MET n 
1 64  ASN n 
1 65  GLU n 
1 66  LEU n 
1 67  GLY n 
1 68  GLY n 
1 69  LEU n 
1 70  GLN n 
1 71  ALA n 
1 72  ILE n 
1 73  ALA n 
1 74  GLU n 
1 75  LEU n 
1 76  LEU n 
1 77  GLN n 
1 78  VAL n 
1 79  ASP n 
1 80  CYS n 
1 81  GLU n 
1 82  MET n 
1 83  TYR n 
1 84  GLY n 
1 85  LEU n 
1 86  THR n 
1 87  ASN n 
1 88  ASP n 
1 89  HIS n 
1 90  TYR n 
1 91  SER n 
1 92  ILE n 
1 93  THR n 
1 94  LEU n 
1 95  ARG n 
1 96  ARG n 
1 97  TYR n 
1 98  ALA n 
1 99  GLY n 
1 100 MET n 
1 101 ALA n 
1 102 LEU n 
1 103 THR n 
1 104 ASN n 
1 105 LEU n 
1 106 THR n 
1 107 PHE n 
1 108 GLY n 
1 109 ASP n 
1 110 VAL n 
1 111 ALA n 
1 112 ASN n 
1 113 LYS n 
1 114 ALA n 
1 115 THR n 
1 116 LEU n 
1 117 CYS n 
1 118 SER n 
1 119 MET n 
1 120 LYS n 
1 121 GLY n 
1 122 CYS n 
1 123 MET n 
1 124 ARG n 
1 125 ALA n 
1 126 LEU n 
1 127 VAL n 
1 128 ALA n 
1 129 GLN n 
1 130 LEU n 
1 131 LYS n 
1 132 SER n 
1 133 GLU n 
1 134 SER n 
1 135 GLU n 
1 136 ASP n 
1 137 LEU n 
1 138 GLN n 
1 139 GLN n 
1 140 VAL n 
1 141 ILE n 
1 142 ALA n 
1 143 SER n 
1 144 VAL n 
1 145 LEU n 
1 146 ARG n 
1 147 ASN n 
1 148 LEU n 
1 149 SER n 
1 150 TRP n 
1 151 ARG n 
1 152 ALA n 
1 153 ASP n 
1 154 VAL n 
1 155 ASN n 
1 156 SER n 
1 157 LYS n 
1 158 LYS n 
1 159 THR n 
1 160 LEU n 
1 161 ARG n 
1 162 GLU n 
1 163 VAL n 
1 164 GLY n 
1 165 SER n 
1 166 VAL n 
1 167 LYS n 
1 168 ALA n 
1 169 LEU n 
1 170 MET n 
1 171 GLU n 
1 172 CYS n 
1 173 ALA n 
1 174 LEU n 
1 175 GLU n 
1 176 VAL n 
1 177 LYS n 
1 178 LYS n 
1 179 GLU n 
1 180 SER n 
1 181 THR n 
1 182 LEU n 
1 183 LYS n 
1 184 SER n 
1 185 VAL n 
1 186 LEU n 
1 187 SER n 
1 188 ALA n 
1 189 LEU n 
1 190 TRP n 
1 191 ASN n 
1 192 LEU n 
1 193 SER n 
1 194 ALA n 
1 195 HIS n 
1 196 CYS n 
1 197 THR n 
1 198 GLU n 
1 199 ASN n 
1 200 LYS n 
1 201 ALA n 
1 202 ASP n 
1 203 ILE n 
1 204 CYS n 
1 205 ALA n 
1 206 VAL n 
1 207 ASP n 
1 208 GLY n 
1 209 ALA n 
1 210 LEU n 
1 211 ALA n 
1 212 PHE n 
1 213 LEU n 
1 214 VAL n 
1 215 GLY n 
1 216 THR n 
1 217 LEU n 
1 218 THR n 
1 219 TYR n 
1 220 ARG n 
1 221 SER n 
1 222 GLN n 
1 223 THR n 
1 224 ASN n 
1 225 THR n 
1 226 LEU n 
1 227 ALA n 
1 228 ILE n 
1 229 ILE n 
1 230 GLU n 
1 231 SER n 
1 232 GLY n 
1 233 GLY n 
1 234 GLY n 
1 235 ILE n 
1 236 LEU n 
1 237 ARG n 
1 238 ASN n 
1 239 VAL n 
1 240 SER n 
1 241 SER n 
1 242 LEU n 
1 243 ILE n 
1 244 ALA n 
1 245 THR n 
1 246 ASN n 
1 247 GLU n 
1 248 ASP n 
1 249 HIS n 
1 250 ARG n 
1 251 GLN n 
1 252 ILE n 
1 253 LEU n 
1 254 ARG n 
1 255 GLU n 
1 256 ASN n 
1 257 ASN n 
1 258 CYS n 
1 259 LEU n 
1 260 GLN n 
1 261 THR n 
1 262 LEU n 
1 263 LEU n 
1 264 GLN n 
1 265 HIS n 
1 266 LEU n 
1 267 LYS n 
1 268 SER n 
1 269 HIS n 
1 270 SER n 
1 271 LEU n 
1 272 THR n 
1 273 ILE n 
1 274 VAL n 
1 275 SER n 
1 276 ASN n 
1 277 ALA n 
1 278 CYS n 
1 279 GLY n 
1 280 THR n 
1 281 LEU n 
1 282 TRP n 
1 283 ASN n 
1 284 LEU n 
1 285 SER n 
1 286 ALA n 
1 287 ARG n 
1 288 ASN n 
1 289 PRO n 
1 290 LYS n 
1 291 ASP n 
1 292 GLN n 
1 293 GLU n 
1 294 ALA n 
1 295 LEU n 
1 296 TRP n 
1 297 ASP n 
1 298 MET n 
1 299 GLY n 
1 300 ALA n 
1 301 VAL n 
1 302 SER n 
1 303 MET n 
1 304 LEU n 
1 305 LYS n 
1 306 ASN n 
1 307 LEU n 
1 308 ILE n 
1 309 HIS n 
1 310 SER n 
1 311 LYS n 
1 312 HIS n 
1 313 LYS n 
1 314 MET n 
1 315 ILE n 
1 316 ALA n 
1 317 MET n 
1 318 GLY n 
1 319 SER n 
1 320 ALA n 
1 321 ALA n 
1 322 ALA n 
1 323 LEU n 
1 324 ARG n 
1 325 ASN n 
1 326 LEU n 
1 327 MET n 
1 328 ALA n 
1 329 ASN n 
1 330 ARG n 
1 331 PRO n 
1 332 ALA n 
1 333 LYS n 
1 334 TYR n 
1 335 LYS n 
2 1   PHQ n 
2 2   ALA n 
2 3   GLY n 
2 4   GLU n 
2 5   SER n 
2 6   LEU n 
2 7   TYR n 
2 8   GLU n 
2 9   LYS n 
2 10  NH2 n 
# 
_entity_src_gen.entity_id                          1 
_entity_src_gen.pdbx_src_id                        1 
_entity_src_gen.pdbx_alt_source_flag               sample 
_entity_src_gen.pdbx_seq_type                      'Biological sequence' 
_entity_src_gen.pdbx_beg_seq_num                   1 
_entity_src_gen.pdbx_end_seq_num                   335 
_entity_src_gen.gene_src_common_name               Human 
_entity_src_gen.gene_src_genus                     ? 
_entity_src_gen.pdbx_gene_src_gene                 'APC, DP2.5' 
_entity_src_gen.gene_src_species                   ? 
_entity_src_gen.gene_src_strain                    ? 
_entity_src_gen.gene_src_tissue                    ? 
_entity_src_gen.gene_src_tissue_fraction           ? 
_entity_src_gen.gene_src_details                   ? 
_entity_src_gen.pdbx_gene_src_fragment             ? 
_entity_src_gen.pdbx_gene_src_scientific_name      'Homo sapiens' 
_entity_src_gen.pdbx_gene_src_ncbi_taxonomy_id     9606 
_entity_src_gen.pdbx_gene_src_variant              ? 
_entity_src_gen.pdbx_gene_src_cell_line            ? 
_entity_src_gen.pdbx_gene_src_atcc                 ? 
_entity_src_gen.pdbx_gene_src_organ                ? 
_entity_src_gen.pdbx_gene_src_organelle            ? 
_entity_src_gen.pdbx_gene_src_cell                 ? 
_entity_src_gen.pdbx_gene_src_cellular_location    ? 
_entity_src_gen.host_org_common_name               ? 
_entity_src_gen.pdbx_host_org_scientific_name      'Escherichia coli' 
_entity_src_gen.pdbx_host_org_ncbi_taxonomy_id     562 
_entity_src_gen.host_org_genus                     ? 
_entity_src_gen.pdbx_host_org_gene                 ? 
_entity_src_gen.pdbx_host_org_organ                ? 
_entity_src_gen.host_org_species                   ? 
_entity_src_gen.pdbx_host_org_tissue               ? 
_entity_src_gen.pdbx_host_org_tissue_fraction      ? 
_entity_src_gen.pdbx_host_org_strain               ? 
_entity_src_gen.pdbx_host_org_variant              ? 
_entity_src_gen.pdbx_host_org_cell_line            ? 
_entity_src_gen.pdbx_host_org_atcc                 ? 
_entity_src_gen.pdbx_host_org_culture_collection   ? 
_entity_src_gen.pdbx_host_org_cell                 ? 
_entity_src_gen.pdbx_host_org_organelle            ? 
_entity_src_gen.pdbx_host_org_cellular_location    ? 
_entity_src_gen.pdbx_host_org_vector_type          ? 
_entity_src_gen.pdbx_host_org_vector               ? 
_entity_src_gen.host_org_details                   ? 
_entity_src_gen.expression_system_id               ? 
_entity_src_gen.plasmid_name                       ? 
_entity_src_gen.plasmid_details                    ? 
_entity_src_gen.pdbx_description                   ? 
# 
_pdbx_entity_src_syn.entity_id              2 
_pdbx_entity_src_syn.pdbx_src_id            1 
_pdbx_entity_src_syn.pdbx_alt_source_flag   sample 
_pdbx_entity_src_syn.pdbx_beg_seq_num       1 
_pdbx_entity_src_syn.pdbx_end_seq_num       10 
_pdbx_entity_src_syn.organism_scientific    'synthetic construct' 
_pdbx_entity_src_syn.organism_common_name   ? 
_pdbx_entity_src_syn.ncbi_taxonomy_id       32630 
_pdbx_entity_src_syn.details                ? 
# 
loop_
_struct_ref.id 
_struct_ref.db_name 
_struct_ref.db_code 
_struct_ref.pdbx_db_accession 
_struct_ref.pdbx_db_isoform 
_struct_ref.entity_id 
_struct_ref.pdbx_seq_one_letter_code 
_struct_ref.pdbx_align_begin 
1 UNP APC_HUMAN P25054 ? 1 
;LHLLEQIRAYCETCWEWQEAHEPGMDQDKNPMPAPVEHQICPAVCVLMKLSFDEEHRHAMNELGGLQAIAELLQVDCEMY
GLTNDHYSITLRRYAGMALTNLTFGDVANKATLCSMKGCMRALVAQLKSESEDLQQVIASVLRNLSWRADVNSKKTLREV
GSVKALMECALEVKKESTLKSVLSALWNLSAHCTENKADICAVDGALAFLVGTLTYRSQTNTLAIIESGGGILRNVSSLI
ATNEDHRQILRENNCLQTLLQHLKSHSLTIVSNACGTLWNLSARNPKDQEALWDMGAVSMLKNLIHSKHKMIAMGSAAAL
RNLMANRPAKYK
;
407 
2 PDB 7F7O      7F7O   ? 2 ? 1   
# 
loop_
_struct_ref_seq.align_id 
_struct_ref_seq.ref_id 
_struct_ref_seq.pdbx_PDB_id_code 
_struct_ref_seq.pdbx_strand_id 
_struct_ref_seq.seq_align_beg 
_struct_ref_seq.pdbx_seq_align_beg_ins_code 
_struct_ref_seq.seq_align_end 
_struct_ref_seq.pdbx_seq_align_end_ins_code 
_struct_ref_seq.pdbx_db_accession 
_struct_ref_seq.db_align_beg 
_struct_ref_seq.pdbx_db_align_beg_ins_code 
_struct_ref_seq.db_align_end 
_struct_ref_seq.pdbx_db_align_end_ins_code 
_struct_ref_seq.pdbx_auth_seq_align_beg 
_struct_ref_seq.pdbx_auth_seq_align_end 
1 1 7F7O A 4 ? 335 ? P25054 407 ? 738 ? 407 738 
2 2 7F7O B 1 ? 10  ? 7F7O   0   ? 9   ? 0   9   
# 
loop_
_struct_ref_seq_dif.align_id 
_struct_ref_seq_dif.pdbx_pdb_id_code 
_struct_ref_seq_dif.mon_id 
_struct_ref_seq_dif.pdbx_pdb_strand_id 
_struct_ref_seq_dif.seq_num 
_struct_ref_seq_dif.pdbx_pdb_ins_code 
_struct_ref_seq_dif.pdbx_seq_db_name 
_struct_ref_seq_dif.pdbx_seq_db_accession_code 
_struct_ref_seq_dif.db_mon_id 
_struct_ref_seq_dif.pdbx_seq_db_seq_num 
_struct_ref_seq_dif.details 
_struct_ref_seq_dif.pdbx_auth_seq_num 
_struct_ref_seq_dif.pdbx_ordinal 
1 7F7O HIS A 1 ? UNP P25054 ? ? 'expression tag' 404 1 
1 7F7O HIS A 2 ? UNP P25054 ? ? 'expression tag' 405 2 
1 7F7O MET A 3 ? UNP P25054 ? ? 'expression tag' 406 3 
# 
loop_
_chem_comp.id 
_chem_comp.type 
_chem_comp.mon_nstd_flag 
_chem_comp.name 
_chem_comp.pdbx_synonyms 
_chem_comp.formula 
_chem_comp.formula_weight 
4CI non-polymer         . "N-[3',6'-bis(oxidanyl)-3-oxidanylidene-spiro[2-benzofuran-1,9'-xanthene]-5-yl]methanethioamide" ? 
'C21 H13 N O5 S' 391.397 
ALA 'L-peptide linking' y ALANINE                                                                                          ? 
'C3 H7 N O2'     89.093  
ARG 'L-peptide linking' y ARGININE                                                                                         ? 
'C6 H15 N4 O2 1' 175.209 
ASN 'L-peptide linking' y ASPARAGINE                                                                                       ? 
'C4 H8 N2 O3'    132.118 
ASP 'L-peptide linking' y 'ASPARTIC ACID'                                                                                  ? 
'C4 H7 N O4'     133.103 
CYS 'L-peptide linking' y CYSTEINE                                                                                         ? 
'C3 H7 N O2 S'   121.158 
GLN 'L-peptide linking' y GLUTAMINE                                                                                        ? 
'C5 H10 N2 O3'   146.144 
GLU 'L-peptide linking' y 'GLUTAMIC ACID'                                                                                  ? 
'C5 H9 N O4'     147.129 
GLY 'peptide linking'   y GLYCINE                                                                                          ? 
'C2 H5 N O2'     75.067  
HIS 'L-peptide linking' y HISTIDINE                                                                                        ? 
'C6 H10 N3 O2 1' 156.162 
HOH non-polymer         . WATER                                                                                            ? 
'H2 O'           18.015  
ILE 'L-peptide linking' y ISOLEUCINE                                                                                       ? 
'C6 H13 N O2'    131.173 
LEU 'L-peptide linking' y LEUCINE                                                                                          ? 
'C6 H13 N O2'    131.173 
LYS 'L-peptide linking' y LYSINE                                                                                           ? 
'C6 H15 N2 O2 1' 147.195 
MET 'L-peptide linking' y METHIONINE                                                                                       ? 
'C5 H11 N O2 S'  149.211 
NH2 non-polymer         . 'AMINO GROUP'                                                                                    ? 
'H2 N'           16.023  
PHE 'L-peptide linking' y PHENYLALANINE                                                                                    ? 
'C9 H11 N O2'    165.189 
PHQ non-polymer         . 'benzyl chlorocarbonate'                                                                         ? 
'C8 H7 Cl O2'    170.593 
PRO 'L-peptide linking' y PROLINE                                                                                          ? 
'C5 H9 N O2'     115.130 
SER 'L-peptide linking' y SERINE                                                                                           ? 
'C3 H7 N O3'     105.093 
THR 'L-peptide linking' y THREONINE                                                                                        ? 
'C4 H9 N O3'     119.119 
TRP 'L-peptide linking' y TRYPTOPHAN                                                                                       ? 
'C11 H12 N2 O2'  204.225 
TYR 'L-peptide linking' y TYROSINE                                                                                         ? 
'C9 H11 N O3'    181.189 
VAL 'L-peptide linking' y VALINE                                                                                           ? 
'C5 H11 N O2'    117.146 
# 
_exptl.absorpt_coefficient_mu     ? 
_exptl.absorpt_correction_T_max   ? 
_exptl.absorpt_correction_T_min   ? 
_exptl.absorpt_correction_type    ? 
_exptl.absorpt_process_details    ? 
_exptl.entry_id                   7F7O 
_exptl.crystals_number            1 
_exptl.details                    ? 
_exptl.method                     'X-RAY DIFFRACTION' 
_exptl.method_details             ? 
# 
_exptl_crystal.colour                      ? 
_exptl_crystal.density_diffrn              ? 
_exptl_crystal.density_Matthews            2.31 
_exptl_crystal.density_method              ? 
_exptl_crystal.density_percent_sol         46.76 
_exptl_crystal.description                 ? 
_exptl_crystal.F_000                       ? 
_exptl_crystal.id                          1 
_exptl_crystal.preparation                 ? 
_exptl_crystal.size_max                    ? 
_exptl_crystal.size_mid                    ? 
_exptl_crystal.size_min                    ? 
_exptl_crystal.size_rad                    ? 
_exptl_crystal.colour_lustre               ? 
_exptl_crystal.colour_modifier             ? 
_exptl_crystal.colour_primary              ? 
_exptl_crystal.density_meas                ? 
_exptl_crystal.density_meas_esd            ? 
_exptl_crystal.density_meas_gt             ? 
_exptl_crystal.density_meas_lt             ? 
_exptl_crystal.density_meas_temp           ? 
_exptl_crystal.density_meas_temp_esd       ? 
_exptl_crystal.density_meas_temp_gt        ? 
_exptl_crystal.density_meas_temp_lt        ? 
_exptl_crystal.pdbx_crystal_image_url      ? 
_exptl_crystal.pdbx_crystal_image_format   ? 
_exptl_crystal.pdbx_mosaicity              ? 
_exptl_crystal.pdbx_mosaicity_esd          ? 
# 
_exptl_crystal_grow.apparatus       ? 
_exptl_crystal_grow.atmosphere      ? 
_exptl_crystal_grow.crystal_id      1 
_exptl_crystal_grow.details         ? 
_exptl_crystal_grow.method          'VAPOR DIFFUSION, HANGING DROP' 
_exptl_crystal_grow.method_ref      ? 
_exptl_crystal_grow.pH              ? 
_exptl_crystal_grow.pressure        ? 
_exptl_crystal_grow.pressure_esd    ? 
_exptl_crystal_grow.seeding         ? 
_exptl_crystal_grow.seeding_ref     ? 
_exptl_crystal_grow.temp            291 
_exptl_crystal_grow.temp_details    ? 
_exptl_crystal_grow.temp_esd        ? 
_exptl_crystal_grow.time            ? 
_exptl_crystal_grow.pdbx_details    '0.2M Ammonium sulfate, 0.1M Tris pH 8.0, 25% w/v PEG 3350' 
_exptl_crystal_grow.pdbx_pH_range   ? 
# 
_diffrn.ambient_environment              ? 
_diffrn.ambient_temp                     93 
_diffrn.ambient_temp_details             ? 
_diffrn.ambient_temp_esd                 ? 
_diffrn.crystal_id                       1 
_diffrn.crystal_support                  ? 
_diffrn.crystal_treatment                ? 
_diffrn.details                          ? 
_diffrn.id                               1 
_diffrn.ambient_pressure                 ? 
_diffrn.ambient_pressure_esd             ? 
_diffrn.ambient_pressure_gt              ? 
_diffrn.ambient_pressure_lt              ? 
_diffrn.ambient_temp_gt                  ? 
_diffrn.ambient_temp_lt                  ? 
_diffrn.pdbx_serial_crystal_experiment   N 
# 
_diffrn_detector.details                      ? 
_diffrn_detector.detector                     PIXEL 
_diffrn_detector.diffrn_id                    1 
_diffrn_detector.type                         'DECTRIS PILATUS 6M' 
_diffrn_detector.area_resol_mean              ? 
_diffrn_detector.dtime                        ? 
_diffrn_detector.pdbx_frames_total            ? 
_diffrn_detector.pdbx_collection_time_total   ? 
_diffrn_detector.pdbx_collection_date         2020-11-19 
_diffrn_detector.pdbx_frequency               ? 
# 
_diffrn_radiation.collimation                      ? 
_diffrn_radiation.diffrn_id                        1 
_diffrn_radiation.filter_edge                      ? 
_diffrn_radiation.inhomogeneity                    ? 
_diffrn_radiation.monochromator                    ? 
_diffrn_radiation.polarisn_norm                    ? 
_diffrn_radiation.polarisn_ratio                   ? 
_diffrn_radiation.probe                            ? 
_diffrn_radiation.type                             ? 
_diffrn_radiation.xray_symbol                      ? 
_diffrn_radiation.wavelength_id                    1 
_diffrn_radiation.pdbx_monochromatic_or_laue_m_l   M 
_diffrn_radiation.pdbx_wavelength_list             ? 
_diffrn_radiation.pdbx_wavelength                  ? 
_diffrn_radiation.pdbx_diffrn_protocol             'SINGLE WAVELENGTH' 
_diffrn_radiation.pdbx_analyzer                    ? 
_diffrn_radiation.pdbx_scattering_type             x-ray 
# 
_diffrn_radiation_wavelength.id           1 
_diffrn_radiation_wavelength.wavelength   0.978 
_diffrn_radiation_wavelength.wt           1.0 
# 
_diffrn_source.current                     ? 
_diffrn_source.details                     ? 
_diffrn_source.diffrn_id                   1 
_diffrn_source.power                       ? 
_diffrn_source.size                        ? 
_diffrn_source.source                      SYNCHROTRON 
_diffrn_source.target                      ? 
_diffrn_source.type                        'SSRF BEAMLINE BL19U1' 
_diffrn_source.voltage                     ? 
_diffrn_source.take-off_angle              ? 
_diffrn_source.pdbx_wavelength_list        0.978 
_diffrn_source.pdbx_wavelength             ? 
_diffrn_source.pdbx_synchrotron_beamline   BL19U1 
_diffrn_source.pdbx_synchrotron_site       SSRF 
# 
_reflns.B_iso_Wilson_estimate                          ? 
_reflns.entry_id                                       7F7O 
_reflns.data_reduction_details                         ? 
_reflns.data_reduction_method                          ? 
_reflns.d_resolution_high                              2.80 
_reflns.d_resolution_low                               54.46 
_reflns.details                                        ? 
_reflns.limit_h_max                                    ? 
_reflns.limit_h_min                                    ? 
_reflns.limit_k_max                                    ? 
_reflns.limit_k_min                                    ? 
_reflns.limit_l_max                                    ? 
_reflns.limit_l_min                                    ? 
_reflns.number_all                                     ? 
_reflns.number_obs                                     51944 
_reflns.observed_criterion                             ? 
_reflns.observed_criterion_F_max                       ? 
_reflns.observed_criterion_F_min                       ? 
_reflns.observed_criterion_I_max                       ? 
_reflns.observed_criterion_I_min                       ? 
_reflns.observed_criterion_sigma_F                     ? 
_reflns.observed_criterion_sigma_I                     ? 
_reflns.percent_possible_obs                           99.4 
_reflns.R_free_details                                 ? 
_reflns.Rmerge_F_all                                   ? 
_reflns.Rmerge_F_obs                                   ? 
_reflns.Friedel_coverage                               ? 
_reflns.number_gt                                      ? 
_reflns.threshold_expression                           ? 
_reflns.pdbx_redundancy                                5.8 
_reflns.pdbx_Rmerge_I_obs                              ? 
_reflns.pdbx_Rmerge_I_all                              ? 
_reflns.pdbx_Rsym_value                                ? 
_reflns.pdbx_netI_over_av_sigmaI                       ? 
_reflns.pdbx_netI_over_sigmaI                          3.4 
_reflns.pdbx_res_netI_over_av_sigmaI_2                 ? 
_reflns.pdbx_res_netI_over_sigmaI_2                    ? 
_reflns.pdbx_chi_squared                               ? 
_reflns.pdbx_scaling_rejects                           ? 
_reflns.pdbx_d_res_high_opt                            ? 
_reflns.pdbx_d_res_low_opt                             ? 
_reflns.pdbx_d_res_opt_method                          ? 
_reflns.phase_calculation_details                      ? 
_reflns.pdbx_Rrim_I_all                                ? 
_reflns.pdbx_Rpim_I_all                                ? 
_reflns.pdbx_d_opt                                     ? 
_reflns.pdbx_number_measured_all                       ? 
_reflns.pdbx_diffrn_id                                 1 
_reflns.pdbx_ordinal                                   1 
_reflns.pdbx_CC_half                                   0.990 
_reflns.pdbx_CC_star                                   0.997 
_reflns.pdbx_R_split                                   ? 
_reflns.pdbx_aniso_diffraction_limit_axis_1_ortho[1]   ? 
_reflns.pdbx_aniso_diffraction_limit_axis_1_ortho[2]   ? 
_reflns.pdbx_aniso_diffraction_limit_axis_1_ortho[3]   ? 
_reflns.pdbx_aniso_diffraction_limit_axis_2_ortho[1]   ? 
_reflns.pdbx_aniso_diffraction_limit_axis_2_ortho[2]   ? 
_reflns.pdbx_aniso_diffraction_limit_axis_2_ortho[3]   ? 
_reflns.pdbx_aniso_diffraction_limit_axis_3_ortho[1]   ? 
_reflns.pdbx_aniso_diffraction_limit_axis_3_ortho[2]   ? 
_reflns.pdbx_aniso_diffraction_limit_axis_3_ortho[3]   ? 
_reflns.pdbx_aniso_diffraction_limit_1                 ? 
_reflns.pdbx_aniso_diffraction_limit_2                 ? 
_reflns.pdbx_aniso_diffraction_limit_3                 ? 
_reflns.pdbx_aniso_B_tensor_eigenvector_1_ortho[1]     ? 
_reflns.pdbx_aniso_B_tensor_eigenvector_1_ortho[2]     ? 
_reflns.pdbx_aniso_B_tensor_eigenvector_1_ortho[3]     ? 
_reflns.pdbx_aniso_B_tensor_eigenvector_2_ortho[1]     ? 
_reflns.pdbx_aniso_B_tensor_eigenvector_2_ortho[2]     ? 
_reflns.pdbx_aniso_B_tensor_eigenvector_2_ortho[3]     ? 
_reflns.pdbx_aniso_B_tensor_eigenvector_3_ortho[1]     ? 
_reflns.pdbx_aniso_B_tensor_eigenvector_3_ortho[2]     ? 
_reflns.pdbx_aniso_B_tensor_eigenvector_3_ortho[3]     ? 
_reflns.pdbx_aniso_B_tensor_eigenvalue_1               ? 
_reflns.pdbx_aniso_B_tensor_eigenvalue_2               ? 
_reflns.pdbx_aniso_B_tensor_eigenvalue_3               ? 
_reflns.pdbx_orthogonalization_convention              ? 
_reflns.pdbx_percent_possible_ellipsoidal              ? 
_reflns.pdbx_percent_possible_spherical                ? 
_reflns.pdbx_percent_possible_ellipsoidal_anomalous    ? 
_reflns.pdbx_percent_possible_spherical_anomalous      ? 
_reflns.pdbx_redundancy_anomalous                      ? 
_reflns.pdbx_CC_half_anomalous                         ? 
_reflns.pdbx_absDiff_over_sigma_anomalous              ? 
_reflns.pdbx_percent_possible_anomalous                ? 
_reflns.pdbx_observed_signal_threshold                 ? 
_reflns.pdbx_signal_type                               ? 
_reflns.pdbx_signal_details                            ? 
_reflns.pdbx_signal_software_id                        ? 
# 
_reflns_shell.d_res_high                                    2.80 
_reflns_shell.d_res_low                                     2.85 
_reflns_shell.meanI_over_sigI_all                           ? 
_reflns_shell.meanI_over_sigI_obs                           ? 
_reflns_shell.number_measured_all                           ? 
_reflns_shell.number_measured_obs                           ? 
_reflns_shell.number_possible                               ? 
_reflns_shell.number_unique_all                             ? 
_reflns_shell.number_unique_obs                             51835 
_reflns_shell.percent_possible_all                          ? 
_reflns_shell.percent_possible_obs                          ? 
_reflns_shell.Rmerge_F_all                                  ? 
_reflns_shell.Rmerge_F_obs                                  ? 
_reflns_shell.Rmerge_I_all                                  ? 
_reflns_shell.Rmerge_I_obs                                  0.649 
_reflns_shell.meanI_over_sigI_gt                            ? 
_reflns_shell.meanI_over_uI_all                             ? 
_reflns_shell.meanI_over_uI_gt                              ? 
_reflns_shell.number_measured_gt                            ? 
_reflns_shell.number_unique_gt                              ? 
_reflns_shell.percent_possible_gt                           ? 
_reflns_shell.Rmerge_F_gt                                   ? 
_reflns_shell.Rmerge_I_gt                                   ? 
_reflns_shell.pdbx_redundancy                               ? 
_reflns_shell.pdbx_Rsym_value                               ? 
_reflns_shell.pdbx_chi_squared                              ? 
_reflns_shell.pdbx_netI_over_sigmaI_all                     ? 
_reflns_shell.pdbx_netI_over_sigmaI_obs                     ? 
_reflns_shell.pdbx_Rrim_I_all                               ? 
_reflns_shell.pdbx_Rpim_I_all                               ? 
_reflns_shell.pdbx_rejects                                  ? 
_reflns_shell.pdbx_ordinal                                  1 
_reflns_shell.pdbx_diffrn_id                                1 
_reflns_shell.pdbx_CC_half                                  0.920 
_reflns_shell.pdbx_CC_star                                  ? 
_reflns_shell.pdbx_R_split                                  ? 
_reflns_shell.pdbx_percent_possible_ellipsoidal             ? 
_reflns_shell.pdbx_percent_possible_spherical               ? 
_reflns_shell.pdbx_percent_possible_ellipsoidal_anomalous   ? 
_reflns_shell.pdbx_percent_possible_spherical_anomalous     ? 
_reflns_shell.pdbx_redundancy_anomalous                     ? 
_reflns_shell.pdbx_CC_half_anomalous                        ? 
_reflns_shell.pdbx_absDiff_over_sigma_anomalous             ? 
_reflns_shell.pdbx_percent_possible_anomalous               ? 
# 
_refine.aniso_B[1][1]                            0.4600 
_refine.aniso_B[1][2]                            0.0000 
_refine.aniso_B[1][3]                            0.0000 
_refine.aniso_B[2][2]                            -0.0800 
_refine.aniso_B[2][3]                            0.0000 
_refine.aniso_B[3][3]                            -0.3800 
_refine.B_iso_max                                83.950 
_refine.B_iso_mean                               47.5230 
_refine.B_iso_min                                10.530 
_refine.correlation_coeff_Fo_to_Fc               0.8470 
_refine.correlation_coeff_Fo_to_Fc_free          0.7740 
_refine.details                                  
'HYDROGENS HAVE BEEN ADDED IN THE RIDING POSITIONS U VALUES      : REFINED INDIVIDUALLY' 
_refine.diff_density_max                         ? 
_refine.diff_density_max_esd                     ? 
_refine.diff_density_min                         ? 
_refine.diff_density_min_esd                     ? 
_refine.diff_density_rms                         ? 
_refine.diff_density_rms_esd                     ? 
_refine.entry_id                                 7F7O 
_refine.pdbx_refine_id                           'X-RAY DIFFRACTION' 
_refine.ls_abs_structure_details                 ? 
_refine.ls_abs_structure_Flack                   ? 
_refine.ls_abs_structure_Flack_esd               ? 
_refine.ls_abs_structure_Rogers                  ? 
_refine.ls_abs_structure_Rogers_esd              ? 
_refine.ls_d_res_high                            2.8000 
_refine.ls_d_res_low                             54.4600 
_refine.ls_extinction_coef                       ? 
_refine.ls_extinction_coef_esd                   ? 
_refine.ls_extinction_expression                 ? 
_refine.ls_extinction_method                     ? 
_refine.ls_goodness_of_fit_all                   ? 
_refine.ls_goodness_of_fit_all_esd               ? 
_refine.ls_goodness_of_fit_obs                   ? 
_refine.ls_goodness_of_fit_obs_esd               ? 
_refine.ls_hydrogen_treatment                    ? 
_refine.ls_matrix_type                           ? 
_refine.ls_number_constraints                    ? 
_refine.ls_number_parameters                     ? 
_refine.ls_number_reflns_all                     ? 
_refine.ls_number_reflns_obs                     7023 
_refine.ls_number_reflns_R_free                  407 
_refine.ls_number_reflns_R_work                  ? 
_refine.ls_number_restraints                     ? 
_refine.ls_percent_reflns_obs                    83.3400 
_refine.ls_percent_reflns_R_free                 5.5000 
_refine.ls_R_factor_all                          ? 
_refine.ls_R_factor_obs                          0.2872 
_refine.ls_R_factor_R_free                       0.3280 
_refine.ls_R_factor_R_free_error                 ? 
_refine.ls_R_factor_R_free_error_details         ? 
_refine.ls_R_factor_R_work                       0.2849 
_refine.ls_R_Fsqd_factor_obs                     ? 
_refine.ls_R_I_factor_obs                        ? 
_refine.ls_redundancy_reflns_all                 ? 
_refine.ls_redundancy_reflns_obs                 ? 
_refine.ls_restrained_S_all                      ? 
_refine.ls_restrained_S_obs                      ? 
_refine.ls_shift_over_esd_max                    ? 
_refine.ls_shift_over_esd_mean                   ? 
_refine.ls_structure_factor_coef                 ? 
_refine.ls_weighting_details                     ? 
_refine.ls_weighting_scheme                      ? 
_refine.ls_wR_factor_all                         ? 
_refine.ls_wR_factor_obs                         ? 
_refine.ls_wR_factor_R_free                      ? 
_refine.ls_wR_factor_R_work                      ? 
_refine.occupancy_max                            ? 
_refine.occupancy_min                            ? 
_refine.solvent_model_details                    MASK 
_refine.solvent_model_param_bsol                 ? 
_refine.solvent_model_param_ksol                 ? 
_refine.pdbx_R_complete                          ? 
_refine.ls_R_factor_gt                           ? 
_refine.ls_goodness_of_fit_gt                    ? 
_refine.ls_goodness_of_fit_ref                   ? 
_refine.ls_shift_over_su_max                     ? 
_refine.ls_shift_over_su_max_lt                  ? 
_refine.ls_shift_over_su_mean                    ? 
_refine.ls_shift_over_su_mean_lt                 ? 
_refine.pdbx_ls_sigma_I                          ? 
_refine.pdbx_ls_sigma_F                          0.000 
_refine.pdbx_ls_sigma_Fsqd                       ? 
_refine.pdbx_data_cutoff_high_absF               ? 
_refine.pdbx_data_cutoff_high_rms_absF           ? 
_refine.pdbx_data_cutoff_low_absF                ? 
_refine.pdbx_isotropic_thermal_model             ? 
_refine.pdbx_ls_cross_valid_method               THROUGHOUT 
_refine.pdbx_method_to_determine_struct          'MOLECULAR REPLACEMENT' 
_refine.pdbx_starting_model                      5IZ6 
_refine.pdbx_stereochemistry_target_values       'MAXIMUM LIKELIHOOD' 
_refine.pdbx_R_Free_selection_details            RANDOM 
_refine.pdbx_stereochem_target_val_spec_case     ? 
_refine.pdbx_overall_ESU_R                       ? 
_refine.pdbx_overall_ESU_R_Free                  0.6110 
_refine.pdbx_solvent_vdw_probe_radii             1.2000 
_refine.pdbx_solvent_ion_probe_radii             0.8000 
_refine.pdbx_solvent_shrinkage_radii             0.8000 
_refine.pdbx_real_space_R                        ? 
_refine.pdbx_density_correlation                 ? 
_refine.pdbx_pd_number_of_powder_patterns        ? 
_refine.pdbx_pd_number_of_points                 ? 
_refine.pdbx_pd_meas_number_of_points            ? 
_refine.pdbx_pd_proc_ls_prof_R_factor            ? 
_refine.pdbx_pd_proc_ls_prof_wR_factor           ? 
_refine.pdbx_pd_Marquardt_correlation_coeff      ? 
_refine.pdbx_pd_Fsqrd_R_factor                   ? 
_refine.pdbx_pd_ls_matrix_band_width             ? 
_refine.pdbx_overall_phase_error                 ? 
_refine.pdbx_overall_SU_R_free_Cruickshank_DPI   ? 
_refine.pdbx_overall_SU_R_free_Blow_DPI          ? 
_refine.pdbx_overall_SU_R_Blow_DPI               ? 
_refine.pdbx_TLS_residual_ADP_flag               ? 
_refine.pdbx_diffrn_id                           1 
_refine.overall_SU_B                             25.9920 
_refine.overall_SU_ML                            0.4720 
_refine.overall_SU_R_Cruickshank_DPI             ? 
_refine.overall_SU_R_free                        ? 
_refine.overall_FOM_free_R_set                   ? 
_refine.overall_FOM_work_R_set                   ? 
_refine.pdbx_average_fsc_overall                 ? 
_refine.pdbx_average_fsc_work                    ? 
_refine.pdbx_average_fsc_free                    ? 
# 
_refine_hist.pdbx_refine_id                   'X-RAY DIFFRACTION' 
_refine_hist.cycle_id                         final 
_refine_hist.details                          ? 
_refine_hist.d_res_high                       2.8000 
_refine_hist.d_res_low                        54.4600 
_refine_hist.number_atoms_solvent             21 
_refine_hist.number_atoms_total               2639 
_refine_hist.number_reflns_all                ? 
_refine_hist.number_reflns_obs                ? 
_refine_hist.number_reflns_R_free             ? 
_refine_hist.number_reflns_R_work             ? 
_refine_hist.R_factor_all                     ? 
_refine_hist.R_factor_obs                     ? 
_refine_hist.R_factor_R_free                  ? 
_refine_hist.R_factor_R_work                  ? 
_refine_hist.pdbx_number_residues_total       334 
_refine_hist.pdbx_B_iso_mean_ligand           40.24 
_refine_hist.pdbx_B_iso_mean_solvent          26.81 
_refine_hist.pdbx_number_atoms_protein        2589 
_refine_hist.pdbx_number_atoms_nucleic_acid   0 
_refine_hist.pdbx_number_atoms_ligand         29 
_refine_hist.pdbx_number_atoms_lipid          ? 
_refine_hist.pdbx_number_atoms_carb           ? 
_refine_hist.pdbx_pseudo_atom_details         ? 
# 
loop_
_refine_ls_restr.pdbx_refine_id 
_refine_ls_restr.criterion 
_refine_ls_restr.dev_ideal 
_refine_ls_restr.dev_ideal_target 
_refine_ls_restr.number 
_refine_ls_restr.rejects 
_refine_ls_restr.type 
_refine_ls_restr.weight 
_refine_ls_restr.pdbx_restraint_function 
'X-RAY DIFFRACTION' ? 0.007  0.019  2671 ? r_bond_refined_d       ? ? 
'X-RAY DIFFRACTION' ? 0.001  0.020  2587 ? r_bond_other_d         ? ? 
'X-RAY DIFFRACTION' ? 0.951  1.973  3610 ? r_angle_refined_deg    ? ? 
'X-RAY DIFFRACTION' ? 0.801  3.000  5937 ? r_angle_other_deg      ? ? 
'X-RAY DIFFRACTION' ? 3.946  5.000  332  ? r_dihedral_angle_1_deg ? ? 
'X-RAY DIFFRACTION' ? 35.938 24.595 111  ? r_dihedral_angle_2_deg ? ? 
'X-RAY DIFFRACTION' ? 12.184 15.000 490  ? r_dihedral_angle_3_deg ? ? 
'X-RAY DIFFRACTION' ? 8.862  15.000 15   ? r_dihedral_angle_4_deg ? ? 
'X-RAY DIFFRACTION' ? 0.038  0.200  413  ? r_chiral_restr         ? ? 
'X-RAY DIFFRACTION' ? 0.003  0.020  3008 ? r_gen_planes_refined   ? ? 
'X-RAY DIFFRACTION' ? 0.001  0.020  604  ? r_gen_planes_other     ? ? 
# 
_refine_ls_shell.pdbx_refine_id                   'X-RAY DIFFRACTION' 
_refine_ls_shell.d_res_high                       2.8020 
_refine_ls_shell.d_res_low                        2.8750 
_refine_ls_shell.number_reflns_all                220 
_refine_ls_shell.number_reflns_obs                ? 
_refine_ls_shell.number_reflns_R_free             13 
_refine_ls_shell.number_reflns_R_work             207 
_refine_ls_shell.percent_reflns_obs               33.7400 
_refine_ls_shell.percent_reflns_R_free            ? 
_refine_ls_shell.R_factor_all                     ? 
_refine_ls_shell.R_factor_obs                     ? 
_refine_ls_shell.R_factor_R_free                  0.3700 
_refine_ls_shell.R_factor_R_free_error            0.0000 
_refine_ls_shell.R_factor_R_work                  0.4020 
_refine_ls_shell.redundancy_reflns_all            ? 
_refine_ls_shell.redundancy_reflns_obs            ? 
_refine_ls_shell.wR_factor_all                    ? 
_refine_ls_shell.wR_factor_obs                    ? 
_refine_ls_shell.wR_factor_R_free                 ? 
_refine_ls_shell.wR_factor_R_work                 ? 
_refine_ls_shell.pdbx_R_complete                  ? 
_refine_ls_shell.pdbx_total_number_of_bins_used   20 
_refine_ls_shell.pdbx_phase_error                 ? 
_refine_ls_shell.pdbx_fsc_work                    ? 
_refine_ls_shell.pdbx_fsc_free                    ? 
# 
_struct.entry_id                     7F7O 
_struct.title                        'APC-Asef FP assay tracer' 
_struct.pdbx_model_details           ? 
_struct.pdbx_formula_weight          ? 
_struct.pdbx_formula_weight_method   ? 
_struct.pdbx_model_type_details      ? 
_struct.pdbx_CASP_flag               N 
# 
_struct_keywords.entry_id        7F7O 
_struct_keywords.text            'Inhibitor of APC-Asef screening assay, tracer of FP assay, PEPTIDE BINDING PROTEIN' 
_struct_keywords.pdbx_keywords   'PEPTIDE BINDING PROTEIN' 
# 
loop_
_struct_asym.id 
_struct_asym.pdbx_blank_PDB_chainid_flag 
_struct_asym.pdbx_modified 
_struct_asym.entity_id 
_struct_asym.details 
A N N 1 ? 
B N N 2 ? 
C N N 3 ? 
D N N 4 ? 
E N N 4 ? 
# 
loop_
_struct_conf.conf_type_id 
_struct_conf.id 
_struct_conf.pdbx_PDB_helix_id 
_struct_conf.beg_label_comp_id 
_struct_conf.beg_label_asym_id 
_struct_conf.beg_label_seq_id 
_struct_conf.pdbx_beg_PDB_ins_code 
_struct_conf.end_label_comp_id 
_struct_conf.end_label_asym_id 
_struct_conf.end_label_seq_id 
_struct_conf.pdbx_end_PDB_ins_code 
_struct_conf.beg_auth_comp_id 
_struct_conf.beg_auth_asym_id 
_struct_conf.beg_auth_seq_id 
_struct_conf.end_auth_comp_id 
_struct_conf.end_auth_asym_id 
_struct_conf.end_auth_seq_id 
_struct_conf.pdbx_PDB_helix_class 
_struct_conf.details 
_struct_conf.pdbx_PDB_helix_length 
HELX_P HELX_P1  AA1 HIS A 1   ? HIS A 24  ? HIS A 404 HIS A 427 1 ? 24 
HELX_P HELX_P2  AA2 ALA A 37  ? GLN A 42  ? ALA A 440 GLN A 445 1 ? 6  
HELX_P HELX_P3  AA3 ILE A 43  ? SER A 54  ? ILE A 446 SER A 457 1 ? 12 
HELX_P HELX_P4  AA4 ASP A 56  ? GLY A 67  ? ASP A 459 GLY A 470 1 ? 12 
HELX_P HELX_P5  AA5 GLY A 67  ? GLY A 84  ? GLY A 470 GLY A 487 1 ? 18 
HELX_P HELX_P6  AA6 ASP A 88  ? PHE A 107 ? ASP A 491 PHE A 510 1 ? 20 
HELX_P HELX_P7  AA7 ASP A 109 ? MET A 119 ? ASP A 512 MET A 522 1 ? 11 
HELX_P HELX_P8  AA8 MET A 119 ? GLN A 129 ? MET A 522 GLN A 532 1 ? 11 
HELX_P HELX_P9  AA9 LEU A 130 ? SER A 132 ? LEU A 533 SER A 535 5 ? 3  
HELX_P HELX_P10 AB1 SER A 134 ? TRP A 150 ? SER A 537 TRP A 553 1 ? 17 
HELX_P HELX_P11 AB2 ASP A 153 ? GLY A 164 ? ASP A 556 GLY A 567 1 ? 12 
HELX_P HELX_P12 AB3 GLY A 164 ? VAL A 176 ? GLY A 567 VAL A 579 1 ? 13 
HELX_P HELX_P13 AB4 LYS A 178 ? ALA A 194 ? LYS A 581 ALA A 597 1 ? 17 
HELX_P HELX_P14 AB5 CYS A 196 ? VAL A 206 ? CYS A 599 VAL A 609 1 ? 11 
HELX_P HELX_P15 AB6 GLY A 208 ? THR A 216 ? GLY A 611 THR A 619 1 ? 9  
HELX_P HELX_P16 AB7 LEU A 217 ? TYR A 219 ? LEU A 620 TYR A 622 5 ? 3  
HELX_P HELX_P17 AB8 LEU A 226 ? THR A 245 ? LEU A 629 THR A 648 1 ? 20 
HELX_P HELX_P18 AB9 ASN A 246 ? ASN A 256 ? ASN A 649 ASN A 659 1 ? 11 
HELX_P HELX_P19 AC1 CYS A 258 ? HIS A 265 ? CYS A 661 HIS A 668 1 ? 8  
HELX_P HELX_P20 AC2 LEU A 266 ? SER A 268 ? LEU A 669 SER A 671 5 ? 3  
HELX_P HELX_P21 AC3 SER A 270 ? ALA A 286 ? SER A 673 ALA A 689 1 ? 17 
HELX_P HELX_P22 AC4 ASN A 288 ? GLY A 299 ? ASN A 691 GLY A 702 1 ? 12 
HELX_P HELX_P23 AC5 GLY A 299 ? ILE A 308 ? GLY A 702 ILE A 711 1 ? 10 
HELX_P HELX_P24 AC6 HIS A 312 ? ASN A 329 ? HIS A 715 ASN A 732 1 ? 18 
# 
_struct_conf_type.id          HELX_P 
_struct_conf_type.criteria    ? 
_struct_conf_type.reference   ? 
# 
loop_
_struct_conn.id 
_struct_conn.conn_type_id 
_struct_conn.pdbx_leaving_atom_flag 
_struct_conn.pdbx_PDB_id 
_struct_conn.ptnr1_label_asym_id 
_struct_conn.ptnr1_label_comp_id 
_struct_conn.ptnr1_label_seq_id 
_struct_conn.ptnr1_label_atom_id 
_struct_conn.pdbx_ptnr1_label_alt_id 
_struct_conn.pdbx_ptnr1_PDB_ins_code 
_struct_conn.pdbx_ptnr1_standard_comp_id 
_struct_conn.ptnr1_symmetry 
_struct_conn.ptnr2_label_asym_id 
_struct_conn.ptnr2_label_comp_id 
_struct_conn.ptnr2_label_seq_id 
_struct_conn.ptnr2_label_atom_id 
_struct_conn.pdbx_ptnr2_label_alt_id 
_struct_conn.pdbx_ptnr2_PDB_ins_code 
_struct_conn.ptnr1_auth_asym_id 
_struct_conn.ptnr1_auth_comp_id 
_struct_conn.ptnr1_auth_seq_id 
_struct_conn.ptnr2_auth_asym_id 
_struct_conn.ptnr2_auth_comp_id 
_struct_conn.ptnr2_auth_seq_id 
_struct_conn.ptnr2_symmetry 
_struct_conn.pdbx_ptnr3_label_atom_id 
_struct_conn.pdbx_ptnr3_label_seq_id 
_struct_conn.pdbx_ptnr3_label_comp_id 
_struct_conn.pdbx_ptnr3_label_asym_id 
_struct_conn.pdbx_ptnr3_label_alt_id 
_struct_conn.pdbx_ptnr3_PDB_ins_code 
_struct_conn.details 
_struct_conn.pdbx_dist_value 
_struct_conn.pdbx_value_order 
_struct_conn.pdbx_role 
covale1 covale both ? B PHQ 1 C1 ? ? ? 1_555 B ALA 2  N   ? ? B PHQ 0 B ALA 1   1_555 ? ? ? ? ? ? ? 1.336 ? ? 
covale2 covale both ? B LYS 9 C  ? ? ? 1_555 B NH2 10 N   ? ? B LYS 8 B NH2 9   1_555 ? ? ? ? ? ? ? 1.425 ? ? 
covale3 covale none ? B LYS 9 NZ ? ? ? 1_555 C 4CI .  C14 ? ? B LYS 8 B 4CI 101 1_555 ? ? ? ? ? ? ? 1.289 ? ? 
# 
_struct_conn_type.id          covale 
_struct_conn_type.criteria    ? 
_struct_conn_type.reference   ? 
# 
_atom_sites.entry_id                    7F7O 
_atom_sites.Cartn_transf_matrix[1][1]   ? 
_atom_sites.Cartn_transf_matrix[1][2]   ? 
_atom_sites.Cartn_transf_matrix[1][3]   ? 
_atom_sites.Cartn_transf_matrix[2][1]   ? 
_atom_sites.Cartn_transf_matrix[2][2]   ? 
_atom_sites.Cartn_transf_matrix[2][3]   ? 
_atom_sites.Cartn_transf_matrix[3][1]   ? 
_atom_sites.Cartn_transf_matrix[3][2]   ? 
_atom_sites.Cartn_transf_matrix[3][3]   ? 
_atom_sites.Cartn_transf_vector[1]      ? 
_atom_sites.Cartn_transf_vector[2]      ? 
_atom_sites.Cartn_transf_vector[3]      ? 
_atom_sites.fract_transf_matrix[1][1]   0.017472 
_atom_sites.fract_transf_matrix[1][2]   0.000000 
_atom_sites.fract_transf_matrix[1][3]   0.000000 
_atom_sites.fract_transf_matrix[2][1]   -0.000000 
_atom_sites.fract_transf_matrix[2][2]   0.013963 
_atom_sites.fract_transf_matrix[2][3]   0.000000 
_atom_sites.fract_transf_matrix[3][1]   0.000000 
_atom_sites.fract_transf_matrix[3][2]   -0.000000 
_atom_sites.fract_transf_matrix[3][3]   0.011923 
_atom_sites.fract_transf_vector[1]      0.000000 
_atom_sites.fract_transf_vector[2]      0.000000 
_atom_sites.fract_transf_vector[3]      0.000000 
_atom_sites.solution_primary            ? 
_atom_sites.solution_secondary          ? 
_atom_sites.solution_hydrogens          ? 
_atom_sites.special_details             ? 
# 
loop_
_atom_type.symbol 
C 
N 
O 
S 
# 
loop_
_atom_site.group_PDB 
_atom_site.id 
_atom_site.type_symbol 
_atom_site.label_atom_id 
_atom_site.label_alt_id 
_atom_site.label_comp_id 
_atom_site.label_asym_id 
_atom_site.label_entity_id 
_atom_site.label_seq_id 
_atom_site.pdbx_PDB_ins_code 
_atom_site.Cartn_x 
_atom_site.Cartn_y 
_atom_site.Cartn_z 
_atom_site.occupancy 
_atom_site.B_iso_or_equiv 
_atom_site.pdbx_formal_charge 
_atom_site.auth_seq_id 
_atom_site.auth_comp_id 
_atom_site.auth_asym_id 
_atom_site.auth_atom_id 
_atom_site.pdbx_PDB_model_num 
ATOM   1    N N   . HIS A 1 1   ? -31.297 -10.874 35.858  1.00 73.05 ? 404 HIS A N   1 
ATOM   2    C CA  . HIS A 1 1   ? -31.068 -10.796 37.343  1.00 73.11 ? 404 HIS A CA  1 
ATOM   3    C C   . HIS A 1 1   ? -29.788 -11.497 37.819  1.00 72.30 ? 404 HIS A C   1 
ATOM   4    O O   . HIS A 1 1   ? -29.074 -10.961 38.670  1.00 72.57 ? 404 HIS A O   1 
ATOM   5    C CB  . HIS A 1 1   ? -32.285 -11.327 38.117  1.00 73.70 ? 404 HIS A CB  1 
ATOM   6    C CG  . HIS A 1 1   ? -33.469 -10.411 38.077  1.00 74.48 ? 404 HIS A CG  1 
ATOM   7    N ND1 . HIS A 1 1   ? -33.758 -9.525  39.094  1.00 74.81 ? 404 HIS A ND1 1 
ATOM   8    C CD2 . HIS A 1 1   ? -34.433 -10.236 37.142  1.00 74.62 ? 404 HIS A CD2 1 
ATOM   9    C CE1 . HIS A 1 1   ? -34.850 -8.848  38.788  1.00 74.77 ? 404 HIS A CE1 1 
ATOM   10   N NE2 . HIS A 1 1   ? -35.279 -9.260  37.609  1.00 74.83 ? 404 HIS A NE2 1 
ATOM   11   N N   . HIS A 1 2   ? -29.513 -12.690 37.288  1.00 71.10 ? 405 HIS A N   1 
ATOM   12   C CA  . HIS A 1 2   ? -28.279 -13.422 37.613  1.00 70.19 ? 405 HIS A CA  1 
ATOM   13   C C   . HIS A 1 2   ? -27.027 -12.770 37.012  1.00 68.51 ? 405 HIS A C   1 
ATOM   14   O O   . HIS A 1 2   ? -25.958 -12.805 37.624  1.00 68.20 ? 405 HIS A O   1 
ATOM   15   C CB  . HIS A 1 2   ? -28.371 -14.883 37.159  1.00 70.77 ? 405 HIS A CB  1 
ATOM   16   C CG  . HIS A 1 2   ? -27.273 -15.749 37.696  1.00 71.70 ? 405 HIS A CG  1 
ATOM   17   N ND1 . HIS A 1 2   ? -27.265 -16.221 38.990  1.00 72.22 ? 405 HIS A ND1 1 
ATOM   18   C CD2 . HIS A 1 2   ? -26.142 -16.217 37.117  1.00 72.07 ? 405 HIS A CD2 1 
ATOM   19   C CE1 . HIS A 1 2   ? -26.179 -16.948 39.185  1.00 72.48 ? 405 HIS A CE1 1 
ATOM   20   N NE2 . HIS A 1 2   ? -25.480 -16.961 38.064  1.00 72.48 ? 405 HIS A NE2 1 
ATOM   21   N N   . MET A 1 3   ? -27.158 -12.198 35.815  1.00 66.58 ? 406 MET A N   1 
ATOM   22   C CA  . MET A 1 3   ? -26.066 -11.438 35.189  1.00 65.00 ? 406 MET A CA  1 
ATOM   23   C C   . MET A 1 3   ? -25.811 -10.102 35.886  1.00 63.54 ? 406 MET A C   1 
ATOM   24   O O   . MET A 1 3   ? -24.665 -9.657  35.964  1.00 63.41 ? 406 MET A O   1 
ATOM   25   C CB  . MET A 1 3   ? -26.347 -11.191 33.707  1.00 65.22 ? 406 MET A CB  1 
ATOM   26   C CG  . MET A 1 3   ? -26.110 -12.402 32.820  1.00 65.47 ? 406 MET A CG  1 
ATOM   27   S SD  . MET A 1 3   ? -26.845 -12.222 31.183  1.00 65.63 ? 406 MET A SD  1 
ATOM   28   C CE  . MET A 1 3   ? -26.347 -10.554 30.770  1.00 64.61 ? 406 MET A CE  1 
ATOM   29   N N   . LEU A 1 4   ? -26.878 -9.460  36.366  1.00 62.19 ? 407 LEU A N   1 
ATOM   30   C CA  . LEU A 1 4   ? -26.765 -8.238  37.175  1.00 61.02 ? 407 LEU A CA  1 
ATOM   31   C C   . LEU A 1 4   ? -25.948 -8.494  38.443  1.00 59.78 ? 407 LEU A C   1 
ATOM   32   O O   . LEU A 1 4   ? -25.074 -7.701  38.788  1.00 59.56 ? 407 LEU A O   1 
ATOM   33   C CB  . LEU A 1 4   ? -28.157 -7.697  37.537  1.00 61.01 ? 407 LEU A CB  1 
ATOM   34   C CG  . LEU A 1 4   ? -28.264 -6.449  38.424  1.00 60.80 ? 407 LEU A CG  1 
ATOM   35   C CD1 . LEU A 1 4   ? -27.450 -5.286  37.875  1.00 60.76 ? 407 LEU A CD1 1 
ATOM   36   C CD2 . LEU A 1 4   ? -29.724 -6.047  38.581  1.00 60.71 ? 407 LEU A CD2 1 
ATOM   37   N N   . HIS A 1 5   ? -26.239 -9.606  39.118  1.00 58.42 ? 408 HIS A N   1 
ATOM   38   C CA  . HIS A 1 5   ? -25.472 -10.058 40.288  1.00 57.70 ? 408 HIS A CA  1 
ATOM   39   C C   . HIS A 1 5   ? -23.971 -10.194 39.990  1.00 56.71 ? 408 HIS A C   1 
ATOM   40   O O   . HIS A 1 5   ? -23.140 -9.761  40.791  1.00 56.33 ? 408 HIS A O   1 
ATOM   41   C CB  . HIS A 1 5   ? -26.047 -11.386 40.813  1.00 57.95 ? 408 HIS A CB  1 
ATOM   42   C CG  . HIS A 1 5   ? -25.202 -12.054 41.854  1.00 58.20 ? 408 HIS A CG  1 
ATOM   43   N ND1 . HIS A 1 5   ? -25.188 -11.654 43.172  1.00 58.41 ? 408 HIS A ND1 1 
ATOM   44   C CD2 . HIS A 1 5   ? -24.350 -13.103 41.769  1.00 58.27 ? 408 HIS A CD2 1 
ATOM   45   C CE1 . HIS A 1 5   ? -24.359 -12.424 43.854  1.00 58.41 ? 408 HIS A CE1 1 
ATOM   46   N NE2 . HIS A 1 5   ? -23.837 -13.311 43.026  1.00 58.34 ? 408 HIS A NE2 1 
ATOM   47   N N   . LEU A 1 6   ? -23.639 -10.781 38.841  1.00 55.93 ? 409 LEU A N   1 
ATOM   48   C CA  . LEU A 1 6   ? -22.241 -10.965 38.421  1.00 55.55 ? 409 LEU A CA  1 
ATOM   49   C C   . LEU A 1 6   ? -21.551 -9.651  38.034  1.00 54.88 ? 409 LEU A C   1 
ATOM   50   O O   . LEU A 1 6   ? -20.393 -9.429  38.398  1.00 54.82 ? 409 LEU A O   1 
ATOM   51   C CB  . LEU A 1 6   ? -22.152 -11.959 37.256  1.00 55.56 ? 409 LEU A CB  1 
ATOM   52   C CG  . LEU A 1 6   ? -22.549 -13.408 37.564  1.00 55.64 ? 409 LEU A CG  1 
ATOM   53   C CD1 . LEU A 1 6   ? -22.791 -14.187 36.279  1.00 55.71 ? 409 LEU A CD1 1 
ATOM   54   C CD2 . LEU A 1 6   ? -21.494 -14.100 38.415  1.00 55.59 ? 409 LEU A CD2 1 
ATOM   55   N N   . LEU A 1 7   ? -22.256 -8.798  37.293  1.00 54.06 ? 410 LEU A N   1 
ATOM   56   C CA  . LEU A 1 7   ? -21.721 -7.492  36.876  1.00 53.68 ? 410 LEU A CA  1 
ATOM   57   C C   . LEU A 1 7   ? -21.516 -6.522  38.046  1.00 53.58 ? 410 LEU A C   1 
ATOM   58   O O   . LEU A 1 7   ? -20.588 -5.710  38.020  1.00 53.49 ? 410 LEU A O   1 
ATOM   59   C CB  . LEU A 1 7   ? -22.626 -6.844  35.819  1.00 53.60 ? 410 LEU A CB  1 
ATOM   60   C CG  . LEU A 1 7   ? -22.659 -7.512  34.440  1.00 53.27 ? 410 LEU A CG  1 
ATOM   61   C CD1 . LEU A 1 7   ? -23.831 -6.993  33.620  1.00 53.08 ? 410 LEU A CD1 1 
ATOM   62   C CD2 . LEU A 1 7   ? -21.348 -7.299  33.696  1.00 53.18 ? 410 LEU A CD2 1 
ATOM   63   N N   . GLU A 1 8   ? -22.385 -6.606  39.055  1.00 53.34 ? 411 GLU A N   1 
ATOM   64   C CA  . GLU A 1 8   ? -22.266 -5.780  40.265  1.00 52.88 ? 411 GLU A CA  1 
ATOM   65   C C   . GLU A 1 8   ? -21.020 -6.115  41.089  1.00 52.32 ? 411 GLU A C   1 
ATOM   66   O O   . GLU A 1 8   ? -20.394 -5.215  41.651  1.00 51.97 ? 411 GLU A O   1 
ATOM   67   C CB  . GLU A 1 8   ? -23.522 -5.905  41.140  1.00 53.25 ? 411 GLU A CB  1 
ATOM   68   C CG  . GLU A 1 8   ? -24.748 -5.195  40.576  1.00 53.53 ? 411 GLU A CG  1 
ATOM   69   C CD  . GLU A 1 8   ? -24.824 -3.724  40.948  1.00 53.79 ? 411 GLU A CD  1 
ATOM   70   O OE1 . GLU A 1 8   ? -23.769 -3.060  41.041  1.00 53.82 ? 411 GLU A OE1 1 
ATOM   71   O OE2 . GLU A 1 8   ? -25.952 -3.224  41.144  1.00 54.06 ? 411 GLU A OE2 1 
ATOM   72   N N   . GLN A 1 9   ? -20.675 -7.402  41.164  1.00 51.96 ? 412 GLN A N   1 
ATOM   73   C CA  . GLN A 1 9   ? -19.436 -7.848  41.821  1.00 51.85 ? 412 GLN A CA  1 
ATOM   74   C C   . GLN A 1 9   ? -18.182 -7.266  41.163  1.00 51.99 ? 412 GLN A C   1 
ATOM   75   O O   . GLN A 1 9   ? -17.219 -6.924  41.854  1.00 52.17 ? 412 GLN A O   1 
ATOM   76   C CB  . GLN A 1 9   ? -19.339 -9.379  41.837  1.00 51.80 ? 412 GLN A CB  1 
ATOM   77   C CG  . GLN A 1 9   ? -20.278 -10.057 42.824  1.00 51.84 ? 412 GLN A CG  1 
ATOM   78   C CD  . GLN A 1 9   ? -20.143 -11.573 42.840  1.00 51.73 ? 412 GLN A CD  1 
ATOM   79   O OE1 . GLN A 1 9   ? -19.285 -12.145 42.163  1.00 51.33 ? 412 GLN A OE1 1 
ATOM   80   N NE2 . GLN A 1 9   ? -20.994 -12.233 43.620  1.00 51.74 ? 412 GLN A NE2 1 
ATOM   81   N N   . ILE A 1 10  ? -18.202 -7.165  39.834  1.00 52.12 ? 413 ILE A N   1 
ATOM   82   C CA  . ILE A 1 10  ? -17.103 -6.560  39.073  1.00 52.34 ? 413 ILE A CA  1 
ATOM   83   C C   . ILE A 1 10  ? -17.029 -5.055  39.337  1.00 52.75 ? 413 ILE A C   1 
ATOM   84   O O   . ILE A 1 10  ? -15.959 -4.534  39.656  1.00 52.53 ? 413 ILE A O   1 
ATOM   85   C CB  . ILE A 1 10  ? -17.233 -6.850  37.555  1.00 52.16 ? 413 ILE A CB  1 
ATOM   86   C CG1 . ILE A 1 10  ? -16.995 -8.343  37.298  1.00 52.08 ? 413 ILE A CG1 1 
ATOM   87   C CG2 . ILE A 1 10  ? -16.249 -6.007  36.742  1.00 52.08 ? 413 ILE A CG2 1 
ATOM   88   C CD1 . ILE A 1 10  ? -17.447 -8.834  35.941  1.00 52.06 ? 413 ILE A CD1 1 
ATOM   89   N N   . ARG A 1 11  ? -18.165 -4.371  39.198  1.00 53.46 ? 414 ARG A N   1 
ATOM   90   C CA  . ARG A 1 11  ? -18.245 -2.923  39.449  1.00 54.16 ? 414 ARG A CA  1 
ATOM   91   C C   . ARG A 1 11  ? -17.916 -2.546  40.899  1.00 54.98 ? 414 ARG A C   1 
ATOM   92   O O   . ARG A 1 11  ? -17.305 -1.504  41.141  1.00 55.14 ? 414 ARG A O   1 
ATOM   93   C CB  . ARG A 1 11  ? -19.622 -2.364  39.057  1.00 53.95 ? 414 ARG A CB  1 
ATOM   94   C CG  . ARG A 1 11  ? -19.800 -2.146  37.559  1.00 53.80 ? 414 ARG A CG  1 
ATOM   95   C CD  . ARG A 1 11  ? -21.051 -1.334  37.251  1.00 53.66 ? 414 ARG A CD  1 
ATOM   96   N NE  . ARG A 1 11  ? -22.273 -2.131  37.390  1.00 53.70 ? 414 ARG A NE  1 
ATOM   97   C CZ  . ARG A 1 11  ? -22.901 -2.789  36.408  1.00 53.79 ? 414 ARG A CZ  1 
ATOM   98   N NH1 . ARG A 1 11  ? -24.007 -3.475  36.690  1.00 53.80 ? 414 ARG A NH1 1 
ATOM   99   N NH2 . ARG A 1 11  ? -22.453 -2.777  35.150  1.00 53.83 ? 414 ARG A NH2 1 
ATOM   100  N N   . ALA A 1 12  ? -18.322 -3.390  41.848  1.00 56.05 ? 415 ALA A N   1 
ATOM   101  C CA  . ALA A 1 12  ? -17.972 -3.210  43.264  1.00 56.87 ? 415 ALA A CA  1 
ATOM   102  C C   . ALA A 1 12  ? -16.459 -3.277  43.487  1.00 57.76 ? 415 ALA A C   1 
ATOM   103  O O   . ALA A 1 12  ? -15.903 -2.468  44.231  1.00 58.05 ? 415 ALA A O   1 
ATOM   104  C CB  . ALA A 1 12  ? -18.675 -4.251  44.123  1.00 56.78 ? 415 ALA A CB  1 
ATOM   105  N N   . TYR A 1 13  ? -15.809 -4.242  42.836  1.00 58.73 ? 416 TYR A N   1 
ATOM   106  C CA  . TYR A 1 13  ? -14.348 -4.384  42.877  1.00 59.55 ? 416 TYR A CA  1 
ATOM   107  C C   . TYR A 1 13  ? -13.632 -3.236  42.158  1.00 60.42 ? 416 TYR A C   1 
ATOM   108  O O   . TYR A 1 13  ? -12.597 -2.763  42.630  1.00 60.32 ? 416 TYR A O   1 
ATOM   109  C CB  . TYR A 1 13  ? -13.929 -5.726  42.268  1.00 59.70 ? 416 TYR A CB  1 
ATOM   110  C CG  . TYR A 1 13  ? -12.432 -5.971  42.249  1.00 59.95 ? 416 TYR A CG  1 
ATOM   111  C CD1 . TYR A 1 13  ? -11.748 -6.333  43.411  1.00 59.93 ? 416 TYR A CD1 1 
ATOM   112  C CD2 . TYR A 1 13  ? -11.699 -5.846  41.067  1.00 60.06 ? 416 TYR A CD2 1 
ATOM   113  C CE1 . TYR A 1 13  ? -10.377 -6.559  43.396  1.00 60.15 ? 416 TYR A CE1 1 
ATOM   114  C CE2 . TYR A 1 13  ? -10.329 -6.072  41.042  1.00 60.28 ? 416 TYR A CE2 1 
ATOM   115  C CZ  . TYR A 1 13  ? -9.671  -6.427  42.207  1.00 60.33 ? 416 TYR A CZ  1 
ATOM   116  O OH  . TYR A 1 13  ? -8.313  -6.650  42.181  1.00 60.61 ? 416 TYR A OH  1 
ATOM   117  N N   . CYS A 1 14  ? -14.178 -2.811  41.017  1.00 61.61 ? 417 CYS A N   1 
ATOM   118  C CA  . CYS A 1 14  ? -13.639 -1.669  40.262  1.00 62.44 ? 417 CYS A CA  1 
ATOM   119  C C   . CYS A 1 14  ? -13.636 -0.382  41.090  1.00 63.27 ? 417 CYS A C   1 
ATOM   120  O O   . CYS A 1 14  ? -12.655 0.365   41.074  1.00 63.31 ? 417 CYS A O   1 
ATOM   121  C CB  . CYS A 1 14  ? -14.425 -1.448  38.963  1.00 62.34 ? 417 CYS A CB  1 
ATOM   122  S SG  . CYS A 1 14  ? -14.131 -2.698  37.691  1.00 61.31 ? 417 CYS A SG  1 
ATOM   123  N N   . GLU A 1 15  ? -14.732 -0.139  41.808  1.00 64.38 ? 418 GLU A N   1 
ATOM   124  C CA  . GLU A 1 15  ? -14.838 1.009   42.718  1.00 65.46 ? 418 GLU A CA  1 
ATOM   125  C C   . GLU A 1 15  ? -13.884 0.897   43.912  1.00 66.02 ? 418 GLU A C   1 
ATOM   126  O O   . GLU A 1 15  ? -13.330 1.904   44.354  1.00 66.24 ? 418 GLU A O   1 
ATOM   127  C CB  . GLU A 1 15  ? -16.282 1.182   43.210  1.00 65.72 ? 418 GLU A CB  1 
ATOM   128  C CG  . GLU A 1 15  ? -17.260 1.637   42.129  1.00 66.30 ? 418 GLU A CG  1 
ATOM   129  C CD  . GLU A 1 15  ? -17.104 3.098   41.719  1.00 66.92 ? 418 GLU A CD  1 
ATOM   130  O OE1 . GLU A 1 15  ? -16.316 3.842   42.344  1.00 67.27 ? 418 GLU A OE1 1 
ATOM   131  O OE2 . GLU A 1 15  ? -17.785 3.508   40.756  1.00 67.47 ? 418 GLU A OE2 1 
ATOM   132  N N   . THR A 1 16  ? -13.701 -0.320  44.424  1.00 66.74 ? 419 THR A N   1 
ATOM   133  C CA  . THR A 1 16  ? -12.719 -0.592  45.483  1.00 67.64 ? 419 THR A CA  1 
ATOM   134  C C   . THR A 1 16  ? -11.286 -0.293  45.021  1.00 68.48 ? 419 THR A C   1 
ATOM   135  O O   . THR A 1 16  ? -10.473 0.206   45.804  1.00 69.09 ? 419 THR A O   1 
ATOM   136  C CB  . THR A 1 16  ? -12.799 -2.059  45.970  1.00 67.77 ? 419 THR A CB  1 
ATOM   137  O OG1 . THR A 1 16  ? -14.165 -2.413  46.217  1.00 67.75 ? 419 THR A OG1 1 
ATOM   138  C CG2 . THR A 1 16  ? -11.993 -2.266  47.253  1.00 67.76 ? 419 THR A CG2 1 
ATOM   139  N N   . CYS A 1 17  ? -10.987 -0.604  43.759  1.00 69.09 ? 420 CYS A N   1 
ATOM   140  C CA  . CYS A 1 17  ? -9.671  -0.323  43.170  1.00 69.88 ? 420 CYS A CA  1 
ATOM   141  C C   . CYS A 1 17  ? -9.417  1.175   42.963  1.00 70.87 ? 420 CYS A C   1 
ATOM   142  O O   . CYS A 1 17  ? -8.314  1.654   43.229  1.00 71.12 ? 420 CYS A O   1 
ATOM   143  C CB  . CYS A 1 17  ? -9.500  -1.068  41.841  1.00 69.71 ? 420 CYS A CB  1 
ATOM   144  S SG  . CYS A 1 17  ? -9.415  -2.866  42.008  1.00 69.59 ? 420 CYS A SG  1 
ATOM   145  N N   . TRP A 1 18  ? -10.431 1.902   42.489  1.00 71.69 ? 421 TRP A N   1 
ATOM   146  C CA  . TRP A 1 18  ? -10.316 3.354   42.272  1.00 72.20 ? 421 TRP A CA  1 
ATOM   147  C C   . TRP A 1 18  ? -10.202 4.143   43.583  1.00 73.01 ? 421 TRP A C   1 
ATOM   148  O O   . TRP A 1 18  ? -9.572  5.202   43.613  1.00 73.41 ? 421 TRP A O   1 
ATOM   149  C CB  . TRP A 1 18  ? -11.492 3.890   41.445  1.00 71.99 ? 421 TRP A CB  1 
ATOM   150  C CG  . TRP A 1 18  ? -11.585 3.311   40.060  1.00 71.78 ? 421 TRP A CG  1 
ATOM   151  C CD1 . TRP A 1 18  ? -10.550 3.000   39.225  1.00 71.60 ? 421 TRP A CD1 1 
ATOM   152  C CD2 . TRP A 1 18  ? -12.785 2.997   39.344  1.00 71.55 ? 421 TRP A CD2 1 
ATOM   153  N NE1 . TRP A 1 18  ? -11.030 2.498   38.040  1.00 71.45 ? 421 TRP A NE1 1 
ATOM   154  C CE2 . TRP A 1 18  ? -12.399 2.485   38.085  1.00 71.42 ? 421 TRP A CE2 1 
ATOM   155  C CE3 . TRP A 1 18  ? -14.151 3.088   39.648  1.00 71.66 ? 421 TRP A CE3 1 
ATOM   156  C CZ2 . TRP A 1 18  ? -13.330 2.069   37.125  1.00 71.55 ? 421 TRP A CZ2 1 
ATOM   157  C CZ3 . TRP A 1 18  ? -15.079 2.674   38.693  1.00 71.58 ? 421 TRP A CZ3 1 
ATOM   158  C CH2 . TRP A 1 18  ? -14.662 2.171   37.447  1.00 71.48 ? 421 TRP A CH2 1 
ATOM   159  N N   . GLU A 1 19  ? -10.821 3.634   44.649  1.00 73.44 ? 422 GLU A N   1 
ATOM   160  C CA  . GLU A 1 19  ? -10.641 4.183   46.002  1.00 73.72 ? 422 GLU A CA  1 
ATOM   161  C C   . GLU A 1 19  ? -9.182  4.094   46.465  1.00 74.66 ? 422 GLU A C   1 
ATOM   162  O O   . GLU A 1 19  ? -8.666  5.026   47.083  1.00 75.25 ? 422 GLU A O   1 
ATOM   163  C CB  . GLU A 1 19  ? -11.551 3.466   47.007  1.00 73.05 ? 422 GLU A CB  1 
ATOM   164  C CG  . GLU A 1 19  ? -13.016 3.868   46.905  1.00 72.70 ? 422 GLU A CG  1 
ATOM   165  C CD  . GLU A 1 19  ? -13.959 2.897   47.597  1.00 72.24 ? 422 GLU A CD  1 
ATOM   166  O OE1 . GLU A 1 19  ? -13.548 2.246   48.581  1.00 71.91 ? 422 GLU A OE1 1 
ATOM   167  O OE2 . GLU A 1 19  ? -15.123 2.791   47.157  1.00 72.00 ? 422 GLU A OE2 1 
ATOM   168  N N   . TRP A 1 20  ? -8.536  2.969   46.161  1.00 75.63 ? 423 TRP A N   1 
ATOM   169  C CA  . TRP A 1 20  ? -7.111  2.771   46.448  1.00 76.57 ? 423 TRP A CA  1 
ATOM   170  C C   . TRP A 1 20  ? -6.212  3.631   45.549  1.00 77.54 ? 423 TRP A C   1 
ATOM   171  O O   . TRP A 1 20  ? -5.223  4.191   46.025  1.00 78.22 ? 423 TRP A O   1 
ATOM   172  C CB  . TRP A 1 20  ? -6.740  1.288   46.306  1.00 76.77 ? 423 TRP A CB  1 
ATOM   173  C CG  . TRP A 1 20  ? -5.291  0.983   46.559  1.00 77.03 ? 423 TRP A CG  1 
ATOM   174  C CD1 . TRP A 1 20  ? -4.706  0.713   47.762  1.00 77.24 ? 423 TRP A CD1 1 
ATOM   175  C CD2 . TRP A 1 20  ? -4.247  0.912   45.580  1.00 77.18 ? 423 TRP A CD2 1 
ATOM   176  N NE1 . TRP A 1 20  ? -3.361  0.484   47.596  1.00 77.49 ? 423 TRP A NE1 1 
ATOM   177  C CE2 . TRP A 1 20  ? -3.051  0.598   46.266  1.00 77.31 ? 423 TRP A CE2 1 
ATOM   178  C CE3 . TRP A 1 20  ? -4.204  1.089   44.189  1.00 77.01 ? 423 TRP A CE3 1 
ATOM   179  C CZ2 . TRP A 1 20  ? -1.823  0.453   45.607  1.00 77.20 ? 423 TRP A CZ2 1 
ATOM   180  C CZ3 . TRP A 1 20  ? -2.981  0.944   43.532  1.00 77.12 ? 423 TRP A CZ3 1 
ATOM   181  C CH2 . TRP A 1 20  ? -1.808  0.629   44.245  1.00 77.16 ? 423 TRP A CH2 1 
ATOM   182  N N   . GLN A 1 21  ? -6.549  3.716   44.259  1.00 78.44 ? 424 GLN A N   1 
ATOM   183  C CA  . GLN A 1 21  ? -5.757  4.491   43.285  1.00 79.07 ? 424 GLN A CA  1 
ATOM   184  C C   . GLN A 1 21  ? -5.681  5.986   43.610  1.00 79.59 ? 424 GLN A C   1 
ATOM   185  O O   . GLN A 1 21  ? -4.632  6.606   43.424  1.00 79.26 ? 424 GLN A O   1 
ATOM   186  C CB  . GLN A 1 21  ? -6.289  4.303   41.856  1.00 78.89 ? 424 GLN A CB  1 
ATOM   187  C CG  . GLN A 1 21  ? -5.865  2.997   41.199  1.00 78.58 ? 424 GLN A CG  1 
ATOM   188  C CD  . GLN A 1 21  ? -6.254  2.910   39.730  1.00 78.08 ? 424 GLN A CD  1 
ATOM   189  O OE1 . GLN A 1 21  ? -7.028  3.726   39.225  1.00 77.68 ? 424 GLN A OE1 1 
ATOM   190  N NE2 . GLN A 1 21  ? -5.713  1.913   39.036  1.00 77.72 ? 424 GLN A NE2 1 
ATOM   191  N N   . GLU A 1 22  ? -6.792  6.553   44.080  1.00 80.61 ? 425 GLU A N   1 
ATOM   192  C CA  . GLU A 1 22  ? -6.829  7.955   44.515  1.00 81.47 ? 425 GLU A CA  1 
ATOM   193  C C   . GLU A 1 22  ? -5.996  8.194   45.778  1.00 81.54 ? 425 GLU A C   1 
ATOM   194  O O   . GLU A 1 22  ? -5.350  9.237   45.906  1.00 81.90 ? 425 GLU A O   1 
ATOM   195  C CB  . GLU A 1 22  ? -8.271  8.423   44.741  1.00 82.03 ? 425 GLU A CB  1 
ATOM   196  C CG  . GLU A 1 22  ? -9.063  8.599   43.453  1.00 82.69 ? 425 GLU A CG  1 
ATOM   197  C CD  . GLU A 1 22  ? -10.489 9.069   43.687  1.00 83.36 ? 425 GLU A CD  1 
ATOM   198  O OE1 . GLU A 1 22  ? -10.699 9.974   44.524  1.00 83.58 ? 425 GLU A OE1 1 
ATOM   199  O OE2 . GLU A 1 22  ? -11.404 8.539   43.022  1.00 83.95 ? 425 GLU A OE2 1 
ATOM   200  N N   . ALA A 1 23  ? -6.018  7.231   46.700  1.00 81.34 ? 426 ALA A N   1 
ATOM   201  C CA  . ALA A 1 23  ? -5.222  7.306   47.929  1.00 81.36 ? 426 ALA A CA  1 
ATOM   202  C C   . ALA A 1 23  ? -3.733  7.096   47.644  1.00 81.43 ? 426 ALA A C   1 
ATOM   203  O O   . ALA A 1 23  ? -2.925  8.003   47.855  1.00 81.72 ? 426 ALA A O   1 
ATOM   204  C CB  . ALA A 1 23  ? -5.720  6.292   48.951  1.00 81.20 ? 426 ALA A CB  1 
ATOM   205  N N   . HIS A 1 24  ? -3.386  5.908   47.150  1.00 81.44 ? 427 HIS A N   1 
ATOM   206  C CA  . HIS A 1 24  ? -1.990  5.548   46.876  1.00 81.70 ? 427 HIS A CA  1 
ATOM   207  C C   . HIS A 1 24  ? -1.545  6.086   45.519  1.00 81.79 ? 427 HIS A C   1 
ATOM   208  O O   . HIS A 1 24  ? -1.978  5.603   44.473  1.00 82.05 ? 427 HIS A O   1 
ATOM   209  C CB  . HIS A 1 24  ? -1.800  4.027   46.932  1.00 81.71 ? 427 HIS A CB  1 
ATOM   210  C CG  . HIS A 1 24  ? -1.915  3.454   48.310  1.00 81.67 ? 427 HIS A CG  1 
ATOM   211  N ND1 . HIS A 1 24  ? -3.125  3.265   48.942  1.00 81.56 ? 427 HIS A ND1 1 
ATOM   212  C CD2 . HIS A 1 24  ? -0.967  3.025   49.178  1.00 81.63 ? 427 HIS A CD2 1 
ATOM   213  C CE1 . HIS A 1 24  ? -2.919  2.746   50.139  1.00 81.57 ? 427 HIS A CE1 1 
ATOM   214  N NE2 . HIS A 1 24  ? -1.618  2.591   50.307  1.00 81.61 ? 427 HIS A NE2 1 
ATOM   215  N N   . MET A 1 35  ? -3.631  -2.279  48.906  1.00 78.25 ? 438 MET A N   1 
ATOM   216  C CA  . MET A 1 35  ? -3.813  -2.754  47.537  1.00 78.67 ? 438 MET A CA  1 
ATOM   217  C C   . MET A 1 35  ? -4.790  -3.940  47.494  1.00 78.15 ? 438 MET A C   1 
ATOM   218  O O   . MET A 1 35  ? -4.419  -5.054  47.875  1.00 77.38 ? 438 MET A O   1 
ATOM   219  C CB  . MET A 1 35  ? -2.459  -3.144  46.933  1.00 79.33 ? 438 MET A CB  1 
ATOM   220  C CG  . MET A 1 35  ? -2.500  -3.422  45.438  1.00 79.87 ? 438 MET A CG  1 
ATOM   221  S SD  . MET A 1 35  ? -0.853  -3.479  44.705  1.00 80.63 ? 438 MET A SD  1 
ATOM   222  C CE  . MET A 1 35  ? -1.255  -3.816  42.994  1.00 80.65 ? 438 MET A CE  1 
ATOM   223  N N   . PRO A 1 36  ? -6.050  -3.699  47.058  1.00 77.96 ? 439 PRO A N   1 
ATOM   224  C CA  . PRO A 1 36  ? -7.029  -4.791  46.940  1.00 77.88 ? 439 PRO A CA  1 
ATOM   225  C C   . PRO A 1 36  ? -6.638  -5.856  45.911  1.00 77.84 ? 439 PRO A C   1 
ATOM   226  O O   . PRO A 1 36  ? -6.241  -5.513  44.795  1.00 78.36 ? 439 PRO A O   1 
ATOM   227  C CB  . PRO A 1 36  ? -8.313  -4.074  46.498  1.00 77.57 ? 439 PRO A CB  1 
ATOM   228  C CG  . PRO A 1 36  ? -8.142  -2.666  46.938  1.00 77.51 ? 439 PRO A CG  1 
ATOM   229  C CD  . PRO A 1 36  ? -6.676  -2.383  46.823  1.00 77.66 ? 439 PRO A CD  1 
ATOM   230  N N   . ALA A 1 37  ? -6.751  -7.127  46.298  1.00 77.23 ? 440 ALA A N   1 
ATOM   231  C CA  . ALA A 1 37  ? -6.444  -8.258  45.418  1.00 76.78 ? 440 ALA A CA  1 
ATOM   232  C C   . ALA A 1 37  ? -7.736  -8.866  44.858  1.00 76.65 ? 440 ALA A C   1 
ATOM   233  O O   . ALA A 1 37  ? -8.756  -8.892  45.554  1.00 76.64 ? 440 ALA A O   1 
ATOM   234  C CB  . ALA A 1 37  ? -5.654  -9.312  46.176  1.00 76.86 ? 440 ALA A CB  1 
ATOM   235  N N   . PRO A 1 38  ? -7.699  -9.363  43.603  1.00 76.19 ? 441 PRO A N   1 
ATOM   236  C CA  . PRO A 1 38  ? -8.896  -9.937  42.974  1.00 75.41 ? 441 PRO A CA  1 
ATOM   237  C C   . PRO A 1 38  ? -9.315  -11.312 43.520  1.00 74.37 ? 441 PRO A C   1 
ATOM   238  O O   . PRO A 1 38  ? -10.502 -11.642 43.483  1.00 74.02 ? 441 PRO A O   1 
ATOM   239  C CB  . PRO A 1 38  ? -8.494  -10.038 41.499  1.00 75.50 ? 441 PRO A CB  1 
ATOM   240  C CG  . PRO A 1 38  ? -7.022  -10.239 41.537  1.00 75.77 ? 441 PRO A CG  1 
ATOM   241  C CD  . PRO A 1 38  ? -6.529  -9.432  42.704  1.00 76.05 ? 441 PRO A CD  1 
ATOM   242  N N   . VAL A 1 39  ? -8.354  -12.101 44.006  1.00 73.19 ? 442 VAL A N   1 
ATOM   243  C CA  . VAL A 1 39  ? -8.635  -13.434 44.570  1.00 72.57 ? 442 VAL A CA  1 
ATOM   244  C C   . VAL A 1 39  ? -9.545  -13.400 45.809  1.00 72.31 ? 442 VAL A C   1 
ATOM   245  O O   . VAL A 1 39  ? -10.338 -14.320 46.022  1.00 71.94 ? 442 VAL A O   1 
ATOM   246  C CB  . VAL A 1 39  ? -7.322  -14.214 44.875  1.00 72.46 ? 442 VAL A CB  1 
ATOM   247  C CG1 . VAL A 1 39  ? -6.578  -13.636 46.077  1.00 72.51 ? 442 VAL A CG1 1 
ATOM   248  C CG2 . VAL A 1 39  ? -7.600  -15.699 45.076  1.00 72.43 ? 442 VAL A CG2 1 
ATOM   249  N N   . GLU A 1 40  ? -9.427  -12.340 46.606  1.00 72.49 ? 443 GLU A N   1 
ATOM   250  C CA  . GLU A 1 40  ? -10.216 -12.180 47.833  1.00 72.37 ? 443 GLU A CA  1 
ATOM   251  C C   . GLU A 1 40  ? -11.691 -11.864 47.554  1.00 71.81 ? 443 GLU A C   1 
ATOM   252  O O   . GLU A 1 40  ? -12.573 -12.352 48.266  1.00 72.16 ? 443 GLU A O   1 
ATOM   253  C CB  . GLU A 1 40  ? -9.604  -11.088 48.721  1.00 72.57 ? 443 GLU A CB  1 
ATOM   254  C CG  . GLU A 1 40  ? -8.203  -11.419 49.225  1.00 72.64 ? 443 GLU A CG  1 
ATOM   255  C CD  . GLU A 1 40  ? -7.553  -10.279 49.989  1.00 72.79 ? 443 GLU A CD  1 
ATOM   256  O OE1 . GLU A 1 40  ? -7.622  -9.121  49.523  1.00 72.83 ? 443 GLU A OE1 1 
ATOM   257  O OE2 . GLU A 1 40  ? -6.953  -10.545 51.052  1.00 72.94 ? 443 GLU A OE2 1 
ATOM   258  N N   . HIS A 1 41  ? -11.948 -11.059 46.521  1.00 70.60 ? 444 HIS A N   1 
ATOM   259  C CA  . HIS A 1 41  ? -13.315 -10.651 46.150  1.00 69.42 ? 444 HIS A CA  1 
ATOM   260  C C   . HIS A 1 41  ? -14.061 -11.633 45.226  1.00 67.99 ? 444 HIS A C   1 
ATOM   261  O O   . HIS A 1 41  ? -15.241 -11.414 44.938  1.00 67.82 ? 444 HIS A O   1 
ATOM   262  C CB  . HIS A 1 41  ? -13.290 -9.257  45.510  1.00 69.26 ? 444 HIS A CB  1 
ATOM   263  C CG  . HIS A 1 41  ? -12.899 -8.167  46.458  1.00 69.24 ? 444 HIS A CG  1 
ATOM   264  N ND1 . HIS A 1 41  ? -11.597 -7.960  46.860  1.00 69.36 ? 444 HIS A ND1 1 
ATOM   265  C CD2 . HIS A 1 41  ? -13.641 -7.223  47.085  1.00 69.28 ? 444 HIS A CD2 1 
ATOM   266  C CE1 . HIS A 1 41  ? -11.553 -6.936  47.693  1.00 69.49 ? 444 HIS A CE1 1 
ATOM   267  N NE2 . HIS A 1 41  ? -12.780 -6.471  47.846  1.00 69.55 ? 444 HIS A NE2 1 
ATOM   268  N N   . GLN A 1 42  ? -13.383 -12.691 44.767  1.00 66.57 ? 445 GLN A N   1 
ATOM   269  C CA  . GLN A 1 42  ? -13.982 -13.736 43.918  1.00 65.59 ? 445 GLN A CA  1 
ATOM   270  C C   . GLN A 1 42  ? -14.398 -13.179 42.548  1.00 64.26 ? 445 GLN A C   1 
ATOM   271  O O   . GLN A 1 42  ? -15.553 -13.298 42.127  1.00 64.29 ? 445 GLN A O   1 
ATOM   272  C CB  . GLN A 1 42  ? -15.152 -14.433 44.642  1.00 65.86 ? 445 GLN A CB  1 
ATOM   273  C CG  . GLN A 1 42  ? -15.510 -15.812 44.093  1.00 66.11 ? 445 GLN A CG  1 
ATOM   274  C CD  . GLN A 1 42  ? -14.933 -16.969 44.901  1.00 66.33 ? 445 GLN A CD  1 
ATOM   275  O OE1 . GLN A 1 42  ? -15.654 -17.908 45.241  1.00 66.79 ? 445 GLN A OE1 1 
ATOM   276  N NE2 . GLN A 1 42  ? -13.637 -16.912 45.212  1.00 66.38 ? 445 GLN A NE2 1 
ATOM   277  N N   . ILE A 1 43  ? -13.422 -12.588 41.861  1.00 62.63 ? 446 ILE A N   1 
ATOM   278  C CA  . ILE A 1 43  ? -13.640 -11.887 40.589  1.00 61.31 ? 446 ILE A CA  1 
ATOM   279  C C   . ILE A 1 43  ? -13.412 -12.792 39.377  1.00 59.91 ? 446 ILE A C   1 
ATOM   280  O O   . ILE A 1 43  ? -14.196 -12.754 38.427  1.00 59.80 ? 446 ILE A O   1 
ATOM   281  C CB  . ILE A 1 43  ? -12.727 -10.637 40.476  1.00 61.15 ? 446 ILE A CB  1 
ATOM   282  C CG1 . ILE A 1 43  ? -12.848 -9.742  41.723  1.00 61.24 ? 446 ILE A CG1 1 
ATOM   283  C CG2 . ILE A 1 43  ? -13.047 -9.829  39.222  1.00 61.09 ? 446 ILE A CG2 1 
ATOM   284  C CD1 . ILE A 1 43  ? -14.249 -9.255  42.043  1.00 61.24 ? 446 ILE A CD1 1 
ATOM   285  N N   . CYS A 1 44  ? -12.342 -13.588 39.403  1.00 58.51 ? 447 CYS A N   1 
ATOM   286  C CA  . CYS A 1 44  ? -11.988 -14.445 38.261  1.00 57.53 ? 447 CYS A CA  1 
ATOM   287  C C   . CYS A 1 44  ? -13.024 -15.539 37.956  1.00 56.08 ? 447 CYS A C   1 
ATOM   288  O O   . CYS A 1 44  ? -13.219 -15.874 36.788  1.00 55.86 ? 447 CYS A O   1 
ATOM   289  C CB  . CYS A 1 44  ? -10.590 -15.053 38.427  1.00 58.04 ? 447 CYS A CB  1 
ATOM   290  S SG  . CYS A 1 44  ? -9.886  -15.702 36.893  1.00 58.84 ? 447 CYS A SG  1 
ATOM   291  N N   . PRO A 1 45  ? -13.675 -16.110 38.994  1.00 54.60 ? 448 PRO A N   1 
ATOM   292  C CA  . PRO A 1 45  ? -14.835 -16.980 38.744  1.00 53.48 ? 448 PRO A CA  1 
ATOM   293  C C   . PRO A 1 45  ? -16.055 -16.254 38.160  1.00 52.01 ? 448 PRO A C   1 
ATOM   294  O O   . PRO A 1 45  ? -16.753 -16.822 37.321  1.00 51.58 ? 448 PRO A O   1 
ATOM   295  C CB  . PRO A 1 45  ? -15.164 -17.537 40.134  1.00 53.79 ? 448 PRO A CB  1 
ATOM   296  C CG  . PRO A 1 45  ? -13.875 -17.477 40.871  1.00 54.32 ? 448 PRO A CG  1 
ATOM   297  C CD  . PRO A 1 45  ? -13.229 -16.211 40.396  1.00 54.55 ? 448 PRO A CD  1 
ATOM   298  N N   . ALA A 1 46  ? -16.305 -15.023 38.608  1.00 50.55 ? 449 ALA A N   1 
ATOM   299  C CA  . ALA A 1 46  ? -17.445 -14.227 38.135  1.00 49.61 ? 449 ALA A CA  1 
ATOM   300  C C   . ALA A 1 46  ? -17.318 -13.841 36.661  1.00 48.44 ? 449 ALA A C   1 
ATOM   301  O O   . ALA A 1 46  ? -18.268 -14.002 35.892  1.00 48.35 ? 449 ALA A O   1 
ATOM   302  C CB  . ALA A 1 46  ? -17.611 -12.978 38.989  1.00 49.77 ? 449 ALA A CB  1 
ATOM   303  N N   . VAL A 1 47  ? -16.148 -13.325 36.285  1.00 47.15 ? 450 VAL A N   1 
ATOM   304  C CA  . VAL A 1 47  ? -15.856 -12.967 34.887  1.00 46.38 ? 450 VAL A CA  1 
ATOM   305  C C   . VAL A 1 47  ? -15.769 -14.198 33.965  1.00 45.55 ? 450 VAL A C   1 
ATOM   306  O O   . VAL A 1 47  ? -16.072 -14.098 32.773  1.00 45.54 ? 450 VAL A O   1 
ATOM   307  C CB  . VAL A 1 47  ? -14.574 -12.093 34.774  1.00 46.39 ? 450 VAL A CB  1 
ATOM   308  C CG1 . VAL A 1 47  ? -13.306 -12.907 35.015  1.00 46.54 ? 450 VAL A CG1 1 
ATOM   309  C CG2 . VAL A 1 47  ? -14.507 -11.382 33.427  1.00 46.36 ? 450 VAL A CG2 1 
ATOM   310  N N   . CYS A 1 48  ? -15.354 -15.342 34.515  1.00 44.41 ? 451 CYS A N   1 
ATOM   311  C CA  . CYS A 1 48  ? -15.318 -16.611 33.771  1.00 43.28 ? 451 CYS A CA  1 
ATOM   312  C C   . CYS A 1 48  ? -16.710 -17.071 33.323  1.00 42.46 ? 451 CYS A C   1 
ATOM   313  O O   . CYS A 1 48  ? -16.849 -17.652 32.249  1.00 42.26 ? 451 CYS A O   1 
ATOM   314  C CB  . CYS A 1 48  ? -14.646 -17.711 34.604  1.00 43.08 ? 451 CYS A CB  1 
ATOM   315  S SG  . CYS A 1 48  ? -14.552 -19.333 33.809  1.00 42.47 ? 451 CYS A SG  1 
ATOM   316  N N   . VAL A 1 49  ? -17.727 -16.811 34.146  1.00 41.68 ? 452 VAL A N   1 
ATOM   317  C CA  . VAL A 1 49  ? -19.123 -17.090 33.779  1.00 41.24 ? 452 VAL A CA  1 
ATOM   318  C C   . VAL A 1 49  ? -19.571 -16.138 32.665  1.00 40.65 ? 452 VAL A C   1 
ATOM   319  O O   . VAL A 1 49  ? -20.157 -16.577 31.676  1.00 40.57 ? 452 VAL A O   1 
ATOM   320  C CB  . VAL A 1 49  ? -20.076 -16.992 35.000  1.00 41.39 ? 452 VAL A CB  1 
ATOM   321  C CG1 . VAL A 1 49  ? -21.538 -17.120 34.582  1.00 41.39 ? 452 VAL A CG1 1 
ATOM   322  C CG2 . VAL A 1 49  ? -19.745 -18.072 36.022  1.00 41.39 ? 452 VAL A CG2 1 
ATOM   323  N N   . LEU A 1 50  ? -19.288 -14.845 32.833  1.00 40.06 ? 453 LEU A N   1 
ATOM   324  C CA  . LEU A 1 50  ? -19.606 -13.825 31.820  1.00 39.60 ? 453 LEU A CA  1 
ATOM   325  C C   . LEU A 1 50  ? -18.876 -14.052 30.490  1.00 39.36 ? 453 LEU A C   1 
ATOM   326  O O   . LEU A 1 50  ? -19.426 -13.768 29.427  1.00 39.40 ? 453 LEU A O   1 
ATOM   327  C CB  . LEU A 1 50  ? -19.294 -12.419 32.349  1.00 39.44 ? 453 LEU A CB  1 
ATOM   328  C CG  . LEU A 1 50  ? -20.183 -11.921 33.493  1.00 39.31 ? 453 LEU A CG  1 
ATOM   329  C CD1 . LEU A 1 50  ? -19.512 -10.780 34.238  1.00 39.31 ? 453 LEU A CD1 1 
ATOM   330  C CD2 . LEU A 1 50  ? -21.552 -11.491 32.985  1.00 39.25 ? 453 LEU A CD2 1 
ATOM   331  N N   . MET A 1 51  ? -17.643 -14.551 30.555  1.00 39.20 ? 454 MET A N   1 
ATOM   332  C CA  . MET A 1 51  ? -16.901 -14.968 29.358  1.00 39.16 ? 454 MET A CA  1 
ATOM   333  C C   . MET A 1 51  ? -17.676 -16.031 28.576  1.00 39.50 ? 454 MET A C   1 
ATOM   334  O O   . MET A 1 51  ? -17.771 -15.961 27.350  1.00 39.66 ? 454 MET A O   1 
ATOM   335  C CB  . MET A 1 51  ? -15.517 -15.505 29.752  1.00 38.91 ? 454 MET A CB  1 
ATOM   336  C CG  . MET A 1 51  ? -14.680 -16.061 28.605  1.00 38.68 ? 454 MET A CG  1 
ATOM   337  S SD  . MET A 1 51  ? -15.033 -17.785 28.190  1.00 38.32 ? 454 MET A SD  1 
ATOM   338  C CE  . MET A 1 51  ? -14.343 -18.657 29.594  1.00 38.39 ? 454 MET A CE  1 
ATOM   339  N N   . LYS A 1 52  ? -18.215 -17.010 29.298  1.00 39.76 ? 455 LYS A N   1 
ATOM   340  C CA  . LYS A 1 52  ? -18.993 -18.095 28.698  1.00 39.86 ? 455 LYS A CA  1 
ATOM   341  C C   . LYS A 1 52  ? -20.385 -17.626 28.260  1.00 40.01 ? 455 LYS A C   1 
ATOM   342  O O   . LYS A 1 52  ? -20.866 -18.024 27.202  1.00 40.13 ? 455 LYS A O   1 
ATOM   343  C CB  . LYS A 1 52  ? -19.094 -19.280 29.667  1.00 39.90 ? 455 LYS A CB  1 
ATOM   344  C CG  . LYS A 1 52  ? -17.745 -19.900 30.016  1.00 39.94 ? 455 LYS A CG  1 
ATOM   345  C CD  . LYS A 1 52  ? -17.844 -20.868 31.182  1.00 40.02 ? 455 LYS A CD  1 
ATOM   346  C CE  . LYS A 1 52  ? -16.481 -21.437 31.540  1.00 40.10 ? 455 LYS A CE  1 
ATOM   347  N NZ  . LYS A 1 52  ? -16.482 -22.105 32.870  1.00 40.20 ? 455 LYS A NZ  1 
ATOM   348  N N   . LEU A 1 53  ? -21.024 -16.775 29.061  1.00 40.31 ? 456 LEU A N   1 
ATOM   349  C CA  . LEU A 1 53  ? -22.329 -16.199 28.699  1.00 40.48 ? 456 LEU A CA  1 
ATOM   350  C C   . LEU A 1 53  ? -22.285 -15.285 27.461  1.00 40.73 ? 456 LEU A C   1 
ATOM   351  O O   . LEU A 1 53  ? -23.282 -15.172 26.748  1.00 41.03 ? 456 LEU A O   1 
ATOM   352  C CB  . LEU A 1 53  ? -22.936 -15.430 29.883  1.00 40.51 ? 456 LEU A CB  1 
ATOM   353  C CG  . LEU A 1 53  ? -23.415 -16.245 31.089  1.00 40.63 ? 456 LEU A CG  1 
ATOM   354  C CD1 . LEU A 1 53  ? -23.725 -15.326 32.261  1.00 40.70 ? 456 LEU A CD1 1 
ATOM   355  C CD2 . LEU A 1 53  ? -24.634 -17.083 30.742  1.00 40.63 ? 456 LEU A CD2 1 
ATOM   356  N N   . SER A 1 54  ? -21.138 -14.652 27.206  1.00 40.81 ? 457 SER A N   1 
ATOM   357  C CA  . SER A 1 54  ? -20.987 -13.722 26.075  1.00 40.98 ? 457 SER A CA  1 
ATOM   358  C C   . SER A 1 54  ? -21.023 -14.366 24.679  1.00 41.36 ? 457 SER A C   1 
ATOM   359  O O   . SER A 1 54  ? -21.163 -13.654 23.684  1.00 41.36 ? 457 SER A O   1 
ATOM   360  C CB  . SER A 1 54  ? -19.693 -12.913 26.220  1.00 40.86 ? 457 SER A CB  1 
ATOM   361  O OG  . SER A 1 54  ? -18.555 -13.751 26.146  1.00 40.71 ? 457 SER A OG  1 
ATOM   362  N N   . PHE A 1 55  ? -20.876 -15.690 24.598  1.00 41.82 ? 458 PHE A N   1 
ATOM   363  C CA  . PHE A 1 55  ? -21.001 -16.410 23.321  1.00 42.15 ? 458 PHE A CA  1 
ATOM   364  C C   . PHE A 1 55  ? -22.425 -16.390 22.757  1.00 42.97 ? 458 PHE A C   1 
ATOM   365  O O   . PHE A 1 55  ? -22.604 -16.259 21.545  1.00 43.18 ? 458 PHE A O   1 
ATOM   366  C CB  . PHE A 1 55  ? -20.507 -17.857 23.453  1.00 41.87 ? 458 PHE A CB  1 
ATOM   367  C CG  . PHE A 1 55  ? -19.011 -17.982 23.484  1.00 41.62 ? 458 PHE A CG  1 
ATOM   368  C CD1 . PHE A 1 55  ? -18.315 -17.900 24.686  1.00 41.53 ? 458 PHE A CD1 1 
ATOM   369  C CD2 . PHE A 1 55  ? -18.293 -18.174 22.307  1.00 41.62 ? 458 PHE A CD2 1 
ATOM   370  C CE1 . PHE A 1 55  ? -16.932 -18.015 24.714  1.00 41.54 ? 458 PHE A CE1 1 
ATOM   371  C CE2 . PHE A 1 55  ? -16.910 -18.287 22.328  1.00 41.57 ? 458 PHE A CE2 1 
ATOM   372  C CZ  . PHE A 1 55  ? -16.228 -18.206 23.533  1.00 41.54 ? 458 PHE A CZ  1 
ATOM   373  N N   . ASP A 1 56  ? -23.425 -16.518 23.630  1.00 44.14 ? 459 ASP A N   1 
ATOM   374  C CA  . ASP A 1 56  ? -24.832 -16.512 23.212  1.00 45.27 ? 459 ASP A CA  1 
ATOM   375  C C   . ASP A 1 56  ? -25.297 -15.100 22.852  1.00 45.62 ? 459 ASP A C   1 
ATOM   376  O O   . ASP A 1 56  ? -24.932 -14.133 23.518  1.00 45.66 ? 459 ASP A O   1 
ATOM   377  C CB  . ASP A 1 56  ? -25.721 -17.087 24.316  1.00 45.84 ? 459 ASP A CB  1 
ATOM   378  C CG  . ASP A 1 56  ? -27.154 -17.318 23.859  1.00 46.46 ? 459 ASP A CG  1 
ATOM   379  O OD1 . ASP A 1 56  ? -27.356 -18.048 22.865  1.00 46.76 ? 459 ASP A OD1 1 
ATOM   380  O OD2 . ASP A 1 56  ? -28.079 -16.773 24.498  1.00 47.07 ? 459 ASP A OD2 1 
ATOM   381  N N   . GLU A 1 57  ? -26.121 -15.001 21.809  1.00 46.45 ? 460 GLU A N   1 
ATOM   382  C CA  . GLU A 1 57  ? -26.577 -13.712 21.276  1.00 47.11 ? 460 GLU A CA  1 
ATOM   383  C C   . GLU A 1 57  ? -27.623 -13.041 22.170  1.00 47.55 ? 460 GLU A C   1 
ATOM   384  O O   . GLU A 1 57  ? -27.581 -11.825 22.367  1.00 47.56 ? 460 GLU A O   1 
ATOM   385  C CB  . GLU A 1 57  ? -27.138 -13.892 19.861  1.00 47.45 ? 460 GLU A CB  1 
ATOM   386  C CG  . GLU A 1 57  ? -27.385 -12.588 19.113  1.00 47.74 ? 460 GLU A CG  1 
ATOM   387  C CD  . GLU A 1 57  ? -27.636 -12.788 17.628  1.00 48.01 ? 460 GLU A CD  1 
ATOM   388  O OE1 . GLU A 1 57  ? -28.152 -13.859 17.238  1.00 48.15 ? 460 GLU A OE1 1 
ATOM   389  O OE2 . GLU A 1 57  ? -27.318 -11.867 16.847  1.00 48.16 ? 460 GLU A OE2 1 
ATOM   390  N N   . GLU A 1 58  ? -28.561 -13.832 22.690  1.00 48.17 ? 461 GLU A N   1 
ATOM   391  C CA  . GLU A 1 58  ? -29.589 -13.327 23.611  1.00 48.71 ? 461 GLU A CA  1 
ATOM   392  C C   . GLU A 1 58  ? -29.002 -12.847 24.943  1.00 48.65 ? 461 GLU A C   1 
ATOM   393  O O   . GLU A 1 58  ? -29.500 -11.879 25.525  1.00 48.81 ? 461 GLU A O   1 
ATOM   394  C CB  . GLU A 1 58  ? -30.666 -14.391 23.864  1.00 49.23 ? 461 GLU A CB  1 
ATOM   395  C CG  . GLU A 1 58  ? -31.535 -14.702 22.652  1.00 49.67 ? 461 GLU A CG  1 
ATOM   396  C CD  . GLU A 1 58  ? -32.477 -13.565 22.289  1.00 50.16 ? 461 GLU A CD  1 
ATOM   397  O OE1 . GLU A 1 58  ? -33.238 -13.110 23.170  1.00 50.55 ? 461 GLU A OE1 1 
ATOM   398  O OE2 . GLU A 1 58  ? -32.463 -13.128 21.118  1.00 50.44 ? 461 GLU A OE2 1 
ATOM   399  N N   . HIS A 1 59  ? -27.955 -13.524 25.419  1.00 48.29 ? 462 HIS A N   1 
ATOM   400  C CA  . HIS A 1 59  ? -27.226 -13.091 26.621  1.00 48.00 ? 462 HIS A CA  1 
ATOM   401  C C   . HIS A 1 59  ? -26.406 -11.814 26.394  1.00 47.82 ? 462 HIS A C   1 
ATOM   402  O O   . HIS A 1 59  ? -26.244 -11.022 27.320  1.00 48.31 ? 462 HIS A O   1 
ATOM   403  C CB  . HIS A 1 59  ? -26.319 -14.209 27.158  1.00 47.87 ? 462 HIS A CB  1 
ATOM   404  C CG  . HIS A 1 59  ? -27.058 -15.298 27.874  1.00 47.85 ? 462 HIS A CG  1 
ATOM   405  N ND1 . HIS A 1 59  ? -27.893 -15.050 28.943  1.00 47.93 ? 462 HIS A ND1 1 
ATOM   406  C CD2 . HIS A 1 59  ? -27.073 -16.640 27.690  1.00 47.65 ? 462 HIS A CD2 1 
ATOM   407  C CE1 . HIS A 1 59  ? -28.400 -16.190 29.378  1.00 47.79 ? 462 HIS A CE1 1 
ATOM   408  N NE2 . HIS A 1 59  ? -27.917 -17.170 28.636  1.00 47.74 ? 462 HIS A NE2 1 
ATOM   409  N N   . ARG A 1 60  ? -25.884 -11.622 25.180  1.00 47.29 ? 463 ARG A N   1 
ATOM   410  C CA  . ARG A 1 60  ? -25.184 -10.374 24.825  1.00 46.94 ? 463 ARG A CA  1 
ATOM   411  C C   . ARG A 1 60  ? -26.109 -9.153  24.834  1.00 47.42 ? 463 ARG A C   1 
ATOM   412  O O   . ARG A 1 60  ? -25.691 -8.067  25.241  1.00 47.77 ? 463 ARG A O   1 
ATOM   413  C CB  . ARG A 1 60  ? -24.489 -10.483 23.461  1.00 46.48 ? 463 ARG A CB  1 
ATOM   414  C CG  . ARG A 1 60  ? -23.145 -11.191 23.503  1.00 46.15 ? 463 ARG A CG  1 
ATOM   415  C CD  . ARG A 1 60  ? -22.313 -10.888 22.268  1.00 46.00 ? 463 ARG A CD  1 
ATOM   416  N NE  . ARG A 1 60  ? -22.988 -11.280 21.029  1.00 45.86 ? 463 ARG A NE  1 
ATOM   417  C CZ  . ARG A 1 60  ? -23.014 -12.511 20.510  1.00 45.72 ? 463 ARG A CZ  1 
ATOM   418  N NH1 . ARG A 1 60  ? -23.669 -12.724 19.371  1.00 45.82 ? 463 ARG A NH1 1 
ATOM   419  N NH2 . ARG A 1 60  ? -22.404 -13.536 21.107  1.00 45.71 ? 463 ARG A NH2 1 
ATOM   420  N N   . HIS A 1 61  ? -27.349 -9.332  24.379  1.00 47.79 ? 464 HIS A N   1 
ATOM   421  C CA  . HIS A 1 61  ? -28.363 -8.270  24.429  1.00 48.06 ? 464 HIS A CA  1 
ATOM   422  C C   . HIS A 1 61  ? -28.678 -7.861  25.874  1.00 47.58 ? 464 HIS A C   1 
ATOM   423  O O   . HIS A 1 61  ? -28.870 -6.677  26.159  1.00 47.46 ? 464 HIS A O   1 
ATOM   424  C CB  . HIS A 1 61  ? -29.645 -8.710  23.710  1.00 48.51 ? 464 HIS A CB  1 
ATOM   425  C CG  . HIS A 1 61  ? -30.658 -7.618  23.551  1.00 49.03 ? 464 HIS A CG  1 
ATOM   426  N ND1 . HIS A 1 61  ? -31.775 -7.515  24.352  1.00 49.28 ? 464 HIS A ND1 1 
ATOM   427  C CD2 . HIS A 1 61  ? -30.721 -6.579  22.685  1.00 49.42 ? 464 HIS A CD2 1 
ATOM   428  C CE1 . HIS A 1 61  ? -32.483 -6.462  23.986  1.00 49.39 ? 464 HIS A CE1 1 
ATOM   429  N NE2 . HIS A 1 61  ? -31.865 -5.876  22.976  1.00 49.53 ? 464 HIS A NE2 1 
ATOM   430  N N   . ALA A 1 62  ? -28.727 -8.848  26.770  1.00 46.96 ? 465 ALA A N   1 
ATOM   431  C CA  . ALA A 1 62  ? -28.917 -8.604  28.204  1.00 46.63 ? 465 ALA A CA  1 
ATOM   432  C C   . ALA A 1 62  ? -27.729 -7.876  28.847  1.00 46.51 ? 465 ALA A C   1 
ATOM   433  O O   . ALA A 1 62  ? -27.923 -7.063  29.752  1.00 46.74 ? 465 ALA A O   1 
ATOM   434  C CB  . ALA A 1 62  ? -29.196 -9.913  28.932  1.00 46.58 ? 465 ALA A CB  1 
ATOM   435  N N   . MET A 1 63  ? -26.511 -8.177  28.389  1.00 46.22 ? 466 MET A N   1 
ATOM   436  C CA  . MET A 1 63  ? -25.301 -7.476  28.851  1.00 45.91 ? 466 MET A CA  1 
ATOM   437  C C   . MET A 1 63  ? -25.275 -6.012  28.422  1.00 46.08 ? 466 MET A C   1 
ATOM   438  O O   . MET A 1 63  ? -24.934 -5.138  29.221  1.00 46.12 ? 466 MET A O   1 
ATOM   439  C CB  . MET A 1 63  ? -24.025 -8.162  28.342  1.00 45.78 ? 466 MET A CB  1 
ATOM   440  C CG  . MET A 1 63  ? -23.647 -9.421  29.098  1.00 45.79 ? 466 MET A CG  1 
ATOM   441  S SD  . MET A 1 63  ? -21.976 -9.986  28.735  1.00 45.42 ? 466 MET A SD  1 
ATOM   442  C CE  . MET A 1 63  ? -22.089 -11.684 29.279  1.00 45.13 ? 466 MET A CE  1 
ATOM   443  N N   . ASN A 1 64  ? -25.623 -5.758  27.161  1.00 46.33 ? 467 ASN A N   1 
ATOM   444  C CA  . ASN A 1 64  ? -25.575 -4.405  26.589  1.00 46.47 ? 467 ASN A CA  1 
ATOM   445  C C   . ASN A 1 64  ? -26.560 -3.432  27.247  1.00 46.76 ? 467 ASN A C   1 
ATOM   446  O O   . ASN A 1 64  ? -26.262 -2.241  27.367  1.00 47.17 ? 467 ASN A O   1 
ATOM   447  C CB  . ASN A 1 64  ? -25.810 -4.449  25.071  1.00 46.25 ? 467 ASN A CB  1 
ATOM   448  C CG  . ASN A 1 64  ? -24.692 -5.159  24.320  1.00 46.06 ? 467 ASN A CG  1 
ATOM   449  O OD1 . ASN A 1 64  ? -23.767 -5.712  24.920  1.00 45.49 ? 467 ASN A OD1 1 
ATOM   450  N ND2 . ASN A 1 64  ? -24.773 -5.145  22.994  1.00 46.09 ? 467 ASN A ND2 1 
ATOM   451  N N   . GLU A 1 65  ? -27.722 -3.936  27.668  1.00 46.79 ? 468 GLU A N   1 
ATOM   452  C CA  . GLU A 1 65  ? -28.691 -3.135  28.428  1.00 46.76 ? 468 GLU A CA  1 
ATOM   453  C C   . GLU A 1 65  ? -28.165 -2.767  29.818  1.00 46.53 ? 468 GLU A C   1 
ATOM   454  O O   . GLU A 1 65  ? -28.290 -1.618  30.248  1.00 46.99 ? 468 GLU A O   1 
ATOM   455  C CB  . GLU A 1 65  ? -30.032 -3.867  28.558  1.00 46.99 ? 468 GLU A CB  1 
ATOM   456  C CG  . GLU A 1 65  ? -30.830 -3.933  27.263  1.00 47.44 ? 468 GLU A CG  1 
ATOM   457  C CD  . GLU A 1 65  ? -32.257 -4.416  27.463  1.00 47.80 ? 468 GLU A CD  1 
ATOM   458  O OE1 . GLU A 1 65  ? -33.120 -4.069  26.628  1.00 48.02 ? 468 GLU A OE1 1 
ATOM   459  O OE2 . GLU A 1 65  ? -32.524 -5.139  28.449  1.00 47.96 ? 468 GLU A OE2 1 
ATOM   460  N N   . LEU A 1 66  ? -27.568 -3.744  30.502  1.00 45.99 ? 469 LEU A N   1 
ATOM   461  C CA  . LEU A 1 66  ? -27.036 -3.560  31.861  1.00 45.41 ? 469 LEU A CA  1 
ATOM   462  C C   . LEU A 1 66  ? -25.610 -2.977  31.921  1.00 44.82 ? 469 LEU A C   1 
ATOM   463  O O   . LEU A 1 66  ? -25.055 -2.832  33.014  1.00 44.81 ? 469 LEU A O   1 
ATOM   464  C CB  . LEU A 1 66  ? -27.081 -4.895  32.622  1.00 45.42 ? 469 LEU A CB  1 
ATOM   465  C CG  . LEU A 1 66  ? -28.449 -5.579  32.747  1.00 45.47 ? 469 LEU A CG  1 
ATOM   466  C CD1 . LEU A 1 66  ? -28.289 -6.987  33.299  1.00 45.50 ? 469 LEU A CD1 1 
ATOM   467  C CD2 . LEU A 1 66  ? -29.400 -4.771  33.619  1.00 45.52 ? 469 LEU A CD2 1 
ATOM   468  N N   . GLY A 1 67  ? -25.021 -2.646  30.769  1.00 44.16 ? 470 GLY A N   1 
ATOM   469  C CA  . GLY A 1 67  ? -23.700 -2.013  30.716  1.00 43.56 ? 470 GLY A CA  1 
ATOM   470  C C   . GLY A 1 67  ? -22.568 -2.981  31.006  1.00 42.95 ? 470 GLY A C   1 
ATOM   471  O O   . GLY A 1 67  ? -21.648 -2.662  31.762  1.00 42.59 ? 470 GLY A O   1 
ATOM   472  N N   . GLY A 1 68  ? -22.637 -4.157  30.387  1.00 42.60 ? 471 GLY A N   1 
ATOM   473  C CA  . GLY A 1 68  ? -21.679 -5.236  30.623  1.00 42.25 ? 471 GLY A CA  1 
ATOM   474  C C   . GLY A 1 68  ? -20.313 -5.003  30.005  1.00 41.84 ? 471 GLY A C   1 
ATOM   475  O O   . GLY A 1 68  ? -19.295 -5.375  30.591  1.00 41.78 ? 471 GLY A O   1 
ATOM   476  N N   . LEU A 1 69  ? -20.293 -4.401  28.816  1.00 41.42 ? 472 LEU A N   1 
ATOM   477  C CA  . LEU A 1 69  ? -19.042 -4.062  28.130  1.00 41.17 ? 472 LEU A CA  1 
ATOM   478  C C   . LEU A 1 69  ? -18.211 -3.038  28.903  1.00 41.08 ? 472 LEU A C   1 
ATOM   479  O O   . LEU A 1 69  ? -16.981 -3.115  28.903  1.00 41.28 ? 472 LEU A O   1 
ATOM   480  C CB  . LEU A 1 69  ? -19.328 -3.545  26.715  1.00 41.07 ? 472 LEU A CB  1 
ATOM   481  C CG  . LEU A 1 69  ? -18.102 -3.237  25.838  1.00 41.08 ? 472 LEU A CG  1 
ATOM   482  C CD1 . LEU A 1 69  ? -18.297 -3.768  24.427  1.00 41.11 ? 472 LEU A CD1 1 
ATOM   483  C CD2 . LEU A 1 69  ? -17.774 -1.748  25.800  1.00 41.12 ? 472 LEU A CD2 1 
ATOM   484  N N   . GLN A 1 70  ? -18.884 -2.089  29.553  1.00 40.82 ? 473 GLN A N   1 
ATOM   485  C CA  . GLN A 1 70  ? -18.212 -1.037  30.324  1.00 40.58 ? 473 GLN A CA  1 
ATOM   486  C C   . GLN A 1 70  ? -17.582 -1.581  31.611  1.00 40.45 ? 473 GLN A C   1 
ATOM   487  O O   . GLN A 1 70  ? -16.476 -1.180  31.975  1.00 40.46 ? 473 GLN A O   1 
ATOM   488  C CB  . GLN A 1 70  ? -19.180 0.111   30.658  1.00 40.63 ? 473 GLN A CB  1 
ATOM   489  C CG  . GLN A 1 70  ? -19.552 1.002   29.472  1.00 40.64 ? 473 GLN A CG  1 
ATOM   490  C CD  . GLN A 1 70  ? -20.707 0.478   28.628  1.00 40.63 ? 473 GLN A CD  1 
ATOM   491  O OE1 . GLN A 1 70  ? -21.099 -0.686  28.730  1.00 40.85 ? 473 GLN A OE1 1 
ATOM   492  N NE2 . GLN A 1 70  ? -21.256 1.345   27.780  1.00 40.52 ? 473 GLN A NE2 1 
ATOM   493  N N   . ALA A 1 71  ? -18.287 -2.489  32.287  1.00 40.39 ? 474 ALA A N   1 
ATOM   494  C CA  . ALA A 1 71  ? -17.801 -3.100  33.532  1.00 40.40 ? 474 ALA A CA  1 
ATOM   495  C C   . ALA A 1 71  ? -16.602 -4.024  33.308  1.00 40.52 ? 474 ALA A C   1 
ATOM   496  O O   . ALA A 1 71  ? -15.632 -3.978  34.068  1.00 40.37 ? 474 ALA A O   1 
ATOM   497  C CB  . ALA A 1 71  ? -18.924 -3.863  34.220  1.00 40.28 ? 474 ALA A CB  1 
ATOM   498  N N   . ILE A 1 72  ? -16.680 -4.855  32.269  1.00 40.83 ? 475 ILE A N   1 
ATOM   499  C CA  . ILE A 1 72  ? -15.614 -5.811  31.937  1.00 41.14 ? 475 ILE A CA  1 
ATOM   500  C C   . ILE A 1 72  ? -14.361 -5.089  31.420  1.00 41.83 ? 475 ILE A C   1 
ATOM   501  O O   . ILE A 1 72  ? -13.239 -5.482  31.749  1.00 42.09 ? 475 ILE A O   1 
ATOM   502  C CB  . ILE A 1 72  ? -16.099 -6.873  30.912  1.00 40.90 ? 475 ILE A CB  1 
ATOM   503  C CG1 . ILE A 1 72  ? -17.222 -7.726  31.521  1.00 40.69 ? 475 ILE A CG1 1 
ATOM   504  C CG2 . ILE A 1 72  ? -14.957 -7.790  30.472  1.00 40.90 ? 475 ILE A CG2 1 
ATOM   505  C CD1 . ILE A 1 72  ? -18.061 -8.474  30.506  1.00 40.64 ? 475 ILE A CD1 1 
ATOM   506  N N   . ALA A 1 73  ? -14.559 -4.046  30.615  1.00 42.48 ? 476 ALA A N   1 
ATOM   507  C CA  . ALA A 1 73  ? -13.451 -3.246  30.077  1.00 42.99 ? 476 ALA A CA  1 
ATOM   508  C C   . ALA A 1 73  ? -12.671 -2.507  31.169  1.00 43.91 ? 476 ALA A C   1 
ATOM   509  O O   . ALA A 1 73  ? -11.440 -2.465  31.133  1.00 44.01 ? 476 ALA A O   1 
ATOM   510  C CB  . ALA A 1 73  ? -13.968 -2.261  29.039  1.00 42.86 ? 476 ALA A CB  1 
ATOM   511  N N   . GLU A 1 74  ? -13.395 -1.927  32.127  1.00 45.14 ? 477 GLU A N   1 
ATOM   512  C CA  . GLU A 1 74  ? -12.779 -1.231  33.268  1.00 45.83 ? 477 GLU A CA  1 
ATOM   513  C C   . GLU A 1 74  ? -12.073 -2.178  34.246  1.00 45.98 ? 477 GLU A C   1 
ATOM   514  O O   . GLU A 1 74  ? -11.089 -1.787  34.879  1.00 45.79 ? 477 GLU A O   1 
ATOM   515  C CB  . GLU A 1 74  ? -13.816 -0.380  34.013  1.00 46.24 ? 477 GLU A CB  1 
ATOM   516  C CG  . GLU A 1 74  ? -14.220 0.878   33.258  1.00 46.62 ? 477 GLU A CG  1 
ATOM   517  C CD  . GLU A 1 74  ? -15.300 1.677   33.965  1.00 46.99 ? 477 GLU A CD  1 
ATOM   518  O OE1 . GLU A 1 74  ? -16.331 1.086   34.351  1.00 47.00 ? 477 GLU A OE1 1 
ATOM   519  O OE2 . GLU A 1 74  ? -15.122 2.903   34.128  1.00 47.32 ? 477 GLU A OE2 1 
ATOM   520  N N   . LEU A 1 75  ? -12.581 -3.405  34.372  1.00 46.31 ? 478 LEU A N   1 
ATOM   521  C CA  . LEU A 1 75  ? -11.916 -4.457  35.155  1.00 46.72 ? 478 LEU A CA  1 
ATOM   522  C C   . LEU A 1 75  ? -10.565 -4.821  34.539  1.00 47.19 ? 478 LEU A C   1 
ATOM   523  O O   . LEU A 1 75  ? -9.565  -4.951  35.248  1.00 47.32 ? 478 LEU A O   1 
ATOM   524  C CB  . LEU A 1 75  ? -12.802 -5.708  35.250  1.00 46.70 ? 478 LEU A CB  1 
ATOM   525  C CG  . LEU A 1 75  ? -12.243 -6.950  35.960  1.00 46.67 ? 478 LEU A CG  1 
ATOM   526  C CD1 . LEU A 1 75  ? -11.848 -6.645  37.397  1.00 46.72 ? 478 LEU A CD1 1 
ATOM   527  C CD2 . LEU A 1 75  ? -13.253 -8.085  35.915  1.00 46.61 ? 478 LEU A CD2 1 
ATOM   528  N N   . LEU A 1 76  ? -10.558 -5.000  33.219  1.00 47.68 ? 479 LEU A N   1 
ATOM   529  C CA  . LEU A 1 76  ? -9.326  -5.233  32.460  1.00 47.98 ? 479 LEU A CA  1 
ATOM   530  C C   . LEU A 1 76  ? -8.384  -4.027  32.532  1.00 48.08 ? 479 LEU A C   1 
ATOM   531  O O   . LEU A 1 76  ? -7.173  -4.196  32.679  1.00 48.10 ? 479 LEU A O   1 
ATOM   532  C CB  . LEU A 1 76  ? -9.658  -5.563  30.997  1.00 48.15 ? 479 LEU A CB  1 
ATOM   533  C CG  . LEU A 1 76  ? -8.517  -5.811  30.001  1.00 48.38 ? 479 LEU A CG  1 
ATOM   534  C CD1 . LEU A 1 76  ? -7.514  -6.830  30.517  1.00 48.34 ? 479 LEU A CD1 1 
ATOM   535  C CD2 . LEU A 1 76  ? -9.086  -6.263  28.664  1.00 48.57 ? 479 LEU A CD2 1 
ATOM   536  N N   . GLN A 1 77  ? -8.950  -2.823  32.436  1.00 48.25 ? 480 GLN A N   1 
ATOM   537  C CA  . GLN A 1 77  ? -8.179  -1.575  32.499  1.00 48.39 ? 480 GLN A CA  1 
ATOM   538  C C   . GLN A 1 77  ? -7.462  -1.414  33.838  1.00 48.62 ? 480 GLN A C   1 
ATOM   539  O O   . GLN A 1 77  ? -6.243  -1.241  33.873  1.00 48.85 ? 480 GLN A O   1 
ATOM   540  C CB  . GLN A 1 77  ? -9.095  -0.366  32.251  1.00 48.28 ? 480 GLN A CB  1 
ATOM   541  C CG  . GLN A 1 77  ? -8.377  0.977   32.139  1.00 48.12 ? 480 GLN A CG  1 
ATOM   542  C CD  . GLN A 1 77  ? -9.332  2.154   31.991  1.00 48.00 ? 480 GLN A CD  1 
ATOM   543  O OE1 . GLN A 1 77  ? -10.455 2.005   31.507  1.00 47.94 ? 480 GLN A OE1 1 
ATOM   544  N NE2 . GLN A 1 77  ? -8.883  3.336   32.404  1.00 48.10 ? 480 GLN A NE2 1 
ATOM   545  N N   . VAL A 1 78  ? -8.226  -1.480  34.928  1.00 48.91 ? 481 VAL A N   1 
ATOM   546  C CA  . VAL A 1 78  ? -7.698  -1.209  36.273  1.00 49.14 ? 481 VAL A CA  1 
ATOM   547  C C   . VAL A 1 78  ? -6.655  -2.237  36.736  1.00 49.02 ? 481 VAL A C   1 
ATOM   548  O O   . VAL A 1 78  ? -5.702  -1.879  37.430  1.00 48.83 ? 481 VAL A O   1 
ATOM   549  C CB  . VAL A 1 78  ? -8.840  -1.056  37.319  1.00 49.40 ? 481 VAL A CB  1 
ATOM   550  C CG1 . VAL A 1 78  ? -9.466  -2.399  37.691  1.00 49.39 ? 481 VAL A CG1 1 
ATOM   551  C CG2 . VAL A 1 78  ? -8.342  -0.332  38.563  1.00 49.58 ? 481 VAL A CG2 1 
ATOM   552  N N   . ASP A 1 79  ? -6.838  -3.500  36.347  1.00 49.26 ? 482 ASP A N   1 
ATOM   553  C CA  . ASP A 1 79  ? -5.899  -4.573  36.701  1.00 49.67 ? 482 ASP A CA  1 
ATOM   554  C C   . ASP A 1 79  ? -4.554  -4.423  35.979  1.00 50.21 ? 482 ASP A C   1 
ATOM   555  O O   . ASP A 1 79  ? -3.505  -4.712  36.560  1.00 50.34 ? 482 ASP A O   1 
ATOM   556  C CB  . ASP A 1 79  ? -6.512  -5.949  36.403  1.00 49.52 ? 482 ASP A CB  1 
ATOM   557  C CG  . ASP A 1 79  ? -5.770  -7.086  37.092  1.00 49.33 ? 482 ASP A CG  1 
ATOM   558  O OD1 . ASP A 1 79  ? -4.705  -7.502  36.589  1.00 49.20 ? 482 ASP A OD1 1 
ATOM   559  O OD2 . ASP A 1 79  ? -6.261  -7.572  38.132  1.00 49.25 ? 482 ASP A OD2 1 
ATOM   560  N N   . CYS A 1 80  ? -4.594  -3.989  34.719  1.00 50.93 ? 483 CYS A N   1 
ATOM   561  C CA  . CYS A 1 80  ? -3.376  -3.700  33.947  1.00 51.31 ? 483 CYS A CA  1 
ATOM   562  C C   . CYS A 1 80  ? -2.591  -2.521  34.529  1.00 51.90 ? 483 CYS A C   1 
ATOM   563  O O   . CYS A 1 80  ? -1.361  -2.560  34.582  1.00 52.18 ? 483 CYS A O   1 
ATOM   564  C CB  . CYS A 1 80  ? -3.713  -3.425  32.476  1.00 51.22 ? 483 CYS A CB  1 
ATOM   565  S SG  . CYS A 1 80  ? -4.266  -4.881  31.557  1.00 50.85 ? 483 CYS A SG  1 
ATOM   566  N N   . GLU A 1 81  ? -3.309  -1.483  34.956  1.00 52.67 ? 484 GLU A N   1 
ATOM   567  C CA  . GLU A 1 81  ? -2.698  -0.305  35.587  1.00 53.49 ? 484 GLU A CA  1 
ATOM   568  C C   . GLU A 1 81  ? -2.084  -0.603  36.961  1.00 54.86 ? 484 GLU A C   1 
ATOM   569  O O   . GLU A 1 81  ? -1.049  -0.032  37.311  1.00 55.07 ? 484 GLU A O   1 
ATOM   570  C CB  . GLU A 1 81  ? -3.726  0.826   35.711  1.00 53.07 ? 484 GLU A CB  1 
ATOM   571  C CG  . GLU A 1 81  ? -4.149  1.417   34.371  1.00 52.69 ? 484 GLU A CG  1 
ATOM   572  C CD  . GLU A 1 81  ? -5.266  2.443   34.479  1.00 52.28 ? 484 GLU A CD  1 
ATOM   573  O OE1 . GLU A 1 81  ? -6.031  2.422   35.468  1.00 52.03 ? 484 GLU A OE1 1 
ATOM   574  O OE2 . GLU A 1 81  ? -5.385  3.276   33.556  1.00 51.92 ? 484 GLU A OE2 1 
ATOM   575  N N   . MET A 1 82  ? -2.722  -1.489  37.727  1.00 56.57 ? 485 MET A N   1 
ATOM   576  C CA  . MET A 1 82  ? -2.257  -1.842  39.076  1.00 58.07 ? 485 MET A CA  1 
ATOM   577  C C   . MET A 1 82  ? -1.023  -2.747  39.056  1.00 58.93 ? 485 MET A C   1 
ATOM   578  O O   . MET A 1 82  ? 0.044   -2.357  39.535  1.00 58.88 ? 485 MET A O   1 
ATOM   579  C CB  . MET A 1 82  ? -3.380  -2.517  39.878  1.00 58.70 ? 485 MET A CB  1 
ATOM   580  C CG  . MET A 1 82  ? -4.441  -1.554  40.387  1.00 59.17 ? 485 MET A CG  1 
ATOM   581  S SD  . MET A 1 82  ? -5.937  -2.390  40.950  1.00 59.93 ? 485 MET A SD  1 
ATOM   582  C CE  . MET A 1 82  ? -5.311  -3.333  42.338  1.00 60.13 ? 485 MET A CE  1 
ATOM   583  N N   . TYR A 1 83  ? -1.181  -3.947  38.499  1.00 60.36 ? 486 TYR A N   1 
ATOM   584  C CA  . TYR A 1 83  ? -0.136  -4.985  38.532  1.00 61.49 ? 486 TYR A CA  1 
ATOM   585  C C   . TYR A 1 83  ? 0.894   -4.900  37.396  1.00 62.08 ? 486 TYR A C   1 
ATOM   586  O O   . TYR A 1 83  ? 1.979   -5.477  37.513  1.00 61.90 ? 486 TYR A O   1 
ATOM   587  C CB  . TYR A 1 83  ? -0.775  -6.379  38.546  1.00 61.83 ? 486 TYR A CB  1 
ATOM   588  C CG  . TYR A 1 83  ? -1.518  -6.692  39.825  1.00 62.10 ? 486 TYR A CG  1 
ATOM   589  C CD1 . TYR A 1 83  ? -2.838  -6.275  40.009  1.00 62.39 ? 486 TYR A CD1 1 
ATOM   590  C CD2 . TYR A 1 83  ? -0.903  -7.404  40.856  1.00 62.25 ? 486 TYR A CD2 1 
ATOM   591  C CE1 . TYR A 1 83  ? -3.524  -6.560  41.183  1.00 62.64 ? 486 TYR A CE1 1 
ATOM   592  C CE2 . TYR A 1 83  ? -1.581  -7.694  42.034  1.00 62.48 ? 486 TYR A CE2 1 
ATOM   593  C CZ  . TYR A 1 83  ? -2.890  -7.271  42.193  1.00 62.58 ? 486 TYR A CZ  1 
ATOM   594  O OH  . TYR A 1 83  ? -3.566  -7.555  43.356  1.00 62.81 ? 486 TYR A OH  1 
ATOM   595  N N   . GLY A 1 84  ? 0.559   -4.206  36.307  1.00 62.76 ? 487 GLY A N   1 
ATOM   596  C CA  . GLY A 1 84  ? 1.478   -4.037  35.178  1.00 63.17 ? 487 GLY A CA  1 
ATOM   597  C C   . GLY A 1 84  ? 1.537   -5.276  34.302  1.00 63.68 ? 487 GLY A C   1 
ATOM   598  O O   . GLY A 1 84  ? 0.504   -5.887  34.022  1.00 63.71 ? 487 GLY A O   1 
ATOM   599  N N   . LEU A 1 85  ? 2.746   -5.646  33.876  1.00 64.39 ? 488 LEU A N   1 
ATOM   600  C CA  . LEU A 1 85  ? 2.973   -6.829  33.038  1.00 65.15 ? 488 LEU A CA  1 
ATOM   601  C C   . LEU A 1 85  ? 3.437   -8.009  33.899  1.00 65.45 ? 488 LEU A C   1 
ATOM   602  O O   . LEU A 1 85  ? 4.533   -8.546  33.710  1.00 65.50 ? 488 LEU A O   1 
ATOM   603  C CB  . LEU A 1 85  ? 4.001   -6.514  31.942  1.00 65.54 ? 488 LEU A CB  1 
ATOM   604  C CG  . LEU A 1 85  ? 3.688   -5.341  31.006  1.00 65.76 ? 488 LEU A CG  1 
ATOM   605  C CD1 . LEU A 1 85  ? 4.875   -5.066  30.095  1.00 65.70 ? 488 LEU A CD1 1 
ATOM   606  C CD2 . LEU A 1 85  ? 2.432   -5.596  30.184  1.00 65.71 ? 488 LEU A CD2 1 
ATOM   607  N N   . THR A 1 86  ? 2.583   -8.406  34.839  1.00 65.87 ? 489 THR A N   1 
ATOM   608  C CA  . THR A 1 86  ? 2.905   -9.471  35.799  1.00 66.53 ? 489 THR A CA  1 
ATOM   609  C C   . THR A 1 86  ? 2.829   -10.869 35.178  1.00 66.40 ? 489 THR A C   1 
ATOM   610  O O   . THR A 1 86  ? 2.105   -11.089 34.205  1.00 66.10 ? 489 THR A O   1 
ATOM   611  C CB  . THR A 1 86  ? 2.003   -9.406  37.063  1.00 67.17 ? 489 THR A CB  1 
ATOM   612  O OG1 . THR A 1 86  ? 2.512   -10.298 38.064  1.00 67.72 ? 489 THR A OG1 1 
ATOM   613  C CG2 . THR A 1 86  ? 0.533   -9.767  36.762  1.00 67.22 ? 489 THR A CG2 1 
ATOM   614  N N   . ASN A 1 87  ? 3.585   -11.800 35.763  1.00 66.77 ? 490 ASN A N   1 
ATOM   615  C CA  . ASN A 1 87  ? 3.526   -13.227 35.415  1.00 66.86 ? 490 ASN A CA  1 
ATOM   616  C C   . ASN A 1 87  ? 2.585   -14.025 36.336  1.00 66.36 ? 490 ASN A C   1 
ATOM   617  O O   . ASN A 1 87  ? 2.514   -15.253 36.226  1.00 66.48 ? 490 ASN A O   1 
ATOM   618  C CB  . ASN A 1 87  ? 4.932   -13.845 35.461  1.00 67.16 ? 490 ASN A CB  1 
ATOM   619  C CG  . ASN A 1 87  ? 5.871   -13.255 34.420  1.00 67.48 ? 490 ASN A CG  1 
ATOM   620  O OD1 . ASN A 1 87  ? 5.456   -12.918 33.309  1.00 67.66 ? 490 ASN A OD1 1 
ATOM   621  N ND2 . ASN A 1 87  ? 7.151   -13.145 34.768  1.00 67.72 ? 490 ASN A ND2 1 
ATOM   622  N N   . ASP A 1 88  ? 1.875   -13.336 37.235  1.00 65.48 ? 491 ASP A N   1 
ATOM   623  C CA  . ASP A 1 88  ? 0.914   -13.971 38.140  1.00 65.04 ? 491 ASP A CA  1 
ATOM   624  C C   . ASP A 1 88  ? -0.215  -14.634 37.348  1.00 64.46 ? 491 ASP A C   1 
ATOM   625  O O   . ASP A 1 88  ? -0.781  -14.023 36.440  1.00 64.12 ? 491 ASP A O   1 
ATOM   626  C CB  . ASP A 1 88  ? 0.339   -12.932 39.116  1.00 65.12 ? 491 ASP A CB  1 
ATOM   627  C CG  . ASP A 1 88  ? -0.633  -13.533 40.123  1.00 65.24 ? 491 ASP A CG  1 
ATOM   628  O OD1 . ASP A 1 88  ? -0.377  -14.650 40.622  1.00 65.41 ? 491 ASP A OD1 1 
ATOM   629  O OD2 . ASP A 1 88  ? -1.655  -12.879 40.422  1.00 65.16 ? 491 ASP A OD2 1 
ATOM   630  N N   . HIS A 1 89  ? -0.525  -15.883 37.697  1.00 63.88 ? 492 HIS A N   1 
ATOM   631  C CA  . HIS A 1 89  ? -1.542  -16.670 36.991  1.00 63.45 ? 492 HIS A CA  1 
ATOM   632  C C   . HIS A 1 89  ? -2.945  -16.082 37.145  1.00 62.63 ? 492 HIS A C   1 
ATOM   633  O O   . HIS A 1 89  ? -3.701  -16.025 36.175  1.00 62.65 ? 492 HIS A O   1 
ATOM   634  C CB  . HIS A 1 89  ? -1.532  -18.122 37.484  1.00 63.84 ? 492 HIS A CB  1 
ATOM   635  C CG  . HIS A 1 89  ? -2.508  -19.012 36.777  1.00 64.35 ? 492 HIS A CG  1 
ATOM   636  N ND1 . HIS A 1 89  ? -3.784  -19.239 37.247  1.00 64.55 ? 492 HIS A ND1 1 
ATOM   637  C CD2 . HIS A 1 89  ? -2.396  -19.729 35.634  1.00 64.55 ? 492 HIS A CD2 1 
ATOM   638  C CE1 . HIS A 1 89  ? -4.415  -20.059 36.425  1.00 64.68 ? 492 HIS A CE1 1 
ATOM   639  N NE2 . HIS A 1 89  ? -3.595  -20.370 35.437  1.00 64.68 ? 492 HIS A NE2 1 
ATOM   640  N N   . TYR A 1 90  ? -3.278  -15.645 38.359  1.00 61.70 ? 493 TYR A N   1 
ATOM   641  C CA  . TYR A 1 90  ? -4.613  -15.115 38.657  1.00 61.15 ? 493 TYR A CA  1 
ATOM   642  C C   . TYR A 1 90  ? -4.891  -13.786 37.943  1.00 60.40 ? 493 TYR A C   1 
ATOM   643  O O   . TYR A 1 90  ? -6.029  -13.520 37.550  1.00 59.76 ? 493 TYR A O   1 
ATOM   644  C CB  . TYR A 1 90  ? -4.807  -14.950 40.169  1.00 61.29 ? 493 TYR A CB  1 
ATOM   645  C CG  . TYR A 1 90  ? -6.255  -15.006 40.597  1.00 61.68 ? 493 TYR A CG  1 
ATOM   646  C CD1 . TYR A 1 90  ? -7.053  -13.863 40.580  1.00 61.82 ? 493 TYR A CD1 1 
ATOM   647  C CD2 . TYR A 1 90  ? -6.832  -16.208 41.012  1.00 61.86 ? 493 TYR A CD2 1 
ATOM   648  C CE1 . TYR A 1 90  ? -8.385  -13.913 40.970  1.00 62.01 ? 493 TYR A CE1 1 
ATOM   649  C CE2 . TYR A 1 90  ? -8.162  -16.268 41.403  1.00 62.19 ? 493 TYR A CE2 1 
ATOM   650  C CZ  . TYR A 1 90  ? -8.936  -15.120 41.378  1.00 62.23 ? 493 TYR A CZ  1 
ATOM   651  O OH  . TYR A 1 90  ? -10.255 -15.173 41.766  1.00 62.30 ? 493 TYR A OH  1 
ATOM   652  N N   . SER A 1 91  ? -3.854  -12.965 37.784  1.00 59.90 ? 494 SER A N   1 
ATOM   653  C CA  . SER A 1 91  ? -3.959  -11.701 37.051  1.00 59.50 ? 494 SER A CA  1 
ATOM   654  C C   . SER A 1 91  ? -4.125  -11.920 35.544  1.00 58.89 ? 494 SER A C   1 
ATOM   655  O O   . SER A 1 91  ? -4.964  -11.276 34.919  1.00 58.98 ? 494 SER A O   1 
ATOM   656  C CB  . SER A 1 91  ? -2.732  -10.824 37.318  1.00 59.76 ? 494 SER A CB  1 
ATOM   657  O OG  . SER A 1 91  ? -2.915  -9.517  36.801  1.00 59.81 ? 494 SER A OG  1 
ATOM   658  N N   . ILE A 1 92  ? -3.331  -12.828 34.973  1.00 57.98 ? 495 ILE A N   1 
ATOM   659  C CA  . ILE A 1 92  ? -3.368  -13.117 33.528  1.00 57.07 ? 495 ILE A CA  1 
ATOM   660  C C   . ILE A 1 92  ? -4.674  -13.816 33.133  1.00 55.89 ? 495 ILE A C   1 
ATOM   661  O O   . ILE A 1 92  ? -5.303  -13.442 32.141  1.00 55.62 ? 495 ILE A O   1 
ATOM   662  C CB  . ILE A 1 92  ? -2.154  -13.972 33.075  1.00 57.38 ? 495 ILE A CB  1 
ATOM   663  C CG1 . ILE A 1 92  ? -0.847  -13.192 33.270  1.00 57.74 ? 495 ILE A CG1 1 
ATOM   664  C CG2 . ILE A 1 92  ? -2.280  -14.379 31.606  1.00 57.43 ? 495 ILE A CG2 1 
ATOM   665  C CD1 . ILE A 1 92  ? 0.393   -14.060 33.317  1.00 57.94 ? 495 ILE A CD1 1 
ATOM   666  N N   . THR A 1 93  ? -5.059  -14.831 33.906  1.00 54.60 ? 496 THR A N   1 
ATOM   667  C CA  . THR A 1 93  ? -6.311  -15.573 33.691  1.00 53.55 ? 496 THR A CA  1 
ATOM   668  C C   . THR A 1 93  ? -7.548  -14.665 33.761  1.00 52.80 ? 496 THR A C   1 
ATOM   669  O O   . THR A 1 93  ? -8.516  -14.878 33.028  1.00 52.72 ? 496 THR A O   1 
ATOM   670  C CB  . THR A 1 93  ? -6.453  -16.725 34.712  1.00 53.43 ? 496 THR A CB  1 
ATOM   671  O OG1 . THR A 1 93  ? -5.274  -17.538 34.682  1.00 53.44 ? 496 THR A OG1 1 
ATOM   672  C CG2 . THR A 1 93  ? -7.661  -17.602 34.407  1.00 53.38 ? 496 THR A CG2 1 
ATOM   673  N N   . LEU A 1 94  ? -7.507  -13.666 34.644  1.00 52.13 ? 497 LEU A N   1 
ATOM   674  C CA  . LEU A 1 94  ? -8.560  -12.647 34.735  1.00 51.61 ? 497 LEU A CA  1 
ATOM   675  C C   . LEU A 1 94  ? -8.616  -11.783 33.471  1.00 50.76 ? 497 LEU A C   1 
ATOM   676  O O   . LEU A 1 94  ? -9.699  -11.507 32.950  1.00 50.89 ? 497 LEU A O   1 
ATOM   677  C CB  . LEU A 1 94  ? -8.343  -11.768 35.975  1.00 51.75 ? 497 LEU A CB  1 
ATOM   678  C CG  . LEU A 1 94  ? -9.374  -10.663 36.265  1.00 51.81 ? 497 LEU A CG  1 
ATOM   679  C CD1 . LEU A 1 94  ? -9.692  -10.586 37.753  1.00 51.95 ? 497 LEU A CD1 1 
ATOM   680  C CD2 . LEU A 1 94  ? -8.920  -9.299  35.754  1.00 51.84 ? 497 LEU A CD2 1 
ATOM   681  N N   . ARG A 1 95  ? -7.446  -11.361 32.995  1.00 49.62 ? 498 ARG A N   1 
ATOM   682  C CA  . ARG A 1 95  ? -7.334  -10.566 31.765  1.00 48.65 ? 498 ARG A CA  1 
ATOM   683  C C   . ARG A 1 95  ? -7.697  -11.360 30.505  1.00 47.50 ? 498 ARG A C   1 
ATOM   684  O O   . ARG A 1 95  ? -8.190  -10.782 29.536  1.00 47.50 ? 498 ARG A O   1 
ATOM   685  C CB  . ARG A 1 95  ? -5.922  -9.985  31.625  1.00 48.97 ? 498 ARG A CB  1 
ATOM   686  C CG  . ARG A 1 95  ? -5.571  -8.958  32.692  1.00 49.41 ? 498 ARG A CG  1 
ATOM   687  C CD  . ARG A 1 95  ? -4.104  -8.565  32.641  1.00 49.88 ? 498 ARG A CD  1 
ATOM   688  N NE  . ARG A 1 95  ? -3.670  -7.877  33.859  1.00 50.19 ? 498 ARG A NE  1 
ATOM   689  C CZ  . ARG A 1 95  ? -2.438  -7.413  34.078  1.00 50.25 ? 498 ARG A CZ  1 
ATOM   690  N NH1 . ARG A 1 95  ? -1.479  -7.546  33.161  1.00 50.28 ? 498 ARG A NH1 1 
ATOM   691  N NH2 . ARG A 1 95  ? -2.159  -6.806  35.229  1.00 50.30 ? 498 ARG A NH2 1 
ATOM   692  N N   . ARG A 1 96  ? -7.445  -12.671 30.520  1.00 46.40 ? 499 ARG A N   1 
ATOM   693  C CA  . ARG A 1 96  ? -7.833  -13.553 29.409  1.00 45.51 ? 499 ARG A CA  1 
ATOM   694  C C   . ARG A 1 96  ? -9.353  -13.663 29.287  1.00 44.37 ? 499 ARG A C   1 
ATOM   695  O O   . ARG A 1 96  ? -9.906  -13.405 28.219  1.00 44.11 ? 499 ARG A O   1 
ATOM   696  C CB  . ARG A 1 96  ? -7.206  -14.949 29.556  1.00 45.73 ? 499 ARG A CB  1 
ATOM   697  C CG  . ARG A 1 96  ? -5.744  -15.008 29.136  1.00 45.96 ? 499 ARG A CG  1 
ATOM   698  C CD  . ARG A 1 96  ? -5.086  -16.340 29.470  1.00 46.15 ? 499 ARG A CD  1 
ATOM   699  N NE  . ARG A 1 96  ? -5.719  -17.477 28.791  1.00 46.37 ? 499 ARG A NE  1 
ATOM   700  C CZ  . ARG A 1 96  ? -6.644  -18.294 29.309  1.00 46.70 ? 499 ARG A CZ  1 
ATOM   701  N NH1 . ARG A 1 96  ? -7.106  -18.142 30.553  1.00 46.89 ? 499 ARG A NH1 1 
ATOM   702  N NH2 . ARG A 1 96  ? -7.123  -19.288 28.563  1.00 46.79 ? 499 ARG A NH2 1 
ATOM   703  N N   . TYR A 1 97  ? -10.019 -14.025 30.384  1.00 43.20 ? 500 TYR A N   1 
ATOM   704  C CA  . TYR A 1 97  ? -11.485 -14.160 30.399  1.00 42.46 ? 500 TYR A CA  1 
ATOM   705  C C   . TYR A 1 97  ? -12.216 -12.837 30.132  1.00 41.57 ? 500 TYR A C   1 
ATOM   706  O O   . TYR A 1 97  ? -13.299 -12.839 29.541  1.00 41.41 ? 500 TYR A O   1 
ATOM   707  C CB  . TYR A 1 97  ? -11.983 -14.757 31.729  1.00 42.50 ? 500 TYR A CB  1 
ATOM   708  C CG  . TYR A 1 97  ? -11.534 -16.179 32.049  1.00 42.53 ? 500 TYR A CG  1 
ATOM   709  C CD1 . TYR A 1 97  ? -11.317 -17.132 31.044  1.00 42.49 ? 500 TYR A CD1 1 
ATOM   710  C CD2 . TYR A 1 97  ? -11.364 -16.583 33.376  1.00 42.56 ? 500 TYR A CD2 1 
ATOM   711  C CE1 . TYR A 1 97  ? -10.921 -18.427 31.354  1.00 42.51 ? 500 TYR A CE1 1 
ATOM   712  C CE2 . TYR A 1 97  ? -10.972 -17.878 33.692  1.00 42.56 ? 500 TYR A CE2 1 
ATOM   713  C CZ  . TYR A 1 97  ? -10.750 -18.795 32.680  1.00 42.53 ? 500 TYR A CZ  1 
ATOM   714  O OH  . TYR A 1 97  ? -10.359 -20.078 32.990  1.00 42.52 ? 500 TYR A OH  1 
ATOM   715  N N   . ALA A 1 98  ? -11.628 -11.723 30.569  1.00 40.51 ? 501 ALA A N   1 
ATOM   716  C CA  . ALA A 1 98  ? -12.177 -10.390 30.300  1.00 39.73 ? 501 ALA A CA  1 
ATOM   717  C C   . ALA A 1 98  ? -12.088 -10.033 28.817  1.00 38.73 ? 501 ALA A C   1 
ATOM   718  O O   . ALA A 1 98  ? -13.066 -9.575  28.226  1.00 38.39 ? 501 ALA A O   1 
ATOM   719  C CB  . ALA A 1 98  ? -11.455 -9.341  31.134  1.00 39.83 ? 501 ALA A CB  1 
ATOM   720  N N   . GLY A 1 99  ? -10.911 -10.246 28.230  1.00 37.90 ? 502 GLY A N   1 
ATOM   721  C CA  . GLY A 1 99  ? -10.676 -9.983  26.809  1.00 37.45 ? 502 GLY A CA  1 
ATOM   722  C C   . GLY A 1 99  ? -11.491 -10.855 25.868  1.00 36.95 ? 502 GLY A C   1 
ATOM   723  O O   . GLY A 1 99  ? -11.925 -10.393 24.812  1.00 36.91 ? 502 GLY A O   1 
ATOM   724  N N   . MET A 1 100 ? -11.688 -12.117 26.250  1.00 36.37 ? 503 MET A N   1 
ATOM   725  C CA  . MET A 1 100 ? -12.537 -13.048 25.493  1.00 35.89 ? 503 MET A CA  1 
ATOM   726  C C   . MET A 1 100 ? -14.005 -12.609 25.468  1.00 35.42 ? 503 MET A C   1 
ATOM   727  O O   . MET A 1 100 ? -14.695 -12.813 24.468  1.00 35.52 ? 503 MET A O   1 
ATOM   728  C CB  . MET A 1 100 ? -12.427 -14.465 26.070  1.00 35.99 ? 503 MET A CB  1 
ATOM   729  C CG  . MET A 1 100 ? -11.079 -15.130 25.825  1.00 36.03 ? 503 MET A CG  1 
ATOM   730  S SD  . MET A 1 100 ? -10.679 -16.406 27.036  1.00 36.16 ? 503 MET A SD  1 
ATOM   731  C CE  . MET A 1 100 ? -11.856 -17.682 26.598  1.00 36.22 ? 503 MET A CE  1 
ATOM   732  N N   . ALA A 1 101 ? -14.471 -12.014 26.566  1.00 35.00 ? 504 ALA A N   1 
ATOM   733  C CA  . ALA A 1 101 ? -15.829 -11.465 26.649  1.00 34.65 ? 504 ALA A CA  1 
ATOM   734  C C   . ALA A 1 101 ? -15.994 -10.220 25.777  1.00 34.44 ? 504 ALA A C   1 
ATOM   735  O O   . ALA A 1 101 ? -17.004 -10.076 25.086  1.00 34.34 ? 504 ALA A O   1 
ATOM   736  C CB  . ALA A 1 101 ? -16.184 -11.144 28.094  1.00 34.62 ? 504 ALA A CB  1 
ATOM   737  N N   . LEU A 1 102 ? -15.003 -9.329  25.821  1.00 34.31 ? 505 LEU A N   1 
ATOM   738  C CA  . LEU A 1 102 ? -14.999 -8.107  25.005  1.00 34.18 ? 505 LEU A CA  1 
ATOM   739  C C   . LEU A 1 102 ? -14.952 -8.394  23.503  1.00 34.14 ? 505 LEU A C   1 
ATOM   740  O O   . LEU A 1 102 ? -15.567 -7.670  22.720  1.00 34.16 ? 505 LEU A O   1 
ATOM   741  C CB  . LEU A 1 102 ? -13.824 -7.198  25.391  1.00 34.15 ? 505 LEU A CB  1 
ATOM   742  C CG  . LEU A 1 102 ? -13.863 -6.572  26.789  1.00 34.18 ? 505 LEU A CG  1 
ATOM   743  C CD1 . LEU A 1 102 ? -12.510 -5.971  27.138  1.00 34.16 ? 505 LEU A CD1 1 
ATOM   744  C CD2 . LEU A 1 102 ? -14.958 -5.519  26.900  1.00 34.23 ? 505 LEU A CD2 1 
ATOM   745  N N   . THR A 1 103 ? -14.219 -9.437  23.111  1.00 34.19 ? 506 THR A N   1 
ATOM   746  C CA  . THR A 1 103 ? -14.177 -9.896  21.716  1.00 34.36 ? 506 THR A CA  1 
ATOM   747  C C   . THR A 1 103 ? -15.574 -10.257 21.209  1.00 34.61 ? 506 THR A C   1 
ATOM   748  O O   . THR A 1 103 ? -15.978 -9.828  20.125  1.00 34.62 ? 506 THR A O   1 
ATOM   749  C CB  . THR A 1 103 ? -13.267 -11.136 21.558  1.00 34.33 ? 506 THR A CB  1 
ATOM   750  O OG1 . THR A 1 103 ? -11.992 -10.879 22.156  1.00 34.37 ? 506 THR A OG1 1 
ATOM   751  C CG2 . THR A 1 103 ? -13.064 -11.500 20.085  1.00 34.41 ? 506 THR A CG2 1 
ATOM   752  N N   . ASN A 1 104 ? -16.298 -11.038 22.007  1.00 34.82 ? 507 ASN A N   1 
ATOM   753  C CA  . ASN A 1 104 ? -17.652 -11.481 21.657  1.00 35.02 ? 507 ASN A CA  1 
ATOM   754  C C   . ASN A 1 104 ? -18.654 -10.325 21.651  1.00 35.08 ? 507 ASN A C   1 
ATOM   755  O O   . ASN A 1 104 ? -19.539 -10.277 20.795  1.00 35.13 ? 507 ASN A O   1 
ATOM   756  C CB  . ASN A 1 104 ? -18.130 -12.574 22.621  1.00 35.15 ? 507 ASN A CB  1 
ATOM   757  C CG  . ASN A 1 104 ? -17.247 -13.813 22.598  1.00 35.23 ? 507 ASN A CG  1 
ATOM   758  O OD1 . ASN A 1 104 ? -16.476 -14.032 21.662  1.00 35.14 ? 507 ASN A OD1 1 
ATOM   759  N ND2 . ASN A 1 104 ? -17.355 -14.630 23.639  1.00 35.39 ? 507 ASN A ND2 1 
ATOM   760  N N   . LEU A 1 105 ? -18.508 -9.403  22.602  1.00 35.17 ? 508 LEU A N   1 
ATOM   761  C CA  . LEU A 1 105 ? -19.355 -8.207  22.672  1.00 35.30 ? 508 LEU A CA  1 
ATOM   762  C C   . LEU A 1 105 ? -19.117 -7.238  21.504  1.00 35.31 ? 508 LEU A C   1 
ATOM   763  O O   . LEU A 1 105 ? -20.067 -6.636  20.999  1.00 35.28 ? 508 LEU A O   1 
ATOM   764  C CB  . LEU A 1 105 ? -19.159 -7.485  24.012  1.00 35.32 ? 508 LEU A CB  1 
ATOM   765  C CG  . LEU A 1 105 ? -19.717 -8.207  25.243  1.00 35.38 ? 508 LEU A CG  1 
ATOM   766  C CD1 . LEU A 1 105 ? -19.081 -7.679  26.521  1.00 35.33 ? 508 LEU A CD1 1 
ATOM   767  C CD2 . LEU A 1 105 ? -21.233 -8.082  25.309  1.00 35.39 ? 508 LEU A CD2 1 
ATOM   768  N N   . THR A 1 106 ? -17.860 -7.088  21.087  1.00 35.33 ? 509 THR A N   1 
ATOM   769  C CA  . THR A 1 106 ? -17.512 -6.255  19.926  1.00 35.52 ? 509 THR A CA  1 
ATOM   770  C C   . THR A 1 106 ? -17.902 -6.878  18.578  1.00 35.60 ? 509 THR A C   1 
ATOM   771  O O   . THR A 1 106 ? -18.071 -6.153  17.594  1.00 35.54 ? 509 THR A O   1 
ATOM   772  C CB  . THR A 1 106 ? -16.002 -5.928  19.888  1.00 35.64 ? 509 THR A CB  1 
ATOM   773  O OG1 . THR A 1 106 ? -15.239 -7.128  20.066  1.00 35.72 ? 509 THR A OG1 1 
ATOM   774  C CG2 . THR A 1 106 ? -15.643 -4.925  20.976  1.00 35.65 ? 509 THR A CG2 1 
ATOM   775  N N   . PHE A 1 107 ? -18.030 -8.206  18.534  1.00 35.74 ? 510 PHE A N   1 
ATOM   776  C CA  . PHE A 1 107 ? -18.366 -8.929  17.299  1.00 35.76 ? 510 PHE A CA  1 
ATOM   777  C C   . PHE A 1 107 ? -19.766 -8.588  16.780  1.00 36.22 ? 510 PHE A C   1 
ATOM   778  O O   . PHE A 1 107 ? -20.771 -8.991  17.371  1.00 36.24 ? 510 PHE A O   1 
ATOM   779  C CB  . PHE A 1 107 ? -18.248 -10.446 17.510  1.00 35.45 ? 510 PHE A CB  1 
ATOM   780  C CG  . PHE A 1 107 ? -18.698 -11.264 16.328  1.00 35.20 ? 510 PHE A CG  1 
ATOM   781  C CD1 . PHE A 1 107 ? -17.902 -11.365 15.192  1.00 35.12 ? 510 PHE A CD1 1 
ATOM   782  C CD2 . PHE A 1 107 ? -19.924 -11.928 16.346  1.00 35.06 ? 510 PHE A CD2 1 
ATOM   783  C CE1 . PHE A 1 107 ? -18.313 -12.116 14.100  1.00 35.10 ? 510 PHE A CE1 1 
ATOM   784  C CE2 . PHE A 1 107 ? -20.341 -12.679 15.256  1.00 35.00 ? 510 PHE A CE2 1 
ATOM   785  C CZ  . PHE A 1 107 ? -19.535 -12.774 14.131  1.00 35.04 ? 510 PHE A CZ  1 
ATOM   786  N N   . GLY A 1 108 ? -19.814 -7.845  15.675  1.00 36.83 ? 511 GLY A N   1 
ATOM   787  C CA  . GLY A 1 108 ? -21.064 -7.537  14.982  1.00 37.27 ? 511 GLY A CA  1 
ATOM   788  C C   . GLY A 1 108 ? -21.930 -6.540  15.727  1.00 37.70 ? 511 GLY A C   1 
ATOM   789  O O   . GLY A 1 108 ? -23.141 -6.733  15.846  1.00 38.19 ? 511 GLY A O   1 
ATOM   790  N N   . ASP A 1 109 ? -21.300 -5.480  16.230  1.00 38.02 ? 512 ASP A N   1 
ATOM   791  C CA  . ASP A 1 109 ? -21.989 -4.440  16.993  1.00 38.30 ? 512 ASP A CA  1 
ATOM   792  C C   . ASP A 1 109 ? -21.196 -3.133  16.882  1.00 38.63 ? 512 ASP A C   1 
ATOM   793  O O   . ASP A 1 109 ? -20.219 -2.924  17.605  1.00 38.52 ? 512 ASP A O   1 
ATOM   794  C CB  . ASP A 1 109 ? -22.160 -4.882  18.454  1.00 38.29 ? 512 ASP A CB  1 
ATOM   795  C CG  . ASP A 1 109 ? -23.205 -4.066  19.204  1.00 38.43 ? 512 ASP A CG  1 
ATOM   796  O OD1 . ASP A 1 109 ? -23.130 -2.819  19.195  1.00 38.58 ? 512 ASP A OD1 1 
ATOM   797  O OD2 . ASP A 1 109 ? -24.104 -4.679  19.817  1.00 38.49 ? 512 ASP A OD2 1 
ATOM   798  N N   . VAL A 1 110 ? -21.622 -2.273  15.956  1.00 39.08 ? 513 VAL A N   1 
ATOM   799  C CA  . VAL A 1 110 ? -20.938 -1.001  15.666  1.00 39.43 ? 513 VAL A CA  1 
ATOM   800  C C   . VAL A 1 110 ? -20.857 -0.053  16.874  1.00 39.45 ? 513 VAL A C   1 
ATOM   801  O O   . VAL A 1 110 ? -19.866 0.664   17.033  1.00 39.47 ? 513 VAL A O   1 
ATOM   802  C CB  . VAL A 1 110 ? -21.575 -0.278  14.441  1.00 39.76 ? 513 VAL A CB  1 
ATOM   803  C CG1 . VAL A 1 110 ? -22.977 0.250   14.749  1.00 39.82 ? 513 VAL A CG1 1 
ATOM   804  C CG2 . VAL A 1 110 ? -20.672 0.842   13.936  1.00 39.88 ? 513 VAL A CG2 1 
ATOM   805  N N   . ALA A 1 111 ? -21.898 -0.055  17.708  1.00 39.52 ? 514 ALA A N   1 
ATOM   806  C CA  . ALA A 1 111 ? -21.936 0.761   18.927  1.00 39.42 ? 514 ALA A CA  1 
ATOM   807  C C   . ALA A 1 111 ? -20.883 0.317   19.943  1.00 39.21 ? 514 ALA A C   1 
ATOM   808  O O   . ALA A 1 111 ? -20.164 1.149   20.499  1.00 39.16 ? 514 ALA A O   1 
ATOM   809  C CB  . ALA A 1 111 ? -23.322 0.711   19.554  1.00 39.52 ? 514 ALA A CB  1 
ATOM   810  N N   . ASN A 1 112 ? -20.800 -0.993  20.171  1.00 38.89 ? 515 ASN A N   1 
ATOM   811  C CA  . ASN A 1 112 ? -19.822 -1.573  21.102  1.00 38.85 ? 515 ASN A CA  1 
ATOM   812  C C   . ASN A 1 112 ? -18.366 -1.374  20.666  1.00 38.57 ? 515 ASN A C   1 
ATOM   813  O O   . ASN A 1 112 ? -17.484 -1.225  21.515  1.00 38.36 ? 515 ASN A O   1 
ATOM   814  C CB  . ASN A 1 112 ? -20.094 -3.067  21.306  1.00 39.09 ? 515 ASN A CB  1 
ATOM   815  C CG  . ASN A 1 112 ? -21.355 -3.330  22.111  1.00 39.21 ? 515 ASN A CG  1 
ATOM   816  O OD1 . ASN A 1 112 ? -22.299 -2.538  22.092  1.00 39.55 ? 515 ASN A OD1 1 
ATOM   817  N ND2 . ASN A 1 112 ? -21.378 -4.450  22.820  1.00 39.21 ? 515 ASN A ND2 1 
ATOM   818  N N   . LYS A 1 113 ? -18.121 -1.388  19.354  1.00 38.35 ? 516 LYS A N   1 
ATOM   819  C CA  . LYS A 1 113 ? -16.794 -1.080  18.803  1.00 38.27 ? 516 LYS A CA  1 
ATOM   820  C C   . LYS A 1 113 ? -16.385 0.353   19.136  1.00 38.30 ? 516 LYS A C   1 
ATOM   821  O O   . LYS A 1 113 ? -15.268 0.598   19.595  1.00 37.90 ? 516 LYS A O   1 
ATOM   822  C CB  . LYS A 1 113 ? -16.769 -1.269  17.281  1.00 38.27 ? 516 LYS A CB  1 
ATOM   823  C CG  . LYS A 1 113 ? -16.884 -2.710  16.806  1.00 38.17 ? 516 LYS A CG  1 
ATOM   824  C CD  . LYS A 1 113 ? -16.953 -2.779  15.285  1.00 38.24 ? 516 LYS A CD  1 
ATOM   825  C CE  . LYS A 1 113 ? -17.597 -4.064  14.784  1.00 38.31 ? 516 LYS A CE  1 
ATOM   826  N NZ  . LYS A 1 113 ? -16.750 -5.268  15.000  1.00 38.36 ? 516 LYS A NZ  1 
ATOM   827  N N   . ALA A 1 114 ? -17.304 1.287   18.895  1.00 38.63 ? 517 ALA A N   1 
ATOM   828  C CA  . ALA A 1 114 ? -17.105 2.706   19.208  1.00 38.96 ? 517 ALA A CA  1 
ATOM   829  C C   . ALA A 1 114 ? -16.957 2.977   20.709  1.00 39.02 ? 517 ALA A C   1 
ATOM   830  O O   . ALA A 1 114 ? -16.156 3.826   21.110  1.00 38.69 ? 517 ALA A O   1 
ATOM   831  C CB  . ALA A 1 114 ? -18.255 3.529   18.645  1.00 39.02 ? 517 ALA A CB  1 
ATOM   832  N N   . THR A 1 115 ? -17.734 2.262   21.524  1.00 39.37 ? 518 THR A N   1 
ATOM   833  C CA  . THR A 1 115 ? -17.712 2.424   22.983  1.00 39.74 ? 518 THR A CA  1 
ATOM   834  C C   . THR A 1 115 ? -16.361 2.030   23.581  1.00 40.01 ? 518 THR A C   1 
ATOM   835  O O   . THR A 1 115 ? -15.802 2.774   24.388  1.00 40.01 ? 518 THR A O   1 
ATOM   836  C CB  . THR A 1 115 ? -18.823 1.591   23.663  1.00 39.88 ? 518 THR A CB  1 
ATOM   837  O OG1 . THR A 1 115 ? -20.083 1.862   23.036  1.00 39.78 ? 518 THR A OG1 1 
ATOM   838  C CG2 . THR A 1 115 ? -18.928 1.916   25.157  1.00 39.89 ? 518 THR A CG2 1 
ATOM   839  N N   . LEU A 1 116 ? -15.851 0.863   23.190  1.00 40.36 ? 519 LEU A N   1 
ATOM   840  C CA  . LEU A 1 116 ? -14.556 0.377   23.683  1.00 40.72 ? 519 LEU A CA  1 
ATOM   841  C C   . LEU A 1 116 ? -13.387 1.220   23.161  1.00 41.17 ? 519 LEU A C   1 
ATOM   842  O O   . LEU A 1 116 ? -12.399 1.414   23.872  1.00 41.07 ? 519 LEU A O   1 
ATOM   843  C CB  . LEU A 1 116 ? -14.352 -1.100  23.322  1.00 40.65 ? 519 LEU A CB  1 
ATOM   844  C CG  . LEU A 1 116 ? -13.076 -1.801  23.815  1.00 40.61 ? 519 LEU A CG  1 
ATOM   845  C CD1 . LEU A 1 116 ? -12.851 -1.628  25.312  1.00 40.52 ? 519 LEU A CD1 1 
ATOM   846  C CD2 . LEU A 1 116 ? -13.131 -3.280  23.464  1.00 40.65 ? 519 LEU A CD2 1 
ATOM   847  N N   . CYS A 1 117 ? -13.504 1.706   21.924  1.00 41.71 ? 520 CYS A N   1 
ATOM   848  C CA  . CYS A 1 117 ? -12.530 2.649   21.358  1.00 41.96 ? 520 CYS A CA  1 
ATOM   849  C C   . CYS A 1 117 ? -12.532 3.983   22.109  1.00 41.81 ? 520 CYS A C   1 
ATOM   850  O O   . CYS A 1 117 ? -11.467 4.509   22.436  1.00 42.01 ? 520 CYS A O   1 
ATOM   851  C CB  . CYS A 1 117 ? -12.791 2.889   19.863  1.00 42.32 ? 520 CYS A CB  1 
ATOM   852  S SG  . CYS A 1 117 ? -12.272 1.533   18.784  1.00 42.49 ? 520 CYS A SG  1 
ATOM   853  N N   . SER A 1 118 ? -13.724 4.513   22.388  1.00 41.53 ? 521 SER A N   1 
ATOM   854  C CA  . SER A 1 118 ? -13.869 5.787   23.109  1.00 41.43 ? 521 SER A CA  1 
ATOM   855  C C   . SER A 1 118 ? -13.292 5.752   24.531  1.00 41.28 ? 521 SER A C   1 
ATOM   856  O O   . SER A 1 118 ? -12.810 6.772   25.027  1.00 41.49 ? 521 SER A O   1 
ATOM   857  C CB  . SER A 1 118 ? -15.338 6.224   23.149  1.00 41.42 ? 521 SER A CB  1 
ATOM   858  O OG  . SER A 1 118 ? -16.130 5.317   23.894  1.00 41.58 ? 521 SER A OG  1 
ATOM   859  N N   . MET A 1 119 ? -13.349 4.586   25.177  1.00 41.18 ? 522 MET A N   1 
ATOM   860  C CA  . MET A 1 119 ? -12.690 4.369   26.471  1.00 41.09 ? 522 MET A CA  1 
ATOM   861  C C   . MET A 1 119 ? -11.176 4.269   26.269  1.00 41.18 ? 522 MET A C   1 
ATOM   862  O O   . MET A 1 119 ? -10.614 3.172   26.218  1.00 40.91 ? 522 MET A O   1 
ATOM   863  C CB  . MET A 1 119 ? -13.229 3.102   27.147  1.00 40.92 ? 522 MET A CB  1 
ATOM   864  C CG  . MET A 1 119 ? -14.691 3.193   27.553  1.00 40.96 ? 522 MET A CG  1 
ATOM   865  S SD  . MET A 1 119 ? -15.387 1.592   28.000  1.00 40.68 ? 522 MET A SD  1 
ATOM   866  C CE  . MET A 1 119 ? -14.471 1.253   29.501  1.00 40.77 ? 522 MET A CE  1 
ATOM   867  N N   . LYS A 1 120 ? -10.530 5.428   26.161  1.00 41.46 ? 523 LYS A N   1 
ATOM   868  C CA  . LYS A 1 120 ? -9.109  5.509   25.794  1.00 41.71 ? 523 LYS A CA  1 
ATOM   869  C C   . LYS A 1 120 ? -8.146  4.983   26.865  1.00 41.89 ? 523 LYS A C   1 
ATOM   870  O O   . LYS A 1 120 ? -7.030  4.580   26.539  1.00 41.94 ? 523 LYS A O   1 
ATOM   871  C CB  . LYS A 1 120 ? -8.733  6.943   25.402  1.00 41.76 ? 523 LYS A CB  1 
ATOM   872  C CG  . LYS A 1 120 ? -9.450  7.435   24.154  1.00 41.85 ? 523 LYS A CG  1 
ATOM   873  C CD  . LYS A 1 120 ? -8.803  8.682   23.577  1.00 42.02 ? 523 LYS A CD  1 
ATOM   874  C CE  . LYS A 1 120 ? -9.489  9.109   22.289  1.00 42.05 ? 523 LYS A CE  1 
ATOM   875  N NZ  . LYS A 1 120 ? -8.881  10.340  21.714  1.00 42.15 ? 523 LYS A NZ  1 
ATOM   876  N N   . GLY A 1 121 ? -8.569  4.992   28.128  1.00 42.22 ? 524 GLY A N   1 
ATOM   877  C CA  . GLY A 1 121 ? -7.801  4.368   29.210  1.00 42.32 ? 524 GLY A CA  1 
ATOM   878  C C   . GLY A 1 121 ? -7.651  2.866   29.033  1.00 42.35 ? 524 GLY A C   1 
ATOM   879  O O   . GLY A 1 121 ? -6.572  2.313   29.255  1.00 41.99 ? 524 GLY A O   1 
ATOM   880  N N   . CYS A 1 122 ? -8.742  2.217   28.628  1.00 42.70 ? 525 CYS A N   1 
ATOM   881  C CA  . CYS A 1 122 ? -8.755  0.775   28.366  1.00 42.87 ? 525 CYS A CA  1 
ATOM   882  C C   . CYS A 1 122 ? -7.966  0.391   27.111  1.00 43.12 ? 525 CYS A C   1 
ATOM   883  O O   . CYS A 1 122 ? -7.317  -0.656  27.090  1.00 42.96 ? 525 CYS A O   1 
ATOM   884  C CB  . CYS A 1 122 ? -10.197 0.274   28.237  1.00 42.68 ? 525 CYS A CB  1 
ATOM   885  S SG  . CYS A 1 122 ? -10.352 -1.523  28.130  1.00 42.29 ? 525 CYS A SG  1 
ATOM   886  N N   . MET A 1 123 ? -8.027  1.231   26.076  1.00 43.57 ? 526 MET A N   1 
ATOM   887  C CA  . MET A 1 123 ? -7.312  0.977   24.817  1.00 43.94 ? 526 MET A CA  1 
ATOM   888  C C   . MET A 1 123 ? -5.791  0.993   24.986  1.00 44.20 ? 526 MET A C   1 
ATOM   889  O O   . MET A 1 123 ? -5.098  0.161   24.398  1.00 44.10 ? 526 MET A O   1 
ATOM   890  C CB  . MET A 1 123 ? -7.726  1.983   23.734  1.00 44.08 ? 526 MET A CB  1 
ATOM   891  C CG  . MET A 1 123 ? -9.170  1.853   23.265  1.00 44.34 ? 526 MET A CG  1 
ATOM   892  S SD  . MET A 1 123 ? -9.547  0.302   22.418  1.00 44.69 ? 526 MET A SD  1 
ATOM   893  C CE  . MET A 1 123 ? -8.607  0.479   20.903  1.00 44.76 ? 526 MET A CE  1 
ATOM   894  N N   . ARG A 1 124 ? -5.280  1.933   25.782  1.00 44.60 ? 527 ARG A N   1 
ATOM   895  C CA  . ARG A 1 124 ? -3.854  1.961   26.140  1.00 44.88 ? 527 ARG A CA  1 
ATOM   896  C C   . ARG A 1 124 ? -3.463  0.734   26.967  1.00 44.90 ? 527 ARG A C   1 
ATOM   897  O O   . ARG A 1 124 ? -2.377  0.177   26.783  1.00 44.79 ? 527 ARG A O   1 
ATOM   898  C CB  . ARG A 1 124 ? -3.497  3.235   26.915  1.00 45.25 ? 527 ARG A CB  1 
ATOM   899  C CG  . ARG A 1 124 ? -3.616  4.519   26.109  1.00 45.51 ? 527 ARG A CG  1 
ATOM   900  C CD  . ARG A 1 124 ? -2.985  5.703   26.829  1.00 45.76 ? 527 ARG A CD  1 
ATOM   901  N NE  . ARG A 1 124 ? -3.795  6.919   26.702  1.00 46.17 ? 527 ARG A NE  1 
ATOM   902  C CZ  . ARG A 1 124 ? -4.782  7.290   27.526  1.00 46.46 ? 527 ARG A CZ  1 
ATOM   903  N NH1 . ARG A 1 124 ? -5.124  6.558   28.587  1.00 46.41 ? 527 ARG A NH1 1 
ATOM   904  N NH2 . ARG A 1 124 ? -5.436  8.426   27.288  1.00 46.73 ? 527 ARG A NH2 1 
ATOM   905  N N   . ALA A 1 125 ? -4.350  0.328   27.877  1.00 44.97 ? 528 ALA A N   1 
ATOM   906  C CA  . ALA A 1 125 ? -4.152  -0.877  28.690  1.00 44.90 ? 528 ALA A CA  1 
ATOM   907  C C   . ALA A 1 125 ? -4.142  -2.164  27.857  1.00 44.60 ? 528 ALA A C   1 
ATOM   908  O O   . ALA A 1 125 ? -3.407  -3.095  28.179  1.00 44.62 ? 528 ALA A O   1 
ATOM   909  C CB  . ALA A 1 125 ? -5.214  -0.963  29.780  1.00 44.95 ? 528 ALA A CB  1 
ATOM   910  N N   . LEU A 1 126 ? -4.954  -2.209  26.799  1.00 44.24 ? 529 LEU A N   1 
ATOM   911  C CA  . LEU A 1 126 ? -5.002  -3.365  25.888  1.00 44.04 ? 529 LEU A CA  1 
ATOM   912  C C   . LEU A 1 126 ? -3.708  -3.542  25.089  1.00 44.18 ? 529 LEU A C   1 
ATOM   913  O O   . LEU A 1 126 ? -3.140  -4.633  25.059  1.00 44.17 ? 529 LEU A O   1 
ATOM   914  C CB  . LEU A 1 126 ? -6.188  -3.250  24.916  1.00 43.79 ? 529 LEU A CB  1 
ATOM   915  C CG  . LEU A 1 126 ? -7.578  -3.566  25.481  1.00 43.61 ? 529 LEU A CG  1 
ATOM   916  C CD1 . LEU A 1 126 ? -8.673  -2.999  24.589  1.00 43.36 ? 529 LEU A CD1 1 
ATOM   917  C CD2 . LEU A 1 126 ? -7.765  -5.065  25.661  1.00 43.68 ? 529 LEU A CD2 1 
ATOM   918  N N   . VAL A 1 127 ? -3.254  -2.462  24.455  1.00 44.49 ? 530 VAL A N   1 
ATOM   919  C CA  . VAL A 1 127 ? -2.076  -2.489  23.568  1.00 44.57 ? 530 VAL A CA  1 
ATOM   920  C C   . VAL A 1 127 ? -0.787  -2.879  24.312  1.00 45.00 ? 530 VAL A C   1 
ATOM   921  O O   . VAL A 1 127 ? 0.072   -3.560  23.747  1.00 45.30 ? 530 VAL A O   1 
ATOM   922  C CB  . VAL A 1 127 ? -1.903  -1.134  22.824  1.00 44.34 ? 530 VAL A CB  1 
ATOM   923  C CG1 . VAL A 1 127 ? -0.586  -1.062  22.054  1.00 44.30 ? 530 VAL A CG1 1 
ATOM   924  C CG2 . VAL A 1 127 ? -3.064  -0.910  21.862  1.00 44.29 ? 530 VAL A CG2 1 
ATOM   925  N N   . ALA A 1 128 ? -0.667  -2.461  25.572  1.00 45.46 ? 531 ALA A N   1 
ATOM   926  C CA  . ALA A 1 128 ? 0.504   -2.777  26.402  1.00 45.84 ? 531 ALA A CA  1 
ATOM   927  C C   . ALA A 1 128 ? 0.692   -4.275  26.692  1.00 46.33 ? 531 ALA A C   1 
ATOM   928  O O   . ALA A 1 128 ? 1.820   -4.721  26.914  1.00 46.41 ? 531 ALA A O   1 
ATOM   929  C CB  . ALA A 1 128 ? 0.442   -1.999  27.710  1.00 45.89 ? 531 ALA A CB  1 
ATOM   930  N N   . GLN A 1 129 ? -0.400  -5.042  26.679  1.00 46.97 ? 532 GLN A N   1 
ATOM   931  C CA  . GLN A 1 129 ? -0.357  -6.482  26.983  1.00 47.69 ? 532 GLN A CA  1 
ATOM   932  C C   . GLN A 1 129 ? 0.207   -7.369  25.859  1.00 48.37 ? 532 GLN A C   1 
ATOM   933  O O   . GLN A 1 129 ? 0.425   -8.563  26.082  1.00 48.58 ? 532 GLN A O   1 
ATOM   934  C CB  . GLN A 1 129 ? -1.754  -6.989  27.376  1.00 47.66 ? 532 GLN A CB  1 
ATOM   935  C CG  . GLN A 1 129 ? -2.366  -6.313  28.597  1.00 47.62 ? 532 GLN A CG  1 
ATOM   936  C CD  . GLN A 1 129 ? -1.547  -6.497  29.866  1.00 47.81 ? 532 GLN A CD  1 
ATOM   937  O OE1 . GLN A 1 129 ? -1.015  -7.578  30.122  1.00 48.10 ? 532 GLN A OE1 1 
ATOM   938  N NE2 . GLN A 1 129 ? -1.445  -5.442  30.671  1.00 48.08 ? 532 GLN A NE2 1 
ATOM   939  N N   . LEU A 1 130 ? 0.437   -6.807  24.670  1.00 49.13 ? 533 LEU A N   1 
ATOM   940  C CA  . LEU A 1 130 ? 1.072   -7.547  23.565  1.00 49.71 ? 533 LEU A CA  1 
ATOM   941  C C   . LEU A 1 130 ? 2.539   -7.927  23.832  1.00 50.36 ? 533 LEU A C   1 
ATOM   942  O O   . LEU A 1 130 ? 3.040   -8.889  23.247  1.00 50.34 ? 533 LEU A O   1 
ATOM   943  C CB  . LEU A 1 130 ? 0.971   -6.757  22.253  1.00 49.71 ? 533 LEU A CB  1 
ATOM   944  C CG  . LEU A 1 130 ? -0.441  -6.544  21.691  1.00 49.57 ? 533 LEU A CG  1 
ATOM   945  C CD1 . LEU A 1 130 ? -0.430  -5.478  20.606  1.00 49.66 ? 533 LEU A CD1 1 
ATOM   946  C CD2 . LEU A 1 130 ? -1.026  -7.843  21.153  1.00 49.46 ? 533 LEU A CD2 1 
ATOM   947  N N   . LYS A 1 131 ? 3.216   -7.176  24.705  1.00 51.22 ? 534 LYS A N   1 
ATOM   948  C CA  . LYS A 1 131 ? 4.588   -7.498  25.133  1.00 51.86 ? 534 LYS A CA  1 
ATOM   949  C C   . LYS A 1 131 ? 4.676   -8.558  26.249  1.00 52.29 ? 534 LYS A C   1 
ATOM   950  O O   . LYS A 1 131 ? 5.782   -8.943  26.638  1.00 52.67 ? 534 LYS A O   1 
ATOM   951  C CB  . LYS A 1 131 ? 5.319   -6.227  25.584  1.00 51.95 ? 534 LYS A CB  1 
ATOM   952  C CG  . LYS A 1 131 ? 5.505   -5.193  24.486  1.00 52.09 ? 534 LYS A CG  1 
ATOM   953  C CD  . LYS A 1 131 ? 6.604   -4.202  24.844  1.00 52.33 ? 534 LYS A CD  1 
ATOM   954  C CE  . LYS A 1 131 ? 6.764   -3.120  23.788  1.00 52.44 ? 534 LYS A CE  1 
ATOM   955  N NZ  . LYS A 1 131 ? 5.712   -2.071  23.882  1.00 52.48 ? 534 LYS A NZ  1 
ATOM   956  N N   . SER A 1 132 ? 3.531   -9.024  26.757  1.00 52.50 ? 535 SER A N   1 
ATOM   957  C CA  . SER A 1 132 ? 3.487   -10.032 27.825  1.00 52.76 ? 535 SER A CA  1 
ATOM   958  C C   . SER A 1 132 ? 4.094   -11.371 27.400  1.00 53.18 ? 535 SER A C   1 
ATOM   959  O O   . SER A 1 132 ? 4.100   -11.713 26.216  1.00 53.46 ? 535 SER A O   1 
ATOM   960  C CB  . SER A 1 132 ? 2.041   -10.251 28.286  1.00 52.63 ? 535 SER A CB  1 
ATOM   961  O OG  . SER A 1 132 ? 1.968   -11.203 29.334  1.00 52.64 ? 535 SER A OG  1 
ATOM   962  N N   . GLU A 1 133 ? 4.596   -12.117 28.382  1.00 53.49 ? 536 GLU A N   1 
ATOM   963  C CA  . GLU A 1 133 ? 5.232   -13.419 28.142  1.00 53.84 ? 536 GLU A CA  1 
ATOM   964  C C   . GLU A 1 133 ? 4.234   -14.506 27.729  1.00 53.78 ? 536 GLU A C   1 
ATOM   965  O O   . GLU A 1 133 ? 4.593   -15.421 26.984  1.00 53.97 ? 536 GLU A O   1 
ATOM   966  C CB  . GLU A 1 133 ? 6.014   -13.875 29.380  1.00 54.27 ? 536 GLU A CB  1 
ATOM   967  C CG  . GLU A 1 133 ? 7.212   -12.995 29.711  1.00 54.60 ? 536 GLU A CG  1 
ATOM   968  C CD  . GLU A 1 133 ? 7.868   -13.348 31.036  1.00 54.77 ? 536 GLU A CD  1 
ATOM   969  O OE1 . GLU A 1 133 ? 8.490   -12.450 31.641  1.00 54.75 ? 536 GLU A OE1 1 
ATOM   970  O OE2 . GLU A 1 133 ? 7.766   -14.514 31.477  1.00 54.84 ? 536 GLU A OE2 1 
ATOM   971  N N   . SER A 1 134 ? 2.997   -14.409 28.218  1.00 53.65 ? 537 SER A N   1 
ATOM   972  C CA  . SER A 1 134 ? 1.935   -15.347 27.846  1.00 53.63 ? 537 SER A CA  1 
ATOM   973  C C   . SER A 1 134 ? 1.440   -15.065 26.427  1.00 53.52 ? 537 SER A C   1 
ATOM   974  O O   . SER A 1 134 ? 0.840   -14.019 26.170  1.00 53.43 ? 537 SER A O   1 
ATOM   975  C CB  . SER A 1 134 ? 0.767   -15.258 28.833  1.00 53.76 ? 537 SER A CB  1 
ATOM   976  O OG  . SER A 1 134 ? -0.241  -16.206 28.522  1.00 53.70 ? 537 SER A OG  1 
ATOM   977  N N   . GLU A 1 135 ? 1.703   -15.999 25.513  1.00 53.41 ? 538 GLU A N   1 
ATOM   978  C CA  . GLU A 1 135 ? 1.225   -15.898 24.128  1.00 53.30 ? 538 GLU A CA  1 
ATOM   979  C C   . GLU A 1 135 ? -0.284  -16.126 24.000  1.00 52.67 ? 538 GLU A C   1 
ATOM   980  O O   . GLU A 1 135 ? -0.889  -15.704 23.012  1.00 52.76 ? 538 GLU A O   1 
ATOM   981  C CB  . GLU A 1 135 ? 1.975   -16.879 23.223  1.00 53.93 ? 538 GLU A CB  1 
ATOM   982  C CG  . GLU A 1 135 ? 3.452   -16.555 23.061  1.00 54.28 ? 538 GLU A CG  1 
ATOM   983  C CD  . GLU A 1 135 ? 4.195   -17.568 22.209  1.00 54.47 ? 538 GLU A CD  1 
ATOM   984  O OE1 . GLU A 1 135 ? 3.598   -18.110 21.252  1.00 54.43 ? 538 GLU A OE1 1 
ATOM   985  O OE2 . GLU A 1 135 ? 5.387   -17.815 22.488  1.00 54.80 ? 538 GLU A OE2 1 
ATOM   986  N N   . ASP A 1 136 ? -0.881  -16.807 24.981  1.00 51.89 ? 539 ASP A N   1 
ATOM   987  C CA  . ASP A 1 136 ? -2.341  -16.920 25.072  1.00 51.42 ? 539 ASP A CA  1 
ATOM   988  C C   . ASP A 1 136 ? -2.980  -15.545 25.274  1.00 50.63 ? 539 ASP A C   1 
ATOM   989  O O   . ASP A 1 136 ? -3.987  -15.234 24.641  1.00 50.57 ? 539 ASP A O   1 
ATOM   990  C CB  . ASP A 1 136 ? -2.759  -17.860 26.212  1.00 51.61 ? 539 ASP A CB  1 
ATOM   991  C CG  . ASP A 1 136 ? -2.403  -19.318 25.943  1.00 51.72 ? 539 ASP A CG  1 
ATOM   992  O OD1 . ASP A 1 136 ? -2.614  -19.797 24.808  1.00 51.52 ? 539 ASP A OD1 1 
ATOM   993  O OD2 . ASP A 1 136 ? -1.921  -19.992 26.878  1.00 52.02 ? 539 ASP A OD2 1 
ATOM   994  N N   . LEU A 1 137 ? -2.385  -14.730 26.146  1.00 49.86 ? 540 LEU A N   1 
ATOM   995  C CA  . LEU A 1 137 ? -2.835  -13.349 26.371  1.00 49.25 ? 540 LEU A CA  1 
ATOM   996  C C   . LEU A 1 137 ? -2.656  -12.467 25.127  1.00 48.49 ? 540 LEU A C   1 
ATOM   997  O O   . LEU A 1 137 ? -3.494  -11.609 24.855  1.00 47.94 ? 540 LEU A O   1 
ATOM   998  C CB  . LEU A 1 137 ? -2.103  -12.732 27.572  1.00 49.35 ? 540 LEU A CB  1 
ATOM   999  C CG  . LEU A 1 137 ? -2.455  -11.300 27.999  1.00 49.49 ? 540 LEU A CG  1 
ATOM   1000 C CD1 . LEU A 1 137 ? -3.944  -11.126 28.269  1.00 49.48 ? 540 LEU A CD1 1 
ATOM   1001 C CD2 . LEU A 1 137 ? -1.648  -10.921 29.231  1.00 49.60 ? 540 LEU A CD2 1 
ATOM   1002 N N   . GLN A 1 138 ? -1.567  -12.681 24.387  1.00 47.79 ? 541 GLN A N   1 
ATOM   1003 C CA  . GLN A 1 138 ? -1.343  -11.996 23.103  1.00 47.06 ? 541 GLN A CA  1 
ATOM   1004 C C   . GLN A 1 138 ? -2.422  -12.349 22.076  1.00 46.08 ? 541 GLN A C   1 
ATOM   1005 O O   . GLN A 1 138 ? -2.864  -11.486 21.316  1.00 46.00 ? 541 GLN A O   1 
ATOM   1006 C CB  . GLN A 1 138 ? 0.033   -12.347 22.524  1.00 47.42 ? 541 GLN A CB  1 
ATOM   1007 C CG  . GLN A 1 138 ? 1.218   -11.835 23.329  1.00 47.87 ? 541 GLN A CG  1 
ATOM   1008 C CD  . GLN A 1 138 ? 2.552   -12.352 22.809  1.00 48.37 ? 541 GLN A CD  1 
ATOM   1009 O OE1 . GLN A 1 138 ? 2.681   -12.712 21.637  1.00 48.42 ? 541 GLN A OE1 1 
ATOM   1010 N NE2 . GLN A 1 138 ? 3.556   -12.390 23.682  1.00 48.64 ? 541 GLN A NE2 1 
ATOM   1011 N N   . GLN A 1 139 ? -2.833  -13.617 22.063  1.00 45.05 ? 542 GLN A N   1 
ATOM   1012 C CA  . GLN A 1 139 ? -3.884  -14.103 21.161  1.00 44.42 ? 542 GLN A CA  1 
ATOM   1013 C C   . GLN A 1 139 ? -5.252  -13.489 21.481  1.00 43.72 ? 542 GLN A C   1 
ATOM   1014 O O   . GLN A 1 139 ? -6.012  -13.164 20.567  1.00 43.80 ? 542 GLN A O   1 
ATOM   1015 C CB  . GLN A 1 139 ? -3.964  -15.637 21.214  1.00 44.48 ? 542 GLN A CB  1 
ATOM   1016 C CG  . GLN A 1 139 ? -4.741  -16.283 20.070  1.00 44.50 ? 542 GLN A CG  1 
ATOM   1017 C CD  . GLN A 1 139 ? -6.225  -16.464 20.354  1.00 44.49 ? 542 GLN A CD  1 
ATOM   1018 O OE1 . GLN A 1 139 ? -6.603  -16.978 21.405  1.00 44.66 ? 542 GLN A OE1 1 
ATOM   1019 N NE2 . GLN A 1 139 ? -7.073  -16.060 19.409  1.00 44.55 ? 542 GLN A NE2 1 
ATOM   1020 N N   . VAL A 1 140 ? -5.553  -13.333 22.771  1.00 42.88 ? 543 VAL A N   1 
ATOM   1021 C CA  . VAL A 1 140 ? -6.817  -12.734 23.225  1.00 42.22 ? 543 VAL A CA  1 
ATOM   1022 C C   . VAL A 1 140 ? -6.868  -11.235 22.905  1.00 41.74 ? 543 VAL A C   1 
ATOM   1023 O O   . VAL A 1 140 ? -7.896  -10.734 22.447  1.00 41.71 ? 543 VAL A O   1 
ATOM   1024 C CB  . VAL A 1 140 ? -7.049  -12.961 24.744  1.00 42.14 ? 543 VAL A CB  1 
ATOM   1025 C CG1 . VAL A 1 140 ? -8.277  -12.206 25.247  1.00 42.16 ? 543 VAL A CG1 1 
ATOM   1026 C CG2 . VAL A 1 140 ? -7.212  -14.446 25.047  1.00 42.13 ? 543 VAL A CG2 1 
ATOM   1027 N N   . ILE A 1 141 ? -5.764  -10.532 23.157  1.00 41.10 ? 544 ILE A N   1 
ATOM   1028 C CA  . ILE A 1 141 ? -5.662  -9.087  22.888  1.00 40.58 ? 544 ILE A CA  1 
ATOM   1029 C C   . ILE A 1 141 ? -5.779  -8.786  21.390  1.00 39.86 ? 544 ILE A C   1 
ATOM   1030 O O   . ILE A 1 141 ? -6.464  -7.839  20.996  1.00 39.67 ? 544 ILE A O   1 
ATOM   1031 C CB  . ILE A 1 141 ? -4.342  -8.499  23.460  1.00 40.71 ? 544 ILE A CB  1 
ATOM   1032 C CG1 . ILE A 1 141 ? -4.364  -8.516  25.001  1.00 40.86 ? 544 ILE A CG1 1 
ATOM   1033 C CG2 . ILE A 1 141 ? -4.064  -7.088  22.938  1.00 40.71 ? 544 ILE A CG2 1 
ATOM   1034 C CD1 . ILE A 1 141 ? -5.259  -7.484  25.665  1.00 40.89 ? 544 ILE A CD1 1 
ATOM   1035 N N   . ALA A 1 142 ? -5.105  -9.590  20.569  1.00 39.06 ? 545 ALA A N   1 
ATOM   1036 C CA  . ALA A 1 142 ? -5.169  -9.456  19.111  1.00 38.46 ? 545 ALA A CA  1 
ATOM   1037 C C   . ALA A 1 142 ? -6.568  -9.727  18.544  1.00 37.97 ? 545 ALA A C   1 
ATOM   1038 O O   . ALA A 1 142 ? -6.958  -9.121  17.543  1.00 37.90 ? 545 ALA A O   1 
ATOM   1039 C CB  . ALA A 1 142 ? -4.151  -10.374 18.455  1.00 38.47 ? 545 ALA A CB  1 
ATOM   1040 N N   . SER A 1 143 ? -7.309  -10.636 19.181  1.00 37.47 ? 546 SER A N   1 
ATOM   1041 C CA  . SER A 1 143 ? -8.695  -10.939 18.797  1.00 37.09 ? 546 SER A CA  1 
ATOM   1042 C C   . SER A 1 143 ? -9.654  -9.764  19.028  1.00 36.50 ? 546 SER A C   1 
ATOM   1043 O O   . SER A 1 143 ? -10.585 -9.565  18.243  1.00 36.28 ? 546 SER A O   1 
ATOM   1044 C CB  . SER A 1 143 ? -9.208  -12.171 19.550  1.00 37.25 ? 546 SER A CB  1 
ATOM   1045 O OG  . SER A 1 143 ? -8.407  -13.308 19.280  1.00 37.52 ? 546 SER A OG  1 
ATOM   1046 N N   . VAL A 1 144 ? -9.426  -9.002  20.100  1.00 35.79 ? 547 VAL A N   1 
ATOM   1047 C CA  . VAL A 1 144 ? -10.221 -7.801  20.397  1.00 35.32 ? 547 VAL A CA  1 
ATOM   1048 C C   . VAL A 1 144 ? -9.953  -6.722  19.346  1.00 34.91 ? 547 VAL A C   1 
ATOM   1049 O O   . VAL A 1 144 ? -10.889 -6.128  18.810  1.00 34.97 ? 547 VAL A O   1 
ATOM   1050 C CB  . VAL A 1 144 ? -9.927  -7.237  21.813  1.00 35.35 ? 547 VAL A CB  1 
ATOM   1051 C CG1 . VAL A 1 144 ? -10.654 -5.915  22.050  1.00 35.26 ? 547 VAL A CG1 1 
ATOM   1052 C CG2 . VAL A 1 144 ? -10.331 -8.239  22.887  1.00 35.46 ? 547 VAL A CG2 1 
ATOM   1053 N N   . LEU A 1 145 ? -8.674  -6.486  19.056  1.00 34.50 ? 548 LEU A N   1 
ATOM   1054 C CA  . LEU A 1 145 ? -8.261  -5.473  18.076  1.00 34.24 ? 548 LEU A CA  1 
ATOM   1055 C C   . LEU A 1 145 ? -8.679  -5.805  16.636  1.00 34.00 ? 548 LEU A C   1 
ATOM   1056 O O   . LEU A 1 145 ? -8.794  -4.901  15.807  1.00 33.96 ? 548 LEU A O   1 
ATOM   1057 C CB  . LEU A 1 145 ? -6.743  -5.251  18.137  1.00 34.19 ? 548 LEU A CB  1 
ATOM   1058 C CG  . LEU A 1 145 ? -6.174  -4.721  19.459  1.00 34.23 ? 548 LEU A CG  1 
ATOM   1059 C CD1 . LEU A 1 145 ? -4.657  -4.828  19.468  1.00 34.31 ? 548 LEU A CD1 1 
ATOM   1060 C CD2 . LEU A 1 145 ? -6.609  -3.288  19.722  1.00 34.19 ? 548 LEU A CD2 1 
ATOM   1061 N N   . ARG A 1 146 ? -8.894  -7.090  16.347  1.00 33.71 ? 549 ARG A N   1 
ATOM   1062 C CA  . ARG A 1 146 ? -9.418  -7.534  15.050  1.00 33.52 ? 549 ARG A CA  1 
ATOM   1063 C C   . ARG A 1 146 ? -10.844 -7.031  14.818  1.00 33.21 ? 549 ARG A C   1 
ATOM   1064 O O   . ARG A 1 146 ? -11.151 -6.494  13.752  1.00 32.96 ? 549 ARG A O   1 
ATOM   1065 C CB  . ARG A 1 146 ? -9.394  -9.066  14.964  1.00 33.56 ? 549 ARG A CB  1 
ATOM   1066 C CG  . ARG A 1 146 ? -9.726  -9.638  13.591  1.00 33.62 ? 549 ARG A CG  1 
ATOM   1067 C CD  . ARG A 1 146 ? -9.911  -11.145 13.647  1.00 33.69 ? 549 ARG A CD  1 
ATOM   1068 N NE  . ARG A 1 146 ? -10.454 -11.681 12.398  1.00 33.75 ? 549 ARG A NE  1 
ATOM   1069 C CZ  . ARG A 1 146 ? -10.762 -12.961 12.181  1.00 33.93 ? 549 ARG A CZ  1 
ATOM   1070 N NH1 . ARG A 1 146 ? -10.587 -13.883 13.131  1.00 34.04 ? 549 ARG A NH1 1 
ATOM   1071 N NH2 . ARG A 1 146 ? -11.252 -13.329 11.000  1.00 34.01 ? 549 ARG A NH2 1 
ATOM   1072 N N   . ASN A 1 147 ? -11.702 -7.219  15.818  1.00 33.11 ? 550 ASN A N   1 
ATOM   1073 C CA  . ASN A 1 147 ? -13.105 -6.792  15.743  1.00 33.13 ? 550 ASN A CA  1 
ATOM   1074 C C   . ASN A 1 147 ? -13.259 -5.269  15.752  1.00 33.17 ? 550 ASN A C   1 
ATOM   1075 O O   . ASN A 1 147 ? -14.115 -4.731  15.049  1.00 32.91 ? 550 ASN A O   1 
ATOM   1076 C CB  . ASN A 1 147 ? -13.920 -7.406  16.890  1.00 33.12 ? 550 ASN A CB  1 
ATOM   1077 C CG  . ASN A 1 147 ? -14.021 -8.923  16.798  1.00 33.08 ? 550 ASN A CG  1 
ATOM   1078 O OD1 . ASN A 1 147 ? -13.378 -9.557  15.959  1.00 32.90 ? 550 ASN A OD1 1 
ATOM   1079 N ND2 . ASN A 1 147 ? -14.832 -9.513  17.669  1.00 33.02 ? 550 ASN A ND2 1 
ATOM   1080 N N   . LEU A 1 148 ? -12.435 -4.585  16.546  1.00 33.53 ? 551 LEU A N   1 
ATOM   1081 C CA  . LEU A 1 148 ? -12.439 -3.116  16.599  1.00 33.91 ? 551 LEU A CA  1 
ATOM   1082 C C   . LEU A 1 148 ? -11.986 -2.485  15.281  1.00 34.25 ? 551 LEU A C   1 
ATOM   1083 O O   . LEU A 1 148 ? -12.582 -1.509  14.821  1.00 34.13 ? 551 LEU A O   1 
ATOM   1084 C CB  . LEU A 1 148 ? -11.554 -2.609  17.744  1.00 33.84 ? 551 LEU A CB  1 
ATOM   1085 C CG  . LEU A 1 148 ? -12.015 -2.930  19.168  1.00 33.79 ? 551 LEU A CG  1 
ATOM   1086 C CD1 . LEU A 1 148 ? -10.927 -2.580  20.171  1.00 33.75 ? 551 LEU A CD1 1 
ATOM   1087 C CD2 . LEU A 1 148 ? -13.306 -2.199  19.503  1.00 33.87 ? 551 LEU A CD2 1 
ATOM   1088 N N   . SER A 1 149 ? -10.933 -3.046  14.688  1.00 34.70 ? 552 SER A N   1 
ATOM   1089 C CA  . SER A 1 149 ? -10.425 -2.588  13.391  1.00 35.22 ? 552 SER A CA  1 
ATOM   1090 C C   . SER A 1 149 ? -11.377 -2.884  12.219  1.00 35.54 ? 552 SER A C   1 
ATOM   1091 O O   . SER A 1 149 ? -11.361 -2.166  11.220  1.00 35.63 ? 552 SER A O   1 
ATOM   1092 C CB  . SER A 1 149 ? -9.049  -3.200  13.113  1.00 35.32 ? 552 SER A CB  1 
ATOM   1093 O OG  . SER A 1 149 ? -9.089  -4.611  13.218  1.00 35.54 ? 552 SER A OG  1 
ATOM   1094 N N   . TRP A 1 150 ? -12.191 -3.934  12.339  1.00 35.95 ? 553 TRP A N   1 
ATOM   1095 C CA  . TRP A 1 150 ? -13.173 -4.278  11.305  1.00 36.47 ? 553 TRP A CA  1 
ATOM   1096 C C   . TRP A 1 150 ? -14.390 -3.355  11.372  1.00 37.46 ? 553 TRP A C   1 
ATOM   1097 O O   . TRP A 1 150 ? -15.037 -3.256  12.417  1.00 37.42 ? 553 TRP A O   1 
ATOM   1098 C CB  . TRP A 1 150 ? -13.623 -5.732  11.452  1.00 36.32 ? 553 TRP A CB  1 
ATOM   1099 C CG  . TRP A 1 150 ? -14.556 -6.178  10.368  1.00 36.10 ? 553 TRP A CG  1 
ATOM   1100 C CD1 . TRP A 1 150 ? -15.890 -6.434  10.489  1.00 36.03 ? 553 TRP A CD1 1 
ATOM   1101 C CD2 . TRP A 1 150 ? -14.226 -6.404  8.994   1.00 36.10 ? 553 TRP A CD2 1 
ATOM   1102 N NE1 . TRP A 1 150 ? -16.412 -6.817  9.277   1.00 36.05 ? 553 TRP A NE1 1 
ATOM   1103 C CE2 . TRP A 1 150 ? -15.413 -6.807  8.341   1.00 36.08 ? 553 TRP A CE2 1 
ATOM   1104 C CE3 . TRP A 1 150 ? -13.040 -6.313  8.250   1.00 36.15 ? 553 TRP A CE3 1 
ATOM   1105 C CZ2 . TRP A 1 150 ? -15.450 -7.118  6.976   1.00 36.11 ? 553 TRP A CZ2 1 
ATOM   1106 C CZ3 . TRP A 1 150 ? -13.077 -6.622  6.890   1.00 36.17 ? 553 TRP A CZ3 1 
ATOM   1107 C CH2 . TRP A 1 150 ? -14.276 -7.021  6.270   1.00 36.17 ? 553 TRP A CH2 1 
ATOM   1108 N N   . ARG A 1 151 ? -14.695 -2.703  10.246  1.00 38.79 ? 554 ARG A N   1 
ATOM   1109 C CA  . ARG A 1 151 ? -15.810 -1.749  10.126  1.00 39.69 ? 554 ARG A CA  1 
ATOM   1110 C C   . ARG A 1 151 ? -15.757 -0.643  11.186  1.00 40.14 ? 554 ARG A C   1 
ATOM   1111 O O   . ARG A 1 151 ? -16.750 -0.347  11.859  1.00 39.99 ? 554 ARG A O   1 
ATOM   1112 C CB  . ARG A 1 151 ? -17.161 -2.477  10.143  1.00 40.21 ? 554 ARG A CB  1 
ATOM   1113 C CG  . ARG A 1 151 ? -17.381 -3.381  8.942   1.00 40.64 ? 554 ARG A CG  1 
ATOM   1114 C CD  . ARG A 1 151 ? -18.807 -3.906  8.902   1.00 41.26 ? 554 ARG A CD  1 
ATOM   1115 N NE  . ARG A 1 151 ? -19.779 -2.841  8.643   1.00 41.87 ? 554 ARG A NE  1 
ATOM   1116 C CZ  . ARG A 1 151 ? -21.106 -2.977  8.710   1.00 42.59 ? 554 ARG A CZ  1 
ATOM   1117 N NH1 . ARG A 1 151 ? -21.886 -1.928  8.452   1.00 42.78 ? 554 ARG A NH1 1 
ATOM   1118 N NH2 . ARG A 1 151 ? -21.667 -4.143  9.033   1.00 42.84 ? 554 ARG A NH2 1 
ATOM   1119 N N   . ALA A 1 152 ? -14.577 -0.041  11.317  1.00 40.87 ? 555 ALA A N   1 
ATOM   1120 C CA  . ALA A 1 152 ? -14.345 1.029   12.280  1.00 41.55 ? 555 ALA A CA  1 
ATOM   1121 C C   . ALA A 1 152 ? -14.864 2.354   11.731  1.00 42.22 ? 555 ALA A C   1 
ATOM   1122 O O   . ALA A 1 152 ? -14.644 2.672   10.559  1.00 42.17 ? 555 ALA A O   1 
ATOM   1123 C CB  . ALA A 1 152 ? -12.860 1.140   12.593  1.00 41.49 ? 555 ALA A CB  1 
ATOM   1124 N N   . ASP A 1 153 ? -15.556 3.118   12.577  1.00 42.95 ? 556 ASP A N   1 
ATOM   1125 C CA  . ASP A 1 153 ? -15.942 4.500   12.247  1.00 43.58 ? 556 ASP A CA  1 
ATOM   1126 C C   . ASP A 1 153 ? -14.712 5.422   12.251  1.00 43.94 ? 556 ASP A C   1 
ATOM   1127 O O   . ASP A 1 153 ? -13.623 5.013   12.667  1.00 44.20 ? 556 ASP A O   1 
ATOM   1128 C CB  . ASP A 1 153 ? -17.052 5.022   13.185  1.00 43.78 ? 556 ASP A CB  1 
ATOM   1129 C CG  . ASP A 1 153 ? -16.654 5.006   14.660  1.00 44.01 ? 556 ASP A CG  1 
ATOM   1130 O OD1 . ASP A 1 153 ? -15.792 5.813   15.070  1.00 44.05 ? 556 ASP A OD1 1 
ATOM   1131 O OD2 . ASP A 1 153 ? -17.225 4.191   15.416  1.00 44.18 ? 556 ASP A OD2 1 
ATOM   1132 N N   . VAL A 1 154 ? -14.897 6.661   11.796  1.00 44.15 ? 557 VAL A N   1 
ATOM   1133 C CA  . VAL A 1 154 ? -13.788 7.619   11.631  1.00 44.38 ? 557 VAL A CA  1 
ATOM   1134 C C   . VAL A 1 154 ? -13.035 7.859   12.950  1.00 44.64 ? 557 VAL A C   1 
ATOM   1135 O O   . VAL A 1 154 ? -11.804 7.880   12.962  1.00 44.49 ? 557 VAL A O   1 
ATOM   1136 C CB  . VAL A 1 154 ? -14.274 8.965   11.021  1.00 44.31 ? 557 VAL A CB  1 
ATOM   1137 C CG1 . VAL A 1 154 ? -13.159 10.008  10.995  1.00 44.39 ? 557 VAL A CG1 1 
ATOM   1138 C CG2 . VAL A 1 154 ? -14.808 8.751   9.608   1.00 44.12 ? 557 VAL A CG2 1 
ATOM   1139 N N   . ASN A 1 155 ? -13.778 8.024   14.045  1.00 44.92 ? 558 ASN A N   1 
ATOM   1140 C CA  . ASN A 1 155 ? -13.181 8.219   15.377  1.00 45.16 ? 558 ASN A CA  1 
ATOM   1141 C C   . ASN A 1 155 ? -12.446 6.971   15.878  1.00 45.32 ? 558 ASN A C   1 
ATOM   1142 O O   . ASN A 1 155 ? -11.374 7.082   16.475  1.00 45.26 ? 558 ASN A O   1 
ATOM   1143 C CB  . ASN A 1 155 ? -14.245 8.639   16.400  1.00 45.04 ? 558 ASN A CB  1 
ATOM   1144 C CG  . ASN A 1 155 ? -14.826 10.017  16.115  1.00 45.09 ? 558 ASN A CG  1 
ATOM   1145 O OD1 . ASN A 1 155 ? -14.093 10.961  15.814  1.00 44.97 ? 558 ASN A OD1 1 
ATOM   1146 N ND2 . ASN A 1 155 ? -16.147 10.143  16.219  1.00 45.25 ? 558 ASN A ND2 1 
ATOM   1147 N N   . SER A 1 156 ? -13.027 5.797   15.631  1.00 45.56 ? 559 SER A N   1 
ATOM   1148 C CA  . SER A 1 156 ? -12.415 4.517   16.011  1.00 45.78 ? 559 SER A CA  1 
ATOM   1149 C C   . SER A 1 156 ? -11.126 4.229   15.235  1.00 46.02 ? 559 SER A C   1 
ATOM   1150 O O   . SER A 1 156 ? -10.176 3.680   15.794  1.00 45.82 ? 559 SER A O   1 
ATOM   1151 C CB  . SER A 1 156 ? -13.406 3.366   15.813  1.00 45.78 ? 559 SER A CB  1 
ATOM   1152 O OG  . SER A 1 156 ? -14.538 3.521   16.651  1.00 45.74 ? 559 SER A OG  1 
ATOM   1153 N N   . LYS A 1 157 ? -11.108 4.592   13.951  1.00 46.44 ? 560 LYS A N   1 
ATOM   1154 C CA  . LYS A 1 157 ? -9.897  4.509   13.123  1.00 46.75 ? 560 LYS A CA  1 
ATOM   1155 C C   . LYS A 1 157 ? -8.782  5.406   13.662  1.00 46.96 ? 560 LYS A C   1 
ATOM   1156 O O   . LYS A 1 157 ? -7.636  4.969   13.796  1.00 46.85 ? 560 LYS A O   1 
ATOM   1157 C CB  . LYS A 1 157 ? -10.198 4.899   11.670  1.00 46.98 ? 560 LYS A CB  1 
ATOM   1158 C CG  . LYS A 1 157 ? -10.967 3.855   10.878  1.00 47.17 ? 560 LYS A CG  1 
ATOM   1159 C CD  . LYS A 1 157 ? -11.391 4.404   9.525   1.00 47.36 ? 560 LYS A CD  1 
ATOM   1160 C CE  . LYS A 1 157 ? -11.830 3.301   8.576   1.00 47.49 ? 560 LYS A CE  1 
ATOM   1161 N NZ  . LYS A 1 157 ? -12.434 3.848   7.330   1.00 47.63 ? 560 LYS A NZ  1 
ATOM   1162 N N   . LYS A 1 158 ? -9.131  6.657   13.962  1.00 47.31 ? 561 LYS A N   1 
ATOM   1163 C CA  . LYS A 1 158 ? -8.179  7.635   14.506  1.00 47.50 ? 561 LYS A CA  1 
ATOM   1164 C C   . LYS A 1 158 ? -7.644  7.253   15.889  1.00 47.20 ? 561 LYS A C   1 
ATOM   1165 O O   . LYS A 1 158 ? -6.476  7.511   16.189  1.00 47.11 ? 561 LYS A O   1 
ATOM   1166 C CB  . LYS A 1 158 ? -8.806  9.036   14.561  1.00 48.03 ? 561 LYS A CB  1 
ATOM   1167 C CG  . LYS A 1 158 ? -8.971  9.694   13.199  1.00 48.62 ? 561 LYS A CG  1 
ATOM   1168 C CD  . LYS A 1 158 ? -9.501  11.114  13.322  1.00 49.00 ? 561 LYS A CD  1 
ATOM   1169 C CE  . LYS A 1 158 ? -9.572  11.798  11.966  1.00 49.06 ? 561 LYS A CE  1 
ATOM   1170 N NZ  . LYS A 1 158 ? -9.963  13.230  12.081  1.00 49.09 ? 561 LYS A NZ  1 
ATOM   1171 N N   . THR A 1 159 ? -8.494  6.646   16.719  1.00 47.07 ? 562 THR A N   1 
ATOM   1172 C CA  . THR A 1 159 ? -8.096  6.206   18.062  1.00 46.82 ? 562 THR A CA  1 
ATOM   1173 C C   . THR A 1 159 ? -7.130  5.018   18.019  1.00 46.72 ? 562 THR A C   1 
ATOM   1174 O O   . THR A 1 159 ? -6.176  4.977   18.795  1.00 46.64 ? 562 THR A O   1 
ATOM   1175 C CB  . THR A 1 159 ? -9.318  5.832   18.929  1.00 46.76 ? 562 THR A CB  1 
ATOM   1176 O OG1 . THR A 1 159 ? -10.299 6.873   18.857  1.00 46.54 ? 562 THR A OG1 1 
ATOM   1177 C CG2 . THR A 1 159 ? -8.910  5.638   20.388  1.00 46.76 ? 562 THR A CG2 1 
ATOM   1178 N N   . LEU A 1 160 ? -7.387  4.059   17.127  1.00 46.69 ? 563 LEU A N   1 
ATOM   1179 C CA  . LEU A 1 160 ? -6.496  2.901   16.935  1.00 46.58 ? 563 LEU A CA  1 
ATOM   1180 C C   . LEU A 1 160 ? -5.092  3.303   16.470  1.00 47.01 ? 563 LEU A C   1 
ATOM   1181 O O   . LEU A 1 160 ? -4.108  2.673   16.860  1.00 47.32 ? 563 LEU A O   1 
ATOM   1182 C CB  . LEU A 1 160 ? -7.104  1.899   15.944  1.00 46.32 ? 563 LEU A CB  1 
ATOM   1183 C CG  . LEU A 1 160 ? -8.294  1.083   16.463  1.00 46.23 ? 563 LEU A CG  1 
ATOM   1184 C CD1 . LEU A 1 160 ? -9.108  0.508   15.312  1.00 46.28 ? 563 LEU A CD1 1 
ATOM   1185 C CD2 . LEU A 1 160 ? -7.833  -0.028  17.396  1.00 46.05 ? 563 LEU A CD2 1 
ATOM   1186 N N   . ARG A 1 161 ? -5.011  4.343   15.640  1.00 47.55 ? 564 ARG A N   1 
ATOM   1187 C CA  . ARG A 1 161 ? -3.727  4.912   15.216  1.00 48.07 ? 564 ARG A CA  1 
ATOM   1188 C C   . ARG A 1 161 ? -3.045  5.676   16.356  1.00 48.35 ? 564 ARG A C   1 
ATOM   1189 O O   . ARG A 1 161 ? -1.825  5.588   16.516  1.00 48.41 ? 564 ARG A O   1 
ATOM   1190 C CB  . ARG A 1 161 ? -3.921  5.841   14.011  1.00 48.40 ? 564 ARG A CB  1 
ATOM   1191 C CG  . ARG A 1 161 ? -2.644  6.132   13.229  1.00 48.65 ? 564 ARG A CG  1 
ATOM   1192 C CD  . ARG A 1 161 ? -2.816  7.214   12.165  1.00 48.86 ? 564 ARG A CD  1 
ATOM   1193 N NE  . ARG A 1 161 ? -4.118  7.169   11.484  1.00 48.93 ? 564 ARG A NE  1 
ATOM   1194 C CZ  . ARG A 1 161 ? -5.192  7.909   11.786  1.00 48.99 ? 564 ARG A CZ  1 
ATOM   1195 N NH1 . ARG A 1 161 ? -6.310  7.754   11.079  1.00 48.87 ? 564 ARG A NH1 1 
ATOM   1196 N NH2 . ARG A 1 161 ? -5.176  8.798   12.783  1.00 49.14 ? 564 ARG A NH2 1 
ATOM   1197 N N   . GLU A 1 162 ? -3.837  6.423   17.129  1.00 48.67 ? 565 GLU A N   1 
ATOM   1198 C CA  . GLU A 1 162 ? -3.341  7.218   18.265  1.00 49.12 ? 565 GLU A CA  1 
ATOM   1199 C C   . GLU A 1 162 ? -2.663  6.356   19.335  1.00 49.03 ? 565 GLU A C   1 
ATOM   1200 O O   . GLU A 1 162 ? -1.549  6.662   19.767  1.00 49.16 ? 565 GLU A O   1 
ATOM   1201 C CB  . GLU A 1 162 ? -4.491  8.016   18.898  1.00 49.65 ? 565 GLU A CB  1 
ATOM   1202 C CG  . GLU A 1 162 ? -4.065  9.033   19.952  1.00 50.20 ? 565 GLU A CG  1 
ATOM   1203 C CD  . GLU A 1 162 ? -5.218  9.884   20.463  1.00 50.73 ? 565 GLU A CD  1 
ATOM   1204 O OE1 . GLU A 1 162 ? -6.373  9.403   20.477  1.00 50.84 ? 565 GLU A OE1 1 
ATOM   1205 O OE2 . GLU A 1 162 ? -4.964  11.041  20.864  1.00 51.09 ? 565 GLU A OE2 1 
ATOM   1206 N N   . VAL A 1 163 ? -3.342  5.288   19.752  1.00 48.80 ? 566 VAL A N   1 
ATOM   1207 C CA  . VAL A 1 163 ? -2.808  4.364   20.773  1.00 48.51 ? 566 VAL A CA  1 
ATOM   1208 C C   . VAL A 1 163 ? -1.587  3.557   20.307  1.00 48.15 ? 566 VAL A C   1 
ATOM   1209 O O   . VAL A 1 163 ? -0.821  3.066   21.138  1.00 48.15 ? 566 VAL A O   1 
ATOM   1210 C CB  . VAL A 1 163 ? -3.883  3.391   21.334  1.00 48.61 ? 566 VAL A CB  1 
ATOM   1211 C CG1 . VAL A 1 163 ? -5.016  4.167   21.997  1.00 48.63 ? 566 VAL A CG1 1 
ATOM   1212 C CG2 . VAL A 1 163 ? -4.415  2.432   20.267  1.00 48.69 ? 566 VAL A CG2 1 
ATOM   1213 N N   . GLY A 1 164 ? -1.423  3.408   18.992  1.00 47.92 ? 567 GLY A N   1 
ATOM   1214 C CA  . GLY A 1 164 ? -0.247  2.758   18.411  1.00 47.77 ? 567 GLY A CA  1 
ATOM   1215 C C   . GLY A 1 164 ? -0.366  1.246   18.369  1.00 47.57 ? 567 GLY A C   1 
ATOM   1216 O O   . GLY A 1 164 ? 0.576   0.533   18.719  1.00 47.32 ? 567 GLY A O   1 
ATOM   1217 N N   . SER A 1 165 ? -1.527  0.765   17.928  1.00 47.37 ? 568 SER A N   1 
ATOM   1218 C CA  . SER A 1 165 ? -1.798  -0.671  17.821  1.00 47.25 ? 568 SER A CA  1 
ATOM   1219 C C   . SER A 1 165 ? -1.100  -1.322  16.621  1.00 47.05 ? 568 SER A C   1 
ATOM   1220 O O   . SER A 1 165 ? -0.837  -2.526  16.637  1.00 46.89 ? 568 SER A O   1 
ATOM   1221 C CB  . SER A 1 165 ? -3.308  -0.917  17.736  1.00 47.22 ? 568 SER A CB  1 
ATOM   1222 O OG  . SER A 1 165 ? -3.885  -0.199  16.659  1.00 47.30 ? 568 SER A OG  1 
ATOM   1223 N N   . VAL A 1 166 ? -0.798  -0.525  15.594  1.00 46.84 ? 569 VAL A N   1 
ATOM   1224 C CA  . VAL A 1 166 ? -0.213  -1.028  14.347  1.00 46.86 ? 569 VAL A CA  1 
ATOM   1225 C C   . VAL A 1 166 ? 1.232   -1.484  14.568  1.00 47.19 ? 569 VAL A C   1 
ATOM   1226 O O   . VAL A 1 166 ? 1.598   -2.604  14.201  1.00 47.30 ? 569 VAL A O   1 
ATOM   1227 C CB  . VAL A 1 166 ? -0.273  0.043   13.228  1.00 46.70 ? 569 VAL A CB  1 
ATOM   1228 C CG1 . VAL A 1 166 ? 0.442   -0.426  11.967  1.00 46.78 ? 569 VAL A CG1 1 
ATOM   1229 C CG2 . VAL A 1 166 ? -1.721  0.393   12.902  1.00 46.65 ? 569 VAL A CG2 1 
ATOM   1230 N N   . LYS A 1 167 ? 2.039   -0.610  15.163  1.00 47.51 ? 570 LYS A N   1 
ATOM   1231 C CA  . LYS A 1 167 ? 3.443   -0.916  15.460  1.00 47.64 ? 570 LYS A CA  1 
ATOM   1232 C C   . LYS A 1 167 ? 3.599   -1.936  16.593  1.00 47.73 ? 570 LYS A C   1 
ATOM   1233 O O   . LYS A 1 167 ? 4.542   -2.727  16.585  1.00 47.67 ? 570 LYS A O   1 
ATOM   1234 C CB  . LYS A 1 167 ? 4.216   0.365   15.791  1.00 47.95 ? 570 LYS A CB  1 
ATOM   1235 C CG  . LYS A 1 167 ? 4.271   1.355   14.637  1.00 48.26 ? 570 LYS A CG  1 
ATOM   1236 C CD  . LYS A 1 167 ? 5.291   2.456   14.876  1.00 48.42 ? 570 LYS A CD  1 
ATOM   1237 C CE  . LYS A 1 167 ? 5.383   3.385   13.677  1.00 48.49 ? 570 LYS A CE  1 
ATOM   1238 N NZ  . LYS A 1 167 ? 6.444   4.416   13.841  1.00 48.59 ? 570 LYS A NZ  1 
ATOM   1239 N N   . ALA A 1 168 ? 2.675   -1.912  17.556  1.00 47.90 ? 571 ALA A N   1 
ATOM   1240 C CA  . ALA A 1 168 ? 2.674   -2.864  18.676  1.00 47.68 ? 571 ALA A CA  1 
ATOM   1241 C C   . ALA A 1 168 ? 2.382   -4.302  18.236  1.00 47.40 ? 571 ALA A C   1 
ATOM   1242 O O   . ALA A 1 168 ? 3.024   -5.240  18.715  1.00 46.88 ? 571 ALA A O   1 
ATOM   1243 C CB  . ALA A 1 168 ? 1.671   -2.431  19.735  1.00 47.76 ? 571 ALA A CB  1 
ATOM   1244 N N   . LEU A 1 169 ? 1.411   -4.464  17.337  1.00 47.42 ? 572 LEU A N   1 
ATOM   1245 C CA  . LEU A 1 169 ? 1.051   -5.783  16.792  1.00 47.45 ? 572 LEU A CA  1 
ATOM   1246 C C   . LEU A 1 169 ? 2.118   -6.354  15.852  1.00 47.83 ? 572 LEU A C   1 
ATOM   1247 O O   . LEU A 1 169 ? 2.355   -7.563  15.851  1.00 47.72 ? 572 LEU A O   1 
ATOM   1248 C CB  . LEU A 1 169 ? -0.301  -5.726  16.063  1.00 47.17 ? 572 LEU A CB  1 
ATOM   1249 C CG  . LEU A 1 169 ? -1.560  -5.630  16.932  1.00 46.93 ? 572 LEU A CG  1 
ATOM   1250 C CD1 . LEU A 1 169 ? -2.757  -5.207  16.093  1.00 46.69 ? 572 LEU A CD1 1 
ATOM   1251 C CD2 . LEU A 1 169 ? -1.847  -6.948  17.637  1.00 46.84 ? 572 LEU A CD2 1 
ATOM   1252 N N   . MET A 1 170 ? 2.743   -5.488  15.053  1.00 48.42 ? 573 MET A N   1 
ATOM   1253 C CA  . MET A 1 170 ? 3.801   -5.904  14.122  1.00 48.92 ? 573 MET A CA  1 
ATOM   1254 C C   . MET A 1 170 ? 5.074   -6.310  14.872  1.00 49.41 ? 573 MET A C   1 
ATOM   1255 O O   . MET A 1 170 ? 5.693   -7.324  14.541  1.00 49.31 ? 573 MET A O   1 
ATOM   1256 C CB  . MET A 1 170 ? 4.105   -4.780  13.121  1.00 49.01 ? 573 MET A CB  1 
ATOM   1257 C CG  . MET A 1 170 ? 4.949   -5.182  11.915  1.00 49.13 ? 573 MET A CG  1 
ATOM   1258 S SD  . MET A 1 170 ? 4.139   -6.324  10.773  1.00 48.87 ? 573 MET A SD  1 
ATOM   1259 C CE  . MET A 1 170 ? 4.880   -7.885  11.242  1.00 48.76 ? 573 MET A CE  1 
ATOM   1260 N N   . GLU A 1 171 ? 5.458   -5.514  15.871  1.00 50.06 ? 574 GLU A N   1 
ATOM   1261 C CA  . GLU A 1 171 ? 6.577   -5.852  16.765  1.00 50.43 ? 574 GLU A CA  1 
ATOM   1262 C C   . GLU A 1 171 ? 6.312   -7.136  17.556  1.00 50.35 ? 574 GLU A C   1 
ATOM   1263 O O   . GLU A 1 171 ? 7.225   -7.941  17.760  1.00 50.51 ? 574 GLU A O   1 
ATOM   1264 C CB  . GLU A 1 171 ? 6.875   -4.700  17.735  1.00 50.78 ? 574 GLU A CB  1 
ATOM   1265 C CG  . GLU A 1 171 ? 7.582   -3.514  17.095  1.00 51.28 ? 574 GLU A CG  1 
ATOM   1266 C CD  . GLU A 1 171 ? 7.631   -2.288  17.995  1.00 51.91 ? 574 GLU A CD  1 
ATOM   1267 O OE1 . GLU A 1 171 ? 7.567   -2.439  19.236  1.00 52.28 ? 574 GLU A OE1 1 
ATOM   1268 O OE2 . GLU A 1 171 ? 7.742   -1.165  17.458  1.00 52.14 ? 574 GLU A OE2 1 
ATOM   1269 N N   . CYS A 1 172 ? 5.068   -7.311  18.002  1.00 50.22 ? 575 CYS A N   1 
ATOM   1270 C CA  . CYS A 1 172 ? 4.634   -8.540  18.672  1.00 50.20 ? 575 CYS A CA  1 
ATOM   1271 C C   . CYS A 1 172 ? 4.753   -9.758  17.754  1.00 50.76 ? 575 CYS A C   1 
ATOM   1272 O O   . CYS A 1 172 ? 5.311   -10.779 18.155  1.00 51.15 ? 575 CYS A O   1 
ATOM   1273 C CB  . CYS A 1 172 ? 3.188   -8.403  19.169  1.00 49.79 ? 575 CYS A CB  1 
ATOM   1274 S SG  . CYS A 1 172 ? 2.498   -9.891  19.933  1.00 48.94 ? 575 CYS A SG  1 
ATOM   1275 N N   . ALA A 1 173 ? 4.252   -9.621  16.524  1.00 51.33 ? 576 ALA A N   1 
ATOM   1276 C CA  . ALA A 1 173 ? 4.214   -10.710 15.528  1.00 51.63 ? 576 ALA A CA  1 
ATOM   1277 C C   . ALA A 1 173 ? 5.563   -11.380 15.237  1.00 52.03 ? 576 ALA A C   1 
ATOM   1278 O O   . ALA A 1 173 ? 5.605   -12.572 14.921  1.00 52.22 ? 576 ALA A O   1 
ATOM   1279 C CB  . ALA A 1 173 ? 3.611   -10.202 14.225  1.00 51.62 ? 576 ALA A CB  1 
ATOM   1280 N N   . LEU A 1 174 ? 6.648   -10.612 15.330  1.00 52.42 ? 577 LEU A N   1 
ATOM   1281 C CA  . LEU A 1 174 ? 8.005   -11.129 15.111  1.00 52.55 ? 577 LEU A CA  1 
ATOM   1282 C C   . LEU A 1 174 ? 8.411   -12.186 16.147  1.00 52.65 ? 577 LEU A C   1 
ATOM   1283 O O   . LEU A 1 174 ? 9.023   -13.195 15.793  1.00 52.64 ? 577 LEU A O   1 
ATOM   1284 C CB  . LEU A 1 174 ? 9.024   -9.980  15.118  1.00 52.70 ? 577 LEU A CB  1 
ATOM   1285 C CG  . LEU A 1 174 ? 8.893   -8.931  14.006  1.00 52.84 ? 577 LEU A CG  1 
ATOM   1286 C CD1 . LEU A 1 174 ? 9.682   -7.674  14.344  1.00 52.81 ? 577 LEU A CD1 1 
ATOM   1287 C CD2 . LEU A 1 174 ? 9.339   -9.497  12.666  1.00 53.06 ? 577 LEU A CD2 1 
ATOM   1288 N N   . GLU A 1 175 ? 8.057   -11.950 17.411  1.00 53.15 ? 578 GLU A N   1 
ATOM   1289 C CA  . GLU A 1 175 ? 8.416   -12.845 18.523  1.00 53.52 ? 578 GLU A CA  1 
ATOM   1290 C C   . GLU A 1 175 ? 7.371   -13.929 18.847  1.00 53.57 ? 578 GLU A C   1 
ATOM   1291 O O   . GLU A 1 175 ? 7.591   -14.732 19.758  1.00 53.65 ? 578 GLU A O   1 
ATOM   1292 C CB  . GLU A 1 175 ? 8.700   -12.017 19.787  1.00 53.74 ? 578 GLU A CB  1 
ATOM   1293 C CG  . GLU A 1 175 ? 9.757   -10.929 19.619  1.00 53.98 ? 578 GLU A CG  1 
ATOM   1294 C CD  . GLU A 1 175 ? 11.129  -11.475 19.256  1.00 54.09 ? 578 GLU A CD  1 
ATOM   1295 O OE1 . GLU A 1 175 ? 11.617  -12.387 19.957  1.00 54.04 ? 578 GLU A OE1 1 
ATOM   1296 O OE2 . GLU A 1 175 ? 11.724  -10.985 18.271  1.00 53.84 ? 578 GLU A OE2 1 
ATOM   1297 N N   . VAL A 1 176 ? 6.250   -13.958 18.119  1.00 53.47 ? 579 VAL A N   1 
ATOM   1298 C CA  . VAL A 1 176 ? 5.216   -14.990 18.312  1.00 53.39 ? 579 VAL A CA  1 
ATOM   1299 C C   . VAL A 1 176 ? 5.736   -16.361 17.863  1.00 53.57 ? 579 VAL A C   1 
ATOM   1300 O O   . VAL A 1 176 ? 6.451   -16.465 16.864  1.00 53.60 ? 579 VAL A O   1 
ATOM   1301 C CB  . VAL A 1 176 ? 3.897   -14.636 17.570  1.00 53.13 ? 579 VAL A CB  1 
ATOM   1302 C CG1 . VAL A 1 176 ? 2.927   -15.814 17.527  1.00 52.92 ? 579 VAL A CG1 1 
ATOM   1303 C CG2 . VAL A 1 176 ? 3.223   -13.448 18.238  1.00 53.03 ? 579 VAL A CG2 1 
ATOM   1304 N N   . LYS A 1 177 ? 5.362   -17.397 18.617  1.00 53.75 ? 580 LYS A N   1 
ATOM   1305 C CA  . LYS A 1 177 ? 5.767   -18.783 18.355  1.00 53.65 ? 580 LYS A CA  1 
ATOM   1306 C C   . LYS A 1 177 ? 4.578   -19.634 17.904  1.00 53.26 ? 580 LYS A C   1 
ATOM   1307 O O   . LYS A 1 177 ? 4.644   -20.288 16.861  1.00 53.49 ? 580 LYS A O   1 
ATOM   1308 C CB  . LYS A 1 177 ? 6.399   -19.402 19.608  1.00 53.79 ? 580 LYS A CB  1 
ATOM   1309 C CG  . LYS A 1 177 ? 7.557   -18.607 20.201  1.00 54.02 ? 580 LYS A CG  1 
ATOM   1310 C CD  . LYS A 1 177 ? 8.832   -18.720 19.374  1.00 54.14 ? 580 LYS A CD  1 
ATOM   1311 C CE  . LYS A 1 177 ? 9.740   -17.509 19.552  1.00 54.22 ? 580 LYS A CE  1 
ATOM   1312 N NZ  . LYS A 1 177 ? 10.121  -17.240 20.968  1.00 54.31 ? 580 LYS A NZ  1 
ATOM   1313 N N   . LYS A 1 178 ? 3.502   -19.624 18.692  1.00 52.83 ? 581 LYS A N   1 
ATOM   1314 C CA  . LYS A 1 178 ? 2.297   -20.412 18.391  1.00 52.60 ? 581 LYS A CA  1 
ATOM   1315 C C   . LYS A 1 178 ? 1.507   -19.859 17.203  1.00 51.84 ? 581 LYS A C   1 
ATOM   1316 O O   . LYS A 1 178 ? 1.503   -18.652 16.951  1.00 51.89 ? 581 LYS A O   1 
ATOM   1317 C CB  . LYS A 1 178 ? 1.385   -20.509 19.620  1.00 53.03 ? 581 LYS A CB  1 
ATOM   1318 C CG  . LYS A 1 178 ? 1.939   -21.401 20.720  1.00 53.45 ? 581 LYS A CG  1 
ATOM   1319 C CD  . LYS A 1 178 ? 0.955   -21.574 21.867  1.00 53.80 ? 581 LYS A CD  1 
ATOM   1320 C CE  . LYS A 1 178 ? 0.869   -20.326 22.730  1.00 54.10 ? 581 LYS A CE  1 
ATOM   1321 N NZ  . LYS A 1 178 ? 0.050   -20.547 23.953  1.00 54.29 ? 581 LYS A NZ  1 
ATOM   1322 N N   . GLU A 1 179 ? 0.831   -20.763 16.494  1.00 50.87 ? 582 GLU A N   1 
ATOM   1323 C CA  . GLU A 1 179 ? 0.069   -20.429 15.286  1.00 50.09 ? 582 GLU A CA  1 
ATOM   1324 C C   . GLU A 1 179 ? -1.231  -19.684 15.604  1.00 49.11 ? 582 GLU A C   1 
ATOM   1325 O O   . GLU A 1 179 ? -1.606  -18.758 14.880  1.00 48.99 ? 582 GLU A O   1 
ATOM   1326 C CB  . GLU A 1 179 ? -0.241  -21.704 14.489  1.00 50.32 ? 582 GLU A CB  1 
ATOM   1327 C CG  . GLU A 1 179 ? -0.737  -21.465 13.066  1.00 50.46 ? 582 GLU A CG  1 
ATOM   1328 C CD  . GLU A 1 179 ? -1.084  -22.748 12.323  1.00 50.59 ? 582 GLU A CD  1 
ATOM   1329 O OE1 . GLU A 1 179 ? -1.769  -22.658 11.282  1.00 50.71 ? 582 GLU A OE1 1 
ATOM   1330 O OE2 . GLU A 1 179 ? -0.679  -23.845 12.767  1.00 50.80 ? 582 GLU A OE2 1 
ATOM   1331 N N   . SER A 1 180 ? -1.914  -20.103 16.672  1.00 47.92 ? 583 SER A N   1 
ATOM   1332 C CA  . SER A 1 180 ? -3.169  -19.475 17.114  1.00 46.76 ? 583 SER A CA  1 
ATOM   1333 C C   . SER A 1 180 ? -2.999  -17.995 17.464  1.00 45.62 ? 583 SER A C   1 
ATOM   1334 O O   . SER A 1 180 ? -3.862  -17.177 17.142  1.00 45.33 ? 583 SER A O   1 
ATOM   1335 C CB  . SER A 1 180 ? -3.744  -20.225 18.319  1.00 46.73 ? 583 SER A CB  1 
ATOM   1336 O OG  . SER A 1 180 ? -2.807  -20.275 19.381  1.00 46.95 ? 583 SER A OG  1 
ATOM   1337 N N   . THR A 1 181 ? -1.889  -17.670 18.128  1.00 44.34 ? 584 THR A N   1 
ATOM   1338 C CA  . THR A 1 181 ? -1.520  -16.282 18.423  1.00 43.56 ? 584 THR A CA  1 
ATOM   1339 C C   . THR A 1 181 ? -1.208  -15.512 17.137  1.00 43.10 ? 584 THR A C   1 
ATOM   1340 O O   . THR A 1 181 ? -1.707  -14.405 16.940  1.00 42.81 ? 584 THR A O   1 
ATOM   1341 C CB  . THR A 1 181 ? -0.295  -16.210 19.364  1.00 43.47 ? 584 THR A CB  1 
ATOM   1342 O OG1 . THR A 1 181 ? -0.473  -17.114 20.462  1.00 43.44 ? 584 THR A OG1 1 
ATOM   1343 C CG2 . THR A 1 181 ? -0.097  -14.795 19.907  1.00 43.37 ? 584 THR A CG2 1 
ATOM   1344 N N   . LEU A 1 182 ? -0.389  -16.112 16.272  1.00 42.52 ? 585 LEU A N   1 
ATOM   1345 C CA  . LEU A 1 182 ? 0.032   -15.485 15.011  1.00 42.00 ? 585 LEU A CA  1 
ATOM   1346 C C   . LEU A 1 182 ? -1.132  -15.191 14.054  1.00 41.64 ? 585 LEU A C   1 
ATOM   1347 O O   . LEU A 1 182 ? -1.082  -14.214 13.304  1.00 41.53 ? 585 LEU A O   1 
ATOM   1348 C CB  . LEU A 1 182 ? 1.080   -16.359 14.304  1.00 41.95 ? 585 LEU A CB  1 
ATOM   1349 C CG  . LEU A 1 182 ? 1.739   -15.825 13.024  1.00 41.89 ? 585 LEU A CG  1 
ATOM   1350 C CD1 . LEU A 1 182 ? 2.489   -14.524 13.269  1.00 41.85 ? 585 LEU A CD1 1 
ATOM   1351 C CD2 . LEU A 1 182 ? 2.679   -16.872 12.449  1.00 41.99 ? 585 LEU A CD2 1 
ATOM   1352 N N   . LYS A 1 183 ? -2.163  -16.039 14.077  1.00 40.98 ? 586 LYS A N   1 
ATOM   1353 C CA  . LYS A 1 183 ? -3.364  -15.838 13.260  1.00 40.52 ? 586 LYS A CA  1 
ATOM   1354 C C   . LYS A 1 183 ? -4.095  -14.557 13.656  1.00 39.84 ? 586 LYS A C   1 
ATOM   1355 O O   . LYS A 1 183 ? -4.377  -13.710 12.807  1.00 39.80 ? 586 LYS A O   1 
ATOM   1356 C CB  . LYS A 1 183 ? -4.311  -17.039 13.391  1.00 40.76 ? 586 LYS A CB  1 
ATOM   1357 C CG  . LYS A 1 183 ? -5.575  -16.946 12.545  1.00 41.03 ? 586 LYS A CG  1 
ATOM   1358 C CD  . LYS A 1 183 ? -6.406  -18.214 12.631  1.00 41.30 ? 586 LYS A CD  1 
ATOM   1359 C CE  . LYS A 1 183 ? -7.784  -18.006 12.024  1.00 41.55 ? 586 LYS A CE  1 
ATOM   1360 N NZ  . LYS A 1 183 ? -8.613  -19.242 12.079  1.00 41.86 ? 586 LYS A NZ  1 
ATOM   1361 N N   . SER A 1 184 ? -4.394  -14.433 14.947  1.00 39.23 ? 587 SER A N   1 
ATOM   1362 C CA  . SER A 1 184 ? -5.122  -13.278 15.484  1.00 38.77 ? 587 SER A CA  1 
ATOM   1363 C C   . SER A 1 184 ? -4.382  -11.949 15.297  1.00 38.30 ? 587 SER A C   1 
ATOM   1364 O O   . SER A 1 184 ? -5.015  -10.919 15.051  1.00 38.29 ? 587 SER A O   1 
ATOM   1365 C CB  . SER A 1 184 ? -5.428  -13.491 16.969  1.00 38.72 ? 587 SER A CB  1 
ATOM   1366 O OG  . SER A 1 184 ? -6.188  -14.671 17.163  1.00 38.76 ? 587 SER A OG  1 
ATOM   1367 N N   . VAL A 1 185 ? -3.052  -11.979 15.414  1.00 37.60 ? 588 VAL A N   1 
ATOM   1368 C CA  . VAL A 1 185 ? -2.219  -10.778 15.251  1.00 37.02 ? 588 VAL A CA  1 
ATOM   1369 C C   . VAL A 1 185 ? -2.207  -10.311 13.792  1.00 36.33 ? 588 VAL A C   1 
ATOM   1370 O O   . VAL A 1 185 ? -2.402  -9.124  13.518  1.00 35.88 ? 588 VAL A O   1 
ATOM   1371 C CB  . VAL A 1 185 ? -0.771  -11.009 15.756  1.00 37.15 ? 588 VAL A CB  1 
ATOM   1372 C CG1 . VAL A 1 185 ? 0.128   -9.820  15.429  1.00 37.23 ? 588 VAL A CG1 1 
ATOM   1373 C CG2 . VAL A 1 185 ? -0.764  -11.257 17.260  1.00 37.18 ? 588 VAL A CG2 1 
ATOM   1374 N N   . LEU A 1 186 ? -1.970  -11.245 12.870  1.00 35.73 ? 589 LEU A N   1 
ATOM   1375 C CA  . LEU A 1 186 ? -1.990  -10.950 11.431  1.00 35.31 ? 589 LEU A CA  1 
ATOM   1376 C C   . LEU A 1 186 ? -3.393  -10.614 10.910  1.00 34.86 ? 589 LEU A C   1 
ATOM   1377 O O   . LEU A 1 186 ? -3.528  -9.872  9.937   1.00 34.76 ? 589 LEU A O   1 
ATOM   1378 C CB  . LEU A 1 186 ? -1.400  -12.115 10.627  1.00 35.45 ? 589 LEU A CB  1 
ATOM   1379 C CG  . LEU A 1 186 ? 0.083   -12.431 10.850  1.00 35.51 ? 589 LEU A CG  1 
ATOM   1380 C CD1 . LEU A 1 186 ? 0.434   -13.777 10.235  1.00 35.55 ? 589 LEU A CD1 1 
ATOM   1381 C CD2 . LEU A 1 186 ? 0.976   -11.339 10.280  1.00 35.50 ? 589 LEU A CD2 1 
ATOM   1382 N N   . SER A 1 187 ? -4.426  -11.167 11.547  1.00 34.56 ? 590 SER A N   1 
ATOM   1383 C CA  . SER A 1 187 ? -5.817  -10.809 11.237  1.00 34.44 ? 590 SER A CA  1 
ATOM   1384 C C   . SER A 1 187 ? -6.116  -9.344  11.566  1.00 34.43 ? 590 SER A C   1 
ATOM   1385 O O   . SER A 1 187 ? -6.784  -8.657  10.793  1.00 34.48 ? 590 SER A O   1 
ATOM   1386 C CB  . SER A 1 187 ? -6.793  -11.715 11.993  1.00 34.33 ? 590 SER A CB  1 
ATOM   1387 O OG  . SER A 1 187 ? -6.669  -13.062 11.575  1.00 34.27 ? 590 SER A OG  1 
ATOM   1388 N N   . ALA A 1 188 ? -5.616  -8.881  12.712  1.00 34.46 ? 591 ALA A N   1 
ATOM   1389 C CA  . ALA A 1 188 ? -5.775  -7.486  13.137  1.00 34.46 ? 591 ALA A CA  1 
ATOM   1390 C C   . ALA A 1 188 ? -4.998  -6.513  12.246  1.00 34.60 ? 591 ALA A C   1 
ATOM   1391 O O   . ALA A 1 188 ? -5.519  -5.458  11.876  1.00 34.87 ? 591 ALA A O   1 
ATOM   1392 C CB  . ALA A 1 188 ? -5.346  -7.324  14.588  1.00 34.47 ? 591 ALA A CB  1 
ATOM   1393 N N   . LEU A 1 189 ? -3.757  -6.871  11.911  1.00 34.53 ? 592 LEU A N   1 
ATOM   1394 C CA  . LEU A 1 189 ? -2.909  -6.057  11.025  1.00 34.46 ? 592 LEU A CA  1 
ATOM   1395 C C   . LEU A 1 189 ? -3.459  -5.931  9.600   1.00 34.50 ? 592 LEU A C   1 
ATOM   1396 O O   . LEU A 1 189 ? -3.285  -4.893  8.961   1.00 34.80 ? 592 LEU A O   1 
ATOM   1397 C CB  . LEU A 1 189 ? -1.482  -6.619  10.974  1.00 34.43 ? 592 LEU A CB  1 
ATOM   1398 C CG  . LEU A 1 189 ? -0.661  -6.489  12.261  1.00 34.41 ? 592 LEU A CG  1 
ATOM   1399 C CD1 . LEU A 1 189 ? 0.534   -7.432  12.238  1.00 34.37 ? 592 LEU A CD1 1 
ATOM   1400 C CD2 . LEU A 1 189 ? -0.206  -5.052  12.475  1.00 34.37 ? 592 LEU A CD2 1 
ATOM   1401 N N   . TRP A 1 190 ? -4.107  -6.988  9.110   1.00 34.41 ? 593 TRP A N   1 
ATOM   1402 C CA  . TRP A 1 190 ? -4.744  -6.980  7.787   1.00 34.53 ? 593 TRP A CA  1 
ATOM   1403 C C   . TRP A 1 190 ? -5.932  -6.008  7.758   1.00 34.84 ? 593 TRP A C   1 
ATOM   1404 O O   . TRP A 1 190 ? -6.095  -5.249  6.801   1.00 34.82 ? 593 TRP A O   1 
ATOM   1405 C CB  . TRP A 1 190 ? -5.173  -8.406  7.403   1.00 34.40 ? 593 TRP A CB  1 
ATOM   1406 C CG  . TRP A 1 190 ? -5.649  -8.600  5.975   1.00 34.19 ? 593 TRP A CG  1 
ATOM   1407 C CD1 . TRP A 1 190 ? -5.537  -7.721  4.932   1.00 34.19 ? 593 TRP A CD1 1 
ATOM   1408 C CD2 . TRP A 1 190 ? -6.273  -9.775  5.438   1.00 34.02 ? 593 TRP A CD2 1 
ATOM   1409 N NE1 . TRP A 1 190 ? -6.073  -8.265  3.792   1.00 34.14 ? 593 TRP A NE1 1 
ATOM   1410 C CE2 . TRP A 1 190 ? -6.533  -9.524  4.072   1.00 33.99 ? 593 TRP A CE2 1 
ATOM   1411 C CE3 . TRP A 1 190 ? -6.649  -11.012 5.981   1.00 33.99 ? 593 TRP A CE3 1 
ATOM   1412 C CZ2 . TRP A 1 190 ? -7.147  -10.467 3.238   1.00 33.96 ? 593 TRP A CZ2 1 
ATOM   1413 C CZ3 . TRP A 1 190 ? -7.265  -11.950 5.152   1.00 33.90 ? 593 TRP A CZ3 1 
ATOM   1414 C CH2 . TRP A 1 190 ? -7.507  -11.669 3.795   1.00 33.91 ? 593 TRP A CH2 1 
ATOM   1415 N N   . ASN A 1 191 ? -6.743  -6.026  8.816   1.00 35.23 ? 594 ASN A N   1 
ATOM   1416 C CA  . ASN A 1 191 ? -7.829  -5.051  8.986   1.00 35.52 ? 594 ASN A CA  1 
ATOM   1417 C C   . ASN A 1 191 ? -7.304  -3.626  9.197   1.00 35.95 ? 594 ASN A C   1 
ATOM   1418 O O   . ASN A 1 191 ? -7.852  -2.675  8.634   1.00 36.06 ? 594 ASN A O   1 
ATOM   1419 C CB  . ASN A 1 191 ? -8.736  -5.443  10.163  1.00 35.35 ? 594 ASN A CB  1 
ATOM   1420 C CG  . ASN A 1 191 ? -9.572  -6.684  9.883   1.00 35.25 ? 594 ASN A CG  1 
ATOM   1421 O OD1 . ASN A 1 191 ? -9.721  -7.112  8.737   1.00 35.31 ? 594 ASN A OD1 1 
ATOM   1422 N ND2 . ASN A 1 191 ? -10.135 -7.263  10.939  1.00 35.12 ? 594 ASN A ND2 1 
ATOM   1423 N N   . LEU A 1 192 ? -6.252  -3.488  10.006  1.00 36.37 ? 595 LEU A N   1 
ATOM   1424 C CA  . LEU A 1 192 ? -5.634  -2.180  10.281  1.00 36.92 ? 595 LEU A CA  1 
ATOM   1425 C C   . LEU A 1 192 ? -4.938  -1.561  9.063   1.00 37.58 ? 595 LEU A C   1 
ATOM   1426 O O   . LEU A 1 192 ? -4.960  -0.340  8.894   1.00 37.86 ? 595 LEU A O   1 
ATOM   1427 C CB  . LEU A 1 192 ? -4.639  -2.278  11.448  1.00 36.80 ? 595 LEU A CB  1 
ATOM   1428 C CG  . LEU A 1 192 ? -5.250  -2.381  12.850  1.00 36.69 ? 595 LEU A CG  1 
ATOM   1429 C CD1 . LEU A 1 192 ? -4.234  -2.926  13.843  1.00 36.74 ? 595 LEU A CD1 1 
ATOM   1430 C CD2 . LEU A 1 192 ? -5.778  -1.034  13.320  1.00 36.62 ? 595 LEU A CD2 1 
ATOM   1431 N N   . SER A 1 193 ? -4.322  -2.399  8.230   1.00 38.28 ? 596 SER A N   1 
ATOM   1432 C CA  . SER A 1 193 ? -3.633  -1.938  7.017   1.00 38.96 ? 596 SER A CA  1 
ATOM   1433 C C   . SER A 1 193 ? -4.566  -1.303  5.976   1.00 39.60 ? 596 SER A C   1 
ATOM   1434 O O   . SER A 1 193 ? -4.142  -0.431  5.218   1.00 40.00 ? 596 SER A O   1 
ATOM   1435 C CB  . SER A 1 193 ? -2.861  -3.094  6.374   1.00 39.05 ? 596 SER A CB  1 
ATOM   1436 O OG  . SER A 1 193 ? -3.722  -4.181  6.084   1.00 39.25 ? 596 SER A OG  1 
ATOM   1437 N N   . ALA A 1 194 ? -5.826  -1.739  5.949   1.00 40.24 ? 597 ALA A N   1 
ATOM   1438 C CA  . ALA A 1 194 ? -6.820  -1.238  4.987   1.00 40.80 ? 597 ALA A CA  1 
ATOM   1439 C C   . ALA A 1 194 ? -7.437  0.129   5.328   1.00 41.44 ? 597 ALA A C   1 
ATOM   1440 O O   . ALA A 1 194 ? -8.121  0.710   4.483   1.00 41.34 ? 597 ALA A O   1 
ATOM   1441 C CB  . ALA A 1 194 ? -7.929  -2.265  4.813   1.00 40.90 ? 597 ALA A CB  1 
ATOM   1442 N N   . HIS A 1 195 ? -7.212  0.635   6.544   1.00 42.43 ? 598 HIS A N   1 
ATOM   1443 C CA  . HIS A 1 195 ? -7.829  1.893   6.990   1.00 43.29 ? 598 HIS A CA  1 
ATOM   1444 C C   . HIS A 1 195 ? -7.310  3.117   6.236   1.00 44.30 ? 598 HIS A C   1 
ATOM   1445 O O   . HIS A 1 195 ? -8.098  3.881   5.671   1.00 44.57 ? 598 HIS A O   1 
ATOM   1446 C CB  . HIS A 1 195 ? -7.625  2.108   8.497   1.00 43.18 ? 598 HIS A CB  1 
ATOM   1447 C CG  . HIS A 1 195 ? -8.371  1.136   9.357   1.00 43.03 ? 598 HIS A CG  1 
ATOM   1448 N ND1 . HIS A 1 195 ? -7.898  0.706   10.578  1.00 42.98 ? 598 HIS A ND1 1 
ATOM   1449 C CD2 . HIS A 1 195 ? -9.553  0.504   9.168   1.00 42.99 ? 598 HIS A CD2 1 
ATOM   1450 C CE1 . HIS A 1 195 ? -8.761  -0.142  11.108  1.00 42.83 ? 598 HIS A CE1 1 
ATOM   1451 N NE2 . HIS A 1 195 ? -9.773  -0.283  10.272  1.00 42.89 ? 598 HIS A NE2 1 
ATOM   1452 N N   . CYS A 1 196 ? -5.989  3.295   6.236   1.00 45.22 ? 599 CYS A N   1 
ATOM   1453 C CA  . CYS A 1 196 ? -5.360  4.478   5.640   1.00 45.67 ? 599 CYS A CA  1 
ATOM   1454 C C   . CYS A 1 196 ? -3.909  4.238   5.226   1.00 46.53 ? 599 CYS A C   1 
ATOM   1455 O O   . CYS A 1 196 ? -3.306  3.218   5.574   1.00 46.58 ? 599 CYS A O   1 
ATOM   1456 C CB  . CYS A 1 196 ? -5.419  5.649   6.624   1.00 45.38 ? 599 CYS A CB  1 
ATOM   1457 S SG  . CYS A 1 196 ? -4.499  5.369   8.154   1.00 45.10 ? 599 CYS A SG  1 
ATOM   1458 N N   . THR A 1 197 ? -3.369  5.194   4.472   1.00 47.44 ? 600 THR A N   1 
ATOM   1459 C CA  . THR A 1 197 ? -1.974  5.158   4.007   1.00 48.03 ? 600 THR A CA  1 
ATOM   1460 C C   . THR A 1 197 ? -0.936  5.231   5.139   1.00 48.54 ? 600 THR A C   1 
ATOM   1461 O O   . THR A 1 197 ? 0.143   4.644   5.028   1.00 48.05 ? 600 THR A O   1 
ATOM   1462 C CB  . THR A 1 197 ? -1.690  6.270   2.961   1.00 47.98 ? 600 THR A CB  1 
ATOM   1463 O OG1 . THR A 1 197 ? -0.397  6.065   2.376   1.00 48.04 ? 600 THR A OG1 1 
ATOM   1464 C CG2 . THR A 1 197 ? -1.754  7.683   3.575   1.00 47.92 ? 600 THR A CG2 1 
ATOM   1465 N N   . GLU A 1 198 ? -1.265  5.952   6.212   1.00 49.59 ? 601 GLU A N   1 
ATOM   1466 C CA  . GLU A 1 198 ? -0.360  6.107   7.359   1.00 50.50 ? 601 GLU A CA  1 
ATOM   1467 C C   . GLU A 1 198 ? -0.256  4.822   8.187   1.00 50.37 ? 601 GLU A C   1 
ATOM   1468 O O   . GLU A 1 198 ? 0.789   4.554   8.783   1.00 50.40 ? 601 GLU A O   1 
ATOM   1469 C CB  . GLU A 1 198 ? -0.807  7.278   8.248   1.00 51.46 ? 601 GLU A CB  1 
ATOM   1470 C CG  . GLU A 1 198 ? 0.288   7.849   9.145   1.00 52.29 ? 601 GLU A CG  1 
ATOM   1471 C CD  . GLU A 1 198 ? 1.394   8.556   8.372   1.00 52.87 ? 601 GLU A CD  1 
ATOM   1472 O OE1 . GLU A 1 198 ? 1.083   9.382   7.486   1.00 53.13 ? 601 GLU A OE1 1 
ATOM   1473 O OE2 . GLU A 1 198 ? 2.582   8.289   8.655   1.00 53.22 ? 601 GLU A OE2 1 
ATOM   1474 N N   . ASN A 1 199 ? -1.338  4.044   8.224   1.00 50.28 ? 602 ASN A N   1 
ATOM   1475 C CA  . ASN A 1 199 ? -1.335  2.716   8.857   1.00 50.32 ? 602 ASN A CA  1 
ATOM   1476 C C   . ASN A 1 199 ? -0.421  1.738   8.104   1.00 50.13 ? 602 ASN A C   1 
ATOM   1477 O O   . ASN A 1 199 ? 0.244   0.905   8.723   1.00 50.44 ? 602 ASN A O   1 
ATOM   1478 C CB  . ASN A 1 199 ? -2.760  2.134   8.947   1.00 50.46 ? 602 ASN A CB  1 
ATOM   1479 C CG  . ASN A 1 199 ? -3.492  2.537   10.222  1.00 50.57 ? 602 ASN A CG  1 
ATOM   1480 O OD1 . ASN A 1 199 ? -4.044  1.685   10.918  1.00 50.21 ? 602 ASN A OD1 1 
ATOM   1481 N ND2 . ASN A 1 199 ? -3.508  3.832   10.533  1.00 50.85 ? 602 ASN A ND2 1 
ATOM   1482 N N   . LYS A 1 200 ? -0.398  1.849   6.775   1.00 49.44 ? 603 LYS A N   1 
ATOM   1483 C CA  . LYS A 1 200 ? 0.474   1.026   5.925   1.00 48.76 ? 603 LYS A CA  1 
ATOM   1484 C C   . LYS A 1 200 ? 1.952   1.372   6.113   1.00 48.82 ? 603 LYS A C   1 
ATOM   1485 O O   . LYS A 1 200 ? 2.805   0.483   6.111   1.00 48.50 ? 603 LYS A O   1 
ATOM   1486 C CB  . LYS A 1 200 ? 0.097   1.185   4.448   1.00 48.33 ? 603 LYS A CB  1 
ATOM   1487 C CG  . LYS A 1 200 ? -1.294  0.680   4.101   1.00 47.95 ? 603 LYS A CG  1 
ATOM   1488 C CD  . LYS A 1 200 ? -1.714  1.129   2.715   1.00 47.58 ? 603 LYS A CD  1 
ATOM   1489 C CE  . LYS A 1 200 ? -3.114  0.643   2.387   1.00 47.43 ? 603 LYS A CE  1 
ATOM   1490 N NZ  . LYS A 1 200 ? -3.533  1.036   1.017   1.00 47.47 ? 603 LYS A NZ  1 
ATOM   1491 N N   . ALA A 1 201 ? 2.242   2.664   6.265   1.00 49.35 ? 604 ALA A N   1 
ATOM   1492 C CA  . ALA A 1 201 ? 3.607   3.146   6.506   1.00 49.88 ? 604 ALA A CA  1 
ATOM   1493 C C   . ALA A 1 201 ? 4.175   2.662   7.841   1.00 50.30 ? 604 ALA A C   1 
ATOM   1494 O O   . ALA A 1 201 ? 5.353   2.309   7.922   1.00 50.21 ? 604 ALA A O   1 
ATOM   1495 C CB  . ALA A 1 201 ? 3.651   4.666   6.437   1.00 49.89 ? 604 ALA A CB  1 
ATOM   1496 N N   . ASP A 1 202 ? 3.332   2.650   8.874   1.00 50.87 ? 605 ASP A N   1 
ATOM   1497 C CA  . ASP A 1 202 ? 3.722   2.164   10.205  1.00 51.44 ? 605 ASP A CA  1 
ATOM   1498 C C   . ASP A 1 202 ? 4.131   0.686   10.208  1.00 51.55 ? 605 ASP A C   1 
ATOM   1499 O O   . ASP A 1 202 ? 5.017   0.296   10.968  1.00 51.45 ? 605 ASP A O   1 
ATOM   1500 C CB  . ASP A 1 202 ? 2.592   2.391   11.222  1.00 51.65 ? 605 ASP A CB  1 
ATOM   1501 C CG  . ASP A 1 202 ? 2.358   3.868   11.533  1.00 51.84 ? 605 ASP A CG  1 
ATOM   1502 O OD1 . ASP A 1 202 ? 2.923   4.742   10.841  1.00 51.77 ? 605 ASP A OD1 1 
ATOM   1503 O OD2 . ASP A 1 202 ? 1.595   4.154   12.479  1.00 52.44 ? 605 ASP A OD2 1 
ATOM   1504 N N   . ILE A 1 203 ? 3.489   -0.121  9.362   1.00 51.66 ? 606 ILE A N   1 
ATOM   1505 C CA  . ILE A 1 203 ? 3.833   -1.543  9.213   1.00 52.03 ? 606 ILE A CA  1 
ATOM   1506 C C   . ILE A 1 203 ? 5.215   -1.692  8.571   1.00 52.25 ? 606 ILE A C   1 
ATOM   1507 O O   . ILE A 1 203 ? 6.057   -2.445  9.066   1.00 52.30 ? 606 ILE A O   1 
ATOM   1508 C CB  . ILE A 1 203 ? 2.766   -2.311  8.388   1.00 51.90 ? 606 ILE A CB  1 
ATOM   1509 C CG1 . ILE A 1 203 ? 1.441   -2.359  9.162   1.00 51.78 ? 606 ILE A CG1 1 
ATOM   1510 C CG2 . ILE A 1 203 ? 3.225   -3.735  8.072   1.00 51.79 ? 606 ILE A CG2 1 
ATOM   1511 C CD1 . ILE A 1 203 ? 0.236   -2.759  8.337   1.00 51.72 ? 606 ILE A CD1 1 
ATOM   1512 N N   . CYS A 1 204 ? 5.431   -0.976  7.469   1.00 52.54 ? 607 CYS A N   1 
ATOM   1513 C CA  . CYS A 1 204 ? 6.714   -0.990  6.759   1.00 52.76 ? 607 CYS A CA  1 
ATOM   1514 C C   . CYS A 1 204 ? 7.855   -0.342  7.554   1.00 52.96 ? 607 CYS A C   1 
ATOM   1515 O O   . CYS A 1 204 ? 9.017   -0.718  7.385   1.00 52.67 ? 607 CYS A O   1 
ATOM   1516 C CB  . CYS A 1 204 ? 6.571   -0.295  5.402   1.00 52.73 ? 607 CYS A CB  1 
ATOM   1517 S SG  . CYS A 1 204 ? 5.243   -0.964  4.372   1.00 52.53 ? 607 CYS A SG  1 
ATOM   1518 N N   . ALA A 1 205 ? 7.518   0.624   8.412   1.00 53.30 ? 608 ALA A N   1 
ATOM   1519 C CA  . ALA A 1 205 ? 8.506   1.332   9.240   1.00 53.36 ? 608 ALA A CA  1 
ATOM   1520 C C   . ALA A 1 205 ? 9.171   0.462   10.316  1.00 53.22 ? 608 ALA A C   1 
ATOM   1521 O O   . ALA A 1 205 ? 10.300  0.747   10.722  1.00 53.23 ? 608 ALA A O   1 
ATOM   1522 C CB  . ALA A 1 205 ? 7.871   2.558   9.884   1.00 53.41 ? 608 ALA A CB  1 
ATOM   1523 N N   . VAL A 1 206 ? 8.474   -0.579  10.780  1.00 53.03 ? 609 VAL A N   1 
ATOM   1524 C CA  . VAL A 1 206 ? 9.023   -1.511  11.777  1.00 53.03 ? 609 VAL A CA  1 
ATOM   1525 C C   . VAL A 1 206 ? 10.170  -2.314  11.152  1.00 52.79 ? 609 VAL A C   1 
ATOM   1526 O O   . VAL A 1 206 ? 10.059  -2.783  10.018  1.00 52.89 ? 609 VAL A O   1 
ATOM   1527 C CB  . VAL A 1 206 ? 7.930   -2.455  12.347  1.00 53.13 ? 609 VAL A CB  1 
ATOM   1528 C CG1 . VAL A 1 206 ? 8.526   -3.562  13.214  1.00 53.24 ? 609 VAL A CG1 1 
ATOM   1529 C CG2 . VAL A 1 206 ? 6.919   -1.659  13.160  1.00 53.06 ? 609 VAL A CG2 1 
ATOM   1530 N N   . ASP A 1 207 ? 11.259  -2.463  11.905  1.00 52.74 ? 610 ASP A N   1 
ATOM   1531 C CA  . ASP A 1 207 ? 12.482  -3.097  11.407  1.00 52.72 ? 610 ASP A CA  1 
ATOM   1532 C C   . ASP A 1 207 ? 12.306  -4.614  11.290  1.00 51.96 ? 610 ASP A C   1 
ATOM   1533 O O   . ASP A 1 207 ? 11.911  -5.274  12.253  1.00 51.90 ? 610 ASP A O   1 
ATOM   1534 C CB  . ASP A 1 207 ? 13.664  -2.769  12.330  1.00 53.18 ? 610 ASP A CB  1 
ATOM   1535 C CG  . ASP A 1 207 ? 15.012  -3.139  11.725  1.00 53.62 ? 610 ASP A CG  1 
ATOM   1536 O OD1 . ASP A 1 207 ? 15.261  -2.800  10.547  1.00 54.09 ? 610 ASP A OD1 1 
ATOM   1537 O OD2 . ASP A 1 207 ? 15.831  -3.758  12.437  1.00 53.79 ? 610 ASP A OD2 1 
ATOM   1538 N N   . GLY A 1 208 ? 12.599  -5.150  10.105  1.00 51.32 ? 611 GLY A N   1 
ATOM   1539 C CA  . GLY A 1 208 ? 12.417  -6.575  9.815   1.00 50.77 ? 611 GLY A CA  1 
ATOM   1540 C C   . GLY A 1 208 ? 10.970  -7.024  9.666   1.00 49.89 ? 611 GLY A C   1 
ATOM   1541 O O   . GLY A 1 208 ? 10.681  -8.220  9.756   1.00 49.59 ? 611 GLY A O   1 
ATOM   1542 N N   . ALA A 1 209 ? 10.065  -6.075  9.420   1.00 48.88 ? 612 ALA A N   1 
ATOM   1543 C CA  . ALA A 1 209 ? 8.634   -6.363  9.299   1.00 48.07 ? 612 ALA A CA  1 
ATOM   1544 C C   . ALA A 1 209 ? 8.310   -6.920  7.919   1.00 47.52 ? 612 ALA A C   1 
ATOM   1545 O O   . ALA A 1 209 ? 7.592   -7.914  7.800   1.00 47.89 ? 612 ALA A O   1 
ATOM   1546 C CB  . ALA A 1 209 ? 7.814   -5.111  9.566   1.00 47.90 ? 612 ALA A CB  1 
ATOM   1547 N N   . LEU A 1 210 ? 8.844   -6.272  6.884   1.00 46.43 ? 613 LEU A N   1 
ATOM   1548 C CA  . LEU A 1 210 ? 8.658   -6.715  5.499   1.00 45.44 ? 613 LEU A CA  1 
ATOM   1549 C C   . LEU A 1 210 ? 9.290   -8.084  5.240   1.00 44.75 ? 613 LEU A C   1 
ATOM   1550 O O   . LEU A 1 210 ? 8.745   -8.878  4.475   1.00 44.45 ? 613 LEU A O   1 
ATOM   1551 C CB  . LEU A 1 210 ? 9.221   -5.681  4.516   1.00 45.42 ? 613 LEU A CB  1 
ATOM   1552 C CG  . LEU A 1 210 ? 8.549   -4.303  4.506   1.00 45.35 ? 613 LEU A CG  1 
ATOM   1553 C CD1 . LEU A 1 210 ? 9.352   -3.326  3.662   1.00 45.27 ? 613 LEU A CD1 1 
ATOM   1554 C CD2 . LEU A 1 210 ? 7.117   -4.384  4.001   1.00 45.37 ? 613 LEU A CD2 1 
ATOM   1555 N N   . ALA A 1 211 ? 10.429  -8.353  5.878   1.00 44.25 ? 614 ALA A N   1 
ATOM   1556 C CA  . ALA A 1 211 ? 11.070  -9.672  5.818   1.00 43.98 ? 614 ALA A CA  1 
ATOM   1557 C C   . ALA A 1 211 ? 10.197  -10.774 6.428   1.00 43.74 ? 614 ALA A C   1 
ATOM   1558 O O   . ALA A 1 211 ? 10.177  -11.900 5.925   1.00 43.59 ? 614 ALA A O   1 
ATOM   1559 C CB  . ALA A 1 211 ? 12.425  -9.635  6.511   1.00 44.01 ? 614 ALA A CB  1 
ATOM   1560 N N   . PHE A 1 212 ? 9.486   -10.443 7.508   1.00 43.49 ? 615 PHE A N   1 
ATOM   1561 C CA  . PHE A 1 212 ? 8.555   -11.375 8.158   1.00 43.05 ? 615 PHE A CA  1 
ATOM   1562 C C   . PHE A 1 212 ? 7.324   -11.664 7.295   1.00 42.51 ? 615 PHE A C   1 
ATOM   1563 O O   . PHE A 1 212 ? 6.905   -12.817 7.185   1.00 41.99 ? 615 PHE A O   1 
ATOM   1564 C CB  . PHE A 1 212 ? 8.120   -10.834 9.526   1.00 42.95 ? 615 PHE A CB  1 
ATOM   1565 C CG  . PHE A 1 212 ? 7.329   -11.818 10.345  1.00 42.94 ? 615 PHE A CG  1 
ATOM   1566 C CD1 . PHE A 1 212 ? 7.955   -12.916 10.930  1.00 42.93 ? 615 PHE A CD1 1 
ATOM   1567 C CD2 . PHE A 1 212 ? 5.959   -11.649 10.537  1.00 42.85 ? 615 PHE A CD2 1 
ATOM   1568 C CE1 . PHE A 1 212 ? 7.232   -13.828 11.688  1.00 42.83 ? 615 PHE A CE1 1 
ATOM   1569 C CE2 . PHE A 1 212 ? 5.231   -12.557 11.295  1.00 42.84 ? 615 PHE A CE2 1 
ATOM   1570 C CZ  . PHE A 1 212 ? 5.868   -13.648 11.871  1.00 42.87 ? 615 PHE A CZ  1 
ATOM   1571 N N   . LEU A 1 213 ? 6.757   -10.618 6.692   1.00 42.17 ? 616 LEU A N   1 
ATOM   1572 C CA  . LEU A 1 213 ? 5.573   -10.754 5.828   1.00 42.04 ? 616 LEU A CA  1 
ATOM   1573 C C   . LEU A 1 213 ? 5.840   -11.552 4.541   1.00 41.87 ? 616 LEU A C   1 
ATOM   1574 O O   . LEU A 1 213 ? 4.936   -12.219 4.033   1.00 41.88 ? 616 LEU A O   1 
ATOM   1575 C CB  . LEU A 1 213 ? 4.990   -9.376  5.482   1.00 41.99 ? 616 LEU A CB  1 
ATOM   1576 C CG  . LEU A 1 213 ? 4.402   -8.567  6.646   1.00 41.90 ? 616 LEU A CG  1 
ATOM   1577 C CD1 . LEU A 1 213 ? 4.124   -7.136  6.211   1.00 41.88 ? 616 LEU A CD1 1 
ATOM   1578 C CD2 . LEU A 1 213 ? 3.135   -9.206  7.195   1.00 41.97 ? 616 LEU A CD2 1 
ATOM   1579 N N   . VAL A 1 214 ? 7.064   -11.471 4.018   1.00 41.72 ? 617 VAL A N   1 
ATOM   1580 C CA  . VAL A 1 214 ? 7.497   -12.326 2.901   1.00 41.56 ? 617 VAL A CA  1 
ATOM   1581 C C   . VAL A 1 214 ? 7.657   -13.781 3.371   1.00 41.64 ? 617 VAL A C   1 
ATOM   1582 O O   . VAL A 1 214 ? 7.324   -14.709 2.633   1.00 41.56 ? 617 VAL A O   1 
ATOM   1583 C CB  . VAL A 1 214 ? 8.805   -11.803 2.250   1.00 41.45 ? 617 VAL A CB  1 
ATOM   1584 C CG1 . VAL A 1 214 ? 9.369   -12.789 1.229   1.00 41.43 ? 617 VAL A CG1 1 
ATOM   1585 C CG2 . VAL A 1 214 ? 8.555   -10.462 1.574   1.00 41.42 ? 617 VAL A CG2 1 
ATOM   1586 N N   . GLY A 1 215 ? 8.172   -13.966 4.588   1.00 41.68 ? 618 GLY A N   1 
ATOM   1587 C CA  . GLY A 1 215 ? 8.307   -15.293 5.200   1.00 41.68 ? 618 GLY A CA  1 
ATOM   1588 C C   . GLY A 1 215 ? 7.002   -16.040 5.443   1.00 41.78 ? 618 GLY A C   1 
ATOM   1589 O O   . GLY A 1 215 ? 6.970   -17.270 5.366   1.00 41.50 ? 618 GLY A O   1 
ATOM   1590 N N   . THR A 1 216 ? 5.930   -15.301 5.736   1.00 42.22 ? 619 THR A N   1 
ATOM   1591 C CA  . THR A 1 216 ? 4.597   -15.892 5.941   1.00 42.57 ? 619 THR A CA  1 
ATOM   1592 C C   . THR A 1 216 ? 3.953   -16.454 4.664   1.00 43.01 ? 619 THR A C   1 
ATOM   1593 O O   . THR A 1 216 ? 3.018   -17.253 4.751   1.00 43.07 ? 619 THR A O   1 
ATOM   1594 C CB  . THR A 1 216 ? 3.615   -14.877 6.568   1.00 42.48 ? 619 THR A CB  1 
ATOM   1595 O OG1 . THR A 1 216 ? 3.641   -13.655 5.822   1.00 42.29 ? 619 THR A OG1 1 
ATOM   1596 C CG2 . THR A 1 216 ? 3.982   -14.595 8.017   1.00 42.46 ? 619 THR A CG2 1 
ATOM   1597 N N   . LEU A 1 217 ? 4.436   -16.028 3.495   1.00 43.38 ? 620 LEU A N   1 
ATOM   1598 C CA  . LEU A 1 217 ? 3.955   -16.547 2.207   1.00 43.71 ? 620 LEU A CA  1 
ATOM   1599 C C   . LEU A 1 217 ? 4.236   -18.045 2.042   1.00 44.25 ? 620 LEU A C   1 
ATOM   1600 O O   . LEU A 1 217 ? 3.402   -18.776 1.503   1.00 44.24 ? 620 LEU A O   1 
ATOM   1601 C CB  . LEU A 1 217 ? 4.582   -15.774 1.036   1.00 43.61 ? 620 LEU A CB  1 
ATOM   1602 C CG  . LEU A 1 217 ? 4.351   -14.259 0.941   1.00 43.53 ? 620 LEU A CG  1 
ATOM   1603 C CD1 . LEU A 1 217 ? 5.078   -13.702 -0.273  1.00 43.52 ? 620 LEU A CD1 1 
ATOM   1604 C CD2 . LEU A 1 217 ? 2.872   -13.904 0.880   1.00 43.52 ? 620 LEU A CD2 1 
ATOM   1605 N N   . THR A 1 218 ? 5.406   -18.488 2.509   1.00 44.99 ? 621 THR A N   1 
ATOM   1606 C CA  . THR A 1 218 ? 5.799   -19.902 2.483   1.00 45.61 ? 621 THR A CA  1 
ATOM   1607 C C   . THR A 1 218 ? 5.770   -20.512 3.896   1.00 46.51 ? 621 THR A C   1 
ATOM   1608 O O   . THR A 1 218 ? 6.684   -21.242 4.289   1.00 46.82 ? 621 THR A O   1 
ATOM   1609 C CB  . THR A 1 218 ? 7.206   -20.064 1.865   1.00 45.30 ? 621 THR A CB  1 
ATOM   1610 O OG1 . THR A 1 218 ? 8.159   -19.321 2.634   1.00 45.02 ? 621 THR A OG1 1 
ATOM   1611 C CG2 . THR A 1 218 ? 7.226   -19.566 0.428   1.00 45.17 ? 621 THR A CG2 1 
ATOM   1612 N N   . TYR A 1 219 ? 4.705   -20.223 4.644   1.00 47.53 ? 622 TYR A N   1 
ATOM   1613 C CA  . TYR A 1 219 ? 4.578   -20.663 6.036   1.00 48.50 ? 622 TYR A CA  1 
ATOM   1614 C C   . TYR A 1 219 ? 4.182   -22.138 6.097   1.00 50.14 ? 622 TYR A C   1 
ATOM   1615 O O   . TYR A 1 219 ? 3.222   -22.553 5.444   1.00 50.43 ? 622 TYR A O   1 
ATOM   1616 C CB  . TYR A 1 219 ? 3.539   -19.808 6.772   1.00 48.17 ? 622 TYR A CB  1 
ATOM   1617 C CG  . TYR A 1 219 ? 3.376   -20.132 8.244   1.00 47.71 ? 622 TYR A CG  1 
ATOM   1618 C CD1 . TYR A 1 219 ? 4.219   -19.565 9.202   1.00 47.50 ? 622 TYR A CD1 1 
ATOM   1619 C CD2 . TYR A 1 219 ? 2.370   -20.997 8.683   1.00 47.34 ? 622 TYR A CD2 1 
ATOM   1620 C CE1 . TYR A 1 219 ? 4.070   -19.856 10.552  1.00 47.17 ? 622 TYR A CE1 1 
ATOM   1621 C CE2 . TYR A 1 219 ? 2.215   -21.294 10.030  1.00 47.14 ? 622 TYR A CE2 1 
ATOM   1622 C CZ  . TYR A 1 219 ? 3.064   -20.721 10.960  1.00 47.13 ? 622 TYR A CZ  1 
ATOM   1623 O OH  . TYR A 1 219 ? 2.910   -21.015 12.295  1.00 47.14 ? 622 TYR A OH  1 
ATOM   1624 N N   . ARG A 1 220 ? 4.923   -22.915 6.888   1.00 51.99 ? 623 ARG A N   1 
ATOM   1625 C CA  . ARG A 1 220 ? 4.642   -24.337 7.089   1.00 53.09 ? 623 ARG A CA  1 
ATOM   1626 C C   . ARG A 1 220 ? 3.653   -24.488 8.248   1.00 54.10 ? 623 ARG A C   1 
ATOM   1627 O O   . ARG A 1 220 ? 4.038   -24.419 9.418   1.00 54.36 ? 623 ARG A O   1 
ATOM   1628 C CB  . ARG A 1 220 ? 5.938   -25.116 7.364   1.00 53.33 ? 623 ARG A CB  1 
ATOM   1629 C CG  . ARG A 1 220 ? 7.026   -24.949 6.306   1.00 53.51 ? 623 ARG A CG  1 
ATOM   1630 C CD  . ARG A 1 220 ? 6.680   -25.634 4.988   1.00 53.68 ? 623 ARG A CD  1 
ATOM   1631 N NE  . ARG A 1 220 ? 7.485   -25.129 3.872   1.00 53.87 ? 623 ARG A NE  1 
ATOM   1632 C CZ  . ARG A 1 220 ? 7.347   -25.494 2.595   1.00 53.74 ? 623 ARG A CZ  1 
ATOM   1633 N NH1 . ARG A 1 220 ? 6.429   -26.389 2.227   1.00 53.68 ? 623 ARG A NH1 1 
ATOM   1634 N NH2 . ARG A 1 220 ? 8.139   -24.957 1.669   1.00 53.65 ? 623 ARG A NH2 1 
ATOM   1635 N N   . SER A 1 221 ? 2.378   -24.679 7.909   1.00 55.31 ? 624 SER A N   1 
ATOM   1636 C CA  . SER A 1 221 ? 1.304   -24.771 8.903   1.00 56.47 ? 624 SER A CA  1 
ATOM   1637 C C   . SER A 1 221 ? 1.298   -26.125 9.614   1.00 57.25 ? 624 SER A C   1 
ATOM   1638 O O   . SER A 1 221 ? 1.643   -27.149 9.020   1.00 57.61 ? 624 SER A O   1 
ATOM   1639 C CB  . SER A 1 221 ? -0.059  -24.531 8.244   1.00 56.63 ? 624 SER A CB  1 
ATOM   1640 O OG  . SER A 1 221 ? -1.100  -24.497 9.207   1.00 56.60 ? 624 SER A OG  1 
ATOM   1641 N N   . GLN A 1 222 ? 0.894   -26.113 10.885  1.00 57.82 ? 625 GLN A N   1 
ATOM   1642 C CA  . GLN A 1 222 ? 0.808   -27.330 11.696  1.00 58.18 ? 625 GLN A CA  1 
ATOM   1643 C C   . GLN A 1 222 ? -0.428  -28.133 11.307  1.00 58.54 ? 625 GLN A C   1 
ATOM   1644 O O   . GLN A 1 222 ? -0.323  -29.308 10.947  1.00 58.92 ? 625 GLN A O   1 
ATOM   1645 C CB  . GLN A 1 222 ? 0.769   -26.992 13.189  1.00 58.23 ? 625 GLN A CB  1 
ATOM   1646 C CG  . GLN A 1 222 ? 2.038   -26.320 13.700  1.00 58.36 ? 625 GLN A CG  1 
ATOM   1647 C CD  . GLN A 1 222 ? 1.967   -25.861 15.154  1.00 58.52 ? 625 GLN A CD  1 
ATOM   1648 O OE1 . GLN A 1 222 ? 2.535   -24.825 15.501  1.00 58.73 ? 625 GLN A OE1 1 
ATOM   1649 N NE2 . GLN A 1 222 ? 1.285   -26.624 16.010  1.00 58.42 ? 625 GLN A NE2 1 
ATOM   1650 N N   . THR A 1 223 ? -1.591  -27.488 11.389  1.00 58.73 ? 626 THR A N   1 
ATOM   1651 C CA  . THR A 1 223 ? -2.856  -28.075 10.927  1.00 58.95 ? 626 THR A CA  1 
ATOM   1652 C C   . THR A 1 223 ? -3.073  -27.756 9.445   1.00 59.03 ? 626 THR A C   1 
ATOM   1653 O O   . THR A 1 223 ? -2.404  -26.881 8.886   1.00 59.19 ? 626 THR A O   1 
ATOM   1654 C CB  . THR A 1 223 ? -4.067  -27.606 11.775  1.00 58.91 ? 626 THR A CB  1 
ATOM   1655 O OG1 . THR A 1 223 ? -5.200  -28.436 11.492  1.00 59.14 ? 626 THR A OG1 1 
ATOM   1656 C CG2 . THR A 1 223 ? -4.445  -26.141 11.509  1.00 58.80 ? 626 THR A CG2 1 
ATOM   1657 N N   . ASN A 1 224 ? -4.009  -28.469 8.821   1.00 58.90 ? 627 ASN A N   1 
ATOM   1658 C CA  . ASN A 1 224 ? -4.321  -28.280 7.399   1.00 58.72 ? 627 ASN A CA  1 
ATOM   1659 C C   . ASN A 1 224 ? -5.193  -27.039 7.194   1.00 57.65 ? 627 ASN A C   1 
ATOM   1660 O O   . ASN A 1 224 ? -6.413  -27.138 7.021   1.00 57.87 ? 627 ASN A O   1 
ATOM   1661 C CB  . ASN A 1 224 ? -5.010  -29.524 6.818   1.00 59.49 ? 627 ASN A CB  1 
ATOM   1662 C CG  . ASN A 1 224 ? -4.121  -30.756 6.840   1.00 60.06 ? 627 ASN A CG  1 
ATOM   1663 O OD1 . ASN A 1 224 ? -4.479  -31.779 7.425   1.00 60.09 ? 627 ASN A OD1 1 
ATOM   1664 N ND2 . ASN A 1 224 ? -2.957  -30.667 6.201   1.00 60.38 ? 627 ASN A ND2 1 
ATOM   1665 N N   . THR A 1 225 ? -4.547  -25.874 7.222   1.00 55.84 ? 628 THR A N   1 
ATOM   1666 C CA  . THR A 1 225 ? -5.215  -24.585 7.014   1.00 54.18 ? 628 THR A CA  1 
ATOM   1667 C C   . THR A 1 225 ? -4.264  -23.588 6.353   1.00 52.49 ? 628 THR A C   1 
ATOM   1668 O O   . THR A 1 225 ? -3.046  -23.657 6.547   1.00 52.43 ? 628 THR A O   1 
ATOM   1669 C CB  . THR A 1 225 ? -5.754  -23.994 8.339   1.00 54.07 ? 628 THR A CB  1 
ATOM   1670 O OG1 . THR A 1 225 ? -6.550  -22.835 8.064   1.00 54.29 ? 628 THR A OG1 1 
ATOM   1671 C CG2 . THR A 1 225 ? -4.619  -23.614 9.298   1.00 54.13 ? 628 THR A CG2 1 
ATOM   1672 N N   . LEU A 1 226 ? -4.835  -22.665 5.580   1.00 50.37 ? 629 LEU A N   1 
ATOM   1673 C CA  . LEU A 1 226 ? -4.076  -21.632 4.867   1.00 48.79 ? 629 LEU A CA  1 
ATOM   1674 C C   . LEU A 1 226 ? -4.374  -20.245 5.470   1.00 47.38 ? 629 LEU A C   1 
ATOM   1675 O O   . LEU A 1 226 ? -4.504  -19.255 4.751   1.00 47.27 ? 629 LEU A O   1 
ATOM   1676 C CB  . LEU A 1 226 ? -4.408  -21.689 3.363   1.00 48.73 ? 629 LEU A CB  1 
ATOM   1677 C CG  . LEU A 1 226 ? -3.675  -22.716 2.483   1.00 48.70 ? 629 LEU A CG  1 
ATOM   1678 C CD1 . LEU A 1 226 ? -3.577  -24.101 3.108   1.00 48.83 ? 629 LEU A CD1 1 
ATOM   1679 C CD2 . LEU A 1 226 ? -4.355  -22.802 1.123   1.00 48.63 ? 629 LEU A CD2 1 
ATOM   1680 N N   . ALA A 1 227 ? -4.453  -20.182 6.800   1.00 45.83 ? 630 ALA A N   1 
ATOM   1681 C CA  . ALA A 1 227 ? -4.826  -18.952 7.510   1.00 44.55 ? 630 ALA A CA  1 
ATOM   1682 C C   . ALA A 1 227 ? -3.687  -17.933 7.559   1.00 43.43 ? 630 ALA A C   1 
ATOM   1683 O O   . ALA A 1 227 ? -3.917  -16.737 7.373   1.00 43.17 ? 630 ALA A O   1 
ATOM   1684 C CB  . ALA A 1 227 ? -5.296  -19.279 8.921   1.00 44.52 ? 630 ALA A CB  1 
ATOM   1685 N N   . ILE A 1 228 ? -2.469  -18.414 7.802   1.00 42.37 ? 631 ILE A N   1 
ATOM   1686 C CA  . ILE A 1 228 ? -1.292  -17.550 7.970   1.00 41.61 ? 631 ILE A CA  1 
ATOM   1687 C C   . ILE A 1 228 ? -0.825  -16.964 6.633   1.00 41.06 ? 631 ILE A C   1 
ATOM   1688 O O   . ILE A 1 228 ? -0.387  -15.812 6.585   1.00 41.28 ? 631 ILE A O   1 
ATOM   1689 C CB  . ILE A 1 228 ? -0.124  -18.305 8.666   1.00 41.52 ? 631 ILE A CB  1 
ATOM   1690 C CG1 . ILE A 1 228 ? -0.557  -18.875 10.032  1.00 41.55 ? 631 ILE A CG1 1 
ATOM   1691 C CG2 . ILE A 1 228 ? 1.101   -17.410 8.843   1.00 41.41 ? 631 ILE A CG2 1 
ATOM   1692 C CD1 . ILE A 1 228 ? -1.070  -17.859 11.037  1.00 41.54 ? 631 ILE A CD1 1 
ATOM   1693 N N   . ILE A 1 229 ? -0.920  -17.750 5.559   1.00 40.24 ? 632 ILE A N   1 
ATOM   1694 C CA  . ILE A 1 229 ? -0.522  -17.295 4.218   1.00 39.69 ? 632 ILE A CA  1 
ATOM   1695 C C   . ILE A 1 229 ? -1.489  -16.220 3.704   1.00 39.10 ? 632 ILE A C   1 
ATOM   1696 O O   . ILE A 1 229 ? -1.054  -15.208 3.150   1.00 39.20 ? 632 ILE A O   1 
ATOM   1697 C CB  . ILE A 1 229 ? -0.421  -18.471 3.208   1.00 39.73 ? 632 ILE A CB  1 
ATOM   1698 C CG1 . ILE A 1 229 ? 0.673   -19.459 3.643   1.00 39.69 ? 632 ILE A CG1 1 
ATOM   1699 C CG2 . ILE A 1 229 ? -0.104  -17.958 1.804   1.00 39.64 ? 632 ILE A CG2 1 
ATOM   1700 C CD1 . ILE A 1 229 ? 0.593   -20.819 2.980   1.00 39.64 ? 632 ILE A CD1 1 
ATOM   1701 N N   . GLU A 1 230 ? -2.789  -16.452 3.886   1.00 38.38 ? 633 GLU A N   1 
ATOM   1702 C CA  . GLU A 1 230 ? -3.826  -15.478 3.513   1.00 37.94 ? 633 GLU A CA  1 
ATOM   1703 C C   . GLU A 1 230 ? -3.711  -14.163 4.290   1.00 37.56 ? 633 GLU A C   1 
ATOM   1704 O O   . GLU A 1 230 ? -3.848  -13.085 3.709   1.00 37.53 ? 633 GLU A O   1 
ATOM   1705 C CB  . GLU A 1 230 ? -5.226  -16.072 3.717   1.00 37.96 ? 633 GLU A CB  1 
ATOM   1706 C CG  . GLU A 1 230 ? -5.603  -17.127 2.687   1.00 38.06 ? 633 GLU A CG  1 
ATOM   1707 C CD  . GLU A 1 230 ? -6.879  -17.884 3.030   1.00 38.04 ? 633 GLU A CD  1 
ATOM   1708 O OE1 . GLU A 1 230 ? -7.651  -17.423 3.899   1.00 38.06 ? 633 GLU A OE1 1 
ATOM   1709 O OE2 . GLU A 1 230 ? -7.112  -18.949 2.421   1.00 37.79 ? 633 GLU A OE2 1 
ATOM   1710 N N   . SER A 1 231 ? -3.459  -14.264 5.594   1.00 37.16 ? 634 SER A N   1 
ATOM   1711 C CA  . SER A 1 231 ? -3.343  -13.092 6.466   1.00 36.91 ? 634 SER A CA  1 
ATOM   1712 C C   . SER A 1 231 ? -2.084  -12.281 6.176   1.00 36.67 ? 634 SER A C   1 
ATOM   1713 O O   . SER A 1 231 ? -2.154  -11.062 6.016   1.00 36.72 ? 634 SER A O   1 
ATOM   1714 C CB  . SER A 1 231 ? -3.352  -13.514 7.936   1.00 37.02 ? 634 SER A CB  1 
ATOM   1715 O OG  . SER A 1 231 ? -4.532  -14.230 8.252   1.00 37.31 ? 634 SER A OG  1 
ATOM   1716 N N   . GLY A 1 232 ? -0.941  -12.963 6.111   1.00 36.43 ? 635 GLY A N   1 
ATOM   1717 C CA  . GLY A 1 232 ? 0.347   -12.323 5.826   1.00 36.18 ? 635 GLY A CA  1 
ATOM   1718 C C   . GLY A 1 232 ? 0.424   -11.712 4.438   1.00 35.91 ? 635 GLY A C   1 
ATOM   1719 O O   . GLY A 1 232 ? 0.865   -10.571 4.279   1.00 35.53 ? 635 GLY A O   1 
ATOM   1720 N N   . GLY A 1 233 ? -0.003  -12.478 3.436   1.00 35.91 ? 636 GLY A N   1 
ATOM   1721 C CA  . GLY A 1 233 ? -0.098  -11.994 2.058   1.00 35.95 ? 636 GLY A CA  1 
ATOM   1722 C C   . GLY A 1 233 ? -1.156  -10.918 1.865   1.00 35.91 ? 636 GLY A C   1 
ATOM   1723 O O   . GLY A 1 233 ? -1.008  -10.044 1.007   1.00 35.78 ? 636 GLY A O   1 
ATOM   1724 N N   . GLY A 1 234 ? -2.227  -10.991 2.656   1.00 35.93 ? 637 GLY A N   1 
ATOM   1725 C CA  . GLY A 1 234 ? -3.274  -9.970  2.664   1.00 35.87 ? 637 GLY A CA  1 
ATOM   1726 C C   . GLY A 1 234 ? -2.805  -8.625  3.193   1.00 35.87 ? 637 GLY A C   1 
ATOM   1727 O O   . GLY A 1 234 ? -3.235  -7.580  2.699   1.00 35.72 ? 637 GLY A O   1 
ATOM   1728 N N   . ILE A 1 235 ? -1.937  -8.655  4.206   1.00 35.94 ? 638 ILE A N   1 
ATOM   1729 C CA  . ILE A 1 235 ? -1.266  -7.447  4.706   1.00 36.07 ? 638 ILE A CA  1 
ATOM   1730 C C   . ILE A 1 235 ? -0.338  -6.890  3.625   1.00 36.41 ? 638 ILE A C   1 
ATOM   1731 O O   . ILE A 1 235 ? -0.308  -5.679  3.395   1.00 36.37 ? 638 ILE A O   1 
ATOM   1732 C CB  . ILE A 1 235 ? -0.446  -7.725  5.993   1.00 35.94 ? 638 ILE A CB  1 
ATOM   1733 C CG1 . ILE A 1 235 ? -1.366  -8.108  7.159   1.00 35.86 ? 638 ILE A CG1 1 
ATOM   1734 C CG2 . ILE A 1 235 ? 0.379   -6.505  6.401   1.00 35.97 ? 638 ILE A CG2 1 
ATOM   1735 C CD1 . ILE A 1 235 ? -0.680  -8.949  8.213   1.00 35.82 ? 638 ILE A CD1 1 
ATOM   1736 N N   . LEU A 1 236 ? 0.412   -7.784  2.978   1.00 36.86 ? 639 LEU A N   1 
ATOM   1737 C CA  . LEU A 1 236 ? 1.355   -7.415  1.917   1.00 37.27 ? 639 LEU A CA  1 
ATOM   1738 C C   . LEU A 1 236 ? 0.676   -6.740  0.719   1.00 37.63 ? 639 LEU A C   1 
ATOM   1739 O O   . LEU A 1 236 ? 1.237   -5.813  0.138   1.00 37.73 ? 639 LEU A O   1 
ATOM   1740 C CB  . LEU A 1 236 ? 2.149   -8.645  1.453   1.00 37.41 ? 639 LEU A CB  1 
ATOM   1741 C CG  . LEU A 1 236 ? 3.308   -8.436  0.472   1.00 37.60 ? 639 LEU A CG  1 
ATOM   1742 C CD1 . LEU A 1 236 ? 4.397   -7.552  1.061   1.00 37.67 ? 639 LEU A CD1 1 
ATOM   1743 C CD2 . LEU A 1 236 ? 3.885   -9.782  0.063   1.00 37.62 ? 639 LEU A CD2 1 
ATOM   1744 N N   . ARG A 1 237 ? -0.523  -7.207  0.362   1.00 38.13 ? 640 ARG A N   1 
ATOM   1745 C CA  . ARG A 1 237 ? -1.309  -6.619  -0.736  1.00 38.70 ? 640 ARG A CA  1 
ATOM   1746 C C   . ARG A 1 237 ? -1.661  -5.154  -0.481  1.00 39.08 ? 640 ARG A C   1 
ATOM   1747 O O   . ARG A 1 237 ? -1.573  -4.325  -1.387  1.00 39.12 ? 640 ARG A O   1 
ATOM   1748 C CB  . ARG A 1 237 ? -2.605  -7.410  -0.959  1.00 38.99 ? 640 ARG A CB  1 
ATOM   1749 C CG  . ARG A 1 237 ? -3.345  -7.059  -2.245  1.00 39.31 ? 640 ARG A CG  1 
ATOM   1750 C CD  . ARG A 1 237 ? -4.773  -7.589  -2.243  1.00 39.76 ? 640 ARG A CD  1 
ATOM   1751 N NE  . ARG A 1 237 ? -5.733  -6.672  -1.625  1.00 40.04 ? 640 ARG A NE  1 
ATOM   1752 C CZ  . ARG A 1 237 ? -6.209  -5.555  -2.182  1.00 40.26 ? 640 ARG A CZ  1 
ATOM   1753 N NH1 . ARG A 1 237 ? -7.089  -4.814  -1.512  1.00 40.14 ? 640 ARG A NH1 1 
ATOM   1754 N NH2 . ARG A 1 237 ? -5.814  -5.158  -3.394  1.00 40.49 ? 640 ARG A NH2 1 
ATOM   1755 N N   . ASN A 1 238 ? -2.072  -4.854  0.749   1.00 39.64 ? 641 ASN A N   1 
ATOM   1756 C CA  . ASN A 1 238 ? -2.481  -3.500  1.131   1.00 40.08 ? 641 ASN A CA  1 
ATOM   1757 C C   . ASN A 1 238 ? -1.300  -2.527  1.144   1.00 40.66 ? 641 ASN A C   1 
ATOM   1758 O O   . ASN A 1 238 ? -1.394  -1.429  0.591   1.00 40.90 ? 641 ASN A O   1 
ATOM   1759 C CB  . ASN A 1 238 ? -3.174  -3.514  2.501   1.00 39.97 ? 641 ASN A CB  1 
ATOM   1760 C CG  . ASN A 1 238 ? -4.480  -4.297  2.496   1.00 40.01 ? 641 ASN A CG  1 
ATOM   1761 O OD1 . ASN A 1 238 ? -4.846  -4.921  1.499   1.00 39.89 ? 641 ASN A OD1 1 
ATOM   1762 N ND2 . ASN A 1 238 ? -5.186  -4.270  3.619   1.00 40.19 ? 641 ASN A ND2 1 
ATOM   1763 N N   . VAL A 1 239 ? -0.193  -2.945  1.756   1.00 41.26 ? 642 VAL A N   1 
ATOM   1764 C CA  . VAL A 1 239 ? 1.014   -2.104  1.869   1.00 41.84 ? 642 VAL A CA  1 
ATOM   1765 C C   . VAL A 1 239 ? 1.875   -2.016  0.594   1.00 42.39 ? 642 VAL A C   1 
ATOM   1766 O O   . VAL A 1 239 ? 2.762   -1.162  0.520   1.00 42.49 ? 642 VAL A O   1 
ATOM   1767 C CB  . VAL A 1 239 ? 1.920   -2.522  3.063   1.00 41.98 ? 642 VAL A CB  1 
ATOM   1768 C CG1 . VAL A 1 239 ? 1.137   -2.503  4.371   1.00 41.98 ? 642 VAL A CG1 1 
ATOM   1769 C CG2 . VAL A 1 239 ? 2.579   -3.883  2.844   1.00 42.00 ? 642 VAL A CG2 1 
ATOM   1770 N N   . SER A 1 240 ? 1.626   -2.883  -0.393  1.00 42.90 ? 643 SER A N   1 
ATOM   1771 C CA  . SER A 1 240 ? 2.421   -2.907  -1.636  1.00 43.29 ? 643 SER A CA  1 
ATOM   1772 C C   . SER A 1 240 ? 2.332   -1.628  -2.482  1.00 43.93 ? 643 SER A C   1 
ATOM   1773 O O   . SER A 1 240 ? 3.230   -1.361  -3.284  1.00 44.02 ? 643 SER A O   1 
ATOM   1774 C CB  . SER A 1 240 ? 2.040   -4.111  -2.505  1.00 43.18 ? 643 SER A CB  1 
ATOM   1775 O OG  . SER A 1 240 ? 0.655   -4.114  -2.798  1.00 43.06 ? 643 SER A OG  1 
ATOM   1776 N N   . SER A 1 241 ? 1.253   -0.860  -2.320  1.00 44.68 ? 644 SER A N   1 
ATOM   1777 C CA  . SER A 1 241 ? 1.116   0.451   -2.965  1.00 45.28 ? 644 SER A CA  1 
ATOM   1778 C C   . SER A 1 241 ? 2.185   1.445   -2.495  1.00 45.80 ? 644 SER A C   1 
ATOM   1779 O O   . SER A 1 241 ? 2.705   2.227   -3.295  1.00 45.54 ? 644 SER A O   1 
ATOM   1780 C CB  . SER A 1 241 ? -0.280  1.030   -2.708  1.00 45.29 ? 644 SER A CB  1 
ATOM   1781 O OG  . SER A 1 241 ? -0.560  1.091   -1.321  1.00 45.26 ? 644 SER A OG  1 
ATOM   1782 N N   . LEU A 1 242 ? 2.504   1.405   -1.202  1.00 46.63 ? 645 LEU A N   1 
ATOM   1783 C CA  . LEU A 1 242 ? 3.577   2.228   -0.632  1.00 47.44 ? 645 LEU A CA  1 
ATOM   1784 C C   . LEU A 1 242 ? 4.964   1.690   -1.004  1.00 47.65 ? 645 LEU A C   1 
ATOM   1785 O O   . LEU A 1 242 ? 5.881   2.470   -1.272  1.00 47.81 ? 645 LEU A O   1 
ATOM   1786 C CB  . LEU A 1 242 ? 3.443   2.311   0.892   1.00 47.77 ? 645 LEU A CB  1 
ATOM   1787 C CG  . LEU A 1 242 ? 4.216   3.452   1.565   1.00 48.24 ? 645 LEU A CG  1 
ATOM   1788 C CD1 . LEU A 1 242 ? 3.490   4.780   1.394   1.00 48.26 ? 645 LEU A CD1 1 
ATOM   1789 C CD2 . LEU A 1 242 ? 4.437   3.159   3.040   1.00 48.55 ? 645 LEU A CD2 1 
ATOM   1790 N N   . ILE A 1 243 ? 5.108   0.363   -1.007  1.00 47.80 ? 646 ILE A N   1 
ATOM   1791 C CA  . ILE A 1 243 ? 6.368   -0.303  -1.382  1.00 47.90 ? 646 ILE A CA  1 
ATOM   1792 C C   . ILE A 1 243 ? 6.690   -0.086  -2.867  1.00 48.10 ? 646 ILE A C   1 
ATOM   1793 O O   . ILE A 1 243 ? 7.861   0.002   -3.240  1.00 48.09 ? 646 ILE A O   1 
ATOM   1794 C CB  . ILE A 1 243 ? 6.335   -1.822  -1.052  1.00 47.74 ? 646 ILE A CB  1 
ATOM   1795 C CG1 . ILE A 1 243 ? 6.230   -2.040  0.464   1.00 47.58 ? 646 ILE A CG1 1 
ATOM   1796 C CG2 . ILE A 1 243 ? 7.580   -2.541  -1.575  1.00 47.74 ? 646 ILE A CG2 1 
ATOM   1797 C CD1 . ILE A 1 243 ? 5.717   -3.409  0.858   1.00 47.46 ? 646 ILE A CD1 1 
ATOM   1798 N N   . ALA A 1 244 ? 5.651   -0.004  -3.701  1.00 48.56 ? 647 ALA A N   1 
ATOM   1799 C CA  . ALA A 1 244 ? 5.803   0.290   -5.133  1.00 48.88 ? 647 ALA A CA  1 
ATOM   1800 C C   . ALA A 1 244 ? 6.523   1.616   -5.410  1.00 49.36 ? 647 ALA A C   1 
ATOM   1801 O O   . ALA A 1 244 ? 7.260   1.726   -6.392  1.00 49.70 ? 647 ALA A O   1 
ATOM   1802 C CB  . ALA A 1 244 ? 4.443   0.282   -5.821  1.00 48.75 ? 647 ALA A CB  1 
ATOM   1803 N N   . THR A 1 245 ? 6.308   2.606   -4.540  1.00 49.82 ? 648 THR A N   1 
ATOM   1804 C CA  . THR A 1 245 ? 6.961   3.917   -4.629  1.00 49.88 ? 648 THR A CA  1 
ATOM   1805 C C   . THR A 1 245 ? 8.106   4.033   -3.608  1.00 49.90 ? 648 THR A C   1 
ATOM   1806 O O   . THR A 1 245 ? 8.213   5.033   -2.892  1.00 50.28 ? 648 THR A O   1 
ATOM   1807 C CB  . THR A 1 245 ? 5.935   5.052   -4.401  1.00 50.01 ? 648 THR A CB  1 
ATOM   1808 O OG1 . THR A 1 245 ? 5.405   4.967   -3.072  1.00 49.92 ? 648 THR A OG1 1 
ATOM   1809 C CG2 . THR A 1 245 ? 4.787   4.963   -5.404  1.00 50.06 ? 648 THR A CG2 1 
ATOM   1810 N N   . ASN A 1 246 ? 8.959   3.008   -3.550  1.00 49.84 ? 649 ASN A N   1 
ATOM   1811 C CA  . ASN A 1 246 ? 10.065  2.949   -2.585  1.00 50.03 ? 649 ASN A CA  1 
ATOM   1812 C C   . ASN A 1 246 ? 11.071  1.867   -2.992  1.00 50.34 ? 649 ASN A C   1 
ATOM   1813 O O   . ASN A 1 246 ? 10.736  0.681   -3.013  1.00 50.55 ? 649 ASN A O   1 
ATOM   1814 C CB  . ASN A 1 246 ? 9.534   2.671   -1.170  1.00 50.00 ? 649 ASN A CB  1 
ATOM   1815 C CG  . ASN A 1 246 ? 10.594  2.864   -0.094  1.00 49.90 ? 649 ASN A CG  1 
ATOM   1816 O OD1 . ASN A 1 246 ? 11.452  2.003   0.107   1.00 49.71 ? 649 ASN A OD1 1 
ATOM   1817 N ND2 . ASN A 1 246 ? 10.529  3.987   0.618   1.00 49.76 ? 649 ASN A ND2 1 
ATOM   1818 N N   . GLU A 1 247 ? 12.299  2.280   -3.305  1.00 50.45 ? 650 GLU A N   1 
ATOM   1819 C CA  . GLU A 1 247 ? 13.342  1.358   -3.768  1.00 50.38 ? 650 GLU A CA  1 
ATOM   1820 C C   . GLU A 1 247 ? 13.926  0.492   -2.645  1.00 50.20 ? 650 GLU A C   1 
ATOM   1821 O O   . GLU A 1 247 ? 14.285  -0.664  -2.884  1.00 50.20 ? 650 GLU A O   1 
ATOM   1822 C CB  . GLU A 1 247 ? 14.465  2.140   -4.469  1.00 50.55 ? 650 GLU A CB  1 
ATOM   1823 C CG  . GLU A 1 247 ? 15.551  1.290   -5.127  1.00 50.59 ? 650 GLU A CG  1 
ATOM   1824 C CD  . GLU A 1 247 ? 15.008  0.298   -6.142  1.00 50.55 ? 650 GLU A CD  1 
ATOM   1825 O OE1 . GLU A 1 247 ? 14.131  0.680   -6.948  1.00 50.49 ? 650 GLU A OE1 1 
ATOM   1826 O OE2 . GLU A 1 247 ? 15.463  -0.865  -6.135  1.00 50.26 ? 650 GLU A OE2 1 
ATOM   1827 N N   . ASP A 1 248 ? 14.027  1.050   -1.438  1.00 50.07 ? 651 ASP A N   1 
ATOM   1828 C CA  . ASP A 1 248 ? 14.601  0.337   -0.285  1.00 49.91 ? 651 ASP A CA  1 
ATOM   1829 C C   . ASP A 1 248 ? 13.767  -0.874  0.134   1.00 49.49 ? 651 ASP A C   1 
ATOM   1830 O O   . ASP A 1 248 ? 14.318  -1.943  0.411   1.00 49.05 ? 651 ASP A O   1 
ATOM   1831 C CB  . ASP A 1 248 ? 14.769  1.280   0.917   1.00 50.15 ? 651 ASP A CB  1 
ATOM   1832 C CG  . ASP A 1 248 ? 15.807  2.366   0.676   1.00 50.44 ? 651 ASP A CG  1 
ATOM   1833 O OD1 . ASP A 1 248 ? 16.044  2.731   -0.496  1.00 50.65 ? 651 ASP A OD1 1 
ATOM   1834 O OD2 . ASP A 1 248 ? 16.382  2.862   1.668   1.00 50.59 ? 651 ASP A OD2 1 
ATOM   1835 N N   . HIS A 1 249 ? 12.447  -0.696  0.176   1.00 49.23 ? 652 HIS A N   1 
ATOM   1836 C CA  . HIS A 1 249 ? 11.521  -1.775  0.546   1.00 48.85 ? 652 HIS A CA  1 
ATOM   1837 C C   . HIS A 1 249 ? 11.441  -2.869  -0.522  1.00 48.22 ? 652 HIS A C   1 
ATOM   1838 O O   . HIS A 1 249 ? 11.301  -4.045  -0.186  1.00 48.03 ? 652 HIS A O   1 
ATOM   1839 C CB  . HIS A 1 249 ? 10.121  -1.223  0.842   1.00 49.01 ? 652 HIS A CB  1 
ATOM   1840 C CG  . HIS A 1 249 ? 10.075  -0.289  2.012   1.00 49.29 ? 652 HIS A CG  1 
ATOM   1841 N ND1 . HIS A 1 249 ? 9.277   0.834   2.037   1.00 49.46 ? 652 HIS A ND1 1 
ATOM   1842 C CD2 . HIS A 1 249 ? 10.742  -0.303  3.191   1.00 49.20 ? 652 HIS A CD2 1 
ATOM   1843 C CE1 . HIS A 1 249 ? 9.446   1.466   3.184   1.00 49.44 ? 652 HIS A CE1 1 
ATOM   1844 N NE2 . HIS A 1 249 ? 10.330  0.797   3.903   1.00 49.30 ? 652 HIS A NE2 1 
ATOM   1845 N N   . ARG A 1 250 ? 11.523  -2.477  -1.795  1.00 47.71 ? 653 ARG A N   1 
ATOM   1846 C CA  . ARG A 1 250 ? 11.607  -3.435  -2.912  1.00 47.35 ? 653 ARG A CA  1 
ATOM   1847 C C   . ARG A 1 250 ? 12.809  -4.379  -2.792  1.00 47.44 ? 653 ARG A C   1 
ATOM   1848 O O   . ARG A 1 250 ? 12.690  -5.571  -3.082  1.00 47.19 ? 653 ARG A O   1 
ATOM   1849 C CB  . ARG A 1 250 ? 11.670  -2.706  -4.262  1.00 46.99 ? 653 ARG A CB  1 
ATOM   1850 C CG  . ARG A 1 250 ? 10.336  -2.177  -4.765  1.00 46.69 ? 653 ARG A CG  1 
ATOM   1851 C CD  . ARG A 1 250 ? 10.538  -1.334  -6.013  1.00 46.50 ? 653 ARG A CD  1 
ATOM   1852 N NE  . ARG A 1 250 ? 9.281   -0.898  -6.628  1.00 46.34 ? 653 ARG A NE  1 
ATOM   1853 C CZ  . ARG A 1 250 ? 8.479   -1.655  -7.385  1.00 46.17 ? 653 ARG A CZ  1 
ATOM   1854 N NH1 . ARG A 1 250 ? 8.759   -2.934  -7.638  1.00 46.15 ? 653 ARG A NH1 1 
ATOM   1855 N NH2 . ARG A 1 250 ? 7.369   -1.124  -7.892  1.00 46.05 ? 653 ARG A NH2 1 
ATOM   1856 N N   . GLN A 1 251 ? 13.952  -3.841  -2.365  1.00 47.63 ? 654 GLN A N   1 
ATOM   1857 C CA  . GLN A 1 251 ? 15.184  -4.626  -2.203  1.00 47.63 ? 654 GLN A CA  1 
ATOM   1858 C C   . GLN A 1 251 ? 15.084  -5.696  -1.105  1.00 47.50 ? 654 GLN A C   1 
ATOM   1859 O O   . GLN A 1 251 ? 15.719  -6.749  -1.208  1.00 47.51 ? 654 GLN A O   1 
ATOM   1860 C CB  . GLN A 1 251 ? 16.382  -3.694  -1.942  1.00 47.65 ? 654 GLN A CB  1 
ATOM   1861 C CG  . GLN A 1 251 ? 17.740  -4.380  -1.794  1.00 47.63 ? 654 GLN A CG  1 
ATOM   1862 C CD  . GLN A 1 251 ? 18.076  -5.306  -2.954  1.00 47.56 ? 654 GLN A CD  1 
ATOM   1863 O OE1 . GLN A 1 251 ? 17.815  -4.981  -4.113  1.00 47.25 ? 654 GLN A OE1 1 
ATOM   1864 N NE2 . GLN A 1 251 ? 18.660  -6.464  -2.649  1.00 47.73 ? 654 GLN A NE2 1 
ATOM   1865 N N   . ILE A 1 252 ? 14.295  -5.420  -0.066  1.00 47.33 ? 655 ILE A N   1 
ATOM   1866 C CA  . ILE A 1 252 ? 14.027  -6.396  1.000   1.00 47.32 ? 655 ILE A CA  1 
ATOM   1867 C C   . ILE A 1 252 ? 13.214  -7.573  0.441   1.00 47.14 ? 655 ILE A C   1 
ATOM   1868 O O   . ILE A 1 252 ? 13.456  -8.725  0.805   1.00 46.81 ? 655 ILE A O   1 
ATOM   1869 C CB  . ILE A 1 252 ? 13.307  -5.744  2.213   1.00 47.50 ? 655 ILE A CB  1 
ATOM   1870 C CG1 . ILE A 1 252 ? 14.215  -4.696  2.874   1.00 47.47 ? 655 ILE A CG1 1 
ATOM   1871 C CG2 . ILE A 1 252 ? 12.911  -6.788  3.256   1.00 47.58 ? 655 ILE A CG2 1 
ATOM   1872 C CD1 . ILE A 1 252 ? 13.489  -3.704  3.758   1.00 47.42 ? 655 ILE A CD1 1 
ATOM   1873 N N   . LEU A 1 253 ? 12.258  -7.272  -0.438  1.00 47.16 ? 656 LEU A N   1 
ATOM   1874 C CA  . LEU A 1 253 ? 11.457  -8.302  -1.117  1.00 47.23 ? 656 LEU A CA  1 
ATOM   1875 C C   . LEU A 1 253 ? 12.271  -9.172  -2.091  1.00 47.27 ? 656 LEU A C   1 
ATOM   1876 O O   . LEU A 1 253 ? 12.015  -10.372 -2.203  1.00 47.14 ? 656 LEU A O   1 
ATOM   1877 C CB  . LEU A 1 253 ? 10.255  -7.674  -1.844  1.00 47.39 ? 656 LEU A CB  1 
ATOM   1878 C CG  . LEU A 1 253 ? 8.964   -7.529  -1.030  1.00 47.48 ? 656 LEU A CG  1 
ATOM   1879 C CD1 . LEU A 1 253 ? 9.140   -6.652  0.202   1.00 47.47 ? 656 LEU A CD1 1 
ATOM   1880 C CD2 . LEU A 1 253 ? 7.857   -6.976  -1.915  1.00 47.45 ? 656 LEU A CD2 1 
ATOM   1881 N N   . ARG A 1 254 ? 13.235  -8.565  -2.788  1.00 47.46 ? 657 ARG A N   1 
ATOM   1882 C CA  . ARG A 1 254 ? 14.089  -9.287  -3.748  1.00 47.61 ? 657 ARG A CA  1 
ATOM   1883 C C   . ARG A 1 254 ? 14.992  -10.315 -3.071  1.00 47.96 ? 657 ARG A C   1 
ATOM   1884 O O   . ARG A 1 254 ? 15.049  -11.473 -3.493  1.00 48.28 ? 657 ARG A O   1 
ATOM   1885 C CB  . ARG A 1 254 ? 14.962  -8.312  -4.544  1.00 47.42 ? 657 ARG A CB  1 
ATOM   1886 C CG  . ARG A 1 254 ? 14.195  -7.424  -5.509  1.00 47.35 ? 657 ARG A CG  1 
ATOM   1887 C CD  . ARG A 1 254 ? 15.036  -6.237  -5.958  1.00 47.31 ? 657 ARG A CD  1 
ATOM   1888 N NE  . ARG A 1 254 ? 14.227  -5.172  -6.552  1.00 47.44 ? 657 ARG A NE  1 
ATOM   1889 C CZ  . ARG A 1 254 ? 14.644  -3.925  -6.789  1.00 47.72 ? 657 ARG A CZ  1 
ATOM   1890 N NH1 . ARG A 1 254 ? 15.883  -3.535  -6.481  1.00 47.84 ? 657 ARG A NH1 1 
ATOM   1891 N NH2 . ARG A 1 254 ? 13.806  -3.049  -7.339  1.00 47.79 ? 657 ARG A NH2 1 
ATOM   1892 N N   . GLU A 1 255 ? 15.691  -9.883  -2.022  1.00 48.15 ? 658 GLU A N   1 
ATOM   1893 C CA  . GLU A 1 255 ? 16.623  -10.752 -1.285  1.00 48.21 ? 658 GLU A CA  1 
ATOM   1894 C C   . GLU A 1 255 ? 15.954  -11.852 -0.436  1.00 48.07 ? 658 GLU A C   1 
ATOM   1895 O O   . GLU A 1 255 ? 16.644  -12.763 0.030   1.00 48.08 ? 658 GLU A O   1 
ATOM   1896 C CB  . GLU A 1 255 ? 17.584  -9.911  -0.428  1.00 48.45 ? 658 GLU A CB  1 
ATOM   1897 C CG  . GLU A 1 255 ? 16.967  -9.227  0.789   1.00 48.69 ? 658 GLU A CG  1 
ATOM   1898 C CD  . GLU A 1 255 ? 17.859  -8.150  1.388   1.00 48.91 ? 658 GLU A CD  1 
ATOM   1899 O OE1 . GLU A 1 255 ? 19.066  -8.102  1.063   1.00 49.03 ? 658 GLU A OE1 1 
ATOM   1900 O OE2 . GLU A 1 255 ? 17.350  -7.345  2.195   1.00 49.48 ? 658 GLU A OE2 1 
ATOM   1901 N N   . ASN A 1 256 ? 14.637  -11.757 -0.228  1.00 47.80 ? 659 ASN A N   1 
ATOM   1902 C CA  . ASN A 1 256 ? 13.840  -12.832 0.388   1.00 47.55 ? 659 ASN A CA  1 
ATOM   1903 C C   . ASN A 1 256 ? 12.959  -13.603 -0.621  1.00 47.40 ? 659 ASN A C   1 
ATOM   1904 O O   . ASN A 1 256 ? 12.139  -14.430 -0.212  1.00 47.42 ? 659 ASN A O   1 
ATOM   1905 C CB  . ASN A 1 256 ? 12.970  -12.253 1.514   1.00 47.37 ? 659 ASN A CB  1 
ATOM   1906 C CG  . ASN A 1 256 ? 13.788  -11.795 2.708   1.00 47.24 ? 659 ASN A CG  1 
ATOM   1907 O OD1 . ASN A 1 256 ? 13.847  -10.604 3.014   1.00 47.22 ? 659 ASN A OD1 1 
ATOM   1908 N ND2 . ASN A 1 256 ? 14.424  -12.741 3.391   1.00 47.19 ? 659 ASN A ND2 1 
ATOM   1909 N N   . ASN A 1 257 ? 13.152  -13.354 -1.921  1.00 47.19 ? 660 ASN A N   1 
ATOM   1910 C CA  . ASN A 1 257 ? 12.352  -13.956 -3.003  1.00 47.08 ? 660 ASN A CA  1 
ATOM   1911 C C   . ASN A 1 257 ? 10.841  -13.779 -2.817  1.00 46.58 ? 660 ASN A C   1 
ATOM   1912 O O   . ASN A 1 257 ? 10.143  -14.718 -2.429  1.00 46.86 ? 660 ASN A O   1 
ATOM   1913 C CB  . ASN A 1 257 ? 12.697  -15.444 -3.184  1.00 47.40 ? 660 ASN A CB  1 
ATOM   1914 C CG  . ASN A 1 257 ? 14.135  -15.665 -3.615  1.00 47.90 ? 660 ASN A CG  1 
ATOM   1915 O OD1 . ASN A 1 257 ? 14.902  -16.335 -2.924  1.00 48.51 ? 660 ASN A OD1 1 
ATOM   1916 N ND2 . ASN A 1 257 ? 14.508  -15.107 -4.763  1.00 48.03 ? 660 ASN A ND2 1 
ATOM   1917 N N   . CYS A 1 258 ? 10.351  -12.571 -3.095  1.00 45.81 ? 661 CYS A N   1 
ATOM   1918 C CA  . CYS A 1 258 ? 8.926   -12.250 -2.961  1.00 45.12 ? 661 CYS A CA  1 
ATOM   1919 C C   . CYS A 1 258 ? 8.182   -12.477 -4.271  1.00 44.56 ? 661 CYS A C   1 
ATOM   1920 O O   . CYS A 1 258 ? 7.178   -13.190 -4.303  1.00 44.53 ? 661 CYS A O   1 
ATOM   1921 C CB  . CYS A 1 258 ? 8.736   -10.802 -2.513  1.00 44.94 ? 661 CYS A CB  1 
ATOM   1922 S SG  . CYS A 1 258 ? 7.018   -10.381 -2.141  1.00 44.52 ? 661 CYS A SG  1 
ATOM   1923 N N   . LEU A 1 259 ? 8.685   -11.867 -5.344  1.00 43.98 ? 662 LEU A N   1 
ATOM   1924 C CA  . LEU A 1 259 ? 8.069   -11.958 -6.675  1.00 43.55 ? 662 LEU A CA  1 
ATOM   1925 C C   . LEU A 1 259 ? 7.994   -13.400 -7.183  1.00 43.23 ? 662 LEU A C   1 
ATOM   1926 O O   . LEU A 1 259 ? 6.997   -13.795 -7.789  1.00 42.98 ? 662 LEU A O   1 
ATOM   1927 C CB  . LEU A 1 259 ? 8.835   -11.097 -7.689  1.00 43.49 ? 662 LEU A CB  1 
ATOM   1928 C CG  . LEU A 1 259 ? 8.859   -9.580  -7.467  1.00 43.46 ? 662 LEU A CG  1 
ATOM   1929 C CD1 . LEU A 1 259 ? 9.851   -8.924  -8.416  1.00 43.51 ? 662 LEU A CD1 1 
ATOM   1930 C CD2 . LEU A 1 259 ? 7.476   -8.971  -7.638  1.00 43.46 ? 662 LEU A CD2 1 
ATOM   1931 N N   . GLN A 1 260 ? 9.048   -14.173 -6.923  1.00 42.90 ? 663 GLN A N   1 
ATOM   1932 C CA  . GLN A 1 260 ? 9.108   -15.590 -7.304  1.00 42.62 ? 663 GLN A CA  1 
ATOM   1933 C C   . GLN A 1 260 ? 8.099   -16.433 -6.506  1.00 41.87 ? 663 GLN A C   1 
ATOM   1934 O O   . GLN A 1 260 ? 7.526   -17.385 -7.040  1.00 41.43 ? 663 GLN A O   1 
ATOM   1935 C CB  . GLN A 1 260 ? 10.540  -16.124 -7.125  1.00 43.06 ? 663 GLN A CB  1 
ATOM   1936 C CG  . GLN A 1 260 ? 10.899  -17.345 -7.972  1.00 43.39 ? 663 GLN A CG  1 
ATOM   1937 C CD  . GLN A 1 260 ? 10.549  -18.678 -7.327  1.00 43.75 ? 663 GLN A CD  1 
ATOM   1938 O OE1 . GLN A 1 260 ? 9.855   -19.500 -7.927  1.00 43.91 ? 663 GLN A OE1 1 
ATOM   1939 N NE2 . GLN A 1 260 ? 11.038  -18.905 -6.108  1.00 43.90 ? 663 GLN A NE2 1 
ATOM   1940 N N   . THR A 1 261 ? 7.887   -16.074 -5.237  1.00 41.40 ? 664 THR A N   1 
ATOM   1941 C CA  . THR A 1 261 ? 6.881   -16.723 -4.382  1.00 40.99 ? 664 THR A CA  1 
ATOM   1942 C C   . THR A 1 261 ? 5.448   -16.361 -4.788  1.00 40.51 ? 664 THR A C   1 
ATOM   1943 O O   . THR A 1 261 ? 4.579   -17.233 -4.826  1.00 40.57 ? 664 THR A O   1 
ATOM   1944 C CB  . THR A 1 261 ? 7.085   -16.358 -2.894  1.00 40.87 ? 664 THR A CB  1 
ATOM   1945 O OG1 . THR A 1 261 ? 8.423   -16.683 -2.502  1.00 40.91 ? 664 THR A OG1 1 
ATOM   1946 C CG2 . THR A 1 261 ? 6.108   -17.116 -1.988  1.00 40.86 ? 664 THR A CG2 1 
ATOM   1947 N N   . LEU A 1 262 ? 5.206   -15.080 -5.070  1.00 40.04 ? 665 LEU A N   1 
ATOM   1948 C CA  . LEU A 1 262 ? 3.870   -14.603 -5.470  1.00 39.77 ? 665 LEU A CA  1 
ATOM   1949 C C   . LEU A 1 262 ? 3.371   -15.200 -6.793  1.00 39.66 ? 665 LEU A C   1 
ATOM   1950 O O   . LEU A 1 262 ? 2.162   -15.275 -7.018  1.00 39.96 ? 665 LEU A O   1 
ATOM   1951 C CB  . LEU A 1 262 ? 3.837   -13.069 -5.542  1.00 39.67 ? 665 LEU A CB  1 
ATOM   1952 C CG  . LEU A 1 262 ? 3.965   -12.324 -4.206  1.00 39.54 ? 665 LEU A CG  1 
ATOM   1953 C CD1 . LEU A 1 262 ? 4.336   -10.866 -4.435  1.00 39.34 ? 665 LEU A CD1 1 
ATOM   1954 C CD2 . LEU A 1 262 ? 2.686   -12.424 -3.387  1.00 39.49 ? 665 LEU A CD2 1 
ATOM   1955 N N   . LEU A 1 263 ? 4.294   -15.609 -7.662  1.00 39.46 ? 666 LEU A N   1 
ATOM   1956 C CA  . LEU A 1 263 ? 3.948   -16.346 -8.883  1.00 39.39 ? 666 LEU A CA  1 
ATOM   1957 C C   . LEU A 1 263 ? 3.464   -17.771 -8.590  1.00 39.62 ? 666 LEU A C   1 
ATOM   1958 O O   . LEU A 1 263 ? 2.551   -18.261 -9.257  1.00 39.36 ? 666 LEU A O   1 
ATOM   1959 C CB  . LEU A 1 263 ? 5.137   -16.378 -9.848  1.00 39.31 ? 666 LEU A CB  1 
ATOM   1960 C CG  . LEU A 1 263 ? 5.486   -15.031 -10.488 1.00 39.24 ? 666 LEU A CG  1 
ATOM   1961 C CD1 . LEU A 1 263 ? 6.894   -15.051 -11.062 1.00 39.21 ? 666 LEU A CD1 1 
ATOM   1962 C CD2 . LEU A 1 263 ? 4.478   -14.653 -11.562 1.00 39.34 ? 666 LEU A CD2 1 
ATOM   1963 N N   . GLN A 1 264 ? 4.077   -18.428 -7.603  1.00 40.07 ? 667 GLN A N   1 
ATOM   1964 C CA  . GLN A 1 264 ? 3.624   -19.750 -7.138  1.00 40.56 ? 667 GLN A CA  1 
ATOM   1965 C C   . GLN A 1 264 ? 2.229   -19.679 -6.498  1.00 40.56 ? 667 GLN A C   1 
ATOM   1966 O O   . GLN A 1 264 ? 1.445   -20.623 -6.606  1.00 40.66 ? 667 GLN A O   1 
ATOM   1967 C CB  . GLN A 1 264 ? 4.626   -20.354 -6.143  1.00 41.05 ? 667 GLN A CB  1 
ATOM   1968 C CG  . GLN A 1 264 ? 4.432   -21.845 -5.880  1.00 41.57 ? 667 GLN A CG  1 
ATOM   1969 C CD  . GLN A 1 264 ? 5.301   -22.372 -4.748  1.00 41.90 ? 667 GLN A CD  1 
ATOM   1970 O OE1 . GLN A 1 264 ? 6.149   -23.240 -4.958  1.00 42.24 ? 667 GLN A OE1 1 
ATOM   1971 N NE2 . GLN A 1 264 ? 5.089   -21.854 -3.539  1.00 41.84 ? 667 GLN A NE2 1 
ATOM   1972 N N   . HIS A 1 265 ? 1.935   -18.558 -5.837  1.00 40.56 ? 668 HIS A N   1 
ATOM   1973 C CA  . HIS A 1 265 ? 0.617   -18.307 -5.232  1.00 40.44 ? 668 HIS A CA  1 
ATOM   1974 C C   . HIS A 1 265 ? -0.544  -18.185 -6.235  1.00 40.40 ? 668 HIS A C   1 
ATOM   1975 O O   . HIS A 1 265 ? -1.704  -18.330 -5.845  1.00 40.17 ? 668 HIS A O   1 
ATOM   1976 C CB  . HIS A 1 265 ? 0.671   -17.053 -4.348  1.00 40.38 ? 668 HIS A CB  1 
ATOM   1977 C CG  . HIS A 1 265 ? 1.372   -17.266 -3.044  1.00 40.51 ? 668 HIS A CG  1 
ATOM   1978 N ND1 . HIS A 1 265 ? 1.047   -16.566 -1.902  1.00 40.48 ? 668 HIS A ND1 1 
ATOM   1979 C CD2 . HIS A 1 265 ? 2.366   -18.117 -2.693  1.00 40.51 ? 668 HIS A CD2 1 
ATOM   1980 C CE1 . HIS A 1 265 ? 1.819   -16.966 -0.908  1.00 40.49 ? 668 HIS A CE1 1 
ATOM   1981 N NE2 . HIS A 1 265 ? 2.628   -17.907 -1.361  1.00 40.47 ? 668 HIS A NE2 1 
ATOM   1982 N N   . LEU A 1 266 ? -0.236  -17.918 -7.505  1.00 40.65 ? 669 LEU A N   1 
ATOM   1983 C CA  . LEU A 1 266 ? -1.246  -17.889 -8.574  1.00 40.96 ? 669 LEU A CA  1 
ATOM   1984 C C   . LEU A 1 266 ? -1.849  -19.274 -8.859  1.00 41.44 ? 669 LEU A C   1 
ATOM   1985 O O   . LEU A 1 266 ? -3.017  -19.375 -9.240  1.00 41.17 ? 669 LEU A O   1 
ATOM   1986 C CB  . LEU A 1 266 ? -0.654  -17.312 -9.868  1.00 40.77 ? 669 LEU A CB  1 
ATOM   1987 C CG  . LEU A 1 266 ? -0.037  -15.906 -9.833  1.00 40.67 ? 669 LEU A CG  1 
ATOM   1988 C CD1 . LEU A 1 266 ? 0.453   -15.522 -11.220 1.00 40.66 ? 669 LEU A CD1 1 
ATOM   1989 C CD2 . LEU A 1 266 ? -1.012  -14.862 -9.309  1.00 40.60 ? 669 LEU A CD2 1 
ATOM   1990 N N   . LYS A 1 267 ? -1.050  -20.327 -8.674  1.00 42.32 ? 670 LYS A N   1 
ATOM   1991 C CA  . LYS A 1 267 ? -1.511  -21.714 -8.845  1.00 42.93 ? 670 LYS A CA  1 
ATOM   1992 C C   . LYS A 1 267 ? -2.407  -22.234 -7.710  1.00 42.88 ? 670 LYS A C   1 
ATOM   1993 O O   . LYS A 1 267 ? -3.071  -23.260 -7.881  1.00 43.25 ? 670 LYS A O   1 
ATOM   1994 C CB  . LYS A 1 267 ? -0.315  -22.665 -8.990  1.00 43.46 ? 670 LYS A CB  1 
ATOM   1995 C CG  . LYS A 1 267 ? 0.487   -22.484 -10.267 1.00 43.99 ? 670 LYS A CG  1 
ATOM   1996 C CD  . LYS A 1 267 ? 1.526   -23.587 -10.415 1.00 44.44 ? 670 LYS A CD  1 
ATOM   1997 C CE  . LYS A 1 267 ? 2.214   -23.547 -11.770 1.00 44.76 ? 670 LYS A CE  1 
ATOM   1998 N NZ  . LYS A 1 267 ? 3.147   -22.395 -11.911 1.00 45.04 ? 670 LYS A NZ  1 
ATOM   1999 N N   . SER A 1 268 ? -2.415  -21.548 -6.565  1.00 42.59 ? 671 SER A N   1 
ATOM   2000 C CA  . SER A 1 268 ? -3.132  -22.009 -5.370  1.00 42.48 ? 671 SER A CA  1 
ATOM   2001 C C   . SER A 1 268 ? -4.641  -22.148 -5.585  1.00 42.46 ? 671 SER A C   1 
ATOM   2002 O O   . SER A 1 268 ? -5.245  -21.379 -6.336  1.00 42.12 ? 671 SER A O   1 
ATOM   2003 C CB  . SER A 1 268 ? -2.871  -21.059 -4.194  1.00 42.37 ? 671 SER A CB  1 
ATOM   2004 O OG  . SER A 1 268 ? -3.463  -21.539 -2.999  1.00 42.31 ? 671 SER A OG  1 
ATOM   2005 N N   . HIS A 1 269 ? -5.228  -23.141 -4.918  1.00 42.71 ? 672 HIS A N   1 
ATOM   2006 C CA  . HIS A 1 269 ? -6.675  -23.380 -4.960  1.00 42.75 ? 672 HIS A CA  1 
ATOM   2007 C C   . HIS A 1 269 ? -7.456  -22.386 -4.097  1.00 41.87 ? 672 HIS A C   1 
ATOM   2008 O O   . HIS A 1 269 ? -8.648  -22.173 -4.328  1.00 41.63 ? 672 HIS A O   1 
ATOM   2009 C CB  . HIS A 1 269 ? -6.998  -24.813 -4.526  1.00 43.35 ? 672 HIS A CB  1 
ATOM   2010 C CG  . HIS A 1 269 ? -6.445  -25.858 -5.445  1.00 44.17 ? 672 HIS A CG  1 
ATOM   2011 N ND1 . HIS A 1 269 ? -6.857  -25.990 -6.754  1.00 44.56 ? 672 HIS A ND1 1 
ATOM   2012 C CD2 . HIS A 1 269 ? -5.516  -26.823 -5.243  1.00 44.58 ? 672 HIS A CD2 1 
ATOM   2013 C CE1 . HIS A 1 269 ? -6.204  -26.989 -7.320  1.00 44.77 ? 672 HIS A CE1 1 
ATOM   2014 N NE2 . HIS A 1 269 ? -5.385  -27.512 -6.425  1.00 44.93 ? 672 HIS A NE2 1 
ATOM   2015 N N   . SER A 1 270 ? -6.790  -21.798 -3.101  1.00 41.13 ? 673 SER A N   1 
ATOM   2016 C CA  . SER A 1 270 ? -7.376  -20.737 -2.280  1.00 40.53 ? 673 SER A CA  1 
ATOM   2017 C C   . SER A 1 270 ? -7.544  -19.458 -3.099  1.00 39.94 ? 673 SER A C   1 
ATOM   2018 O O   . SER A 1 270 ? -6.558  -18.866 -3.540  1.00 39.95 ? 673 SER A O   1 
ATOM   2019 C CB  . SER A 1 270 ? -6.494  -20.451 -1.063  1.00 40.55 ? 673 SER A CB  1 
ATOM   2020 O OG  . SER A 1 270 ? -7.031  -19.408 -0.268  1.00 40.62 ? 673 SER A OG  1 
ATOM   2021 N N   . LEU A 1 271 ? -8.794  -19.042 -3.293  1.00 39.32 ? 674 LEU A N   1 
ATOM   2022 C CA  . LEU A 1 271 ? -9.113  -17.829 -4.062  1.00 38.83 ? 674 LEU A CA  1 
ATOM   2023 C C   . LEU A 1 271 ? -8.619  -16.543 -3.388  1.00 37.90 ? 674 LEU A C   1 
ATOM   2024 O O   . LEU A 1 271 ? -8.350  -15.554 -4.071  1.00 37.75 ? 674 LEU A O   1 
ATOM   2025 C CB  . LEU A 1 271 ? -10.624 -17.735 -4.331  1.00 39.26 ? 674 LEU A CB  1 
ATOM   2026 C CG  . LEU A 1 271 ? -11.213 -18.538 -5.504  1.00 39.68 ? 674 LEU A CG  1 
ATOM   2027 C CD1 . LEU A 1 271 ? -10.575 -19.909 -5.706  1.00 39.84 ? 674 LEU A CD1 1 
ATOM   2028 C CD2 . LEU A 1 271 ? -12.717 -18.682 -5.316  1.00 39.94 ? 674 LEU A CD2 1 
ATOM   2029 N N   . THR A 1 272 ? -8.509  -16.561 -2.059  1.00 36.90 ? 675 THR A N   1 
ATOM   2030 C CA  . THR A 1 272 ? -7.960  -15.436 -1.294  1.00 36.12 ? 675 THR A CA  1 
ATOM   2031 C C   . THR A 1 272 ? -6.468  -15.229 -1.582  1.00 35.63 ? 675 THR A C   1 
ATOM   2032 O O   . THR A 1 272 ? -6.026  -14.096 -1.770  1.00 35.27 ? 675 THR A O   1 
ATOM   2033 C CB  . THR A 1 272 ? -8.164  -15.642 0.223   1.00 35.95 ? 675 THR A CB  1 
ATOM   2034 O OG1 . THR A 1 272 ? -9.532  -15.982 0.483   1.00 35.82 ? 675 THR A OG1 1 
ATOM   2035 C CG2 . THR A 1 272 ? -7.801  -14.384 1.013   1.00 35.86 ? 675 THR A CG2 1 
ATOM   2036 N N   . ILE A 1 273 ? -5.707  -16.325 -1.614  1.00 35.26 ? 676 ILE A N   1 
ATOM   2037 C CA  . ILE A 1 273 ? -4.262  -16.282 -1.893  1.00 35.03 ? 676 ILE A CA  1 
ATOM   2038 C C   . ILE A 1 273 ? -3.979  -15.784 -3.318  1.00 34.77 ? 676 ILE A C   1 
ATOM   2039 O O   . ILE A 1 273 ? -3.059  -14.987 -3.525  1.00 34.59 ? 676 ILE A O   1 
ATOM   2040 C CB  . ILE A 1 273 ? -3.590  -17.662 -1.638  1.00 35.19 ? 676 ILE A CB  1 
ATOM   2041 C CG1 . ILE A 1 273 ? -3.614  -17.978 -0.135  1.00 35.42 ? 676 ILE A CG1 1 
ATOM   2042 C CG2 . ILE A 1 273 ? -2.150  -17.693 -2.147  1.00 35.14 ? 676 ILE A CG2 1 
ATOM   2043 C CD1 . ILE A 1 273 ? -3.146  -19.369 0.243   1.00 35.50 ? 676 ILE A CD1 1 
ATOM   2044 N N   . VAL A 1 274 ? -4.771  -16.252 -4.283  1.00 34.54 ? 677 VAL A N   1 
ATOM   2045 C CA  . VAL A 1 274 ? -4.649  -15.821 -5.684  1.00 34.43 ? 677 VAL A CA  1 
ATOM   2046 C C   . VAL A 1 274 ? -5.022  -14.340 -5.823  1.00 34.28 ? 677 VAL A C   1 
ATOM   2047 O O   . VAL A 1 274 ? -4.346  -13.593 -6.532  1.00 34.14 ? 677 VAL A O   1 
ATOM   2048 C CB  . VAL A 1 274 ? -5.519  -16.686 -6.634  1.00 34.53 ? 677 VAL A CB  1 
ATOM   2049 C CG1 . VAL A 1 274 ? -5.490  -16.152 -8.064  1.00 34.54 ? 677 VAL A CG1 1 
ATOM   2050 C CG2 . VAL A 1 274 ? -5.049  -18.135 -6.623  1.00 34.67 ? 677 VAL A CG2 1 
ATOM   2051 N N   . SER A 1 275 ? -6.097  -13.934 -5.147  1.00 34.21 ? 678 SER A N   1 
ATOM   2052 C CA  . SER A 1 275 ? -6.544  -12.536 -5.137  1.00 34.13 ? 678 SER A CA  1 
ATOM   2053 C C   . SER A 1 275 ? -5.521  -11.597 -4.486  1.00 33.94 ? 678 SER A C   1 
ATOM   2054 O O   . SER A 1 275 ? -5.292  -10.492 -4.981  1.00 33.97 ? 678 SER A O   1 
ATOM   2055 C CB  . SER A 1 275 ? -7.894  -12.417 -4.421  1.00 34.20 ? 678 SER A CB  1 
ATOM   2056 O OG  . SER A 1 275 ? -8.402  -11.098 -4.492  1.00 34.52 ? 678 SER A OG  1 
ATOM   2057 N N   . ASN A 1 276 ? -4.918  -12.040 -3.381  1.00 33.70 ? 679 ASN A N   1 
ATOM   2058 C CA  . ASN A 1 276 ? -3.854  -11.279 -2.710  1.00 33.47 ? 679 ASN A CA  1 
ATOM   2059 C C   . ASN A 1 276 ? -2.591  -11.158 -3.564  1.00 33.41 ? 679 ASN A C   1 
ATOM   2060 O O   . ASN A 1 276 ? -1.947  -10.108 -3.568  1.00 33.24 ? 679 ASN A O   1 
ATOM   2061 C CB  . ASN A 1 276 ? -3.497  -11.902 -1.350  1.00 33.43 ? 679 ASN A CB  1 
ATOM   2062 C CG  . ASN A 1 276 ? -4.592  -11.724 -0.306  1.00 33.43 ? 679 ASN A CG  1 
ATOM   2063 O OD1 . ASN A 1 276 ? -5.553  -10.978 -0.504  1.00 33.52 ? 679 ASN A OD1 1 
ATOM   2064 N ND2 . ASN A 1 276 ? -4.446  -12.415 0.819   1.00 33.35 ? 679 ASN A ND2 1 
ATOM   2065 N N   . ALA A 1 277 ? -2.249  -12.230 -4.280  1.00 33.37 ? 680 ALA A N   1 
ATOM   2066 C CA  . ALA A 1 277 ? -1.068  -12.253 -5.151  1.00 33.14 ? 680 ALA A CA  1 
ATOM   2067 C C   . ALA A 1 277 ? -1.211  -11.308 -6.345  1.00 32.87 ? 680 ALA A C   1 
ATOM   2068 O O   . ALA A 1 277 ? -0.297  -10.537 -6.641  1.00 32.64 ? 680 ALA A O   1 
ATOM   2069 C CB  . ALA A 1 277 ? -0.794  -13.671 -5.631  1.00 33.16 ? 680 ALA A CB  1 
ATOM   2070 N N   . CYS A 1 278 ? -2.357  -11.380 -7.021  1.00 32.71 ? 681 CYS A N   1 
ATOM   2071 C CA  . CYS A 1 278 ? -2.669  -10.491 -8.150  1.00 32.70 ? 681 CYS A CA  1 
ATOM   2072 C C   . CYS A 1 278 ? -2.695  -9.012  -7.749  1.00 33.07 ? 681 CYS A C   1 
ATOM   2073 O O   . CYS A 1 278 ? -2.245  -8.153  -8.511  1.00 33.15 ? 681 CYS A O   1 
ATOM   2074 C CB  . CYS A 1 278 ? -4.009  -10.874 -8.785  1.00 32.47 ? 681 CYS A CB  1 
ATOM   2075 S SG  . CYS A 1 278 ? -4.005  -12.479 -9.616  1.00 32.17 ? 681 CYS A SG  1 
ATOM   2076 N N   . GLY A 1 279 ? -3.224  -8.726  -6.559  1.00 33.41 ? 682 GLY A N   1 
ATOM   2077 C CA  . GLY A 1 279 ? -3.232  -7.371  -6.007  1.00 33.62 ? 682 GLY A CA  1 
ATOM   2078 C C   . GLY A 1 279 ? -1.846  -6.840  -5.679  1.00 33.88 ? 682 GLY A C   1 
ATOM   2079 O O   . GLY A 1 279 ? -1.557  -5.666  -5.913  1.00 33.80 ? 682 GLY A O   1 
ATOM   2080 N N   . THR A 1 280 ? -0.993  -7.705  -5.129  1.00 34.37 ? 683 THR A N   1 
ATOM   2081 C CA  . THR A 1 280 ? 0.405   -7.362  -4.840  1.00 34.75 ? 683 THR A CA  1 
ATOM   2082 C C   . THR A 1 280 ? 1.207   -7.157  -6.132  1.00 35.43 ? 683 THR A C   1 
ATOM   2083 O O   . THR A 1 280 ? 1.989   -6.210  -6.234  1.00 35.60 ? 683 THR A O   1 
ATOM   2084 C CB  . THR A 1 280 ? 1.087   -8.449  -3.979  1.00 34.58 ? 683 THR A CB  1 
ATOM   2085 O OG1 . THR A 1 280 ? 0.235   -8.807  -2.885  1.00 34.46 ? 683 THR A OG1 1 
ATOM   2086 C CG2 . THR A 1 280 ? 2.417   -7.959  -3.422  1.00 34.53 ? 683 THR A CG2 1 
ATOM   2087 N N   . LEU A 1 281 ? 1.008   -8.048  -7.106  1.00 36.06 ? 684 LEU A N   1 
ATOM   2088 C CA  . LEU A 1 281 ? 1.676   -7.952  -8.414  1.00 36.67 ? 684 LEU A CA  1 
ATOM   2089 C C   . LEU A 1 281 ? 1.209   -6.763  -9.271  1.00 37.54 ? 684 LEU A C   1 
ATOM   2090 O O   . LEU A 1 281 ? 1.938   -6.330  -10.164 1.00 37.63 ? 684 LEU A O   1 
ATOM   2091 C CB  . LEU A 1 281 ? 1.506   -9.258  -9.204  1.00 36.51 ? 684 LEU A CB  1 
ATOM   2092 C CG  . LEU A 1 281 ? 2.242   -10.488 -8.658  1.00 36.28 ? 684 LEU A CG  1 
ATOM   2093 C CD1 . LEU A 1 281 ? 1.681   -11.764 -9.268  1.00 36.26 ? 684 LEU A CD1 1 
ATOM   2094 C CD2 . LEU A 1 281 ? 3.740   -10.393 -8.909  1.00 36.22 ? 684 LEU A CD2 1 
ATOM   2095 N N   . TRP A 1 282 ? 0.001   -6.258  -9.012  1.00 38.56 ? 685 TRP A N   1 
ATOM   2096 C CA  . TRP A 1 282 ? -0.512  -5.042  -9.662  1.00 39.39 ? 685 TRP A CA  1 
ATOM   2097 C C   . TRP A 1 282 ? 0.375   -3.845  -9.308  1.00 40.05 ? 685 TRP A C   1 
ATOM   2098 O O   . TRP A 1 282 ? 0.899   -3.169  -10.197 1.00 40.45 ? 685 TRP A O   1 
ATOM   2099 C CB  . TRP A 1 282 ? -1.961  -4.781  -9.212  1.00 39.51 ? 685 TRP A CB  1 
ATOM   2100 C CG  . TRP A 1 282 ? -2.737  -3.697  -9.945  1.00 39.49 ? 685 TRP A CG  1 
ATOM   2101 C CD1 . TRP A 1 282 ? -2.255  -2.757  -10.822 1.00 39.43 ? 685 TRP A CD1 1 
ATOM   2102 C CD2 . TRP A 1 282 ? -4.140  -3.431  -9.814  1.00 39.42 ? 685 TRP A CD2 1 
ATOM   2103 N NE1 . TRP A 1 282 ? -3.273  -1.943  -11.252 1.00 39.40 ? 685 TRP A NE1 1 
ATOM   2104 C CE2 . TRP A 1 282 ? -4.440  -2.331  -10.650 1.00 39.35 ? 685 TRP A CE2 1 
ATOM   2105 C CE3 . TRP A 1 282 ? -5.176  -4.022  -9.075  1.00 39.40 ? 685 TRP A CE3 1 
ATOM   2106 C CZ2 . TRP A 1 282 ? -5.734  -1.811  -10.771 1.00 39.36 ? 685 TRP A CZ2 1 
ATOM   2107 C CZ3 . TRP A 1 282 ? -6.466  -3.502  -9.194  1.00 39.40 ? 685 TRP A CZ3 1 
ATOM   2108 C CH2 . TRP A 1 282 ? -6.730  -2.407  -10.037 1.00 39.41 ? 685 TRP A CH2 1 
ATOM   2109 N N   . ASN A 1 283 ? 0.556   -3.611  -8.011  1.00 40.72 ? 686 ASN A N   1 
ATOM   2110 C CA  . ASN A 1 283 ? 1.296   -2.445  -7.517  1.00 41.48 ? 686 ASN A CA  1 
ATOM   2111 C C   . ASN A 1 283 ? 2.796   -2.519  -7.821  1.00 42.00 ? 686 ASN A C   1 
ATOM   2112 O O   . ASN A 1 283 ? 3.393   -1.524  -8.237  1.00 42.23 ? 686 ASN A O   1 
ATOM   2113 C CB  . ASN A 1 283 ? 1.078   -2.267  -6.007  1.00 41.73 ? 686 ASN A CB  1 
ATOM   2114 C CG  . ASN A 1 283 ? -0.376  -1.984  -5.646  1.00 41.78 ? 686 ASN A CG  1 
ATOM   2115 O OD1 . ASN A 1 283 ? -1.118  -1.377  -6.421  1.00 41.87 ? 686 ASN A OD1 1 
ATOM   2116 N ND2 . ASN A 1 283 ? -0.788  -2.421  -4.459  1.00 41.83 ? 686 ASN A ND2 1 
ATOM   2117 N N   . LEU A 1 284 ? 3.393   -3.694  -7.616  1.00 42.52 ? 687 LEU A N   1 
ATOM   2118 C CA  . LEU A 1 284 ? 4.833   -3.893  -7.838  1.00 43.14 ? 687 LEU A CA  1 
ATOM   2119 C C   . LEU A 1 284 ? 5.262   -3.838  -9.312  1.00 44.16 ? 687 LEU A C   1 
ATOM   2120 O O   . LEU A 1 284 ? 6.408   -3.485  -9.602  1.00 44.21 ? 687 LEU A O   1 
ATOM   2121 C CB  . LEU A 1 284 ? 5.294   -5.222  -7.225  1.00 42.95 ? 687 LEU A CB  1 
ATOM   2122 C CG  . LEU A 1 284 ? 5.197   -5.354  -5.701  1.00 42.68 ? 687 LEU A CG  1 
ATOM   2123 C CD1 . LEU A 1 284 ? 5.427   -6.797  -5.282  1.00 42.52 ? 687 LEU A CD1 1 
ATOM   2124 C CD2 . LEU A 1 284 ? 6.189   -4.439  -4.998  1.00 42.71 ? 687 LEU A CD2 1 
ATOM   2125 N N   . SER A 1 285 ? 4.357   -4.187  -10.228 1.00 45.31 ? 688 SER A N   1 
ATOM   2126 C CA  . SER A 1 285 ? 4.659   -4.177  -11.668 1.00 46.36 ? 688 SER A CA  1 
ATOM   2127 C C   . SER A 1 285 ? 4.820   -2.775  -12.274 1.00 47.40 ? 688 SER A C   1 
ATOM   2128 O O   . SER A 1 285 ? 5.474   -2.629  -13.307 1.00 47.89 ? 688 SER A O   1 
ATOM   2129 C CB  . SER A 1 285 ? 3.586   -4.946  -12.448 1.00 46.32 ? 688 SER A CB  1 
ATOM   2130 O OG  . SER A 1 285 ? 2.292   -4.437  -12.177 1.00 46.49 ? 688 SER A OG  1 
ATOM   2131 N N   . ALA A 1 286 ? 4.226   -1.760  -11.643 1.00 48.40 ? 689 ALA A N   1 
ATOM   2132 C CA  . ALA A 1 286 ? 4.281   -0.381  -12.146 1.00 49.28 ? 689 ALA A CA  1 
ATOM   2133 C C   . ALA A 1 286 ? 5.566   0.348   -11.735 1.00 50.23 ? 689 ALA A C   1 
ATOM   2134 O O   . ALA A 1 286 ? 6.168   0.027   -10.709 1.00 50.47 ? 689 ALA A O   1 
ATOM   2135 C CB  . ALA A 1 286 ? 3.064   0.399   -11.670 1.00 49.24 ? 689 ALA A CB  1 
ATOM   2136 N N   . ARG A 1 287 ? 5.957   1.327   -12.556 1.00 51.22 ? 690 ARG A N   1 
ATOM   2137 C CA  . ARG A 1 287 ? 7.094   2.249   -12.318 1.00 52.01 ? 690 ARG A CA  1 
ATOM   2138 C C   . ARG A 1 287 ? 8.401   1.640   -11.756 1.00 51.49 ? 690 ARG A C   1 
ATOM   2139 O O   . ARG A 1 287 ? 9.033   2.215   -10.862 1.00 51.68 ? 690 ARG A O   1 
ATOM   2140 C CB  . ARG A 1 287 ? 6.638   3.463   -11.476 1.00 53.00 ? 690 ARG A CB  1 
ATOM   2141 C CG  . ARG A 1 287 ? 6.175   3.157   -10.052 1.00 53.90 ? 690 ARG A CG  1 
ATOM   2142 C CD  . ARG A 1 287 ? 6.449   4.311   -9.094  1.00 54.88 ? 690 ARG A CD  1 
ATOM   2143 N NE  . ARG A 1 287 ? 5.700   5.525   -9.426  1.00 55.71 ? 690 ARG A NE  1 
ATOM   2144 C CZ  . ARG A 1 287 ? 5.766   6.676   -8.749  1.00 56.23 ? 690 ARG A CZ  1 
ATOM   2145 N NH1 . ARG A 1 287 ? 5.035   7.716   -9.146  1.00 56.32 ? 690 ARG A NH1 1 
ATOM   2146 N NH2 . ARG A 1 287 ? 6.553   6.804   -7.680  1.00 56.39 ? 690 ARG A NH2 1 
ATOM   2147 N N   . ASN A 1 288 ? 8.806   0.491   -12.295 1.00 50.63 ? 691 ASN A N   1 
ATOM   2148 C CA  . ASN A 1 288 ? 10.065  -0.155  -11.895 1.00 50.03 ? 691 ASN A CA  1 
ATOM   2149 C C   . ASN A 1 288 ? 10.568  -1.127  -12.979 1.00 49.77 ? 691 ASN A C   1 
ATOM   2150 O O   . ASN A 1 288 ? 10.118  -2.273  -13.035 1.00 49.62 ? 691 ASN A O   1 
ATOM   2151 C CB  . ASN A 1 288 ? 9.899   -0.874  -10.547 1.00 49.81 ? 691 ASN A CB  1 
ATOM   2152 C CG  . ASN A 1 288 ? 11.228  -1.309  -9.948  1.00 49.67 ? 691 ASN A CG  1 
ATOM   2153 O OD1 . ASN A 1 288 ? 11.761  -2.363  -10.295 1.00 49.66 ? 691 ASN A OD1 1 
ATOM   2154 N ND2 . ASN A 1 288 ? 11.767  -0.501  -9.039  1.00 49.72 ? 691 ASN A ND2 1 
ATOM   2155 N N   . PRO A 1 289 ? 11.500  -0.668  -13.847 1.00 49.50 ? 692 PRO A N   1 
ATOM   2156 C CA  . PRO A 1 289 ? 12.083  -1.526  -14.895 1.00 49.21 ? 692 PRO A CA  1 
ATOM   2157 C C   . PRO A 1 289 ? 12.806  -2.792  -14.409 1.00 49.02 ? 692 PRO A C   1 
ATOM   2158 O O   . PRO A 1 289 ? 12.849  -3.782  -15.144 1.00 48.84 ? 692 PRO A O   1 
ATOM   2159 C CB  . PRO A 1 289 ? 13.081  -0.595  -15.595 1.00 49.32 ? 692 PRO A CB  1 
ATOM   2160 C CG  . PRO A 1 289 ? 12.555  0.773   -15.359 1.00 49.32 ? 692 PRO A CG  1 
ATOM   2161 C CD  . PRO A 1 289 ? 11.946  0.733   -13.990 1.00 49.42 ? 692 PRO A CD  1 
ATOM   2162 N N   . LYS A 1 290 ? 13.369  -2.757  -13.199 1.00 48.80 ? 693 LYS A N   1 
ATOM   2163 C CA  . LYS A 1 290 ? 14.125  -3.892  -12.657 1.00 48.71 ? 693 LYS A CA  1 
ATOM   2164 C C   . LYS A 1 290 ? 13.216  -5.078  -12.332 1.00 48.70 ? 693 LYS A C   1 
ATOM   2165 O O   . LYS A 1 290 ? 13.435  -6.185  -12.830 1.00 48.90 ? 693 LYS A O   1 
ATOM   2166 C CB  . LYS A 1 290 ? 14.917  -3.471  -11.413 1.00 48.62 ? 693 LYS A CB  1 
ATOM   2167 C CG  . LYS A 1 290 ? 15.977  -4.477  -10.992 1.00 48.56 ? 693 LYS A CG  1 
ATOM   2168 C CD  . LYS A 1 290 ? 16.908  -3.907  -9.933  1.00 48.59 ? 693 LYS A CD  1 
ATOM   2169 C CE  . LYS A 1 290 ? 18.116  -4.803  -9.701  1.00 48.55 ? 693 LYS A CE  1 
ATOM   2170 N NZ  . LYS A 1 290 ? 17.765  -6.122  -9.104  1.00 48.53 ? 693 LYS A NZ  1 
ATOM   2171 N N   . ASP A 1 291 ? 12.199  -4.836  -11.505 1.00 48.52 ? 694 ASP A N   1 
ATOM   2172 C CA  . ASP A 1 291 ? 11.221  -5.870  -11.134 1.00 48.29 ? 694 ASP A CA  1 
ATOM   2173 C C   . ASP A 1 291 ? 10.282  -6.254  -12.283 1.00 48.28 ? 694 ASP A C   1 
ATOM   2174 O O   . ASP A 1 291 ? 9.714   -7.347  -12.270 1.00 48.13 ? 694 ASP A O   1 
ATOM   2175 C CB  . ASP A 1 291 ? 10.399  -5.432  -9.913  1.00 48.29 ? 694 ASP A CB  1 
ATOM   2176 C CG  . ASP A 1 291 ? 11.226  -5.372  -8.636  1.00 48.25 ? 694 ASP A CG  1 
ATOM   2177 O OD1 . ASP A 1 291 ? 12.063  -6.273  -8.411  1.00 48.22 ? 694 ASP A OD1 1 
ATOM   2178 O OD2 . ASP A 1 291 ? 11.030  -4.427  -7.843  1.00 48.08 ? 694 ASP A OD2 1 
ATOM   2179 N N   . GLN A 1 292 ? 10.107  -5.356  -13.255 1.00 48.41 ? 695 GLN A N   1 
ATOM   2180 C CA  . GLN A 1 292 ? 9.393   -5.675  -14.501 1.00 48.50 ? 695 GLN A CA  1 
ATOM   2181 C C   . GLN A 1 292 ? 10.120  -6.766  -15.287 1.00 48.69 ? 695 GLN A C   1 
ATOM   2182 O O   . GLN A 1 292 ? 9.522   -7.785  -15.638 1.00 48.68 ? 695 GLN A O   1 
ATOM   2183 C CB  . GLN A 1 292 ? 9.231   -4.429  -15.384 1.00 48.55 ? 695 GLN A CB  1 
ATOM   2184 C CG  . GLN A 1 292 ? 8.033   -3.555  -15.027 1.00 48.52 ? 695 GLN A CG  1 
ATOM   2185 C CD  . GLN A 1 292 ? 8.122   -2.121  -15.546 1.00 48.40 ? 695 GLN A CD  1 
ATOM   2186 O OE1 . GLN A 1 292 ? 7.505   -1.221  -14.978 1.00 48.50 ? 695 GLN A OE1 1 
ATOM   2187 N NE2 . GLN A 1 292 ? 8.882   -1.899  -16.619 1.00 48.45 ? 695 GLN A NE2 1 
ATOM   2188 N N   . GLU A 1 293 ? 11.408  -6.543  -15.545 1.00 48.83 ? 696 GLU A N   1 
ATOM   2189 C CA  . GLU A 1 293 ? 12.253  -7.506  -16.269 1.00 48.85 ? 696 GLU A CA  1 
ATOM   2190 C C   . GLU A 1 293 ? 12.374  -8.849  -15.535 1.00 48.25 ? 696 GLU A C   1 
ATOM   2191 O O   . GLU A 1 293 ? 12.450  -9.900  -16.177 1.00 48.09 ? 696 GLU A O   1 
ATOM   2192 C CB  . GLU A 1 293 ? 13.650  -6.918  -16.518 1.00 49.49 ? 696 GLU A CB  1 
ATOM   2193 C CG  . GLU A 1 293 ? 14.487  -7.686  -17.536 1.00 50.07 ? 696 GLU A CG  1 
ATOM   2194 C CD  . GLU A 1 293 ? 15.898  -7.138  -17.683 1.00 50.62 ? 696 GLU A CD  1 
ATOM   2195 O OE1 . GLU A 1 293 ? 16.839  -7.951  -17.811 1.00 50.85 ? 696 GLU A OE1 1 
ATOM   2196 O OE2 . GLU A 1 293 ? 16.074  -5.899  -17.672 1.00 50.83 ? 696 GLU A OE2 1 
ATOM   2197 N N   . ALA A 1 294 ? 12.396  -8.804  -14.202 1.00 47.41 ? 697 ALA A N   1 
ATOM   2198 C CA  . ALA A 1 294 ? 12.420  -10.014 -13.371 1.00 46.67 ? 697 ALA A CA  1 
ATOM   2199 C C   . ALA A 1 294 ? 11.150  -10.858 -13.525 1.00 46.01 ? 697 ALA A C   1 
ATOM   2200 O O   . ALA A 1 294 ? 11.227  -12.086 -13.578 1.00 45.81 ? 697 ALA A O   1 
ATOM   2201 C CB  . ALA A 1 294 ? 12.631  -9.649  -11.908 1.00 46.60 ? 697 ALA A CB  1 
ATOM   2202 N N   . LEU A 1 295 ? 9.994   -10.196 -13.593 1.00 45.25 ? 698 LEU A N   1 
ATOM   2203 C CA  . LEU A 1 295 ? 8.705   -10.877 -13.797 1.00 44.78 ? 698 LEU A CA  1 
ATOM   2204 C C   . LEU A 1 295 ? 8.578   -11.516 -15.185 1.00 44.49 ? 698 LEU A C   1 
ATOM   2205 O O   . LEU A 1 295 ? 7.985   -12.589 -15.316 1.00 44.29 ? 698 LEU A O   1 
ATOM   2206 C CB  . LEU A 1 295 ? 7.533   -9.917  -13.550 1.00 44.77 ? 698 LEU A CB  1 
ATOM   2207 C CG  . LEU A 1 295 ? 7.275   -9.549  -12.084 1.00 44.77 ? 698 LEU A CG  1 
ATOM   2208 C CD1 . LEU A 1 295 ? 6.458   -8.270  -11.977 1.00 44.81 ? 698 LEU A CD1 1 
ATOM   2209 C CD2 . LEU A 1 295 ? 6.583   -10.685 -11.342 1.00 44.66 ? 698 LEU A CD2 1 
ATOM   2210 N N   . TRP A 1 296 ? 9.120   -10.854 -16.210 1.00 44.15 ? 699 TRP A N   1 
ATOM   2211 C CA  . TRP A 1 296 ? 9.194   -11.430 -17.564 1.00 43.85 ? 699 TRP A CA  1 
ATOM   2212 C C   . TRP A 1 296 ? 10.023  -12.719 -17.599 1.00 43.87 ? 699 TRP A C   1 
ATOM   2213 O O   . TRP A 1 296 ? 9.622   -13.695 -18.236 1.00 43.71 ? 699 TRP A O   1 
ATOM   2214 C CB  . TRP A 1 296 ? 9.763   -10.421 -18.579 1.00 43.66 ? 699 TRP A CB  1 
ATOM   2215 C CG  . TRP A 1 296 ? 8.730   -9.524  -19.204 1.00 43.43 ? 699 TRP A CG  1 
ATOM   2216 C CD1 . TRP A 1 296 ? 8.354   -8.283  -18.780 1.00 43.43 ? 699 TRP A CD1 1 
ATOM   2217 C CD2 . TRP A 1 296 ? 7.950   -9.799  -20.375 1.00 43.20 ? 699 TRP A CD2 1 
ATOM   2218 N NE1 . TRP A 1 296 ? 7.387   -7.769  -19.608 1.00 43.36 ? 699 TRP A NE1 1 
ATOM   2219 C CE2 . TRP A 1 296 ? 7.119   -8.678  -20.596 1.00 43.19 ? 699 TRP A CE2 1 
ATOM   2220 C CE3 . TRP A 1 296 ? 7.869   -10.885 -21.258 1.00 43.21 ? 699 TRP A CE3 1 
ATOM   2221 C CZ2 . TRP A 1 296 ? 6.216   -8.611  -21.665 1.00 43.17 ? 699 TRP A CZ2 1 
ATOM   2222 C CZ3 . TRP A 1 296 ? 6.969   -10.817 -22.325 1.00 43.11 ? 699 TRP A CZ3 1 
ATOM   2223 C CH2 . TRP A 1 296 ? 6.157   -9.686  -22.516 1.00 43.03 ? 699 TRP A CH2 1 
ATOM   2224 N N   . ASP A 1 297 ? 11.164  -12.713 -16.909 1.00 44.16 ? 700 ASP A N   1 
ATOM   2225 C CA  . ASP A 1 297 ? 12.066  -13.875 -16.863 1.00 44.41 ? 700 ASP A CA  1 
ATOM   2226 C C   . ASP A 1 297 ? 11.480  -15.055 -16.078 1.00 44.29 ? 700 ASP A C   1 
ATOM   2227 O O   . ASP A 1 297 ? 11.630  -16.206 -16.491 1.00 44.49 ? 700 ASP A O   1 
ATOM   2228 C CB  . ASP A 1 297 ? 13.429  -13.487 -16.269 1.00 44.64 ? 700 ASP A CB  1 
ATOM   2229 C CG  . ASP A 1 297 ? 14.183  -12.465 -17.119 1.00 45.07 ? 700 ASP A CG  1 
ATOM   2230 O OD1 . ASP A 1 297 ? 13.957  -12.393 -18.347 1.00 45.18 ? 700 ASP A OD1 1 
ATOM   2231 O OD2 . ASP A 1 297 ? 15.015  -11.729 -16.547 1.00 45.66 ? 700 ASP A OD2 1 
ATOM   2232 N N   . MET A 1 298 ? 10.816  -14.764 -14.959 1.00 44.15 ? 701 MET A N   1 
ATOM   2233 C CA  . MET A 1 298 ? 10.178  -15.800 -14.127 1.00 43.95 ? 701 MET A CA  1 
ATOM   2234 C C   . MET A 1 298 ? 8.904   -16.410 -14.736 1.00 43.62 ? 701 MET A C   1 
ATOM   2235 O O   . MET A 1 298 ? 8.422   -17.436 -14.246 1.00 43.24 ? 701 MET A O   1 
ATOM   2236 C CB  . MET A 1 298 ? 9.858   -15.246 -12.732 1.00 44.20 ? 701 MET A CB  1 
ATOM   2237 C CG  . MET A 1 298 ? 11.081  -14.925 -11.889 1.00 44.38 ? 701 MET A CG  1 
ATOM   2238 S SD  . MET A 1 298 ? 10.650  -14.034 -10.382 1.00 44.71 ? 701 MET A SD  1 
ATOM   2239 C CE  . MET A 1 298 ? 12.275  -13.633 -9.744  1.00 44.98 ? 701 MET A CE  1 
ATOM   2240 N N   . GLY A 1 299 ? 8.353   -15.781 -15.776 1.00 43.43 ? 702 GLY A N   1 
ATOM   2241 C CA  . GLY A 1 299 ? 7.186   -16.306 -16.491 1.00 43.35 ? 702 GLY A CA  1 
ATOM   2242 C C   . GLY A 1 299 ? 5.873   -15.806 -15.921 1.00 43.16 ? 702 GLY A C   1 
ATOM   2243 O O   . GLY A 1 299 ? 4.943   -16.587 -15.714 1.00 43.36 ? 702 GLY A O   1 
ATOM   2244 N N   . ALA A 1 300 ? 5.800   -14.499 -15.675 1.00 42.99 ? 703 ALA A N   1 
ATOM   2245 C CA  . ALA A 1 300 ? 4.600   -13.864 -15.124 1.00 42.85 ? 703 ALA A CA  1 
ATOM   2246 C C   . ALA A 1 300 ? 3.510   -13.673 -16.178 1.00 42.79 ? 703 ALA A C   1 
ATOM   2247 O O   . ALA A 1 300 ? 2.326   -13.815 -15.873 1.00 42.67 ? 703 ALA A O   1 
ATOM   2248 C CB  . ALA A 1 300 ? 4.953   -12.525 -14.493 1.00 42.91 ? 703 ALA A CB  1 
ATOM   2249 N N   . VAL A 1 301 ? 3.915   -13.357 -17.409 1.00 42.86 ? 704 VAL A N   1 
ATOM   2250 C CA  . VAL A 1 301 ? 2.978   -13.067 -18.505 1.00 42.95 ? 704 VAL A CA  1 
ATOM   2251 C C   . VAL A 1 301 ? 2.103   -14.284 -18.827 1.00 43.13 ? 704 VAL A C   1 
ATOM   2252 O O   . VAL A 1 301 ? 0.901   -14.139 -19.040 1.00 43.26 ? 704 VAL A O   1 
ATOM   2253 C CB  . VAL A 1 301 ? 3.721   -12.573 -19.778 1.00 42.84 ? 704 VAL A CB  1 
ATOM   2254 C CG1 . VAL A 1 301 ? 2.775   -12.423 -20.967 1.00 42.82 ? 704 VAL A CG1 1 
ATOM   2255 C CG2 . VAL A 1 301 ? 4.413   -11.243 -19.506 1.00 42.80 ? 704 VAL A CG2 1 
ATOM   2256 N N   . SER A 1 302 ? 2.711   -15.470 -18.853 1.00 43.39 ? 705 SER A N   1 
ATOM   2257 C CA  . SER A 1 302 ? 1.986   -16.723 -19.096 1.00 43.72 ? 705 SER A CA  1 
ATOM   2258 C C   . SER A 1 302 ? 0.988   -17.040 -17.985 1.00 43.97 ? 705 SER A C   1 
ATOM   2259 O O   . SER A 1 302 ? -0.171  -17.361 -18.257 1.00 44.03 ? 705 SER A O   1 
ATOM   2260 C CB  . SER A 1 302 ? 2.968   -17.888 -19.224 1.00 43.71 ? 705 SER A CB  1 
ATOM   2261 O OG  . SER A 1 302 ? 3.946   -17.625 -20.210 1.00 43.89 ? 705 SER A OG  1 
ATOM   2262 N N   . MET A 1 303 ? 1.454   -16.944 -16.741 1.00 44.26 ? 706 MET A N   1 
ATOM   2263 C CA  . MET A 1 303 ? 0.644   -17.268 -15.560 1.00 44.68 ? 706 MET A CA  1 
ATOM   2264 C C   . MET A 1 303 ? -0.506  -16.283 -15.354 1.00 44.85 ? 706 MET A C   1 
ATOM   2265 O O   . MET A 1 303 ? -1.618  -16.690 -15.011 1.00 44.81 ? 706 MET A O   1 
ATOM   2266 C CB  . MET A 1 303 ? 1.520   -17.305 -14.302 1.00 44.79 ? 706 MET A CB  1 
ATOM   2267 C CG  . MET A 1 303 ? 2.555   -18.421 -14.296 1.00 44.81 ? 706 MET A CG  1 
ATOM   2268 S SD  . MET A 1 303 ? 3.763   -18.229 -12.974 1.00 44.90 ? 706 MET A SD  1 
ATOM   2269 C CE  . MET A 1 303 ? 4.917   -19.540 -13.368 1.00 44.96 ? 706 MET A CE  1 
ATOM   2270 N N   . LEU A 1 304 ? -0.229  -14.996 -15.558 1.00 45.34 ? 707 LEU A N   1 
ATOM   2271 C CA  . LEU A 1 304 ? -1.253  -13.950 -15.459 1.00 45.78 ? 707 LEU A CA  1 
ATOM   2272 C C   . LEU A 1 304 ? -2.285  -14.014 -16.595 1.00 46.59 ? 707 LEU A C   1 
ATOM   2273 O O   . LEU A 1 304 ? -3.445  -13.662 -16.383 1.00 46.73 ? 707 LEU A O   1 
ATOM   2274 C CB  . LEU A 1 304 ? -0.606  -12.560 -15.406 1.00 45.46 ? 707 LEU A CB  1 
ATOM   2275 C CG  . LEU A 1 304 ? 0.216   -12.253 -14.148 1.00 45.09 ? 707 LEU A CG  1 
ATOM   2276 C CD1 . LEU A 1 304 ? 1.145   -11.071 -14.386 1.00 45.04 ? 707 LEU A CD1 1 
ATOM   2277 C CD2 . LEU A 1 304 ? -0.678  -11.990 -12.947 1.00 44.97 ? 707 LEU A CD2 1 
ATOM   2278 N N   . LYS A 1 305 ? -1.866  -14.463 -17.781 1.00 47.67 ? 708 LYS A N   1 
ATOM   2279 C CA  . LYS A 1 305 ? -2.780  -14.645 -18.925 1.00 48.56 ? 708 LYS A CA  1 
ATOM   2280 C C   . LYS A 1 305 ? -3.833  -15.742 -18.687 1.00 48.93 ? 708 LYS A C   1 
ATOM   2281 O O   . LYS A 1 305 ? -4.912  -15.697 -19.279 1.00 48.64 ? 708 LYS A O   1 
ATOM   2282 C CB  . LYS A 1 305 ? -1.991  -14.941 -20.211 1.00 49.06 ? 708 LYS A CB  1 
ATOM   2283 C CG  . LYS A 1 305 ? -2.789  -14.814 -21.504 1.00 49.53 ? 708 LYS A CG  1 
ATOM   2284 C CD  . LYS A 1 305 ? -2.014  -15.304 -22.723 1.00 49.83 ? 708 LYS A CD  1 
ATOM   2285 C CE  . LYS A 1 305 ? -0.817  -14.427 -23.071 1.00 50.02 ? 708 LYS A CE  1 
ATOM   2286 N NZ  . LYS A 1 305 ? 0.480   -14.980 -22.586 1.00 50.10 ? 708 LYS A NZ  1 
ATOM   2287 N N   . ASN A 1 306 ? -3.518  -16.721 -17.836 1.00 49.55 ? 709 ASN A N   1 
ATOM   2288 C CA  . ASN A 1 306 ? -4.487  -17.757 -17.448 1.00 50.05 ? 709 ASN A CA  1 
ATOM   2289 C C   . ASN A 1 306 ? -5.617  -17.211 -16.565 1.00 50.59 ? 709 ASN A C   1 
ATOM   2290 O O   . ASN A 1 306 ? -6.753  -17.681 -16.659 1.00 51.25 ? 709 ASN A O   1 
ATOM   2291 C CB  . ASN A 1 306 ? -3.793  -18.918 -16.719 1.00 49.93 ? 709 ASN A CB  1 
ATOM   2292 C CG  . ASN A 1 306 ? -2.807  -19.669 -17.601 1.00 50.00 ? 709 ASN A CG  1 
ATOM   2293 O OD1 . ASN A 1 306 ? -1.634  -19.805 -17.253 1.00 49.89 ? 709 ASN A OD1 1 
ATOM   2294 N ND2 . ASN A 1 306 ? -3.278  -20.169 -18.740 1.00 50.08 ? 709 ASN A ND2 1 
ATOM   2295 N N   . LEU A 1 307 ? -5.304  -16.225 -15.721 1.00 50.83 ? 710 LEU A N   1 
ATOM   2296 C CA  . LEU A 1 307 ? -6.261  -15.677 -14.746 1.00 51.14 ? 710 LEU A CA  1 
ATOM   2297 C C   . LEU A 1 307 ? -7.122  -14.496 -15.236 1.00 51.64 ? 710 LEU A C   1 
ATOM   2298 O O   . LEU A 1 307 ? -8.006  -14.049 -14.499 1.00 51.72 ? 710 LEU A O   1 
ATOM   2299 C CB  . LEU A 1 307 ? -5.516  -15.263 -13.468 1.00 50.97 ? 710 LEU A CB  1 
ATOM   2300 C CG  . LEU A 1 307 ? -4.757  -16.364 -12.720 1.00 50.74 ? 710 LEU A CG  1 
ATOM   2301 C CD1 . LEU A 1 307 ? -3.852  -15.747 -11.667 1.00 50.67 ? 710 LEU A CD1 1 
ATOM   2302 C CD2 . LEU A 1 307 ? -5.710  -17.365 -12.081 1.00 50.63 ? 710 LEU A CD2 1 
ATOM   2303 N N   . ILE A 1 308 ? -6.884  -13.996 -16.452 1.00 52.25 ? 711 ILE A N   1 
ATOM   2304 C CA  . ILE A 1 308 ? -7.668  -12.858 -16.987 1.00 52.86 ? 711 ILE A CA  1 
ATOM   2305 C C   . ILE A 1 308 ? -9.150  -13.196 -17.208 1.00 53.77 ? 711 ILE A C   1 
ATOM   2306 O O   . ILE A 1 308 ? -10.007 -12.320 -17.073 1.00 53.76 ? 711 ILE A O   1 
ATOM   2307 C CB  . ILE A 1 308 ? -7.076  -12.259 -18.297 1.00 52.69 ? 711 ILE A CB  1 
ATOM   2308 C CG1 . ILE A 1 308 ? -7.207  -13.245 -19.477 1.00 52.83 ? 711 ILE A CG1 1 
ATOM   2309 C CG2 . ILE A 1 308 ? -5.645  -11.780 -18.067 1.00 52.49 ? 711 ILE A CG2 1 
ATOM   2310 C CD1 . ILE A 1 308 ? -6.428  -12.878 -20.725 1.00 52.88 ? 711 ILE A CD1 1 
ATOM   2311 N N   . HIS A 1 309 ? -9.438  -14.459 -17.535 1.00 54.95 ? 712 HIS A N   1 
ATOM   2312 C CA  . HIS A 1 309 ? -10.811 -14.936 -17.755 1.00 55.91 ? 712 HIS A CA  1 
ATOM   2313 C C   . HIS A 1 309 ? -11.407 -15.630 -16.518 1.00 56.79 ? 712 HIS A C   1 
ATOM   2314 O O   . HIS A 1 309 ? -12.195 -16.571 -16.651 1.00 56.77 ? 712 HIS A O   1 
ATOM   2315 C CB  . HIS A 1 309 ? -10.849 -15.893 -18.955 1.00 55.98 ? 712 HIS A CB  1 
ATOM   2316 C CG  . HIS A 1 309 ? -10.232 -15.332 -20.198 1.00 56.19 ? 712 HIS A CG  1 
ATOM   2317 N ND1 . HIS A 1 309 ? -10.789 -14.283 -20.898 1.00 56.28 ? 712 HIS A ND1 1 
ATOM   2318 C CD2 . HIS A 1 309 ? -9.110  -15.681 -20.872 1.00 56.18 ? 712 HIS A CD2 1 
ATOM   2319 C CE1 . HIS A 1 309 ? -10.034 -14.005 -21.945 1.00 56.47 ? 712 HIS A CE1 1 
ATOM   2320 N NE2 . HIS A 1 309 ? -9.009  -14.838 -21.953 1.00 56.35 ? 712 HIS A NE2 1 
ATOM   2321 N N   . SER A 1 310 ? -11.047 -15.159 -15.322 1.00 58.17 ? 713 SER A N   1 
ATOM   2322 C CA  . SER A 1 310 ? -11.563 -15.725 -14.075 1.00 59.51 ? 713 SER A CA  1 
ATOM   2323 C C   . SER A 1 310 ? -12.977 -15.213 -13.809 1.00 60.71 ? 713 SER A C   1 
ATOM   2324 O O   . SER A 1 310 ? -13.332 -14.105 -14.220 1.00 60.78 ? 713 SER A O   1 
ATOM   2325 C CB  . SER A 1 310 ? -10.646 -15.366 -12.901 1.00 59.68 ? 713 SER A CB  1 
ATOM   2326 O OG  . SER A 1 310 ? -11.033 -16.045 -11.718 1.00 59.74 ? 713 SER A OG  1 
ATOM   2327 N N   . LYS A 1 311 ? -13.772 -16.030 -13.121 1.00 62.34 ? 714 LYS A N   1 
ATOM   2328 C CA  . LYS A 1 311 ? -15.160 -15.684 -12.786 1.00 63.61 ? 714 LYS A CA  1 
ATOM   2329 C C   . LYS A 1 311 ? -15.260 -14.552 -11.758 1.00 64.28 ? 714 LYS A C   1 
ATOM   2330 O O   . LYS A 1 311 ? -16.212 -13.769 -11.790 1.00 64.78 ? 714 LYS A O   1 
ATOM   2331 C CB  . LYS A 1 311 ? -15.912 -16.915 -12.261 1.00 64.07 ? 714 LYS A CB  1 
ATOM   2332 C CG  . LYS A 1 311 ? -16.104 -18.026 -13.285 1.00 64.66 ? 714 LYS A CG  1 
ATOM   2333 C CD  . LYS A 1 311 ? -17.170 -17.675 -14.313 1.00 65.00 ? 714 LYS A CD  1 
ATOM   2334 C CE  . LYS A 1 311 ? -17.455 -18.846 -15.240 1.00 65.16 ? 714 LYS A CE  1 
ATOM   2335 N NZ  . LYS A 1 311 ? -18.551 -18.543 -16.201 1.00 65.29 ? 714 LYS A NZ  1 
ATOM   2336 N N   . HIS A 1 312 ? -14.278 -14.468 -10.861 1.00 65.10 ? 715 HIS A N   1 
ATOM   2337 C CA  . HIS A 1 312 ? -14.279 -13.478 -9.780  1.00 65.81 ? 715 HIS A CA  1 
ATOM   2338 C C   . HIS A 1 312 ? -13.727 -12.133 -10.248 1.00 65.66 ? 715 HIS A C   1 
ATOM   2339 O O   . HIS A 1 312 ? -12.955 -12.065 -11.208 1.00 65.45 ? 715 HIS A O   1 
ATOM   2340 C CB  . HIS A 1 312 ? -13.487 -14.006 -8.581  1.00 66.33 ? 715 HIS A CB  1 
ATOM   2341 C CG  . HIS A 1 312 ? -13.996 -15.316 -8.065  1.00 67.13 ? 715 HIS A CG  1 
ATOM   2342 N ND1 . HIS A 1 312 ? -14.933 -15.407 -7.059  1.00 67.54 ? 715 HIS A ND1 1 
ATOM   2343 C CD2 . HIS A 1 312 ? -13.722 -16.587 -8.441  1.00 67.55 ? 715 HIS A CD2 1 
ATOM   2344 C CE1 . HIS A 1 312 ? -15.204 -16.679 -6.826  1.00 67.56 ? 715 HIS A CE1 1 
ATOM   2345 N NE2 . HIS A 1 312 ? -14.482 -17.416 -7.652  1.00 67.61 ? 715 HIS A NE2 1 
ATOM   2346 N N   . LYS A 1 313 ? -14.130 -11.072 -9.552  1.00 65.65 ? 716 LYS A N   1 
ATOM   2347 C CA  . LYS A 1 313 ? -13.842 -9.696  -9.967  1.00 66.09 ? 716 LYS A CA  1 
ATOM   2348 C C   . LYS A 1 313 ? -12.376 -9.316  -9.749  1.00 65.41 ? 716 LYS A C   1 
ATOM   2349 O O   . LYS A 1 313 ? -11.692 -8.910  -10.691 1.00 65.15 ? 716 LYS A O   1 
ATOM   2350 C CB  . LYS A 1 313 ? -14.752 -8.711  -9.216  1.00 66.89 ? 716 LYS A CB  1 
ATOM   2351 C CG  . LYS A 1 313 ? -14.806 -7.311  -9.818  1.00 67.49 ? 716 LYS A CG  1 
ATOM   2352 C CD  . LYS A 1 313 ? -15.275 -6.264  -8.816  1.00 67.68 ? 716 LYS A CD  1 
ATOM   2353 C CE  . LYS A 1 313 ? -16.730 -6.457  -8.419  1.00 67.86 ? 716 LYS A CE  1 
ATOM   2354 N NZ  . LYS A 1 313 ? -17.206 -5.364  -7.527  1.00 67.84 ? 716 LYS A NZ  1 
ATOM   2355 N N   . MET A 1 314 ? -11.908 -9.455  -8.510  1.00 64.35 ? 717 MET A N   1 
ATOM   2356 C CA  . MET A 1 314 ? -10.579 -8.978  -8.109  1.00 63.36 ? 717 MET A CA  1 
ATOM   2357 C C   . MET A 1 314 ? -9.429  -9.782  -8.726  1.00 60.96 ? 717 MET A C   1 
ATOM   2358 O O   . MET A 1 314 ? -8.373  -9.217  -9.023  1.00 60.58 ? 717 MET A O   1 
ATOM   2359 C CB  . MET A 1 314 ? -10.464 -8.965  -6.575  1.00 64.64 ? 717 MET A CB  1 
ATOM   2360 C CG  . MET A 1 314 ? -9.152  -8.421  -6.016  1.00 66.09 ? 717 MET A CG  1 
ATOM   2361 S SD  . MET A 1 314 ? -8.700  -6.776  -6.605  1.00 68.47 ? 717 MET A SD  1 
ATOM   2362 C CE  . MET A 1 314 ? -7.007  -6.677  -6.028  1.00 68.36 ? 717 MET A CE  1 
ATOM   2363 N N   . ILE A 1 315 ? -9.631  -11.088 -8.908  1.00 58.41 ? 718 ILE A N   1 
ATOM   2364 C CA  . ILE A 1 315 ? -8.639  -11.951 -9.566  1.00 56.49 ? 718 ILE A CA  1 
ATOM   2365 C C   . ILE A 1 315 ? -8.510  -11.574 -11.045 1.00 55.09 ? 718 ILE A C   1 
ATOM   2366 O O   . ILE A 1 315 ? -7.399  -11.485 -11.568 1.00 54.70 ? 718 ILE A O   1 
ATOM   2367 C CB  . ILE A 1 315 ? -8.988  -13.455 -9.408  1.00 56.34 ? 718 ILE A CB  1 
ATOM   2368 C CG1 . ILE A 1 315 ? -8.890  -13.870 -7.933  1.00 56.26 ? 718 ILE A CG1 1 
ATOM   2369 C CG2 . ILE A 1 315 ? -8.055  -14.333 -10.243 1.00 56.31 ? 718 ILE A CG2 1 
ATOM   2370 C CD1 . ILE A 1 315 ? -9.654  -15.131 -7.589  1.00 56.29 ? 718 ILE A CD1 1 
ATOM   2371 N N   . ALA A 1 316 ? -9.649  -11.357 -11.704 1.00 53.76 ? 719 ALA A N   1 
ATOM   2372 C CA  . ALA A 1 316 ? -9.685  -10.917 -13.106 1.00 52.58 ? 719 ALA A CA  1 
ATOM   2373 C C   . ALA A 1 316 ? -9.139  -9.496  -13.317 1.00 51.60 ? 719 ALA A C   1 
ATOM   2374 O O   . ALA A 1 316 ? -8.440  -9.244  -14.302 1.00 51.11 ? 719 ALA A O   1 
ATOM   2375 C CB  . ALA A 1 316 ? -11.102 -11.019 -13.652 1.00 52.59 ? 719 ALA A CB  1 
ATOM   2376 N N   A MET A 1 317 ? -9.474  -8.585  -12.403 0.50 51.21 ? 720 MET A N   1 
ATOM   2377 N N   B MET A 1 317 ? -9.463  -8.588  -12.397 0.50 51.19 ? 720 MET A N   1 
ATOM   2378 C CA  A MET A 1 317 ? -9.007  -7.197  -12.459 0.50 50.90 ? 720 MET A CA  1 
ATOM   2379 C CA  B MET A 1 317 ? -9.009  -7.198  -12.466 0.50 50.88 ? 720 MET A CA  1 
ATOM   2380 C C   A MET A 1 317 ? -7.510  -7.073  -12.184 0.50 50.32 ? 720 MET A C   1 
ATOM   2381 C C   B MET A 1 317 ? -7.513  -7.064  -12.178 0.50 50.30 ? 720 MET A C   1 
ATOM   2382 O O   A MET A 1 317 ? -6.795  -6.386  -12.918 0.50 50.10 ? 720 MET A O   1 
ATOM   2383 O O   B MET A 1 317 ? -6.800  -6.361  -12.899 0.50 50.07 ? 720 MET A O   1 
ATOM   2384 C CB  A MET A 1 317 ? -9.772  -6.339  -11.449 0.50 51.15 ? 720 MET A CB  1 
ATOM   2385 C CB  B MET A 1 317 ? -9.796  -6.340  -11.473 0.50 51.09 ? 720 MET A CB  1 
ATOM   2386 C CG  A MET A 1 317 ? -11.128 -5.854  -11.936 0.50 51.30 ? 720 MET A CG  1 
ATOM   2387 C CG  B MET A 1 317 ? -9.678  -4.844  -11.714 0.50 51.23 ? 720 MET A CG  1 
ATOM   2388 S SD  A MET A 1 317 ? -11.969 -4.827  -10.715 0.50 51.58 ? 720 MET A SD  1 
ATOM   2389 S SD  B MET A 1 317 ? -10.632 -4.299  -13.144 0.50 51.41 ? 720 MET A SD  1 
ATOM   2390 C CE  A MET A 1 317 ? -10.705 -3.609  -10.362 0.50 51.26 ? 720 MET A CE  1 
ATOM   2391 C CE  B MET A 1 317 ? -9.883  -5.273  -14.447 0.50 51.39 ? 720 MET A CE  1 
ATOM   2392 N N   . GLY A 1 318 ? -7.049  -7.734  -11.124 1.00 49.83 ? 721 GLY A N   1 
ATOM   2393 C CA  . GLY A 1 318 ? -5.640  -7.689  -10.715 1.00 49.27 ? 721 GLY A CA  1 
ATOM   2394 C C   . GLY A 1 318 ? -4.667  -8.368  -11.665 1.00 48.41 ? 721 GLY A C   1 
ATOM   2395 O O   . GLY A 1 318 ? -3.564  -7.862  -11.890 1.00 48.11 ? 721 GLY A O   1 
ATOM   2396 N N   . SER A 1 319 ? -5.068  -9.515  -12.210 1.00 47.78 ? 722 SER A N   1 
ATOM   2397 C CA  . SER A 1 319 ? -4.252  -10.242 -13.187 1.00 47.55 ? 722 SER A CA  1 
ATOM   2398 C C   . SER A 1 319 ? -4.139  -9.491  -14.516 1.00 47.57 ? 722 SER A C   1 
ATOM   2399 O O   . SER A 1 319 ? -3.065  -9.453  -15.123 1.00 47.68 ? 722 SER A O   1 
ATOM   2400 C CB  . SER A 1 319 ? -4.819  -11.644 -13.430 1.00 47.42 ? 722 SER A CB  1 
ATOM   2401 O OG  . SER A 1 319 ? -6.131  -11.583 -13.962 1.00 47.46 ? 722 SER A OG  1 
ATOM   2402 N N   . ALA A 1 320 ? -5.250  -8.900  -14.958 1.00 47.41 ? 723 ALA A N   1 
ATOM   2403 C CA  . ALA A 1 320 ? -5.290  -8.114  -16.197 1.00 47.35 ? 723 ALA A CA  1 
ATOM   2404 C C   . ALA A 1 320 ? -4.498  -6.810  -16.093 1.00 47.19 ? 723 ALA A C   1 
ATOM   2405 O O   . ALA A 1 320 ? -3.815  -6.421  -17.042 1.00 47.25 ? 723 ALA A O   1 
ATOM   2406 C CB  . ALA A 1 320 ? -6.732  -7.818  -16.587 1.00 47.38 ? 723 ALA A CB  1 
ATOM   2407 N N   . ALA A 1 321 ? -4.601  -6.141  -14.945 1.00 47.15 ? 724 ALA A N   1 
ATOM   2408 C CA  . ALA A 1 321 ? -3.909  -4.869  -14.708 1.00 47.26 ? 724 ALA A CA  1 
ATOM   2409 C C   . ALA A 1 321 ? -2.392  -5.033  -14.601 1.00 47.43 ? 724 ALA A C   1 
ATOM   2410 O O   . ALA A 1 321 ? -1.639  -4.214  -15.134 1.00 47.27 ? 724 ALA A O   1 
ATOM   2411 C CB  . ALA A 1 321 ? -4.452  -4.202  -13.456 1.00 47.17 ? 724 ALA A CB  1 
ATOM   2412 N N   . ALA A 1 322 ? -1.957  -6.083  -13.904 1.00 47.83 ? 725 ALA A N   1 
ATOM   2413 C CA  . ALA A 1 322 ? -0.533  -6.427  -13.796 1.00 48.01 ? 725 ALA A CA  1 
ATOM   2414 C C   . ALA A 1 322 ? 0.056   -6.837  -15.148 1.00 48.13 ? 725 ALA A C   1 
ATOM   2415 O O   . ALA A 1 322 ? 1.187   -6.471  -15.472 1.00 47.75 ? 725 ALA A O   1 
ATOM   2416 C CB  . ALA A 1 322 ? -0.332  -7.539  -12.776 1.00 48.14 ? 725 ALA A CB  1 
ATOM   2417 N N   . LEU A 1 323 ? -0.718  -7.602  -15.920 1.00 48.60 ? 726 LEU A N   1 
ATOM   2418 C CA  . LEU A 1 323 ? -0.368  -7.955  -17.303 1.00 48.94 ? 726 LEU A CA  1 
ATOM   2419 C C   . LEU A 1 323 ? -0.226  -6.719  -18.202 1.00 49.40 ? 726 LEU A C   1 
ATOM   2420 O O   . LEU A 1 323 ? 0.642   -6.686  -19.075 1.00 49.38 ? 726 LEU A O   1 
ATOM   2421 C CB  . LEU A 1 323 ? -1.422  -8.908  -17.888 1.00 48.86 ? 726 LEU A CB  1 
ATOM   2422 C CG  . LEU A 1 323 ? -1.248  -9.427  -19.321 1.00 48.83 ? 726 LEU A CG  1 
ATOM   2423 C CD1 . LEU A 1 323 ? 0.048   -10.205 -19.483 1.00 48.76 ? 726 LEU A CD1 1 
ATOM   2424 C CD2 . LEU A 1 323 ? -2.437  -10.295 -19.706 1.00 48.87 ? 726 LEU A CD2 1 
ATOM   2425 N N   . ARG A 1 324 ? -1.085  -5.722  -17.986 1.00 50.02 ? 727 ARG A N   1 
ATOM   2426 C CA  . ARG A 1 324 ? -1.030  -4.444  -18.718 1.00 50.54 ? 727 ARG A CA  1 
ATOM   2427 C C   . ARG A 1 324 ? 0.315   -3.740  -18.496 1.00 50.55 ? 727 ARG A C   1 
ATOM   2428 O O   . ARG A 1 324 ? 0.932   -3.262  -19.450 1.00 50.87 ? 727 ARG A O   1 
ATOM   2429 C CB  . ARG A 1 324 ? -2.190  -3.519  -18.297 1.00 51.16 ? 727 ARG A CB  1 
ATOM   2430 C CG  . ARG A 1 324 ? -2.795  -2.673  -19.415 1.00 51.81 ? 727 ARG A CG  1 
ATOM   2431 C CD  . ARG A 1 324 ? -1.829  -1.667  -20.029 1.00 52.49 ? 727 ARG A CD  1 
ATOM   2432 N NE  . ARG A 1 324 ? -1.187  -0.804  -19.032 1.00 53.18 ? 727 ARG A NE  1 
ATOM   2433 C CZ  . ARG A 1 324 ? -1.755  0.244   -18.428 1.00 53.68 ? 727 ARG A CZ  1 
ATOM   2434 N NH1 . ARG A 1 324 ? -1.051  0.943   -17.539 1.00 53.83 ? 727 ARG A NH1 1 
ATOM   2435 N NH2 . ARG A 1 324 ? -3.013  0.608   -18.692 1.00 53.82 ? 727 ARG A NH2 1 
ATOM   2436 N N   . ASN A 1 325 ? 0.763   -3.697  -17.241 1.00 50.31 ? 728 ASN A N   1 
ATOM   2437 C CA  . ASN A 1 325 ? 2.038   -3.059  -16.876 1.00 50.14 ? 728 ASN A CA  1 
ATOM   2438 C C   . ASN A 1 325 ? 3.252   -3.765  -17.488 1.00 50.11 ? 728 ASN A C   1 
ATOM   2439 O O   . ASN A 1 325 ? 4.190   -3.106  -17.941 1.00 49.96 ? 728 ASN A O   1 
ATOM   2440 C CB  . ASN A 1 325 ? 2.201   -3.000  -15.349 1.00 50.02 ? 728 ASN A CB  1 
ATOM   2441 C CG  . ASN A 1 325 ? 1.164   -2.112  -14.673 1.00 49.91 ? 728 ASN A CG  1 
ATOM   2442 O OD1 . ASN A 1 325 ? 0.623   -1.186  -15.280 1.00 49.92 ? 728 ASN A OD1 1 
ATOM   2443 N ND2 . ASN A 1 325 ? 0.890   -2.389  -13.402 1.00 49.85 ? 728 ASN A ND2 1 
ATOM   2444 N N   . LEU A 1 326 ? 3.227   -5.098  -17.493 1.00 50.42 ? 729 LEU A N   1 
ATOM   2445 C CA  . LEU A 1 326 ? 4.314   -5.903  -18.066 1.00 50.71 ? 729 LEU A CA  1 
ATOM   2446 C C   . LEU A 1 326 ? 4.342   -5.833  -19.593 1.00 51.23 ? 729 LEU A C   1 
ATOM   2447 O O   . LEU A 1 326 ? 5.407   -5.646  -20.184 1.00 51.29 ? 729 LEU A O   1 
ATOM   2448 C CB  . LEU A 1 326 ? 4.200   -7.364  -17.617 1.00 50.51 ? 729 LEU A CB  1 
ATOM   2449 C CG  . LEU A 1 326 ? 4.355   -7.630  -16.116 1.00 50.43 ? 729 LEU A CG  1 
ATOM   2450 C CD1 . LEU A 1 326 ? 3.906   -9.042  -15.771 1.00 50.38 ? 729 LEU A CD1 1 
ATOM   2451 C CD2 . LEU A 1 326 ? 5.789   -7.404  -15.660 1.00 50.47 ? 729 LEU A CD2 1 
ATOM   2452 N N   . MET A 1 327 ? 3.176   -5.994  -20.219 1.00 52.13 ? 730 MET A N   1 
ATOM   2453 C CA  . MET A 1 327 ? 3.050   -5.924  -21.685 1.00 52.71 ? 730 MET A CA  1 
ATOM   2454 C C   . MET A 1 327 ? 3.395   -4.542  -22.247 1.00 53.51 ? 730 MET A C   1 
ATOM   2455 O O   . MET A 1 327 ? 3.971   -4.443  -23.333 1.00 53.50 ? 730 MET A O   1 
ATOM   2456 C CB  . MET A 1 327 ? 1.636   -6.323  -22.134 1.00 52.45 ? 730 MET A CB  1 
ATOM   2457 C CG  . MET A 1 327 ? 1.321   -7.806  -21.988 1.00 52.34 ? 730 MET A CG  1 
ATOM   2458 S SD  . MET A 1 327 ? 2.167   -8.858  -23.186 1.00 52.53 ? 730 MET A SD  1 
ATOM   2459 C CE  . MET A 1 327 ? 1.313   -8.439  -24.705 1.00 52.74 ? 730 MET A CE  1 
ATOM   2460 N N   . ALA A 1 328 ? 3.036   -3.489  -21.511 1.00 54.42 ? 731 ALA A N   1 
ATOM   2461 C CA  . ALA A 1 328 ? 3.369   -2.112  -21.894 1.00 55.29 ? 731 ALA A CA  1 
ATOM   2462 C C   . ALA A 1 328 ? 4.876   -1.842  -21.864 1.00 56.10 ? 731 ALA A C   1 
ATOM   2463 O O   . ALA A 1 328 ? 5.393   -1.130  -22.726 1.00 56.35 ? 731 ALA A O   1 
ATOM   2464 C CB  . ALA A 1 328 ? 2.643   -1.119  -20.996 1.00 55.25 ? 731 ALA A CB  1 
ATOM   2465 N N   . ASN A 1 329 ? 5.565   -2.410  -20.872 1.00 57.16 ? 732 ASN A N   1 
ATOM   2466 C CA  . ASN A 1 329 ? 7.009   -2.227  -20.699 1.00 58.14 ? 732 ASN A CA  1 
ATOM   2467 C C   . ASN A 1 329 ? 7.771   -3.534  -20.945 1.00 58.80 ? 732 ASN A C   1 
ATOM   2468 O O   . ASN A 1 329 ? 8.239   -4.185  -20.005 1.00 58.59 ? 732 ASN A O   1 
ATOM   2469 C CB  . ASN A 1 329 ? 7.309   -1.685  -19.297 1.00 58.30 ? 732 ASN A CB  1 
ATOM   2470 C CG  . ASN A 1 329 ? 6.573   -0.388  -18.997 1.00 58.62 ? 732 ASN A CG  1 
ATOM   2471 O OD1 . ASN A 1 329 ? 5.343   -0.343  -19.038 1.00 58.89 ? 732 ASN A OD1 1 
ATOM   2472 N ND2 . ASN A 1 329 ? 7.318   0.670   -18.681 1.00 58.84 ? 732 ASN A ND2 1 
ATOM   2473 N N   . ARG A 1 330 ? 7.891   -3.907  -22.219 1.00 59.58 ? 733 ARG A N   1 
ATOM   2474 C CA  . ARG A 1 330 ? 8.649   -5.097  -22.618 1.00 60.13 ? 733 ARG A CA  1 
ATOM   2475 C C   . ARG A 1 330 ? 10.154  -4.797  -22.559 1.00 60.34 ? 733 ARG A C   1 
ATOM   2476 O O   . ARG A 1 330 ? 10.571  -3.707  -22.962 1.00 60.67 ? 733 ARG A O   1 
ATOM   2477 C CB  . ARG A 1 330 ? 8.267   -5.533  -24.037 1.00 60.66 ? 733 ARG A CB  1 
ATOM   2478 C CG  . ARG A 1 330 ? 8.695   -6.953  -24.390 1.00 60.87 ? 733 ARG A CG  1 
ATOM   2479 C CD  . ARG A 1 330 ? 8.657   -7.207  -25.892 1.00 61.31 ? 733 ARG A CD  1 
ATOM   2480 N NE  . ARG A 1 330 ? 7.385   -6.811  -26.502 1.00 61.67 ? 733 ARG A NE  1 
ATOM   2481 C CZ  . ARG A 1 330 ? 6.237   -7.490  -26.419 1.00 62.18 ? 733 ARG A CZ  1 
ATOM   2482 N NH1 . ARG A 1 330 ? 5.152   -7.012  -27.024 1.00 62.35 ? 733 ARG A NH1 1 
ATOM   2483 N NH2 . ARG A 1 330 ? 6.150   -8.636  -25.740 1.00 62.64 ? 733 ARG A NH2 1 
ATOM   2484 N N   . PRO A 1 331 ? 10.974  -5.752  -22.061 1.00 60.34 ? 734 PRO A N   1 
ATOM   2485 C CA  . PRO A 1 331 ? 12.433  -5.548  -22.101 1.00 60.47 ? 734 PRO A CA  1 
ATOM   2486 C C   . PRO A 1 331 ? 13.030  -5.570  -23.515 1.00 60.74 ? 734 PRO A C   1 
ATOM   2487 O O   . PRO A 1 331 ? 12.413  -6.097  -24.446 1.00 60.65 ? 734 PRO A O   1 
ATOM   2488 C CB  . PRO A 1 331 ? 12.986  -6.722  -21.277 1.00 60.28 ? 734 PRO A CB  1 
ATOM   2489 C CG  . PRO A 1 331 ? 11.840  -7.219  -20.471 1.00 60.04 ? 734 PRO A CG  1 
ATOM   2490 C CD  . PRO A 1 331 ? 10.619  -6.962  -21.295 1.00 60.08 ? 734 PRO A CD  1 
ATOM   2491 N N   . ALA A 1 332 ? 14.227  -5.002  -23.651 1.00 61.20 ? 735 ALA A N   1 
ATOM   2492 C CA  . ALA A 1 332 ? 14.963  -4.992  -24.924 1.00 61.67 ? 735 ALA A CA  1 
ATOM   2493 C C   . ALA A 1 332 ? 15.433  -6.388  -25.351 1.00 61.96 ? 735 ALA A C   1 
ATOM   2494 O O   . ALA A 1 332 ? 15.586  -6.653  -26.545 1.00 61.81 ? 735 ALA A O   1 
ATOM   2495 C CB  . ALA A 1 332 ? 16.153  -4.045  -24.836 1.00 61.78 ? 735 ALA A CB  1 
ATOM   2496 N N   . LYS A 1 333 ? 15.668  -7.262  -24.370 1.00 62.56 ? 736 LYS A N   1 
ATOM   2497 C CA  . LYS A 1 333 ? 16.032  -8.668  -24.606 1.00 62.93 ? 736 LYS A CA  1 
ATOM   2498 C C   . LYS A 1 333 ? 15.018  -9.424  -25.474 1.00 63.31 ? 736 LYS A C   1 
ATOM   2499 O O   . LYS A 1 333 ? 15.404  -10.250 -26.304 1.00 63.09 ? 736 LYS A O   1 
ATOM   2500 C CB  . LYS A 1 333 ? 16.179  -9.405  -23.268 1.00 63.07 ? 736 LYS A CB  1 
ATOM   2501 C CG  . LYS A 1 333 ? 17.380  -8.975  -22.434 1.00 63.31 ? 736 LYS A CG  1 
ATOM   2502 C CD  . LYS A 1 333 ? 17.107  -9.052  -20.936 1.00 63.55 ? 736 LYS A CD  1 
ATOM   2503 C CE  . LYS A 1 333 ? 16.686  -10.446 -20.493 1.00 63.44 ? 736 LYS A CE  1 
ATOM   2504 N NZ  . LYS A 1 333 ? 16.757  -10.614 -19.015 1.00 63.28 ? 736 LYS A NZ  1 
ATOM   2505 N N   . TYR A 1 334 ? 13.733  -9.132  -25.273 1.00 63.91 ? 737 TYR A N   1 
ATOM   2506 C CA  . TYR A 1 334 ? 12.644  -9.821  -25.972 1.00 64.58 ? 737 TYR A CA  1 
ATOM   2507 C C   . TYR A 1 334 ? 12.333  -9.150  -27.312 1.00 65.01 ? 737 TYR A C   1 
ATOM   2508 O O   . TYR A 1 334 ? 11.886  -8.000  -27.343 1.00 65.04 ? 737 TYR A O   1 
ATOM   2509 C CB  . TYR A 1 334 ? 11.387  -9.861  -25.094 1.00 64.79 ? 737 TYR A CB  1 
ATOM   2510 C CG  . TYR A 1 334 ? 11.518  -10.769 -23.887 1.00 64.74 ? 737 TYR A CG  1 
ATOM   2511 C CD1 . TYR A 1 334 ? 12.237  -10.368 -22.757 1.00 64.75 ? 737 TYR A CD1 1 
ATOM   2512 C CD2 . TYR A 1 334 ? 10.926  -12.034 -23.871 1.00 64.61 ? 737 TYR A CD2 1 
ATOM   2513 C CE1 . TYR A 1 334 ? 12.363  -11.199 -21.651 1.00 64.73 ? 737 TYR A CE1 1 
ATOM   2514 C CE2 . TYR A 1 334 ? 11.045  -12.871 -22.769 1.00 64.56 ? 737 TYR A CE2 1 
ATOM   2515 C CZ  . TYR A 1 334 ? 11.763  -12.450 -21.661 1.00 64.51 ? 737 TYR A CZ  1 
ATOM   2516 O OH  . TYR A 1 334 ? 11.885  -13.276 -20.567 1.00 64.09 ? 737 TYR A OH  1 
ATOM   2517 N N   . LYS A 1 335 ? 12.602  -9.873  -28.404 1.00 65.36 ? 738 LYS A N   1 
ATOM   2518 C CA  . LYS A 1 335 ? 12.284  -9.457  -29.780 1.00 65.43 ? 738 LYS A CA  1 
ATOM   2519 C C   . LYS A 1 335 ? 13.141  -8.267  -30.209 1.00 66.00 ? 738 LYS A C   1 
ATOM   2520 O O   . LYS A 1 335 ? 14.369  -8.353  -30.231 1.00 66.34 ? 738 LYS A O   1 
ATOM   2521 C CB  . LYS A 1 335 ? 10.787  -9.140  -29.948 1.00 65.14 ? 738 LYS A CB  1 
ATOM   2522 C CG  . LYS A 1 335 ? 10.296  -9.142  -31.392 1.00 64.91 ? 738 LYS A CG  1 
ATOM   2523 C CD  . LYS A 1 335 ? 9.989   -10.543 -31.907 1.00 64.62 ? 738 LYS A CD  1 
ATOM   2524 C CE  . LYS A 1 335 ? 8.643   -11.055 -31.416 1.00 64.54 ? 738 LYS A CE  1 
ATOM   2525 N NZ  . LYS A 1 335 ? 8.180   -12.243 -32.186 1.00 64.50 ? 738 LYS A NZ  1 
HETATM 2526 C C1  . PHQ B 2 1   ? -10.025 -9.342  5.504   1.00 39.46 ? 0   PHQ B C1  1 
HETATM 2527 O O1  . PHQ B 2 1   ? -10.547 -10.310 4.969   1.00 39.38 ? 0   PHQ B O1  1 
HETATM 2528 O O2  . PHQ B 2 1   ? -9.945  -8.073  4.800   1.00 40.43 ? 0   PHQ B O2  1 
HETATM 2529 C C2  . PHQ B 2 1   ? -10.060 -7.969  3.382   1.00 41.28 ? 0   PHQ B C2  1 
HETATM 2530 C C3  . PHQ B 2 1   ? -9.871  -6.517  3.011   1.00 41.98 ? 0   PHQ B C3  1 
HETATM 2531 C C4  . PHQ B 2 1   ? -10.843 -5.583  3.376   1.00 42.26 ? 0   PHQ B C4  1 
HETATM 2532 C C5  . PHQ B 2 1   ? -10.676 -4.238  3.046   1.00 42.48 ? 0   PHQ B C5  1 
HETATM 2533 C C6  . PHQ B 2 1   ? -9.537  -3.827  2.351   1.00 42.49 ? 0   PHQ B C6  1 
HETATM 2534 C C7  . PHQ B 2 1   ? -8.563  -4.758  1.990   1.00 42.42 ? 0   PHQ B C7  1 
HETATM 2535 C C8  . PHQ B 2 1   ? -8.728  -6.104  2.320   1.00 42.28 ? 0   PHQ B C8  1 
ATOM   2536 N N   . ALA B 2 2   ? -9.518  -9.348  6.740   1.00 38.75 ? 1   ALA B N   1 
ATOM   2537 C CA  . ALA B 2 2   ? -9.560  -10.499 7.632   1.00 38.10 ? 1   ALA B CA  1 
ATOM   2538 C C   . ALA B 2 2   ? -10.967 -10.773 8.163   1.00 37.53 ? 1   ALA B C   1 
ATOM   2539 O O   . ALA B 2 2   ? -11.299 -11.909 8.466   1.00 37.44 ? 1   ALA B O   1 
ATOM   2540 C CB  . ALA B 2 2   ? -8.600  -10.297 8.797   1.00 38.15 ? 1   ALA B CB  1 
ATOM   2541 N N   . GLY B 2 3   ? -11.774 -9.719  8.282   1.00 37.01 ? 2   GLY B N   1 
ATOM   2542 C CA  . GLY B 2 3   ? -13.136 -9.826  8.796   1.00 36.63 ? 2   GLY B CA  1 
ATOM   2543 C C   . GLY B 2 3   ? -13.170 -9.737  10.309  1.00 36.21 ? 2   GLY B C   1 
ATOM   2544 O O   . GLY B 2 3   ? -12.176 -9.373  10.943  1.00 36.09 ? 2   GLY B O   1 
ATOM   2545 N N   . GLU B 2 4   ? -14.327 -10.071 10.875  1.00 35.74 ? 3   GLU B N   1 
ATOM   2546 C CA  . GLU B 2 4   ? -14.521 -10.125 12.325  1.00 35.36 ? 3   GLU B CA  1 
ATOM   2547 C C   . GLU B 2 4   ? -14.915 -11.537 12.733  1.00 35.14 ? 3   GLU B C   1 
ATOM   2548 O O   . GLU B 2 4   ? -15.355 -12.336 11.902  1.00 35.19 ? 3   GLU B O   1 
ATOM   2549 C CB  . GLU B 2 4   ? -15.575 -9.113  12.793  1.00 35.36 ? 3   GLU B CB  1 
ATOM   2550 C CG  . GLU B 2 4   ? -16.947 -9.236  12.135  1.00 35.41 ? 3   GLU B CG  1 
ATOM   2551 C CD  . GLU B 2 4   ? -17.985 -8.295  12.725  1.00 35.37 ? 3   GLU B CD  1 
ATOM   2552 O OE1 . GLU B 2 4   ? -19.173 -8.434  12.368  1.00 35.35 ? 3   GLU B OE1 1 
ATOM   2553 O OE2 . GLU B 2 4   ? -17.628 -7.419  13.543  1.00 35.20 ? 3   GLU B OE2 1 
ATOM   2554 N N   . SER B 2 5   ? -14.755 -11.830 14.019  1.00 34.88 ? 4   SER B N   1 
ATOM   2555 C CA  . SER B 2 5   ? -14.983 -13.171 14.541  1.00 34.58 ? 4   SER B CA  1 
ATOM   2556 C C   . SER B 2 5   ? -15.204 -13.166 16.050  1.00 34.41 ? 4   SER B C   1 
ATOM   2557 O O   . SER B 2 5   ? -14.740 -12.268 16.757  1.00 34.65 ? 4   SER B O   1 
ATOM   2558 C CB  . SER B 2 5   ? -13.783 -14.063 14.203  1.00 34.54 ? 4   SER B CB  1 
ATOM   2559 O OG  . SER B 2 5   ? -13.899 -15.348 14.791  1.00 34.66 ? 4   SER B OG  1 
ATOM   2560 N N   . LEU B 2 6   ? -15.917 -14.184 16.527  1.00 34.00 ? 5   LEU B N   1 
ATOM   2561 C CA  . LEU B 2 6   ? -15.978 -14.494 17.954  1.00 33.75 ? 5   LEU B CA  1 
ATOM   2562 C C   . LEU B 2 6   ? -14.631 -15.085 18.366  1.00 33.53 ? 5   LEU B C   1 
ATOM   2563 O O   . LEU B 2 6   ? -13.776 -15.343 17.512  1.00 33.37 ? 5   LEU B O   1 
ATOM   2564 C CB  . LEU B 2 6   ? -17.109 -15.483 18.248  1.00 33.87 ? 5   LEU B CB  1 
ATOM   2565 C CG  . LEU B 2 6   ? -18.531 -15.008 17.932  1.00 33.93 ? 5   LEU B CG  1 
ATOM   2566 C CD1 . LEU B 2 6   ? -19.506 -16.176 17.962  1.00 34.02 ? 5   LEU B CD1 1 
ATOM   2567 C CD2 . LEU B 2 6   ? -18.970 -13.919 18.900  1.00 33.93 ? 5   LEU B CD2 1 
ATOM   2568 N N   . TYR B 2 7   ? -14.440 -15.303 19.664  1.00 33.37 ? 6   TYR B N   1 
ATOM   2569 C CA  . TYR B 2 7   ? -13.142 -15.753 20.167  1.00 33.17 ? 6   TYR B CA  1 
ATOM   2570 C C   . TYR B 2 7   ? -12.747 -17.133 19.627  1.00 32.63 ? 6   TYR B C   1 
ATOM   2571 O O   . TYR B 2 7   ? -13.528 -18.084 19.695  1.00 32.44 ? 6   TYR B O   1 
ATOM   2572 C CB  . TYR B 2 7   ? -13.100 -15.765 21.697  1.00 33.41 ? 6   TYR B CB  1 
ATOM   2573 C CG  . TYR B 2 7   ? -11.760 -16.229 22.221  1.00 33.64 ? 6   TYR B CG  1 
ATOM   2574 C CD1 . TYR B 2 7   ? -10.618 -15.446 22.048  1.00 33.83 ? 6   TYR B CD1 1 
ATOM   2575 C CD2 . TYR B 2 7   ? -11.621 -17.464 22.853  1.00 33.77 ? 6   TYR B CD2 1 
ATOM   2576 C CE1 . TYR B 2 7   ? -9.380  -15.872 22.506  1.00 33.97 ? 6   TYR B CE1 1 
ATOM   2577 C CE2 . TYR B 2 7   ? -10.387 -17.896 23.315  1.00 33.98 ? 6   TYR B CE2 1 
ATOM   2578 C CZ  . TYR B 2 7   ? -9.271  -17.098 23.142  1.00 34.06 ? 6   TYR B CZ  1 
ATOM   2579 O OH  . TYR B 2 7   ? -8.048  -17.527 23.603  1.00 34.41 ? 6   TYR B OH  1 
ATOM   2580 N N   . GLU B 2 8   ? -11.528 -17.213 19.094  1.00 32.22 ? 7   GLU B N   1 
ATOM   2581 C CA  . GLU B 2 8   ? -10.949 -18.466 18.607  1.00 31.77 ? 7   GLU B CA  1 
ATOM   2582 C C   . GLU B 2 8   ? -10.572 -19.328 19.811  1.00 30.80 ? 7   GLU B C   1 
ATOM   2583 O O   . GLU B 2 8   ? -9.491  -19.174 20.390  1.00 30.79 ? 7   GLU B O   1 
ATOM   2584 C CB  . GLU B 2 8   ? -9.718  -18.188 17.735  1.00 32.33 ? 7   GLU B CB  1 
ATOM   2585 C CG  . GLU B 2 8   ? -10.017 -17.410 16.456  1.00 32.75 ? 7   GLU B CG  1 
ATOM   2586 C CD  . GLU B 2 8   ? -8.843  -16.568 15.978  1.00 33.13 ? 7   GLU B CD  1 
ATOM   2587 O OE1 . GLU B 2 8   ? -7.688  -17.046 16.042  1.00 33.38 ? 7   GLU B OE1 1 
ATOM   2588 O OE2 . GLU B 2 8   ? -9.075  -15.422 15.535  1.00 33.31 ? 7   GLU B OE2 1 
ATOM   2589 N N   . LYS B 2 9   ? -11.478 -20.229 20.181  1.00 29.54 ? 8   LYS B N   1 
ATOM   2590 C CA  . LYS B 2 9   ? -11.376 -20.970 21.439  1.00 28.65 ? 8   LYS B CA  1 
ATOM   2591 C C   . LYS B 2 9   ? -10.422 -22.164 21.318  1.00 27.18 ? 8   LYS B C   1 
ATOM   2592 O O   . LYS B 2 9   ? -10.049 -22.549 20.220  1.00 27.06 ? 8   LYS B O   1 
ATOM   2593 C CB  . LYS B 2 9   ? -12.776 -21.411 21.904  1.00 29.22 ? 8   LYS B CB  1 
ATOM   2594 C CG  . LYS B 2 9   ? -12.919 -21.448 23.412  1.00 29.97 ? 8   LYS B CG  1 
ATOM   2595 C CD  . LYS B 2 9   ? -14.356 -21.492 23.919  1.00 30.88 ? 8   LYS B CD  1 
ATOM   2596 C CE  . LYS B 2 9   ? -14.269 -21.918 25.375  1.00 31.64 ? 8   LYS B CE  1 
ATOM   2597 N NZ  . LYS B 2 9   ? -15.451 -21.867 26.300  1.00 33.36 ? 8   LYS B NZ  1 
HETATM 2598 N N   . NH2 B 2 10  ? -9.955  -22.817 22.495  1.00 26.03 ? 9   NH2 B N   1 
HETATM 2599 O O29 . 4CI C 3 .   ? -22.191 -24.978 27.329  1.00 41.05 ? 101 4CI B O29 1 
HETATM 2600 C C27 . 4CI C 3 .   ? -21.847 -24.035 26.700  1.00 41.00 ? 101 4CI B C27 1 
HETATM 2601 C C26 . 4CI C 3 .   ? -20.580 -23.199 26.856  1.00 40.79 ? 101 4CI B C26 1 
HETATM 2602 C C25 . 4CI C 3 .   ? -19.166 -23.508 27.431  1.00 40.45 ? 101 4CI B C25 1 
HETATM 2603 C C12 . 4CI C 3 .   ? -18.104 -22.430 27.412  1.00 39.76 ? 101 4CI B C12 1 
HETATM 2604 N N13 . 4CI C 3 .   ? -16.813 -22.751 27.974  1.00 38.91 ? 101 4CI B N13 1 
HETATM 2605 C C14 . 4CI C 3 .   ? -15.566 -22.140 27.555  1.00 37.53 ? 101 4CI B C14 1 
HETATM 2606 S S24 . 4CI C 3 .   ? -14.227 -22.846 28.114  1.00 38.44 ? 101 4CI B S24 1 
HETATM 2607 C C11 . 4CI C 3 .   ? -18.416 -21.075 26.856  1.00 40.09 ? 101 4CI B C11 1 
HETATM 2608 C C10 . 4CI C 3 .   ? -19.791 -20.801 26.306  1.00 40.42 ? 101 4CI B C10 1 
HETATM 2609 C C9  . 4CI C 3 .   ? -20.879 -21.916 26.336  1.00 40.86 ? 101 4CI B C9  1 
HETATM 2610 O O28 . 4CI C 3 .   ? -22.510 -23.394 25.605  1.00 41.35 ? 101 4CI B O28 1 
HETATM 2611 C C8  . 4CI C 3 .   ? -22.313 -21.956 25.851  1.00 41.21 ? 101 4CI B C8  1 
HETATM 2612 C C7  . 4CI C 3 .   ? -23.254 -21.327 26.832  1.00 41.28 ? 101 4CI B C7  1 
HETATM 2613 C C4  . 4CI C 3 .   ? -23.056 -21.313 28.375  1.00 41.34 ? 101 4CI B C4  1 
HETATM 2614 C C3  . 4CI C 3 .   ? -24.099 -20.665 29.302  1.00 41.44 ? 101 4CI B C3  1 
HETATM 2615 C C30 . 4CI C 3 .   ? -22.295 -21.532 24.420  1.00 41.11 ? 101 4CI B C30 1 
HETATM 2616 C C37 . 4CI C 3 .   ? -21.078 -21.699 23.463  1.00 41.17 ? 101 4CI B C37 1 
HETATM 2617 C C36 . 4CI C 3 .   ? -21.144 -21.229 22.004  1.00 41.27 ? 101 4CI B C36 1 
HETATM 2618 C C34 . 4CI C 3 .   ? -22.436 -20.580 21.470  1.00 41.17 ? 101 4CI B C34 1 
HETATM 2619 O O35 . 4CI C 3 .   ? -22.515 -20.147 20.142  1.00 41.34 ? 101 4CI B O35 1 
HETATM 2620 C C33 . 4CI C 3 .   ? -23.634 -20.414 22.413  1.00 41.15 ? 101 4CI B C33 1 
HETATM 2621 C C31 . 4CI C 3 .   ? -23.555 -20.885 23.882  1.00 41.11 ? 101 4CI B C31 1 
HETATM 2622 O O32 . 4CI C 3 .   ? -24.696 -20.750 24.802  1.00 41.19 ? 101 4CI B O32 1 
HETATM 2623 C C6  . 4CI C 3 .   ? -24.516 -20.705 26.262  1.00 41.21 ? 101 4CI B C6  1 
HETATM 2624 C C5  . 4CI C 3 .   ? -25.572 -20.056 27.183  1.00 41.25 ? 101 4CI B C5  1 
HETATM 2625 C C2  . 4CI C 3 .   ? -25.372 -20.030 28.700  1.00 41.37 ? 101 4CI B C2  1 
HETATM 2626 O O1  . 4CI C 3 .   ? -26.337 -19.434 29.521  1.00 41.61 ? 101 4CI B O1  1 
HETATM 2627 O O   . HOH D 4 .   ? -2.419  -18.597 21.572  1.00 31.43 ? 801 HOH A O   1 
HETATM 2628 O O   . HOH D 4 .   ? 1.576   -18.586 26.548  1.00 26.72 ? 802 HOH A O   1 
HETATM 2629 O O   . HOH D 4 .   ? -23.036 -7.022  21.394  1.00 31.83 ? 803 HOH A O   1 
HETATM 2630 O O   . HOH D 4 .   ? -11.718 -11.962 16.761  1.00 28.49 ? 804 HOH A O   1 
HETATM 2631 O O   . HOH D 4 .   ? 7.108   -21.999 16.428  1.00 25.88 ? 805 HOH A O   1 
HETATM 2632 O O   . HOH D 4 .   ? -18.551 1.784   10.603  1.00 21.70 ? 806 HOH A O   1 
HETATM 2633 O O   . HOH D 4 .   ? -29.676 -17.100 21.014  1.00 41.35 ? 807 HOH A O   1 
HETATM 2634 O O   . HOH D 4 .   ? -16.815 8.596   13.446  1.00 27.26 ? 808 HOH A O   1 
HETATM 2635 O O   . HOH D 4 .   ? -2.784  -24.636 -2.806  1.00 29.65 ? 809 HOH A O   1 
HETATM 2636 O O   . HOH D 4 .   ? 3.007   1.553   -17.973 1.00 21.80 ? 810 HOH A O   1 
HETATM 2637 O O   . HOH D 4 .   ? -10.095 -22.786 34.928  1.00 21.50 ? 811 HOH A O   1 
HETATM 2638 O O   . HOH D 4 .   ? -17.374 6.984   17.982  1.00 10.53 ? 812 HOH A O   1 
HETATM 2639 O O   . HOH D 4 .   ? -13.330 -14.117 -23.355 1.00 22.88 ? 813 HOH A O   1 
HETATM 2640 O O   . HOH D 4 .   ? -11.136 -0.318  49.895  1.00 43.60 ? 814 HOH A O   1 
HETATM 2641 O O   . HOH D 4 .   ? 10.730  -16.191 24.526  1.00 17.49 ? 815 HOH A O   1 
HETATM 2642 O O   . HOH D 4 .   ? -11.562 -13.093 -6.057  1.00 29.51 ? 816 HOH A O   1 
HETATM 2643 O O   . HOH D 4 .   ? -15.018 7.473   44.692  1.00 28.64 ? 817 HOH A O   1 
HETATM 2644 O O   . HOH D 4 .   ? -9.787  -22.512 29.711  1.00 27.76 ? 818 HOH A O   1 
HETATM 2645 O O   . HOH D 4 .   ? -14.050 -20.274 37.438  1.00 18.74 ? 819 HOH A O   1 
HETATM 2646 O O   . HOH E 4 .   ? -22.128 -22.181 18.377  1.00 37.37 ? 201 HOH B O   1 
HETATM 2647 O O   . HOH E 4 .   ? -8.844  -20.481 25.097  1.00 18.95 ? 202 HOH B O   1 
# 
loop_
_pdbx_poly_seq_scheme.asym_id 
_pdbx_poly_seq_scheme.entity_id 
_pdbx_poly_seq_scheme.seq_id 
_pdbx_poly_seq_scheme.mon_id 
_pdbx_poly_seq_scheme.ndb_seq_num 
_pdbx_poly_seq_scheme.pdb_seq_num 
_pdbx_poly_seq_scheme.auth_seq_num 
_pdbx_poly_seq_scheme.pdb_mon_id 
_pdbx_poly_seq_scheme.auth_mon_id 
_pdbx_poly_seq_scheme.pdb_strand_id 
_pdbx_poly_seq_scheme.pdb_ins_code 
_pdbx_poly_seq_scheme.hetero 
A 1 1   HIS 1   404 404 HIS HIS A . n 
A 1 2   HIS 2   405 405 HIS HIS A . n 
A 1 3   MET 3   406 406 MET MET A . n 
A 1 4   LEU 4   407 407 LEU LEU A . n 
A 1 5   HIS 5   408 408 HIS HIS A . n 
A 1 6   LEU 6   409 409 LEU LEU A . n 
A 1 7   LEU 7   410 410 LEU LEU A . n 
A 1 8   GLU 8   411 411 GLU GLU A . n 
A 1 9   GLN 9   412 412 GLN GLN A . n 
A 1 10  ILE 10  413 413 ILE ILE A . n 
A 1 11  ARG 11  414 414 ARG ARG A . n 
A 1 12  ALA 12  415 415 ALA ALA A . n 
A 1 13  TYR 13  416 416 TYR TYR A . n 
A 1 14  CYS 14  417 417 CYS CYS A . n 
A 1 15  GLU 15  418 418 GLU GLU A . n 
A 1 16  THR 16  419 419 THR THR A . n 
A 1 17  CYS 17  420 420 CYS CYS A . n 
A 1 18  TRP 18  421 421 TRP TRP A . n 
A 1 19  GLU 19  422 422 GLU GLU A . n 
A 1 20  TRP 20  423 423 TRP TRP A . n 
A 1 21  GLN 21  424 424 GLN GLN A . n 
A 1 22  GLU 22  425 425 GLU GLU A . n 
A 1 23  ALA 23  426 426 ALA ALA A . n 
A 1 24  HIS 24  427 427 HIS HIS A . n 
A 1 25  GLU 25  428 ?   ?   ?   A . n 
A 1 26  PRO 26  429 ?   ?   ?   A . n 
A 1 27  GLY 27  430 ?   ?   ?   A . n 
A 1 28  MET 28  431 ?   ?   ?   A . n 
A 1 29  ASP 29  432 ?   ?   ?   A . n 
A 1 30  GLN 30  433 ?   ?   ?   A . n 
A 1 31  ASP 31  434 ?   ?   ?   A . n 
A 1 32  LYS 32  435 ?   ?   ?   A . n 
A 1 33  ASN 33  436 ?   ?   ?   A . n 
A 1 34  PRO 34  437 ?   ?   ?   A . n 
A 1 35  MET 35  438 438 MET MET A . n 
A 1 36  PRO 36  439 439 PRO PRO A . n 
A 1 37  ALA 37  440 440 ALA ALA A . n 
A 1 38  PRO 38  441 441 PRO PRO A . n 
A 1 39  VAL 39  442 442 VAL VAL A . n 
A 1 40  GLU 40  443 443 GLU GLU A . n 
A 1 41  HIS 41  444 444 HIS HIS A . n 
A 1 42  GLN 42  445 445 GLN GLN A . n 
A 1 43  ILE 43  446 446 ILE ILE A . n 
A 1 44  CYS 44  447 447 CYS CYS A . n 
A 1 45  PRO 45  448 448 PRO PRO A . n 
A 1 46  ALA 46  449 449 ALA ALA A . n 
A 1 47  VAL 47  450 450 VAL VAL A . n 
A 1 48  CYS 48  451 451 CYS CYS A . n 
A 1 49  VAL 49  452 452 VAL VAL A . n 
A 1 50  LEU 50  453 453 LEU LEU A . n 
A 1 51  MET 51  454 454 MET MET A . n 
A 1 52  LYS 52  455 455 LYS LYS A . n 
A 1 53  LEU 53  456 456 LEU LEU A . n 
A 1 54  SER 54  457 457 SER SER A . n 
A 1 55  PHE 55  458 458 PHE PHE A . n 
A 1 56  ASP 56  459 459 ASP ASP A . n 
A 1 57  GLU 57  460 460 GLU GLU A . n 
A 1 58  GLU 58  461 461 GLU GLU A . n 
A 1 59  HIS 59  462 462 HIS HIS A . n 
A 1 60  ARG 60  463 463 ARG ARG A . n 
A 1 61  HIS 61  464 464 HIS HIS A . n 
A 1 62  ALA 62  465 465 ALA ALA A . n 
A 1 63  MET 63  466 466 MET MET A . n 
A 1 64  ASN 64  467 467 ASN ASN A . n 
A 1 65  GLU 65  468 468 GLU GLU A . n 
A 1 66  LEU 66  469 469 LEU LEU A . n 
A 1 67  GLY 67  470 470 GLY GLY A . n 
A 1 68  GLY 68  471 471 GLY GLY A . n 
A 1 69  LEU 69  472 472 LEU LEU A . n 
A 1 70  GLN 70  473 473 GLN GLN A . n 
A 1 71  ALA 71  474 474 ALA ALA A . n 
A 1 72  ILE 72  475 475 ILE ILE A . n 
A 1 73  ALA 73  476 476 ALA ALA A . n 
A 1 74  GLU 74  477 477 GLU GLU A . n 
A 1 75  LEU 75  478 478 LEU LEU A . n 
A 1 76  LEU 76  479 479 LEU LEU A . n 
A 1 77  GLN 77  480 480 GLN GLN A . n 
A 1 78  VAL 78  481 481 VAL VAL A . n 
A 1 79  ASP 79  482 482 ASP ASP A . n 
A 1 80  CYS 80  483 483 CYS CYS A . n 
A 1 81  GLU 81  484 484 GLU GLU A . n 
A 1 82  MET 82  485 485 MET MET A . n 
A 1 83  TYR 83  486 486 TYR TYR A . n 
A 1 84  GLY 84  487 487 GLY GLY A . n 
A 1 85  LEU 85  488 488 LEU LEU A . n 
A 1 86  THR 86  489 489 THR THR A . n 
A 1 87  ASN 87  490 490 ASN ASN A . n 
A 1 88  ASP 88  491 491 ASP ASP A . n 
A 1 89  HIS 89  492 492 HIS HIS A . n 
A 1 90  TYR 90  493 493 TYR TYR A . n 
A 1 91  SER 91  494 494 SER SER A . n 
A 1 92  ILE 92  495 495 ILE ILE A . n 
A 1 93  THR 93  496 496 THR THR A . n 
A 1 94  LEU 94  497 497 LEU LEU A . n 
A 1 95  ARG 95  498 498 ARG ARG A . n 
A 1 96  ARG 96  499 499 ARG ARG A . n 
A 1 97  TYR 97  500 500 TYR TYR A . n 
A 1 98  ALA 98  501 501 ALA ALA A . n 
A 1 99  GLY 99  502 502 GLY GLY A . n 
A 1 100 MET 100 503 503 MET MET A . n 
A 1 101 ALA 101 504 504 ALA ALA A . n 
A 1 102 LEU 102 505 505 LEU LEU A . n 
A 1 103 THR 103 506 506 THR THR A . n 
A 1 104 ASN 104 507 507 ASN ASN A . n 
A 1 105 LEU 105 508 508 LEU LEU A . n 
A 1 106 THR 106 509 509 THR THR A . n 
A 1 107 PHE 107 510 510 PHE PHE A . n 
A 1 108 GLY 108 511 511 GLY GLY A . n 
A 1 109 ASP 109 512 512 ASP ASP A . n 
A 1 110 VAL 110 513 513 VAL VAL A . n 
A 1 111 ALA 111 514 514 ALA ALA A . n 
A 1 112 ASN 112 515 515 ASN ASN A . n 
A 1 113 LYS 113 516 516 LYS LYS A . n 
A 1 114 ALA 114 517 517 ALA ALA A . n 
A 1 115 THR 115 518 518 THR THR A . n 
A 1 116 LEU 116 519 519 LEU LEU A . n 
A 1 117 CYS 117 520 520 CYS CYS A . n 
A 1 118 SER 118 521 521 SER SER A . n 
A 1 119 MET 119 522 522 MET MET A . n 
A 1 120 LYS 120 523 523 LYS LYS A . n 
A 1 121 GLY 121 524 524 GLY GLY A . n 
A 1 122 CYS 122 525 525 CYS CYS A . n 
A 1 123 MET 123 526 526 MET MET A . n 
A 1 124 ARG 124 527 527 ARG ARG A . n 
A 1 125 ALA 125 528 528 ALA ALA A . n 
A 1 126 LEU 126 529 529 LEU LEU A . n 
A 1 127 VAL 127 530 530 VAL VAL A . n 
A 1 128 ALA 128 531 531 ALA ALA A . n 
A 1 129 GLN 129 532 532 GLN GLN A . n 
A 1 130 LEU 130 533 533 LEU LEU A . n 
A 1 131 LYS 131 534 534 LYS LYS A . n 
A 1 132 SER 132 535 535 SER SER A . n 
A 1 133 GLU 133 536 536 GLU GLU A . n 
A 1 134 SER 134 537 537 SER SER A . n 
A 1 135 GLU 135 538 538 GLU GLU A . n 
A 1 136 ASP 136 539 539 ASP ASP A . n 
A 1 137 LEU 137 540 540 LEU LEU A . n 
A 1 138 GLN 138 541 541 GLN GLN A . n 
A 1 139 GLN 139 542 542 GLN GLN A . n 
A 1 140 VAL 140 543 543 VAL VAL A . n 
A 1 141 ILE 141 544 544 ILE ILE A . n 
A 1 142 ALA 142 545 545 ALA ALA A . n 
A 1 143 SER 143 546 546 SER SER A . n 
A 1 144 VAL 144 547 547 VAL VAL A . n 
A 1 145 LEU 145 548 548 LEU LEU A . n 
A 1 146 ARG 146 549 549 ARG ARG A . n 
A 1 147 ASN 147 550 550 ASN ASN A . n 
A 1 148 LEU 148 551 551 LEU LEU A . n 
A 1 149 SER 149 552 552 SER SER A . n 
A 1 150 TRP 150 553 553 TRP TRP A . n 
A 1 151 ARG 151 554 554 ARG ARG A . n 
A 1 152 ALA 152 555 555 ALA ALA A . n 
A 1 153 ASP 153 556 556 ASP ASP A . n 
A 1 154 VAL 154 557 557 VAL VAL A . n 
A 1 155 ASN 155 558 558 ASN ASN A . n 
A 1 156 SER 156 559 559 SER SER A . n 
A 1 157 LYS 157 560 560 LYS LYS A . n 
A 1 158 LYS 158 561 561 LYS LYS A . n 
A 1 159 THR 159 562 562 THR THR A . n 
A 1 160 LEU 160 563 563 LEU LEU A . n 
A 1 161 ARG 161 564 564 ARG ARG A . n 
A 1 162 GLU 162 565 565 GLU GLU A . n 
A 1 163 VAL 163 566 566 VAL VAL A . n 
A 1 164 GLY 164 567 567 GLY GLY A . n 
A 1 165 SER 165 568 568 SER SER A . n 
A 1 166 VAL 166 569 569 VAL VAL A . n 
A 1 167 LYS 167 570 570 LYS LYS A . n 
A 1 168 ALA 168 571 571 ALA ALA A . n 
A 1 169 LEU 169 572 572 LEU LEU A . n 
A 1 170 MET 170 573 573 MET MET A . n 
A 1 171 GLU 171 574 574 GLU GLU A . n 
A 1 172 CYS 172 575 575 CYS CYS A . n 
A 1 173 ALA 173 576 576 ALA ALA A . n 
A 1 174 LEU 174 577 577 LEU LEU A . n 
A 1 175 GLU 175 578 578 GLU GLU A . n 
A 1 176 VAL 176 579 579 VAL VAL A . n 
A 1 177 LYS 177 580 580 LYS LYS A . n 
A 1 178 LYS 178 581 581 LYS LYS A . n 
A 1 179 GLU 179 582 582 GLU GLU A . n 
A 1 180 SER 180 583 583 SER SER A . n 
A 1 181 THR 181 584 584 THR THR A . n 
A 1 182 LEU 182 585 585 LEU LEU A . n 
A 1 183 LYS 183 586 586 LYS LYS A . n 
A 1 184 SER 184 587 587 SER SER A . n 
A 1 185 VAL 185 588 588 VAL VAL A . n 
A 1 186 LEU 186 589 589 LEU LEU A . n 
A 1 187 SER 187 590 590 SER SER A . n 
A 1 188 ALA 188 591 591 ALA ALA A . n 
A 1 189 LEU 189 592 592 LEU LEU A . n 
A 1 190 TRP 190 593 593 TRP TRP A . n 
A 1 191 ASN 191 594 594 ASN ASN A . n 
A 1 192 LEU 192 595 595 LEU LEU A . n 
A 1 193 SER 193 596 596 SER SER A . n 
A 1 194 ALA 194 597 597 ALA ALA A . n 
A 1 195 HIS 195 598 598 HIS HIS A . n 
A 1 196 CYS 196 599 599 CYS CYS A . n 
A 1 197 THR 197 600 600 THR THR A . n 
A 1 198 GLU 198 601 601 GLU GLU A . n 
A 1 199 ASN 199 602 602 ASN ASN A . n 
A 1 200 LYS 200 603 603 LYS LYS A . n 
A 1 201 ALA 201 604 604 ALA ALA A . n 
A 1 202 ASP 202 605 605 ASP ASP A . n 
A 1 203 ILE 203 606 606 ILE ILE A . n 
A 1 204 CYS 204 607 607 CYS CYS A . n 
A 1 205 ALA 205 608 608 ALA ALA A . n 
A 1 206 VAL 206 609 609 VAL VAL A . n 
A 1 207 ASP 207 610 610 ASP ASP A . n 
A 1 208 GLY 208 611 611 GLY GLY A . n 
A 1 209 ALA 209 612 612 ALA ALA A . n 
A 1 210 LEU 210 613 613 LEU LEU A . n 
A 1 211 ALA 211 614 614 ALA ALA A . n 
A 1 212 PHE 212 615 615 PHE PHE A . n 
A 1 213 LEU 213 616 616 LEU LEU A . n 
A 1 214 VAL 214 617 617 VAL VAL A . n 
A 1 215 GLY 215 618 618 GLY GLY A . n 
A 1 216 THR 216 619 619 THR THR A . n 
A 1 217 LEU 217 620 620 LEU LEU A . n 
A 1 218 THR 218 621 621 THR THR A . n 
A 1 219 TYR 219 622 622 TYR TYR A . n 
A 1 220 ARG 220 623 623 ARG ARG A . n 
A 1 221 SER 221 624 624 SER SER A . n 
A 1 222 GLN 222 625 625 GLN GLN A . n 
A 1 223 THR 223 626 626 THR THR A . n 
A 1 224 ASN 224 627 627 ASN ASN A . n 
A 1 225 THR 225 628 628 THR THR A . n 
A 1 226 LEU 226 629 629 LEU LEU A . n 
A 1 227 ALA 227 630 630 ALA ALA A . n 
A 1 228 ILE 228 631 631 ILE ILE A . n 
A 1 229 ILE 229 632 632 ILE ILE A . n 
A 1 230 GLU 230 633 633 GLU GLU A . n 
A 1 231 SER 231 634 634 SER SER A . n 
A 1 232 GLY 232 635 635 GLY GLY A . n 
A 1 233 GLY 233 636 636 GLY GLY A . n 
A 1 234 GLY 234 637 637 GLY GLY A . n 
A 1 235 ILE 235 638 638 ILE ILE A . n 
A 1 236 LEU 236 639 639 LEU LEU A . n 
A 1 237 ARG 237 640 640 ARG ARG A . n 
A 1 238 ASN 238 641 641 ASN ASN A . n 
A 1 239 VAL 239 642 642 VAL VAL A . n 
A 1 240 SER 240 643 643 SER SER A . n 
A 1 241 SER 241 644 644 SER SER A . n 
A 1 242 LEU 242 645 645 LEU LEU A . n 
A 1 243 ILE 243 646 646 ILE ILE A . n 
A 1 244 ALA 244 647 647 ALA ALA A . n 
A 1 245 THR 245 648 648 THR THR A . n 
A 1 246 ASN 246 649 649 ASN ASN A . n 
A 1 247 GLU 247 650 650 GLU GLU A . n 
A 1 248 ASP 248 651 651 ASP ASP A . n 
A 1 249 HIS 249 652 652 HIS HIS A . n 
A 1 250 ARG 250 653 653 ARG ARG A . n 
A 1 251 GLN 251 654 654 GLN GLN A . n 
A 1 252 ILE 252 655 655 ILE ILE A . n 
A 1 253 LEU 253 656 656 LEU LEU A . n 
A 1 254 ARG 254 657 657 ARG ARG A . n 
A 1 255 GLU 255 658 658 GLU GLU A . n 
A 1 256 ASN 256 659 659 ASN ASN A . n 
A 1 257 ASN 257 660 660 ASN ASN A . n 
A 1 258 CYS 258 661 661 CYS CYS A . n 
A 1 259 LEU 259 662 662 LEU LEU A . n 
A 1 260 GLN 260 663 663 GLN GLN A . n 
A 1 261 THR 261 664 664 THR THR A . n 
A 1 262 LEU 262 665 665 LEU LEU A . n 
A 1 263 LEU 263 666 666 LEU LEU A . n 
A 1 264 GLN 264 667 667 GLN GLN A . n 
A 1 265 HIS 265 668 668 HIS HIS A . n 
A 1 266 LEU 266 669 669 LEU LEU A . n 
A 1 267 LYS 267 670 670 LYS LYS A . n 
A 1 268 SER 268 671 671 SER SER A . n 
A 1 269 HIS 269 672 672 HIS HIS A . n 
A 1 270 SER 270 673 673 SER SER A . n 
A 1 271 LEU 271 674 674 LEU LEU A . n 
A 1 272 THR 272 675 675 THR THR A . n 
A 1 273 ILE 273 676 676 ILE ILE A . n 
A 1 274 VAL 274 677 677 VAL VAL A . n 
A 1 275 SER 275 678 678 SER SER A . n 
A 1 276 ASN 276 679 679 ASN ASN A . n 
A 1 277 ALA 277 680 680 ALA ALA A . n 
A 1 278 CYS 278 681 681 CYS CYS A . n 
A 1 279 GLY 279 682 682 GLY GLY A . n 
A 1 280 THR 280 683 683 THR THR A . n 
A 1 281 LEU 281 684 684 LEU LEU A . n 
A 1 282 TRP 282 685 685 TRP TRP A . n 
A 1 283 ASN 283 686 686 ASN ASN A . n 
A 1 284 LEU 284 687 687 LEU LEU A . n 
A 1 285 SER 285 688 688 SER SER A . n 
A 1 286 ALA 286 689 689 ALA ALA A . n 
A 1 287 ARG 287 690 690 ARG ARG A . n 
A 1 288 ASN 288 691 691 ASN ASN A . n 
A 1 289 PRO 289 692 692 PRO PRO A . n 
A 1 290 LYS 290 693 693 LYS LYS A . n 
A 1 291 ASP 291 694 694 ASP ASP A . n 
A 1 292 GLN 292 695 695 GLN GLN A . n 
A 1 293 GLU 293 696 696 GLU GLU A . n 
A 1 294 ALA 294 697 697 ALA ALA A . n 
A 1 295 LEU 295 698 698 LEU LEU A . n 
A 1 296 TRP 296 699 699 TRP TRP A . n 
A 1 297 ASP 297 700 700 ASP ASP A . n 
A 1 298 MET 298 701 701 MET MET A . n 
A 1 299 GLY 299 702 702 GLY GLY A . n 
A 1 300 ALA 300 703 703 ALA ALA A . n 
A 1 301 VAL 301 704 704 VAL VAL A . n 
A 1 302 SER 302 705 705 SER SER A . n 
A 1 303 MET 303 706 706 MET MET A . n 
A 1 304 LEU 304 707 707 LEU LEU A . n 
A 1 305 LYS 305 708 708 LYS LYS A . n 
A 1 306 ASN 306 709 709 ASN ASN A . n 
A 1 307 LEU 307 710 710 LEU LEU A . n 
A 1 308 ILE 308 711 711 ILE ILE A . n 
A 1 309 HIS 309 712 712 HIS HIS A . n 
A 1 310 SER 310 713 713 SER SER A . n 
A 1 311 LYS 311 714 714 LYS LYS A . n 
A 1 312 HIS 312 715 715 HIS HIS A . n 
A 1 313 LYS 313 716 716 LYS LYS A . n 
A 1 314 MET 314 717 717 MET MET A . n 
A 1 315 ILE 315 718 718 ILE ILE A . n 
A 1 316 ALA 316 719 719 ALA ALA A . n 
A 1 317 MET 317 720 720 MET MET A . n 
A 1 318 GLY 318 721 721 GLY GLY A . n 
A 1 319 SER 319 722 722 SER SER A . n 
A 1 320 ALA 320 723 723 ALA ALA A . n 
A 1 321 ALA 321 724 724 ALA ALA A . n 
A 1 322 ALA 322 725 725 ALA ALA A . n 
A 1 323 LEU 323 726 726 LEU LEU A . n 
A 1 324 ARG 324 727 727 ARG ARG A . n 
A 1 325 ASN 325 728 728 ASN ASN A . n 
A 1 326 LEU 326 729 729 LEU LEU A . n 
A 1 327 MET 327 730 730 MET MET A . n 
A 1 328 ALA 328 731 731 ALA ALA A . n 
A 1 329 ASN 329 732 732 ASN ASN A . n 
A 1 330 ARG 330 733 733 ARG ARG A . n 
A 1 331 PRO 331 734 734 PRO PRO A . n 
A 1 332 ALA 332 735 735 ALA ALA A . n 
A 1 333 LYS 333 736 736 LYS LYS A . n 
A 1 334 TYR 334 737 737 TYR TYR A . n 
A 1 335 LYS 335 738 738 LYS LYS A . n 
B 2 1   PHQ 1   0   0   PHQ CBZ B . n 
B 2 2   ALA 2   1   1   ALA ALA B . n 
B 2 3   GLY 3   2   2   GLY GLY B . n 
B 2 4   GLU 4   3   3   GLU GLU B . n 
B 2 5   SER 5   4   4   SER SER B . n 
B 2 6   LEU 6   5   5   LEU LEU B . n 
B 2 7   TYR 7   6   6   TYR TYR B . n 
B 2 8   GLU 8   7   7   GLU GLU B . n 
B 2 9   LYS 9   8   8   LYS LYS B . n 
B 2 10  NH2 10  9   9   NH2 NH2 B . n 
# 
_pdbx_struct_assembly.id                 1 
_pdbx_struct_assembly.details            author_and_software_defined_assembly 
_pdbx_struct_assembly.method_details     PISA 
_pdbx_struct_assembly.oligomeric_count   2 
# 
_pdbx_struct_assembly_gen.assembly_id       1 
_pdbx_struct_assembly_gen.oper_expression   1 
_pdbx_struct_assembly_gen.asym_id_list      A,D,B,C,E 
# 
loop_
_pdbx_struct_assembly_prop.biol_id 
_pdbx_struct_assembly_prop.type 
_pdbx_struct_assembly_prop.value 
_pdbx_struct_assembly_prop.details 
1 'SSA (A^2)'  15410 ? 
1 'ABSA (A^2)' 2280  ? 
1 MORE         0     ? 
# 
_pdbx_struct_oper_list.id             1 
_pdbx_struct_oper_list.type           'identity operation' 
_pdbx_struct_oper_list.name           1_555 
_pdbx_struct_oper_list.matrix[1][1]   1.0000000000 
_pdbx_struct_oper_list.matrix[1][2]   0.0000000000 
_pdbx_struct_oper_list.matrix[1][3]   0.0000000000 
_pdbx_struct_oper_list.vector[1]      0.0000000000 
_pdbx_struct_oper_list.matrix[2][1]   0.0000000000 
_pdbx_struct_oper_list.matrix[2][2]   1.0000000000 
_pdbx_struct_oper_list.matrix[2][3]   0.0000000000 
_pdbx_struct_oper_list.vector[2]      0.0000000000 
_pdbx_struct_oper_list.matrix[3][1]   0.0000000000 
_pdbx_struct_oper_list.matrix[3][2]   0.0000000000 
_pdbx_struct_oper_list.matrix[3][3]   1.0000000000 
_pdbx_struct_oper_list.vector[3]      0.0000000000 
# 
loop_
_software.citation_id 
_software.classification 
_software.compiler_name 
_software.compiler_version 
_software.contact_author 
_software.contact_author_email 
_software.date 
_software.description 
_software.dependencies 
_software.hardware 
_software.language 
_software.location 
_software.mods 
_software.name 
_software.os 
_software.os_version 
_software.type 
_software.version 
_software.pdbx_ordinal 
? refinement        ? ? ? ? ? ? ? ? ? ? ? REFMAC      ? ? ? 5.8.0135 1 
? 'data extraction' ? ? ? ? ? ? ? ? ? ? ? PDB_EXTRACT ? ? ? 3.27     2 
? 'data reduction'  ? ? ? ? ? ? ? ? ? ? ? HKL-3000    ? ? ? .        3 
? 'data scaling'    ? ? ? ? ? ? ? ? ? ? ? HKL-3000    ? ? ? .        4 
? phasing           ? ? ? ? ? ? ? ? ? ? ? PHASER      ? ? ? .        5 
# 
_pdbx_entry_details.entry_id                 7F7O 
_pdbx_entry_details.nonpolymer_details       ? 
_pdbx_entry_details.sequence_details         ? 
_pdbx_entry_details.compound_details         ? 
_pdbx_entry_details.source_details           ? 
_pdbx_entry_details.has_ligand_of_interest   Y 
# 
loop_
_pdbx_validate_torsion.id 
_pdbx_validate_torsion.PDB_model_num 
_pdbx_validate_torsion.auth_comp_id 
_pdbx_validate_torsion.auth_asym_id 
_pdbx_validate_torsion.auth_seq_id 
_pdbx_validate_torsion.PDB_ins_code 
_pdbx_validate_torsion.label_alt_id 
_pdbx_validate_torsion.phi 
_pdbx_validate_torsion.psi 
1 1 THR A 621 ? ? -107.79 44.82  
2 1 THR A 648 ? ? -102.68 47.50  
3 1 ASN A 649 ? ? -165.05 116.27 
4 1 ASN A 660 ? ? 52.62   76.38  
5 1 HIS A 712 ? ? -97.57  34.27  
6 1 ASN A 732 ? ? -112.75 74.90  
# 
loop_
_pdbx_unobs_or_zero_occ_residues.id 
_pdbx_unobs_or_zero_occ_residues.PDB_model_num 
_pdbx_unobs_or_zero_occ_residues.polymer_flag 
_pdbx_unobs_or_zero_occ_residues.occupancy_flag 
_pdbx_unobs_or_zero_occ_residues.auth_asym_id 
_pdbx_unobs_or_zero_occ_residues.auth_comp_id 
_pdbx_unobs_or_zero_occ_residues.auth_seq_id 
_pdbx_unobs_or_zero_occ_residues.PDB_ins_code 
_pdbx_unobs_or_zero_occ_residues.label_asym_id 
_pdbx_unobs_or_zero_occ_residues.label_comp_id 
_pdbx_unobs_or_zero_occ_residues.label_seq_id 
1  1 Y 1 A GLU 428 ? A GLU 25 
2  1 Y 1 A PRO 429 ? A PRO 26 
3  1 Y 1 A GLY 430 ? A GLY 27 
4  1 Y 1 A MET 431 ? A MET 28 
5  1 Y 1 A ASP 432 ? A ASP 29 
6  1 Y 1 A GLN 433 ? A GLN 30 
7  1 Y 1 A ASP 434 ? A ASP 31 
8  1 Y 1 A LYS 435 ? A LYS 32 
9  1 Y 1 A ASN 436 ? A ASN 33 
10 1 Y 1 A PRO 437 ? A PRO 34 
# 
_pdbx_audit_support.funding_organization   'Not funded' 
_pdbx_audit_support.country                ? 
_pdbx_audit_support.grant_number           ? 
_pdbx_audit_support.ordinal                1 
# 
loop_
_pdbx_entity_instance_feature.ordinal 
_pdbx_entity_instance_feature.comp_id 
_pdbx_entity_instance_feature.asym_id 
_pdbx_entity_instance_feature.seq_num 
_pdbx_entity_instance_feature.auth_comp_id 
_pdbx_entity_instance_feature.auth_asym_id 
_pdbx_entity_instance_feature.auth_seq_num 
_pdbx_entity_instance_feature.feature_type 
_pdbx_entity_instance_feature.details 
1 4CI ? ? 4CI ? ? 'SUBJECT OF INVESTIGATION' ? 
2 PHQ ? ? PHQ ? ? 'SUBJECT OF INVESTIGATION' ? 
3 NH2 ? ? NH2 ? ? 'SUBJECT OF INVESTIGATION' ? 
# 
loop_
_pdbx_entity_nonpoly.entity_id 
_pdbx_entity_nonpoly.name 
_pdbx_entity_nonpoly.comp_id 
3 "N-[3',6'-bis(oxidanyl)-3-oxidanylidene-spiro[2-benzofuran-1,9'-xanthene]-5-yl]methanethioamide" 4CI 
4 water                                                                                            HOH 
# 
_pdbx_struct_assembly_auth_evidence.id                     1 
_pdbx_struct_assembly_auth_evidence.assembly_id            1 
_pdbx_struct_assembly_auth_evidence.experimental_support   immunoprecipitation 
_pdbx_struct_assembly_auth_evidence.details                ? 
# 
loop_
_pdbx_nonpoly_scheme.asym_id 
_pdbx_nonpoly_scheme.entity_id 
_pdbx_nonpoly_scheme.mon_id 
_pdbx_nonpoly_scheme.ndb_seq_num 
_pdbx_nonpoly_scheme.pdb_seq_num 
_pdbx_nonpoly_scheme.auth_seq_num 
_pdbx_nonpoly_scheme.pdb_mon_id 
_pdbx_nonpoly_scheme.auth_mon_id 
_pdbx_nonpoly_scheme.pdb_strand_id 
_pdbx_nonpoly_scheme.pdb_ins_code 
C 3 4CI 1  101 1  4CI 4CI B . 
D 4 HOH 1  801 18 HOH HOH A . 
D 4 HOH 2  802 5  HOH HOH A . 
D 4 HOH 3  803 2  HOH HOH A . 
D 4 HOH 4  804 9  HOH HOH A . 
D 4 HOH 5  805 21 HOH HOH A . 
D 4 HOH 6  806 15 HOH HOH A . 
D 4 HOH 7  807 12 HOH HOH A . 
D 4 HOH 8  808 16 HOH HOH A . 
D 4 HOH 9  809 19 HOH HOH A . 
D 4 HOH 10 810 4  HOH HOH A . 
D 4 HOH 11 811 10 HOH HOH A . 
D 4 HOH 12 812 8  HOH HOH A . 
D 4 HOH 13 813 7  HOH HOH A . 
D 4 HOH 14 814 14 HOH HOH A . 
D 4 HOH 15 815 20 HOH HOH A . 
D 4 HOH 16 816 6  HOH HOH A . 
D 4 HOH 17 817 1  HOH HOH A . 
D 4 HOH 18 818 13 HOH HOH A . 
D 4 HOH 19 819 11 HOH HOH A . 
E 4 HOH 1  201 3  HOH HOH B . 
E 4 HOH 2  202 22 HOH HOH B . 
# 
