# Supplementary material for: Rational design of a sensitivity-enhanced tracer for discovering efficient APC–Asef inhibitors
Source: Nat Commun. 2022 Aug 24;13:4961. doi: 10.1038/s41467-022-32612-6 (PMC9402538; doi:10.1038/s41467-022-32612-6)
Supplement: Supplementary file 4 — Source Data [file 41467_2022_32612_MOESM4_ESM.zip › Source Data/7F7O validation report/D_1300023042_sf-annotate_P1.cif]

data_r7f7osf
# 
_audit.revision_id     1_0 
_audit.creation_date   ? 
_audit.update_record   'Initial release' 
# 
_cell.entry_id      7f7o 
_cell.length_a      57.234 
_cell.length_b      71.619 
_cell.length_c      83.873 
_cell.angle_alpha   90.000 
_cell.angle_beta    90.000 
_cell.angle_gamma   90.000 
# 
_diffrn_radiation_wavelength.id           1 
_diffrn_radiation_wavelength.wavelength   0.9780 
# 
_entry.id   7f7o 
# 
_exptl_crystal.id   1 
# 
_reflns_scale.group_code   1 
# 
_symmetry.entry_id               7f7o 
_symmetry.space_group_name_H-M   'P 21 21 21' 
_symmetry.Int_Tables_number      19 
# 
loop_
_refln.crystal_id 
_refln.wavelength_id 
_refln.scale_group_code 
_refln.index_h 
_refln.index_k 
_refln.index_l 
_refln.status 
_refln.pdbx_r_free_flag 
_refln.F_meas_au 
_refln.F_meas_sigma_au 
_refln.F_calc_au 
_refln.phase_calc 
_refln.pdbx_FWT 
_refln.pdbx_PHWT 
_refln.pdbx_DELFWT 
_refln.pdbx_DELPHWT 
_refln.fom 
1 1 1 0  0  2  x 3  ?       ?      1479.36 180.00 205.11  180.00 0.00    0.00   0.00 
1 1 1 0  0  4  o 12 949.35  71.98  2083.09 0.00   1141.70 360.00 384.70  360.00 1.00 
1 1 1 0  0  6  o 9  262.33  20.80  418.29  180.00 81.17   180.00 37.21   180.00 0.24 
1 1 1 0  0  8  x 16 ?       ?      2304.08 180.00 1786.37 180.00 0.00    0.00   0.00 
1 1 1 0  0  10 o 3  840.40  64.16  121.00  180.00 742.86  360.00 195.07  180.00 1.00 
1 1 1 0  0  12 o 1  197.32  16.32  688.69  180.00 44.29   180.00 223.57  0.00   0.79 
1 1 1 0  0  14 o 13 53.84   7.00   144.63  0.00   98.66   180.00 210.57  180.00 0.12 
1 1 1 0  0  16 o 1  257.04  29.90  212.97  180.00 202.64  360.00 73.48   360.00 0.65 
1 1 1 0  0  18 o 13 172.32  14.91  99.61   0.00   19.05   0.00   254.92  180.00 0.85 
1 1 1 0  0  20 o 3  292.27  23.87  351.07  0.00   283.56  360.00 119.52  360.00 0.77 
1 1 1 0  0  22 o 10 527.71  61.48  714.41  0.00   357.03  0.00   341.36  180.00 1.00 
1 1 1 0  0  24 x 3  ?       ?      518.44  180.00 570.80  180.00 0.00    0.00   0.00 
1 1 1 0  0  26 o 14 316.90  25.35  434.25  0.00   214.10  360.00 205.33  180.00 1.00 
1 1 1 0  0  28 o 1  36.16   19.72  178.64  0.00   156.16  180.00 325.97  180.00 0.19 
1 1 1 0  1  1  x 3  ?       ?      4994.59 270.00 708.24  270.00 0.00    0.00   0.00 
1 1 1 0  1  2  o 12 41.95   4.22   3909.00 270.00 116.52  90.00  253.68  90.00  0.25 
1 1 1 0  1  3  o 8  253.45  13.71  411.26  90.00  258.29  270.00 14.61   270.00 0.99 
1 1 1 0  1  4  o 12 22.12   3.10   30.37   90.00  204.37  90.00  417.61  90.00  0.20 
1 1 1 0  1  5  o 1  52.09   3.77   239.35  90.00  178.95  90.00  406.65  90.00  0.47 
1 1 1 0  1  6  o 1  117.55  8.14   273.24  90.00  59.70   90.00  322.61  90.00  0.86 
1 1 1 0  1  7  o 4  787.20  48.35  1042.13 90.00  856.08  90.00  137.76  90.00  1.00 
1 1 1 0  1  8  x 16 ?       ?      252.43  270.00 380.27  270.00 0.00    0.00   0.00 
1 1 1 0  1  9  o 1  301.90  23.89  26.74   270.00 336.99  90.00  71.98   90.00  1.00 
1 1 1 0  1  10 o 2  203.01  11.45  137.38  90.00  84.91   270.00 47.81   270.00 0.30 
1 1 1 0  1  11 f 0  120.21  7.33   406.89  270.00 134.97  270.00 0.00    0.00   0.00 
1 1 1 0  1  12 o 11 23.28   7.28   401.13  270.00 168.85  90.00  345.44  90.00  0.17 
1 1 1 0  1  13 o 9  195.38  15.65  557.64  90.00  90.19   90.00  202.56  270.00 0.98 
1 1 1 0  1  14 o 7  528.91  32.91  507.07  270.00 672.18  270.00 286.53  270.00 1.00 
1 1 1 0  1  15 o 9  193.39  15.83  251.64  270.00 62.33   270.00 258.69  90.00  0.99 
1 1 1 0  1  16 o 16 154.46  13.00  270.97  90.00  96.26   90.00  20.32   270.00 0.69 
1 1 1 0  1  17 o 9  573.56  45.25  646.60  90.00  642.08  90.00  137.04  90.00  1.00 
1 1 1 0  1  18 o 10 154.30  9.40   403.74  90.00  94.65   90.00  91.22   270.00 0.91 
1 1 1 0  1  19 o 10 390.03  46.04  506.27  90.00  345.96  90.00  88.14   270.00 1.00 
1 1 1 0  1  20 o 17 142.96  8.61   30.76   90.00  19.19   270.00 7.61    90.00  0.16 
1 1 1 0  1  21 o 17 390.32  24.98  310.91  90.00  387.66  90.00  5.30    270.00 1.00 
1 1 1 0  1  22 o 6  179.55  12.47  365.54  90.00  62.03   270.00 481.62  270.00 1.00 
1 1 1 0  1  23 x 10 ?       ?      27.54   90.00  3.01    270.00 0.00    0.00   0.00 
1 1 1 0  1  24 o 16 184.91  11.41  21.61   90.00  40.70   270.00 23.10   270.00 0.16 
1 1 1 0  1  25 o 8  29.67   16.80  31.21   270.00 4.84    270.00 10.19   270.00 0.01 
1 1 1 0  1  26 o 9  17.11   12.04  38.36   270.00 30.10   90.00  61.39   90.00  0.03 
1 1 1 0  1  27 o 11 168.10  13.01  178.28  270.00 128.32  270.00 72.55   90.00  0.98 
1 1 1 0  1  28 o 9  121.52  11.35  73.14   270.00 49.19   270.00 23.48   90.00  0.50 
1 1 1 0  1  29 o 2  267.42  17.89  179.53  270.00 374.20  270.00 224.23  270.00 0.98 
1 1 1 0  2  0  x 2  ?       ?      2528.02 0.00   71.05   360.00 0.00    0.00   0.00 
1 1 1 0  2  1  o 2  268.80  16.77  2986.27 0.00   251.64  0.00   32.83   180.00 1.00 
1 1 1 0  2  2  o 4  821.97  50.28  2338.06 0.00   1233.40 360.00 822.86  360.00 1.00 
1 1 1 0  2  3  o 8  82.03   5.31   2102.29 0.00   8.11    180.00 27.40   180.00 0.07 
1 1 1 0  2  4  o 13 865.81  53.12  953.45  180.00 1222.93 180.00 714.24  180.00 1.00 
1 1 1 0  2  5  o 12 897.01  47.17  1828.93 0.00   1326.73 0.00   859.45  0.00   1.00 
1 1 1 0  2  6  o 8  868.02  66.46  1724.29 0.00   1214.80 360.00 693.55  360.00 1.00 
1 1 1 0  2  7  o 16 8.52    5.48   992.56  360.00 371.28  360.00 744.83  360.00 0.13 
1 1 1 0  2  8  x 16 ?       ?      2028.09 360.00 1530.95 0.00   0.00    0.00   0.00 
1 1 1 0  2  9  o 9  213.64  17.51  125.78  360.00 185.52  360.00 40.33   180.00 0.96 
1 1 1 0  2  10 o 8  774.77  47.86  1155.49 360.00 898.58  360.00 247.61  360.00 1.00 
1 1 1 0  2  11 o 1  181.01  10.20  13.64   360.00 140.68  360.00 5.01    360.00 0.76 
1 1 1 0  2  12 o 18 125.50  7.69   121.79  180.00 11.05   0.00   31.01   180.00 0.21 
1 1 1 0  2  13 o 15 507.94  27.26  1242.06 180.00 170.22  180.00 675.44  360.00 1.00 
1 1 1 0  2  14 o 10 280.71  18.17  130.55  0.00   341.77  0.00   130.71  0.00   0.98 
1 1 1 0  2  15 o 15 84.74   8.68   71.54   180.00 75.92   0.00   248.64  0.00   0.57 
1 1 1 0  2  16 o 18 734.32  59.83  633.54  360.00 937.84  360.00 407.05  360.00 1.00 
1 1 1 0  2  17 o 11 68.38   5.60   166.45  180.00 126.52  180.00 340.18  180.00 0.64 
1 1 1 0  2  18 o 18 213.65  14.10  159.88  360.00 249.98  180.00 106.50  180.00 0.92 
1 1 1 0  2  19 f 0  162.63  11.23  3.80    180.00 17.16   180.00 0.00    0.00   0.00 
1 1 1 0  2  20 o 9  149.46  10.50  329.03  180.00 29.06   180.00 213.32  0.00   0.91 
1 1 1 0  2  21 o 16 350.88  19.26  160.53  0.00   503.87  0.00   315.56  0.00   0.99 
1 1 1 0  2  22 o 4  192.34  11.28  23.39   0.00   82.99   0.00   39.98   0.00   0.33 
1 1 1 0  2  23 o 18 17.03   12.12  135.04  360.00 113.77  180.00 230.57  180.00 0.09 
1 1 1 0  2  24 o 12 34.20   15.45  7.03    0.00   10.13   180.00 21.57   180.00 0.02 
1 1 1 0  2  25 o 18 349.09  22.18  164.71  0.00   480.41  0.00   262.96  0.00   1.00 
1 1 1 0  2  26 o 6  193.78  12.45  98.69   180.00 227.76  180.00 91.28   180.00 0.94 
1 1 1 0  2  27 o 4  111.68  10.22  112.13  0.00   41.90   0.00   63.90   180.00 0.66 
1 1 1 0  2  28 o 1  70.86   18.47  49.31   0.00   29.62   180.00 102.82  180.00 0.31 
1 1 1 0  2  29 o 17 43.81   18.86  43.14   360.00 31.52   180.00 71.82   180.00 0.10 
1 1 1 0  3  1  o 5  510.56  38.78  281.83  90.00  809.47  270.00 598.12  270.00 1.00 
1 1 1 0  3  2  o 3  582.26  44.13  3264.64 90.00  859.73  90.00  554.95  90.00  1.00 
1 1 1 0  3  3  o 15 619.63  37.94  1019.70 90.00  603.58  90.00  32.09   270.00 1.00 
1 1 1 0  3  4  o 17 147.20  8.41   883.33  90.00  68.01   270.00 67.30   90.00  0.69 
1 1 1 0  3  5  o 13 214.74  11.91  853.76  90.00  121.24  90.00  76.27   90.00  0.39 
1 1 1 0  3  6  o 16 370.33  23.02  429.03  90.00  445.57  90.00  150.67  90.00  1.00 
1 1 1 0  3  7  x 17 ?       ?      1385.84 270.00 720.68  270.00 0.00    0.00   0.00 
1 1 1 0  3  8  o 7  1031.14 63.71  1121.03 270.00 1127.76 270.00 193.24  270.00 1.00 
1 1 1 0  3  9  o 4  418.66  22.43  410.36  270.00 445.96  270.00 54.59   270.00 1.00 
1 1 1 0  3  10 o 13 244.60  15.60  365.22  90.00  292.33  90.00  139.92  90.00  0.91 
1 1 1 0  3  11 o 14 68.68   5.68   174.61  270.00 20.60   270.00 54.10   270.00 0.09 
1 1 1 0  3  12 o 9  88.32   5.83   178.14  90.00  3.86    90.00  14.39   90.00  0.04 
1 1 1 0  3  13 o 19 57.23   4.90   155.64  90.00  22.36   270.00 52.75   270.00 0.07 
1 1 1 0  3  14 o 12 58.91   5.11   319.62  270.00 185.01  90.00  435.18  90.00  0.55 
1 1 1 0  3  15 o 11 425.34  33.37  701.58  90.00  493.48  90.00  136.29  90.00  1.00 
1 1 1 0  3  16 o 11 217.07  12.58  354.20  270.00 103.85  270.00 225.57  90.00  1.00 
1 1 1 0  3  17 o 19 50.27   6.06   146.22  90.00  142.94  270.00 332.23  270.00 0.46 
1 1 1 0  3  18 o 3  25.54   12.16  188.96  270.00 150.14  90.00  310.80  90.00  0.21 
1 1 1 0  3  19 o 3  112.75  8.78   237.70  90.00  40.98   270.00 267.55  270.00 0.82 
1 1 1 0  3  20 o 6  66.98   9.50   106.72  90.00  7.16    270.00 18.52   270.00 0.03 
1 1 1 0  3  21 o 4  203.14  11.85  201.43  90.00  85.83   90.00  228.70  270.00 0.99 
1 1 1 0  3  22 x 11 ?       ?      666.30  90.00  686.98  90.00  0.00    0.00   0.00 
1 1 1 0  3  23 o 3  193.37  25.23  66.51   90.00  163.19  90.00  70.41   90.00  0.66 
1 1 1 0  3  24 o 8  255.64  14.55  224.22  270.00 298.21  270.00 90.08   270.00 0.99 
1 1 1 0  3  25 o 8  165.71  10.95  178.49  90.00  122.85  90.00  69.13   270.00 0.95 
1 1 1 0  3  26 o 1  135.98  10.48  67.61   270.00 78.22   270.00 15.58   270.00 0.52 
1 1 1 0  3  27 o 1  224.68  13.53  224.98  270.00 216.45  270.00 15.58   90.00  1.00 
1 1 1 0  3  28 o 15 52.20   18.11  54.25   270.00 32.65   90.00  81.27   90.00  0.15 
1 1 1 0  3  29 o 19 167.36  16.67  41.49   90.00  105.26  90.00  50.37   90.00  0.48 
1 1 1 0  4  0  o 3  1462.64 112.28 2250.66 0.00   1914.74 360.00 904.20  360.00 1.00 
1 1 1 0  4  1  x 6  ?       ?      1446.09 180.00 929.89  180.00 0.00    0.00   0.00 
1 1 1 0  4  2  o 10 502.51  30.96  552.72  0.00   359.74  0.00   285.56  180.00 1.00 
1 1 1 0  4  3  o 15 1024.22 63.15  1248.65 0.00   1479.21 0.00   909.99  0.00   1.00 
1 1 1 0  4  4  o 4  54.07   4.04   1028.83 360.00 57.90   180.00 134.67  180.00 0.17 
1 1 1 0  4  5  o 13 372.62  23.13  502.08  180.00 335.40  180.00 74.42   360.00 1.00 
1 1 1 0  4  6  o 18 495.89  38.02  489.01  180.00 602.51  180.00 213.25  180.00 1.00 
1 1 1 0  4  7  f 0  476.82  36.42  323.30  0.00   426.43  0.00   0.00    0.00   0.00 
1 1 1 0  4  8  o 1  176.72  9.89   376.96  0.00   51.18   0.00   241.50  180.00 0.97 
1 1 1 0  4  9  f 0  85.23   5.58   520.02  360.00 118.82  360.00 0.00    0.00   0.00 
1 1 1 0  4  10 o 6  326.60  17.77  398.04  180.00 428.38  360.00 207.25  360.00 0.99 
1 1 1 0  4  11 x 11 ?       ?      1413.41 0.00   1047.58 360.00 0.00    0.00   0.00 
1 1 1 0  4  12 o 9  172.34  9.94   185.50  180.00 98.98   180.00 112.32  0.00   0.90 
1 1 1 0  4  13 o 18 178.54  10.16  57.64   360.00 130.50  360.00 8.44    360.00 0.71 
1 1 1 0  4  14 o 13 172.58  14.57  243.04  0.00   50.50   180.00 16.85   180.00 0.24 
1 1 1 0  4  15 o 15 267.23  32.31  543.76  180.00 248.33  180.00 36.50   0.00   1.00 
1 1 1 0  4  16 o 15 753.47  47.90  739.77  180.00 796.97  180.00 86.99   180.00 1.00 
1 1 1 0  4  17 o 3  320.36  20.37  71.61   180.00 394.48  0.00   148.56  0.00   1.00 
1 1 1 0  4  18 o 2  323.93  25.40  550.74  0.00   320.21  360.00 7.40    180.00 1.00 
1 1 1 0  4  19 o 13 231.66  13.00  170.68  180.00 273.22  180.00 127.72  180.00 0.90 
1 1 1 0  4  20 o 8  321.56  25.52  197.44  180.00 438.03  180.00 241.83  180.00 0.99 
1 1 1 0  4  21 o 19 62.02   12.33  126.34  0.00   96.30   180.00 232.02  180.00 0.32 
1 1 1 0  4  22 o 13 37.55   16.86  85.84   0.00   123.56  180.00 263.47  180.00 0.22 
1 1 1 0  4  23 o 3  229.88  19.12  0.15    180.00 184.65  180.00 129.73  180.00 0.52 
1 1 1 0  4  24 o 19 28.34   15.83  176.77  0.00   118.05  180.00 246.55  180.00 0.18 
1 1 1 0  4  25 o 11 233.64  19.50  133.57  0.00   297.13  0.00   139.58  0.00   0.97 
1 1 1 0  4  26 o 18 140.49  10.27  86.22   180.00 100.17  180.00 25.63   180.00 0.62 
1 1 1 0  4  27 o 11 83.00   11.73  11.20   0.00   1.25    180.00 13.84   180.00 0.07 
1 1 1 0  4  28 o 7  211.51  15.00  110.42  180.00 231.83  180.00 161.76  180.00 0.71 
1 1 1 0  4  29 o 2  61.18   19.71  48.65   0.00   26.96   180.00 72.95   180.00 0.16 
1 1 1 0  5  1  o 18 115.55  7.93   123.60  270.00 2.20    90.00  118.16  270.00 0.53 
1 1 1 0  5  2  x 16 ?       ?      2468.14 270.00 1264.70 270.00 0.00    0.00   0.00 
1 1 1 0  5  3  o 9  76.03   5.16   59.16   90.00  26.46   90.00  77.86   90.00  0.16 
1 1 1 0  5  4  o 9  454.26  34.55  279.06  90.00  258.42  90.00  391.69  270.00 1.00 
1 1 1 0  5  5  x 3  ?       ?      1168.07 270.00 1021.88 270.00 0.00    0.00   0.00 
1 1 1 0  5  6  o 11 1087.82 67.20  1043.10 270.00 1226.07 270.00 276.51  270.00 1.00 
1 1 1 0  5  7  o 1  375.87  20.11  278.95  90.00  350.77  90.00  50.20   270.00 1.00 
1 1 1 0  5  8  o 19 306.23  16.48  279.42  270.00 437.43  90.00  302.54  90.00  0.93 
1 1 1 0  5  9  o 12 486.72  25.87  344.77  270.00 646.82  270.00 320.19  270.00 1.00 
1 1 1 0  5  10 o 14 174.01  9.88   199.28  270.00 124.01  270.00 13.26   90.00  0.75 
1 1 1 0  5  11 o 1  150.36  8.85   342.11  270.00 18.26   270.00 3.87    90.00  0.13 
1 1 1 0  5  12 o 17 319.79  17.52  134.80  90.00  344.33  90.00  49.77   90.00  1.00 
1 1 1 0  5  13 o 14 112.78  7.01   239.99  90.00  2.00    90.00  59.60   270.00 0.28 
1 1 1 0  5  14 o 8  223.28  18.16  210.16  270.00 163.06  270.00 116.73  90.00  0.99 
1 1 1 0  5  15 o 14 323.65  20.42  365.42  90.00  389.43  90.00  132.10  90.00  1.00 
1 1 1 0  5  16 o 13 305.01  16.70  141.14  90.00  417.28  90.00  228.17  90.00  0.99 
1 1 1 0  5  17 o 13 139.01  12.42  173.31  90.00  9.07    90.00  247.77  270.00 0.96 
1 1 1 0  5  18 o 12 60.55   9.24   23.33   90.00  90.68   270.00 226.58  270.00 0.37 
1 1 1 0  5  19 o 3  333.70  25.99  181.72  90.00  441.32  90.00  217.80  90.00  1.00 
1 1 1 0  5  20 o 4  111.40  11.84  189.71  90.00  123.74  270.00 444.55  270.00 0.88 
1 1 1 0  5  21 o 17 17.04   11.58  173.28  270.00 149.55  90.00  302.65  90.00  0.10 
1 1 1 0  5  22 o 9  15.17   10.71  37.74   90.00  22.68   90.00  45.83   90.00  0.02 
1 1 1 0  5  23 o 2  284.89  19.01  401.65  90.00  262.49  90.00  44.50   270.00 1.00 
1 1 1 0  5  24 o 4  19.33   12.93  21.66   90.00  43.57   270.00 88.93   270.00 0.05 
1 1 1 0  5  25 o 14 268.93  15.27  209.76  270.00 305.12  270.00 72.90   270.00 1.00 
1 1 1 0  5  26 o 18 39.55   17.67  76.14   270.00 75.12   90.00  170.30  90.00  0.25 
1 1 1 0  5  27 o 4  157.44  10.50  113.79  270.00 143.36  270.00 36.85   270.00 0.79 
1 1 1 0  5  28 o 12 97.14   11.91  174.25  270.00 11.95   90.00  157.68  90.00  0.69 
1 1 1 0  5  29 o 3  18.30   12.83  67.55   90.00  63.42   270.00 129.29  270.00 0.07 
1 1 1 0  6  0  o 14 347.45  39.69  1080.25 180.00 418.18  360.00 221.42  360.00 0.88 
1 1 1 0  6  1  o 17 152.48  17.90  19.54   0.00   37.98   180.00 201.12  0.00   0.91 
1 1 1 0  6  2  o 10 733.54  83.51  993.19  0.00   890.29  360.00 313.51  360.00 1.00 
1 1 1 0  6  3  x 3  ?       ?      1229.19 360.00 1059.72 0.00   0.00    0.00   0.00 
1 1 1 0  6  4  o 6  88.74   6.64   116.56  360.00 9.86    180.00 38.60   180.00 0.11 
1 1 1 0  6  5  o 10 827.86  50.73  1072.30 180.00 1041.96 180.00 428.19  180.00 1.00 
1 1 1 0  6  6  o 18 385.67  20.46  448.22  180.00 375.99  180.00 19.35   360.00 1.00 
1 1 1 0  6  7  o 17 216.16  13.83  355.92  360.00 183.85  0.00   51.65   180.00 0.97 
1 1 1 0  6  8  o 15 46.48   4.73   507.82  0.00   101.19  0.00   223.81  0.00   0.23 
1 1 1 0  6  9  o 1  452.32  28.09  367.46  0.00   355.59  0.00   193.46  180.00 1.00 
1 1 1 0  6  10 o 3  380.08  20.45  1003.81 180.00 438.22  180.00 116.36  180.00 1.00 
1 1 1 0  6  11 o 12 290.09  15.74  412.75  0.00   123.48  0.00   333.19  180.00 1.00 
1 1 1 0  6  12 o 4  101.16  6.36   237.21  0.00   6.33    180.00 43.22   180.00 0.15 
1 1 1 0  6  13 o 8  150.39  12.60  392.50  180.00 76.24   180.00 51.23   0.00   0.68 
1 1 1 0  6  14 o 1  169.77  13.90  12.19   0.00   127.88  0.00   8.72    0.00   0.73 
1 1 1 0  6  15 o 7  419.36  26.39  163.18  0.00   708.71  0.00   601.67  0.00   0.97 
1 1 1 0  6  16 f 0  197.99  11.21  429.24  0.00   323.26  0.00   0.00    0.00   0.00 
1 1 1 0  6  17 o 3  637.91  39.68  621.75  180.00 656.05  180.00 36.28   180.00 1.00 
1 1 1 0  6  18 o 5  155.17  9.34   312.14  0.00   64.32   0.00   155.13  180.00 0.91 
1 1 1 0  6  19 o 6  235.66  15.56  205.41  180.00 210.18  180.00 44.21   360.00 0.99 
1 1 1 0  6  20 o 16 229.70  15.27  176.63  180.00 230.05  180.00 25.95   180.00 0.95 
1 1 1 0  6  21 f 0  325.30  20.94  403.82  0.00   324.68  0.00   0.00    0.00   0.00 
1 1 1 0  6  22 o 15 44.67   23.12  156.98  0.00   116.18  180.00 256.32  180.00 0.27 
1 1 1 0  6  23 o 3  220.59  12.94  189.07  360.00 221.00  360.00 10.03   360.00 0.98 
1 1 1 0  6  24 o 11 228.83  15.13  285.11  0.00   166.20  360.00 124.66  180.00 1.00 
1 1 1 0  6  25 o 17 152.54  10.15  143.44  360.00 111.65  360.00 62.48   180.00 0.94 
1 1 1 0  6  26 o 13 74.55   12.67  33.19   180.00 15.30   0.00   72.97   0.00   0.28 
1 1 1 0  6  27 o 8  83.72   13.11  35.81   180.00 5.56    360.00 47.43   360.00 0.22 
1 1 1 0  6  28 f 0  136.61  13.06  194.48  180.00 161.36  180.00 0.00    0.00   0.00 
1 1 1 0  6  29 o 10 55.72   24.42  117.66  0.00   53.88   180.00 133.76  180.00 0.23 
1 1 1 0  7  1  x 18 ?       ?      1303.12 90.00  811.72  90.00  0.00    0.00   0.00 
1 1 1 0  7  2  x 2  ?       ?      1890.43 90.00  598.87  90.00  0.00    0.00   0.00 
1 1 1 0  7  3  o 11 338.24  20.94  990.98  90.00  437.45  90.00  200.30  90.00  1.00 
1 1 1 0  7  4  o 10 205.29  16.17  14.74   270.00 148.24  90.00  102.44  270.00 0.97 
1 1 1 0  7  5  o 3  328.29  20.42  229.23  270.00 379.94  270.00 104.11  270.00 1.00 
1 1 1 0  7  6  o 1  98.58   6.15   343.96  270.00 11.67   270.00 67.06   270.00 0.22 
1 1 1 0  7  7  o 16 140.03  8.02   128.35  270.00 43.71   270.00 47.99   90.00  0.48 
1 1 1 0  7  8  o 6  25.03   8.57   70.87   90.00  108.43  90.00  222.69  90.00  0.12 
1 1 1 0  7  9  o 15 256.23  14.02  99.31   90.00  189.64  90.00  131.90  270.00 1.00 
1 1 1 0  7  10 f 0  313.95  17.10  463.85  90.00  99.48   90.00  0.00    0.00   0.00 
1 1 1 0  7  11 o 4  300.01  16.21  384.15  90.00  159.90  90.00  280.19  270.00 1.00 
1 1 1 0  7  12 o 3  282.79  17.80  739.09  90.00  380.44  90.00  219.46  90.00  0.96 
1 1 1 0  7  13 o 14 18.19   9.89   134.72  90.00  48.78   90.00  99.04   90.00  0.04 
1 1 1 0  7  14 x 4  ?       ?      694.94  270.00 636.11  270.00 0.00    0.00   0.00 
1 1 1 0  7  15 o 14 18.12   10.35  78.13   90.00  96.06   270.00 195.44  270.00 0.09 
1 1 1 0  7  16 o 8  112.64  7.72   331.21  90.00  60.21   270.00 328.70  270.00 0.92 
1 1 1 0  7  17 o 6  99.57   11.52  205.80  270.00 1.56    90.00  29.23   90.00  0.13 
1 1 1 0  7  18 o 9  473.10  29.30  538.43  90.00  427.94  90.00  90.32   270.00 1.00 
1 1 1 0  7  19 o 14 79.54   8.60   468.75  270.00 204.47  90.00  532.42  90.00  0.78 
1 1 1 0  7  20 o 12 90.43   8.15   191.70  270.00 74.27   90.00  248.66  90.00  0.55 
1 1 1 0  7  21 o 19 184.60  15.87  119.20  270.00 142.69  270.00 40.67   270.00 0.66 
1 1 1 0  7  22 o 15 69.59   13.92  4.31    270.00 13.71   90.00  38.45   90.00  0.08 
1 1 1 0  7  23 o 10 260.08  14.67  187.60  270.00 336.18  270.00 162.35  270.00 0.98 
1 1 1 0  7  24 o 10 354.42  28.27  245.70  90.00  423.51  90.00  138.21  90.00  1.00 
1 1 1 0  7  25 o 8  49.82   16.76  61.89   270.00 38.62   90.00  96.31   90.00  0.19 
1 1 1 0  7  26 o 5  99.34   10.60  59.18   90.00  13.31   90.00  37.13   270.00 0.32 
1 1 1 0  7  27 o 6  18.85   13.07  96.26   90.00  67.26   270.00 137.57  270.00 0.08 
1 1 1 0  7  28 o 5  35.14   20.18  96.83   270.00 48.17   90.00  104.11  90.00  0.11 
1 1 1 0  8  0  o 3  1003.27 75.88  1111.19 180.00 1153.37 180.00 300.21  180.00 1.00 
1 1 1 0  8  1  o 1  328.25  20.19  885.28  0.00   292.42  360.00 71.57   180.00 1.00 
1 1 1 0  8  2  f 0  187.36  10.30  84.02   180.00 134.56  360.00 0.00    0.00   0.00 
1 1 1 0  8  3  o 19 331.55  20.63  387.48  180.00 440.35  180.00 362.74  180.00 0.78 
1 1 1 0  8  4  o 16 544.13  33.25  304.81  0.00   594.12  0.00   99.97   0.00   1.00 
1 1 1 0  8  5  o 19 354.31  18.92  526.77  180.00 439.98  180.00 171.97  180.00 1.00 
1 1 1 0  8  6  o 11 246.21  15.39  136.54  180.00 254.37  180.00 170.25  180.00 0.69 
1 1 1 0  8  7  o 5  536.54  33.09  762.55  0.00   662.76  360.00 252.45  360.00 1.00 
1 1 1 0  8  8  o 14 391.38  20.91  180.54  180.00 608.21  360.00 442.21  360.00 0.99 
1 1 1 0  8  9  o 5  216.93  11.90  6.24    180.00 120.15  180.00 74.02   180.00 0.38 
1 1 1 0  8  10 o 14 455.33  24.41  337.56  180.00 723.49  180.00 538.70  180.00 1.00 
1 1 1 0  8  11 o 2  46.96   6.74   130.10  0.00   95.40   180.00 212.18  180.00 0.23 
1 1 1 0  8  12 o 1  351.03  22.08  424.50  0.00   411.95  360.00 122.04  360.00 1.00 
1 1 1 0  8  13 o 17 494.79  30.81  720.14  180.00 669.23  180.00 348.88  180.00 1.00 
1 1 1 0  8  14 o 1  385.01  20.85  376.79  360.00 472.84  360.00 175.68  360.00 1.00 
1 1 1 0  8  15 o 3  68.60   6.59   208.44  0.00   23.83   180.00 71.63   180.00 0.17 
1 1 1 0  8  16 x 14 ?       ?      942.80  180.00 845.37  180.00 0.00    0.00   0.00 
1 1 1 0  8  17 o 6  487.10  37.80  491.98  0.00   519.48  0.00   64.76   0.00   1.00 
1 1 1 0  8  18 o 14 209.23  17.60  108.82  0.00   208.18  0.00   52.16   0.00   0.87 
1 1 1 0  8  19 o 8  224.37  12.94  188.53  180.00 234.52  180.00 80.66   180.00 0.87 
1 1 1 0  8  20 o 4  26.85   15.81  109.88  360.00 127.24  180.00 262.37  180.00 0.15 
1 1 1 0  8  21 f 0  128.48  23.63  18.15   180.00 14.92   180.00 0.00    0.00   0.00 
1 1 1 0  8  22 o 14 62.90   16.93  78.58   0.00   75.91   180.00 195.16  180.00 0.34 
1 1 1 0  8  23 o 17 236.67  16.09  354.13  0.00   112.98  0.00   247.29  180.00 1.00 
1 1 1 0  8  24 o 6  62.88   16.78  82.81   0.00   18.93   180.00 55.64   180.00 0.14 
1 1 1 0  8  25 o 4  55.62   19.57  70.95   180.00 54.70   0.00   146.81  0.00   0.34 
1 1 1 0  8  26 o 11 114.42  10.93  165.01  180.00 41.64   180.00 81.05   0.00   0.72 
1 1 1 0  8  27 f 0  181.21  12.23  103.27  180.00 96.08   180.00 0.00    0.00   0.00 
1 1 1 0  8  28 o 8  210.01  20.27  108.22  180.00 222.34  180.00 145.09  180.00 0.71 
1 1 1 0  9  1  o 8  417.31  47.33  726.85  270.00 336.51  270.00 161.61  90.00  1.00 
1 1 1 0  9  2  o 15 16.27   8.34   354.75  270.00 102.76  90.00  207.80  90.00  0.07 
1 1 1 0  9  3  o 15 9.71    6.60   414.08  90.00  159.08  270.00 319.40  270.00 0.06 
1 1 1 0  9  4  o 5  241.28  15.10  407.84  90.00  101.72  90.00  278.57  270.00 1.00 
1 1 1 0  9  5  o 16 82.68   6.32   60.00   90.00  35.52   90.00  113.81  90.00  0.26 
1 1 1 0  9  6  o 11 480.03  36.75  475.24  270.00 498.60  270.00 37.15   270.00 1.00 
1 1 1 0  9  7  o 9  212.13  11.69  186.81  90.00  52.64   270.00 32.43   270.00 0.17 
1 1 1 0  9  8  o 15 704.97  44.30  449.19  270.00 887.34  270.00 364.74  270.00 1.00 
1 1 1 0  9  9  o 13 55.90   6.32   133.82  270.00 16.24   270.00 38.01   270.00 0.05 
1 1 1 0  9  10 o 18 148.02  12.60  385.15  270.00 39.61   270.00 10.24   90.00  0.30 
1 1 1 0  9  11 o 12 70.16   8.51   229.52  270.00 147.68  90.00  383.31  90.00  0.63 
1 1 1 0  9  12 o 8  160.00  9.35   344.93  90.00  67.47   270.00 14.97   270.00 0.37 
1 1 1 0  9  13 o 13 265.56  14.84  185.97  270.00 367.39  270.00 247.48  270.00 0.92 
1 1 1 0  9  14 o 14 82.83   6.72   52.60   270.00 23.74   90.00  103.02  90.00  0.34 
1 1 1 0  9  15 o 2  732.94  57.33  831.07  90.00  754.94  90.00  43.99   90.00  1.00 
1 1 1 0  9  16 o 16 228.74  15.18  159.06  270.00 237.23  270.00 27.85   270.00 0.98 
1 1 1 0  9  17 o 6  64.00   12.00  85.14   90.00  50.47   270.00 127.20  270.00 0.21 
1 1 1 0  9  18 o 3  438.38  27.34  129.70  270.00 536.70  270.00 488.45  270.00 0.67 
1 1 1 0  9  19 o 6  244.81  16.16  29.79   270.00 128.74  90.00  92.58   90.00  0.34 
1 1 1 0  9  20 f 0  263.72  22.37  213.34  90.00  266.43  90.00  0.00    0.00   0.00 
1 1 1 0  9  21 o 1  384.32  30.94  285.27  270.00 459.69  270.00 150.78  270.00 1.00 
1 1 1 0  9  22 x 13 ?       ?      220.60  270.00 257.16  270.00 0.00    0.00   0.00 
1 1 1 0  9  23 o 4  167.36  11.43  82.42   90.00  131.22  90.00  58.07   90.00  0.61 
1 1 1 0  9  24 o 8  261.55  15.61  117.18  270.00 365.86  270.00 213.89  270.00 0.99 
1 1 1 0  9  25 f 0  41.78   21.79  141.84  90.00  117.67  90.00  0.00    0.00   0.00 
1 1 1 0  9  26 o 13 201.68  12.93  219.33  90.00  201.48  90.00  5.51    90.00  0.99 
1 1 1 0  9  27 o 2  155.77  14.91  147.83  90.00  127.12  90.00  0.11    90.00  0.82 
1 1 1 0  9  28 o 19 30.70   21.97  75.24   90.00  60.63   270.00 128.03  270.00 0.11 
1 1 1 0  10 0  o 5  139.53  11.60  188.97  180.00 76.55   180.00 321.19  180.00 0.60 
1 1 1 0  10 1  o 18 226.61  12.43  628.26  180.00 168.43  360.00 108.15  360.00 0.50 
1 1 1 0  10 2  o 8  495.58  30.52  1094.65 180.00 486.44  180.00 18.29   360.00 1.00 
1 1 1 0  10 3  o 12 130.57  7.80   159.67  180.00 27.26   180.00 91.40   0.00   0.56 
1 1 1 0  10 4  o 10 569.91  35.14  443.76  360.00 831.38  0.00   522.94  0.00   1.00 
1 1 1 0  10 5  o 17 492.45  30.52  732.86  0.00   515.08  0.00   45.25   0.00   1.00 
1 1 1 0  10 6  o 19 157.54  8.77   204.64  360.00 80.33   360.00 89.28   180.00 0.79 
1 1 1 0  10 7  o 13 326.05  17.45  968.59  0.00   201.32  360.00 249.44  180.00 1.00 
1 1 1 0  10 8  o 17 711.16  44.83  733.05  180.00 883.71  180.00 345.10  180.00 1.00 
1 1 1 0  10 9  o 19 189.82  15.30  484.24  180.00 34.96   180.00 306.81  0.00   0.99 
1 1 1 0  10 10 o 1  17.98   10.73  110.82  0.00   57.26   180.00 116.24  180.00 0.05 
1 1 1 0  10 11 o 13 465.14  24.87  535.36  180.00 619.49  180.00 308.71  180.00 1.00 
1 1 1 0  10 12 o 1  323.75  17.53  528.28  180.00 292.66  180.00 62.18   0.00   1.00 
1 1 1 0  10 13 o 15 150.73  9.05   118.35  180.00 81.63   180.00 111.81  0.00   0.91 
1 1 1 0  10 14 o 17 514.84  27.48  743.36  0.00   616.80  0.00   203.93  0.00   1.00 
1 1 1 0  10 15 o 10 540.89  29.01  710.60  360.00 600.01  0.00   118.22  0.00   1.00 
1 1 1 0  10 16 o 17 611.10  38.35  624.90  360.00 736.20  360.00 250.19  360.00 1.00 
1 1 1 0  10 17 o 3  513.31  31.99  265.62  180.00 742.46  180.00 458.33  180.00 1.00 
1 1 1 0  10 18 o 17 200.64  13.29  165.78  180.00 181.00  180.00 31.50   180.00 0.82 
1 1 1 0  10 19 x 9  ?       ?      615.23  0.00   524.65  0.00   0.00    0.00   0.00 
1 1 1 0  10 20 o 15 53.56   20.43  134.25  180.00 88.30   0.00   205.81  0.00   0.27 
1 1 1 0  10 21 x 11 ?       ?      585.47  0.00   683.26  0.00   0.00    0.00   0.00 
1 1 1 0  10 22 o 8  163.44  13.21  157.21  0.00   125.43  0.00   48.06   180.00 0.91 
1 1 1 0  10 23 o 14 305.87  17.35  336.24  180.00 292.82  180.00 26.09   0.00   1.00 
1 1 1 0  10 24 o 18 32.95   18.91  36.30   180.00 9.10    0.00   19.79   0.00   0.02 
1 1 1 0  10 25 o 17 220.55  13.72  243.03  0.00   193.72  0.00   52.83   180.00 1.00 
1 1 1 0  10 26 o 12 126.62  13.68  38.46   180.00 11.47   180.00 1.05    0.00   0.09 
1 1 1 0  10 27 o 4  66.35   22.46  51.11   360.00 10.40   180.00 30.58   180.00 0.07 
1 1 1 0  11 1  o 12 15.22   9.39   275.55  90.00  44.16   270.00 89.16   270.00 0.03 
1 1 1 0  11 2  o 15 758.85  47.37  902.60  90.00  904.20  90.00  290.70  90.00  1.00 
1 1 1 0  11 3  o 7  649.23  50.77  396.27  90.00  879.87  90.00  461.27  90.00  1.00 
1 1 1 0  11 4  o 2  300.73  18.80  330.80  270.00 353.87  270.00 109.72  270.00 0.99 
1 1 1 0  11 5  o 17 23.52   11.84  342.11  90.00  140.14  270.00 286.80  270.00 0.14 
1 1 1 0  11 6  o 11 97.73   15.97  110.01  90.00  0.28    90.00  1.59    90.00  0.01 
1 1 1 0  11 7  o 5  137.56  12.21  96.11   90.00  29.49   90.00  22.57   270.00 0.30 
1 1 1 0  11 8  o 14 225.17  14.46  825.48  90.00  144.41  90.00  159.36  270.00 1.00 
1 1 1 0  11 9  o 13 21.24   11.49  226.60  90.00  17.81   90.00  36.39   90.00  0.02 
1 1 1 0  11 10 o 8  333.84  17.97  432.00  90.00  285.09  90.00  97.49   270.00 1.00 
1 1 1 0  11 11 o 18 571.78  30.65  672.68  270.00 656.57  270.00 169.57  270.00 1.00 
1 1 1 0  11 12 o 12 722.49  45.14  591.81  90.00  846.39  90.00  247.80  90.00  1.00 
1 1 1 0  11 13 o 4  611.27  37.93  647.04  270.00 660.26  270.00 97.98   270.00 1.00 
1 1 1 0  11 14 o 15 160.42  10.07  328.50  90.00  109.85  90.00  4.86    270.00 0.70 
1 1 1 0  11 15 o 19 179.49  10.85  341.07  270.00 63.11   270.00 224.79  90.00  0.98 
1 1 1 0  11 16 x 3  ?       ?      401.89  270.00 464.22  270.00 0.00    0.00   0.00 
1 1 1 0  11 17 o 4  378.55  23.91  76.18   90.00  225.41  90.00  201.59  90.00  0.33 
1 1 1 0  11 18 o 16 123.48  11.88  8.10    90.00  4.23    90.00  12.63   270.00 0.09 
1 1 1 0  11 19 o 2  45.31   23.69  126.74  90.00  73.71   270.00 163.17  270.00 0.17 
1 1 1 0  11 20 o 9  64.35   18.47  179.30  270.00 147.63  90.00  371.34  90.00  0.59 
1 1 1 0  11 21 o 6  22.19   15.06  160.37  90.00  162.78  270.00 334.32  270.00 0.20 
1 1 1 0  11 22 o 16 439.40  28.92  187.85  270.00 659.13  270.00 439.49  270.00 1.00 
1 1 1 0  11 23 o 16 55.80   20.23  162.87  270.00 126.94  90.00  324.24  90.00  0.63 
1 1 1 0  11 24 o 6  174.60  12.06  203.78  90.00  146.58  90.00  48.53   270.00 0.98 
1 1 1 0  11 25 o 7  192.43  13.21  21.45   90.00  26.15   90.00  18.81   90.00  0.09 
1 1 1 0  11 26 o 13 166.69  15.19  131.16  90.00  152.91  90.00  34.05   90.00  0.82 
1 1 1 0  11 27 o 5  40.17   24.72  78.38   90.00  53.52   270.00 118.02  270.00 0.14 
1 1 1 0  12 0  o 10 307.64  35.13  420.40  180.00 302.15  180.00 30.03   180.00 0.93 
1 1 1 0  12 1  o 17 242.18  29.26  151.66  0.00   162.72  180.00 114.45  180.00 0.44 
1 1 1 0  12 2  o 16 222.43  26.04  120.77  0.00   216.88  0.00   9.72    0.00   0.95 
1 1 1 0  12 3  x 11 ?       ?      858.77  0.00   424.66  360.00 0.00    0.00   0.00 
1 1 1 0  12 4  o 2  39.32   14.26  52.80   180.00 14.69   0.00   31.61   0.00   0.03 
1 1 1 0  12 5  o 7  392.41  30.59  386.01  0.00   471.39  360.00 158.03  360.00 1.00 
1 1 1 0  12 6  o 9  44.84   10.43  81.76   180.00 49.00   0.00   108.64  0.00   0.12 
1 1 1 0  12 7  o 3  17.01   10.72  10.92   0.00   93.25   0.00   189.04  0.00   0.07 
1 1 1 0  12 8  o 15 106.00  7.96   230.47  180.00 84.39   0.00   354.92  0.00   0.88 
1 1 1 0  12 9  o 15 160.08  9.66   510.61  0.00   50.48   360.00 208.88  180.00 0.97 
1 1 1 0  12 10 o 16 51.85   12.28  56.58   180.00 46.04   180.00 109.54  180.00 0.17 
1 1 1 0  12 11 o 3  80.00   8.46   317.87  0.00   60.87   180.00 215.86  180.00 0.59 
1 1 1 0  12 12 o 4  36.32   15.15  38.41   0.00   121.62  0.00   261.23  0.00   0.25 
1 1 1 0  12 13 o 15 352.75  19.10  672.05  0.00   363.27  0.00   21.07   0.00   1.00 
1 1 1 0  12 14 o 9  86.05   9.87   94.84   180.00 5.95    0.00   22.42   0.00   0.06 
1 1 1 0  12 15 o 18 138.89  12.00  25.91   0.00   31.75   0.00   34.11   180.00 0.35 
1 1 1 0  12 16 o 5  48.99   21.58  31.37   180.00 59.14   0.00   131.37  0.00   0.13 
1 1 1 0  12 17 o 17 254.61  16.87  217.20  0.00   242.51  0.00   19.72   180.00 0.99 
1 1 1 0  12 18 o 3  84.49   24.62  76.05   180.00 16.82   0.00   59.53   0.00   0.15 
1 1 1 0  12 19 o 5  61.60   18.49  174.01  180.00 129.54  360.00 320.44  360.00 0.50 
1 1 1 0  12 20 o 6  212.57  13.69  263.46  180.00 181.47  180.00 57.64   360.00 0.99 
1 1 1 0  12 21 o 3  280.90  16.63  161.26  0.00   399.66  0.00   245.34  0.00   0.99 
1 1 1 0  12 22 o 10 28.08   18.24  91.46   360.00 79.68   180.00 168.36  180.00 0.16 
1 1 1 0  12 23 o 1  361.56  23.89  306.39  0.00   417.38  0.00   111.62  0.00   1.00 
1 1 1 0  12 24 o 6  133.09  13.89  68.98   180.00 70.79   180.00 0.83    180.00 0.53 
1 1 1 0  12 25 o 13 52.63   26.17  72.95   0.00   26.49   180.00 65.30   180.00 0.12 
1 1 1 0  12 26 o 19 84.34   25.06  44.92   0.00   8.86    180.00 46.63   180.00 0.17 
1 1 1 0  13 1  o 17 291.68  18.28  252.31  270.00 358.65  270.00 137.93  270.00 0.99 
1 1 1 0  13 2  o 5  17.70   11.33  266.94  270.00 78.34   270.00 158.93  270.00 0.06 
1 1 1 0  13 3  o 14 78.39   8.16   479.83  90.00  42.36   270.00 134.30  270.00 0.32 
1 1 1 0  13 4  o 1  157.64  9.46   405.23  270.00 28.53   90.00  367.85  90.00  0.99 
1 1 1 0  13 5  o 4  156.02  9.70   43.39   270.00 93.45   270.00 79.67   90.00  0.85 
1 1 1 0  13 6  o 16 278.37  17.85  187.31  90.00  329.77  90.00  105.67  90.00  0.99 
1 1 1 0  13 7  o 15 124.62  8.49   80.86   90.00  29.19   270.00 31.94   90.00  0.36 
1 1 1 0  13 8  o 5  156.36  9.91   429.01  270.00 5.18    270.00 297.66  90.00  0.98 
1 1 1 0  13 9  o 15 449.70  27.90  479.90  90.00  505.05  90.00  110.70  90.00  1.00 
1 1 1 0  13 10 o 17 139.42  9.24   186.67  270.00 5.08    270.00 0.08    270.00 0.04 
1 1 1 0  13 11 o 19 322.27  20.59  287.82  270.00 384.72  270.00 125.36  270.00 1.00 
1 1 1 0  13 12 o 12 278.30  15.38  212.17  90.00  245.38  270.00 198.89  270.00 0.52 
1 1 1 0  13 13 o 8  17.39   12.12  190.89  90.00  33.23   270.00 67.34   270.00 0.03 
1 1 1 0  13 14 x 19 ?       ?      781.93  270.00 743.52  270.00 0.00    0.00   0.00 
1 1 1 0  13 15 x 11 ?       ?      634.61  270.00 519.18  270.00 0.00    0.00   0.00 
1 1 1 0  13 16 f 0  184.33  14.85  265.21  90.00  293.46  90.00  0.00    0.00   0.00 
1 1 1 0  13 17 o 4  167.66  14.94  241.09  270.00 38.34   270.00 248.51  90.00  0.97 
1 1 1 0  13 18 o 14 84.27   18.89  132.18  90.00  88.35   270.00 285.55  270.00 0.65 
1 1 1 0  13 19 o 8  203.90  13.62  171.17  270.00 203.38  270.00 117.93  270.00 0.71 
1 1 1 0  13 20 o 4  267.63  16.44  126.14  270.00 375.96  270.00 229.69  270.00 0.98 
1 1 1 0  13 21 o 13 181.43  13.26  73.12   90.00  199.49  90.00  72.87   90.00  0.90 
1 1 1 0  13 22 o 6  28.33   18.65  21.81   90.00  20.73   90.00  44.00   90.00  0.04 
1 1 1 0  13 23 o 18 250.39  22.83  145.00  90.00  346.76  90.00  203.54  90.00  0.98 
1 1 1 0  13 24 o 10 144.58  21.69  41.81   90.00  8.15    270.00 2.64    270.00 0.05 
1 1 1 0  13 25 o 18 120.88  15.68  10.05   90.00  0.29    90.00  0.15    270.00 0.00 
1 1 1 0  14 0  f 0  311.61  24.74  1123.63 180.00 655.24  180.00 0.00    0.00   0.00 
1 1 1 0  14 1  o 16 421.33  22.76  665.90  0.00   389.11  360.00 64.43   180.00 1.00 
1 1 1 0  14 2  o 4  524.41  32.77  494.83  180.00 678.09  180.00 307.37  180.00 1.00 
1 1 1 0  14 3  o 19 67.76   11.41  175.81  180.00 49.22   180.00 137.19  180.00 0.29 
1 1 1 0  14 4  o 10 27.27   15.40  28.35   180.00 184.74  0.00   383.90  0.00   0.26 
1 1 1 0  14 5  o 10 298.03  19.29  59.47   180.00 349.67  180.00 104.01  180.00 1.00 
1 1 1 0  14 6  o 3  314.23  17.19  245.30  0.00   415.45  360.00 203.66  360.00 1.00 
1 1 1 0  14 7  o 5  408.21  25.54  322.51  180.00 498.01  180.00 179.61  180.00 1.00 
1 1 1 0  14 8  o 3  35.65   17.94  228.16  180.00 13.66   0.00   29.36   0.00   0.03 
1 1 1 0  14 9  o 13 301.21  16.71  239.33  0.00   356.86  0.00   112.25  0.00   1.00 
1 1 1 0  14 10 o 7  322.95  18.01  675.23  180.00 143.92  180.00 358.05  0.00   1.00 
1 1 1 0  14 11 o 19 221.41  13.02  115.11  0.00   244.00  0.00   120.74  0.00   0.83 
1 1 1 0  14 12 o 14 153.86  11.12  66.23   0.00   66.68   0.00   19.57   180.00 0.50 
1 1 1 0  14 13 o 1  293.82  19.42  308.03  0.00   259.63  0.00   67.67   180.00 1.00 
1 1 1 0  14 14 o 9  302.41  20.08  401.51  180.00 163.32  180.00 278.13  0.00   1.00 
1 1 1 0  14 15 o 16 428.45  33.94  297.49  180.00 462.27  180.00 67.63   180.00 1.00 
1 1 1 0  14 16 o 12 310.06  20.61  251.06  180.00 364.33  180.00 109.86  180.00 1.00 
1 1 1 0  14 17 o 12 472.42  31.37  303.57  0.00   534.66  0.00   124.48  0.00   1.00 
1 1 1 0  14 18 o 9  164.94  13.14  152.27  0.00   118.04  0.00   63.84   180.00 0.91 
1 1 1 0  14 19 o 9  262.68  16.50  53.81   180.00 364.87  180.00 275.46  180.00 0.86 
1 1 1 0  14 20 o 9  308.38  18.42  291.47  180.00 271.33  180.00 74.11   0.00   1.00 
1 1 1 0  14 21 o 19 149.84  14.39  74.67   180.00 123.65  180.00 44.63   180.00 0.68 
1 1 1 0  14 22 o 5  94.64   22.85  56.35   360.00 5.22    360.00 41.20   180.00 0.27 
1 1 1 0  14 23 o 2  56.79   30.26  80.59   0.00   42.05   180.00 108.95  180.00 0.22 
1 1 1 0  14 24 o 18 45.81   24.72  81.43   180.00 38.47   0.00   88.75   0.00   0.13 
1 1 1 0  14 25 o 7  72.69   35.22  77.60   0.00   24.12   180.00 76.21   180.00 0.19 
1 1 1 0  15 1  o 19 108.42  10.31  1.94    90.00  4.38    270.00 13.31   90.00  0.10 
1 1 1 0  15 2  o 4  291.27  18.72  314.96  90.00  282.45  90.00  17.52   270.00 1.00 
1 1 1 0  15 3  o 12 512.67  39.66  720.51  90.00  436.03  90.00  153.29  270.00 1.00 
1 1 1 0  15 4  f 0  138.22  10.68  232.53  270.00 106.20  270.00 0.00    0.00   0.00 
1 1 1 0  15 5  f 0  141.00  10.29  299.32  270.00 228.91  270.00 0.00    0.00   0.00 
1 1 1 0  15 6  x 7  ?       ?      889.83  90.00  856.51  90.00  0.00    0.00   0.00 
1 1 1 0  15 7  o 11 87.79   14.89  378.12  90.00  173.55  270.00 501.18  270.00 0.88 
1 1 1 0  15 8  o 3  568.53  35.95  403.65  270.00 728.83  270.00 320.60  270.00 1.00 
1 1 1 0  15 9  o 6  17.50   12.65  298.52  270.00 88.84   90.00  180.12  90.00  0.07 
1 1 1 0  15 10 o 1  395.95  21.96  468.04  90.00  438.96  90.00  86.02   90.00  1.00 
1 1 1 0  15 11 o 7  314.48  25.57  450.59  270.00 207.06  270.00 214.79  90.00  1.00 
1 1 1 0  15 12 o 15 270.97  18.67  201.87  270.00 331.64  270.00 142.97  270.00 0.96 
1 1 1 0  15 13 o 8  129.71  20.53  115.31  270.00 23.14   270.00 82.56   90.00  0.50 
1 1 1 0  15 14 o 12 237.78  17.16  159.64  90.00  263.41  90.00  71.38   90.00  0.96 
1 1 1 0  15 15 o 18 241.51  17.64  9.65    270.00 199.75  270.00 145.08  270.00 0.53 
1 1 1 0  15 16 o 11 29.56   19.59  104.86  90.00  106.75  270.00 222.96  270.00 0.16 
1 1 1 0  15 17 o 17 179.76  14.44  58.04   270.00 119.16  270.00 60.29   270.00 0.50 
1 1 1 0  15 18 o 10 232.38  15.85  276.49  270.00 240.46  270.00 18.95   270.00 0.99 
1 1 1 0  15 19 o 10 79.02   27.03  86.35   90.00  39.09   270.00 162.53  270.00 0.53 
1 1 1 0  15 20 o 10 256.98  17.12  230.64  90.00  307.12  90.00  100.96  90.00  1.00 
1 1 1 0  15 21 o 11 246.89  16.74  84.38   90.00  355.91  90.00  247.79  90.00  0.94 
1 1 1 0  15 22 o 15 50.22   27.58  74.04   90.00  35.86   270.00 86.92   270.00 0.15 
1 1 1 0  15 23 o 7  126.75  20.67  167.08  270.00 55.54   270.00 81.51   90.00  0.76 
1 1 1 0  15 24 o 13 82.00   39.48  81.82   90.00  21.59   270.00 87.14   270.00 0.27 
1 1 1 0  16 0  o 11 998.48  77.17  723.32  180.00 1226.26 180.00 455.56  180.00 1.00 
1 1 1 0  16 1  o 6  506.12  31.46  571.15  180.00 520.30  180.00 28.36   180.00 1.00 
1 1 1 0  16 2  o 4  218.97  13.81  193.30  180.00 142.23  180.00 151.66  0.00   1.00 
1 1 1 0  16 3  o 6  269.71  15.83  538.89  0.00   91.77   0.00   355.87  180.00 1.00 
1 1 1 0  16 4  o 5  173.28  12.75  162.51  180.00 83.51   180.00 167.37  0.00   0.96 
1 1 1 0  16 5  o 13 110.64  14.15  97.79   180.00 2.10    0.00   19.21   180.00 0.11 
1 1 1 0  16 6  o 1  53.76   25.34  55.97   180.00 41.00   0.00   95.41   0.00   0.12 
1 1 1 0  16 7  o 18 157.25  13.23  347.14  0.00   0.12    180.00 303.88  180.00 0.97 
1 1 1 0  16 8  o 7  194.33  13.96  224.59  180.00 104.76  180.00 169.11  0.00   0.97 
1 1 1 0  16 9  o 6  236.76  17.16  428.91  0.00   151.74  360.00 167.44  180.00 0.99 
1 1 1 0  16 10 o 15 184.46  14.69  283.05  180.00 133.48  180.00 50.57   360.00 0.86 
1 1 1 0  16 11 o 2  331.38  22.18  250.23  0.00   411.46  0.00   162.18  0.00   1.00 
1 1 1 0  16 12 o 14 176.54  22.36  151.27  180.00 98.23   180.00 132.18  0.00   0.93 
1 1 1 0  16 13 o 6  171.39  14.48  67.58   360.00 13.68   180.00 4.83    180.00 0.07 
1 1 1 0  16 14 f 0  129.43  19.23  192.13  0.00   166.86  360.00 0.00    0.00   0.00 
1 1 1 0  16 15 o 8  84.90   26.65  10.01   180.00 14.61   0.00   59.61   0.00   0.18 
1 1 1 0  16 16 o 12 201.24  15.54  229.69  180.00 175.57  180.00 43.60   0.00   0.98 
1 1 1 0  16 17 o 9  277.36  17.53  223.17  0.00   289.39  0.00   24.30   0.00   1.00 
1 1 1 0  16 18 o 9  49.93   28.65  14.20   0.00   7.39    0.00   18.07   0.00   0.03 
1 1 1 0  16 19 o 8  213.77  15.62  111.59  0.00   276.80  0.00   141.59  0.00   0.96 
1 1 1 0  16 20 o 3  41.57   25.82  101.92  180.00 81.09   0.00   184.19  0.00   0.26 
1 1 1 0  16 21 x 15 ?       ?      146.98  0.00   152.11  0.00   0.00    0.00   0.00 
1 1 1 0  16 22 o 19 34.87   23.50  52.67   0.00   36.40   180.00 78.65   180.00 0.08 
1 1 1 0  16 23 x 9  ?       ?      29.34   180.00 13.36   180.00 0.00    0.00   0.00 
1 1 1 0  17 1  o 14 243.53  15.25  492.61  90.00  84.47   90.00  317.88  270.00 1.00 
1 1 1 0  17 2  o 4  130.12  14.24  150.01  90.00  16.40   90.00  23.87   270.00 0.22 
1 1 1 0  17 3  o 17 54.89   25.73  19.41   270.00 34.36   90.00  79.91   90.00  0.10 
1 1 1 0  17 4  o 8  448.89  24.58  428.46  90.00  425.52  90.00  46.75   270.00 1.00 
1 1 1 0  17 5  o 17 276.53  18.96  46.08   270.00 285.66  270.00 216.74  270.00 0.64 
1 1 1 0  17 6  o 2  224.96  23.78  88.92   270.00 214.83  270.00 115.12  270.00 0.70 
1 1 1 0  17 7  o 3  175.92  18.54  101.74  90.00  105.10  90.00  4.49    90.00  0.58 
1 1 1 0  17 8  x 5  ?       ?      1099.36 90.00  1109.48 90.00  0.00    0.00   0.00 
1 1 1 0  17 9  o 18 157.53  19.84  122.74  270.00 78.43   270.00 32.37   90.00  0.60 
1 1 1 0  17 10 o 19 253.78  20.41  318.81  270.00 197.65  270.00 110.64  90.00  1.00 
1 1 1 0  17 11 o 12 193.77  15.49  355.23  270.00 111.60  270.00 155.52  90.00  0.98 
1 1 1 0  17 12 o 1  279.35  17.66  431.21  270.00 216.49  270.00 125.53  90.00  1.00 
1 1 1 0  17 13 o 10 24.82   17.93  59.12   270.00 109.08  90.00  224.84  90.00  0.13 
1 1 1 0  17 14 o 1  92.51   34.85  20.48   90.00  3.18    270.00 21.07   270.00 0.08 
1 1 1 0  17 15 o 17 211.65  16.52  310.16  270.00 110.29  270.00 202.09  90.00  1.00 
1 1 1 0  17 16 o 10 118.31  23.58  47.96   90.00  20.65   90.00  13.11   270.00 0.23 
1 1 1 0  17 17 o 13 37.64   24.80  30.00   90.00  36.22   270.00 80.49   270.00 0.11 
1 1 1 0  17 18 o 2  50.82   29.85  42.07   270.00 9.35    90.00  23.44   90.00  0.05 
1 1 1 0  17 19 o 19 168.42  24.02  94.72   270.00 159.05  270.00 70.80   270.00 0.73 
1 1 1 0  17 20 o 19 57.57   32.31  70.27   90.00  49.89   270.00 129.96  270.00 0.26 
1 1 1 0  17 21 o 11 161.09  25.96  50.03   270.00 65.24   270.00 29.70   270.00 0.31 
1 1 1 0  17 22 o 7  121.02  37.56  213.68  90.00  25.77   90.00  130.69  270.00 0.75 
1 1 1 0  18 0  x 14 ?       ?      226.43  180.00 256.94  180.00 0.00    0.00   0.00 
1 1 1 0  18 1  x 0  ?       ?      82.15   180.00 74.64   180.00 0.00    0.00   0.00 
1 1 1 0  18 2  o 18 57.17   35.32  264.71  0.00   207.00  180.00 471.47  180.00 0.50 
1 1 1 0  18 3  o 14 73.60   34.59  32.08   180.00 45.48   180.00 120.62  180.00 0.20 
1 1 1 0  18 4  o 4  48.60   29.02  61.12   180.00 15.47   0.00   34.31   0.00   0.03 
1 1 1 0  18 5  o 1  54.44   31.18  384.95  0.00   281.50  180.00 630.74  180.00 0.62 
1 1 1 0  18 6  o 6  326.12  22.44  229.43  360.00 352.55  360.00 53.40   360.00 1.00 
1 1 1 0  18 7  o 17 102.45  31.76  10.62   0.00   1.94    0.00   13.88   0.00   0.05 
1 1 1 0  18 8  o 1  404.70  27.46  523.64  180.00 363.49  180.00 82.43   360.00 1.00 
1 1 1 0  18 9  o 9  45.41   28.14  112.24  180.00 40.91   360.00 90.54   360.00 0.10 
1 1 1 0  18 10 o 18 117.13  26.49  15.04   180.00 0.88    360.00 3.10    180.00 0.02 
1 1 1 0  18 11 o 6  92.26   32.68  38.87   180.00 23.73   0.00   114.99  0.00   0.37 
1 1 1 0  18 12 o 3  183.62  18.33  218.88  180.00 120.43  180.00 116.89  360.00 0.97 
1 1 1 0  18 13 o 17 214.55  18.22  421.44  180.00 57.81   180.00 313.29  360.00 1.00 
1 1 1 0  18 14 o 7  46.06   29.57  107.64  180.00 74.96   0.00   172.47  0.00   0.24 
1 1 1 0  18 15 o 3  49.23   29.59  55.73   0.00   37.32   180.00 89.94   180.00 0.16 
1 1 1 0  18 16 o 1  39.56   25.74  13.42   180.00 22.29   0.00   50.54   0.00   0.08 
1 1 1 0  18 17 x 12 ?       ?      295.76  0.00   306.42  0.00   0.00    0.00   0.00 
1 1 1 0  18 18 o 12 138.22  35.07  114.82  180.00 84.97   180.00 6.65    0.00   0.64 
1 1 1 0  18 19 o 1  78.79   34.40  4.36    180.00 8.88    0.00   38.96   0.00   0.13 
1 1 1 0  18 20 x 9  ?       ?      201.30  0.00   136.67  0.00   0.00    0.00   0.00 
1 1 1 0  18 21 o 19 39.79   27.70  93.41   0.00   54.58   180.00 120.15  180.00 0.14 
1 1 1 0  19 1  o 12 132.93  26.17  121.74  90.00  31.54   90.00  72.78   270.00 0.51 
1 1 1 0  19 2  o 18 78.13   34.80  30.46   270.00 4.82    90.00  14.25   90.00  0.03 
1 1 1 0  19 3  o 15 31.84   22.30  369.83  270.00 228.50  90.00  477.26  90.00  0.32 
1 1 1 0  19 4  o 4  57.94   32.63  27.61   90.00  121.10  270.00 285.44  270.00 0.37 
1 1 1 0  19 5  o 7  469.28  32.01  491.66  270.00 399.98  270.00 138.61  90.00  1.00 
1 1 1 0  19 6  o 13 506.39  42.45  517.82  90.00  474.18  90.00  64.41   270.00 1.00 
1 1 1 0  19 7  o 9  114.75  33.85  25.10   270.00 7.17    270.00 58.75   90.00  0.32 
1 1 1 0  19 8  o 10 468.57  26.72  258.13  90.00  645.11  90.00  353.09  90.00  1.00 
1 1 1 0  19 9  o 4  43.57   27.93  61.02   90.00  50.89   270.00 112.83  270.00 0.13 
1 1 1 0  19 10 o 11 81.95   32.24  97.69   90.00  47.13   270.00 167.96  270.00 0.45 
1 1 1 0  19 11 o 13 250.22  17.73  17.54   90.00  334.74  90.00  188.34  90.00  0.96 
1 1 1 0  19 12 o 6  188.71  19.94  14.79   90.00  106.92  90.00  69.39   90.00  0.38 
1 1 1 0  19 13 o 15 59.02   35.16  28.00   270.00 20.07   90.00  53.75   90.00  0.12 
1 1 1 0  19 14 o 13 51.69   32.32  70.05   270.00 20.19   90.00  50.80   90.00  0.10 
1 1 1 0  19 15 o 4  82.03   39.20  123.17  270.00 29.11   90.00  146.95  90.00  0.54 
1 1 1 0  19 16 x 17 ?       ?      68.93   90.00  87.97   90.00  0.00    0.00   0.00 
1 1 1 0  19 17 o 19 38.60   26.68  41.75   270.00 35.50   90.00  78.76   90.00  0.10 
1 1 1 0  19 18 o 13 47.89   31.92  12.92   90.00  11.22   270.00 26.38   270.00 0.04 
1 1 1 0  19 19 o 2  65.60   38.88  60.27   90.00  21.62   270.00 61.09   270.00 0.14 
1 1 1 0  19 20 o 3  108.83  41.12  119.21  90.00  9.22    90.00  55.61   270.00 0.34 
1 1 1 0  20 0  o 11 228.68  29.62  183.52  0.00   131.22  0.00   146.41  180.00 0.89 
1 1 1 0  20 1  o 16 520.50  29.76  495.02  180.00 434.30  180.00 172.38  360.00 1.00 
1 1 1 0  20 2  o 18 45.81   31.20  70.24   180.00 31.13   0.00   69.44   0.00   0.08 
1 1 1 0  20 3  o 10 421.58  26.36  310.06  180.00 432.63  180.00 22.10   180.00 1.00 
1 1 1 0  20 4  o 1  87.26   38.30  77.82   0.00   13.48   180.00 54.95   180.00 0.16 
1 1 1 0  20 5  o 14 112.06  40.39  136.75  0.00   18.50   180.00 198.89  180.00 0.72 
1 1 1 0  20 6  o 6  201.64  27.45  2.21    0.00   51.52   180.00 33.67   180.00 0.17 
1 1 1 0  20 7  o 18 395.28  24.75  272.89  0.00   447.77  0.00   104.99  0.00   1.00 
1 1 1 0  20 8  o 1  168.62  27.09  116.68  0.00   143.27  0.00   0.20    180.00 0.85 
1 1 1 0  20 9  o 17 230.68  19.58  241.87  180.00 211.87  180.00 36.01   0.00   1.00 
1 1 1 0  20 10 o 8  110.36  37.05  62.58   0.00   20.33   0.00   64.62   180.00 0.48 
1 1 1 0  20 11 o 4  102.34  37.76  106.83  0.00   1.80    0.00   133.61  180.00 0.67 
1 1 1 0  20 12 o 1  82.72   41.20  68.03   0.00   19.92   180.00 112.73  180.00 0.44 
1 1 1 0  20 13 o 3  50.64   35.36  208.03  0.00   146.93  180.00 352.97  180.00 0.58 
1 1 1 0  20 14 o 6  64.16   38.16  182.49  180.00 91.83   360.00 256.31  360.00 0.57 
1 1 1 0  20 15 o 5  52.54   34.00  50.66   0.00   14.84   180.00 36.94   180.00 0.07 
1 1 1 0  20 16 o 3  95.62   46.62  50.93   180.00 1.36    0.00   47.75   0.00   0.24 
1 1 1 0  20 17 o 8  45.76   32.34  129.56  360.00 86.40   180.00 198.00  180.00 0.28 
1 1 1 0  20 18 x 7  ?       ?      111.72  180.00 85.02   180.00 0.00    0.00   0.00 
1 1 1 0  21 1  o 6  69.15   39.96  72.28   270.00 35.80   90.00  102.10  90.00  0.22 
1 1 1 0  21 2  o 11 367.54  25.06  307.60  90.00  406.88  90.00  78.67   90.00  1.00 
1 1 1 0  21 3  x 3  ?       ?      546.41  270.00 533.71  270.00 0.00    0.00   0.00 
1 1 1 0  21 4  o 19 181.37  32.85  58.38   90.00  169.10  90.00  66.51   90.00  0.75 
1 1 1 0  21 5  o 15 58.38   37.08  72.00   270.00 37.64   90.00  95.97   90.00  0.18 
1 1 1 0  21 6  o 2  167.50  35.75  190.44  270.00 107.44  270.00 106.98  90.00  0.96 
1 1 1 0  21 7  o 17 374.66  25.96  252.83  270.00 465.22  270.00 181.14  270.00 1.00 
1 1 1 0  21 8  o 19 68.60   40.87  36.70   270.00 16.91   90.00  53.52   90.00  0.14 
1 1 1 0  21 9  o 12 200.12  29.39  282.32  90.00  103.66  90.00  192.49  270.00 1.00 
1 1 1 0  21 10 o 4  53.32   35.28  132.21  270.00 119.15  90.00  297.00  90.00  0.55 
1 1 1 0  21 11 o 19 83.78   43.38  147.24  270.00 27.44   90.00  144.36  90.00  0.53 
1 1 1 0  21 12 x 6  ?       ?      115.95  270.00 119.98  270.00 0.00    0.00   0.00 
1 1 1 0  21 13 o 13 155.50  55.56  73.04   90.00  90.92   90.00  23.09   90.00  0.51 
1 1 1 0  21 14 o 4  207.47  35.47  256.74  270.00 178.05  270.00 55.60   90.00  0.99 
1 1 1 0  21 15 o 15 95.27   46.63  42.53   270.00 2.13    90.00  39.39   90.00  0.18 
1 1 1 0  21 16 o 3  56.56   37.06  109.66  270.00 64.76   90.00  161.37  90.00  0.28 
1 1 1 0  21 17 x 4  ?       ?      146.83  90.00  95.58   90.00  0.00    0.00   0.00 
1 1 1 0  22 0  o 18 159.77  58.95  92.00   0.00   36.17   0.00   68.74   180.00 0.44 
1 1 1 0  22 1  o 3  68.02   42.18  52.96   180.00 0.45    0.00   1.40    0.00   0.00 
1 1 1 0  22 2  o 3  64.43   41.58  89.99   0.00   44.42   180.00 126.85  180.00 0.29 
1 1 1 0  22 3  o 11 240.14  33.00  233.90  0.00   244.48  0.00   9.74    0.00   1.00 
1 1 1 0  22 4  o 19 256.20  32.50  180.74  0.00   346.71  0.00   187.71  0.00   0.99 
1 1 1 0  22 5  o 1  61.13   39.84  215.01  360.00 160.19  180.00 410.09  180.00 0.73 
1 1 1 0  22 6  o 11 74.88   45.58  22.41   180.00 3.66    0.00   15.41   0.00   0.05 
1 1 1 0  22 7  o 14 188.35  41.17  112.61  180.00 214.02  180.00 106.53  180.00 0.85 
1 1 1 0  22 8  o 6  142.81  55.47  95.54   0.00   89.60   0.00   6.22    180.00 0.65 
1 1 1 0  22 9  o 3  149.25  61.08  30.09   0.00   14.18   360.00 3.86    360.00 0.08 
1 1 1 0  22 10 o 3  139.11  59.39  51.32   0.00   54.24   0.00   4.35    180.00 0.41 
1 1 1 0  22 11 x 0  ?       ?      408.90  180.00 355.55  180.00 0.00    0.00   0.00 
1 1 1 0  22 12 x 10 ?       ?      53.01   0.00   29.32   360.00 0.00    0.00   0.00 
1 1 1 0  22 13 x 16 ?       ?      74.54   360.00 65.28   360.00 0.00    0.00   0.00 
1 1 1 0  22 14 x 14 ?       ?      2.25    0.00   1.41    360.00 0.00    0.00   0.00 
1 1 1 0  22 15 x 10 ?       ?      9.48    360.00 9.20    360.00 0.00    0.00   0.00 
1 1 1 0  23 1  o 9  94.69   52.79  57.23   270.00 0.71    270.00 29.05   90.00  0.16 
1 1 1 0  23 2  x 16 ?       ?      290.09  90.00  310.72  90.00  0.00    0.00   0.00 
1 1 1 0  23 3  o 5  113.83  57.48  87.47   270.00 20.12   270.00 32.14   90.00  0.32 
1 1 1 0  23 4  x 2  ?       ?      55.33   270.00 44.68   270.00 0.00    0.00   0.00 
1 1 1 0  23 5  x 18 ?       ?      28.58   270.00 26.09   270.00 0.00    0.00   0.00 
1 1 1 0  23 6  x 13 ?       ?      9.04    270.00 20.73   270.00 0.00    0.00   0.00 
1 1 1 0  23 7  x 11 ?       ?      15.26   270.00 1.69    90.00  0.00    0.00   0.00 
1 1 1 0  23 8  x 9  ?       ?      242.97  270.00 218.78  270.00 0.00    0.00   0.00 
1 1 1 0  23 9  x 8  ?       ?      137.47  270.00 123.45  270.00 0.00    0.00   0.00 
1 1 1 0  23 10 x 7  ?       ?      130.81  90.00  103.46  90.00  0.00    0.00   0.00 
1 1 1 0  23 11 x 4  ?       ?      86.43   270.00 71.92   270.00 0.00    0.00   0.00 
1 1 1 0  23 12 x 15 ?       ?      36.96   90.00  23.27   90.00  0.00    0.00   0.00 
1 1 1 0  23 13 x 10 ?       ?      156.83  90.00  94.17   90.00  0.00    0.00   0.00 
1 1 1 0  24 0  o 2  107.80  64.09  157.96  180.00 39.43   0.00   144.24  0.00   0.30 
1 1 1 0  24 1  x 15 ?       ?      162.84  180.00 133.72  180.00 0.00    0.00   0.00 
1 1 1 0  24 2  x 8  ?       ?      58.61   180.00 65.99   180.00 0.00    0.00   0.00 
1 1 1 0  24 3  x 3  ?       ?      30.42   180.00 2.02    360.00 0.00    0.00   0.00 
1 1 1 0  24 4  x 7  ?       ?      134.84  180.00 106.04  180.00 0.00    0.00   0.00 
1 1 1 0  24 5  x 7  ?       ?      31.43   180.00 31.54   180.00 0.00    0.00   0.00 
1 1 1 0  24 6  x 15 ?       ?      9.31    360.00 21.39   360.00 0.00    0.00   0.00 
1 1 1 0  24 7  x 8  ?       ?      3.47    360.00 20.35   180.00 0.00    0.00   0.00 
1 1 1 0  24 8  x 7  ?       ?      105.68  0.00   87.05   0.00   0.00    0.00   0.00 
1 1 1 0  24 9  x 7  ?       ?      18.51   360.00 7.12    360.00 0.00    0.00   0.00 
1 1 1 0  24 10 x 1  ?       ?      112.15  0.00   67.59   360.00 0.00    0.00   0.00 
1 1 1 0  25 1  x 0  ?       ?      57.28   270.00 55.31   270.00 0.00    0.00   0.00 
1 1 1 0  25 2  x 15 ?       ?      86.94   90.00  75.14   90.00  0.00    0.00   0.00 
1 1 1 0  25 3  x 11 ?       ?      149.51  90.00  100.71  90.00  0.00    0.00   0.00 
1 1 1 0  25 4  x 5  ?       ?      10.34   270.00 22.51   270.00 0.00    0.00   0.00 
1 1 1 0  25 5  x 15 ?       ?      301.41  90.00  207.90  90.00  0.00    0.00   0.00 
1 1 1 0  25 6  x 14 ?       ?      152.14  90.00  99.56   90.00  0.00    0.00   0.00 
1 1 1 1  0  1  x 19 ?       ?      1948.91 90.00  332.20  90.00  0.00    0.00   0.00 
1 1 1 1  0  2  o 8  92.91   6.58   2467.05 180.00 177.98  180.00 519.75  180.00 0.88 
1 1 1 1  0  3  o 15 388.95  20.54  1268.51 90.00  193.03  90.00  391.84  270.00 1.00 
1 1 1 1  0  4  o 10 289.31  15.60  970.08  0.00   358.06  360.00 143.25  360.00 0.99 
1 1 1 1  0  5  o 14 492.55  30.26  1333.04 270.00 798.56  270.00 613.08  270.00 1.00 
1 1 1 1  0  6  o 5  748.26  57.55  966.69  0.00   1018.32 360.00 540.12  360.00 1.00 
1 1 1 1  0  7  o 18 538.00  33.03  899.39  270.00 440.02  270.00 195.98  90.00  1.00 
1 1 1 1  0  8  o 9  651.50  50.38  1526.65 0.00   650.14  0.00   2.73    180.00 1.00 
1 1 1 1  0  9  x 3  ?       ?      1499.71 270.00 1175.39 270.00 0.00    0.00   0.00 
1 1 1 1  0  10 o 2  209.51  11.71  407.20  180.00 124.68  180.00 72.43   180.00 0.42 
1 1 1 1  0  11 o 19 49.57   4.38   215.38  90.00  50.22   270.00 113.05  270.00 0.13 
1 1 1 1  0  12 o 17 238.07  13.22  393.31  0.00   204.22  360.00 62.16   180.00 0.99 
1 1 1 1  0  13 o 15 272.41  21.49  295.31  90.00  281.23  270.00 210.35  270.00 0.65 
1 1 1 1  0  14 o 19 48.64   5.39   195.20  180.00 62.89   0.00   140.88  0.00   0.16 
1 1 1 1  0  15 o 8  165.63  14.25  433.94  90.00  113.91  90.00  34.00   270.00 0.79 
1 1 1 1  0  16 x 13 ?       ?      444.60  0.00   307.61  360.00 0.00    0.00   0.00 
1 1 1 1  0  17 o 13 472.49  29.83  575.78  90.00  591.34  90.00  237.70  90.00  1.00 
1 1 1 1  0  18 f 0  11.08   7.60   297.27  180.00 113.83  180.00 0.00    0.00   0.00 
1 1 1 1  0  19 o 3  226.29  14.84  452.42  270.00 207.19  270.00 32.54   90.00  0.99 
1 1 1 1  0  20 o 2  498.94  27.09  546.37  180.00 518.11  180.00 38.35   180.00 1.00 
1 1 1 1  0  21 o 13 154.10  9.58   76.45   90.00  34.11   90.00  9.44    270.00 0.25 
1 1 1 1  0  22 o 7  20.72   12.86  98.96   180.00 4.25    180.00 8.65    180.00 0.00 
1 1 1 1  0  23 o 13 69.27   9.31   30.16   90.00  21.03   90.00  57.68   90.00  0.11 
1 1 1 1  0  24 o 16 111.99  10.56  113.68  180.00 11.37   180.00 94.24   0.00   0.52 
1 1 1 1  0  25 f 0  50.84   16.60  153.39  90.00  128.36  90.00  0.00    0.00   0.00 
1 1 1 1  0  26 o 9  376.01  24.44  360.63  180.00 364.07  180.00 23.88   0.00   1.00 
1 1 1 1  0  27 o 11 162.90  11.03  103.88  90.00  152.79  90.00  69.33   90.00  0.73 
1 1 1 1  0  28 f 0  153.86  10.84  68.55   180.00 59.19   180.00 0.00    0.00   0.00 
1 1 1 1  0  29 f 0  87.06   15.22  93.47   270.00 53.04   270.00 0.00    0.00   0.00 
1 1 1 1  1  0  o 9  1073.34 82.54  9843.83 270.00 1281.11 270.00 415.54  270.00 1.00 
1 1 1 1  1  1  o 3  3.05    1.43   8585.50 313.94 743.07  121.63 1486.74 121.63 0.10 
1 1 1 1  1  2  o 12 100.07  2.16   1299.56 112.45 52.69   342.64 224.55  342.64 0.60 
1 1 1 1  1  3  o 18 538.68  12.77  2688.59 168.65 723.07  177.58 406.44  177.58 0.97 
1 1 1 1  1  4  o 1  298.08  6.44   602.12  166.02 281.67  168.16 12.35   168.16 0.92 
1 1 1 1  1  5  o 3  835.19  18.86  935.16  348.99 1113.21 353.03 578.74  353.03 0.99 
1 1 1 1  1  6  o 11 272.91  5.36   127.31  319.27 255.93  210.16 18.66   210.16 0.90 
1 1 1 1  1  7  o 6  191.90  10.68  626.25  17.33  31.49   43.55  279.83  223.55 0.89 
1 1 1 1  1  8  o 15 432.62  10.41  787.98  353.20 188.88  339.65 468.99  159.65 0.98 
1 1 1 1  1  9  o 3  263.21  9.16   667.43  353.90 265.31  4.35   72.13   4.35   0.87 
1 1 1 1  1  10 f 0  241.97  5.34   880.56  12.51  236.07  39.02  0.00    0.00   0.00 
1 1 1 1  1  11 o 6  184.41  3.64   838.85  189.75 112.15  126.89 64.25   306.89 0.78 
1 1 1 1  1  12 o 14 466.75  9.34   462.91  176.95 516.06  136.06 131.27  136.06 0.97 
1 1 1 1  1  13 o 5  345.39  8.10   515.81  291.10 260.56  312.39 137.75  132.39 0.95 
1 1 1 1  1  14 o 1  82.38   2.05   92.05   125.43 30.19   72.08  97.00   72.08  0.22 
1 1 1 1  1  15 o 2  167.63  5.98   89.01   178.95 93.18   160.27 7.52    160.27 0.53 
1 1 1 1  1  16 o 18 330.93  10.84  440.54  236.67 288.02  248.27 53.93   68.27  0.95 
1 1 1 1  1  17 o 19 212.81  4.52   66.10   141.68 206.79  127.54 112.40  127.54 0.71 
1 1 1 1  1  18 o 13 292.78  7.02   304.13  234.54 210.12  209.42 137.27  29.42  0.95 
1 1 1 1  1  19 o 9  468.95  11.38  513.55  69.84  458.80  68.97  3.67    68.97  0.97 
1 1 1 1  1  20 o 10 334.18  7.92   363.39  228.22 303.97  234.38 22.90   54.38  0.94 
1 1 1 1  1  21 o 11 55.30   3.18   103.19  140.24 74.78   287.83 171.87  287.83 0.20 
1 1 1 1  1  22 o 6  276.46  9.17   224.97  157.36 228.41  173.38 50.07   353.38 0.92 
1 1 1 1  1  23 o 16 269.38  5.79   234.92  274.37 282.20  266.08 87.03   266.08 0.89 
1 1 1 1  1  24 o 2  379.78  24.67  334.73  81.28  330.15  72.62  72.10   252.62 0.96 
1 1 1 1  1  25 o 1  148.92  3.73   82.14   125.83 89.95   128.44 10.51   308.44 0.64 
1 1 1 1  1  26 o 9  66.87   4.38   116.90  337.43 68.18   153.22 205.13  153.22 0.51 
1 1 1 1  1  27 o 3  228.77  13.86  176.02  344.08 219.74  344.96 22.11   344.96 0.91 
1 1 1 1  1  28 o 18 184.96  4.73   190.24  76.66  141.89  71.17  37.81   251.17 0.87 
1 1 1 1  1  29 o 16 184.05  4.83   137.39  46.73  164.97  44.91  63.38   44.91  0.72 
1 1 1 1  2  0  o 4  110.51  7.71   7376.55 270.00 78.97   90.00  347.82  90.00  0.86 
1 1 1 1  2  1  o 17 672.56  15.18  4515.99 12.94  1019.05 246.31 734.95  246.31 0.97 
1 1 1 1  2  2  o 2  738.21  14.51  3401.97 17.05  885.71  345.68 315.77  345.68 0.99 
1 1 1 1  2  3  o 3  907.68  17.82  2145.48 12.05  1284.69 46.05  777.67  46.05  0.99 
1 1 1 1  2  4  o 19 170.44  3.35   494.79  343.14 53.69   106.68 15.25   106.68 0.27 
1 1 1 1  2  5  o 5  521.86  9.59   873.81  319.63 618.90  310.70 224.51  310.70 0.97 
1 1 1 1  2  6  o 9  566.64  11.29  1034.26 348.50 631.21  29.11  154.44  29.11  0.98 
1 1 1 1  2  7  o 18 127.21  3.21   458.75  355.63 17.78   221.31 42.31   41.31  0.31 
1 1 1 1  2  8  f 0  947.20  44.79  520.02  67.53  591.50  45.80  0.00    0.00   0.00 
1 1 1 1  2  9  o 1  1120.27 53.38  1495.60 267.95 1121.90 267.09 16.77   267.09 0.99 
1 1 1 1  2  10 o 14 569.14  11.30  313.12  260.07 722.35  322.71 338.79  322.71 0.97 
1 1 1 1  2  11 o 14 668.12  13.25  414.91  74.72  838.03  58.04  366.29  58.04  0.98 
1 1 1 1  2  12 f 0  287.82  7.13   251.95  201.40 53.27   299.77 0.00    0.00   0.00 
1 1 1 1  2  13 o 5  456.70  10.98  552.29  356.35 510.41  13.67  141.92  13.67  0.96 
1 1 1 1  2  14 o 7  59.02   1.97   207.37  287.17 32.66   126.18 78.63   126.18 0.11 
1 1 1 1  2  15 o 15 247.75  8.39   643.49  336.55 63.92   341.13 338.83  161.13 0.94 
1 1 1 1  2  16 o 5  196.19  5.41   248.23  275.38 131.27  219.80 74.10   39.80  0.86 
1 1 1 1  2  17 o 6  99.98   2.72   137.43  268.71 0.56    149.57 60.16   149.57 0.30 
1 1 1 1  2  18 o 9  150.74  3.32   330.88  314.19 82.52   315.29 47.02   135.29 0.70 
1 1 1 1  2  19 o 15 140.82  3.39   152.73  138.02 46.42   116.95 98.52   296.95 0.68 
1 1 1 1  2  20 o 2  435.33  10.41  387.76  91.20  505.01  82.83  177.00  82.83  0.96 
1 1 1 1  2  21 o 3  204.14  5.35   278.39  352.90 97.83   348.09 156.42  168.09 0.86 
1 1 1 1  2  22 o 10 467.37  29.72  425.86  318.51 469.00  328.03 33.46   328.03 0.97 
1 1 1 1  2  23 o 14 141.34  4.26   157.28  283.22 37.03   282.62 127.92  102.62 0.71 
1 1 1 1  2  24 o 11 185.16  5.21   92.71   110.70 140.83  85.72  57.54   85.72  0.61 
1 1 1 1  2  25 o 19 218.14  4.54   209.80  336.88 198.66  335.28 11.22   335.28 0.88 
1 1 1 1  2  26 o 9  356.69  17.68  285.83  189.33 361.21  191.61 33.23   191.61 0.97 
1 1 1 1  2  27 o 13 94.24   3.50   79.86   358.86 5.44    4.53   73.30   184.53 0.45 
1 1 1 1  2  28 o 9  123.06  3.63   36.32   229.25 26.86   177.09 5.48    357.09 0.24 
1 1 1 1  2  29 o 12 246.20  13.19  96.62   158.48 278.05  155.68 201.27  155.68 0.72 
1 1 1 1  3  0  o 6  113.93  7.86   604.19  90.00  159.16  270.00 535.09  270.00 0.95 
1 1 1 1  3  1  o 14 437.49  8.71   438.88  295.80 650.41  349.08 533.24  349.08 0.88 
1 1 1 1  3  2  o 5  489.78  10.37  790.09  96.00  693.07  293.74 457.79  293.74 0.95 
1 1 1 1  3  3  o 9  76.73   1.69   299.91  192.83 35.76   130.24 106.14  130.24 0.23 
1 1 1 1  3  4  o 3  111.99  2.31   814.01  291.82 47.45   93.01  248.05  93.01  0.68 
1 1 1 1  3  5  o 3  828.29  17.44  1727.55 219.74 930.56  200.62 221.68  200.62 0.99 
1 1 1 1  3  6  o 6  292.45  7.76   406.20  73.08  322.78  141.91 244.20  141.91 0.69 
1 1 1 1  3  7  o 1  774.74  36.30  1014.09 11.44  894.84  3.85   261.21  3.85   0.99 
1 1 1 1  3  8  o 6  969.83  51.76  805.76  29.23  1112.96 33.85  304.48  33.85  0.99 
1 1 1 1  3  9  x 12 ?       ?      1074.94 326.25 974.21  330.43 0.00    0.00   0.00 
1 1 1 1  3  10 o 14 473.87  11.33  540.86  280.51 390.15  303.05 144.22  123.05 0.98 
1 1 1 1  3  11 o 11 534.06  12.75  498.81  295.41 615.31  298.74 192.16  298.74 0.97 
1 1 1 1  3  12 o 5  275.24  6.87   312.25  354.61 203.40  329.66 101.46  149.66 0.92 
1 1 1 1  3  13 o 3  134.61  2.76   127.28  254.24 27.85   323.28 81.62   143.28 0.51 
1 1 1 1  3  14 o 17 110.76  2.96   211.85  121.07 29.28   338.60 192.57  338.60 0.60 
1 1 1 1  3  15 o 8  177.25  5.12   218.47  44.65  120.18  59.76  20.66   59.76  0.62 
1 1 1 1  3  16 o 2  102.31  2.98   66.93   256.34 0.85    121.48 55.95   121.48 0.27 
1 1 1 1  3  17 o 6  634.97  40.72  608.82  243.97 787.96  241.40 330.57  241.40 0.98 
1 1 1 1  3  18 o 9  208.54  4.80   355.63  294.57 166.08  288.42 30.60   108.42 0.87 
1 1 1 1  3  19 o 1  9.92    4.64   202.59  46.49  78.83   293.91 158.37  293.91 0.04 
1 1 1 1  3  20 o 15 423.96  11.21  443.26  90.43  392.20  99.07  34.18   279.07 0.97 
1 1 1 1  3  21 o 9  311.43  6.81   167.49  196.87 313.74  214.00 57.64   214.00 0.91 
1 1 1 1  3  22 o 7  264.47  6.39   38.91   62.02  215.94  31.14  162.21  31.14  0.51 
1 1 1 1  3  23 o 18 318.74  7.49   226.69  118.42 347.64  112.16 104.83  112.16 0.93 
1 1 1 1  3  24 o 3  71.32   4.58   105.39  335.51 67.17   167.73 193.68  167.73 0.42 
1 1 1 1  3  25 o 12 120.81  3.26   120.42  137.72 26.37   142.29 116.02  322.29 0.70 
1 1 1 1  3  26 o 16 178.70  4.10   118.69  53.18  151.15  53.71  2.54    233.71 0.85 
1 1 1 1  3  27 o 1  140.08  3.57   136.70  85.86  74.69   82.28  71.34   262.28 0.79 
1 1 1 1  3  28 o 4  216.26  4.86   180.55  32.50  219.73  36.41  63.26   36.41  0.87 
1 1 1 1  3  29 o 7  110.23  4.30   97.22   49.52  19.26   47.75  62.75   227.75 0.46 
1 1 1 1  4  0  o 17 866.67  66.41  1965.52 90.00  1182.40 90.00  631.47  90.00  1.00 
1 1 1 1  4  1  o 18 407.42  10.66  493.12  186.51 537.55  238.66 315.27  238.66 0.93 
1 1 1 1  4  2  o 17 375.92  7.57   1295.44 187.26 259.09  176.70 208.06  356.70 0.97 
1 1 1 1  4  3  o 19 394.77  7.86   1598.94 185.34 442.40  183.91 134.61  183.91 0.95 
1 1 1 1  4  4  o 19 347.53  7.04   456.16  311.07 268.39  29.76  127.72  209.76 0.96 
1 1 1 1  4  5  o 5  781.67  41.26  1312.98 142.28 990.09  159.34 441.72  159.34 0.98 
1 1 1 1  4  6  o 9  417.27  10.00  503.59  79.99  463.73  88.68  129.67  88.68  0.96 
1 1 1 1  4  7  x 15 ?       ?      1412.86 45.50  852.38  35.72  0.00    0.00   0.00 
1 1 1 1  4  8  o 9  851.35  16.81  892.08  239.00 1061.95 259.84 441.14  259.84 0.99 
1 1 1 1  4  9  o 5  612.29  12.16  768.32  250.40 788.28  277.97 382.55  277.97 0.98 
1 1 1 1  4  10 o 4  651.53  12.93  417.24  248.99 802.72  258.45 328.65  258.45 0.98 
1 1 1 1  4  11 o 13 466.54  11.21  481.44  28.22  477.44  1.76   51.31   1.76   0.97 
1 1 1 1  4  12 o 15 238.48  4.63   310.25  128.13 143.05  164.30 145.72  344.30 0.91 
1 1 1 1  4  13 o 6  236.61  5.91   540.00  353.72 208.25  29.19  12.19   29.19  0.85 
1 1 1 1  4  14 o 4  373.88  9.96   555.61  233.04 359.10  222.27 3.90    222.27 0.96 
1 1 1 1  4  15 o 9  726.44  48.09  688.94  336.70 976.09  334.39 528.85  334.39 0.98 
1 1 1 1  4  16 o 16 262.14  8.50   89.88   46.91  197.60  27.82  93.02   207.82 0.93 
1 1 1 1  4  17 o 6  314.99  5.95   195.16  276.80 357.63  328.64 127.10  328.64 0.93 
1 1 1 1  4  18 o 7  475.81  25.24  688.36  3.28   352.51  358.29 227.88  178.29 0.98 
1 1 1 1  4  19 o 10 351.55  8.59   286.31  326.33 398.75  327.98 139.82  327.98 0.94 
1 1 1 1  4  20 o 9  218.26  5.26   241.00  207.23 134.78  224.35 112.42  44.35  0.88 
1 1 1 1  4  21 o 17 491.05  26.51  612.39  109.94 400.12  106.60 157.59  286.60 0.98 
1 1 1 1  4  22 o 18 119.14  4.05   218.60  124.49 43.31   300.39 260.51  300.39 0.73 
1 1 1 1  4  23 o 7  195.34  5.17   178.28  300.03 133.29  306.37 63.84   126.37 0.85 
1 1 1 1  4  24 o 11 221.33  4.95   216.81  213.53 165.53  204.90 68.05   24.90  0.90 
1 1 1 1  4  25 f 0  160.52  3.96   41.46   238.69 67.65   250.26 0.00    0.00   0.00 
1 1 1 1  4  26 o 4  56.94   4.80   23.57   310.45 6.09    189.08 17.26   189.08 0.04 
1 1 1 1  4  27 o 10 176.15  4.19   183.97  163.98 125.46  160.50 55.85   340.50 0.87 
1 1 1 1  4  28 o 8  187.44  4.39   135.97  257.43 176.56  258.54 61.20   258.54 0.78 
1 1 1 1  4  29 o 4  79.56   10.15  75.41   200.61 19.25   17.61  80.47   17.61  0.26 
1 1 1 1  5  0  o 3  112.39  6.78   707.15  270.00 12.77   90.00  165.39  90.00  0.62 
1 1 1 1  5  1  o 19 246.23  4.69   264.83  171.39 257.41  306.00 134.68  306.00 0.77 
1 1 1 1  5  2  o 7  1053.98 56.02  1592.62 160.84 1490.49 178.06 898.36  178.06 0.99 
1 1 1 1  5  3  o 19 1203.56 64.71  2167.46 271.76 1224.14 282.40 54.88   282.40 0.99 
1 1 1 1  5  4  o 16 456.52  14.34  924.19  197.66 411.78  168.97 63.75   348.97 0.97 
1 1 1 1  5  5  o 12 57.53   2.06   292.96  303.77 158.51  292.62 369.10  292.62 0.45 
1 1 1 1  5  6  o 18 447.99  8.95   559.79  138.24 393.70  157.32 82.97   337.32 0.97 
1 1 1 1  5  7  o 18 612.05  11.22  794.90  65.11  729.33  83.31  260.75  83.31  0.98 
1 1 1 1  5  8  o 3  692.43  13.68  1088.68 334.83 818.28  334.90 274.44  334.90 0.98 
1 1 1 1  5  9  o 6  216.84  4.19   284.73  66.05  162.17  330.54 44.33   150.54 0.85 
1 1 1 1  5  10 o 5  427.26  9.14   443.98  349.72 552.23  323.72 300.33  323.72 0.94 
1 1 1 1  5  11 o 7  121.13  2.55   237.33  229.22 4.86    27.68  149.67  27.68  0.58 
1 1 1 1  5  12 o 14 299.36  5.71   592.05  173.38 332.49  175.29 132.50  175.29 0.89 
1 1 1 1  5  13 o 6  244.01  5.08   510.11  257.29 218.19  262.62 10.67   262.62 0.87 
1 1 1 1  5  14 o 17 421.15  13.03  376.15  1.15   455.02  339.56 100.43  339.56 0.96 
1 1 1 1  5  15 o 14 474.76  10.18  662.02  350.18 582.53  343.00 247.66  343.00 0.97 
1 1 1 1  5  16 o 3  515.23  24.64  549.94  127.22 573.67  136.46 141.05  136.46 0.98 
1 1 1 1  5  17 o 2  472.65  10.18  285.65  0.98   609.11  25.83  304.61  25.83  0.97 
1 1 1 1  5  18 o 14 517.05  10.44  472.49  202.85 624.93  204.32 244.04  204.32 0.97 
1 1 1 1  5  19 o 4  421.46  9.14   471.81  226.95 376.57  231.34 62.62   51.34  0.97 
1 1 1 1  5  20 o 6  307.91  6.48   151.31  286.46 337.72  287.51 123.27  287.51 0.90 
1 1 1 1  5  21 o 3  209.91  5.20   134.77  160.02 174.10  136.97 29.49   136.97 0.76 
1 1 1 1  5  22 o 4  266.07  8.60   199.70  20.68  235.20  31.61  12.96   211.61 0.91 
1 1 1 1  5  23 o 5  131.92  3.87   231.40  347.81 18.93   355.19 153.24  175.19 0.72 
1 1 1 1  5  24 o 18 67.08   4.26   104.74  116.53 54.88   316.10 155.68  316.10 0.34 
1 1 1 1  5  25 o 14 213.72  4.39   188.09  214.02 198.31  209.61 16.53   209.61 0.89 
1 1 1 1  5  26 o 19 208.16  5.16   129.89  68.86  219.03  67.32  76.14   67.32  0.87 
1 1 1 1  5  27 f 0  69.28   4.20   31.19   269.57 68.30   267.78 0.00    0.00   0.00 
1 1 1 1  5  28 o 15 150.52  4.09   80.40   57.50  89.35   66.76  20.54   66.76  0.53 
1 1 1 1  5  29 o 5  96.05   10.87  130.72  193.32 12.41   12.44  119.45  12.44  0.49 
1 1 1 1  6  0  x 7  ?       ?      1071.03 270.00 587.59  270.00 0.00    0.00   0.00 
1 1 1 1  6  1  x 16 ?       ?      1030.64 343.72 877.79  7.20   0.00    0.00   0.00 
1 1 1 1  6  2  o 14 623.27  20.07  553.86  116.00 685.18  185.54 146.83  185.54 0.98 
1 1 1 1  6  3  o 9  531.35  17.07  810.34  87.53  608.73  161.36 183.85  161.36 0.97 
1 1 1 1  6  4  o 10 731.99  17.28  386.91  280.91 847.87  322.64 252.46  322.64 0.99 
1 1 1 1  6  5  o 12 975.54  45.95  1255.64 194.60 1049.94 206.10 164.77  206.10 0.99 
1 1 1 1  6  6  o 16 317.94  5.95   593.16  286.16 343.11  292.42 102.97  292.42 0.92 
1 1 1 1  6  7  f 0  413.73  8.27   122.85  17.16  357.07  315.41 0.00    0.00   0.00 
1 1 1 1  6  8  o 18 768.97  18.25  539.39  20.20  869.52  39.98  220.43  39.98  0.99 
1 1 1 1  6  9  o 4  193.52  3.76   249.72  243.83 143.79  1.46   13.63   1.46   0.71 
1 1 1 1  6  10 f 0  632.73  12.56  206.77  337.35 460.05  306.21 0.00    0.00   0.00 
1 1 1 1  6  11 o 12 337.22  8.21   359.84  194.37 295.24  262.54 46.58   82.54  0.94 
1 1 1 1  6  12 o 5  294.77  6.02   290.73  151.46 237.65  119.71 73.44   299.71 0.93 
1 1 1 1  6  13 o 7  303.14  7.48   721.72  133.18 238.76  137.45 92.76   317.45 0.94 
1 1 1 1  6  14 o 5  151.40  5.38   19.85   22.06  73.27   112.68 35.90   292.68 0.60 
1 1 1 1  6  15 o 11 339.51  6.91   532.20  64.20  304.48  56.90  39.90   236.90 0.96 
1 1 1 1  6  16 o 18 379.44  8.21   477.12  32.26  375.97  29.17  20.12   29.17  0.96 
1 1 1 1  6  17 o 3  307.20  6.30   335.94  171.37 244.02  175.35 96.47   355.35 0.95 
1 1 1 1  6  18 o 15 147.04  3.90   86.96   52.40  29.40   168.61 2.47    348.61 0.21 
1 1 1 1  6  19 o 14 500.82  10.77  460.83  99.80  553.83  86.76  135.69  86.76  0.97 
1 1 1 1  6  20 o 11 443.32  10.25  216.23  322.62 581.07  320.07 329.19  320.07 0.94 
1 1 1 1  6  21 o 8  485.68  23.62  251.45  34.90  635.67  29.64  344.24  29.64  0.95 
1 1 1 1  6  22 f 0  293.79  6.24   160.62  114.00 155.85  108.89 0.00    0.00   0.00 
1 1 1 1  6  23 o 11 77.07   4.92   92.46   304.89 47.46   107.96 151.83  107.96 0.37 
1 1 1 1  6  24 o 19 187.38  5.20   167.42  317.09 134.14  314.42 55.09   134.42 0.86 
1 1 1 1  6  25 o 13 127.32  3.49   60.18   258.87 59.10   245.68 16.07   65.68  0.53 
1 1 1 1  6  26 o 8  129.14  3.50   27.30   123.94 45.08   130.57 6.06    130.57 0.33 
1 1 1 1  6  27 o 7  66.73   4.66   115.43  346.16 51.61   171.28 157.59  171.28 0.41 
1 1 1 1  6  28 o 17 251.61  13.69  205.57  115.75 282.73  116.18 119.00  116.18 0.89 
1 1 1 1  6  29 o 2  64.17   13.63  117.51  91.07  43.98   269.15 121.01  269.15 0.26 
1 1 1 1  7  0  o 3  758.60  46.24  1223.27 90.00  890.35  90.00  263.49  90.00  1.00 
1 1 1 1  7  1  o 3  182.78  4.36   246.97  40.26  57.46   333.55 199.75  153.55 0.86 
1 1 1 1  7  2  o 16 683.79  16.14  780.13  148.54 826.46  140.18 309.19  140.18 0.98 
1 1 1 1  7  3  o 18 1141.05 54.27  936.16  344.17 1384.24 331.46 503.39  331.46 0.99 
1 1 1 1  7  4  o 14 452.88  11.75  230.33  88.53  399.05  233.58 82.02   53.58  0.97 
1 1 1 1  7  5  o 5  1063.50 20.91  873.26  114.61 1315.26 136.02 519.25  136.02 0.99 
1 1 1 1  7  6  o 6  844.04  16.64  549.98  96.59  1090.69 125.72 514.92  125.72 0.99 
1 1 1 1  7  7  o 14 249.03  5.12   117.94  257.52 255.09  256.36 102.38  256.36 0.82 
1 1 1 1  7  8  o 9  448.90  8.99   650.92  324.39 453.67  305.98 39.75   305.98 0.97 
1 1 1 1  7  9  o 8  585.67  10.75  574.32  108.93 645.31  141.95 144.25  141.95 0.98 
1 1 1 1  7  10 o 14 524.29  9.64   472.44  131.23 610.41  127.67 203.20  127.67 0.97 
1 1 1 1  7  11 o 17 178.21  3.76   256.79  205.70 102.18  28.68  14.63   28.68  0.53 
1 1 1 1  7  12 o 13 209.53  4.71   455.94  86.84  161.29  62.96  26.86   242.96 0.83 
1 1 1 1  7  13 o 9  143.35  3.47   369.98  268.64 42.21   60.04  328.59  60.04  0.85 
1 1 1 1  7  14 o 9  294.75  7.92   198.85  268.20 360.24  236.99 201.97  236.99 0.88 
1 1 1 1  7  15 o 5  43.68   2.66   293.42  39.35  124.15  205.98 276.70  205.98 0.32 
1 1 1 1  7  16 o 11 180.63  3.66   219.20  345.41 120.51  15.20  63.61   195.20 0.84 
1 1 1 1  7  17 o 9  368.14  8.74   166.66  219.26 462.95  217.95 238.17  217.95 0.93 
1 1 1 1  7  18 o 4  263.30  8.99   482.24  341.10 134.10  336.31 224.93  156.31 0.94 
1 1 1 1  7  19 o 2  14.30   6.22   84.48   243.95 98.16   97.62  197.94  97.62  0.06 
1 1 1 1  7  20 o 9  456.88  24.87  331.74  231.45 613.22  221.63 368.33  221.63 0.94 
1 1 1 1  7  21 o 18 106.39  4.85   205.45  304.18 79.41   145.87 311.13  145.87 0.72 
1 1 1 1  7  22 o 18 411.68  20.20  327.82  38.63  398.49  32.28  2.13    32.28  0.97 
1 1 1 1  7  23 f 0  268.20  6.19   149.51  64.05  208.60  78.56  0.00    0.00   0.00 
1 1 1 1  7  24 o 9  237.29  5.51   140.29  232.92 249.28  229.09 76.22   229.09 0.89 
1 1 1 1  7  25 o 19 71.48   4.68   12.26   101.82 2.68    347.23 11.74   347.23 0.04 
1 1 1 1  7  26 o 11 280.02  6.48   174.05  150.01 347.61  155.52 183.48  155.52 0.91 
1 1 1 1  7  27 o 3  74.34   5.54   41.45   50.93  11.83   250.66 47.87   250.66 0.16 
1 1 1 1  7  28 f 0  72.07   6.39   93.40   36.52  76.39   39.46  0.00    0.00   0.00 
1 1 1 1  8  0  o 14 416.52  25.52  310.83  90.00  454.53  90.00  76.03   90.00  1.00 
1 1 1 1  8  1  o 6  313.16  6.74   613.39  120.40 311.92  121.76 44.70   121.76 0.92 
1 1 1 1  8  2  o 15 319.67  8.43   288.44  101.44 256.33  342.37 90.66   162.37 0.94 
1 1 1 1  8  3  o 5  385.70  8.88   822.13  224.97 406.71  261.05 80.24   261.05 0.95 
1 1 1 1  8  4  o 14 438.76  10.08  164.17  127.37 460.00  53.95  74.77   53.95  0.96 
1 1 1 1  8  5  o 5  335.37  8.85   250.74  53.88  417.02  46.64  234.69  46.64  0.89 
1 1 1 1  8  6  o 7  210.00  3.99   426.01  72.97  178.06  289.20 51.40   289.20 0.73 
1 1 1 1  8  7  o 16 417.63  8.37   723.60  230.74 433.63  230.71 66.19   230.71 0.96 
1 1 1 1  8  8  o 8  25.63   2.54   208.18  47.25  27.09   92.09  55.71   92.09  0.03 
1 1 1 1  8  9  o 1  405.47  8.14   444.97  329.95 525.68  340.69 296.65  340.69 0.93 
1 1 1 1  8  10 o 11 435.25  9.33   410.76  25.33  533.86  18.99  240.77  18.99  0.95 
1 1 1 1  8  11 f 0  262.90  6.47   505.31  347.73 358.86  10.42  0.00    0.00   0.00 
1 1 1 1  8  12 o 12 185.68  4.17   108.58  5.31   134.86  95.24  12.01   275.24 0.76 
1 1 1 1  8  13 o 8  315.21  7.79   178.68  283.32 388.02  250.20 207.89  250.20 0.90 
1 1 1 1  8  14 o 11 387.92  7.86   285.92  176.85 460.96  170.43 182.71  170.43 0.95 
1 1 1 1  8  15 o 8  717.35  28.74  872.75  264.94 728.42  264.73 36.74   264.73 0.99 
1 1 1 1  8  16 o 7  508.55  10.16  470.39  98.94  525.83  108.12 56.42   108.12 0.98 
1 1 1 1  8  17 o 11 436.87  8.82   552.43  208.92 438.43  198.58 30.99   198.58 0.97 
1 1 1 1  8  18 o 12 523.80  9.70   472.95  256.23 568.79  266.98 117.44  266.98 0.97 
1 1 1 1  8  19 o 17 510.04  27.46  436.04  106.43 485.20  94.25  22.21   274.25 0.97 
1 1 1 1  8  20 o 4  404.85  21.86  362.34  155.69 358.45  154.47 62.33   334.47 0.96 
1 1 1 1  8  21 o 10 335.74  7.41   153.15  315.53 441.28  316.94 292.41  316.94 0.88 
1 1 1 1  8  22 o 17 54.12   5.76   39.28   49.13  30.22   196.77 72.37   196.77 0.11 
1 1 1 1  8  23 o 2  132.96  4.14   179.71  102.44 1.14    286.65 221.65  286.65 0.82 
1 1 1 1  8  24 o 12 218.13  4.92   213.55  245.24 192.58  251.22 9.57    71.22  0.90 
1 1 1 1  8  25 o 17 220.60  4.61   145.21  36.15  246.21  45.05  107.10  45.05  0.87 
1 1 1 1  8  26 o 18 178.35  4.38   53.34   56.03  118.42  58.93  73.55   58.93  0.46 
1 1 1 1  8  27 o 2  74.28   5.82   106.06  220.29 28.15   40.56  103.52  40.56  0.32 
1 1 1 1  8  28 o 17 30.74   13.89  62.06   114.85 37.76   298.59 79.90   298.59 0.07 
1 1 1 1  9  0  o 17 143.54  9.55   182.79  270.00 23.55   270.00 11.66   90.00  0.20 
1 1 1 1  9  1  o 11 349.11  10.81  108.74  325.94 341.78  342.57 25.25   342.57 0.94 
1 1 1 1  9  2  o 4  626.38  12.34  849.54  41.17  755.04  57.88  283.69  57.88  0.98 
1 1 1 1  9  3  o 7  131.93  2.94   189.49  204.99 19.46   119.60 32.14   299.60 0.27 
1 1 1 1  9  4  o 19 407.07  8.13   497.48  298.79 460.50  266.92 146.99  266.92 0.95 
1 1 1 1  9  5  o 14 413.35  8.81   468.05  125.73 493.07  41.62  203.06  41.62  0.95 
1 1 1 1  9  6  o 8  489.06  10.46  368.43  8.82   441.17  19.98  71.34   199.98 0.98 
1 1 1 1  9  7  o 19 188.10  3.65   567.74  157.88 77.73   156.12 164.73  336.12 0.85 
1 1 1 1  9  8  o 16 116.26  2.48   288.19  320.78 3.26    16.68  51.58   196.68 0.25 
1 1 1 1  9  9  o 11 466.28  9.96   412.15  189.10 534.87  176.93 171.76  176.93 0.96 
1 1 1 1  9  10 o 15 626.87  34.33  619.43  68.43  801.49  70.56  380.16  70.56  0.98 
1 1 1 1  9  11 o 15 354.00  8.59   91.57   71.76  382.10  56.88  96.72   56.88  0.94 
1 1 1 1  9  12 o 16 228.98  5.14   283.55  132.84 204.15  126.57 9.27    126.57 0.87 
1 1 1 1  9  13 f 0  147.57  3.30   187.62  295.30 138.10  302.18 0.00    0.00   0.00 
1 1 1 1  9  14 o 15 154.08  3.42   68.33   239.75 94.10   188.83 23.68   8.83   0.69 
1 1 1 1  9  15 o 10 496.74  9.93   461.19  279.80 591.29  276.83 215.83  276.83 0.97 
1 1 1 1  9  16 o 10 618.46  11.39  663.43  62.48  659.11  70.92  101.02  70.92  0.98 
1 1 1 1  9  17 f 0  706.19  30.80  401.02  143.55 399.46  127.84 0.00    0.00   0.00 
1 1 1 1  9  18 o 2  256.03  5.40   355.79  295.45 241.33  283.83 40.36   283.83 0.86 
1 1 1 1  9  19 f 0  184.94  12.74  74.16   220.63 20.80   55.39  0.00    0.00   0.00 
1 1 1 1  9  20 o 17 206.32  5.00   196.60  52.57  139.66  70.73  73.57   250.73 0.86 
1 1 1 1  9  21 o 9  346.07  8.25   159.18  312.22 433.90  313.46 231.06  313.46 0.92 
1 1 1 1  9  22 o 12 208.59  4.41   161.04  290.20 189.96  285.78 30.25   285.78 0.84 
1 1 1 1  9  23 o 14 88.70   4.26   24.60   67.52  1.44    292.70 19.26   292.70 0.09 
1 1 1 1  9  24 o 9  342.34  15.36  303.52  265.49 327.17  264.68 7.26    84.68  0.97 
1 1 1 1  9  25 o 2  173.18  5.24   53.40   178.65 134.79  179.53 76.72   179.53 0.56 
1 1 1 1  9  26 o 12 105.10  5.26   51.52   13.03  11.17   7.94   20.88   187.94 0.21 
1 1 1 1  9  27 o 7  72.03   6.14   33.30   317.18 12.05   151.90 42.08   151.90 0.12 
1 1 1 1  10 0  o 14 190.28  12.34  373.54  270.00 141.48  270.00 69.65   90.00  0.93 
1 1 1 1  10 1  o 16 249.80  5.43   451.37  205.29 167.47  192.68 119.70  12.68  0.91 
1 1 1 1  10 2  o 13 91.95   2.22   229.74  47.13  18.55   96.67  75.70   96.67  0.21 
1 1 1 1  10 3  o 9  453.60  10.86  940.56  104.10 439.22  94.25  0.14    274.25 0.97 
1 1 1 1  10 4  o 9  410.10  8.17   761.33  239.11 363.24  238.77 64.31   58.77  0.96 
1 1 1 1  10 5  o 13 355.51  6.61   720.76  263.48 317.49  271.39 40.64   91.39  0.95 
1 1 1 1  10 6  o 13 172.98  3.66   71.19   79.53  87.29   174.06 88.75   354.06 0.76 
1 1 1 1  10 7  o 17 209.80  4.39   155.55  225.84 161.03  258.80 73.02   258.80 0.59 
1 1 1 1  10 8  o 11 311.24  10.28  376.09  129.22 327.56  117.77 84.75   117.77 0.92 
1 1 1 1  10 9  o 6  179.26  4.11   317.89  135.47 106.92  105.36 68.78   285.36 0.79 
1 1 1 1  10 10 o 11 317.19  6.45   288.79  22.64  340.72  4.15   93.66   4.15   0.93 
1 1 1 1  10 11 o 13 88.13   2.78   117.75  26.95  47.55   148.16 181.05  148.16 0.49 
1 1 1 1  10 12 o 10 480.00  9.60   629.77  255.38 528.93  271.27 122.90  271.27 0.97 
1 1 1 1  10 13 o 15 183.81  4.03   129.71  26.60  151.58  53.89  16.21   53.89  0.78 
1 1 1 1  10 14 o 1  418.84  9.71   373.99  45.19  516.76  84.49  230.88  84.49  0.96 
1 1 1 1  10 15 o 7  111.30  2.83   131.21  198.95 5.21    11.10  134.50  11.10  0.56 
1 1 1 1  10 16 o 15 226.32  4.49   204.19  167.82 210.86  155.40 51.85   155.40 0.82 
1 1 1 1  10 17 o 4  546.38  23.70  442.90  309.39 617.44  310.35 171.98  310.35 0.97 
1 1 1 1  10 18 o 6  126.53  3.62   129.47  258.57 18.82   103.32 209.97  103.32 0.68 
1 1 1 1  10 19 o 19 156.75  5.16   68.62   187.50 61.27   207.50 8.77    27.50  0.42 
1 1 1 1  10 20 o 5  154.69  4.07   117.46  276.18 77.23   252.98 47.11   72.98  0.65 
1 1 1 1  10 21 o 1  284.16  6.18   219.83  79.93  288.42  75.51  53.65   75.51  0.92 
1 1 1 1  10 22 o 16 477.90  19.63  270.99  245.94 628.46  247.36 333.43  247.36 0.97 
1 1 1 1  10 23 o 18 104.82  4.47   140.23  200.03 0.30    209.48 141.65  29.48  0.68 
1 1 1 1  10 24 o 16 150.10  4.05   182.25  89.18  76.71   93.37  102.76  273.37 0.85 
1 1 1 1  10 25 o 6  95.08   5.21   208.07  63.89  50.27   250.59 243.16  250.59 0.75 
1 1 1 1  10 26 o 5  114.79  4.98   67.02   74.37  26.48   69.95  28.15   249.95 0.35 
1 1 1 1  10 27 o 2  100.37  18.94  82.43   154.79 1.44    156.74 70.14   336.74 0.36 
1 1 1 1  11 0  o 1  803.19  43.06  1128.49 90.00  795.97  90.00  14.45   270.00 1.00 
1 1 1 1  11 1  o 11 311.76  7.24   375.41  169.25 280.02  183.47 20.75   3.47   0.93 
1 1 1 1  11 2  o 5  169.71  3.61   231.24  165.52 71.66   242.01 8.79    242.01 0.40 
1 1 1 1  11 3  o 5  162.56  3.24   349.05  356.52 65.15   317.36 3.75    137.36 0.41 
1 1 1 1  11 4  o 16 108.72  2.87   474.36  162.21 2.89    191.50 48.55   191.50 0.20 
1 1 1 1  11 5  o 2  302.46  10.16  265.85  307.65 359.78  300.04 198.16  300.04 0.86 
1 1 1 1  11 6  o 16 31.48   6.35   217.00  289.70 82.04   33.05  171.43  33.05  0.12 
1 1 1 1  11 7  o 18 364.11  8.79   647.76  238.18 394.98  235.83 102.92  235.83 0.94 
1 1 1 1  11 8  o 13 233.92  7.36   542.05  37.82  181.04  26.06  54.84   206.06 0.89 
1 1 1 1  11 9  o 8  252.51  6.29   371.01  16.22  225.16  43.93  4.94    223.93 0.90 
1 1 1 1  11 10 o 12 279.86  5.74   237.92  105.39 266.13  177.42 15.60   177.42 0.92 
1 1 1 1  11 11 o 18 116.29  2.74   40.39   179.20 11.48   223.15 20.99   43.15  0.19 
1 1 1 1  11 12 o 17 340.47  6.41   543.12  174.98 295.35  187.96 63.73   7.96   0.96 
1 1 1 1  11 13 o 8  260.01  5.77   127.69  121.86 235.28  116.48 7.14    296.48 0.92 
1 1 1 1  11 14 o 9  183.95  3.78   330.57  276.67 135.82  289.11 42.55   289.11 0.62 
1 1 1 1  11 15 o 7  611.16  29.05  849.60  46.85  500.03  43.31  204.59  223.31 0.99 
1 1 1 1  11 16 o 13 45.11   5.94   146.24  220.09 49.66   85.78  108.94  85.78  0.11 
1 1 1 1  11 17 o 3  353.07  19.27  345.69  240.61 398.77  245.04 146.03  245.04 0.92 
1 1 1 1  11 18 f 0  399.93  21.96  276.88  108.63 246.65  107.96 0.00    0.00   0.00 
1 1 1 1  11 19 o 10 199.24  5.51   176.96  58.62  165.21  43.27  32.11   43.27  0.75 
1 1 1 1  11 20 o 6  515.01  25.41  391.40  9.35   550.35  10.20  95.21   10.20  0.98 
1 1 1 1  11 21 o 16 329.95  6.41   152.98  255.42 418.76  264.29 229.45  264.29 0.92 
1 1 1 1  11 22 o 9  52.34   7.00   68.09   326.34 54.44   136.15 134.48  136.15 0.24 
1 1 1 1  11 23 o 17 86.37   4.84   59.27   329.39 2.25    139.69 67.74   139.69 0.37 
1 1 1 1  11 24 o 19 283.22  5.78   120.89  109.38 383.69  105.09 284.09  105.09 0.85 
1 1 1 1  11 25 f 0  189.22  4.84   34.05   236.60 49.58   233.93 0.00    0.00   0.00 
1 1 1 1  11 26 o 14 196.26  12.19  195.52  18.14  173.18  20.07  15.10   20.07  0.84 
1 1 1 1  12 0  x 14 ?       ?      502.11  270.00 189.77  270.00 0.00    0.00   0.00 
1 1 1 1  12 1  x 3  ?       ?      491.60  97.92  531.18  91.76  0.00    0.00   0.00 
1 1 1 1  12 2  o 19 241.46  9.27   318.01  344.07 244.86  318.61 115.13  318.61 0.78 
1 1 1 1  12 3  o 17 587.76  47.84  591.24  19.30  693.54  1.00   243.32  1.00   0.97 
1 1 1 1  12 4  o 11 156.85  5.21   118.42  229.05 20.47   175.21 1.77    175.21 0.12 
1 1 1 1  12 5  o 16 325.11  7.09   524.46  310.77 349.90  304.91 96.59   304.91 0.93 
1 1 1 1  12 6  o 19 211.65  5.37   137.22  59.52  192.74  353.27 65.20   353.27 0.76 
1 1 1 1  12 7  o 7  167.14  3.45   254.12  275.99 68.84   281.30 137.70  101.30 0.82 
1 1 1 1  12 8  o 1  245.43  4.74   148.47  58.33  251.13  40.03  76.29   40.03  0.87 
1 1 1 1  12 9  o 1  130.06  3.20   408.97  5.67   39.95   55.34  41.65   235.34 0.47 
1 1 1 1  12 10 o 9  305.18  5.82   335.14  291.04 340.06  263.46 113.95  263.46 0.93 
1 1 1 1  12 11 o 15 470.15  10.79  251.75  168.50 605.99  169.69 303.05  169.69 0.97 
1 1 1 1  12 12 o 2  273.43  6.50   455.74  263.33 161.24  258.52 195.48  78.52  0.95 
1 1 1 1  12 13 f 0  260.74  5.47   234.27  276.71 279.89  251.07 0.00    0.00   0.00 
1 1 1 1  12 14 o 5  124.15  3.31   68.61   308.68 16.49   300.27 48.47   120.27 0.33 
1 1 1 1  12 15 o 16 595.93  24.03  255.52  4.00   871.77  352.23 600.82  352.23 0.96 
1 1 1 1  12 16 o 16 146.24  4.15   147.12  301.90 22.07   316.35 165.93  136.35 0.72 
1 1 1 1  12 17 o 19 220.41  6.10   242.61  80.93  164.86  83.45  48.69   263.45 0.86 
1 1 1 1  12 18 o 13 189.24  5.27   96.44   118.60 141.81  99.85  36.46   99.85  0.65 
1 1 1 1  12 19 o 13 437.50  21.58  242.78  327.79 547.56  321.51 259.18  321.51 0.96 
1 1 1 1  12 20 o 17 94.30   5.48   91.46   232.55 19.09   64.18  124.74  64.18  0.46 
1 1 1 1  12 21 o 2  409.21  18.79  342.84  301.60 440.35  303.49 87.94   303.49 0.97 
1 1 1 1  12 22 o 2  97.00   4.75   172.80  21.63  21.21   207.73 179.00  207.73 0.70 
1 1 1 1  12 23 o 7  273.66  5.68   203.15  73.71  316.76  80.71  126.42  80.71  0.93 
1 1 1 1  12 24 o 9  178.30  4.77   138.40  226.29 155.03  226.90 19.13   226.90 0.82 
1 1 1 1  12 25 o 2  168.09  10.82  92.76   182.86 122.92  195.59 49.71   195.59 0.58 
1 1 1 1  12 26 o 4  72.91   19.01  97.33   131.60 33.57   312.91 108.17  312.91 0.28 
1 1 1 1  13 0  o 15 66.32   8.10   106.05  270.00 11.11   270.00 29.40   270.00 0.05 
1 1 1 1  13 1  o 18 445.30  10.83  596.94  359.70 511.77  15.12  166.09  15.12  0.96 
1 1 1 1  13 2  o 14 220.86  4.62   304.53  126.36 150.47  105.70 91.98   285.70 0.89 
1 1 1 1  13 3  o 15 50.58   3.85   62.66   249.67 76.89   340.57 176.50  340.57 0.22 
1 1 1 1  13 4  o 2  268.48  6.71   296.45  330.16 225.62  336.77 43.89   156.77 0.92 
1 1 1 1  13 5  o 18 151.79  3.25   266.63  32.63  2.23    39.71  253.72  219.71 0.85 
1 1 1 1  13 6  o 6  553.24  13.25  779.50  208.27 596.44  202.52 107.96  202.52 0.98 
1 1 1 1  13 7  o 18 117.43  3.00   145.01  250.65 20.08   294.96 60.96   114.96 0.43 
1 1 1 1  13 8  o 9  436.05  8.78   484.96  239.47 589.85  202.88 348.79  202.88 0.95 
1 1 1 1  13 9  o 8  336.51  6.39   440.76  137.21 289.17  120.84 68.23   300.84 0.96 
1 1 1 1  13 10 o 18 267.13  5.97   212.32  249.31 312.86  285.70 160.58  285.70 0.87 
1 1 1 1  13 11 o 7  474.37  9.50   384.66  124.78 559.72  137.51 200.17  137.51 0.97 
1 1 1 1  13 12 o 7  554.27  11.81  559.64  301.82 621.93  311.85 159.81  311.85 0.98 
1 1 1 1  13 13 o 2  594.56  28.36  661.59  245.46 658.48  229.16 153.07  229.16 0.98 
1 1 1 1  13 14 o 17 306.80  6.44   387.57  166.67 293.68  180.58 22.57   180.58 0.92 
1 1 1 1  13 15 o 9  493.23  26.93  383.14  112.46 542.48  119.51 132.07  119.51 0.97 
1 1 1 1  13 16 o 1  612.38  27.17  319.84  29.33  750.90  37.47  306.25  37.47  0.98 
1 1 1 1  13 17 o 8  136.70  4.42   105.75  243.05 38.55   234.62 84.41   54.62  0.59 
1 1 1 1  13 18 o 9  123.79  5.29   108.80  220.38 24.22   188.64 76.45   8.64   0.50 
1 1 1 1  13 19 o 11 182.40  4.65   42.44   315.05 87.65   332.51 47.82   332.51 0.35 
1 1 1 1  13 20 o 13 184.98  5.12   88.61   65.71  163.82  56.85  68.78   56.85  0.70 
1 1 1 1  13 21 o 2  33.73   11.45  31.76   214.72 38.44   48.21  83.38   48.21  0.10 
1 1 1 1  13 22 o 7  186.53  4.71   223.35  259.31 117.29  259.29 104.11  79.29  0.91 
1 1 1 1  13 23 o 8  74.37   7.33   34.80   275.76 9.88    107.93 43.30   107.93 0.16 
1 1 1 1  13 24 o 16 66.52   18.87  115.79  10.36  46.70   187.76 137.67  187.76 0.33 
1 1 1 1  13 25 o 3  49.03   19.29  79.10   157.68 44.92   346.66 105.67  346.66 0.16 
1 1 1 1  14 0  o 18 540.85  42.57  630.85  270.00 458.99  270.00 163.74  90.00  1.00 
1 1 1 1  14 1  o 3  109.85  3.23   435.53  55.86  53.16   233.91 270.11  233.91 0.75 
1 1 1 1  14 2  f 0  35.94   6.19   271.39  56.05  79.47   32.17  0.00    0.00   0.00 
1 1 1 1  14 3  o 6  165.43  3.63   128.54  62.27  11.47   23.21  4.82    23.21  0.05 
1 1 1 1  14 4  o 11 219.28  4.69   148.02  60.24  210.38  60.34  51.00   60.34  0.84 
1 1 1 1  14 5  o 1  221.04  4.41   260.30  26.11  220.19  47.73  70.19   47.73  0.84 
1 1 1 1  14 6  o 2  386.02  7.84   295.27  268.00 412.01  289.17 81.14   289.17 0.96 
1 1 1 1  14 7  o 1  388.02  8.94   438.95  95.48  387.39  111.85 24.78   111.85 0.97 
1 1 1 1  14 8  o 14 170.35  4.19   191.24  98.17  109.36  130.50 53.33   310.50 0.80 
1 1 1 1  14 9  o 6  389.65  7.32   524.30  259.11 358.06  261.06 36.63   81.06  0.97 
1 1 1 1  14 10 o 7  717.78  34.30  621.64  80.11  849.38  77.03  284.65  77.03  0.99 
1 1 1 1  14 11 o 5  415.42  7.75   235.21  308.00 474.78  311.65 155.78  311.65 0.96 
1 1 1 1  14 12 o 11 226.37  5.41   308.67  278.95 106.13  267.16 198.15  87.16  0.91 
1 1 1 1  14 13 o 2  326.96  8.81   276.35  247.30 348.44  273.98 97.03   273.98 0.92 
1 1 1 1  14 14 o 4  320.27  8.14   186.95  256.78 358.68  261.19 137.40  261.19 0.91 
1 1 1 1  14 15 o 13 649.76  28.61  489.38  252.94 738.89  251.62 202.28  251.62 0.98 
1 1 1 1  14 16 o 18 429.66  9.57   305.29  293.51 471.85  289.46 117.02  289.46 0.96 
1 1 1 1  14 17 o 14 385.15  7.46   329.39  36.39  331.44  38.51  81.26   218.51 0.97 
1 1 1 1  14 18 o 18 183.35  5.55   87.51   247.78 150.08  275.36 38.70   275.36 0.71 
1 1 1 1  14 19 o 9  309.08  6.31   179.46  97.45  379.01  97.08  188.02  97.08  0.92 
1 1 1 1  14 20 o 12 105.89  7.13   55.46   89.12  19.58   98.60  70.26   278.60 0.52 
1 1 1 1  14 21 o 1  122.94  5.51   233.13  100.53 21.33   283.09 255.15  283.09 0.86 
1 1 1 1  14 22 o 5  258.07  6.36   165.78  205.52 301.41  203.06 135.33  203.06 0.91 
1 1 1 1  14 23 o 8  37.96   17.02  58.66   195.23 52.96   34.50  116.76  34.50  0.14 
1 1 1 1  14 24 o 5  261.42  16.13  70.57   40.32  264.49  45.99  212.25  45.99  0.61 
1 1 1 1  14 25 x 13 ?       ?      48.81   28.95  31.05   16.72  0.00    0.00   0.00 
1 1 1 1  15 0  o 1  576.27  44.81  634.46  90.00  570.61  90.00  11.32   270.00 1.00 
1 1 1 1  15 1  o 5  373.74  11.80  731.78  158.62 199.58  168.39 330.29  348.39 0.98 
1 1 1 1  15 2  o 2  210.33  4.33   430.72  30.97  84.29   34.28  220.44  214.28 0.92 
1 1 1 1  15 3  o 1  118.28  3.81   157.55  206.18 5.46    178.55 157.77  358.55 0.71 
1 1 1 1  15 4  o 11 469.39  11.31  337.51  207.10 643.11  205.61 385.27  205.61 0.96 
1 1 1 1  15 5  o 16 189.61  4.51   134.27  310.50 139.10  6.68   40.80   186.68 0.84 
1 1 1 1  15 6  o 8  134.27  3.82   330.80  285.95 40.41   317.04 101.22  137.04 0.68 
1 1 1 1  15 7  o 17 428.14  9.96   193.68  112.98 553.17  125.61 291.61  125.61 0.95 
1 1 1 1  15 8  o 14 302.25  6.80   549.13  189.18 142.17  189.01 294.37  9.01   0.96 
1 1 1 1  15 9  o 19 446.96  9.63   435.43  315.76 461.23  311.63 57.69   311.63 0.97 
1 1 1 1  15 10 o 10 221.92  4.73   199.37  318.81 186.91  289.41 3.66    289.41 0.83 
1 1 1 1  15 11 o 7  227.54  6.29   184.58  13.89  196.41  44.76  18.06   44.76  0.82 
1 1 1 1  15 12 o 2  252.04  9.48   224.68  2.65   119.37  3.36   226.02  183.36 0.92 
1 1 1 1  15 13 o 7  244.78  6.02   323.36  331.47 184.68  329.69 68.07   149.69 0.89 
1 1 1 1  15 14 o 9  264.04  6.12   175.15  164.27 282.81  189.37 114.10  189.37 0.86 
1 1 1 1  15 15 o 14 486.64  20.13  564.48  114.33 412.96  115.13 125.81  295.13 0.98 
1 1 1 1  15 16 o 3  109.66  5.82   15.43   6.48   4.42    296.57 28.31   116.57 0.17 
1 1 1 1  15 17 f 0  392.62  8.23   366.05  228.82 417.18  233.14 0.00    0.00   0.00 
1 1 1 1  15 18 o 8  49.19   13.49  133.22  258.09 119.29  79.03  278.18  79.03  0.40 
1 1 1 1  15 19 o 7  246.41  5.65   168.20  333.75 258.36  327.49 66.71   327.49 0.91 
1 1 1 1  15 20 o 11 151.27  6.19   61.05   265.72 101.80  263.02 41.52   263.02 0.54 
1 1 1 1  15 21 o 7  205.53  5.93   136.56  224.31 220.36  223.44 102.62  223.44 0.82 
1 1 1 1  15 22 f 0  187.43  13.23  118.05  57.12  109.10  58.58  0.00    0.00   0.00 
1 1 1 1  15 23 o 15 123.63  18.07  9.78    89.34  14.95   36.90  6.20    216.90 0.15 
1 1 1 1  15 24 f 0  35.57   16.56  12.21   40.46  15.73   52.58  0.00    0.00   0.00 
1 1 1 1  16 0  o 18 30.27   19.47  192.46  270.00 125.38  90.00  262.62  90.00  0.20 
1 1 1 1  16 1  o 16 232.22  4.89   337.18  246.29 73.87   239.40 287.01  59.40  0.94 
1 1 1 1  16 2  o 1  331.78  6.94   426.11  55.14  316.74  51.52  4.37    51.52  0.95 
1 1 1 1  16 3  o 11 340.27  7.08   222.22  71.36  391.88  61.01  148.49  61.01  0.93 
1 1 1 1  16 4  o 1  441.26  23.79  772.31  65.15  348.03  55.09  163.97  235.09 0.97 
1 1 1 1  16 5  o 10 403.59  8.79   331.88  195.53 490.66  177.53 215.82  177.53 0.95 
1 1 1 1  16 6  o 2  232.21  5.89   109.05  274.47 220.24  270.10 51.90   270.10 0.84 
1 1 1 1  16 7  o 8  477.64  25.88  669.85  328.02 329.48  327.80 275.49  147.80 0.98 
1 1 1 1  16 8  o 18 526.65  25.32  646.61  322.89 420.45  323.28 191.12  143.28 0.98 
1 1 1 1  16 9  o 16 377.18  9.50   363.62  125.08 336.47  141.06 47.20   321.06 0.95 
1 1 1 1  16 10 o 7  307.02  8.81   281.43  332.86 273.30  346.00 21.38   166.00 0.92 
1 1 1 1  16 11 o 15 190.91  6.43   366.08  272.00 13.54   101.55 372.03  101.55 0.90 
1 1 1 1  16 12 f 0  404.17  8.56   437.78  274.00 473.78  278.29 0.00    0.00   0.00 
1 1 1 1  16 13 o 5  119.37  6.01   179.88  75.83  2.15    86.67  132.50  266.67 0.57 
1 1 1 1  16 14 o 13 39.93   13.38  38.84   197.22 71.42   65.89  154.83  65.89  0.15 
1 1 1 1  16 15 o 9  217.83  5.86   187.73  232.24 184.83  224.59 8.87    44.59  0.87 
1 1 1 1  16 16 o 18 146.34  5.64   150.63  219.47 78.38   234.07 37.87   54.07  0.66 
1 1 1 1  16 17 o 7  263.50  6.54   256.07  90.61  187.47  89.38  123.79  269.38 0.95 
1 1 1 1  16 18 o 4  313.63  6.76   162.53  233.00 420.99  232.18 267.09  232.18 0.92 
1 1 1 1  16 19 o 7  126.29  6.96   56.18   211.84 62.11   214.43 9.04    34.43  0.53 
1 1 1 1  16 20 o 3  112.89  14.91  52.41   144.38 18.14   119.85 12.47   299.85 0.22 
1 1 1 1  16 21 f 0  165.58  13.19  79.03   27.46  72.09   29.22  0.00    0.00   0.00 
1 1 1 1  16 22 o 14 141.77  18.06  98.03   317.17 66.19   318.28 0.60    318.28 0.46 
1 1 1 1  16 23 o 3  113.98  18.38  128.77  139.07 19.70   136.72 69.85   316.72 0.48 
1 1 1 1  17 0  o 15 216.22  14.81  445.48  90.00  47.46   90.00  336.75  270.00 1.00 
1 1 1 1  17 1  o 5  168.44  4.96   26.54   312.10 46.48   314.25 11.95   314.25 0.24 
1 1 1 1  17 2  o 13 236.73  5.29   134.29  197.81 218.33  164.63 34.04   164.63 0.85 
1 1 1 1  17 3  o 13 111.05  5.80   205.96  334.73 91.67   147.85 350.77  147.85 0.75 
1 1 1 1  17 4  o 11 341.16  8.65   517.20  173.15 208.91  158.75 236.43  338.75 0.96 
1 1 1 1  17 5  o 4  197.67  6.38   92.57   27.99  145.82  60.95  40.92   60.95  0.63 
1 1 1 1  17 6  o 14 403.49  11.00  433.54  314.66 445.86  309.04 126.07  309.04 0.95 
1 1 1 1  17 7  o 5  46.74   16.64  140.90  23.40  76.39   200.68 167.50  200.68 0.16 
1 1 1 1  17 8  o 3  258.55  7.57   259.87  148.13 264.27  124.17 96.65   124.17 0.84 
1 1 1 1  17 9  o 16 564.33  23.28  480.66  213.47 608.47  220.63 114.66  220.63 0.98 
1 1 1 1  17 10 o 2  160.65  5.81   202.61  330.12 71.54   317.80 89.30   137.80 0.72 
1 1 1 1  17 11 o 14 408.84  9.30   415.03  247.55 369.20  256.92 51.41   76.92  0.97 
1 1 1 1  17 12 o 6  256.25  6.46   74.18   219.36 269.24  277.69 186.39  277.69 0.69 
1 1 1 1  17 13 o 2  244.59  6.06   386.62  142.51 76.09   142.92 309.09  322.92 0.94 
1 1 1 1  17 14 o 9  158.83  5.95   125.09  213.43 97.94   201.58 3.01    201.58 0.61 
1 1 1 1  17 15 o 2  226.96  5.94   217.03  271.43 159.33  271.03 98.71   91.03  0.92 
1 1 1 1  17 16 o 17 233.40  6.97   252.65  357.84 174.60  358.13 84.49   178.13 0.93 
1 1 1 1  17 17 f 0  246.20  7.13   120.72  217.64 121.94  217.51 0.00    0.00   0.00 
1 1 1 1  17 18 f 0  323.31  14.29  194.28  144.37 199.67  143.64 0.00    0.00   0.00 
1 1 1 1  17 19 o 10 211.84  14.57  144.95  304.06 226.23  302.86 96.01   302.86 0.84 
1 1 1 1  17 20 o 19 180.47  16.19  186.91  4.48   138.91  5.42   27.54   185.42 0.85 
1 1 1 1  17 21 o 3  146.57  21.23  115.94  50.83  80.12   52.20  1.49    232.20 0.55 
1 1 1 1  17 22 o 10 62.91   23.71  29.34   59.83  13.49   256.17 36.49   256.17 0.08 
1 1 1 1  18 0  x 8  ?       ?      596.99  90.00  565.68  90.00  0.00    0.00   0.00 
1 1 1 1  18 1  o 16 343.61  28.95  185.41  346.27 402.91  336.16 186.89  336.16 0.90 
1 1 1 1  18 2  o 13 332.69  27.87  321.22  21.99  308.72  13.99  1.83    193.99 0.93 
1 1 1 1  18 3  o 18 331.40  22.30  200.77  310.34 369.92  290.28 137.86  290.28 0.91 
1 1 1 1  18 4  o 6  177.46  8.08   224.63  186.49 57.28   167.04 179.79  347.04 0.83 
1 1 1 1  18 5  o 12 564.60  30.78  510.25  118.06 502.05  115.22 102.61  295.22 0.98 
1 1 1 1  18 6  o 6  390.79  8.99   439.89  49.26  284.51  46.57  185.85  226.57 0.97 
1 1 1 1  18 7  o 6  111.29  9.06   13.38   99.83  0.19    228.31 6.57    48.31  0.03 
1 1 1 1  18 8  o 16 323.77  8.63   203.18  13.99  373.55  17.98  156.17  17.98  0.91 
1 1 1 1  18 9  o 18 206.41  5.91   170.81  250.50 180.04  257.37 50.04   257.37 0.75 
1 1 1 1  18 10 o 3  171.80  6.29   253.21  188.57 63.03   178.14 164.60  358.14 0.85 
1 1 1 1  18 11 o 10 157.61  17.00  142.09  324.58 75.49   323.15 85.96   143.15 0.75 
1 1 1 1  18 12 f 0  107.37  9.00   24.96   127.46 30.34   151.29 0.00    0.00   0.00 
1 1 1 1  18 13 f 0  21.93   10.93  193.46  235.76 189.91  235.85 0.00    0.00   0.00 
1 1 1 1  18 14 o 15 155.67  7.08   194.32  126.37 63.13   133.37 138.15  313.37 0.85 
1 1 1 1  18 15 o 2  103.77  19.62  90.60   169.53 13.01   166.61 75.08   346.61 0.49 
1 1 1 1  18 16 o 8  126.41  17.95  85.74   359.33 54.07   10.99  2.97    190.99 0.44 
1 1 1 1  18 17 o 9  230.23  16.49  106.82  56.28  272.21  60.49  161.78  60.49  0.83 
1 1 1 1  18 18 o 4  143.77  18.99  108.58  89.54  88.06   85.30  5.95    265.30 0.63 
1 1 1 1  18 19 o 18 53.02   23.44  140.79  36.77  78.43   210.86 191.17  210.86 0.32 
1 1 1 1  18 20 o 19 85.94   28.97  22.59   270.43 5.00    101.76 27.52   101.76 0.10 
1 1 1 1  18 21 o 2  202.72  19.24  53.95   245.13 115.26  222.44 77.38   222.44 0.38 
1 1 1 1  19 0  o 14 32.03   22.31  76.43   270.00 136.01  90.00  284.36  90.00  0.19 
1 1 1 1  19 1  o 19 668.26  33.07  449.05  87.74  872.08  78.59  437.91  78.59  0.98 
1 1 1 1  19 2  o 10 73.26   14.35  151.13  170.92 39.88   60.00  110.56  60.00  0.21 
1 1 1 1  19 3  f 0  270.87  6.62   155.32  317.74 103.81  313.69 0.00    0.00   0.00 
1 1 1 1  19 4  o 13 103.29  9.92   126.52  209.98 25.34   26.48  150.66  26.48  0.48 
1 1 1 1  19 5  o 5  346.88  8.29   305.28  216.49 356.08  217.68 57.96   217.68 0.94 
1 1 1 1  19 6  o 12 217.37  7.35   132.85  325.15 202.66  327.00 92.90   327.00 0.72 
1 1 1 1  19 7  o 12 375.29  9.28   263.35  3.20   399.72  0.74   84.40   0.74   0.95 
1 1 1 1  19 8  o 7  70.24   16.32  37.77   131.54 21.85   201.42 61.82   201.42 0.13 
1 1 1 1  19 9  o 11 196.34  6.91   213.15  132.82 141.40  140.10 51.66   320.10 0.85 
1 1 1 1  19 10 o 17 137.34  19.63  98.43   169.40 53.86   165.07 59.07   345.07 0.61 
1 1 1 1  19 11 o 17 214.46  7.33   51.49   152.74 205.22  166.41 130.18  166.41 0.65 
1 1 1 1  19 12 o 15 255.96  6.82   191.79  250.99 250.74  263.61 30.25   263.61 0.92 
1 1 1 1  19 13 o 14 240.48  7.11   176.48  115.45 259.88  111.56 88.02   111.56 0.90 
1 1 1 1  19 14 o 2  75.90   25.70  78.43   86.57  16.44   267.53 71.89   267.53 0.26 
1 1 1 1  19 15 f 0  138.42  18.70  133.05  78.50  132.93  80.20  0.00    0.00   0.00 
1 1 1 1  19 16 o 14 148.89  25.47  128.64  359.38 95.40   350.78 24.86   170.78 0.72 
1 1 1 1  19 17 o 8  148.59  23.49  124.01  259.63 93.65   258.33 7.83    78.33  0.66 
1 1 1 1  19 18 o 13 49.85   23.46  28.34   325.72 17.71   114.58 42.28   114.58 0.07 
1 1 1 1  19 19 o 6  117.04  29.91  136.81  100.45 20.88   98.49  81.47   278.49 0.53 
1 1 1 1  20 0  o 12 191.16  23.49  16.31   90.00  50.64   90.00  28.38   90.00  0.19 
1 1 1 1  20 1  o 11 179.80  8.21   179.34  258.91 99.74   274.37 99.33   94.37  0.83 
1 1 1 1  20 2  o 8  114.62  12.48  204.93  313.13 29.98   147.35 220.69  147.35 0.70 
1 1 1 1  20 3  o 12 400.93  9.22   207.68  183.69 534.39  185.06 317.78  185.06 0.94 
1 1 1 1  20 4  o 5  207.70  8.47   97.32   313.32 191.90  296.80 68.53   296.80 0.76 
1 1 1 1  20 5  o 19 536.07  25.31  437.08  213.78 571.48  216.69 93.78   216.69 0.98 
1 1 1 1  20 6  o 12 133.39  21.77  193.34  105.50 6.07    278.40 223.84  278.40 0.79 
1 1 1 1  20 7  o 9  149.05  20.16  190.39  165.44 54.94   155.21 122.80  335.21 0.78 
1 1 1 1  20 8  o 18 54.15   24.14  14.39   345.23 29.94   257.31 72.57   257.31 0.12 
1 1 1 1  20 9  o 18 294.50  8.12   239.54  52.98  275.92  49.41  4.75    229.41 0.94 
1 1 1 1  20 10 f 0  299.13  18.64  215.28  74.60  238.01  70.82  0.00    0.00   0.00 
1 1 1 1  20 11 o 17 103.46  27.29  65.27   297.08 10.72   299.33 47.57   119.33 0.33 
1 1 1 1  20 12 o 18 83.52   28.19  82.83   303.43 22.89   122.10 122.75  122.10 0.46 
1 1 1 1  20 13 o 6  60.39   24.69  85.84   282.65 40.44   95.44  113.78  95.44  0.27 
1 1 1 1  20 14 o 17 114.90  30.42  86.52   123.22 27.51   123.28 35.78   303.28 0.40 
1 1 1 1  20 15 o 5  245.71  22.97  144.70  221.33 283.56  215.81 137.94  215.81 0.87 
1 1 1 1  20 16 o 13 101.16  31.82  44.16   330.62 3.64    340.57 49.00   160.57 0.28 
1 1 1 1  20 17 o 7  58.84   26.44  47.09   230.48 16.96   59.32  44.03   59.32  0.09 
1 1 1 1  20 18 o 2  110.01  35.70  141.25  76.54  5.71    74.79  86.85   254.79 0.45 
1 1 1 1  21 0  o 11 61.89   36.96  62.05   270.00 57.53   90.00  148.90  90.00  0.27 
1 1 1 1  21 1  o 6  80.21   30.07  158.60  101.08 83.48   276.03 256.19  276.03 0.56 
1 1 1 1  21 2  o 15 99.08   31.19  89.12   245.32 17.21   75.38  126.91  75.38  0.47 
1 1 1 1  21 3  o 14 405.35  18.53  259.12  170.90 527.04  177.11 283.48  177.11 0.95 
1 1 1 1  21 4  o 2  370.42  18.02  303.42  201.03 386.49  199.40 61.39   199.40 0.96 
1 1 1 1  21 5  o 17 217.65  18.32  169.77  332.56 193.40  334.32 2.86    334.32 0.88 
1 1 1 1  21 6  o 6  146.58  25.84  251.98  41.37  22.39   46.27  203.54  226.27 0.85 
1 1 1 1  21 7  o 2  230.95  18.32  174.82  146.50 244.80  143.10 85.33   143.10 0.88 
1 1 1 1  21 8  o 10 167.22  25.75  177.93  187.59 88.84   190.20 110.30  10.20  0.86 
1 1 1 1  21 9  o 9  307.79  18.40  212.32  356.48 369.94  352.24 162.87  352.24 0.94 
1 1 1 1  21 10 o 14 200.92  22.30  95.39   213.65 211.75  214.42 95.29   214.42 0.82 
1 1 1 1  21 11 o 9  219.50  19.95  143.96  267.89 209.02  255.43 22.98   255.43 0.90 
1 1 1 1  21 12 o 2  79.90   33.50  78.98   324.40 28.29   136.14 116.71  136.14 0.38 
1 1 1 1  21 13 o 5  124.32  30.65  34.44   353.25 19.69   33.95  7.34    213.95 0.19 
1 1 1 1  21 14 o 2  62.73   28.41  61.33   316.90 23.07   166.63 63.92   166.63 0.14 
1 1 1 1  21 15 o 8  124.14  33.55  40.29   17.50  16.63   354.47 11.93   174.47 0.18 
1 1 1 1  21 16 o 8  114.89  34.03  69.61   216.74 14.00   209.53 37.15   29.53  0.28 
1 1 1 1  21 17 o 4  130.13  34.96  49.94   271.86 24.23   252.13 17.27   72.13  0.25 
1 1 1 1  22 0  o 16 57.62   37.47  58.70   90.00  37.19   270.00 97.19   270.00 0.20 
1 1 1 1  22 1  o 10 176.44  27.41  173.65  21.84  129.80  13.59  34.33   193.59 0.83 
1 1 1 1  22 2  o 10 223.37  22.58  268.99  335.70 121.62  335.43 174.32  155.43 0.93 
1 1 1 1  22 3  o 17 263.01  20.52  222.22  229.99 228.52  231.69 37.46   51.69  0.94 
1 1 1 1  22 4  o 11 140.49  32.80  85.93   173.70 75.64   167.66 36.00   347.66 0.67 
1 1 1 1  22 5  o 5  121.47  35.08  177.52  22.37  5.73    27.87  176.88  207.87 0.78 
1 1 1 1  22 6  o 17 78.96   31.69  28.44   227.46 2.74    66.26  14.83   66.26  0.06 
1 1 1 1  22 7  o 4  299.94  20.08  227.39  161.61 355.37  158.63 148.72  158.63 0.94 
1 1 1 1  22 8  o 19 218.86  30.25  338.84  169.13 74.83   169.81 262.88  349.81 0.94 
1 1 1 1  22 9  o 11 240.67  43.12  180.09  17.75  238.36  14.99  48.01   14.99  0.89 
1 1 1 1  22 10 o 1  354.48  25.89  383.87  326.04 350.45  325.46 17.66   325.46 0.96 
1 1 1 1  22 11 o 9  138.70  38.57  136.74  218.40 61.07   215.92 61.25   35.92  0.66 
1 1 1 1  22 12 o 14 106.68  36.53  19.40   316.36 2.58    277.80 11.12   97.80  0.08 
1 1 1 1  22 13 o 7  116.77  38.61  28.75   274.10 7.86    274.84 14.23   94.84  0.13 
1 1 1 1  22 14 o 9  184.68  27.57  89.70   260.00 135.66  263.30 66.38   263.30 0.55 
1 1 1 1  22 15 x 12 ?       ?      107.00  92.77  67.60   93.53  0.00    0.00   0.00 
1 1 1 1  23 0  f 0  108.79  57.31  22.56   90.00  2.71    90.00  0.00    0.00   0.00 
1 1 1 1  23 1  o 8  158.39  39.97  126.23  202.75 104.26  203.31 29.17   23.31  0.75 
1 1 1 1  23 2  o 2  101.41  39.73  98.34   210.63 1.11    28.71  104.91  28.71  0.51 
1 1 1 1  23 3  o 3  129.49  47.84  158.86  302.33 35.97   300.88 101.03  120.88 0.67 
1 1 1 1  23 4  o 13 111.37  46.02  126.94  252.77 1.50    71.26  143.33  71.26  0.63 
1 1 1 1  23 5  x 6  ?       ?      262.20  193.22 267.27  196.14 0.00    0.00   0.00 
1 1 1 1  23 6  o 14 110.48  45.91  59.90   238.25 10.46   227.07 46.38   47.07  0.30 
1 1 1 1  23 7  o 16 185.43  37.75  80.85   11.36  140.08  13.95  71.47   13.95  0.56 
1 1 1 1  23 8  o 11 91.84   38.34  85.40   291.04 15.67   116.23 102.32  116.23 0.39 
1 1 1 1  23 9  o 10 86.36   37.89  202.71  264.57 55.62   86.39  208.28  86.39  0.56 
1 1 1 1  23 10 o 14 181.11  33.97  115.92  253.98 145.61  255.86 47.97   255.86 0.67 
1 1 1 1  23 11 o 13 147.91  39.00  126.78  96.49  72.81   93.91  24.13   273.91 0.57 
1 1 1 1  23 12 x 10 ?       ?      84.01   74.21  78.29   67.50  0.00    0.00   0.00 
1 1 1 1  24 0  x 7  ?       ?      65.59   90.00  66.22   90.00  0.00    0.00   0.00 
1 1 1 1  24 1  o 7  139.37  37.31  86.28   192.81 57.36   194.24 11.45   14.24  0.45 
1 1 1 1  24 2  o 18 104.29  43.40  106.11  338.20 1.45    324.43 71.94   144.43 0.36 
1 1 1 1  24 3  o 12 175.00  38.58  157.94  339.18 128.78  335.82 13.66   155.82 0.77 
1 1 1 1  24 4  o 2  172.45  39.96  23.24   162.32 34.03   141.80 17.05   141.80 0.15 
1 1 1 1  24 5  x 6  ?       ?      173.85  0.87   139.82  357.36 0.00    0.00   0.00 
1 1 1 1  24 6  x 16 ?       ?      23.64   106.69 33.78   85.49  0.00    0.00   0.00 
1 1 1 1  24 7  x 16 ?       ?      61.43   191.36 50.77   185.69 0.00    0.00   0.00 
1 1 1 1  24 8  x 6  ?       ?      31.66   215.91 25.36   199.51 0.00    0.00   0.00 
1 1 1 1  24 9  x 1  ?       ?      64.86   199.04 46.72   198.88 0.00    0.00   0.00 
1 1 1 1  24 10 x 1  ?       ?      43.00   128.05 33.83   124.33 0.00    0.00   0.00 
1 1 1 1  25 0  x 4  ?       ?      35.84   90.00  18.02   90.00  0.00    0.00   0.00 
1 1 1 1  25 1  x 17 ?       ?      46.61   265.81 29.67   270.91 0.00    0.00   0.00 
1 1 1 1  25 2  x 2  ?       ?      41.69   207.57 33.17   222.58 0.00    0.00   0.00 
1 1 1 1  25 3  x 9  ?       ?      76.70   175.75 53.64   189.11 0.00    0.00   0.00 
1 1 1 1  25 4  x 8  ?       ?      103.75  68.76  70.44   71.32  0.00    0.00   0.00 
1 1 1 1  25 5  x 17 ?       ?      120.30  109.36 83.15   98.32  0.00    0.00   0.00 
1 1 1 1  25 6  x 19 ?       ?      60.63   258.17 38.88   258.98 0.00    0.00   0.00 
1 1 1 2  0  0  o 14 5.98    3.99   3480.90 0.00   104.49  0.00   209.14  0.00   0.01 
1 1 1 2  0  1  x 1  ?       ?      3065.71 90.00  240.99  270.00 0.00    0.00   0.00 
1 1 1 2  0  2  o 17 71.13   5.23   75.07   0.00   38.29   0.00   105.64  0.00   0.20 
1 1 1 2  0  3  o 4  254.31  15.76  2067.57 90.00  318.28  90.00  159.31  90.00  0.94 
1 1 1 2  0  4  o 8  43.14   3.56   374.29  180.00 85.62   0.00   187.26  0.00   0.19 
1 1 1 2  0  5  o 3  512.52  26.96  354.38  90.00  640.17  270.00 255.29  270.00 1.00 
1 1 1 2  0  6  x 5  ?       ?      3165.85 180.00 1306.07 180.00 0.00    0.00   0.00 
1 1 1 2  0  7  o 1  698.69  42.74  1320.37 270.00 823.93  270.00 250.49  270.00 1.00 
1 1 1 2  0  8  x 13 ?       ?      3105.19 180.00 2130.02 180.00 0.00    0.00   0.00 
1 1 1 2  0  9  o 2  238.05  18.72  172.83  270.00 262.71  90.00  71.76   90.00  0.95 
1 1 1 2  0  10 o 6  576.75  30.56  46.36   0.00   641.76  0.00   130.02  0.00   1.00 
1 1 1 2  0  11 o 2  617.48  38.17  681.77  90.00  683.63  90.00  132.29  90.00  1.00 
1 1 1 2  0  12 o 3  267.55  14.66  24.14   0.00   277.26  180.00 23.85   180.00 0.99 
1 1 1 2  0  13 o 16 262.02  21.31  485.02  270.00 59.81   270.00 404.36  90.00  1.00 
1 1 1 2  0  14 o 13 72.41   6.56   12.02   180.00 23.07   180.00 64.03   180.00 0.12 
1 1 1 2  0  15 f 0  142.95  9.70   14.46   270.00 252.60  90.00  0.00    0.00   0.00 
1 1 1 2  0  16 o 10 381.86  24.01  400.20  180.00 534.20  180.00 476.48  180.00 0.78 
1 1 1 2  0  17 f 0  18.26   10.76  173.04  90.00  136.13  90.00  0.00    0.00   0.00 
1 1 1 2  0  18 o 2  406.41  21.92  476.02  0.00   396.08  0.00   20.68   180.00 1.00 
1 1 1 2  0  19 o 15 91.70   7.13   12.37   90.00  26.86   90.00  127.47  90.00  0.40 
1 1 1 2  0  20 o 12 474.80  25.64  312.19  180.00 663.22  180.00 376.87  180.00 1.00 
1 1 1 2  0  21 o 3  68.79   8.43   76.35   90.00  33.55   270.00 85.97   270.00 0.14 
1 1 1 2  0  22 o 3  490.02  30.51  313.30  180.00 703.45  180.00 426.89  180.00 1.00 
1 1 1 2  0  23 o 14 128.22  8.86   81.77   90.00  27.07   90.00  132.57  270.00 0.73 
1 1 1 2  0  24 o 8  328.97  25.82  288.65  180.00 405.70  180.00 153.90  180.00 1.00 
1 1 1 2  0  25 o 7  137.87  11.94  119.99  270.00 45.43   270.00 165.36  90.00  0.93 
1 1 1 2  0  26 x 1  ?       ?      199.70  180.00 234.50  180.00 0.00    0.00   0.00 
1 1 1 2  0  27 o 15 71.94   14.78  55.69   270.00 12.66   90.00  52.22   90.00  0.19 
1 1 1 2  0  28 o 19 130.36  9.89   224.53  0.00   49.12   360.00 138.37  180.00 0.91 
1 1 1 2  0  29 x 16 ?       ?      168.86  270.00 125.42  270.00 0.00    0.00   0.00 
1 1 1 2  1  0  o 17 212.90  13.32  2472.85 0.00   143.70  180.00 88.49   180.00 0.47 
1 1 1 2  1  1  o 16 464.17  9.75   2852.01 307.05 570.42  308.33 249.48  308.33 0.96 
1 1 1 2  1  2  o 18 1047.13 55.44  3044.99 211.83 1414.71 224.52 757.55  224.52 0.99 
1 1 1 2  1  3  o 3  551.13  13.01  798.39  168.41 736.10  343.11 406.29  343.11 0.97 
1 1 1 2  1  4  o 8  801.55  20.63  1731.11 76.47  994.28  43.92  406.15  43.92  0.99 
1 1 1 2  1  5  o 10 633.76  13.33  761.83  115.06 793.85  139.85 347.14  139.85 0.98 
1 1 1 2  1  6  o 4  410.63  8.83   864.07  325.78 477.00  302.94 172.87  302.94 0.95 
1 1 1 2  1  7  o 13 316.27  7.37   132.91  219.39 313.74  94.22  40.41   94.22  0.93 
1 1 1 2  1  8  o 15 816.98  19.48  653.75  207.86 898.76  171.41 180.85  171.41 0.99 
1 1 1 2  1  9  f 0  460.96  11.06  132.38  184.08 473.11  143.47 0.00    0.00   0.00 
1 1 1 2  1  10 o 9  453.39  10.94  425.94  346.76 592.44  9.74   325.15  9.74   0.95 
1 1 1 2  1  11 o 13 301.66  5.94   531.21  224.11 213.89  211.75 139.84  31.75  0.94 
1 1 1 2  1  12 o 7  148.38  3.30   379.83  34.17  52.04   339.72 77.44   159.72 0.61 
1 1 1 2  1  13 o 4  451.01  11.92  622.49  27.15  573.92  14.64  291.23  14.64  0.95 
1 1 1 2  1  14 o 12 191.83  4.97   319.29  133.56 98.51   113.83 128.70  293.83 0.85 
1 1 1 2  1  15 o 18 49.43   1.92   333.56  222.76 46.18   69.20  105.22  69.20  0.13 
1 1 1 2  1  16 o 17 126.75  3.40   151.74  42.90  8.72    67.12  163.87  247.12 0.72 
1 1 1 2  1  17 o 1  140.29  5.76   46.14   299.58 42.11   336.55 2.34    156.55 0.31 
1 1 1 2  1  18 o 14 199.72  4.23   229.04  248.01 100.35  265.85 159.20  85.85  0.90 
1 1 1 2  1  19 o 12 226.75  5.78   322.51  127.29 134.74  95.96  142.70  275.96 0.91 
1 1 1 2  1  20 o 10 446.57  27.67  521.01  184.15 348.85  180.13 170.45  0.13   0.97 
1 1 1 2  1  21 o 17 183.59  3.99   175.62  188.14 108.82  181.51 13.07   181.51 0.56 
1 1 1 2  1  22 o 18 161.21  4.91   109.09  267.71 78.53   297.24 59.65   117.24 0.67 
1 1 1 2  1  23 o 19 115.21  3.46   123.61  299.87 13.99   127.63 175.24  127.63 0.64 
1 1 1 2  1  24 f 0  147.56  4.48   200.57  264.30 218.32  269.74 0.00    0.00   0.00 
1 1 1 2  1  25 x 14 ?       ?      374.96  181.54 406.14  180.12 0.00    0.00   0.00 
1 1 1 2  1  26 o 1  182.97  5.22   206.17  117.05 131.87  118.58 60.72   298.58 0.89 
1 1 1 2  1  27 o 13 165.87  3.92   207.76  281.48 93.85   283.63 103.24  103.63 0.88 
1 1 1 2  1  28 o 5  132.70  3.90   39.60   289.36 36.85   295.05 3.58    295.05 0.26 
1 1 1 2  1  29 o 14 93.25   5.32   96.50   174.64 3.61    10.29  68.98   10.29  0.33 
1 1 1 2  2  0  o 19 608.89  31.89  3025.56 180.00 885.25  180.00 552.71  180.00 1.00 
1 1 1 2  2  1  o 2  891.79  18.66  3710.59 55.69  1415.74 55.15  1084.25 55.15  0.98 
1 1 1 2  2  2  o 4  384.66  7.69   699.47  91.48  523.21  307.79 440.51  307.79 0.79 
1 1 1 2  2  3  o 19 414.99  8.24   535.89  278.73 395.48  245.85 9.55    65.85  0.96 
1 1 1 2  2  4  o 10 707.06  14.87  1004.07 236.15 967.58  177.33 549.91  177.33 0.98 
1 1 1 2  2  5  o 3  663.51  15.01  1009.19 64.33  919.70  48.67  544.77  48.67  0.98 
1 1 1 2  2  6  o 17 165.19  4.57   262.84  196.55 83.51   41.22  3.16    221.22 0.52 
1 1 1 2  2  7  x 15 ?       ?      1847.02 3.60   1355.10 358.88 0.00    0.00   0.00 
1 1 1 2  2  8  o 14 771.61  17.01  750.27  249.34 856.11  257.28 187.46  257.28 0.99 
1 1 1 2  2  9  o 7  263.99  7.15   396.30  259.50 290.51  333.84 168.89  333.84 0.78 
1 1 1 2  2  10 o 3  66.82   1.76   358.07  67.08  55.59   127.75 142.18  127.75 0.23 
1 1 1 2  2  11 o 12 340.43  7.42   303.42  51.27  394.10  117.73 162.89  117.73 0.92 
1 1 1 2  2  12 f 0  135.12  3.55   362.11  326.48 51.91   201.51 0.00    0.00   0.00 
1 1 1 2  2  13 o 2  110.11  2.99   412.85  211.78 26.81   52.01  173.49  52.01  0.54 
1 1 1 2  2  14 x 7  ?       ?      520.85  212.65 444.60  222.42 0.00    0.00   0.00 
1 1 1 2  2  15 o 19 265.03  6.25   514.06  321.34 139.14  322.84 219.99  142.84 0.94 
1 1 1 2  2  16 o 19 308.91  8.24   383.78  140.96 239.96  111.50 107.40  291.50 0.95 
1 1 1 2  2  17 o 8  280.03  10.64  308.21  123.97 299.80  113.71 86.83   113.71 0.92 
1 1 1 2  2  18 o 17 416.10  10.13  435.96  124.60 480.51  142.80 160.36  142.80 0.96 
1 1 1 2  2  19 o 19 412.16  8.93   386.27  85.34  447.03  87.59  102.48  87.59  0.96 
1 1 1 2  2  20 o 5  394.95  9.59   377.42  83.78  462.54  85.42  179.80  85.42  0.94 
1 1 1 2  2  21 o 10 318.27  10.67  334.02  51.92  216.79  51.73  168.16  231.73 0.95 
1 1 1 2  2  22 o 6  56.35   4.78   7.66    234.80 5.87    128.50 13.88   128.50 0.02 
1 1 1 2  2  23 o 9  321.77  7.11   208.96  124.18 350.81  132.79 104.38  132.79 0.93 
1 1 1 2  2  24 o 15 127.97  6.37   38.28   179.26 23.81   185.74 15.45   5.74   0.25 
1 1 1 2  2  25 o 15 248.77  6.63   227.63  17.28  207.31  14.97  47.73   194.97 0.93 
1 1 1 2  2  26 o 15 146.36  3.85   190.43  163.55 63.04   159.53 123.14  339.53 0.85 
1 1 1 2  2  27 o 6  174.68  4.18   114.83  65.54  159.79  60.78  50.80   60.78  0.77 
1 1 1 2  2  28 o 10 188.34  4.54   60.14   347.18 118.87  357.70 78.71   357.70 0.42 
1 1 1 2  2  29 o 15 37.46   9.48   50.57   74.43  31.78   266.87 69.58   266.87 0.08 
1 1 1 2  3  0  o 15 806.09  61.33  2631.06 360.00 1086.82 360.00 561.48  360.00 1.00 
1 1 1 2  3  1  o 19 509.78  10.13  2756.14 75.42  591.72  66.70  193.85  66.70  0.97 
1 1 1 2  3  2  o 7  889.42  20.97  2803.36 125.06 1242.93 157.04 730.83  157.04 0.99 
1 1 1 2  3  3  o 2  575.94  13.12  781.02  340.45 627.54  319.09 127.20  319.09 0.98 
1 1 1 2  3  4  o 11 902.10  18.91  1583.93 6.03   959.19  9.15   128.81  9.15   0.99 
1 1 1 2  3  5  o 17 347.75  8.36   572.26  295.08 365.74  285.24 78.79   285.24 0.94 
1 1 1 2  3  6  o 14 601.35  14.28  1334.09 64.40  669.30  51.79  159.86  51.79  0.98 
1 1 1 2  3  7  o 13 950.08  19.96  443.22  295.03 1084.52 308.30 284.36  308.30 0.99 
1 1 1 2  3  8  x 17 ?       ?      593.09  247.77 878.46  248.89 0.00    0.00   0.00 
1 1 1 2  3  9  o 16 439.23  8.83   715.71  142.69 510.43  208.79 180.06  208.79 0.96 
1 1 1 2  3  10 o 2  326.82  9.95   745.14  300.98 252.02  279.32 115.29  99.32  0.95 
1 1 1 2  3  11 o 14 145.87  3.00   340.47  229.90 49.19   17.08  63.78   197.08 0.56 
1 1 1 2  3  12 o 2  79.99   2.13   191.22  12.24  57.69   164.79 170.32  164.79 0.34 
1 1 1 2  3  13 o 3  147.94  3.51   475.53  284.33 39.96   258.90 125.91  78.90  0.70 
1 1 1 2  3  14 o 10 434.79  11.44  540.03  149.14 488.87  155.09 142.74  155.09 0.96 
1 1 1 2  3  15 o 10 647.97  54.33  814.53  293.12 783.49  294.33 299.89  294.33 0.98 
1 1 1 2  3  16 o 17 735.44  32.49  730.49  294.27 832.93  288.97 213.06  288.97 0.99 
1 1 1 2  3  17 o 8  228.65  5.22   319.91  277.12 129.35  297.72 165.56  117.72 0.93 
1 1 1 2  3  18 o 7  540.00  12.93  441.67  211.93 553.69  210.53 47.70   210.53 0.98 
1 1 1 2  3  19 o 13 176.34  4.60   243.24  73.08  98.50   61.37  86.17   241.37 0.80 
1 1 1 2  3  20 o 1  706.10  38.46  832.37  27.75  614.32  31.23  165.73  211.23 0.99 
1 1 1 2  3  21 o 19 260.57  6.61   191.03  321.13 247.83  302.97 41.85   302.97 0.87 
1 1 1 2  3  22 o 6  132.28  3.41   185.74  41.16  23.47   95.88  32.65   275.88 0.30 
1 1 1 2  3  23 o 18 421.94  20.43  278.83  197.09 486.41  189.48 164.44  189.48 0.96 
1 1 1 2  3  24 o 6  59.69   5.15   114.38  183.36 90.83   359.81 228.13  359.81 0.39 
1 1 1 2  3  25 o 7  125.43  3.55   116.34  232.75 38.43   227.46 101.52  47.46  0.71 
1 1 1 2  3  26 o 5  220.11  4.66   101.09  300.68 258.30  292.60 165.84  292.60 0.80 
1 1 1 2  3  27 o 7  62.44   5.00   39.68   243.42 17.20   33.88  52.24   33.88  0.14 
1 1 1 2  3  28 o 3  67.82   5.31   131.24  123.54 43.19   300.19 134.18  300.19 0.35 
1 1 1 2  3  29 o 15 149.11  4.37   157.30  28.83  89.44   36.46  32.55   216.46 0.71 
1 1 1 2  4  0  o 19 306.14  23.47  703.61  0.00   439.63  0.00   307.16  0.00   0.93 
1 1 1 2  4  1  x 8  ?       ?      2509.55 100.47 1024.65 105.89 0.00    0.00   0.00 
1 1 1 2  4  2  o 8  885.89  18.58  1250.67 149.39 1225.82 171.90 703.13  171.90 0.99 
1 1 1 2  4  3  o 7  737.47  17.45  1173.91 209.19 921.12  188.25 390.23  188.25 0.98 
1 1 1 2  4  4  o 13 237.45  7.46   1216.35 51.39  151.43  357.31 126.97  177.31 0.91 
1 1 1 2  4  5  o 16 405.38  9.33   540.23  195.31 426.64  199.08 77.55   199.08 0.96 
1 1 1 2  4  6  o 1  649.22  13.74  523.48  74.79  811.21  70.84  350.54  70.84  0.98 
1 1 1 2  4  7  o 17 672.80  15.94  598.75  7.35   812.60  354.37 303.89  354.37 0.98 
1 1 1 2  4  8  o 9  835.11  19.82  732.97  219.28 973.01  194.88 294.24  194.88 0.99 
1 1 1 2  4  9  o 13 99.78   2.15   515.02  181.66 43.88   17.97  190.51  17.97  0.51 
1 1 1 2  4  10 o 9  648.12  11.89  460.92  336.11 888.41  349.87 513.96  349.87 0.97 
1 1 1 2  4  11 o 13 296.37  5.61   349.78  17.26  328.25  0.45   247.01  0.45   0.69 
1 1 1 2  4  12 o 17 373.59  9.02   243.83  217.81 418.22  238.77 134.50  238.77 0.94 
1 1 1 2  4  13 o 2  139.99  3.72   392.33  35.06  29.77   23.40  126.28  203.40 0.66 
1 1 1 2  4  14 o 16 336.38  10.42  440.91  291.85 317.25  285.62 1.24    105.62 0.94 
1 1 1 2  4  15 o 10 407.60  9.44   473.35  344.67 382.39  329.15 23.62   149.15 0.97 
1 1 1 2  4  16 o 15 414.14  10.05  340.71  326.39 543.99  329.73 302.03  329.73 0.95 
1 1 1 2  4  17 o 5  92.17   2.50   50.78   281.45 6.58    279.44 64.78   279.44 0.28 
1 1 1 2  4  18 o 17 311.86  5.89   252.36  214.28 343.45  207.08 109.29  207.08 0.93 
1 1 1 2  4  19 o 4  140.71  3.10   175.49  213.56 4.28    246.45 210.59  66.45  0.78 
1 1 1 2  4  20 o 16 113.53  2.73   108.87  192.19 1.40    90.75  66.91   90.75  0.28 
1 1 1 2  4  21 o 11 445.53  21.47  226.38  87.28  564.91  74.14  286.78  74.14  0.95 
1 1 1 2  4  22 o 10 760.04  33.90  530.25  204.40 924.49  204.27 351.20  204.27 0.99 
1 1 1 2  4  23 o 12 325.76  21.04  392.26  17.02  203.51  17.84  217.81  197.84 0.96 
1 1 1 2  4  24 o 13 151.96  4.88   80.89   243.96 88.02   252.28 35.57   72.28  0.70 
1 1 1 2  4  25 o 10 224.36  5.18   107.37  190.70 252.64  188.64 135.50  188.64 0.82 
1 1 1 2  4  26 o 13 116.94  3.44   76.04   163.22 42.17   151.25 13.90   331.25 0.42 
1 1 1 2  4  27 o 2  59.08   5.65   63.28   289.61 25.69   106.26 72.12   106.26 0.18 
1 1 1 2  4  28 o 4  129.22  4.16   32.42   46.71  27.06   78.67  0.83    258.67 0.21 
1 1 1 2  4  29 o 19 143.23  3.86   86.21   39.73  60.31   40.67  6.20    40.67  0.40 
1 1 1 2  5  0  o 12 1207.72 64.03  1315.22 0.00   1403.00 0.00   390.55  0.00   1.00 
1 1 1 2  5  1  o 10 438.24  10.05  370.88  191.94 286.31  284.46 282.68  104.46 0.98 
1 1 1 2  5  2  x 18 ?       ?      1700.17 107.58 707.98  118.17 0.00    0.00   0.00 
1 1 1 2  5  3  o 9  651.01  20.99  1493.87 327.21 708.36  344.82 136.36  344.82 0.98 
1 1 1 2  5  4  o 9  372.45  11.97  280.19  231.51 310.84  207.23 92.77   27.23  0.96 
1 1 1 2  5  5  f 0  147.98  3.42   203.63  263.09 191.49  57.93  0.00    0.00   0.00 
1 1 1 2  5  6  f 0  610.71  12.93  1008.26 215.63 450.97  287.15 0.00    0.00   0.00 
1 1 1 2  5  7  o 9  935.13  44.25  991.17  9.02   1240.45 348.72 633.87  348.72 0.99 
1 1 1 2  5  8  o 13 611.53  15.85  106.78  346.27 736.92  350.08 278.00  350.08 0.98 
1 1 1 2  5  9  o 4  690.67  13.73  983.80  265.85 813.60  262.73 268.72  262.73 0.98 
1 1 1 2  5  10 o 5  716.59  14.22  735.82  274.54 989.39  251.32 576.01  251.32 0.98 
1 1 1 2  5  11 o 19 445.59  8.28   570.81  321.54 552.79  313.26 257.37  313.26 0.95 
1 1 1 2  5  12 o 8  208.71  4.38   473.72  100.11 128.61  97.97  101.00  277.97 0.86 
1 1 1 2  5  13 o 15 119.04  3.21   144.96  335.45 31.79   196.42 230.19  196.42 0.70 
1 1 1 2  5  14 o 8  240.52  5.06   215.85  327.51 229.30  351.22 41.64   351.22 0.87 
1 1 1 2  5  15 o 1  317.66  8.53   410.42  34.31  376.17  37.52  169.70  37.52  0.92 
1 1 1 2  5  16 o 4  189.82  6.15   112.06  160.54 100.42  129.76 59.86   129.76 0.37 
1 1 1 2  5  17 o 15 304.19  9.16   525.19  39.35  217.58  42.99  145.94  222.99 0.96 
1 1 1 2  5  18 o 16 598.76  12.84  490.00  287.22 756.97  278.16 343.01  278.16 0.98 
1 1 1 2  5  19 o 3  652.86  28.52  580.66  251.12 681.39  245.94 78.21   245.94 0.98 
1 1 1 2  5  20 o 18 198.01  4.97   283.49  50.85  101.71  51.68  130.39  231.68 0.84 
1 1 1 2  5  21 o 18 405.55  22.02  315.93  43.95  433.72  53.27  94.82   53.27  0.95 
1 1 1 2  5  22 f 0  70.48   3.50   87.18   332.53 119.69  340.12 0.00    0.00   0.00 
1 1 1 2  5  23 o 6  56.00   4.78   77.73   68.09  56.90   268.34 137.82  268.34 0.21 
1 1 1 2  5  24 f 0  298.51  6.66   320.40  229.15 308.56  230.36 0.00    0.00   0.00 
1 1 1 2  5  25 o 15 195.76  5.63   94.32   15.03  194.83  12.34  109.58  12.34  0.72 
1 1 1 2  5  26 o 5  135.06  3.57   60.36   152.37 82.09   142.51 4.04    322.51 0.62 
1 1 1 2  5  27 f 0  130.17  3.92   84.61   49.52  90.33   43.17  0.00    0.00   0.00 
1 1 1 2  5  28 o 7  162.82  4.94   43.88   106.73 85.45   110.25 39.97   110.25 0.40 
1 1 1 2  5  29 o 19 175.15  4.22   125.09  39.98  138.77  44.48  47.70   44.48  0.66 
1 1 1 2  6  0  x 8  ?       ?      1435.02 180.00 856.56  180.00 0.00    0.00   0.00 
1 1 1 2  6  1  o 12 935.58  73.02  1456.53 69.83  1070.76 89.66  292.63  89.66  0.99 
1 1 1 2  6  2  o 17 474.27  12.39  466.75  280.57 636.30  311.20 370.63  311.20 0.95 
1 1 1 2  6  3  o 5  778.74  18.43  500.63  269.54 852.79  201.99 166.08  201.99 0.99 
1 1 1 2  6  4  o 17 471.69  10.71  592.05  125.83 394.85  119.37 130.38  299.37 0.98 
1 1 1 2  6  5  o 1  937.87  49.92  926.40  79.27  1104.22 63.42  352.06  63.42  0.99 
1 1 1 2  6  6  x 19 ?       ?      905.96  124.96 1007.35 91.43  0.00    0.00   0.00 
1 1 1 2  6  7  o 1  177.29  3.45   484.33  265.61 108.97  303.67 6.17    303.67 0.60 
1 1 1 2  6  8  o 15 109.96  2.34   497.38  238.00 68.41   346.05 290.55  346.05 0.70 
1 1 1 2  6  9  o 10 395.05  9.53   374.93  84.31  472.47  112.26 201.82  112.26 0.94 
1 1 1 2  6  10 o 3  398.99  8.03   467.48  121.43 380.48  115.93 4.22    295.93 0.96 
1 1 1 2  6  11 o 8  344.92  7.01   530.03  268.33 218.21  216.05 224.81  36.05  0.96 
1 1 1 2  6  12 o 11 200.55  5.57   317.54  71.81  160.13  55.56  29.27   55.56  0.73 
1 1 1 2  6  13 o 14 302.73  7.21   671.15  359.90 304.19  357.24 49.61   357.24 0.92 
1 1 1 2  6  14 o 14 206.50  4.40   186.95  136.28 184.86  251.48 45.49   251.48 0.79 
1 1 1 2  6  15 o 16 519.16  28.07  483.29  306.81 602.74  293.12 193.75  293.12 0.97 
1 1 1 2  6  16 o 13 259.22  5.39   188.72  357.93 219.90  56.91  41.79   236.91 0.93 
1 1 1 2  6  17 o 18 570.11  27.10  687.98  246.22 517.77  243.78 86.63   63.78  0.98 
1 1 1 2  6  18 o 11 320.06  7.04   171.58  285.10 412.46  282.85 272.28  282.85 0.86 
1 1 1 2  6  19 o 8  421.41  8.30   326.25  272.87 467.70  283.06 130.06  283.06 0.96 
1 1 1 2  6  20 o 2  373.02  9.18   329.63  133.10 337.75  146.42 35.02   326.42 0.95 
1 1 1 2  6  21 o 9  111.27  3.24   187.31  70.40  15.35   257.10 146.88  257.10 0.52 
1 1 1 2  6  22 o 7  263.13  5.61   188.93  76.97  284.91  80.92  112.93  80.92  0.87 
1 1 1 2  6  23 o 5  205.58  7.30   225.06  119.06 130.24  114.69 105.46  294.69 0.89 
1 1 1 2  6  24 o 6  131.75  3.93   141.36  129.97 24.63   134.06 159.52  314.06 0.79 
1 1 1 2  6  25 o 18 174.59  3.99   154.63  51.76  111.49  47.71  85.08   227.71 0.88 
1 1 1 2  6  26 o 11 99.04   3.76   45.66   187.47 13.97   182.91 48.70   2.91   0.39 
1 1 1 2  6  27 o 3  201.65  5.15   91.64   302.46 197.94  316.73 124.17  316.73 0.67 
1 1 1 2  6  28 o 3  133.69  5.13   95.43   293.70 60.01   287.83 16.81   107.83 0.51 
1 1 1 2  7  0  o 12 99.27   6.14   616.85  0.00   97.80   180.00 350.53  180.00 0.78 
1 1 1 2  7  1  o 5  554.98  11.74  577.19  101.59 564.41  138.19 42.32   138.19 0.98 
1 1 1 2  7  2  o 15 400.46  8.54   221.43  276.28 498.45  192.60 245.24  192.60 0.94 
1 1 1 2  7  3  o 8  673.17  15.96  487.52  308.37 901.91  228.01 487.40  228.01 0.98 
1 1 1 2  7  4  x 9  ?       ?      1133.51 263.36 867.61  276.62 0.00    0.00   0.00 
1 1 1 2  7  5  o 17 361.02  7.78   458.07  73.48  489.97  103.06 368.10  103.06 0.85 
1 1 1 2  7  6  o 1  388.97  7.79   344.92  116.49 533.73  64.69  367.02  64.69  0.90 
1 1 1 2  7  7  o 19 828.81  39.45  367.00  66.88  1195.09 305.62 764.78  305.62 0.98 
1 1 1 2  7  8  o 17 484.15  10.36  325.09  310.29 599.21  298.61 268.13  298.61 0.96 
1 1 1 2  7  9  o 16 694.93  14.73  577.96  334.51 822.12  358.20 277.53  358.20 0.98 
1 1 1 2  7  10 o 5  147.18  2.97   316.05  24.22  30.12   18.27  153.69  198.27 0.73 
1 1 1 2  7  11 o 13 274.74  9.01   375.88  213.91 229.52  226.33 43.42   46.33  0.91 
1 1 1 2  7  12 o 9  148.62  3.36   368.58  129.78 20.80   302.58 291.44  302.58 0.84 
1 1 1 2  7  13 o 15 424.46  8.56   415.69  165.36 491.01  151.88 167.68  151.88 0.96 
1 1 1 2  7  14 o 12 251.42  5.25   363.00  231.95 241.35  221.03 31.81   221.03 0.90 
1 1 1 2  7  15 o 19 292.35  6.38   371.56  38.13  286.15  35.46  25.70   35.46  0.93 
1 1 1 2  7  16 o 16 498.45  9.96   345.41  276.97 613.14  308.90 256.96  308.90 0.97 
1 1 1 2  7  17 f 0  128.13  3.18   192.86  124.56 102.30  120.89 0.00    0.00   0.00 
1 1 1 2  7  18 o 6  302.64  5.78   428.27  127.78 166.91  139.51 241.95  319.51 0.95 
1 1 1 2  7  19 o 3  432.65  8.71   381.96  347.83 492.11  331.54 158.48  331.54 0.95 
1 1 1 2  7  20 o 8  526.42  28.46  360.43  80.43  701.49  75.67  394.12  75.67  0.96 
1 1 1 2  7  21 o 2  332.76  6.83   199.16  286.18 390.77  299.11 171.04  299.11 0.92 
1 1 1 2  7  22 f 0  414.87  18.72  249.39  358.50 281.25  341.74 0.00    0.00   0.00 
1 1 1 2  7  23 o 15 229.05  8.16   263.18  130.95 145.42  128.88 131.29  308.88 0.92 
1 1 1 2  7  24 o 7  226.13  5.38   137.44  97.99  251.56  79.52  121.95  79.52  0.84 
1 1 1 2  7  25 o 19 137.67  3.59   135.58  314.51 66.79   320.83 90.62   140.83 0.81 
1 1 1 2  7  26 o 1  187.80  4.65   136.89  286.18 172.14  284.07 26.41   284.07 0.85 
1 1 1 2  7  27 x 4  ?       ?      249.56  203.93 215.66  206.60 0.00    0.00   0.00 
1 1 1 2  7  28 o 6  105.17  4.82   102.80  38.94  11.21   29.68  63.00   209.68 0.41 
1 1 1 2  8  0  o 5  181.57  10.17  167.60  180.00 131.84  0.00   61.56   180.00 0.90 
1 1 1 2  8  1  o 5  224.31  5.24   433.85  111.13 201.30  340.11 102.02  340.11 0.67 
1 1 1 2  8  2  o 2  675.72  14.21  198.04  340.57 770.97  27.79  212.68  27.79  0.98 
1 1 1 2  8  3  f 0  434.61  13.58  328.45  147.13 206.47  173.88 0.00    0.00   0.00 
1 1 1 2  8  4  o 1  443.16  9.43   71.89   220.84 544.33  152.29 244.05  152.29 0.95 
1 1 1 2  8  5  o 13 576.83  17.38  522.99  35.47  547.80  26.26  36.52   206.26 0.98 
1 1 1 2  8  6  o 1  418.09  7.71   742.36  11.91  397.97  39.71  9.58    219.71 0.96 
1 1 1 2  8  7  o 8  191.34  3.70   438.41  29.23  120.10  15.38  67.89   195.38 0.81 
1 1 1 2  8  8  o 3  367.63  6.85   102.99  192.73 433.00  226.84 181.79  226.84 0.93 
1 1 1 2  8  9  o 3  201.33  4.25   248.29  81.70  149.09  86.72  55.07   86.72  0.60 
1 1 1 2  8  10 o 15 311.40  7.26   469.77  79.08  291.83  48.75  5.15    48.75  0.93 
1 1 1 2  8  11 o 11 284.14  6.93   441.02  40.92  327.97  29.46  166.32  29.46  0.86 
1 1 1 2  8  12 o 8  337.70  6.86   395.72  110.15 321.44  95.64  3.14    95.64  0.95 
1 1 1 2  8  13 f 0  134.63  2.83   95.02   105.41 95.19   107.80 0.00    0.00   0.00 
1 1 1 2  8  14 o 13 630.28  34.14  490.60  255.30 829.88  249.28 426.50  249.28 0.98 
1 1 1 2  8  15 o 8  446.86  8.95   463.02  245.18 427.79  233.06 16.92   53.06  0.98 
1 1 1 2  8  16 o 5  163.41  3.72   252.83  219.53 43.61   205.02 191.48  25.02  0.85 
1 1 1 2  8  17 o 8  453.46  9.08   245.60  41.09  560.61  59.22  251.95  59.22  0.96 
1 1 1 2  8  18 o 1  407.71  8.25   278.48  200.60 388.92  197.06 5.49    17.06  0.96 
1 1 1 2  8  19 o 11 603.62  38.18  663.23  350.45 597.74  341.36 12.95   341.36 0.98 
1 1 1 2  8  20 o 11 184.86  4.30   111.62  14.50  113.98  2.47   33.59   2.47   0.53 
1 1 1 2  8  21 o 10 649.70  35.83  433.09  222.52 831.91  219.25 392.79  219.25 0.98 
1 1 1 2  8  22 o 8  151.20  6.45   122.39  21.79  76.30   43.17  60.25   223.17 0.70 
1 1 1 2  8  23 o 8  190.85  5.34   112.21  290.33 173.10  280.30 47.00   280.30 0.78 
1 1 1 2  8  24 o 13 150.33  4.19   74.07   52.98  99.03   55.88  26.70   55.88  0.57 
1 1 1 2  8  25 o 2  65.68   5.42   119.61  253.18 56.85   82.72  175.82  82.72  0.47 
1 1 1 2  8  26 o 6  253.41  13.67  218.10  111.88 251.28  113.51 34.12   113.51 0.92 
1 1 1 2  8  27 o 14 131.89  5.08   39.00   324.27 38.78   336.80 1.01    156.80 0.30 
1 1 1 2  8  28 o 8  186.63  4.41   165.25  22.64  165.99  20.77  52.31   20.77  0.75 
1 1 1 2  9  0  o 6  12.80   7.86   60.31   180.00 3.06    180.00 6.15    180.00 0.00 
1 1 1 2  9  1  o 19 498.48  9.15   584.19  263.46 545.26  194.29 122.98  194.29 0.97 
1 1 1 2  9  2  o 6  51.45   1.89   388.32  71.77  148.70  244.30 335.09  244.30 0.37 
1 1 1 2  9  3  o 18 96.90   2.11   90.51   208.07 46.97   119.67 188.90  119.67 0.49 
1 1 1 2  9  4  o 11 148.21  2.90   645.49  3.93   52.99   46.10  71.42   226.10 0.60 
1 1 1 2  9  5  o 16 45.14   2.15   48.02   54.09  61.71   169.83 135.60  169.83 0.13 
1 1 1 2  9  6  o 13 234.66  4.80   304.00  192.03 148.09  277.40 125.35  97.40  0.90 
1 1 1 2  9  7  o 17 238.58  4.49   69.55   330.53 198.45  30.21  18.54   210.21 0.87 
1 1 1 2  9  8  o 16 465.40  9.29   363.28  5.75   529.74  40.05  163.32  40.05  0.96 
1 1 1 2  9  9  o 15 461.44  11.11  683.11  300.65 507.09  326.57 123.57  326.57 0.97 
1 1 1 2  9  10 o 17 320.27  10.54  648.48  267.40 262.64  254.61 80.35   74.61  0.95 
1 1 1 2  9  11 o 11 160.48  3.71   399.07  301.14 85.39   334.41 4.26    154.41 0.55 
1 1 1 2  9  12 o 1  392.86  7.92   445.31  319.09 380.63  311.60 3.87    311.60 0.96 
1 1 1 2  9  13 o 12 471.89  11.37  629.89  88.60  428.27  92.84  66.95   272.84 0.98 
1 1 1 2  9  14 o 15 487.18  10.46  602.03  141.85 447.57  136.44 60.71   316.44 0.98 
1 1 1 2  9  15 o 4  693.44  27.76  634.14  118.94 777.56  120.23 186.61  120.23 0.99 
1 1 1 2  9  16 o 13 414.75  8.98   470.45  224.20 281.93  225.13 244.32  45.13  0.97 
1 1 1 2  9  17 o 4  299.73  5.72   109.52  201.65 363.33  158.48 220.63  158.48 0.84 
1 1 1 2  9  18 o 19 326.61  6.66   268.12  189.21 334.36  187.75 66.36   187.75 0.92 
1 1 1 2  9  19 o 17 230.88  5.34   139.53  282.58 213.69  286.41 110.61  286.41 0.69 
1 1 1 2  9  20 o 9  420.31  22.94  197.35  35.62  538.33  47.70  284.64  47.70  0.94 
1 1 1 2  9  21 o 9  415.32  8.64   310.62  256.91 495.95  258.30 197.67  258.30 0.96 
1 1 1 2  9  22 o 9  491.95  32.51  385.69  176.06 577.37  170.53 199.13  170.53 0.97 
1 1 1 2  9  23 o 1  95.38   4.07   162.83  20.38  26.46   198.00 175.26  198.00 0.64 
1 1 1 2  9  24 o 17 257.21  5.55   141.64  207.88 319.62  212.13 180.02  212.13 0.89 
1 1 1 2  9  25 o 2  25.56   9.82   36.56   241.51 28.82   75.97  60.35   75.97  0.05 
1 1 1 2  9  26 f 0  234.18  15.15  99.42   56.42  85.79   56.13  0.00    0.00   0.00 
1 1 1 2  9  27 o 2  306.77  16.50  195.28  48.95  399.56  47.60  247.94  47.60  0.90 
1 1 1 2  10 0  o 17 13.33   8.23   533.55  0.00   16.99   180.00 34.23   180.00 0.01 
1 1 1 2  10 1  o 18 394.89  8.40   686.55  174.95 400.11  177.53 46.06   177.53 0.95 
1 1 1 2  10 2  o 17 628.73  14.95  739.62  240.37 713.83  222.30 194.46  222.30 0.98 
1 1 1 2  10 3  o 16 62.03   2.08   262.09  27.28  84.37   253.32 204.86  253.32 0.29 
1 1 1 2  10 4  o 6  246.35  5.06   110.28  343.28 197.15  102.69 43.66   282.69 0.89 
1 1 1 2  10 5  o 19 45.59   2.36   198.68  129.03 37.77   340.06 83.16   340.06 0.08 
1 1 1 2  10 6  o 7  267.41  5.02   484.72  287.14 268.01  343.28 68.28   343.28 0.87 
1 1 1 2  10 7  o 9  447.97  11.78  520.59  0.49   489.72  5.76   117.30  5.76   0.96 
1 1 1 2  10 8  o 10 382.78  23.99  237.03  176.29 435.27  186.95 149.64  186.95 0.94 
1 1 1 2  10 9  o 7  384.66  8.27   424.11  96.46  412.11  123.20 91.36   123.20 0.95 
1 1 1 2  10 10 o 12 309.63  9.89   398.44  197.12 348.38  203.45 130.16  203.45 0.91 
1 1 1 2  10 11 o 15 696.43  30.49  670.27  238.22 876.13  241.30 382.40  241.30 0.98 
1 1 1 2  10 12 o 6  122.19  3.04   263.83  292.09 1.34    326.73 175.35  146.73 0.73 
1 1 1 2  10 13 o 12 487.71  10.39  627.10  49.98  437.73  44.15  81.82   224.15 0.98 
1 1 1 2  10 14 o 11 169.11  3.56   193.24  40.85  118.61  3.05   8.38    3.05   0.68 
1 1 1 2  10 15 o 17 92.57   2.96   135.77  303.88 22.44   168.96 109.04  168.96 0.35 
1 1 1 2  10 16 o 8  421.43  9.08   405.24  99.55  457.28  113.95 106.24  113.95 0.96 
1 1 1 2  10 17 o 1  348.11  8.25   363.50  176.20 323.12  174.25 10.36   354.25 0.94 
1 1 1 2  10 18 o 18 268.62  6.98   229.71  224.49 191.89  225.64 109.72  45.64  0.92 
1 1 1 2  10 19 o 5  191.46  4.49   96.84   226.06 140.03  213.48 12.30   33.48  0.76 
1 1 1 2  10 20 o 10 338.97  7.06   213.14  331.11 411.09  328.41 197.64  328.41 0.92 
1 1 1 2  10 21 o 11 232.64  5.30   182.54  14.91  225.49  357.41 45.81   357.41 0.87 
1 1 1 2  10 22 o 12 275.04  7.52   203.31  58.22  276.99  51.95  43.46   51.95  0.93 
1 1 1 2  10 23 o 15 277.77  5.53   220.82  152.86 293.43  157.37 66.61   157.37 0.94 
1 1 1 2  10 24 o 16 299.48  5.99   234.91  144.01 316.78  144.85 64.15   144.85 0.95 
1 1 1 2  10 25 o 17 97.26   5.62   34.83   102.96 5.88    97.79  25.45   277.79 0.19 
1 1 1 2  10 26 o 11 187.95  5.23   197.53  313.83 150.40  312.27 21.81   132.27 0.86 
1 1 1 2  10 27 o 6  50.41   17.33  37.65   97.34  21.62   266.62 51.45   266.62 0.08 
1 1 1 2  11 0  o 13 161.40  9.41   205.97  360.00 4.29    180.00 0.40    180.00 0.03 
1 1 1 2  11 1  o 3  118.28  2.82   56.49   59.07  4.32    243.77 33.19   63.77  0.18 
1 1 1 2  11 2  o 2  87.49   2.46   262.30  74.11  43.20   4.02   146.43  4.02   0.34 
1 1 1 2  11 3  f 0  207.08  4.31   350.93  211.65 164.94  220.60 0.00    0.00   0.00 
1 1 1 2  11 4  o 1  174.94  4.61   479.82  217.66 79.49   198.80 16.49   198.80 0.41 
1 1 1 2  11 5  o 3  476.40  12.47  660.38  148.92 516.81  160.56 111.49  160.56 0.97 
1 1 1 2  11 6  o 11 372.13  12.21  511.35  312.56 369.16  295.98 30.11   295.98 0.95 
1 1 1 2  11 7  o 13 175.99  3.83   40.04   96.48  115.04  15.73  19.65   195.73 0.71 
1 1 1 2  11 8  o 15 74.79   2.58   286.84  198.44 72.04   350.50 205.74  350.50 0.41 
1 1 1 2  11 9  o 8  508.67  10.83  839.36  125.08 450.89  125.58 95.74   305.58 0.98 
1 1 1 2  11 10 o 2  327.16  7.16   318.09  23.55  288.36  27.30  46.35   207.30 0.95 
1 1 1 2  11 11 f 0  134.07  3.01   381.15  93.86  227.70  114.23 0.00    0.00   0.00 
1 1 1 2  11 12 o 15 491.38  11.74  434.74  171.87 537.37  182.48 114.19  182.48 0.98 
1 1 1 2  11 13 o 4  429.80  8.63   229.99  152.56 612.83  168.94 419.99  168.94 0.94 
1 1 1 2  11 14 o 18 827.13  39.93  845.90  293.72 781.70  292.75 76.33   112.75 0.99 
1 1 1 2  11 15 o 18 604.76  28.86  415.58  297.72 695.31  292.96 207.09  292.96 0.98 
1 1 1 2  11 16 o 5  686.38  37.28  554.93  79.29  906.20  75.52  472.32  75.52  0.98 
1 1 1 2  11 17 o 19 265.99  6.72   406.73  179.08 165.30  177.23 160.55  357.23 0.92 
1 1 1 2  11 18 o 12 302.67  6.42   155.56  210.57 371.64  222.82 236.48  222.82 0.84 
1 1 1 2  11 19 o 9  60.21   5.92   136.11  101.71 139.74  270.74 335.87  270.74 0.47 
1 1 1 2  11 20 o 15 120.38  4.12   106.67  62.74  1.73    64.84  160.65  244.84 0.68 
1 1 1 2  11 21 o 10 298.16  7.16   309.85  292.08 268.47  290.64 27.25   110.64 0.95 
1 1 1 2  11 22 o 4  164.31  4.73   104.62  350.40 120.46  343.36 48.25   343.36 0.59 
1 1 1 2  11 23 o 18 120.84  4.30   81.38   3.16   56.02   350.59 23.50   170.59 0.56 
1 1 1 2  11 24 o 4  175.42  4.91   150.36  123.89 139.30  121.29 19.49   301.29 0.85 
1 1 1 2  11 25 o 10 71.83   7.39   83.49   319.71 27.39   120.18 96.72   120.18 0.29 
1 1 1 2  11 26 o 14 132.77  11.27  187.39  331.47 48.96   324.68 94.03   144.68 0.72 
1 1 1 2  12 0  o 6  192.33  15.69  311.21  0.00   159.41  360.00 53.74   360.00 0.69 
1 1 1 2  12 1  o 15 324.61  12.08  550.11  319.88 193.12  352.53 234.22  172.53 0.96 
1 1 1 2  12 2  o 10 314.95  10.43  579.91  47.39  219.85  68.12  157.87  248.12 0.95 
1 1 1 2  12 3  o 16 477.27  29.83  635.60  262.06 455.64  271.49 16.32   91.49  0.97 
1 1 1 2  12 4  o 3  110.29  3.12   359.20  266.51 55.82   42.81  266.51  42.81  0.70 
1 1 1 2  12 5  o 17 184.31  4.95   407.24  342.61 124.84  333.32 39.54   153.32 0.78 
1 1 1 2  12 6  o 18 181.52  4.79   402.05  20.75  112.67  33.48  68.90   213.48 0.81 
1 1 1 2  12 7  o 17 238.79  4.97   566.97  191.87 164.37  171.58 107.77  351.58 0.91 
1 1 1 2  12 8  o 19 240.12  6.06   62.85   60.97  237.55  144.83 163.10  144.83 0.65 
1 1 1 2  12 9  o 8  404.77  7.54   592.95  245.53 346.80  263.45 93.08   83.45  0.97 
1 1 1 2  12 10 o 1  378.57  8.21   620.35  143.80 294.16  133.22 147.00  313.22 0.97 
1 1 1 2  12 11 o 17 178.75  3.68   295.60  47.35  120.88  53.91  55.83   233.91 0.83 
1 1 1 2  12 12 o 10 315.02  7.40   395.89  147.77 254.82  165.48 89.93   345.48 0.95 
1 1 1 2  12 13 o 2  403.77  8.16   249.08  47.70  542.63  12.68  332.16  12.68  0.93 
1 1 1 2  12 14 o 18 375.09  7.72   331.33  61.96  397.81  70.14  84.32   70.14  0.95 
1 1 1 2  12 15 o 11 95.01   4.32   96.66   270.74 32.86   9.68   131.87  9.68   0.35 
1 1 1 2  12 16 o 3  402.14  9.89   454.94  32.71  391.13  40.98  12.66   40.98  0.96 
1 1 1 2  12 17 o 14 575.01  25.27  472.35  124.70 624.97  117.22 125.47  117.22 0.98 
1 1 1 2  12 18 o 10 83.84   5.23   78.65   189.39 49.93   358.21 166.96  358.21 0.40 
1 1 1 2  12 19 o 3  615.24  27.42  491.11  280.22 692.78  281.72 176.90  281.72 0.98 
1 1 1 2  12 20 o 2  468.27  19.54  169.54  313.19 636.69  322.74 375.15  322.74 0.96 
1 1 1 2  12 21 o 8  287.46  6.28   202.70  312.08 334.87  315.45 140.01  315.45 0.92 
1 1 1 2  12 22 o 10 119.06  4.30   55.43   208.61 37.74   209.84 9.36    29.84  0.36 
1 1 1 2  12 23 o 16 243.09  5.27   100.95  29.43  302.28  35.49  196.08  35.49  0.84 
1 1 1 2  12 24 o 7  46.67   11.89  36.84   159.20 25.23   346.01 59.74   346.01 0.10 
1 1 1 2  12 25 o 12 51.07   18.17  100.20  4.07   46.92   194.72 113.18  194.72 0.19 
1 1 1 2  12 26 o 11 201.12  12.10  101.31  195.29 183.50  203.25 103.40  203.25 0.66 
1 1 1 2  13 0  o 8  64.98   9.12   122.64  360.00 33.53   180.00 87.60   180.00 0.16 
1 1 1 2  13 1  o 9  476.61  10.15  811.60  292.95 517.57  300.25 109.44  300.25 0.97 
1 1 1 2  13 2  o 1  200.86  4.33   376.48  90.55  36.62   92.33  293.82  272.33 0.91 
1 1 1 2  13 3  o 14 15.69   6.67   186.85  277.96 62.44   19.69  126.34  19.69  0.05 
1 1 1 2  13 4  o 6  671.75  15.43  910.07  293.58 682.62  299.30 38.66   299.30 0.99 
1 1 1 2  13 5  o 11 92.76   3.24   364.32  54.69  36.56   214.12 165.51  214.12 0.50 
1 1 1 2  13 6  o 3  183.99  4.42   38.65   337.57 84.38   237.35 45.11   237.35 0.34 
1 1 1 2  13 7  o 18 71.85   3.28   413.03  230.97 82.85   49.25  235.72  49.25  0.49 
1 1 1 2  13 8  o 5  117.75  3.09   365.78  92.06  3.03    74.16  158.77  254.16 0.70 
1 1 1 2  13 9  o 14 516.34  12.34  884.17  84.80  438.25  87.57  139.78  267.57 0.98 
1 1 1 2  13 10 o 7  409.24  9.90   452.55  320.47 412.35  304.30 32.93   304.30 0.97 
1 1 1 2  13 11 o 16 193.00  4.07   114.10  221.93 157.27  170.89 58.25   170.89 0.66 
1 1 1 2  13 12 o 17 207.65  4.28   152.32  8.89   182.90  296.34 63.91   296.34 0.73 
1 1 1 2  13 13 o 12 274.26  5.39   176.45  189.50 247.20  167.72 3.47    347.72 0.91 
1 1 1 2  13 14 o 7  463.65  9.90   535.52  191.67 437.25  194.58 24.42   14.58  0.97 
1 1 1 2  13 15 o 5  287.13  7.53   330.91  247.83 304.64  221.70 102.73  221.70 0.88 
1 1 1 2  13 16 o 3  164.76  4.83   230.23  357.64 56.74   6.92   149.13  186.92 0.80 
1 1 1 2  13 17 o 1  104.31  5.31   98.64   233.05 17.10   51.79  132.39  51.79  0.47 
1 1 1 2  13 18 o 14 198.27  5.14   201.91  52.36  149.42  68.92  34.08   248.92 0.84 
1 1 1 2  13 19 o 5  188.70  5.32   149.76  5.19   161.46  24.32  32.48   24.32  0.77 
1 1 1 2  13 20 o 18 82.55   6.67   31.21   231.89 13.87   60.25  72.41   60.25  0.27 
1 1 1 2  13 21 o 9  351.30  16.45  251.70  121.03 428.90  117.18 188.51  117.18 0.95 
1 1 1 2  13 22 o 1  67.09   7.91   109.76  125.49 49.03   305.51 157.74  305.51 0.44 
1 1 1 2  13 23 o 10 143.01  5.84   79.46   321.33 75.96   337.04 17.90   337.04 0.47 
1 1 1 2  13 24 f 0  197.04  5.60   75.32   319.92 80.53   322.21 0.00    0.00   0.00 
1 1 1 2  13 25 x 2  ?       ?      282.04  136.94 212.77  135.62 0.00    0.00   0.00 
1 1 1 2  14 0  o 6  203.51  12.13  97.74   180.00 135.82  180.00 131.57  360.00 0.99 
1 1 1 2  14 1  o 9  112.98  3.14   241.88  83.55  12.06   200.43 47.42   20.43  0.32 
1 1 1 2  14 2  f 0  226.26  5.60   396.85  121.69 246.88  149.38 0.00    0.00   0.00 
1 1 1 2  14 3  o 18 259.52  6.37   260.05  193.31 283.58  196.95 109.21  196.95 0.88 
1 1 1 2  14 4  o 2  76.68   3.79   215.12  30.01  35.56   257.24 119.11  257.24 0.31 
1 1 1 2  14 5  o 13 515.96  27.67  495.09  247.30 596.87  249.67 187.19  249.67 0.98 
1 1 1 2  14 6  o 11 404.43  9.87   338.88  24.09  440.67  357.34 100.46  357.34 0.97 
1 1 1 2  14 7  o 9  131.01  3.43   214.37  302.46 31.88   264.31 127.58  84.31  0.73 
1 1 1 2  14 8  o 6  420.77  13.40  524.14  153.28 399.61  145.32 17.79   325.32 0.97 
1 1 1 2  14 9  o 6  248.99  5.82   269.19  326.94 236.01  296.63 27.73   296.63 0.89 
1 1 1 2  14 10 f 0  347.95  6.63   347.24  214.33 230.14  249.39 0.00    0.00   0.00 
1 1 1 2  14 11 o 15 193.50  4.66   65.09   303.13 109.94  214.26 51.30   214.26 0.44 
1 1 1 2  14 12 o 18 254.80  6.06   208.56  271.99 266.44  279.06 118.83  279.06 0.81 
1 1 1 2  14 13 o 19 772.05  37.49  827.26  195.06 775.37  197.75 26.09   197.75 0.99 
1 1 1 2  14 14 o 1  255.59  6.75   309.21  48.39  231.79  70.33  14.50   70.33  0.88 
1 1 1 2  14 15 o 13 559.96  24.78  539.09  36.72  578.25  35.72  60.87   35.72  0.98 
1 1 1 2  14 16 o 9  101.10  5.29   161.45  88.92  71.40   251.57 280.17  251.57 0.68 
1 1 1 2  14 17 o 9  367.47  23.99  204.99  164.07 467.53  164.05 253.64  164.05 0.93 
1 1 1 2  14 18 o 6  417.59  8.07   284.39  24.67  481.38  18.59  157.86  18.59  0.96 
1 1 1 2  14 19 o 4  513.49  20.08  415.18  217.91 577.76  216.47 149.81  216.47 0.98 
1 1 1 2  14 20 o 10 218.97  5.08   142.38  215.12 239.37  226.24 101.70  226.24 0.86 
1 1 1 2  14 21 o 15 141.19  5.82   118.30  57.23  80.96   56.61  62.19   236.61 0.79 
1 1 1 2  14 22 o 2  118.41  13.50  25.10   72.72  17.70   79.04  5.72    259.04 0.17 
1 1 1 2  14 23 f 0  317.33  15.65  215.01  288.78 178.69  291.90 0.00    0.00   0.00 
1 1 1 2  14 24 o 19 153.27  13.04  146.05  67.47  98.54   70.19  16.15   250.19 0.70 
1 1 1 2  15 0  o 10 87.94   12.43  136.81  180.00 24.80   0.00   132.61  0.00   0.47 
1 1 1 2  15 1  o 5  249.05  8.15   494.04  31.49  225.91  37.76  4.27    217.76 0.92 
1 1 1 2  15 2  f 0  159.54  3.83   257.88  112.65 158.91  105.41 0.00    0.00   0.00 
1 1 1 2  15 3  o 2  388.10  8.45   353.71  353.62 317.31  15.03  119.57  195.03 0.97 
1 1 1 2  15 4  o 13 248.85  5.77   223.70  143.61 272.15  157.47 112.53  157.47 0.87 
1 1 1 2  15 5  o 19 221.90  5.65   210.77  258.33 125.27  247.40 156.14  67.40  0.92 
1 1 1 2  15 6  o 9  300.40  7.22   310.30  184.01 245.42  158.31 76.94   338.31 0.95 
1 1 1 2  15 7  o 8  297.14  7.66   543.40  181.68 177.41  180.12 211.07  0.12   0.95 
1 1 1 2  15 8  o 5  334.54  7.93   185.20  263.34 347.08  235.23 66.42   235.23 0.94 
1 1 1 2  15 9  o 8  182.41  4.67   183.95  71.35  125.99  76.32  11.94   76.32  0.66 
1 1 1 2  15 10 f 0  132.86  4.64   182.58  90.63  222.14  78.67  0.00    0.00   0.00 
1 1 1 2  15 11 o 11 79.44   7.42   196.72  320.18 119.35  128.61 322.71  128.61 0.53 
1 1 1 2  15 12 o 3  249.25  6.49   54.84   207.93 231.19  188.57 35.90   188.57 0.86 
1 1 1 2  15 13 o 2  237.92  5.76   444.50  110.84 129.70  121.07 174.14  301.07 0.91 
1 1 1 2  15 14 o 8  231.19  5.18   284.13  115.00 148.53  114.98 119.44  294.98 0.90 
1 1 1 2  15 15 o 3  325.89  7.62   236.65  255.23 333.12  243.90 55.42   243.90 0.94 
1 1 1 2  15 16 o 4  208.70  5.61   129.34  351.98 176.65  341.01 0.96    341.01 0.84 
1 1 1 2  15 17 o 10 402.45  18.66  349.13  265.86 426.26  269.00 76.02   269.00 0.96 
1 1 1 2  15 18 o 10 357.02  7.11   291.08  179.29 384.95  180.06 85.09   180.06 0.96 
1 1 1 2  15 19 o 10 298.76  6.39   188.47  47.52  338.40  41.49  114.63  41.49  0.94 
1 1 1 2  15 20 o 11 93.43   17.14  72.52   15.20  4.78    352.04 65.42   172.04 0.40 
1 1 1 2  15 21 o 7  311.57  17.41  158.79  275.28 420.87  271.93 276.92  271.93 0.91 
1 1 1 2  15 22 o 6  185.57  11.81  126.11  173.75 171.84  166.11 54.70   166.11 0.78 
1 1 1 2  15 23 o 15 51.24   22.07  92.27   155.74 49.76   341.39 119.21  341.39 0.19 
1 1 1 2  15 24 o 9  201.70  11.96  177.64  327.46 193.26  327.29 70.53   327.29 0.78 
1 1 1 2  16 0  o 16 29.60   18.76  248.67  180.00 228.12  0.00   475.81  0.00   0.33 
1 1 1 2  16 1  o 1  393.14  7.47   326.59  298.77 357.74  311.78 43.99   131.78 0.97 
1 1 1 2  16 2  o 6  71.53   6.51   113.71  280.12 37.68   137.23 108.38  137.23 0.23 
1 1 1 2  16 3  o 3  146.69  4.39   193.45  318.50 5.11    322.16 231.86  142.16 0.83 
1 1 1 2  16 4  o 16 239.95  5.13   368.84  24.46  115.13  25.29  214.89  205.29 0.93 
1 1 1 2  16 5  o 1  225.80  4.92   283.17  145.81 213.24  149.71 56.23   149.71 0.82 
1 1 1 2  16 6  o 15 419.80  11.15  511.90  154.00 311.24  144.60 193.56  324.60 0.97 
1 1 1 2  16 7  o 8  370.88  8.91   379.78  49.17  312.05  50.80  86.74   230.80 0.96 
1 1 1 2  16 8  o 9  267.62  9.04   121.75  127.24 288.35  90.82  182.85  90.82  0.74 
1 1 1 2  16 9  o 6  214.19  8.45   233.35  19.44  154.49  24.98  47.27   204.98 0.83 
1 1 1 2  16 10 o 5  108.43  7.48   93.15   203.52 6.29    349.92 63.41   349.92 0.23 
1 1 1 2  16 11 o 9  436.43  9.09   392.43  290.89 463.35  289.00 87.47   289.00 0.96 
1 1 1 2  16 12 o 4  139.95  5.29   89.07   236.69 41.45   281.16 48.70   101.16 0.47 
1 1 1 2  16 13 o 6  96.21   8.17   25.22   163.60 6.20    85.49  39.13   85.49  0.14 
1 1 1 2  16 14 o 2  457.85  19.12  298.46  113.12 563.12  112.76 245.96  112.76 0.96 
1 1 1 2  16 15 o 6  324.90  6.67   314.57  258.94 296.12  261.87 25.57   81.87  0.95 
1 1 1 2  16 16 o 17 394.63  7.80   291.05  310.08 470.57  308.80 184.93  308.80 0.96 
1 1 1 2  16 17 o 16 131.76  6.65   105.75  141.64 52.61   131.06 85.54   311.06 0.72 
1 1 1 2  16 18 o 17 215.43  5.72   187.44  350.32 200.01  352.52 11.37   352.52 0.90 
1 1 1 2  16 19 o 15 96.28   16.44  49.57   278.81 7.26    276.14 27.80   96.14  0.22 
1 1 1 2  16 20 o 14 166.27  17.82  157.49  355.81 123.73  357.93 23.51   177.93 0.81 
1 1 1 2  16 21 f 0  258.96  13.55  147.64  56.72  138.37  54.51  0.00    0.00   0.00 
1 1 1 2  16 22 o 2  231.88  14.92  116.52  148.95 261.80  154.78 158.26  154.78 0.79 
1 1 1 2  16 23 o 3  255.67  13.28  203.85  27.81  296.64  25.71  150.98  25.71  0.86 
1 1 1 2  17 0  o 2  214.30  17.47  65.07   180.00 208.78  180.00 15.48   180.00 0.94 
1 1 1 2  17 1  o 17 196.72  5.50   331.32  197.53 51.27   195.89 248.39  15.89  0.89 
1 1 1 2  17 2  o 18 183.60  5.19   206.13  263.36 61.86   259.06 191.44  79.06  0.86 
1 1 1 2  17 3  f 0  465.70  11.40  530.16  127.61 580.23  130.49 0.00    0.00   0.00 
1 1 1 2  17 4  o 7  280.64  7.21   432.88  51.73  176.90  61.52  170.49  241.52 0.93 
1 1 1 2  17 5  o 19 455.10  24.88  475.12  309.37 402.79  298.27 76.58   118.27 0.97 
1 1 1 2  17 6  o 1  114.46  10.17  167.37  338.83 25.99   141.16 179.24  141.16 0.56 
1 1 1 2  17 7  o 19 186.73  9.10   58.84   254.08 118.23  255.74 13.56   255.74 0.60 
1 1 1 2  17 8  o 6  688.67  45.22  414.03  290.99 928.76  285.12 516.08  285.12 0.97 
1 1 1 2  17 9  o 16 82.76   8.73   79.68   105.41 27.35   351.64 87.80   351.64 0.20 
1 1 1 2  17 10 o 19 273.90  6.50   173.55  172.71 267.91  171.67 43.97   171.67 0.90 
1 1 1 2  17 11 o 18 203.21  6.77   145.40  265.70 169.89  237.86 23.84   237.86 0.78 
1 1 1 2  17 12 o 15 210.58  6.67   122.91  267.36 182.97  288.42 19.68   288.42 0.82 
1 1 1 2  17 13 o 18 333.03  6.82   140.52  311.79 424.96  307.28 243.72  307.28 0.91 
1 1 1 2  17 14 f 0  316.63  6.76   176.97  44.58  254.64  45.93  0.00    0.00   0.00 
1 1 1 2  17 15 o 15 237.00  6.14   319.58  173.79 124.61  168.68 196.29  348.68 0.94 
1 1 1 2  17 16 o 13 65.24   14.00  61.78   342.67 45.13   179.44 133.22  179.44 0.33 
1 1 1 2  17 17 o 7  154.56  6.60   132.13  30.42  114.50  18.92  15.18   198.92 0.79 
1 1 1 2  17 18 o 8  154.26  15.64  161.05  51.79  91.71   60.03  74.13   240.03 0.83 
1 1 1 2  17 19 o 7  70.83   24.09  24.08   322.24 14.34   121.94 49.91   121.94 0.15 
1 1 1 2  17 20 o 17 193.07  17.29  136.95  322.82 185.49  316.90 84.85   316.90 0.74 
1 1 1 2  17 21 o 17 166.42  15.02  64.67   132.82 94.82   132.57 42.39   132.57 0.44 
1 1 1 2  17 22 o 6  157.80  14.73  123.10  319.00 98.27   314.98 15.04   314.98 0.58 
1 1 1 2  18 0  o 2  429.80  35.89  554.75  0.00   400.40  0.00   58.81   180.00 1.00 
1 1 1 2  18 1  o 15 308.51  21.78  482.88  354.96 151.97  356.82 281.30  176.82 0.95 
1 1 1 2  18 2  o 5  299.19  21.95  324.06  171.48 260.41  165.24 29.41   345.24 0.92 
1 1 1 2  18 3  o 7  180.79  7.64   141.54  195.07 108.45  207.06 44.08   27.06  0.72 
1 1 1 2  18 4  o 14 176.22  6.50   156.51  136.63 99.38   136.40 3.39    136.40 0.55 
1 1 1 2  18 5  o 8  194.67  6.75   125.97  325.10 143.94  348.49 9.94    348.49 0.71 
1 1 1 2  18 6  o 6  287.20  7.65   224.42  252.59 228.71  257.66 75.30   77.66  0.93 
1 1 1 2  18 7  x 16 ?       ?      748.82  228.27 755.04  226.47 0.00    0.00   0.00 
1 1 1 2  18 8  o 5  110.49  10.41  205.46  73.60  56.63   260.12 267.98  260.12 0.70 
1 1 1 2  18 9  o 6  206.05  6.34   201.14  298.18 147.14  298.04 58.08   118.04 0.86 
1 1 1 2  18 10 o 19 153.64  6.98   78.86   278.03 77.74   283.59 22.76   103.59 0.58 
1 1 1 2  18 11 o 4  308.38  6.85   194.21  205.42 378.99  210.70 203.58  210.70 0.90 
1 1 1 2  18 12 o 11 372.32  7.78   336.94  172.80 347.19  171.07 23.55   351.07 0.96 
1 1 1 2  18 13 o 19 28.31   13.27  158.44  211.28 143.50  22.19  300.28  22.19  0.23 
1 1 1 2  18 14 o 7  432.40  17.67  195.51  70.94  615.43  57.47  409.11  57.47  0.95 
1 1 1 2  18 15 o 16 36.00   17.57  60.82   295.31 47.55   119.91 104.29  119.91 0.13 
1 1 1 2  18 16 o 12 168.44  15.11  57.43   231.96 138.01  233.80 70.20   233.80 0.61 
1 1 1 2  18 17 o 9  358.06  17.14  265.65  182.05 413.85  180.81 140.59  180.81 0.96 
1 1 1 2  18 18 o 14 212.36  20.19  198.83  6.90   192.96  9.80   9.46    9.80   0.89 
1 1 1 2  18 19 o 15 43.77   21.06  20.87   102.21 21.57   302.57 49.22   302.57 0.07 
1 1 1 2  18 20 o 11 75.48   27.65  96.12   147.46 28.83   328.12 97.78   328.12 0.27 
1 1 1 2  18 21 o 8  87.30   26.97  96.83   285.19 18.29   93.67  88.65   93.67  0.30 
1 1 1 2  19 0  o 11 63.06   33.10  125.68  180.00 47.80   360.00 118.02  360.00 0.18 
1 1 1 2  19 1  o 2  111.69  10.25  100.77  111.62 6.63    351.04 113.43  351.04 0.45 
1 1 1 2  19 2  o 9  331.16  8.39   339.35  255.05 321.07  255.88 20.23   255.88 0.94 
1 1 1 2  19 3  o 15 128.72  8.84   76.85   317.17 6.80    315.58 9.56    135.58 0.09 
1 1 1 2  19 4  o 11 232.28  6.90   183.41  234.38 202.29  247.66 2.67    247.66 0.87 
1 1 1 2  19 5  o 14 400.45  8.94   462.36  111.23 320.65  119.82 134.34  299.82 0.97 
1 1 1 2  19 6  o 13 163.03  8.58   231.51  33.35  48.31   35.36  173.36  215.36 0.83 
1 1 1 2  19 7  o 18 219.85  7.41   144.30  305.14 189.48  314.41 2.45    314.41 0.86 
1 1 1 2  19 8  o 1  270.05  7.00   222.62  109.78 262.24  99.74  32.08   99.74  0.91 
1 1 1 2  19 9  o 16 58.31   17.80  147.21  49.47  149.04  221.30 357.11  221.30 0.51 
1 1 1 2  19 10 f 0  30.61   14.40  91.84   99.20  111.59  87.82  0.00    0.00   0.00 
1 1 1 2  19 11 o 8  151.29  17.47  21.06   31.08  86.77   55.10  1.85    55.09  0.57 
1 1 1 2  19 12 o 12 169.58  17.11  162.38  201.07 125.68  199.79 18.75   19.79  0.80 
1 1 1 2  19 13 o 13 202.95  7.46   156.08  129.26 175.64  134.67 9.51    314.67 0.89 
1 1 1 2  19 14 o 3  96.09   25.02  173.44  5.61   35.95   190.38 211.34  190.38 0.73 
1 1 1 2  19 15 o 9  275.50  17.74  281.41  125.02 254.18  126.96 13.28   306.96 0.95 
1 1 1 2  19 16 o 5  83.82   26.92  149.64  137.51 40.46   318.57 173.14  318.57 0.55 
1 1 1 2  19 17 o 14 278.57  22.50  182.22  27.51  331.81  28.83  158.46  28.83  0.91 
1 1 1 2  19 18 o 6  134.92  24.62  165.18  62.34  52.65   65.60  86.69   245.60 0.71 
1 1 1 2  19 19 o 15 118.08  27.05  67.10   160.20 21.63   171.44 35.46   351.44 0.33 
1 1 1 2  20 0  f 0  52.49   34.17  16.48   0.00   88.13   0.00   0.00    0.00   0.00 
1 1 1 2  20 1  o 12 60.68   26.15  54.61   49.34  63.18   243.31 155.67  243.31 0.24 
1 1 1 2  20 2  o 19 591.20  30.71  380.73  70.28  752.41  67.36  351.39  67.36  0.98 
1 1 1 2  20 3  o 5  31.14   14.91  37.83   125.80 26.96   288.86 56.62   288.86 0.04 
1 1 1 2  20 4  o 16 199.60  8.02   339.72  113.56 37.19   99.90  291.91  279.90 0.92 
1 1 1 2  20 5  o 8  154.79  19.55  155.75  177.02 47.20   179.02 157.13  359.02 0.81 
1 1 1 2  20 6  o 5  160.33  19.50  123.32  22.42  95.84   27.25  37.76   207.25 0.72 
1 1 1 2  20 7  o 18 159.00  25.14  214.64  18.47  31.32   10.39  209.49  190.39 0.86 
1 1 1 2  20 8  o 8  114.95  24.71  51.28   35.12  18.24   37.67  49.50   217.67 0.37 
1 1 1 2  20 9  o 13 177.49  17.64  230.65  108.39 77.92   114.49 158.76  294.49 0.89 
1 1 1 2  20 10 o 16 45.84   21.89  136.51  123.23 86.79   298.97 200.03  298.97 0.29 
1 1 1 2  20 11 o 12 252.75  15.58  188.07  223.13 256.60  223.96 46.84   223.96 0.92 
1 1 1 2  20 12 f 0  75.70   27.50  133.53  301.85 141.16  303.49 0.00    0.00   0.00 
1 1 1 2  20 13 o 3  161.56  22.40  148.78  154.13 117.86  147.01 25.27   327.01 0.81 
1 1 1 2  20 14 o 11 83.31   31.43  59.37   22.70  11.77   192.69 65.85   192.69 0.25 
1 1 1 2  20 15 o 3  103.17  35.92  99.22   205.55 1.17    209.63 96.52   29.63  0.48 
1 1 1 2  20 16 o 4  110.41  29.66  51.35   271.08 14.66   272.94 40.36   92.94  0.32 
1 1 1 2  20 17 o 18 118.78  27.84  89.58   54.36  26.94   54.36  49.70   234.36 0.44 
1 1 1 2  20 18 x 6  ?       ?      114.62  295.77 87.67   311.07 0.00    0.00   0.00 
1 1 1 2  21 0  o 12 167.89  36.68  206.67  360.00 136.91  360.00 12.54   180.00 0.85 
1 1 1 2  21 1  o 16 268.16  19.20  206.10  307.08 287.99  304.48 91.10   304.48 0.90 
1 1 1 2  21 2  o 1  339.33  17.52  226.84  225.63 402.11  229.67 167.07  229.67 0.94 
1 1 1 2  21 3  o 19 106.02  31.47  100.81  149.04 7.97    344.57 131.88  344.57 0.55 
1 1 1 2  21 4  o 12 161.41  25.07  109.82  26.72  101.40  12.73  42.76   192.73 0.76 
1 1 1 2  21 5  o 15 238.86  18.66  122.06  144.68 266.27  143.20 123.91  143.20 0.86 
1 1 1 2  21 6  o 2  62.67   28.44  82.65   224.22 65.28   38.90  174.50  38.90  0.35 
1 1 1 2  21 7  o 14 322.15  18.78  235.24  44.52  372.64  40.11  137.63  40.11  0.94 
1 1 1 2  21 8  o 12 308.29  17.38  259.09  76.17  294.13  79.76  0.77    259.76 0.96 
1 1 1 2  21 9  o 4  198.39  21.32  144.81  298.66 200.84  304.60 71.29   304.60 0.83 
1 1 1 2  21 10 o 8  72.46   30.34  86.55   293.89 42.38   116.05 145.76  116.05 0.42 
1 1 1 2  21 11 o 3  188.20  22.35  169.36  34.25  164.51  23.29  8.14    23.29  0.85 
1 1 1 2  21 12 o 9  81.36   33.48  106.04  338.55 33.97   151.98 139.38  151.98 0.44 
1 1 1 2  21 13 o 19 139.04  34.38  107.12  161.26 67.40   160.05 27.25   340.05 0.58 
1 1 1 2  21 14 f 0  122.52  30.99  91.04   106.44 80.12   102.19 0.00    0.00   0.00 
1 1 1 2  21 15 o 1  88.07   32.60  118.56  160.92 24.19   344.09 118.09  344.09 0.40 
1 1 1 2  21 16 o 3  46.55   23.14  106.30  29.22  68.02   215.38 155.87  215.38 0.21 
1 1 1 2  22 0  o 14 323.46  30.05  330.63  180.00 355.27  180.00 63.62   180.00 1.00 
1 1 1 2  22 1  o 10 219.27  24.91  229.94  19.48  178.05  24.48  42.51   204.48 0.91 
1 1 1 2  22 2  o 5  202.89  25.42  259.98  184.44 91.21   186.11 192.86  6.11   0.92 
1 1 1 2  22 3  o 18 123.05  36.67  67.63   204.43 36.76   209.61 31.50   29.61  0.43 
1 1 1 2  22 4  o 11 128.84  35.49  111.52  35.85  52.84   42.71  51.75   222.71 0.61 
1 1 1 2  22 5  o 5  265.75  20.53  223.36  99.90  254.60  101.57 9.66    101.57 0.94 
1 1 1 2  22 6  o 6  201.65  30.16  185.80  274.90 156.75  274.31 48.40   94.31  0.90 
1 1 1 2  22 7  o 10 85.12   34.09  61.97   189.13 12.91   353.51 82.34   353.51 0.33 
1 1 1 2  22 8  o 11 111.97  41.21  26.82   89.10  13.02   94.50  25.10   274.50 0.23 
1 1 1 2  22 9  o 8  120.47  48.24  131.46  276.20 21.24   275.69 98.00   95.69  0.58 
1 1 1 2  22 10 o 13 97.15   38.65  223.17  238.81 62.88   58.10  264.64  58.10  0.71 
1 1 1 2  22 11 o 18 149.45  36.69  38.81   221.08 35.45   219.53 8.78    219.53 0.21 
1 1 1 2  22 12 o 11 86.35   34.62  122.30  218.63 30.47   37.18  135.09  37.18  0.43 
1 1 1 2  22 13 o 7  73.60   32.52  111.51  212.49 38.93   30.76  122.93  30.76  0.31 
1 1 1 2  22 14 o 6  58.54   28.30  40.11   352.44 31.39   143.69 79.83   143.69 0.15 
1 1 1 2  23 0  o 15 52.98   38.05  13.14   180.00 3.86    360.00 9.77    360.00 0.02 
1 1 1 2  23 1  o 4  77.50   35.55  125.90  107.53 63.98   286.36 214.03  286.36 0.56 
1 1 1 2  23 2  f 0  130.63  43.50  176.48  321.12 184.28  325.52 0.00    0.00   0.00 
1 1 1 2  23 3  o 13 88.73   40.40  198.44  129.69 70.98   304.58 261.24  304.58 0.67 
1 1 1 2  23 4  o 11 114.33  47.87  71.10   344.38 13.84   347.34 36.80   167.34 0.28 
1 1 1 2  23 5  x 17 ?       ?      215.74  254.05 222.69  256.19 0.00    0.00   0.00 
1 1 1 2  23 6  o 15 181.46  48.79  155.60  95.39  135.44  89.53  11.33   269.53 0.78 
1 1 1 2  23 7  o 19 275.32  25.09  181.55  126.49 330.59  124.22 165.47  124.22 0.90 
1 1 1 2  23 8  o 2  88.16   38.41  128.51  128.28 29.99   299.88 139.01  299.88 0.45 
1 1 1 2  23 9  o 12 146.44  40.32  136.06  9.29   73.26   14.22  39.76   194.22 0.64 
1 1 1 2  23 10 o 15 180.89  37.85  213.42  301.15 123.49  301.84 50.49   121.84 0.82 
1 1 1 2  23 11 o 4  85.17   36.66  87.89   237.38 15.08   59.04  66.37   59.04  0.21 
1 1 1 2  23 12 x 5  ?       ?      115.71  124.19 92.18   121.70 0.00    0.00   0.00 
1 1 1 2  24 0  x 16 ?       ?      22.85   0.00   9.64    180.00 0.00    0.00   0.00 
1 1 1 2  24 1  o 12 120.28  45.13  122.07  184.02 22.89   190.79 70.61   10.79  0.48 
1 1 1 2  24 2  o 1  211.34  34.42  155.96  143.48 212.21  142.58 88.99   142.58 0.79 
1 1 1 2  24 3  o 19 113.42  43.89  78.79   66.27  11.45   71.13  40.32   251.13 0.28 
1 1 1 2  24 4  x 15 ?       ?      105.31  81.30  86.51   86.75  0.00    0.00   0.00 
1 1 1 2  24 5  x 8  ?       ?      45.36   339.26 34.98   327.19 0.00    0.00   0.00 
1 1 1 2  24 6  x 8  ?       ?      57.81   188.47 50.25   188.99 0.00    0.00   0.00 
1 1 1 2  24 7  x 5  ?       ?      95.55   92.69  69.56   96.33  0.00    0.00   0.00 
1 1 1 2  24 8  x 5  ?       ?      94.46   90.29  69.76   96.34  0.00    0.00   0.00 
1 1 1 2  24 9  x 13 ?       ?      66.67   154.50 50.31   150.49 0.00    0.00   0.00 
1 1 1 2  25 0  x 10 ?       ?      45.24   360.00 6.86    360.00 0.00    0.00   0.00 
1 1 1 2  25 1  x 18 ?       ?      35.98   87.02  35.99   94.00  0.00    0.00   0.00 
1 1 1 2  25 2  x 17 ?       ?      153.28  13.83  102.20  6.80   0.00    0.00   0.00 
1 1 1 2  25 3  x 3  ?       ?      129.31  231.63 94.00   232.33 0.00    0.00   0.00 
1 1 1 2  25 4  x 16 ?       ?      164.32  81.43  116.04  78.42  0.00    0.00   0.00 
1 1 1 2  25 5  x 0  ?       ?      32.64   12.59  25.14   19.81  0.00    0.00   0.00 
1 1 1 3  0  1  o 10 525.48  31.94  2319.03 90.00  519.82  90.00  11.31   270.00 1.00 
1 1 1 3  0  2  o 18 623.24  47.14  957.78  180.00 901.43  180.00 556.38  180.00 1.00 
1 1 1 3  0  3  o 5  101.10  8.94   1250.58 90.00  92.94   90.00  347.53  90.00  0.80 
1 1 1 3  0  4  o 17 558.32  42.28  1171.91 0.00   651.05  360.00 185.45  360.00 1.00 
1 1 1 3  0  5  o 13 465.80  35.56  711.41  90.00  305.84  90.00  319.93  270.00 1.00 
1 1 1 3  0  6  x 0  ?       ?      1241.81 180.00 858.50  180.00 0.00    0.00   0.00 
1 1 1 3  0  7  x 18 ?       ?      1662.33 90.00  1125.91 90.00  0.00    0.00   0.00 
1 1 1 3  0  8  o 9  762.89  58.19  891.81  180.00 850.31  180.00 174.84  180.00 1.00 
1 1 1 3  0  9  o 14 772.93  40.73  247.77  90.00  900.40  90.00  254.95  90.00  1.00 
1 1 1 3  0  10 o 17 46.56   8.09   104.92  0.00   60.89   180.00 134.85  180.00 0.14 
1 1 1 3  0  11 o 2  119.07  8.35   176.22  270.00 59.64   270.00 323.28  270.00 0.86 
1 1 1 3  0  12 o 13 296.67  23.40  578.08  180.00 297.59  180.00 2.97    180.00 1.00 
1 1 1 3  0  13 f 0  227.14  27.02  642.31  90.00  210.61  90.00  0.00    0.00   0.00 
1 1 1 3  0  14 o 5  69.79   6.51   400.29  0.00   55.77   180.00 149.85  180.00 0.27 
1 1 1 3  0  15 o 14 50.67   5.59   151.13  270.00 18.76   90.00  43.29   90.00  0.06 
1 1 1 3  0  16 o 17 158.15  9.26   439.45  180.00 74.62   180.00 147.75  0.00   0.94 
1 1 1 3  0  17 o 6  171.61  9.98   214.46  90.00  96.09   90.00  142.25  270.00 0.97 
1 1 1 3  0  18 o 9  504.56  39.25  444.35  180.00 631.06  180.00 252.99  180.00 1.00 
1 1 1 3  0  19 o 11 657.21  40.88  606.20  270.00 719.75  270.00 125.08  270.00 1.00 
1 1 1 3  0  20 o 18 562.70  35.29  353.66  180.00 723.60  180.00 321.80  180.00 1.00 
1 1 1 3  0  21 f 0  51.42   15.23  147.23  90.00  63.48   90.00  0.00    0.00   0.00 
1 1 1 3  0  22 o 4  21.60   13.16  50.06   0.00   71.49   180.00 145.89  180.00 0.07 
1 1 1 3  0  23 o 14 57.38   13.54  18.65   90.00  57.26   270.00 138.81  270.00 0.21 
1 1 1 3  0  24 o 19 174.40  12.76  159.66  0.00   137.45  0.00   50.14   180.00 0.93 
1 1 1 3  0  25 x 17 ?       ?      430.58  90.00  455.42  90.00  0.00    0.00   0.00 
1 1 1 3  0  26 o 3  157.97  12.55  7.05    180.00 82.80   0.00   46.11   0.00   0.38 
1 1 1 3  0  27 o 12 184.65  17.74  218.10  270.00 138.73  270.00 88.71   90.00  0.99 
1 1 1 3  0  28 o 6  25.75   17.74  61.61   180.00 39.14   0.00   81.68   0.00   0.07 
1 1 1 3  0  29 o 17 128.09  13.50  42.00   90.00  17.20   90.00  3.22    270.00 0.15 
1 1 1 3  1  0  o 3  639.15  33.36  1084.88 270.00 689.33  270.00 100.37  270.00 1.00 
1 1 1 3  1  1  o 5  406.85  9.63   645.14  94.86  587.22  82.18  472.84  82.18  0.86 
1 1 1 3  1  2  o 14 1153.52 72.18  1546.17 270.82 1498.60 263.92 711.71  263.92 0.99 
1 1 1 3  1  3  o 1  437.05  10.31  1129.72 316.24 547.31  30.05  263.17  30.05  0.95 
1 1 1 3  1  4  o 9  337.10  6.79   1215.26 232.86 319.93  149.77 4.20    149.77 0.94 
1 1 1 3  1  5  o 11 639.82  15.26  1178.31 22.83  759.15  336.65 263.18  336.65 0.98 
1 1 1 3  1  6  o 12 561.00  18.03  942.57  211.12 772.16  224.12 462.45  224.12 0.96 
1 1 1 3  1  7  o 6  824.37  21.33  1179.25 145.78 845.64  115.08 58.36   115.08 0.99 
1 1 1 3  1  8  o 10 889.68  17.53  1363.24 28.64  790.92  38.97  184.86  218.97 0.99 
1 1 1 3  1  9  o 8  63.65   1.86   540.42  339.00 111.19  147.80 271.95  147.80 0.39 
1 1 1 3  1  10 o 3  304.74  7.41   534.27  115.83 268.04  95.93  30.95   275.93 0.93 
1 1 1 3  1  11 o 19 520.10  11.05  656.54  67.71  416.30  50.72  186.90  230.72 0.98 
1 1 1 3  1  12 o 11 99.64   2.25   289.08  348.36 41.12   224.08 179.20  224.08 0.49 
1 1 1 3  1  13 o 16 226.42  5.44   155.44  139.69 160.99  142.66 73.81   322.66 0.87 
1 1 1 3  1  14 o 16 216.55  5.88   127.59  172.39 157.66  220.46 59.33   40.46  0.87 
1 1 1 3  1  15 o 6  126.52  2.84   94.58   45.89  14.27   82.58  137.35  262.58 0.66 
1 1 1 3  1  16 o 8  568.71  11.35  833.68  343.05 661.42  1.33   208.20  1.33   0.98 
1 1 1 3  1  17 o 1  210.03  4.79   243.37  12.10  181.20  27.45  2.11    207.45 0.87 
1 1 1 3  1  18 o 6  283.86  6.92   354.37  193.11 255.20  202.90 19.30   22.90  0.93 
1 1 1 3  1  19 f 0  435.80  10.65  341.72  44.04  372.25  57.98  0.00    0.00   0.00 
1 1 1 3  1  20 o 10 75.30   2.90   234.04  302.35 35.78   139.16 100.89  139.16 0.19 
1 1 1 3  1  21 o 12 354.24  22.49  274.03  189.56 413.89  216.07 178.25  216.07 0.92 
1 1 1 3  1  22 o 16 553.43  24.49  635.40  105.71 504.86  103.52 75.64   283.52 0.98 
1 1 1 3  1  23 o 19 54.25   4.37   118.20  210.36 100.97  24.10  237.04  24.10  0.32 
1 1 1 3  1  24 o 15 21.79   8.08   107.46  335.00 103.93  150.80 213.14  150.80 0.12 
1 1 1 3  1  25 o 16 66.00   5.26   55.11   129.57 50.42   297.86 147.72  297.86 0.36 
1 1 1 3  1  26 o 5  258.88  13.65  246.22  336.37 235.93  334.60 15.72   154.60 0.94 
1 1 1 3  1  27 o 3  233.68  5.91   102.62  319.87 280.14  318.12 189.55  318.12 0.79 
1 1 1 3  1  28 o 3  36.04   10.92  44.53   184.33 29.85   10.70  65.25   10.70  0.08 
1 1 1 3  1  29 o 2  88.24   4.27   120.40  311.91 14.17   125.99 93.94   125.99 0.37 
1 1 1 3  2  0  o 19 704.48  53.34  1749.67 90.00  1297.07 270.00 1201.64 270.00 0.99 
1 1 1 3  2  1  o 10 813.64  19.21  797.20  197.60 913.09  177.27 216.29  177.27 0.99 
1 1 1 3  2  2  o 6  576.17  11.34  329.82  224.39 680.07  237.61 234.67  237.61 0.98 
1 1 1 3  2  3  o 5  550.49  12.41  1184.99 236.72 664.41  221.98 257.44  221.98 0.97 
1 1 1 3  2  4  o 18 1226.13 58.23  2273.36 287.24 1614.21 294.66 794.74  294.66 0.99 
1 1 1 3  2  5  o 12 830.48  21.33  1012.73 144.62 863.77  109.69 82.38   109.69 0.99 
1 1 1 3  2  6  o 16 1040.22 55.21  1552.77 345.73 1315.96 341.73 571.65  341.73 0.99 
1 1 1 3  2  7  o 9  1212.64 57.71  1160.51 218.13 1296.62 200.13 181.69  200.13 0.99 
1 1 1 3  2  8  o 6  617.07  14.64  776.24  164.35 555.41  141.95 104.62  321.95 0.98 
1 1 1 3  2  9  o 10 880.55  47.14  1370.40 44.06  900.02  59.18  55.99   59.18  0.99 
1 1 1 3  2  10 o 7  965.45  52.30  1098.72 347.53 1132.55 352.49 353.41  352.49 0.99 
1 1 1 3  2  11 o 18 247.63  5.48   298.52  247.28 219.82  205.54 146.20  205.54 0.59 
1 1 1 3  2  12 o 11 416.00  9.60   260.84  213.33 444.57  151.20 93.28   151.20 0.96 
1 1 1 3  2  13 o 3  218.75  5.59   443.46  16.32  151.51  47.57  75.66   227.57 0.87 
1 1 1 3  2  14 o 3  347.36  8.54   407.06  157.64 371.42  135.67 90.71   135.67 0.94 
1 1 1 3  2  15 o 16 192.63  4.06   374.65  55.56  142.46  59.67  29.13   239.67 0.82 
1 1 1 3  2  16 o 11 226.25  5.16   349.89  6.57   221.34  20.67  57.83   20.67  0.85 
1 1 1 3  2  17 o 5  283.65  9.18   370.43  89.77  338.09  97.62  166.68  97.62  0.90 
1 1 1 3  2  18 o 6  325.06  10.56  442.46  163.41 242.69  167.48 137.11  347.48 0.96 
1 1 1 3  2  19 o 11 337.48  10.56  381.62  328.01 267.73  331.78 108.40  151.78 0.95 
1 1 1 3  2  20 o 13 394.35  21.37  433.07  342.10 429.80  354.28 112.81  354.28 0.95 
1 1 1 3  2  21 o 8  117.12  5.83   48.88   74.04  2.49    64.70  35.39   244.70 0.17 
1 1 1 3  2  22 o 11 21.38   7.62   113.54  90.27  145.07  265.05 295.97  265.05 0.14 
1 1 1 3  2  23 o 7  646.94  28.90  477.77  85.48  707.57  87.12  141.78  87.12  0.98 
1 1 1 3  2  24 o 16 150.06  5.16   109.90  252.09 81.89   257.37 7.98    77.37  0.57 
1 1 1 3  2  25 o 12 303.29  17.08  116.24  256.95 411.11  248.73 304.91  248.73 0.85 
1 1 1 3  2  26 o 14 171.94  4.63   153.66  256.50 131.76  252.54 33.51   72.54  0.86 
1 1 1 3  2  27 f 0  298.80  13.77  337.28  188.56 313.52  189.09 0.00    0.00   0.00 
1 1 1 3  2  28 f 0  46.19   8.72   105.11  246.67 84.58   239.42 0.00    0.00   0.00 
1 1 1 3  2  29 o 9  32.79   10.29  67.57   2.64   34.61   193.43 73.96   193.43 0.07 
1 1 1 3  3  0  o 4  398.40  24.54  719.15  90.00  355.08  90.00  86.63   270.00 1.00 
1 1 1 3  3  1  o 5  419.83  8.91   1028.92 66.30  564.84  73.64  345.97  73.64  0.93 
1 1 1 3  3  2  o 11 926.59  20.90  1185.35 187.84 1385.59 162.78 945.92  162.78 0.98 
1 1 1 3  3  3  o 2  629.05  14.88  1152.96 187.50 774.29  226.76 316.99  226.76 0.98 
1 1 1 3  3  4  o 1  763.04  17.25  1890.96 141.51 951.18  129.98 398.37  129.98 0.99 
1 1 1 3  3  5  o 8  574.20  17.63  892.81  270.11 658.53  283.22 195.27  283.22 0.98 
1 1 1 3  3  6  o 16 523.80  11.97  857.12  150.44 535.03  151.12 47.55   151.12 0.98 
1 1 1 3  3  7  o 11 720.79  14.23  960.55  118.04 908.30  150.63 399.18  150.63 0.98 
1 1 1 3  3  8  o 1  984.14  20.69  1358.31 75.19  1035.14 64.74  115.62  64.74  0.99 
1 1 1 3  3  9  o 7  891.21  47.70  1161.56 312.77 1010.92 312.48 258.65  312.48 0.99 
1 1 1 3  3  10 o 7  243.87  5.05   592.51  229.98 153.28  238.25 136.76  58.25  0.91 
1 1 1 3  3  11 o 4  283.17  6.49   317.06  295.33 279.30  19.19  48.95   19.19  0.90 
1 1 1 3  3  12 o 8  76.65   1.95   240.78  327.58 10.80   115.88 31.38   115.88 0.06 
1 1 1 3  3  13 o 17 251.96  8.11   320.95  342.90 192.90  346.15 69.26   166.15 0.90 
1 1 1 3  3  14 o 15 247.38  5.82   187.79  312.36 249.09  0.79   75.09   0.79   0.86 
1 1 1 3  3  15 o 18 318.26  7.86   367.82  202.97 194.30  202.91 221.79  22.91  0.96 
1 1 1 3  3  16 o 8  565.96  13.61  583.19  315.76 519.70  319.15 75.55   139.15 0.99 
1 1 1 3  3  17 o 2  203.00  4.96   128.49  123.29 180.18  45.84  17.32   45.84  0.84 
1 1 1 3  3  18 o 12 116.58  2.96   332.45  19.96  27.39   230.66 225.35  230.66 0.73 
1 1 1 3  3  19 o 8  468.23  9.42   299.84  325.39 580.75  330.64 262.21  330.64 0.96 
1 1 1 3  3  20 o 9  347.25  8.24   287.16  67.42  340.32  53.24  28.29   53.24  0.94 
1 1 1 3  3  21 o 7  158.82  3.96   129.03  253.83 62.51   234.60 14.88   54.60  0.44 
1 1 1 3  3  22 o 18 268.80  5.66   234.22  359.71 282.17  2.42   92.35   2.42   0.88 
1 1 1 3  3  23 f 0  189.65  4.31   207.73  226.02 232.21  224.34 0.00    0.00   0.00 
1 1 1 3  3  24 o 12 302.99  7.69   110.84  167.22 389.10  171.79 240.00  171.79 0.89 
1 1 1 3  3  25 o 13 175.82  5.01   242.13  143.15 94.97   143.09 121.12  323.09 0.88 
1 1 1 3  3  26 o 19 169.75  3.85   117.55  230.89 153.58  219.48 39.91   219.48 0.79 
1 1 1 3  3  27 o 12 88.56   4.53   67.79   263.54 4.73    89.32  79.00   89.32  0.39 
1 1 1 3  3  28 o 5  52.05   8.31   45.82   11.78  18.56   200.69 45.99   200.69 0.09 
1 1 1 3  3  29 o 7  158.60  4.43   74.82   28.03  91.53   21.00  28.93   21.00  0.49 
1 1 1 3  4  0  x 5  ?       ?      3435.81 270.00 1353.77 270.00 0.00    0.00   0.00 
1 1 1 3  4  1  f 0  437.43  10.43  640.12  140.47 439.44  84.10  0.00    0.00   0.00 
1 1 1 3  4  2  o 8  255.50  4.82   187.89  341.89 223.02  274.73 11.14   94.73  0.89 
1 1 1 3  4  3  o 13 437.76  10.42  434.00  311.15 621.70  186.23 434.47  186.23 0.92 
1 1 1 3  4  4  o 6  606.61  15.71  459.48  261.59 680.99  312.57 172.86  312.57 0.98 
1 1 1 3  4  5  o 13 668.38  15.12  896.76  33.80  808.99  14.51  305.58  14.51  0.98 
1 1 1 3  4  6  o 8  657.24  13.87  519.90  253.29 692.55  252.72 91.01   252.72 0.98 
1 1 1 3  4  7  o 9  604.67  18.85  1105.96 163.23 678.18  157.24 171.73  157.24 0.98 
1 1 1 3  4  8  o 17 535.35  11.36  312.91  21.58  555.74  48.22  66.06   48.22  0.98 
1 1 1 3  4  9  f 0  695.65  43.06  949.79  249.31 615.71  259.70 0.00    0.00   0.00 
1 1 1 3  4  10 o 18 580.55  12.29  1043.00 225.99 518.86  225.11 103.30  45.11  0.98 
1 1 1 3  4  11 o 7  217.89  4.56   366.65  269.91 191.52  306.53 47.24   306.53 0.77 
1 1 1 3  4  12 o 1  521.67  13.67  603.04  73.45  541.74  78.93  66.94   78.93  0.97 
1 1 1 3  4  13 o 15 306.10  7.22   328.89  286.96 283.69  258.93 1.77    78.93  0.93 
1 1 1 3  4  14 o 17 257.27  6.51   444.11  49.11  246.52  46.41  34.38   46.41  0.89 
1 1 1 3  4  15 o 15 102.19  2.58   375.32  342.84 36.15   162.61 199.69  162.61 0.62 
1 1 1 3  4  16 o 5  116.98  3.33   59.28   250.14 19.27   32.77  91.38   212.77 0.56 
1 1 1 3  4  17 o 18 302.30  9.55   419.27  270.70 121.03  260.79 341.32  80.79  0.96 
1 1 1 3  4  18 o 9  663.59  31.54  507.44  119.33 782.45  122.56 260.24  122.56 0.98 
1 1 1 3  4  19 o 9  190.62  3.88   141.17  110.65 139.07  115.31 34.79   115.31 0.64 
1 1 1 3  4  20 o 10 273.32  6.91   325.84  7.80   256.08  18.65  25.77   18.65  0.89 
1 1 1 3  4  21 f 0  173.68  4.16   240.38  332.42 230.12  321.49 0.00    0.00   0.00 
1 1 1 3  4  22 o 14 222.22  5.04   280.28  356.21 104.56  5.22   195.57  185.22 0.91 
1 1 1 3  4  23 o 11 94.09   3.48   120.41  252.26 30.33   69.75  150.93  69.75  0.48 
1 1 1 3  4  24 o 1  93.74   3.37   59.12   335.68 0.79    215.78 19.01   215.78 0.09 
1 1 1 3  4  25 o 17 334.08  6.99   277.14  9.83   315.80  14.16  11.78   194.16 0.96 
1 1 1 3  4  26 o 19 180.63  4.40   115.42  18.89  176.64  17.82  75.52   17.82  0.77 
1 1 1 3  4  27 f 0  70.80   5.41   100.95  126.61 86.82   125.47 0.00    0.00   0.00 
1 1 1 3  4  28 o 14 83.85   4.76   36.76   188.97 7.60    354.54 49.62   354.54 0.21 
1 1 1 3  4  29 o 7  195.73  4.59   84.86   356.88 161.86  4.25   95.11   4.25   0.58 
1 1 1 3  5  0  x 1  ?       ?      829.66  90.00  825.35  90.00  0.00    0.00   0.00 
1 1 1 3  5  1  o 11 687.35  17.77  1277.99 240.88 790.01  271.13 227.12  271.13 0.98 
1 1 1 3  5  2  o 2  1240.52 66.82  1210.19 148.06 1382.53 146.22 299.17  146.22 0.99 
1 1 1 3  5  3  o 16 413.09  13.56  154.93  288.08 568.90  132.90 377.82  132.90 0.92 
1 1 1 3  5  4  o 14 472.57  11.31  612.59  24.74  601.60  12.42  298.83  12.42  0.96 
1 1 1 3  5  5  o 5  462.05  9.24   152.20  326.62 607.79  38.41  337.28  38.41  0.95 
1 1 1 3  5  6  o 18 419.28  8.37   632.87  86.34  532.82  38.20  275.62  38.20  0.94 
1 1 1 3  5  7  o 4  210.88  4.64   386.67  304.78 34.98   56.73  21.78   56.73  0.11 
1 1 1 3  5  8  o 4  348.13  7.03   668.30  171.70 428.20  150.85 222.61  150.85 0.91 
1 1 1 3  5  9  o 5  400.28  8.62   104.08  152.83 455.10  71.86  151.19  71.86  0.95 
1 1 1 3  5  10 o 2  425.38  8.55   657.55  219.63 314.52  220.44 197.24  40.44  0.97 
1 1 1 3  5  11 o 19 307.92  5.79   670.56  91.55  280.97  89.09  9.60    269.09 0.93 
1 1 1 3  5  12 o 6  211.17  6.66   502.18  352.92 159.66  333.27 31.78   153.27 0.83 
1 1 1 3  5  13 o 15 293.07  6.05   481.56  288.10 248.95  278.17 48.11   98.17  0.93 
1 1 1 3  5  14 o 6  233.57  4.85   362.57  56.94  208.89  35.71  8.90    35.71  0.88 
1 1 1 3  5  15 o 8  662.18  29.08  349.38  261.71 895.52  244.98 494.11  244.98 0.98 
1 1 1 3  5  16 o 12 646.67  28.05  604.25  244.36 783.46  242.33 294.44  242.33 0.98 
1 1 1 3  5  17 o 14 241.38  5.12   436.45  350.91 111.74  340.77 228.98  160.77 0.94 
1 1 1 3  5  18 o 3  122.91  3.15   132.09  243.01 19.76   278.57 60.41   98.57  0.41 
1 1 1 3  5  19 o 3  278.09  6.25   366.72  116.29 183.31  124.09 151.76  304.09 0.93 
1 1 1 3  5  20 o 7  162.82  6.05   56.62   332.00 56.66   355.31 6.32    175.31 0.37 
1 1 1 3  5  21 o 13 201.95  4.80   220.52  267.12 130.99  263.66 78.10   83.66  0.84 
1 1 1 3  5  22 o 19 109.42  3.29   120.21  102.28 7.01    295.09 122.24  295.09 0.49 
1 1 1 3  5  23 o 11 200.36  4.59   183.94  345.75 139.33  339.82 69.85   159.82 0.87 
1 1 1 3  5  24 o 1  235.85  5.13   270.69  314.65 131.98  313.89 178.22  133.89 0.94 
1 1 1 3  5  25 o 18 266.15  7.00   162.13  239.10 313.88  237.35 142.44  237.35 0.91 
1 1 1 3  5  26 o 2  144.21  4.26   160.03  340.56 73.50   340.56 91.25   160.56 0.83 
1 1 1 3  5  27 o 11 131.99  4.10   134.00  236.69 60.50   234.47 70.32   54.47  0.72 
1 1 1 3  5  28 f 0  126.40  4.25   118.69  133.62 89.62   127.86 0.00    0.00   0.00 
1 1 1 3  5  29 o 4  56.10   14.90  88.99   67.93  36.71   248.07 91.73   248.07 0.16 
1 1 1 3  6  0  x 15 ?       ?      274.85  270.00 668.57  270.00 0.00    0.00   0.00 
1 1 1 3  6  1  o 10 401.18  10.54  619.27  82.78  450.85  74.56  139.02  74.56  0.95 
1 1 1 3  6  2  o 13 478.11  11.48  828.37  206.91 587.16  173.28 255.28  173.28 0.96 
1 1 1 3  6  3  o 8  785.66  16.52  675.00  266.66 967.31  217.66 384.47  217.66 0.99 
1 1 1 3  6  4  o 3  871.48  53.97  924.84  129.33 1051.37 189.49 382.23  189.49 0.99 
1 1 1 3  6  5  o 4  335.49  6.75   783.60  335.53 367.46  341.31 113.59  341.31 0.93 
1 1 1 3  6  6  o 16 507.31  12.08  102.30  274.43 634.66  262.52 290.98  262.52 0.96 
1 1 1 3  6  7  o 18 721.64  16.34  964.78  160.65 975.59  177.02 536.45  177.02 0.98 
1 1 1 3  6  8  o 7  882.77  18.63  944.19  20.35  1071.32 22.50  395.77  22.50  0.99 
1 1 1 3  6  9  o 7  391.04  8.41   351.98  253.26 432.55  246.28 124.14  246.28 0.95 
1 1 1 3  6  10 o 12 157.28  3.13   71.69   23.93  69.36   50.21  36.66   230.21 0.56 
1 1 1 3  6  11 o 13 85.50   2.50   265.51  26.76  17.26   20.13  58.96   20.13  0.14 
1 1 1 3  6  12 o 19 358.95  11.37  301.34  86.69  381.31  72.37  86.08   72.37  0.94 
1 1 1 3  6  13 o 13 95.53   2.22   230.21  135.94 7.29    249.63 46.46   249.63 0.17 
1 1 1 3  6  14 o 2  322.13  6.54   576.79  50.91  314.32  44.38  21.03   44.38  0.94 
1 1 1 3  6  15 o 19 462.19  10.73  478.82  307.66 511.74  299.99 124.81  299.99 0.97 
1 1 1 3  6  16 o 8  362.10  7.81   592.80  30.90  331.19  15.91  35.66   195.91 0.96 
1 1 1 3  6  17 o 15 394.87  9.53   521.53  309.56 439.12  311.40 122.46  311.40 0.96 
1 1 1 3  6  18 f 0  332.18  7.29   205.75  343.26 249.77  359.26 0.00    0.00   0.00 
1 1 1 3  6  19 o 14 498.02  10.04  512.98  66.74  580.52  63.59  198.88  63.59  0.97 
1 1 1 3  6  20 o 14 286.46  7.82   225.37  56.33  302.50  68.17  98.66   68.17  0.88 
1 1 1 3  6  21 o 12 173.74  4.27   167.46  107.83 107.22  73.53  32.62   253.53 0.71 
1 1 1 3  6  22 x 18 ?       ?      152.17  97.88  171.09  89.52  0.00    0.00   0.00 
1 1 1 3  6  23 o 11 359.93  7.52   284.85  307.62 364.74  304.30 40.19   304.30 0.96 
1 1 1 3  6  24 o 15 225.91  5.17   113.54  94.20  248.02  90.07  114.73  90.07  0.84 
1 1 1 3  6  25 o 13 441.75  24.95  298.53  218.10 537.42  214.32 216.17  214.32 0.97 
1 1 1 3  6  26 o 8  147.81  4.36   161.29  222.57 89.39   221.44 58.72   41.44  0.80 
1 1 1 3  6  27 o 8  196.08  5.92   131.10  166.87 195.97  169.22 83.01   169.22 0.79 
1 1 1 3  6  28 o 6  121.76  4.09   47.75   247.55 23.77   250.86 12.60   70.86  0.25 
1 1 1 3  7  0  o 15 113.09  6.55   51.21   90.00  57.53   270.00 298.72  270.00 0.81 
1 1 1 3  7  1  o 6  566.60  12.87  502.61  300.97 624.99  297.75 142.31  297.75 0.98 
1 1 1 3  7  2  o 9  354.78  8.19   419.14  73.85  471.93  28.76  320.49  28.76  0.88 
1 1 1 3  7  3  o 16 659.63  13.93  735.64  68.38  770.62  77.96  245.51  77.96  0.98 
1 1 1 3  7  4  o 14 294.69  5.97   152.13  67.88  237.10  50.20  74.82   230.20 0.93 
1 1 1 3  7  5  o 16 496.60  9.87   586.91  315.77 595.79  327.85 232.65  327.85 0.97 
1 1 1 3  7  6  f 0  93.25   2.08   269.33  304.35 229.98  303.55 0.00    0.00   0.00 
1 1 1 3  7  7  o 1  218.35  4.53   225.88  63.44  161.33  92.84  50.55   272.84 0.85 
1 1 1 3  7  8  o 7  583.32  13.93  673.13  136.05 671.02  141.03 202.30  141.03 0.98 
1 1 1 3  7  9  o 7  322.60  6.08   197.74  253.25 394.97  174.41 221.22  174.41 0.88 
1 1 1 3  7  10 o 3  243.94  5.74   423.94  172.55 233.60  162.88 58.12   162.88 0.84 
1 1 1 3  7  11 o 14 206.74  5.11   349.03  302.03 132.94  310.03 88.91   130.03 0.86 
1 1 1 3  7  12 o 15 344.38  7.48   655.92  327.62 221.26  335.36 220.15  155.36 0.96 
1 1 1 3  7  13 o 3  397.42  7.45   349.07  204.75 441.41  245.05 122.12  245.05 0.96 
1 1 1 3  7  14 o 15 482.11  9.63   502.01  212.29 672.79  227.67 422.41  227.67 0.96 
1 1 1 3  7  15 o 9  125.09  3.04   129.89  325.33 28.04   319.18 115.57  139.18 0.69 
1 1 1 3  7  16 o 14 421.36  26.02  64.60   9.91   543.80  5.17   287.42  5.17   0.95 
1 1 1 3  7  17 o 13 214.57  4.69   290.60  212.56 156.60  231.35 61.15   51.35  0.87 
1 1 1 3  7  18 o 12 297.48  6.17   167.47  237.07 337.79  233.03 149.51  233.03 0.88 
1 1 1 3  7  19 o 12 279.97  6.98   207.69  233.11 287.10  213.45 84.20   213.45 0.88 
1 1 1 3  7  20 o 8  647.62  35.59  385.01  24.94  823.19  13.40  381.96  13.40  0.98 
1 1 1 3  7  21 o 10 313.49  6.25   224.98  96.28  339.51  99.07  101.68  99.07  0.92 
1 1 1 3  7  22 o 2  161.01  4.53   41.74   175.10 43.21   40.40  13.20   40.40  0.23 
1 1 1 3  7  23 o 4  239.84  6.13   263.37  278.00 183.79  281.65 74.88   101.65 0.92 
1 1 1 3  7  24 o 5  164.93  4.38   135.72  281.68 132.25  273.56 17.36   273.56 0.75 
1 1 1 3  7  25 o 9  116.54  3.99   92.34   19.92  47.10   4.61   45.59   184.61 0.60 
1 1 1 3  7  26 f 0  185.73  10.76  69.09   39.94  80.73   42.40  0.00    0.00   0.00 
1 1 1 3  7  27 o 1  220.81  12.63  146.08  104.26 236.72  102.89 100.49  102.89 0.84 
1 1 1 3  7  28 o 1  209.69  4.88   160.86  236.27 213.54  237.46 90.17   237.46 0.80 
1 1 1 3  8  0  x 14 ?       ?      429.97  90.00  845.01  90.00  0.00    0.00   0.00 
1 1 1 3  8  1  o 15 262.41  5.35   229.05  60.46  220.02  65.88  34.30   245.88 0.90 
1 1 1 3  8  2  o 2  101.37  2.24   339.83  256.90 29.84   110.10 151.29  110.10 0.45 
1 1 1 3  8  3  o 6  272.34  5.11   435.18  40.09  280.12  296.41 81.65   296.41 0.88 
1 1 1 3  8  4  o 13 416.75  9.52   524.61  239.13 475.61  233.55 157.20  233.55 0.95 
1 1 1 3  8  5  f 0  551.70  11.67  895.72  288.69 508.20  269.77 0.00    0.00   0.00 
1 1 1 3  8  6  o 1  63.74   1.86   410.18  204.24 121.27  7.73   295.01  7.73   0.41 
1 1 1 3  8  7  o 10 163.72  3.28   149.21  316.78 73.58   323.72 90.75   143.72 0.73 
1 1 1 3  8  8  o 13 243.59  6.52   431.10  26.35  245.02  16.97  125.15  16.97  0.75 
1 1 1 3  8  9  o 6  364.64  11.41  468.44  168.77 448.67  117.83 227.19  117.83 0.92 
1 1 1 3  8  10 f 0  72.16   2.37   324.25  55.51  94.05   15.34  0.00    0.00   0.00 
1 1 1 3  8  11 o 2  122.14  2.62   358.58  26.72  5.96    206.73 174.79  206.73 0.67 
1 1 1 3  8  12 o 13 261.60  5.45   424.40  356.15 125.69  351.42 241.65  171.42 0.94 
1 1 1 3  8  13 o 16 246.00  5.17   303.13  164.51 216.53  171.01 12.06   351.01 0.90 
1 1 1 3  8  14 o 6  500.54  10.01  592.55  96.17  549.80  114.20 121.13  114.20 0.98 
1 1 1 3  8  15 o 6  359.50  7.80   405.97  102.40 328.80  105.54 34.24   285.54 0.96 
1 1 1 3  8  16 o 1  231.41  4.95   373.40  275.85 171.26  283.13 74.49   103.13 0.90 
1 1 1 3  8  17 f 0  236.28  4.70   181.85  71.41  286.37  66.28  0.00    0.00   0.00 
1 1 1 3  8  18 o 16 201.42  4.45   255.75  103.80 141.99  100.94 38.10   280.94 0.80 
1 1 1 3  8  19 o 16 320.55  7.13   349.31  289.16 326.93  293.54 62.76   293.54 0.92 
1 1 1 3  8  20 o 16 311.30  6.91   176.38  344.63 371.32  332.05 188.94  332.05 0.89 
1 1 1 3  8  21 o 15 303.10  19.68  269.84  118.65 286.47  121.43 8.59    121.43 0.93 
1 1 1 3  8  22 o 11 153.58  4.01   117.01  334.21 81.89   335.47 61.67   155.47 0.73 
1 1 1 3  8  23 o 7  185.94  4.78   208.31  127.67 85.52   132.28 163.95  312.28 0.90 
1 1 1 3  8  24 o 15 242.76  5.48   111.01  48.58  300.70  52.33  200.25  52.33  0.83 
1 1 1 3  8  25 o 2  60.79   7.65   81.05   231.05 41.98   68.27  121.75  68.27  0.31 
1 1 1 3  8  26 o 12 144.68  5.01   130.98  282.81 89.08   278.52 34.46   98.52  0.73 
1 1 1 3  8  27 o 13 255.13  12.57  283.59  113.11 249.07  112.20 29.05   112.20 0.92 
1 1 1 3  8  28 o 7  173.27  4.59   111.48  7.55   127.06  8.54   49.63   8.54   0.59 
1 1 1 3  9  0  o 14 227.59  14.56  222.39  90.00  151.84  90.00  147.98  270.00 0.99 
1 1 1 3  9  1  o 18 473.88  10.13  579.67  243.74 572.09  190.84 233.48  190.84 0.96 
1 1 1 3  9  2  o 9  168.04  3.27   142.95  54.77  44.00   54.06  188.95  234.06 0.82 
1 1 1 3  9  3  o 1  362.94  8.38   814.31  310.06 314.12  306.18 64.38   126.18 0.95 
1 1 1 3  9  4  o 14 65.62   1.97   160.71  17.34  38.49   121.68 97.45   121.68 0.16 
1 1 1 3  9  5  o 10 500.27  15.36  598.03  351.92 405.76  334.06 166.92  154.06 0.98 
1 1 1 3  9  6  o 12 475.28  9.52   592.32  273.91 538.26  304.46 159.30  304.46 0.96 
1 1 1 3  9  7  o 18 98.62   2.40   103.27  215.99 28.53   347.92 132.69  347.92 0.38 
1 1 1 3  9  8  o 7  432.66  10.46  591.19  92.48  477.98  96.09  126.44  96.09  0.96 
1 1 1 3  9  9  o 13 80.46   2.93   57.43   261.09 32.12   24.49  101.37  24.49  0.23 
1 1 1 3  9  10 o 10 366.68  6.84   625.45  87.27  422.80  95.35  155.90  95.35  0.94 
1 1 1 3  9  11 o 3  566.00  13.63  617.23  161.24 555.51  163.09 1.24    343.09 0.98 
1 1 1 3  9  12 f 0  689.54  30.19  936.11  348.83 677.90  349.25 0.00    0.00   0.00 
1 1 1 3  9  13 f 0  279.14  6.19   412.84  4.11   302.11  353.59 0.00    0.00   0.00 
1 1 1 3  9  14 o 6  414.46  10.00  504.07  121.38 399.49  119.86 6.13    299.86 0.97 
1 1 1 3  9  15 o 9  463.22  9.92   554.60  170.06 437.06  186.59 29.64   6.59   0.98 
1 1 1 3  9  16 o 12 196.27  4.01   152.81  142.04 95.44   131.07 152.09  311.07 0.87 
1 1 1 3  9  17 f 0  306.29  7.73   591.40  145.31 498.81  144.05 0.00    0.00   0.00 
1 1 1 3  9  18 o 19 187.11  5.13   248.28  98.39  109.83  119.98 71.24   299.98 0.78 
1 1 1 3  9  19 o 8  164.02  3.74   163.14  1.89   76.76   355.22 85.58   175.22 0.73 
1 1 1 3  9  20 o 15 481.78  21.09  349.99  310.32 548.33  310.31 163.86  310.31 0.97 
1 1 1 3  9  21 o 12 173.89  4.38   116.59  91.40  111.34  91.07  51.92   271.07 0.79 
1 1 1 3  9  22 o 9  106.91  3.94   15.15   238.57 4.57    214.19 15.21   34.19  0.11 
1 1 1 3  9  23 o 1  386.48  21.51  200.76  62.22  537.71  70.45  349.32  70.45  0.94 
1 1 1 3  9  24 o 9  157.73  4.25   228.31  319.83 52.96   312.64 176.77  132.64 0.90 
1 1 1 3  9  25 o 14 178.36  5.72   91.96   298.51 162.11  294.72 79.00   294.72 0.69 
1 1 1 3  9  26 o 17 165.68  5.83   207.73  118.78 106.85  119.98 64.13   299.98 0.84 
1 1 1 3  9  27 o 8  48.30   17.14  43.82   55.92  29.44   235.52 69.04   235.52 0.11 
1 1 1 3  10 0  o 9  306.68  24.06  273.16  270.00 434.49  270.00 296.93  270.00 0.93 
1 1 1 3  10 1  o 1  327.60  7.87   1024.80 61.51  196.34  62.27  233.09  242.27 0.96 
1 1 1 3  10 2  o 19 259.57  6.36   82.54   198.52 278.90  197.41 142.48  197.41 0.80 
1 1 1 3  10 3  o 3  320.64  7.80   286.69  10.03  278.13  358.04 45.49   178.04 0.94 
1 1 1 3  10 4  o 18 108.03  2.39   273.41  277.04 18.48   143.79 134.89  143.79 0.45 
1 1 1 3  10 5  o 18 154.99  3.61   156.74  282.60 64.74   228.94 41.64   48.94  0.55 
1 1 1 3  10 6  o 6  172.53  4.30   421.40  127.21 60.27   85.58  161.91  265.58 0.82 
1 1 1 3  10 7  o 7  232.45  7.77   323.34  57.32  192.78  34.05  17.38   214.05 0.87 
1 1 1 3  10 8  o 4  197.68  3.85   189.04  257.21 158.93  338.09 45.87   338.09 0.69 
1 1 1 3  10 9  o 4  309.00  7.58   739.06  33.25  227.42  7.95   131.32  187.95 0.95 
1 1 1 3  10 10 o 15 185.01  4.33   381.70  9.88   102.99  10.33  108.84  190.33 0.85 
1 1 1 3  10 11 o 10 427.18  8.00   341.80  27.36  441.08  7.33   54.46   7.33   0.97 
1 1 1 3  10 12 o 7  635.17  14.53  504.15  107.85 740.29  102.54 229.48  102.54 0.98 
1 1 1 3  10 13 o 12 122.48  3.81   135.80  52.61  22.55   312.20 19.21   132.20 0.26 
1 1 1 3  10 14 o 7  335.25  6.40   235.48  176.59 341.31  189.53 48.31   189.53 0.95 
1 1 1 3  10 15 o 19 338.31  6.94   319.21  71.99  321.43  73.29  2.41    73.29  0.95 
1 1 1 3  10 16 o 17 474.46  8.85   327.89  89.09  573.92  65.31  235.65  65.31  0.96 
1 1 1 3  10 17 o 8  438.68  10.63  246.62  115.61 551.57  121.57 274.81  121.57 0.94 
1 1 1 3  10 18 o 10 73.60   4.27   134.78  110.22 7.83    323.02 21.80   323.02 0.04 
1 1 1 3  10 19 o 15 89.97   3.93   119.47  61.15  45.13   181.63 168.32  181.63 0.43 
1 1 1 3  10 20 o 3  169.96  4.50   77.88   246.58 60.90   290.74 22.72   290.74 0.29 
1 1 1 3  10 21 o 14 427.46  17.75  301.16  299.43 507.00  300.07 191.26  300.07 0.96 
1 1 1 3  10 22 o 5  184.16  5.12   23.79   84.08  67.58   66.38  43.71   66.38  0.25 
1 1 1 3  10 23 o 15 52.49   8.02   112.29  163.82 72.12   342.22 181.81  342.22 0.36 
1 1 1 3  10 24 o 5  85.63   5.24   98.25   12.20  10.38   193.78 98.63   193.78 0.45 
1 1 1 3  10 25 o 16 127.66  5.15   83.52   253.13 56.48   254.38 18.44   74.38  0.51 
1 1 1 3  10 26 o 12 106.25  11.72  101.09  304.76 14.07   300.59 65.45   120.59 0.44 
1 1 1 3  10 27 o 19 181.40  4.95   65.50   347.26 103.62  346.88 58.92   346.88 0.41 
1 1 1 3  11 0  o 17 134.70  8.23   247.23  270.00 23.06   270.00 155.63  90.00  0.75 
1 1 1 3  11 1  o 13 75.26   2.29   281.84  144.51 54.65   32.87  152.01  32.87  0.28 
1 1 1 3  11 2  o 2  215.91  5.44   365.21  29.93  174.53  41.93  4.34    221.93 0.82 
1 1 1 3  11 3  o 16 332.12  8.07   462.14  214.86 345.52  215.92 73.81   215.92 0.93 
1 1 1 3  11 4  o 7  281.98  8.90   574.95  218.10 183.76  225.06 160.00  45.06  0.94 
1 1 1 3  11 5  o 7  201.17  6.85   290.25  342.49 94.87   332.97 163.14  152.97 0.88 
1 1 1 3  11 6  o 14 246.87  5.92   574.36  311.86 164.93  315.28 121.71  135.28 0.91 
1 1 1 3  11 7  o 7  110.39  3.40   267.42  189.60 0.21    181.45 86.99   1.45   0.40 
1 1 1 3  11 8  o 5  93.76   2.74   387.97  97.71  40.43   238.98 175.76  238.98 0.51 
1 1 1 3  11 9  o 7  292.17  5.52   686.59  166.49 200.06  179.26 154.12  359.26 0.95 
1 1 1 3  11 10 o 4  200.18  4.32   348.57  329.85 117.02  316.39 121.98  136.39 0.89 
1 1 1 3  11 11 o 14 460.97  11.01  606.99  37.38  487.91  48.16  77.40   48.16  0.97 
1 1 1 3  11 12 o 1  327.07  17.59  346.18  302.01 346.66  294.58 76.70   294.58 0.94 
1 1 1 3  11 13 o 15 592.08  28.26  529.02  265.87 744.06  276.26 331.20  276.26 0.98 
1 1 1 3  11 14 o 3  838.26  36.66  613.38  17.64  998.77  16.82  340.12  16.82  0.99 
1 1 1 3  11 15 o 8  433.15  8.14   416.85  91.38  393.61  88.62  51.45   268.62 0.97 
1 1 1 3  11 16 o 4  221.92  5.82   166.48  252.57 194.56  250.93 57.57   250.93 0.75 
1 1 1 3  11 17 o 5  394.27  8.09   411.44  91.06  389.79  92.96  26.30   92.96  0.96 
1 1 1 3  11 18 o 14 182.36  4.11   87.48   202.32 125.07  259.70 17.39   259.70 0.64 
1 1 1 3  11 19 o 19 209.96  5.19   275.06  34.63  111.86  31.45  152.44  211.45 0.90 
1 1 1 3  11 20 o 13 439.97  8.36   329.77  268.06 518.57  266.78 188.11  266.78 0.96 
1 1 1 3  11 21 o 14 203.00  4.91   156.60  260.75 152.95  262.38 53.79   82.38  0.89 
1 1 1 3  11 22 o 16 272.88  5.66   205.42  64.74  285.91  76.02  62.63   76.02  0.93 
1 1 1 3  11 23 o 18 21.36   9.39   172.98  219.31 137.97  41.76  285.00  41.76  0.21 
1 1 1 3  11 24 o 5  177.71  6.00   111.27  171.00 158.44  174.39 30.30   174.39 0.81 
1 1 1 3  11 25 o 15 162.24  5.48   129.83  305.57 123.42  302.57 5.37    302.57 0.74 
1 1 1 3  11 26 o 6  160.53  5.32   44.96   54.49  72.23   59.97  30.72   59.97  0.35 
1 1 1 3  12 0  x 7  ?       ?      122.66  270.00 147.21  270.00 0.00    0.00   0.00 
1 1 1 3  12 1  o 1  316.71  10.01  753.45  310.43 193.35  305.70 217.63  125.70 0.95 
1 1 1 3  12 2  o 7  149.54  4.18   497.70  13.61  57.20   356.23 89.61   176.23 0.68 
1 1 1 3  12 3  o 19 276.55  9.08   366.30  339.68 190.83  14.13  135.04  194.13 0.93 
1 1 1 3  12 4  o 19 52.34   3.51   179.19  237.65 51.08   36.44  118.45  36.44  0.16 
1 1 1 3  12 5  o 14 205.90  4.70   192.03  347.23 167.06  6.63   85.52   6.63   0.60 
1 1 1 3  12 6  o 1  599.50  32.63  552.29  24.56  762.61  41.84  355.41  41.84  0.98 
1 1 1 3  12 7  o 17 125.18  3.26   431.61  19.50  25.99   21.63  94.38   201.63 0.58 
1 1 1 3  12 8  o 9  195.42  4.33   351.39  138.52 118.67  162.82 105.17  342.82 0.88 
1 1 1 3  12 9  o 12 274.43  6.97   351.51  185.63 278.06  133.55 51.96   133.55 0.92 
1 1 1 3  12 10 o 1  141.15  3.32   552.67  331.20 81.12   156.14 415.29  156.14 0.90 
1 1 1 3  12 11 o 5  544.96  13.03  571.81  264.35 553.40  269.01 36.33   269.01 0.98 
1 1 1 3  12 12 o 18 118.98  3.39   176.57  314.12 16.83   330.24 47.25   150.24 0.34 
1 1 1 3  12 13 o 14 226.93  5.50   324.95  257.04 130.15  237.29 150.99  57.29  0.91 
1 1 1 3  12 14 o 10 131.30  3.46   263.29  22.25  21.35   29.48  104.48  209.48 0.56 
1 1 1 3  12 15 o 19 801.34  39.09  791.83  182.38 847.87  175.36 112.87  175.36 0.99 
1 1 1 3  12 16 o 17 356.61  9.00   299.87  263.65 426.80  276.80 197.81  276.80 0.92 
1 1 1 3  12 17 o 15 190.06  4.84   72.44   61.73  137.13  43.88  37.04   43.88  0.62 
1 1 1 3  12 18 o 19 35.65   11.09  157.56  34.03  138.41  217.72 294.15  217.72 0.24 
1 1 1 3  12 19 o 6  397.80  7.74   215.80  177.42 563.19  171.55 393.88  171.55 0.92 
1 1 1 3  12 20 f 0  179.29  4.96   154.41  323.66 143.38  334.71 0.00    0.00   0.00 
1 1 1 3  12 21 o 1  93.93   5.72   114.34  347.81 20.70   164.25 156.18  164.25 0.61 
1 1 1 3  12 22 o 19 76.79   7.00   83.88   5.97   13.85   186.18 77.60   186.18 0.32 
1 1 1 3  12 23 o 4  415.11  19.23  210.53  348.79 575.02  348.44 356.78  348.44 0.96 
1 1 1 3  12 24 o 14 211.96  5.88   233.17  115.76 188.66  120.94 1.35    300.94 0.89 
1 1 1 3  12 25 o 2  158.10  4.98   115.73  80.80  112.02  79.77  10.57   79.77  0.68 
1 1 1 3  12 26 o 10 208.95  11.65  140.49  244.90 204.79  244.04 113.66  244.04 0.71 
1 1 1 3  13 0  o 19 376.62  23.42  508.50  270.00 351.02  270.00 51.19   90.00  1.00 
1 1 1 3  13 1  o 14 154.04  3.63   170.08  10.24  58.59   88.71  121.49  268.71 0.77 
1 1 1 3  13 2  o 8  192.03  4.20   294.03  149.99 157.26  130.40 46.62   130.40 0.70 
1 1 1 3  13 3  o 6  386.16  9.33   464.59  263.60 399.07  223.46 57.46   223.46 0.96 
1 1 1 3  13 4  o 7  280.76  5.82   478.40  305.45 236.72  310.71 50.70   130.71 0.93 
1 1 1 3  13 5  o 17 467.23  11.30  737.69  312.36 357.29  303.07 201.38  123.07 0.98 
1 1 1 3  13 6  o 14 208.52  4.53   266.96  196.85 146.28  221.64 77.13   41.64  0.89 
1 1 1 3  13 7  o 13 266.39  5.59   400.24  247.29 206.59  253.34 85.65   73.34  0.94 
1 1 1 3  13 8  o 2  80.67   3.45   120.54  317.26 43.68   154.90 160.68  154.90 0.45 
1 1 1 3  13 9  o 15 283.58  5.49   361.72  318.15 306.11  317.28 92.30   317.28 0.92 
1 1 1 3  13 10 o 7  278.98  5.46   202.38  215.46 241.27  207.31 37.21   27.31  0.93 
1 1 1 3  13 11 o 18 702.04  28.03  559.80  91.89  870.83  96.01  360.63  96.01  0.98 
1 1 1 3  13 12 o 2  190.68  4.11   185.58  178.07 124.33  137.09 49.44   137.09 0.52 
1 1 1 3  13 13 o 19 166.12  4.14   162.09  325.41 87.14   291.02 32.57   111.02 0.62 
1 1 1 3  13 14 o 13 701.90  45.60  500.16  223.46 833.88  216.34 292.26  216.34 0.98 
1 1 1 3  13 15 o 7  15.96   7.84   283.07  76.35  273.22  267.12 552.05  267.12 0.18 
1 1 1 3  13 16 o 6  643.14  28.50  617.23  81.05  645.23  77.28  24.51   77.28  0.98 
1 1 1 3  13 17 o 19 634.02  28.22  335.46  44.45  852.44  42.49  467.83  42.49  0.98 
1 1 1 3  13 18 o 8  135.03  4.70   48.74   173.37 33.09   175.24 14.39   355.24 0.30 
1 1 1 3  13 19 o 11 506.00  25.34  384.26  158.50 595.65  159.01 205.00  159.01 0.97 
1 1 1 3  13 20 o 14 377.65  7.45   244.21  165.39 449.26  160.69 174.21  160.69 0.96 
1 1 1 3  13 21 o 3  93.37   6.31   101.75  25.33  1.07    32.09  95.28   212.09 0.52 
1 1 1 3  13 22 o 10 125.78  6.60   36.14   232.19 38.79   233.14 1.05    233.14 0.30 
1 1 1 3  13 23 o 12 357.82  17.22  240.60  256.73 467.22  258.50 259.42  258.50 0.94 
1 1 1 3  13 24 o 18 217.59  12.80  192.62  350.27 219.08  350.30 62.89   350.30 0.86 
1 1 1 3  13 25 o 14 71.09   20.26  10.60   88.01  5.49    212.52 17.47   212.52 0.05 
1 1 1 3  14 0  o 3  101.19  9.79   438.05  90.00  0.11    270.00 2.73    90.00  0.01 
1 1 1 3  14 1  o 17 221.25  5.10   375.27  91.95  187.54  114.61 15.32   294.61 0.88 
1 1 1 3  14 2  o 10 159.31  3.98   440.11  117.99 20.59   98.84  236.23  278.84 0.87 
1 1 1 3  14 3  o 15 292.74  5.65   332.11  263.01 223.72  282.32 108.15  102.32 0.95 
1 1 1 3  14 4  o 17 281.89  5.52   345.20  50.76  327.98  32.29  148.14  32.29  0.90 
1 1 1 3  14 5  o 5  521.11  11.22  711.37  253.33 490.54  255.91 43.41   75.91  0.98 
1 1 1 3  14 6  o 8  79.48   4.60   68.82   263.15 87.33   96.95  272.07  96.95  0.61 
1 1 1 3  14 7  o 1  216.65  4.84   239.85  105.19 198.96  114.11 27.30   114.11 0.86 
1 1 1 3  14 8  o 7  479.06  9.70   608.99  220.87 426.93  214.93 83.77   34.93  0.98 
1 1 1 3  14 9  o 10 149.83  3.99   108.16  35.63  68.89   37.82  24.73   217.82 0.54 
1 1 1 3  14 10 o 15 246.86  5.52   372.90  96.98  130.36  63.62  196.68  243.62 0.93 
1 1 1 3  14 11 o 7  413.01  8.41   319.22  255.30 389.87  258.16 15.96   78.16  0.96 
1 1 1 3  14 12 o 15 186.39  5.29   173.22  250.38 119.07  248.77 39.62   68.77  0.75 
1 1 1 3  14 13 o 18 144.83  5.04   278.83  268.82 30.78   99.24  295.77  99.24  0.81 
1 1 1 3  14 14 o 13 398.17  8.86   244.32  155.43 446.33  156.67 137.22  156.67 0.95 
1 1 1 3  14 15 o 15 429.40  8.80   329.25  166.02 488.92  156.64 154.66  156.64 0.96 
1 1 1 3  14 16 o 13 384.44  7.40   154.41  245.22 529.49  254.74 356.62  254.74 0.91 
1 1 1 3  14 17 o 12 154.70  5.54   62.71   255.51 85.88   263.50 15.91   83.50  0.61 
1 1 1 3  14 18 o 9  162.69  6.33   131.61  336.34 107.52  352.72 31.03   172.72 0.76 
1 1 1 3  14 19 o 10 423.86  17.81  233.94  278.90 581.43  291.08 354.13  291.08 0.95 
1 1 1 3  14 20 o 17 172.22  5.15   61.56   237.88 154.11  245.03 68.98   245.03 0.69 
1 1 1 3  14 21 x 14 ?       ?      74.38   283.85 73.08   290.39 0.00    0.00   0.00 
1 1 1 3  14 22 o 3  78.98   20.12  69.83   93.22  19.29   287.72 88.43   287.72 0.32 
1 1 1 3  14 23 o 6  124.97  14.59  80.04   39.80  43.55   31.42  24.58   211.42 0.45 
1 1 1 3  14 24 x 14 ?       ?      198.96  234.88 152.89  234.02 0.00    0.00   0.00 
1 1 1 3  15 0  o 12 107.71  12.40  75.60   270.00 28.40   90.00  233.53  90.00  0.82 
1 1 1 3  15 1  o 7  338.71  6.50   392.73  142.20 276.52  154.92 98.42   334.92 0.96 
1 1 1 3  15 2  o 16 297.23  6.36   336.24  34.41  233.05  27.67  98.49   207.67 0.95 
1 1 1 3  15 3  o 15 156.02  4.06   323.15  135.02 50.11   135.44 159.62  315.44 0.83 
1 1 1 3  15 4  o 1  588.15  28.17  688.40  207.41 623.75  205.61 91.63   205.61 0.98 
1 1 1 3  15 5  o 12 428.05  9.99   439.79  23.94  405.56  7.13   20.25   187.13 0.97 
1 1 1 3  15 6  o 5  257.95  6.02   193.76  23.29  268.12  1.05   82.00   1.05   0.88 
1 1 1 3  15 7  o 13 131.58  4.15   136.52  149.07 34.21   160.03 58.89   340.03 0.48 
1 1 1 3  15 8  f 0  352.22  6.76   331.13  86.94  231.47  82.10  0.00    0.00   0.00 
1 1 1 3  15 9  f 0  497.94  12.00  378.87  12.22  372.33  12.31  0.00    0.00   0.00 
1 1 1 3  15 10 o 8  120.59  5.48   39.46   265.24 5.29    221.32 33.41   41.32  0.18 
1 1 1 3  15 11 o 15 221.80  6.37   220.26  37.79  180.36  41.39  0.92    221.39 0.82 
1 1 1 3  15 12 o 12 345.72  7.44   174.12  60.58  450.94  57.31  342.33  57.31  0.81 
1 1 1 3  15 13 o 18 292.85  6.63   227.76  81.53  273.66  79.69  9.00    79.69  0.92 
1 1 1 3  15 14 o 6  555.77  27.08  397.56  109.32 642.02  100.37 200.15  100.37 0.98 
1 1 1 3  15 15 o 9  556.86  21.44  454.66  240.72 603.82  245.51 117.11  245.51 0.98 
1 1 1 3  15 16 o 16 201.93  5.60   194.40  190.54 137.15  183.02 79.55   3.02   0.88 
1 1 1 3  15 17 o 13 67.88   9.80   131.47  235.94 63.65   50.60  180.96  50.60  0.40 
1 1 1 3  15 18 f 0  342.38  7.06   162.40  275.26 179.46  268.33 0.00    0.00   0.00 
1 1 1 3  15 19 f 0  37.69   13.46  81.46   269.99 86.56   269.62 0.00    0.00   0.00 
1 1 1 3  15 20 o 5  174.32  6.21   62.16   182.35 154.38  173.97 79.56   173.97 0.66 
1 1 1 3  15 21 o 8  222.97  13.49  246.08  34.05  188.52  34.07  30.85   214.07 0.91 
1 1 1 3  15 22 o 3  319.62  15.37  204.78  53.17  410.72  55.18  231.60  55.18  0.92 
1 1 1 3  15 23 o 5  258.79  15.13  152.16  186.37 315.36  181.38 200.03  181.38 0.83 
1 1 1 3  16 0  x 8  ?       ?      614.65  90.00  649.19  90.00  0.00    0.00   0.00 
1 1 1 3  16 1  o 9  236.76  5.21   389.29  264.39 106.30  282.84 226.93  102.84 0.93 
1 1 1 3  16 2  o 13 637.71  40.87  840.71  42.65  568.49  46.05  119.98  226.05 0.99 
1 1 1 3  16 3  o 1  352.92  8.91   425.93  96.06  303.29  91.81  68.46   271.81 0.96 
1 1 1 3  16 4  o 5  249.33  5.72   275.84  310.50 225.15  299.68 7.46    299.68 0.89 
1 1 1 3  16 5  o 19 31.36   12.08  120.85  40.59  59.89   171.30 125.25  171.30 0.09 
1 1 1 3  16 6  o 15 300.19  6.02   466.61  14.16  206.63  0.63   152.81  180.63 0.94 
1 1 1 3  16 7  o 15 204.29  5.23   143.56  249.36 160.76  243.67 6.53    243.67 0.77 
1 1 1 3  16 8  o 3  318.33  11.04  40.02   72.62  151.89  279.54 128.80  279.54 0.27 
1 1 1 3  16 9  o 3  296.07  9.97   249.55  308.30 256.85  316.28 30.86   136.28 0.92 
1 1 1 3  16 10 o 12 494.24  10.83  333.12  58.75  657.06  43.64  370.96  43.64  0.95 
1 1 1 3  16 11 o 18 352.73  9.11   146.84  240.40 446.09  237.55 253.22  237.55 0.91 
1 1 1 3  16 12 o 4  124.64  6.47   161.61  155.64 18.33   345.08 215.26  345.08 0.72 
1 1 1 3  16 13 o 14 202.37  5.21   161.99  0.16   145.63  356.52 51.71   176.52 0.85 
1 1 1 3  16 14 o 7  345.71  9.10   216.44  27.63  429.94  3.64   220.81  3.64   0.92 
1 1 1 3  16 15 o 2  238.87  6.41   256.86  220.65 204.77  219.53 23.03   39.53  0.91 
1 1 1 3  16 16 o 18 472.60  18.78  507.21  250.48 400.29  248.59 126.88  68.59  0.98 
1 1 1 3  16 17 o 7  240.27  5.98   197.81  268.48 260.18  265.66 90.88   265.66 0.89 
1 1 1 3  16 18 o 14 200.14  6.12   89.78   99.68  216.24  87.47  114.66  87.47  0.79 
1 1 1 3  16 19 o 18 78.29   21.86  84.88   145.58 19.38   329.44 92.58   329.44 0.34 
1 1 1 3  16 20 o 13 127.41  17.41  146.91  288.94 46.79   288.84 90.78   108.84 0.72 
1 1 1 3  16 21 o 18 50.57   21.05  74.61   76.72  40.53   260.45 97.69   260.45 0.16 
1 1 1 3  16 22 o 8  117.27  17.95  13.92   332.41 8.20    334.23 7.62    154.23 0.10 
1 1 1 3  17 0  o 19 197.74  14.05  209.71  270.00 150.76  270.00 72.90   90.00  0.95 
1 1 1 3  17 1  o 11 171.08  5.08   277.06  104.35 74.32   99.30  120.80  279.30 0.79 
1 1 1 3  17 2  o 8  411.48  9.74   432.61  96.20  391.91  95.72  7.45    275.72 0.96 
1 1 1 3  17 3  o 16 121.27  6.29   104.27  188.13 1.73    170.25 118.11  350.25 0.50 
1 1 1 3  17 4  o 14 313.45  9.16   271.04  255.74 368.20  239.07 183.90  239.07 0.88 
1 1 1 3  17 5  o 2  263.37  25.58  246.32  291.57 244.53  286.27 31.62   286.27 0.87 
1 1 1 3  17 6  o 14 402.67  26.84  382.17  162.67 362.37  158.67 46.31   338.67 0.96 
1 1 1 3  17 7  f 0  194.56  7.31   99.76   76.61  82.22   40.18  0.00    0.00   0.00 
1 1 1 3  17 8  o 7  207.21  6.12   307.09  170.22 88.56   182.65 189.62  2.65   0.88 
1 1 1 3  17 9  f 0  364.69  7.29   239.02  226.10 241.33  226.24 0.00    0.00   0.00 
1 1 1 3  17 10 o 12 163.68  5.91   75.53   2.10   90.12   348.46 32.03   168.46 0.65 
1 1 1 3  17 11 o 2  144.68  6.90   135.64  284.61 39.50   299.83 134.20  119.83 0.74 
1 1 1 3  17 12 o 15 192.65  7.08   18.27   18.42  124.44  314.39 64.04   314.39 0.48 
1 1 1 3  17 13 o 3  318.99  7.46   245.25  82.02  284.70  78.74  36.49   258.74 0.95 
1 1 1 3  17 14 o 14 408.68  18.34  287.59  2.96   484.55  6.21   184.46  6.21   0.96 
1 1 1 3  17 15 o 7  367.69  16.56  417.10  216.52 276.01  215.51 162.99  35.51  0.97 
1 1 1 3  17 16 o 1  78.70   23.89  27.60   212.15 6.53    158.46 31.35   158.46 0.12 
1 1 1 3  17 17 o 17 182.67  6.38   198.37  112.70 114.37  104.21 102.05  284.21 0.91 
1 1 1 3  17 18 o 13 299.56  15.13  189.14  236.70 357.17  239.76 154.40  239.76 0.93 
1 1 1 3  17 19 f 0  295.33  16.63  84.64   0.25   85.43   349.71 0.00    0.00   0.00 
1 1 1 3  17 20 o 18 82.40   23.84  165.39  53.18  38.19   229.54 154.90  229.54 0.48 
1 1 1 3  17 21 o 6  101.58  23.96  67.33   253.49 3.54    249.02 49.63   69.02  0.28 
1 1 1 3  18 0  o 9  188.24  20.03  164.14  90.00  138.33  90.00  32.38   90.00  0.65 
1 1 1 3  18 1  o 16 34.92   15.70  162.07  104.61 121.34  305.78 255.10  305.78 0.18 
1 1 1 3  18 2  o 3  395.93  10.53  300.11  157.81 387.21  167.51 17.78   167.51 0.96 
1 1 1 3  18 3  o 7  71.81   16.96  126.52  226.62 53.96   84.11  142.67  84.11  0.24 
1 1 1 3  18 4  o 17 384.59  9.96   211.87  324.42 516.54  333.64 337.09  333.64 0.90 
1 1 1 3  18 5  o 11 35.56   15.38  158.91  210.36 80.28   4.28   169.63  4.28   0.13 
1 1 1 3  18 6  o 19 32.94   14.92  54.58   255.98 40.65   255.37 85.31   255.37 0.06 
1 1 1 3  18 7  o 17 177.21  8.50   38.38   344.24 67.73   67.83  24.27   67.83  0.31 
1 1 1 3  18 8  o 18 174.18  7.65   275.72  286.79 37.45   284.94 226.88  104.94 0.87 
1 1 1 3  18 9  o 6  167.47  7.82   198.42  198.86 74.14   209.47 123.74  29.47  0.81 
1 1 1 3  18 10 o 7  247.00  6.36   225.94  96.90  218.79  98.67  7.05    278.67 0.90 
1 1 1 3  18 11 o 5  102.70  9.90   170.38  248.09 67.97   58.10  286.16  58.10  0.73 
1 1 1 3  18 12 o 12 64.81   15.64  97.13   212.06 40.82   53.46  111.74  53.46  0.23 
1 1 1 3  18 13 o 12 78.65   24.86  112.56  275.40 37.81   96.01  135.03  96.01  0.38 
1 1 1 3  18 14 o 15 158.84  17.04  99.44   184.89 114.77  169.57 4.86    349.57 0.74 
1 1 1 3  18 15 o 10 254.70  15.01  286.90  73.24  207.06  74.51  66.71   254.51 0.94 
1 1 1 3  18 16 o 17 134.75  20.78  43.09   290.60 65.14   290.95 6.08    290.95 0.46 
1 1 1 3  18 17 f 0  184.56  18.83  206.92  255.94 197.08  254.06 0.00    0.00   0.00 
1 1 1 3  18 18 o 3  193.39  16.64  238.68  336.29 144.24  336.08 53.50   156.08 0.88 
1 1 1 3  18 19 o 8  90.20   25.57  87.16   9.24   11.05   192.29 83.37   192.29 0.34 
1 1 1 3  18 20 o 17 279.43  16.75  129.83  180.90 355.94  186.10 256.11  186.10 0.82 
1 1 1 3  19 0  o 5  27.53   19.77  163.44  270.00 250.24  90.00  517.18  90.00  0.30 
1 1 1 3  19 1  o 16 242.15  7.12   197.10  237.77 202.75  269.16 24.21   89.16  0.89 
1 1 1 3  19 2  o 19 402.77  19.71  419.11  336.00 320.50  333.21 138.29  153.21 0.97 
1 1 1 3  19 3  o 3  142.29  9.06   97.45   95.82  45.42   90.57  30.04   270.57 0.42 
1 1 1 3  19 4  o 6  366.58  9.12   82.92   245.45 505.83  248.93 406.94  248.93 0.82 
1 1 1 3  19 5  o 8  232.14  7.18   240.39  208.72 141.10  215.11 140.86  35.11  0.91 
1 1 1 3  19 6  o 13 132.34  9.40   209.05  19.94  19.16   198.22 248.45  198.22 0.79 
1 1 1 3  19 7  o 4  168.46  8.37   214.63  99.59  68.93   107.50 143.62  287.50 0.84 
1 1 1 3  19 8  o 12 30.10   14.25  151.09  170.45 119.17  3.02   249.55  3.02   0.19 
1 1 1 3  19 9  o 12 117.05  22.75  102.67  59.82  11.71   41.94  109.23  221.94 0.57 
1 1 1 3  19 10 o 3  165.50  16.60  155.58  184.52 106.03  186.34 46.76   6.34   0.78 
1 1 1 3  19 11 o 13 373.08  17.03  290.87  132.83 423.38  137.91 132.08  137.91 0.96 
1 1 1 3  19 12 o 16 139.33  20.91  98.64   28.10  74.74   25.55  26.68   205.55 0.63 
1 1 1 3  19 13 o 16 164.82  17.48  87.56   92.77  135.97  98.76  34.05   98.76  0.72 
1 1 1 3  19 14 o 12 171.14  18.54  121.00  18.25  146.59  9.10   15.79   9.10   0.81 
1 1 1 3  19 15 o 9  73.15   30.72  20.19   273.61 2.74    85.53  10.33   85.53  0.03 
1 1 1 3  19 16 f 0  218.91  20.50  115.77  277.74 98.84   278.67 0.00    0.00   0.00 
1 1 1 3  19 17 o 18 119.56  26.07  137.01  237.19 32.30   241.50 76.02   61.50  0.59 
1 1 1 3  19 18 o 1  206.41  18.01  143.77  265.98 208.74  263.38 100.42  263.38 0.77 
1 1 1 3  19 19 o 14 135.79  24.08  6.05    247.36 10.19   345.66 0.68    165.66 0.08 
1 1 1 3  20 0  o 9  77.14   41.64  33.02   270.00 1.47    270.00 4.60    270.00 0.01 
1 1 1 3  20 1  f 0  374.66  18.31  196.64  175.22 204.23  184.77 0.00    0.00   0.00 
1 1 1 3  20 2  o 7  317.60  8.05   269.70  119.78 299.63  111.84 0.34    291.84 0.94 
1 1 1 3  20 3  o 19 92.81   29.25  116.02  290.00 19.15   92.93  93.98   92.93  0.30 
1 1 1 3  20 4  o 5  243.92  8.59   198.09  179.22 214.65  168.32 11.39   348.32 0.90 
1 1 1 3  20 5  o 18 183.63  19.33  174.07  207.51 120.37  210.60 65.51   30.60  0.83 
1 1 1 3  20 6  o 6  297.80  7.84   282.96  254.14 259.32  255.88 44.65   75.88  0.95 
1 1 1 3  20 7  o 9  239.62  17.60  195.54  286.11 213.60  287.72 6.69    107.72 0.91 
1 1 1 3  20 8  o 15 116.14  27.64  113.12  340.03 11.90   346.23 121.65  166.23 0.63 
1 1 1 3  20 9  o 12 89.06   29.46  108.58  95.14  31.17   271.83 151.87  271.83 0.50 
1 1 1 3  20 10 o 12 198.94  17.83  120.76  346.42 190.41  342.93 45.95   342.93 0.84 
1 1 1 3  20 11 o 7  103.28  30.06  130.74  206.78 4.54    30.24  142.99  30.24  0.65 
1 1 1 3  20 12 o 1  90.32   30.17  45.16   154.88 1.84    333.72 58.51   333.72 0.30 
1 1 1 3  20 13 o 5  59.99   27.17  73.36   65.25  45.41   236.75 124.28  236.75 0.28 
1 1 1 3  20 14 o 2  200.61  23.73  237.45  192.50 141.63  198.96 78.01   18.96  0.90 
1 1 1 3  20 15 o 2  118.41  35.06  12.78   164.64 7.84    251.44 7.62    71.44  0.10 
1 1 1 3  20 16 o 13 188.34  22.65  95.74   134.47 166.54  138.69 77.65   138.69 0.68 
1 1 1 3  20 17 o 17 97.56   32.58  118.42  172.74 10.95   346.66 103.82  346.66 0.42 
1 1 1 3  20 18 o 18 91.31   31.50  34.90   224.80 5.39    43.62  35.39   43.62  0.13 
1 1 1 3  21 0  o 2  44.34   31.19  141.22  270.00 102.08  90.00  230.01  90.00  0.29 
1 1 1 3  21 1  o 16 78.42   29.16  204.74  231.53 96.87   49.56  288.66  49.56  0.61 
1 1 1 3  21 2  f 0  422.35  22.67  336.86  99.37  385.70  96.26  0.00    0.00   0.00 
1 1 1 3  21 3  o 17 247.52  19.81  130.20  196.15 255.61  196.78 67.95   196.78 0.90 
1 1 1 3  21 4  o 7  81.88   33.00  40.54   210.60 14.43   312.26 59.87   312.26 0.19 
1 1 1 3  21 5  o 7  339.10  18.21  316.55  26.96  312.81  30.77  26.53   210.77 0.96 
1 1 1 3  21 6  o 10 338.50  17.84  213.18  182.68 411.68  181.57 184.35  181.57 0.94 
1 1 1 3  21 7  o 14 110.74  32.78  110.81  235.63 13.85   249.13 101.46  69.13  0.58 
1 1 1 3  21 8  o 5  157.78  26.61  132.62  31.72  110.23  35.56  26.20   215.56 0.78 
1 1 1 3  21 9  o 4  154.82  28.24  113.23  33.94  114.76  28.51  12.15   28.51  0.70 
1 1 1 3  21 10 o 14 99.96   33.43  106.49  354.52 2.98    181.49 119.42  181.49 0.57 
1 1 1 3  21 11 o 6  156.16  33.14  250.33  164.03 14.51   165.54 248.27  345.54 0.89 
1 1 1 3  21 12 o 7  93.02   35.90  153.62  290.44 32.41   117.10 173.34  117.10 0.58 
1 1 1 3  21 13 o 19 68.14   30.54  97.56   356.61 52.33   173.12 153.55  173.12 0.36 
1 1 1 3  21 14 o 5  63.98   28.53  42.43   129.70 26.54   315.25 74.09   315.25 0.16 
1 1 1 3  21 15 o 17 172.51  28.67  28.84   49.73  63.57   25.12  32.18   25.12  0.28 
1 1 1 3  21 16 o 7  109.46  36.46  104.23  57.06  6.07    50.69  69.06   230.69 0.37 
1 1 1 3  22 0  o 12 409.24  29.70  212.16  270.00 568.88  270.00 319.30  270.00 1.00 
1 1 1 3  22 1  o 4  268.97  21.91  163.20  313.87 329.25  303.72 175.57  303.72 0.90 
1 1 1 3  22 2  o 5  74.66   32.31  26.42   153.14 11.14   25.64  43.29   25.64  0.14 
1 1 1 3  22 3  o 19 173.57  31.72  51.16   76.90  101.40  74.94  57.22   74.94  0.42 
1 1 1 3  22 4  o 2  132.99  35.95  49.26   172.65 52.41   188.10 4.93    8.10   0.41 
1 1 1 3  22 5  o 1  218.93  22.97  236.24  110.42 162.30  115.06 80.62   295.06 0.93 
1 1 1 3  22 6  o 2  224.92  23.98  179.06  27.02  230.68  30.45  60.25   30.45  0.89 
1 1 1 3  22 7  o 9  114.33  38.53  149.65  42.60  2.02    225.14 169.39  225.14 0.72 
1 1 1 3  22 8  o 16 70.92   34.07  75.38   328.22 23.25   132.05 76.82   132.05 0.21 
1 1 1 3  22 9  o 14 132.61  44.48  98.08   241.50 48.49   246.57 40.68   66.57  0.52 
1 1 1 3  22 10 o 11 196.25  32.64  92.14   148.88 176.87  150.89 95.27   150.89 0.66 
1 1 1 3  22 11 o 7  93.02   37.26  59.16   262.92 6.24    86.39  58.03   86.39  0.24 
1 1 1 3  22 12 o 16 158.56  28.17  26.50   332.42 41.35   359.22 16.66   359.22 0.21 
1 1 1 3  22 13 o 18 131.81  34.65  41.56   229.45 27.32   219.55 11.44   39.55  0.25 
1 1 1 3  22 14 o 4  66.65   31.28  32.93   262.15 15.76   81.76  44.20   81.76  0.10 
1 1 1 3  23 0  x 16 ?       ?      113.56  90.00  119.09  90.00  0.00    0.00   0.00 
1 1 1 3  23 1  o 4  148.99  49.46  7.14    172.18 34.62   108.75 5.23    108.75 0.21 
1 1 1 3  23 2  o 19 120.35  47.61  115.36  334.98 25.85   334.17 68.98   154.17 0.50 
1 1 1 3  23 3  x 1  ?       ?      57.49   91.91  59.37   95.47  0.00    0.00   0.00 
1 1 1 3  23 4  o 6  100.23  43.57  163.93  345.92 18.55   164.58 150.35  164.58 0.56 
1 1 1 3  23 5  o 17 182.06  46.31  145.08  245.49 144.31  241.25 16.98   241.25 0.75 
1 1 1 3  23 6  o 4  97.98   41.16  90.75   262.07 7.94    91.01  96.67   91.01  0.41 
1 1 1 3  23 7  o 19 209.09  34.74  184.48  2.44   193.26  358.50 31.49   358.50 0.85 
1 1 1 3  23 8  o 12 185.89  34.01  192.41  8.83   148.26  3.66   6.70    183.66 0.82 
1 1 1 3  23 9  o 9  144.19  42.67  93.23   270.11 58.73   267.27 13.86   87.27  0.46 
1 1 1 3  23 10 x 13 ?       ?      182.36  145.44 150.79  146.37 0.00    0.00   0.00 
1 1 1 3  23 11 x 10 ?       ?      71.32   357.47 57.77   351.15 0.00    0.00   0.00 
1 1 1 3  23 12 x 10 ?       ?      73.99   185.88 50.61   196.05 0.00    0.00   0.00 
1 1 1 3  24 0  x 4  ?       ?      2.20    270.00 21.61   90.00  0.00    0.00   0.00 
1 1 1 3  24 1  x 1  ?       ?      99.00   17.28  77.76   18.31  0.00    0.00   0.00 
1 1 1 3  24 2  x 4  ?       ?      72.23   141.52 60.68   117.07 0.00    0.00   0.00 
1 1 1 3  24 3  x 3  ?       ?      11.94   201.22 6.65    91.49  0.00    0.00   0.00 
1 1 1 3  24 4  x 6  ?       ?      45.26   299.34 32.37   301.90 0.00    0.00   0.00 
1 1 1 3  24 5  x 8  ?       ?      230.16  226.93 177.58  229.99 0.00    0.00   0.00 
1 1 1 3  24 6  x 12 ?       ?      92.69   65.95  80.24   65.61  0.00    0.00   0.00 
1 1 1 3  24 7  x 8  ?       ?      129.46  54.14  88.89   56.39  0.00    0.00   0.00 
1 1 1 3  24 8  x 15 ?       ?      93.70   277.28 59.10   286.03 0.00    0.00   0.00 
1 1 1 3  24 9  x 19 ?       ?      35.97   315.68 21.41   339.33 0.00    0.00   0.00 
1 1 1 3  25 0  x 0  ?       ?      101.85  270.00 62.10   270.00 0.00    0.00   0.00 
1 1 1 3  25 1  x 10 ?       ?      133.82  98.59  91.52   103.91 0.00    0.00   0.00 
1 1 1 3  25 2  x 11 ?       ?      186.13  78.41  134.15  79.21  0.00    0.00   0.00 
1 1 1 3  25 3  x 15 ?       ?      102.55  223.91 78.02   222.25 0.00    0.00   0.00 
1 1 1 3  25 4  x 10 ?       ?      48.92   90.58  45.49   76.87  0.00    0.00   0.00 
1 1 1 4  0  0  o 19 1364.31 104.05 1501.35 0.00   1850.92 360.00 973.22  360.00 1.00 
1 1 1 4  0  1  o 4  977.10  74.65  1398.47 270.00 970.85  270.00 12.49   90.00  1.00 
1 1 1 4  0  2  o 1  13.40   3.74   630.97  180.00 66.14   180.00 133.31  180.00 0.04 
1 1 1 4  0  3  o 16 7.77    4.13   368.55  90.00  15.09   270.00 30.26   270.00 0.00 
1 1 1 4  0  4  o 3  449.38  34.28  290.93  360.00 471.64  360.00 44.52   360.00 1.00 
1 1 1 4  0  5  o 5  12.37   5.21   554.41  270.00 204.90  90.00  412.45  90.00  0.11 
1 1 1 4  0  6  o 12 1065.64 56.18  1325.70 0.00   1085.34 360.00 39.40   360.00 1.00 
1 1 1 4  0  7  x 17 ?       ?      147.26  270.00 403.84  270.00 0.00    0.00   0.00 
1 1 1 4  0  8  o 13 69.61   5.98   248.16  0.00   3.53    0.00   9.43    0.00   0.02 
1 1 1 4  0  9  x 12 ?       ?      185.77  90.00  522.77  90.00  0.00    0.00   0.00 
1 1 1 4  0  10 x 6  ?       ?      775.93  0.00   734.24  0.00   0.00    0.00   0.00 
1 1 1 4  0  11 o 2  126.37  8.91   69.62   270.00 18.68   270.00 99.72   90.00  0.54 
1 1 1 4  0  12 f 0  109.26  7.71   510.09  180.00 15.07   360.00 0.00    0.00   0.00 
1 1 1 4  0  13 o 2  114.86  8.26   3.81    270.00 4.05    90.00  47.91   270.00 0.24 
1 1 1 4  0  14 o 5  10.97   7.15   277.01  180.00 125.30  0.00   251.95  0.00   0.06 
1 1 1 4  0  15 o 15 116.36  7.34   147.02  90.00  16.47   90.00  90.34   270.00 0.53 
1 1 1 4  0  16 o 4  304.64  16.74  424.23  180.00 272.13  180.00 64.98   0.00   1.00 
1 1 1 4  0  17 o 3  281.00  18.13  262.72  90.00  404.29  90.00  263.70  90.00  0.97 
1 1 1 4  0  18 o 12 31.01   13.59  51.87   180.00 104.17  180.00 218.70  180.00 0.17 
1 1 1 4  0  19 o 16 24.37   13.28  231.69  90.00  249.76  270.00 512.56  270.00 0.27 
1 1 1 4  0  20 o 16 185.36  12.81  214.44  180.00 113.45  180.00 118.99  0.00   0.93 
1 1 1 4  0  21 o 7  232.87  13.33  52.71   90.00  250.87  90.00  138.66  90.00  0.78 
1 1 1 4  0  22 o 13 145.88  11.60  189.14  360.00 67.16   360.00 54.49   180.00 0.65 
1 1 1 4  0  23 f 0  102.38  12.50  193.21  270.00 142.57  270.00 0.00    0.00   0.00 
1 1 1 4  0  24 o 3  89.35   12.02  146.99  0.00   27.83   180.00 148.12  180.00 0.52 
1 1 1 4  0  25 o 15 305.13  25.06  187.24  270.00 401.28  270.00 192.93  270.00 1.00 
1 1 1 4  0  26 o 2  304.22  25.35  250.29  0.00   348.29  0.00   88.16   0.00   1.00 
1 1 1 4  0  27 o 19 78.65   23.95  141.47  270.00 35.57   90.00  153.26  90.00  0.52 
1 1 1 4  0  28 o 11 272.48  18.79  294.84  0.00   292.18  0.00   39.73   0.00   1.00 
1 1 1 4  0  29 o 15 64.51   18.76  36.44   270.00 18.09   90.00  51.35   90.00  0.12 
1 1 1 4  1  0  o 15 720.40  37.56  527.01  180.00 863.52  180.00 286.24  180.00 1.00 
1 1 1 4  1  1  o 1  241.36  5.84   1042.48 78.05  184.43  118.20 63.16   298.20 0.89 
1 1 1 4  1  2  o 13 523.13  13.48  964.87  230.21 587.94  234.17 157.81  234.17 0.97 
1 1 1 4  1  3  o 15 169.49  5.44   697.37  128.12 98.87   69.73  19.49   249.73 0.64 
1 1 1 4  1  4  o 11 470.76  14.99  682.90  3.50   518.28  349.14 126.38  349.14 0.97 
1 1 1 4  1  5  o 12 745.14  56.49  1739.57 40.11  785.56  10.26  103.10  10.26  0.99 
1 1 1 4  1  6  o 2  538.41  12.36  1259.70 257.50 518.49  267.10 16.99   87.10  0.98 
1 1 1 4  1  7  o 4  986.34  52.56  1478.17 240.29 1094.05 219.13 232.65  219.13 0.99 
1 1 1 4  1  8  o 7  862.25  20.50  877.34  67.75  880.10  65.59  50.83   65.59  0.99 
1 1 1 4  1  9  o 14 852.20  45.41  1196.15 299.57 740.35  303.07 208.68  123.07 0.99 
1 1 1 4  1  10 o 15 126.32  2.80   502.04  128.95 42.94   34.91  276.83  34.91  0.76 
1 1 1 4  1  11 o 19 288.56  7.05   511.24  267.73 159.15  296.94 225.79  116.94 0.94 
1 1 1 4  1  12 o 19 190.91  5.99   310.59  301.29 87.70   262.32 148.41  82.32  0.85 
1 1 1 4  1  13 o 13 302.32  7.36   317.88  175.82 366.53  177.71 215.62  177.71 0.86 
1 1 1 4  1  14 o 6  195.48  3.96   314.40  11.09  126.20  38.07  77.39   218.07 0.84 
1 1 1 4  1  15 o 8  128.38  3.13   122.87  262.26 6.53    292.45 174.43  112.45 0.73 
1 1 1 4  1  16 o 17 407.07  8.19   802.63  61.33  248.26  44.46  299.50  224.46 0.98 
1 1 1 4  1  17 o 1  100.65  2.51   125.72  251.42 2.30    356.28 43.92   176.28 0.24 
1 1 1 4  1  18 o 13 299.73  6.15   343.95  356.02 275.82  4.45   9.62    184.45 0.94 
1 1 1 4  1  19 o 1  458.00  24.82  373.36  198.09 445.44  199.63 3.01    199.63 0.97 
1 1 1 4  1  20 o 14 208.50  5.93   210.39  242.23 85.81   255.62 196.66  75.62  0.88 
1 1 1 4  1  21 o 18 438.74  24.23  525.06  29.31  394.48  29.27  59.41   209.27 0.97 
1 1 1 4  1  22 o 17 508.69  22.56  411.31  51.86  590.90  62.08  195.02  62.08  0.97 
1 1 1 4  1  23 o 13 178.52  4.13   177.26  185.27 101.39  191.48 94.39   11.48  0.83 
1 1 1 4  1  24 o 11 177.60  4.13   265.63  194.77 103.06  190.27 98.48   10.27  0.86 
1 1 1 4  1  25 o 1  252.14  6.36   313.68  288.43 154.59  287.01 169.46  107.01 0.95 
1 1 1 4  1  26 o 3  95.07   5.43   41.67   134.99 10.41   143.59 51.63   323.59 0.38 
1 1 1 4  1  27 o 10 301.47  17.91  236.61  221.43 342.99  223.31 120.42  223.31 0.94 
1 1 1 4  1  28 o 18 124.05  4.18   147.61  138.62 44.46   137.79 72.05   317.79 0.65 
1 1 1 4  1  29 o 11 100.71  4.64   185.78  306.49 12.85   124.77 145.41  124.77 0.59 
1 1 1 4  2  0  o 1  455.11  27.68  382.30  0.00   500.72  0.00   91.21   0.00   1.00 
1 1 1 4  2  1  o 8  320.08  5.93   834.33  142.95 375.42  211.23 172.18  211.23 0.90 
1 1 1 4  2  2  o 14 433.91  8.57   1227.50 342.93 603.03  338.81 398.62  338.81 0.93 
1 1 1 4  2  3  o 15 284.43  6.51   458.43  171.46 158.65  196.88 219.16  16.88  0.94 
1 1 1 4  2  4  o 14 409.80  12.43  802.03  19.19  351.41  339.04 88.99   159.04 0.97 
1 1 1 4  2  5  o 15 751.99  39.30  916.47  115.72 877.33  146.48 273.13  146.48 0.99 
1 1 1 4  2  6  o 11 937.42  44.06  1241.48 63.86  1191.25 60.11  528.77  60.11  0.99 
1 1 1 4  2  7  o 2  705.39  15.94  778.18  335.84 740.12  338.42 88.44   338.42 0.99 
1 1 1 4  2  8  o 7  452.68  14.57  579.67  334.61 464.68  7.81   54.52   7.81   0.97 
1 1 1 4  2  9  o 4  604.18  18.38  524.44  281.15 557.30  276.37 73.80   96.37  0.98 
1 1 1 4  2  10 o 15 239.08  5.92   477.88  110.31 213.88  80.06  132.28  80.06  0.62 
1 1 1 4  2  11 o 5  282.83  6.89   706.85  124.87 312.57  119.42 135.36  119.42 0.87 
1 1 1 4  2  12 o 17 128.53  2.74   270.44  344.60 0.10    78.01  166.34  258.01 0.65 
1 1 1 4  2  13 o 10 371.67  8.65   628.29  2.13   273.35  342.28 169.29  162.28 0.96 
1 1 1 4  2  14 o 13 260.51  5.42   409.32  15.15  271.42  3.22   87.15   3.22   0.87 
1 1 1 4  2  15 o 5  184.08  3.74   303.21  282.11 137.15  239.28 48.35   239.28 0.61 
1 1 1 4  2  16 o 5  305.41  6.91   190.05  213.89 312.20  198.54 52.19   198.54 0.94 
1 1 1 4  2  17 o 7  492.78  11.86  647.04  320.23 416.77  327.08 134.38  147.08 0.98 
1 1 1 4  2  18 o 17 367.04  8.93   495.79  165.99 427.05  140.75 161.59  140.75 0.94 
1 1 1 4  2  19 o 9  247.42  5.86   321.33  237.45 208.85  226.58 22.75   46.58  0.89 
1 1 1 4  2  20 o 11 300.82  7.49   296.16  234.74 308.76  205.84 74.35   205.84 0.90 
1 1 1 4  2  21 o 16 367.29  19.89  218.99  209.23 449.58  198.96 223.24  198.96 0.92 
1 1 1 4  2  22 o 8  619.88  30.31  509.64  23.88  620.64  28.22  22.17   28.22  0.98 
1 1 1 4  2  23 o 1  260.70  5.54   215.78  141.64 234.34  138.98 7.56    318.98 0.91 
1 1 1 4  2  24 o 1  197.74  5.21   45.29   204.58 145.81  178.03 90.69   178.03 0.51 
1 1 1 4  2  25 o 7  125.28  4.13   182.92  302.27 7.27    310.08 190.38  130.08 0.82 
1 1 1 4  2  26 o 4  62.91   7.35   107.79  141.80 48.70   321.50 146.79  321.50 0.39 
1 1 1 4  2  27 o 7  131.86  4.80   122.13  89.86  68.27   82.51  38.22   262.51 0.66 
1 1 1 4  2  28 o 5  215.75  5.04   182.38  4.99   221.33  2.53   73.55   2.53   0.86 
1 1 1 4  2  29 o 18 124.38  3.99   122.46  194.45 40.67   194.83 42.91   14.83  0.50 
1 1 1 4  3  0  o 7  405.48  21.47  413.61  180.00 662.95  180.00 544.00  180.00 0.96 
1 1 1 4  3  1  o 19 763.38  17.19  514.91  292.61 984.21  253.65 465.20  253.65 0.98 
1 1 1 4  3  2  o 17 487.78  10.31  403.62  156.57 683.51  152.13 442.42  152.13 0.95 
1 1 1 4  3  3  x 10 ?       ?      1677.87 280.15 1088.17 263.04 0.00    0.00   0.00 
1 1 1 4  3  4  o 5  354.44  9.23   350.43  290.58 357.62  261.95 46.03   261.95 0.94 
1 1 1 4  3  5  o 10 326.95  7.50   711.00  222.98 383.00  284.43 172.16  284.43 0.91 
1 1 1 4  3  6  o 4  485.13  9.59   488.33  136.56 448.92  117.81 47.75   297.81 0.97 
1 1 1 4  3  7  o 2  600.91  19.39  708.98  358.75 511.48  2.20   160.21  182.20 0.98 
1 1 1 4  3  8  f 0  543.83  14.05  1005.43 140.51 383.47  174.44 0.00    0.00   0.00 
1 1 1 4  3  9  o 14 422.06  9.80   383.96  9.21   513.85  25.58  227.73  25.58  0.95 
1 1 1 4  3  10 o 17 506.93  11.63  316.10  24.50  686.00  332.14 402.91  332.14 0.96 
1 1 1 4  3  11 o 15 149.59  3.94   490.69  85.89  54.21   109.91 42.50   289.91 0.50 
1 1 1 4  3  12 o 18 59.30   2.16   300.54  252.40 53.55   148.81 128.04  148.81 0.18 
1 1 1 4  3  13 o 6  278.12  7.51   225.07  100.79 240.89  70.27  29.16   250.27 0.92 
1 1 1 4  3  14 o 13 165.09  4.11   304.83  304.61 4.49    301.16 279.50  121.16 0.87 
1 1 1 4  3  15 o 19 595.21  38.03  686.30  327.81 615.47  335.88 61.77   335.88 0.98 
1 1 1 4  3  16 o 8  212.47  4.76   262.78  157.82 145.10  165.33 92.20   345.33 0.90 
1 1 1 4  3  17 o 6  428.01  10.46  275.76  331.85 535.47  345.48 250.12  345.48 0.96 
1 1 1 4  3  18 o 18 367.60  8.86   280.27  131.89 389.07  146.66 79.07   146.66 0.95 
1 1 1 4  3  19 o 19 276.05  6.53   74.20   192.47 288.15  189.28 88.93   189.28 0.88 
1 1 1 4  3  20 o 10 397.19  21.41  212.77  312.76 523.40  326.02 323.97  326.02 0.91 
1 1 1 4  3  21 o 17 189.01  4.21   106.05  299.07 116.84  272.95 39.44   272.95 0.51 
1 1 1 4  3  22 o 2  134.50  3.45   245.12  74.78  18.33   251.50 249.85  251.50 0.79 
1 1 1 4  3  23 o 7  47.26   5.98   33.79   346.14 20.17   257.45 45.95   257.45 0.06 
1 1 1 4  3  24 o 9  169.97  3.84   253.65  13.34  28.91   16.13  247.49  196.13 0.90 
1 1 1 4  3  25 o 9  135.47  3.74   204.36  291.30 40.85   287.82 140.75  107.82 0.82 
1 1 1 4  3  26 o 19 185.00  4.41   143.84  236.85 179.07  239.46 53.25   239.46 0.82 
1 1 1 4  3  27 o 7  58.10   15.80  20.22   120.07 16.97   305.94 45.97   305.94 0.10 
1 1 1 4  3  28 o 13 182.76  4.25   172.92  92.24  154.08  90.69  8.15    90.69  0.82 
1 1 1 4  3  29 o 18 88.56   4.94   111.17  244.10 15.33   58.64  94.60   58.64  0.36 
1 1 1 4  4  0  f 0  9.97    5.65   43.45   360.00 112.04  180.00 0.00    0.00   0.00 
1 1 1 4  4  1  o 16 1136.44 22.29  1517.45 122.71 1378.92 126.25 499.06  126.25 0.99 
1 1 1 4  4  2  o 12 315.64  7.65   774.51  49.26  194.49  86.29  212.14  266.29 0.95 
1 1 1 4  4  3  o 9  548.74  11.56  341.96  195.25 708.81  209.97 354.74  209.97 0.97 
1 1 1 4  4  4  x 4  ?       ?      1252.07 302.15 966.66  279.87 0.00    0.00   0.00 
1 1 1 4  4  5  o 11 877.40  19.76  1135.32 176.70 987.90  185.44 237.58  185.44 0.99 
1 1 1 4  4  6  o 6  540.61  11.42  593.77  108.26 630.23  128.58 208.51  128.58 0.97 
1 1 1 4  4  7  o 16 417.40  9.58   311.72  256.44 463.43  148.45 129.42  148.45 0.96 
1 1 1 4  4  8  o 14 591.55  12.48  194.45  175.38 658.68  56.20  159.17  56.20  0.98 
1 1 1 4  4  9  o 2  750.29  40.35  733.46  279.02 747.61  277.64 13.62   277.64 0.99 
1 1 1 4  4  10 f 0  176.10  4.02   540.76  244.17 251.85  215.42 0.00    0.00   0.00 
1 1 1 4  4  11 o 5  227.64  5.69   393.48  152.47 212.05  85.25  91.10   85.25  0.73 
1 1 1 4  4  12 o 19 209.71  5.70   485.36  27.95  94.98   40.95  182.98  220.95 0.89 
1 1 1 4  4  13 o 10 226.32  5.55   448.28  77.73  204.16  70.90  27.36   70.90  0.84 
1 1 1 4  4  14 o 8  203.01  4.91   194.97  222.41 179.37  287.36 65.54   287.36 0.72 
1 1 1 4  4  15 o 14 170.44  3.97   168.30  174.79 114.93  74.74  29.44   254.74 0.76 
1 1 1 4  4  16 o 3  409.77  9.96   598.55  228.00 281.35  226.28 238.60  46.28  0.98 
1 1 1 4  4  17 o 17 448.80  23.96  613.70  263.96 453.80  280.81 35.75   280.81 0.97 
1 1 1 4  4  18 o 7  639.46  34.53  364.34  54.67  926.27  56.40  613.69  56.40  0.97 
1 1 1 4  4  19 o 3  51.14   3.28   92.35   262.68 101.45  93.52  229.27  93.52  0.26 
1 1 1 4  4  20 o 16 310.24  7.66   325.63  201.81 297.20  202.09 23.28   202.09 0.92 
1 1 1 4  4  21 o 9  424.18  20.48  446.09  180.60 428.63  189.99 41.42   189.99 0.96 
1 1 1 4  4  22 o 13 350.28  8.85   271.13  6.35   386.39  6.61   114.14  6.61   0.94 
1 1 1 4  4  23 o 7  468.11  20.83  350.83  282.08 471.79  278.81 31.27   278.81 0.97 
1 1 1 4  4  24 o 16 253.58  6.15   147.13  100.85 293.24  97.94  142.26  97.94  0.88 
1 1 1 4  4  25 o 3  170.58  5.06   78.07   275.58 150.67  261.04 54.40   261.04 0.72 
1 1 1 4  4  26 o 17 317.33  13.50  270.21  209.24 353.19  208.74 102.59  208.74 0.95 
1 1 1 4  4  27 o 5  62.26   6.88   45.61   52.31  22.73   205.65 66.28   205.65 0.17 
1 1 1 4  4  28 o 12 73.15   5.07   103.03  298.99 30.40   121.81 105.42  121.81 0.30 
1 1 1 4  5  0  o 13 56.60   5.49   41.16   360.00 45.49   0.00   107.49  0.00   0.15 
1 1 1 4  5  1  o 2  1019.52 54.32  800.17  346.01 1313.97 353.15 610.16  353.15 0.99 
1 1 1 4  5  2  o 16 937.95  58.10  905.67  150.23 964.83  123.87 71.00   123.87 0.99 
1 1 1 4  5  3  o 7  835.04  39.17  887.46  128.52 976.82  114.97 303.75  114.97 0.99 
1 1 1 4  5  4  o 8  713.88  18.45  765.32  330.15 895.77  330.39 388.32  330.39 0.98 
1 1 1 4  5  5  o 9  705.84  13.91  552.14  3.35   853.28  285.08 317.95  285.08 0.98 
1 1 1 4  5  6  o 9  452.61  10.85  288.51  241.42 467.44  180.73 60.16   180.73 0.97 
1 1 1 4  5  7  o 3  834.38  16.48  1037.79 88.48  970.35  56.29  290.29  56.29  0.99 
1 1 1 4  5  8  o 14 287.69  6.73   593.42  305.70 330.39  277.81 168.54  277.81 0.86 
1 1 1 4  5  9  o 4  268.89  6.63   446.75  123.83 190.36  172.03 114.95  352.03 0.92 
1 1 1 4  5  10 o 4  422.27  9.06   376.50  165.25 514.49  232.94 229.15  232.94 0.95 
1 1 1 4  5  11 o 1  147.40  3.70   356.59  354.20 50.47   306.11 70.95   126.11 0.58 
1 1 1 4  5  12 o 15 79.69   2.41   343.58  196.97 31.50   117.60 98.34   117.60 0.22 
1 1 1 4  5  13 f 0  455.36  10.42  822.37  306.63 546.53  312.87 0.00    0.00   0.00 
1 1 1 4  5  14 o 4  149.72  3.33   166.05  78.05  56.76   198.36 0.43    18.37  0.38 
1 1 1 4  5  15 o 3  349.63  6.87   677.29  299.69 240.41  282.10 195.72  102.10 0.97 
1 1 1 4  5  16 o 5  23.81   5.81   89.95   209.01 72.25   343.82 149.11  343.82 0.10 
1 1 1 4  5  17 o 3  212.00  5.00   382.01  315.61 146.07  330.74 82.86   150.74 0.88 
1 1 1 4  5  18 o 2  39.61   4.58   28.45   144.70 56.72   328.48 122.32  328.48 0.11 
1 1 1 4  5  19 o 4  566.25  27.40  572.66  147.60 600.96  141.83 96.17   141.83 0.98 
1 1 1 4  5  20 o 11 421.06  10.25  421.55  106.43 456.84  111.09 108.89  111.09 0.96 
1 1 1 4  5  21 o 4  95.82   3.35   249.10  40.34  140.20  214.89 423.10  214.89 0.74 
1 1 1 4  5  22 o 17 442.92  21.48  347.05  296.12 509.59  293.97 166.54  293.97 0.96 
1 1 1 4  5  23 o 18 328.06  8.28   270.85  292.42 333.28  294.13 45.09   294.13 0.95 
1 1 1 4  5  24 o 10 202.54  4.68   197.10  99.06  168.28  100.17 20.13   280.17 0.88 
1 1 1 4  5  25 o 5  160.26  4.62   107.80  38.85  128.88  41.63  5.46    41.63  0.79 
1 1 1 4  5  26 o 6  178.11  4.47   65.55   294.57 153.89  292.79 85.79   292.79 0.62 
1 1 1 4  5  27 o 3  112.06  4.84   142.69  87.63  21.68   88.64  98.95   268.64 0.64 
1 1 1 4  5  28 o 11 121.87  4.34   67.80   27.30  27.30   38.64  15.59   218.64 0.29 
1 1 1 4  6  0  x 16 ?       ?      1710.87 180.00 942.71  180.00 0.00    0.00   0.00 
1 1 1 4  6  1  o 16 671.48  20.73  743.29  264.02 703.63  262.07 84.54   262.07 0.98 
1 1 1 4  6  2  o 10 304.05  9.80   75.90   30.21  284.88  33.10  7.16    33.10  0.93 
1 1 1 4  6  3  o 8  186.22  3.89   744.85  290.73 124.65  49.96  32.67   229.96 0.76 
1 1 1 4  6  4  o 12 708.22  18.32  844.55  349.35 903.26  6.18   415.78  6.18   0.98 
1 1 1 4  6  5  o 12 690.25  13.64  707.20  264.94 823.12  287.49 288.96  287.49 0.98 
1 1 1 4  6  6  o 8  540.80  11.49  802.75  350.77 717.08  17.65  390.92  17.65  0.96 
1 1 1 4  6  7  o 14 367.01  7.93   297.95  347.96 437.71  330.54 193.66  330.54 0.93 
1 1 1 4  6  8  o 13 467.38  9.96   617.85  73.89  495.14  82.97  86.26   82.97  0.97 
1 1 1 4  6  9  o 6  804.59  44.23  729.72  148.46 938.90  150.23 290.78  150.23 0.99 
1 1 1 4  6  10 o 8  277.41  5.25   198.95  303.95 309.08  211.93 149.35  211.93 0.84 
1 1 1 4  6  11 o 4  428.39  10.31  520.25  94.49  489.20  105.99 158.88  105.99 0.96 
1 1 1 4  6  12 o 2  63.45   2.02   74.53   31.79  27.85   304.23 70.92   304.23 0.12 
1 1 1 4  6  13 o 15 64.02   2.33   30.75   108.96 27.61   326.22 72.17   326.22 0.13 
1 1 1 4  6  14 o 14 99.40   2.45   103.55  339.32 0.99    67.72  35.44   67.72  0.17 
1 1 1 4  6  15 o 13 262.15  8.16   440.00  179.63 229.98  204.27 25.98   24.27  0.93 
1 1 1 4  6  16 o 13 243.45  6.11   269.66  208.30 261.95  206.93 107.24  206.93 0.86 
1 1 1 4  6  17 o 3  380.51  8.88   351.34  102.44 477.59  95.25  242.51  95.25  0.94 
1 1 1 4  6  18 o 15 357.26  7.26   394.22  239.23 286.30  250.22 110.98  70.22  0.96 
1 1 1 4  6  19 o 17 144.94  4.75   249.36  95.63  1.79    245.27 224.47  245.27 0.76 
1 1 1 4  6  20 f 0  249.87  5.40   202.62  112.48 199.57  131.49 0.00    0.00   0.00 
1 1 1 4  6  21 o 7  521.11  28.53  321.76  95.30  599.58  99.02  186.75  99.02  0.97 
1 1 1 4  6  22 f 0  179.36  4.41   134.83  175.58 175.27  187.51 0.00    0.00   0.00 
1 1 1 4  6  23 o 2  134.75  4.11   236.14  146.39 5.41    328.89 235.11  328.89 0.83 
1 1 1 4  6  24 f 0  373.36  16.95  298.40  276.86 355.08  273.21 0.00    0.00   0.00 
1 1 1 4  6  25 o 10 300.05  14.15  199.25  288.63 371.98  283.96 184.08  283.96 0.93 
1 1 1 4  6  26 o 12 226.26  5.21   217.00  9.58   206.54  8.79   0.37    188.79 0.91 
1 1 1 4  6  27 o 3  58.19   7.21   31.47   293.98 16.37   93.28  43.94   93.28  0.10 
1 1 1 4  6  28 o 19 136.87  4.88   128.87  105.05 65.06   102.57 21.94   282.57 0.56 
1 1 1 4  7  0  o 14 286.14  18.10  353.26  180.00 232.96  180.00 105.93  0.00   1.00 
1 1 1 4  7  1  o 1  476.69  10.10  308.63  194.57 545.71  112.49 171.17  112.49 0.97 
1 1 1 4  7  2  o 17 320.80  6.91   405.44  203.13 368.30  154.71 155.18  154.71 0.91 
1 1 1 4  7  3  o 19 883.19  20.88  648.11  87.50  1160.27 146.11 575.77  146.11 0.99 
1 1 1 4  7  4  o 19 529.56  13.72  429.84  225.64 590.84  237.31 151.00  237.31 0.97 
1 1 1 4  7  5  o 14 314.66  8.34   180.85  286.49 214.53  211.41 167.28  31.41  0.95 
1 1 1 4  7  6  o 16 142.52  2.88   289.73  144.71 23.03   91.19  157.59  271.19 0.71 
1 1 1 4  7  7  o 18 501.19  9.24   821.09  322.53 464.85  330.88 48.33   150.88 0.98 
1 1 1 4  7  8  o 3  573.18  13.67  623.34  45.47  680.39  40.33  243.39  40.33  0.97 
1 1 1 4  7  9  o 2  264.85  6.44   397.95  67.39  209.68  54.51  62.27   234.51 0.91 
1 1 1 4  7  10 o 19 416.79  13.69  369.61  54.14  452.41  79.54  107.41  79.54  0.96 
1 1 1 4  7  11 o 19 89.51   2.15   54.28   263.54 70.24   148.55 238.41  148.55 0.55 
1 1 1 4  7  12 o 13 258.65  5.32   338.80  342.10 274.48  331.18 99.00   331.18 0.87 
1 1 1 4  7  13 o 4  39.00   3.02   160.27  334.86 32.87   117.36 71.46   117.36 0.07 
1 1 1 4  7  14 o 19 243.05  5.41   405.81  341.75 183.01  329.20 82.07   149.20 0.92 
1 1 1 4  7  15 o 11 236.46  5.68   399.24  304.84 158.67  297.89 120.26  117.89 0.93 
1 1 1 4  7  16 f 0  208.67  5.35   101.36  239.53 162.62  242.48 0.00    0.00   0.00 
1 1 1 4  7  17 o 14 491.49  11.81  517.53  22.73  490.08  16.02  22.27   16.02  0.97 
1 1 1 4  7  18 o 10 494.51  23.67  326.32  227.91 538.77  235.31 120.20  235.31 0.97 
1 1 1 4  7  19 o 9  241.61  5.86   263.26  76.84  163.81  80.04  105.12  260.04 0.90 
1 1 1 4  7  20 o 19 512.02  9.95   522.84  7.13   505.86  2.31   12.13   2.31   0.98 
1 1 1 4  7  21 o 15 256.25  5.44   231.62  150.97 256.55  138.09 60.72   138.09 0.88 
1 1 1 4  7  22 o 3  197.72  4.57   110.88  304.66 176.84  280.94 66.41   280.94 0.73 
1 1 1 4  7  23 o 1  259.14  5.76   109.01  18.47  314.51  24.83  187.08  24.83  0.85 
1 1 1 4  7  24 o 17 252.44  5.52   115.03  10.57  303.96  12.59  160.10  12.59  0.89 
1 1 1 4  7  25 o 12 173.06  4.74   156.70  192.05 129.68  190.10 39.64   10.10  0.86 
1 1 1 4  7  26 o 3  275.94  13.25  169.42  201.41 339.14  202.14 179.78  202.14 0.90 
1 1 1 4  7  27 f 0  194.75  4.63   57.32   4.61   47.38   6.16   0.00    0.00   0.00 
1 1 1 4  7  28 f 0  117.74  10.42  107.39  66.50  77.65   68.59  0.00    0.00   0.00 
1 1 1 4  8  0  o 10 291.19  18.53  300.02  180.00 269.23  180.00 43.20   0.00   1.00 
1 1 1 4  8  1  o 2  83.86   2.06   254.28  45.17  105.71  301.75 306.28  301.75 0.57 
1 1 1 4  8  2  o 12 335.95  7.24   662.77  305.03 294.72  302.64 45.44   122.64 0.94 
1 1 1 4  8  3  o 9  526.94  12.55  651.76  116.82 597.42  148.55 170.30  148.55 0.97 
1 1 1 4  8  4  o 9  336.22  7.23   165.00  17.37  426.70  295.22 331.67  295.22 0.78 
1 1 1 4  8  5  o 11 410.97  8.74   366.82  206.56 416.89  217.75 45.78   217.75 0.96 
1 1 1 4  8  6  o 18 420.62  8.43   184.36  120.92 528.67  143.65 264.30  143.65 0.94 
1 1 1 4  8  7  o 4  158.54  3.19   186.61  218.31 69.86   226.28 70.22   46.28  0.66 
1 1 1 4  8  8  o 1  389.37  8.33   443.25  233.62 394.35  228.62 46.67   228.62 0.95 
1 1 1 4  8  9  o 15 145.32  4.29   404.07  272.67 50.39   275.06 64.27   95.06  0.57 
1 1 1 4  8  10 o 11 194.66  3.85   339.78  23.15  131.95  355.90 56.96   175.90 0.82 
1 1 1 4  8  11 o 8  559.69  11.20  823.29  41.02  614.96  34.65  133.71  34.65  0.98 
1 1 1 4  8  12 o 12 397.75  8.01   619.47  230.88 315.31  216.88 141.75  36.88  0.97 
1 1 1 4  8  13 o 4  290.51  7.32   388.52  298.42 212.73  277.32 125.77  97.32  0.95 
1 1 1 4  8  14 o 14 112.80  3.01   149.56  280.36 18.56   97.46  44.57   277.46 0.36 
1 1 1 4  8  15 o 11 390.09  9.07   377.90  51.74  429.21  67.29  110.91  67.29  0.96 
1 1 1 4  8  16 o 11 846.21  34.06  746.90  264.61 993.77  265.47 313.17  265.47 0.99 
1 1 1 4  8  17 o 1  384.14  7.84   464.22  64.02  321.14  58.73  96.40   238.73 0.96 
1 1 1 4  8  18 o 18 481.11  37.89  365.77  342.30 540.93  339.05 158.38  339.05 0.96 
1 1 1 4  8  19 o 18 113.36  3.31   73.64   63.86  0.89    44.24  54.04   224.24 0.25 
1 1 1 4  8  20 o 1  184.10  4.28   156.38  29.15  100.03  23.24  106.30  203.24 0.83 
1 1 1 4  8  21 f 0  295.72  6.25   176.37  70.26  203.04  67.79  0.00    0.00   0.00 
1 1 1 4  8  22 o 3  180.34  5.36   148.97  113.57 132.96  126.83 28.17   306.83 0.82 
1 1 1 4  8  23 o 10 56.20   6.49   141.03  273.31 110.51  74.49  275.59  74.49  0.49 
1 1 1 4  8  24 o 5  155.71  5.17   241.94  210.22 39.35   210.90 201.08  30.90  0.90 
1 1 1 4  8  25 o 12 39.18   11.11  87.80   336.12 59.87   161.60 134.45  161.60 0.19 
1 1 1 4  8  26 o 4  232.41  5.76   250.34  83.05  208.99  86.17  7.47    266.17 0.92 
1 1 1 4  8  27 o 10 116.27  5.18   54.49   137.62 19.71   131.11 19.18   311.11 0.25 
1 1 1 4  9  0  o 7  272.14  14.89  41.54   180.00 221.02  360.00 101.33  180.00 1.00 
1 1 1 4  9  1  o 12 149.96  2.96   325.38  348.23 41.90   319.13 130.79  139.13 0.72 
1 1 1 4  9  2  o 18 192.41  3.76   73.29   11.58  110.96  48.12  44.53   48.12  0.46 
1 1 1 4  9  3  o 11 311.14  6.32   458.67  265.42 311.16  289.27 49.19   289.27 0.92 
1 1 1 4  9  4  o 17 204.38  4.86   292.33  349.08 164.68  311.88 44.19   311.88 0.70 
1 1 1 4  9  5  o 10 355.82  9.44   451.40  91.21  439.87  86.23  230.44  86.23  0.91 
1 1 1 4  9  6  o 19 98.13   2.42   266.37  190.83 72.95   347.34 263.49  347.34 0.60 
1 1 1 4  9  7  o 13 150.12  3.51   412.31  157.52 15.03   307.25 277.96  307.25 0.83 
1 1 1 4  9  8  o 10 122.89  3.50   276.86  335.58 5.19    24.71  130.93  204.71 0.57 
1 1 1 4  9  9  o 4  319.57  6.54   501.77  3.97   275.29  22.23  52.81   202.23 0.94 
1 1 1 4  9  10 o 14 55.04   2.93   307.15  16.37  56.80   200.32 134.99  200.32 0.19 
1 1 1 4  9  11 o 3  195.15  4.21   334.21  313.56 150.28  319.65 22.17   139.65 0.83 
1 1 1 4  9  12 o 15 300.17  6.60   320.56  181.05 270.34  224.67 25.34   44.67  0.94 
1 1 1 4  9  13 o 2  356.97  6.72   429.95  188.15 425.87  156.77 176.02  156.77 0.95 
1 1 1 4  9  14 o 2  796.61  32.00  768.01  129.06 911.95  126.62 247.21  126.62 0.99 
1 1 1 4  9  15 o 8  248.54  5.35   426.44  35.41  60.51   37.48  348.74  217.48 0.95 
1 1 1 4  9  16 o 5  51.83   5.14   93.90   290.89 62.19   258.52 142.37  258.52 0.17 
1 1 1 4  9  17 o 6  729.94  47.11  730.14  219.85 872.21  220.02 311.46  220.02 0.98 
1 1 1 4  9  18 o 14 216.99  5.10   397.65  30.73  45.09   28.59  306.16  208.59 0.91 
1 1 1 4  9  19 o 9  187.90  4.21   386.10  138.15 53.75   132.84 222.48  312.84 0.88 
1 1 1 4  9  20 o 12 347.71  6.76   193.99  255.20 415.27  261.28 184.22  261.28 0.93 
1 1 1 4  9  21 o 18 202.09  4.70   151.70  346.50 181.78  338.50 39.96   338.50 0.80 
1 1 1 4  9  22 o 11 100.34  4.62   113.17  340.47 18.00   182.34 161.80  182.34 0.63 
1 1 1 4  9  23 o 5  77.98   6.89   80.31   173.44 36.95   357.37 151.51  357.37 0.50 
1 1 1 4  9  24 o 12 115.10  5.40   152.96  153.90 16.11   151.38 145.37  331.38 0.77 
1 1 1 4  9  25 o 2  242.64  6.09   195.14  58.17  263.82  58.47  90.03   58.47  0.90 
1 1 1 4  9  26 o 4  120.25  5.03   21.25   222.20 10.14   195.58 3.94    15.58  0.10 
1 1 1 4  9  27 o 9  105.63  12.15  122.99  72.71  8.84    77.13  75.43   257.13 0.44 
1 1 1 4  10 0  o 1  79.41   6.64   91.69   0.00   75.62   360.00 220.14  360.00 0.43 
1 1 1 4  10 1  o 1  48.47   2.46   121.06  293.28 58.67   303.61 130.97  303.61 0.14 
1 1 1 4  10 2  o 17 64.87   2.17   293.47  264.46 84.13   106.30 208.55  106.30 0.31 
1 1 1 4  10 3  o 11 217.94  4.56   481.96  164.01 161.97  166.39 46.28   346.39 0.85 
1 1 1 4  10 4  o 14 196.27  5.12   311.31  357.40 79.17   358.23 182.70  178.23 0.87 
1 1 1 4  10 5  o 10 182.68  3.95   298.55  178.09 77.74   232.83 150.38  52.83  0.84 
1 1 1 4  10 6  o 11 84.50   2.68   493.95  204.27 88.48   7.41   267.50  7.41   0.54 
1 1 1 4  10 7  o 15 108.00  2.89   76.27   293.16 0.13    37.39  29.39   217.39 0.14 
1 1 1 4  10 8  o 10 208.87  4.42   323.04  343.56 185.10  304.78 44.99   304.78 0.78 
1 1 1 4  10 9  o 1  301.70  7.10   235.88  4.19   354.31  348.76 165.48  348.76 0.90 
1 1 1 4  10 10 o 5  259.72  7.13   225.34  95.29  300.77  172.13 170.86  172.13 0.83 
1 1 1 4  10 11 o 2  387.52  11.88  217.48  41.00  474.36  21.98  212.37  21.98  0.95 
1 1 1 4  10 12 o 10 84.89   2.76   46.25   239.35 12.72   220.03 65.68   220.03 0.24 
1 1 1 4  10 13 o 17 243.18  5.54   140.23  345.52 248.03  314.53 69.72   314.53 0.88 
1 1 1 4  10 14 o 13 249.79  5.30   225.89  3.09   207.66  31.95  38.04   211.95 0.91 
1 1 1 4  10 15 o 5  651.20  11.97  482.31  52.33  798.52  50.61  319.44  50.61  0.98 
1 1 1 4  10 16 o 10 204.22  5.21   208.92  141.08 148.91  125.15 30.28   305.15 0.80 
1 1 1 4  10 17 o 13 435.05  8.84   385.86  65.70  476.11  63.18  118.89  63.18  0.96 
1 1 1 4  10 18 f 0  396.61  7.53   511.78  20.24  496.81  27.34  0.00    0.00   0.00 
1 1 1 4  10 19 o 11 530.10  23.40  521.57  273.67 524.01  271.02 10.86   271.02 0.98 
1 1 1 4  10 20 o 11 71.20   6.02   29.19   177.17 7.28    131.79 21.55   131.79 0.05 
1 1 1 4  10 21 o 17 170.87  4.71   158.71  307.98 103.48  317.48 77.21   137.48 0.83 
1 1 1 4  10 22 o 10 265.50  6.07   227.91  114.35 237.35  109.78 23.78   289.78 0.94 
1 1 1 4  10 23 o 19 313.76  6.77   298.77  106.40 281.45  104.52 42.19   284.52 0.96 
1 1 1 4  10 24 o 5  60.14   8.52   72.76   159.28 33.32   335.16 95.29   335.16 0.24 
1 1 1 4  10 25 o 3  160.85  11.26  170.41  247.07 111.59  249.48 33.62   69.48  0.80 
1 1 1 4  10 26 x 11 ?       ?      246.44  9.38   194.59  10.15  0.00    0.00   0.00 
1 1 1 4  11 0  f 0  511.97  39.72  132.16  180.00 389.95  180.00 0.00    0.00   0.00 
1 1 1 4  11 1  o 17 197.38  4.16   171.69  38.78  150.79  30.65  2.76    30.65  0.76 
1 1 1 4  11 2  o 1  264.22  5.39   307.33  258.87 270.96  233.42 82.40   233.42 0.87 
1 1 1 4  11 3  o 4  234.05  5.81   396.50  331.69 230.16  324.14 116.86  324.14 0.73 
1 1 1 4  11 4  o 4  399.68  13.10  151.28  12.39  549.03  324.98 366.38  324.98 0.92 
1 1 1 4  11 5  o 15 314.93  7.49   520.96  359.41 267.99  352.00 57.68   172.00 0.94 
1 1 1 4  11 6  o 18 321.47  6.63   83.62   301.34 401.57  18.90  228.94  18.90  0.89 
1 1 1 4  11 7  o 15 180.70  4.70   185.13  337.97 132.19  299.64 22.94   299.64 0.67 
1 1 1 4  11 8  o 11 416.37  9.02   598.76  139.92 443.96  154.65 84.89   154.65 0.96 
1 1 1 4  11 9  o 11 186.72  3.90   407.98  94.55  98.00   108.25 129.91  288.25 0.87 
1 1 1 4  11 10 o 16 220.03  4.95   178.09  237.39 224.77  327.63 90.04   327.63 0.82 
1 1 1 4  11 11 o 18 512.36  10.93  522.62  229.86 621.07  259.84 242.47  259.84 0.98 
1 1 1 4  11 12 o 16 311.69  6.93   534.93  341.59 251.12  339.49 91.01   159.49 0.95 
1 1 1 4  11 13 o 5  487.96  9.80   450.91  89.76  560.94  106.33 174.57  106.33 0.97 
1 1 1 4  11 14 o 16 169.33  3.81   286.26  161.16 27.15   321.26 354.97  321.26 0.89 
1 1 1 4  11 15 o 7  535.52  25.83  261.49  23.00  694.19  30.61  357.08  30.61  0.96 
1 1 1 4  11 16 o 2  110.47  4.48   49.87   198.79 1.54    6.58   27.74   6.58   0.11 
1 1 1 4  11 17 o 15 253.44  5.21   201.34  298.86 245.40  313.69 52.50   313.69 0.86 
1 1 1 4  11 18 o 10 408.46  8.45   393.76  258.20 412.70  268.93 39.64   268.93 0.96 
1 1 1 4  11 19 o 7  192.71  4.80   239.03  12.20  85.99   355.57 169.07  175.57 0.88 
1 1 1 4  11 20 o 2  186.82  4.88   85.94   147.51 146.92  133.84 68.33   133.84 0.60 
1 1 1 4  11 21 o 18 519.13  21.52  390.64  212.07 586.89  212.90 156.65  212.90 0.98 
1 1 1 4  11 22 o 2  236.03  6.13   241.09  249.69 190.20  253.37 60.63   73.37  0.93 
1 1 1 4  11 23 o 18 225.37  5.57   233.96  3.38   181.93  4.86   54.53   184.86 0.93 
1 1 1 4  11 24 o 9  250.97  14.14  288.98  332.61 209.26  333.49 51.45   153.49 0.94 
1 1 1 4  11 25 o 4  147.88  4.92   129.38  257.95 93.40   258.58 13.79   78.58  0.68 
1 1 1 4  11 26 f 0  82.36   15.95  128.72  93.62  101.16  91.33  0.00    0.00   0.00 
1 1 1 4  12 0  o 13 107.52  9.84   131.46  180.00 0.92    180.00 74.55   180.00 0.34 
1 1 1 4  12 1  o 19 364.64  11.41  500.43  279.51 307.44  294.33 84.98   114.33 0.96 
1 1 1 4  12 2  o 13 387.98  9.45   778.85  49.33  254.33  38.09  244.52  218.09 0.97 
1 1 1 4  12 3  o 4  202.14  5.77   404.81  188.92 158.61  196.81 16.02   16.81  0.82 
1 1 1 4  12 4  o 11 163.35  3.76   389.21  28.69  93.70   56.86  1.19    56.86  0.57 
1 1 1 4  12 5  o 19 47.80   4.09   139.07  93.69  27.15   103.63 61.75   103.63 0.08 
1 1 1 4  12 6  o 2  167.99  3.58   314.54  98.38  107.11  129.40 36.47   309.40 0.75 
1 1 1 4  12 7  o 6  291.56  6.04   82.11   240.40 307.62  185.95 77.72   185.95 0.92 
1 1 1 4  12 8  o 15 180.59  4.16   215.66  45.76  117.57  83.48  68.03   263.48 0.84 
1 1 1 4  12 9  o 15 491.56  9.84   563.01  240.57 508.65  246.25 55.05   246.25 0.98 
1 1 1 4  12 10 x 9  ?       ?      1540.77 81.48  1173.42 79.89  0.00    0.00   0.00 
1 1 1 4  12 11 x 10 ?       ?      1367.56 316.97 1087.63 317.84 0.00    0.00   0.00 
1 1 1 4  12 12 o 17 356.97  8.66   240.89  319.49 393.29  335.48 113.45  335.48 0.94 
1 1 1 4  12 13 o 1  347.37  11.37  66.09   185.56 459.95  158.94 357.68  158.94 0.81 
1 1 1 4  12 14 o 5  216.93  5.61   168.10  251.32 186.50  279.86 39.25   279.86 0.77 
1 1 1 4  12 15 o 4  277.91  6.82   67.14   65.43  308.16  7.83   195.05  7.83   0.76 
1 1 1 4  12 16 o 13 164.24  4.22   307.80  41.38  2.20    30.48  275.97  210.48 0.85 
1 1 1 4  12 17 o 14 532.48  20.24  436.25  69.07  612.90  79.65  189.08  79.65  0.97 
1 1 1 4  12 18 o 11 637.40  31.47  549.33  87.30  653.42  82.98  51.51   82.98  0.98 
1 1 1 4  12 19 o 5  29.00   11.07  151.60  145.63 105.71  328.35 221.09  328.35 0.17 
1 1 1 4  12 20 o 6  106.89  5.44   36.29   298.09 12.88   319.11 43.47   139.11 0.32 
1 1 1 4  12 21 o 6  307.51  7.37   257.51  195.95 312.44  192.89 39.14   192.89 0.95 
1 1 1 4  12 22 o 9  115.22  5.35   144.93  165.03 15.78   166.01 147.47  346.01 0.78 
1 1 1 4  12 23 o 6  35.42   12.99  7.85    20.82  10.52   125.12 23.04   125.12 0.03 
1 1 1 4  12 24 o 18 154.42  5.53   116.96  144.88 103.44  145.66 25.35   145.66 0.59 
1 1 1 4  12 25 o 10 192.81  5.03   171.19  144.18 180.26  142.43 57.28   142.43 0.79 
1 1 1 4  13 0  o 13 416.03  32.24  333.06  180.00 491.09  180.00 150.12  180.00 1.00 
1 1 1 4  13 1  o 19 439.35  10.06  459.69  194.47 467.57  182.25 84.06   182.25 0.97 
1 1 1 4  13 2  o 8  243.64  5.13   269.64  355.64 263.40  4.39   118.82  4.39   0.84 
1 1 1 4  13 3  o 5  404.65  12.77  484.80  327.61 335.57  330.52 114.97  150.52 0.97 
1 1 1 4  13 4  o 16 122.17  3.44   120.35  91.64  24.10   167.18 35.45   347.18 0.34 
1 1 1 4  13 5  o 2  289.23  6.40   417.03  107.05 295.29  114.10 54.50   114.10 0.93 
1 1 1 4  13 6  o 16 306.41  6.87   274.10  59.94  310.53  46.28  45.49   46.28  0.94 
1 1 1 4  13 7  o 1  163.81  3.67   16.69   241.24 111.39  329.91 25.51   329.91 0.60 
1 1 1 4  13 8  o 10 538.50  9.97   656.30  114.73 582.73  106.29 109.00  106.29 0.98 
1 1 1 4  13 9  o 15 356.85  8.39   512.92  338.16 241.27  9.43   208.17  189.43 0.97 
1 1 1 4  13 10 o 15 414.67  9.01   263.61  190.46 513.76  199.03 238.31  199.03 0.95 
1 1 1 4  13 11 o 1  535.98  11.52  333.43  317.00 662.98  305.95 284.77  305.95 0.97 
1 1 1 4  13 12 o 17 496.59  9.99   477.22  218.72 477.85  218.94 12.42   38.94  0.97 
1 1 1 4  13 13 f 0  368.70  9.14   163.43  271.36 99.24   291.38 0.00    0.00   0.00 
1 1 1 4  13 14 o 9  219.25  5.15   221.59  199.52 151.55  182.28 73.12   2.28   0.86 
1 1 1 4  13 15 f 0  206.71  4.74   175.04  257.49 172.88  256.61 0.00    0.00   0.00 
1 1 1 4  13 16 f 0  168.41  4.99   266.54  180.89 269.16  168.38 0.00    0.00   0.00 
1 1 1 4  13 17 o 10 241.02  5.60   255.52  318.58 146.56  320.07 151.46  140.07 0.92 
1 1 1 4  13 18 o 1  266.58  5.59   149.02  263.17 294.90  272.66 115.42  272.66 0.89 
1 1 1 4  13 19 o 6  269.56  5.74   134.96  252.80 318.05  262.07 155.59  262.07 0.89 
1 1 1 4  13 20 o 1  319.82  7.56   214.53  238.82 399.54  245.14 201.06  245.14 0.93 
1 1 1 4  13 21 o 6  359.23  14.81  124.76  105.23 513.43  102.07 356.62  102.07 0.93 
1 1 1 4  13 22 o 15 286.06  14.36  214.29  25.95  329.96  22.57  127.69  22.57  0.93 
1 1 1 4  13 23 o 17 103.01  17.23  23.94   92.54  8.79    105.15 27.97   285.15 0.22 
1 1 1 4  13 24 o 2  52.85   19.24  52.62   150.65 31.09   335.42 76.17   335.42 0.13 
1 1 1 4  13 25 o 8  211.43  11.69  143.19  41.38  214.09  38.20  110.26  38.20  0.75 
1 1 1 4  14 0  o 12 479.07  30.19  544.36  180.00 548.63  180.00 139.11  180.00 1.00 
1 1 1 4  14 1  o 19 267.72  5.35   585.72  348.45 212.22  325.77 77.04   145.77 0.94 
1 1 1 4  14 2  o 14 198.01  4.13   574.12  162.25 99.12   166.20 159.22  346.20 0.90 
1 1 1 4  14 3  o 13 200.54  4.62   121.22  155.65 117.56  119.48 125.29  299.48 0.90 
1 1 1 4  14 4  o 10 444.20  9.61   725.86  105.73 484.47  100.62 105.32  100.62 0.97 
1 1 1 4  14 5  x 6  ?       ?      892.87  280.74 707.00  280.65 0.00    0.00   0.00 
1 1 1 4  14 6  o 8  170.21  4.16   71.56   252.57 95.21   15.95  36.30   15.95  0.45 
1 1 1 4  14 7  o 4  337.04  9.20   505.13  33.79  277.74  36.68  89.84   216.68 0.96 
1 1 1 4  14 8  o 3  505.30  12.12  776.32  100.50 361.14  93.19  270.96  273.19 0.98 
1 1 1 4  14 9  o 16 294.09  7.30   529.87  1.27   194.17  6.56   167.66  186.56 0.95 
1 1 1 4  14 10 o 13 462.31  9.34   527.84  275.33 338.42  269.45 226.45  89.45  0.98 
1 1 1 4  14 11 o 17 512.06  24.63  521.93  338.37 525.10  331.40 54.17   331.40 0.97 
1 1 1 4  14 12 o 12 266.54  6.73   255.10  101.85 271.80  109.72 90.43   109.72 0.85 
1 1 1 4  14 13 o 19 119.82  4.87   99.38   324.00 2.68    281.90 100.76  101.90 0.44 
1 1 1 4  14 14 o 16 189.83  4.72   238.29  225.78 74.41   232.55 179.83  52.55  0.87 
1 1 1 4  14 15 o 2  598.02  29.43  547.77  99.66  636.18  99.50  99.08   99.50  0.98 
1 1 1 4  14 16 o 13 251.58  6.13   220.86  59.07  195.57  66.99  70.17   246.99 0.92 
1 1 1 4  14 17 o 2  153.66  5.11   108.20  327.95 88.71   336.01 23.35   156.01 0.65 
1 1 1 4  14 18 o 17 239.80  6.13   139.00  202.27 264.00  205.44 112.58  205.44 0.87 
1 1 1 4  14 19 o 7  66.05   12.70  68.67   262.42 43.46   76.05  131.34  76.05  0.34 
1 1 1 4  14 20 o 12 301.94  6.60   255.82  66.14  296.18  62.96  14.08   62.96  0.96 
1 1 1 4  14 21 o 7  180.26  6.00   160.22  245.70 155.91  239.21 7.63    239.21 0.84 
1 1 1 4  14 22 o 3  290.06  14.58  215.41  347.17 345.73  347.84 156.49  347.84 0.92 
1 1 1 4  14 23 o 5  227.35  12.05  189.60  138.09 242.41  143.27 93.09   143.27 0.86 
1 1 1 4  14 24 o 14 119.22  15.68  50.64   166.31 18.76   176.13 18.57   356.13 0.24 
1 1 1 4  15 0  o 5  567.11  44.03  707.46  0.00   401.46  0.00   331.29  180.00 1.00 
1 1 1 4  15 1  o 2  340.33  7.21   246.27  69.52  401.49  65.31  166.61  65.31  0.93 
1 1 1 4  15 2  o 5  145.85  4.73   303.40  358.64 27.77   177.70 307.92  177.70 0.87 
1 1 1 4  15 3  o 14 490.13  10.01  416.29  76.47  529.90  75.16  104.15  75.16  0.97 
1 1 1 4  15 4  o 3  557.90  29.93  805.72  244.60 425.85  252.39 247.09  72.39  0.98 
1 1 1 4  15 5  o 16 70.79   7.07   283.05  330.26 228.76  166.57 560.04  166.57 0.72 
1 1 1 4  15 6  o 7  118.11  5.10   197.82  342.96 0.37    159.08 141.63  159.08 0.60 
1 1 1 4  15 7  o 11 310.13  6.18   135.96  293.75 321.29  272.69 70.27   272.69 0.92 
1 1 1 4  15 8  o 5  436.28  8.95   358.84  138.31 464.45  144.26 88.97   144.26 0.96 
1 1 1 4  15 9  o 17 336.53  7.17   297.45  304.32 310.48  276.94 12.12   96.94  0.94 
1 1 1 4  15 10 o 13 624.67  50.67  494.73  322.36 751.63  321.29 287.92  321.29 0.97 
1 1 1 4  15 11 o 6  83.62   9.31   83.78   327.55 38.81   139.73 121.11  139.73 0.26 
1 1 1 4  15 12 o 2  164.00  5.24   306.44  34.84  39.61   51.06  187.93  231.06 0.81 
1 1 1 4  15 13 o 11 261.81  6.63   223.95  180.93 221.06  192.08 33.21   12.08  0.91 
1 1 1 4  15 14 o 3  298.48  6.85   463.84  205.84 106.94  210.67 358.85  30.67  0.96 
1 1 1 4  15 15 o 4  61.36   11.38  229.55  137.89 219.53  316.57 519.06  316.57 0.65 
1 1 1 4  15 16 o 16 95.86   7.71   66.81   276.51 10.63   72.83  95.73   72.83  0.39 
1 1 1 4  15 17 o 8  73.73   24.24  72.69   307.64 33.99   135.49 110.61  135.49 0.29 
1 1 1 4  15 18 o 4  120.91  16.42  177.30  292.93 2.12    104.00 198.40  104.00 0.80 
1 1 1 4  15 19 o 1  172.93  5.88   204.42  261.84 84.33   256.63 144.59  76.63  0.91 
1 1 1 4  15 20 o 3  114.60  15.71  30.34   340.70 14.32   344.32 6.72    164.32 0.15 
1 1 1 4  15 21 o 4  63.47   23.47  54.55   347.34 24.93   154.83 71.79   154.83 0.17 
1 1 1 4  15 22 o 11 90.90   19.69  69.50   89.99  4.38    283.47 53.76   283.47 0.25 
1 1 1 4  15 23 o 2  139.40  14.98  134.03  312.31 67.23   309.64 21.26   129.64 0.56 
1 1 1 4  16 0  o 19 55.25   26.29  317.26  180.00 93.42   0.00   218.82  0.00   0.29 
1 1 1 4  16 1  o 15 314.79  6.35   164.98  86.62  347.15  83.26  116.26  83.26  0.92 
1 1 1 4  16 2  o 18 286.88  7.88   295.12  328.87 234.68  339.31 64.56   159.31 0.93 
1 1 1 4  16 3  o 6  460.06  9.51   320.40  221.04 578.26  228.47 275.81  228.47 0.96 
1 1 1 4  16 4  o 16 193.46  4.83   133.57  139.27 108.55  170.05 110.01  350.05 0.85 
1 1 1 4  16 5  o 2  128.02  5.46   147.54  223.69 4.52    208.63 154.72  28.63  0.64 
1 1 1 4  16 6  o 11 188.66  5.51   230.85  44.22  62.17   35.61  201.76  215.61 0.86 
1 1 1 4  16 7  o 8  175.28  6.79   314.32  90.32  27.60   92.90  243.35  272.90 0.85 
1 1 1 4  16 8  o 7  241.73  7.08   283.52  10.67  195.81  30.36  28.45   210.36 0.87 
1 1 1 4  16 9  o 4  67.01   13.04  82.62   22.71  79.65   205.03 199.36  205.03 0.30 
1 1 1 4  16 10 o 2  392.33  9.60   424.91  4.82   333.29  1.44   88.37   181.44 0.96 
1 1 1 4  16 11 o 15 238.04  7.19   357.43  278.72 84.92   284.14 271.92  104.14 0.93 
1 1 1 4  16 12 o 14 79.17   9.27   121.82  330.15 34.43   169.43 108.78  169.43 0.25 
1 1 1 4  16 13 o 18 358.99  7.33   380.45  335.81 285.15  332.98 120.75  152.98 0.96 
1 1 1 4  16 14 f 0  114.30  7.69   85.91   155.30 40.01   145.40 0.00    0.00   0.00 
1 1 1 4  16 15 x 15 ?       ?      426.63  154.54 472.74  157.43 0.00    0.00   0.00 
1 1 1 4  16 16 o 12 248.93  6.99   204.53  316.70 214.95  312.80 31.78   132.80 0.93 
1 1 1 4  16 17 o 8  192.81  5.79   213.92  93.67  117.25  105.76 116.16  285.76 0.91 
1 1 1 4  16 18 o 10 130.85  15.38  48.94   77.46  56.01   97.19  6.69    97.19  0.40 
1 1 1 4  16 19 f 0  159.74  17.93  47.51   203.46 52.93   211.90 0.00    0.00   0.00 
1 1 1 4  16 20 o 18 92.30   22.89  65.30   280.29 4.32    95.87  74.60   95.87  0.36 
1 1 1 4  16 21 o 16 157.16  15.34  100.93  309.50 108.23  301.50 15.81   301.50 0.64 
1 1 1 4  16 22 f 0  179.61  15.03  79.79   183.61 71.58   184.02 0.00    0.00   0.00 
1 1 1 4  17 0  o 18 127.00  21.02  75.89   0.00   15.51   0.00   100.55  180.00 0.52 
1 1 1 4  17 1  o 2  27.37   12.72  19.66   193.22 53.00   30.69  109.29  30.69  0.06 
1 1 1 4  17 2  o 19 353.03  8.98   304.02  352.64 321.16  353.01 25.68   173.01 0.95 
1 1 1 4  17 3  o 8  229.31  7.27   168.08  358.75 164.57  355.47 69.37   175.47 0.87 
1 1 1 4  17 4  o 7  267.57  7.42   194.03  357.98 264.02  17.13  64.76   17.13  0.87 
1 1 1 4  17 5  o 15 91.27   11.15  84.67   90.28  19.80   46.09  73.23   46.09  0.18 
1 1 1 4  17 6  o 7  456.46  25.62  545.12  311.39 373.56  312.03 139.53  132.03 0.97 
1 1 1 4  17 7  o 15 476.70  26.70  442.02  295.03 467.58  300.87 10.76   300.87 0.97 
1 1 1 4  17 8  o 18 231.64  6.55   260.45  220.95 155.19  226.51 103.29  46.51  0.89 
1 1 1 4  17 9  o 3  170.65  6.38   122.65  205.69 100.60  192.59 41.38   12.59  0.71 
1 1 1 4  17 10 o 16 322.26  6.73   206.51  277.75 333.69  277.08 66.47   277.08 0.93 
1 1 1 4  17 11 o 11 170.77  6.85   108.60  133.73 110.05  111.71 11.99   111.71 0.61 
1 1 1 4  17 12 o 11 83.05   12.63  17.35   143.38 8.93    74.02  35.16   74.02  0.10 
1 1 1 4  17 13 o 2  25.42   12.50  110.37  269.53 78.00   103.86 161.51  103.86 0.11 
1 1 1 4  17 14 o 12 341.11  19.45  212.68  121.28 399.08  130.24 155.16  130.24 0.94 
1 1 1 4  17 15 o 8  105.69  21.18  113.30  138.23 11.55   313.23 167.39  313.23 0.68 
1 1 1 4  17 16 o 1  374.64  16.06  314.93  217.51 405.88  218.31 86.95   218.31 0.97 
1 1 1 4  17 17 o 19 192.80  6.82   113.56  251.91 190.53  255.57 54.52   255.57 0.85 
1 1 1 4  17 18 f 0  92.31   25.48  110.19  315.69 110.61  307.24 0.00    0.00   0.00 
1 1 1 4  17 19 o 8  130.37  21.69  49.31   229.20 40.62   245.77 5.08    65.77  0.33 
1 1 1 4  17 20 o 6  71.75   24.79  52.40   319.08 20.94   152.47 68.43   152.47 0.18 
1 1 1 4  17 21 o 16 43.96   20.44  60.09   313.85 29.82   134.56 67.44   134.56 0.09 
1 1 1 4  18 0  x 17 ?       ?      253.20  180.00 259.62  180.00 0.00    0.00   0.00 
1 1 1 4  18 1  o 17 130.99  10.75  80.88   140.21 22.02   150.07 72.12   330.07 0.44 
1 1 1 4  18 2  o 12 178.15  7.73   135.30  76.68  111.48  91.99  13.56   271.99 0.66 
1 1 1 4  18 3  o 16 130.27  9.53   276.91  221.01 21.52   32.83  235.49  32.83  0.74 
1 1 1 4  18 4  o 1  406.14  19.63  214.68  95.10  542.65  113.00 335.28  113.00 0.92 
1 1 1 4  18 5  o 19 363.77  7.56   364.81  317.11 255.92  318.72 188.55  138.72 0.96 
1 1 1 4  18 6  o 6  216.39  7.47   254.90  273.10 128.66  281.31 126.90  101.31 0.89 
1 1 1 4  18 7  o 17 289.35  7.42   277.84  119.61 246.39  128.68 45.70   308.68 0.93 
1 1 1 4  18 8  o 2  114.90  10.22  35.89   206.70 5.64    275.45 25.26   95.45  0.16 
1 1 1 4  18 9  o 11 40.85   17.69  131.02  196.92 124.24  33.60  270.07  33.60  0.26 
1 1 1 4  18 10 o 1  171.68  8.69   184.74  152.42 84.35   154.15 118.44  334.15 0.84 
1 1 1 4  18 11 o 14 90.74   24.11  147.55  355.63 64.17   190.23 239.28  190.23 0.61 
1 1 1 4  18 12 o 16 134.87  20.55  47.42   51.01  32.64   83.48  5.14    263.48 0.26 
1 1 1 4  18 13 o 10 448.17  18.67  242.40  355.19 594.92  356.79 326.62  356.79 0.96 
1 1 1 4  18 14 o 7  283.97  7.41   261.80  340.68 250.53  337.14 39.43   157.14 0.95 
1 1 1 4  18 15 o 17 378.83  16.80  285.92  127.49 404.07  127.86 72.88   127.86 0.97 
1 1 1 4  18 16 x 4  ?       ?      344.06  196.69 349.44  197.37 0.00    0.00   0.00 
1 1 1 4  18 17 o 15 195.78  24.34  172.87  288.50 180.31  282.38 31.39   282.38 0.84 
1 1 1 4  18 18 o 13 140.87  21.91  203.46  151.21 40.15   151.02 150.13  331.02 0.82 
1 1 1 4  18 19 o 13 308.40  17.55  162.94  321.10 406.54  320.85 260.91  320.85 0.90 
1 1 1 4  18 20 o 17 173.43  22.34  139.02  331.46 130.91  342.20 35.76   342.20 0.65 
1 1 1 4  19 0  o 9  184.35  25.17  114.00  180.00 60.77   180.00 28.53   180.00 0.25 
1 1 1 4  19 1  o 19 464.92  22.34  447.19  61.25  405.49  56.75  95.21   236.75 0.97 
1 1 1 4  19 2  o 10 255.00  7.19   141.73  321.56 209.86  313.63 43.88   133.63 0.91 
1 1 1 4  19 3  o 11 161.04  8.61   54.32   4.54   87.20   36.54  8.58    216.54 0.57 
1 1 1 4  19 4  o 6  122.68  11.29  80.81   33.03  17.84   38.78  92.69   218.78 0.52 
1 1 1 4  19 5  o 17 198.90  8.19   231.76  208.34 131.25  195.39 79.54   15.39  0.86 
1 1 1 4  19 6  o 19 108.05  13.01  56.23   132.73 2.59    136.49 26.35   316.49 0.15 
1 1 1 4  19 7  o 19 550.75  23.68  227.73  296.26 810.24  286.31 563.23  286.31 0.96 
1 1 1 4  19 8  o 3  119.09  23.19  79.23   81.90  19.83   80.57  70.02   260.57 0.46 
1 1 1 4  19 9  o 5  99.28   25.87  97.76   168.26 13.94   6.06   121.02  6.06   0.47 
1 1 1 4  19 10 o 16 80.48   26.68  167.51  103.05 75.47   271.56 243.52  271.56 0.58 
1 1 1 4  19 11 o 6  135.49  23.00  63.88   184.99 63.64   165.84 42.15   345.84 0.63 
1 1 1 4  19 12 o 13 235.83  17.40  172.59  204.74 239.64  202.30 53.23   202.30 0.90 
1 1 1 4  19 13 o 10 62.27   26.88  192.46  150.31 138.33  334.42 357.61  334.42 0.65 
1 1 1 4  19 14 o 8  247.00  17.89  184.28  233.18 279.61  231.29 113.75  231.29 0.90 
1 1 1 4  19 15 o 2  148.09  31.76  55.15   39.57  76.72   23.36  15.11   23.36  0.47 
1 1 1 4  19 16 o 16 74.06   29.79  72.36   233.93 25.82   47.45  90.22   47.45  0.26 
1 1 1 4  19 17 o 12 212.05  18.42  221.30  141.57 190.26  141.90 7.34    141.90 0.88 
1 1 1 4  19 18 f 0  283.31  20.46  217.06  225.76 171.60  226.45 0.00    0.00   0.00 
1 1 1 4  19 19 f 0  152.83  23.72  54.86   26.84  39.35   32.99  0.00    0.00   0.00 
1 1 1 4  20 0  o 16 111.46  48.06  51.37   0.00   4.74    0.00   54.15   180.00 0.29 
1 1 1 4  20 1  o 12 250.76  8.98   250.35  51.34  196.62  59.14  68.54   239.14 0.92 
1 1 1 4  20 2  o 18 188.04  21.81  56.22   280.20 131.60  311.05 60.40   311.05 0.54 
1 1 1 4  20 3  o 13 477.28  20.26  430.49  217.33 502.28  217.58 74.15   217.58 0.97 
1 1 1 4  20 4  o 11 181.70  22.61  94.47   55.27  108.28  38.82  51.25   38.82  0.45 
1 1 1 4  20 5  f 0  147.69  23.49  153.54  244.14 120.73  224.33 0.00    0.00   0.00 
1 1 1 4  20 6  o 6  307.51  8.37   179.15  169.69 388.18  167.36 218.22  167.36 0.91 
1 1 1 4  20 7  o 18 90.89   29.62  87.90   24.54  23.10   186.55 124.45  186.55 0.43 
1 1 1 4  20 8  o 19 326.36  17.33  155.82  353.17 412.22  1.38   218.35  1.38   0.93 
1 1 1 4  20 9  o 6  84.86   31.68  71.00   297.54 12.12   117.99 66.57   117.99 0.25 
1 1 1 4  20 10 o 5  218.24  18.02  132.93  112.28 244.64  104.63 129.24  104.63 0.82 
1 1 1 4  20 11 o 7  308.90  16.62  145.62  73.02  417.46  78.59  268.58  78.59  0.92 
1 1 1 4  20 12 o 15 272.28  25.31  127.42  25.64  348.40  17.54  217.55  17.54  0.88 
1 1 1 4  20 13 o 10 114.99  38.37  46.64   70.44  16.72   71.62  23.51   251.62 0.25 
1 1 1 4  20 14 o 18 110.85  31.94  74.47   38.14  16.20   31.71  35.23   211.71 0.31 
1 1 1 4  20 15 f 0  219.52  22.01  81.60   242.19 59.13   253.42 0.00    0.00   0.00 
1 1 1 4  20 16 o 4  56.94   27.00  58.09   91.62  31.67   258.89 80.14   258.89 0.15 
1 1 1 4  20 17 o 15 197.45  22.37  153.58  44.74  183.55  47.01  75.14   47.01  0.74 
1 1 1 4  21 0  x 17 ?       ?      408.35  180.00 441.67  180.00 0.00    0.00   0.00 
1 1 1 4  21 1  o 5  230.01  21.64  56.98   275.52 238.60  246.63 164.04  246.63 0.68 
1 1 1 4  21 2  o 7  242.00  22.52  149.94  54.02  251.96  52.88  73.94   52.88  0.89 
1 1 1 4  21 3  o 5  87.58   34.51  41.74   42.20  10.13   219.62 57.26   219.62 0.21 
1 1 1 4  21 4  o 6  196.67  24.64  186.38  109.30 121.32  112.90 110.38  292.90 0.90 
1 1 1 4  21 5  o 2  130.86  35.58  66.93   302.37 49.31   294.54 33.42   114.54 0.50 
1 1 1 4  21 6  o 13 150.59  31.17  118.59  305.49 94.78   304.86 22.39   124.86 0.70 
1 1 1 4  21 7  o 12 218.59  23.13  216.10  142.15 171.36  149.42 58.37   329.42 0.92 
1 1 1 4  21 8  o 19 112.00  35.02  88.82   161.42 19.74   158.18 102.17  338.18 0.63 
1 1 1 4  21 9  o 13 205.32  22.90  166.30  152.13 192.41  149.49 23.57   149.49 0.88 
1 1 1 4  21 10 f 0  133.22  39.83  107.30  110.63 96.69   113.60 0.00    0.00   0.00 
1 1 1 4  21 11 o 4  178.96  34.04  75.64   247.42 139.98  255.74 65.23   255.74 0.60 
1 1 1 4  21 12 o 15 245.52  25.42  208.00  210.54 247.29  218.43 49.19   218.43 0.91 
1 1 1 4  21 13 o 13 76.82   33.52  108.96  341.20 28.22   164.35 100.04  164.35 0.28 
1 1 1 4  21 14 o 19 294.14  21.51  88.89   129.08 365.17  130.73 295.88  130.73 0.74 
1 1 1 4  21 15 f 0  127.60  33.94  56.58   108.52 48.37   111.82 0.00    0.00   0.00 
1 1 1 4  21 16 o 6  74.44   32.76  109.46  157.26 39.99   339.98 123.35  339.98 0.29 
1 1 1 4  22 0  o 14 132.50  55.30  63.39   360.00 61.37   360.00 11.85   180.00 0.51 
1 1 1 4  22 1  o 8  85.58   35.39  145.15  166.76 36.63   344.32 168.56  344.32 0.56 
1 1 1 4  22 2  o 14 90.41   37.18  111.89  112.87 22.75   293.80 143.36  293.80 0.54 
1 1 1 4  22 3  o 4  272.63  22.03  118.31  329.41 357.06  314.88 236.68  314.88 0.88 
1 1 1 4  22 4  o 4  203.66  31.83  204.04  165.45 147.44  169.12 73.34   349.12 0.90 
1 1 1 4  22 5  o 6  73.27   33.30  66.88   131.91 16.29   291.65 60.37   291.65 0.19 
1 1 1 4  22 6  o 2  196.79  30.51  158.45  316.58 169.12  313.73 2.69    133.73 0.87 
1 1 1 4  22 7  o 15 186.19  40.42  139.41  272.99 158.02  275.94 20.39   275.94 0.79 
1 1 1 4  22 8  o 3  119.97  45.20  94.89   183.14 26.09   177.13 58.43   357.13 0.46 
1 1 1 4  22 9  o 5  120.80  41.29  37.09   326.16 17.06   299.26 17.98   119.26 0.22 
1 1 1 4  22 10 o 1  87.33   38.05  59.79   31.08  9.60    210.20 54.01   210.20 0.20 
1 1 1 4  22 11 o 19 232.46  28.83  95.35   67.98  234.33  70.79  165.51  70.79  0.65 
1 1 1 4  22 12 o 3  74.96   33.73  60.20   173.03 25.13   2.78   82.96   2.78   0.22 
1 1 1 4  22 13 o 15 147.79  35.39  113.68  146.22 68.28   143.20 9.48    323.20 0.49 
1 1 1 4  22 14 x 16 ?       ?      75.80   0.32   59.74   355.54 0.00    0.00   0.00 
1 1 1 4  23 0  x 17 ?       ?      127.98  180.00 126.39  180.00 0.00    0.00   0.00 
1 1 1 4  23 1  x 4  ?       ?      150.92  115.38 149.52  118.14 0.00    0.00   0.00 
1 1 1 4  23 2  o 16 153.37  50.51  182.94  358.65 70.57   355.36 90.08   175.36 0.75 
1 1 1 4  23 3  f 0  216.80  37.01  112.37  122.55 127.25  123.30 0.00    0.00   0.00 
1 1 1 4  23 4  o 3  98.04   41.87  72.85   120.04 3.98    295.32 73.79   295.32 0.34 
1 1 1 4  23 5  o 11 92.85   42.08  78.40   163.98 11.95   336.34 85.36   336.34 0.33 
1 1 1 4  23 6  o 17 162.46  43.39  142.31  316.41 102.76  315.62 28.40   135.62 0.72 
1 1 1 4  23 7  o 16 94.39   40.13  79.41   281.07 7.41    104.01 66.04   104.01 0.27 
1 1 1 4  23 8  f 0  133.43  42.15  57.63   117.08 50.35   108.81 0.00    0.00   0.00 
1 1 1 4  23 9  x 11 ?       ?      16.27   73.82  1.43    143.33 0.00    0.00   0.00 
1 1 1 4  23 10 x 1  ?       ?      107.02  142.26 91.10   135.18 0.00    0.00   0.00 
1 1 1 4  23 11 x 17 ?       ?      40.02   50.86  37.01   48.36  0.00    0.00   0.00 
1 1 1 4  24 0  x 17 ?       ?      291.17  0.00   247.47  0.00   0.00    0.00   0.00 
1 1 1 4  24 1  x 10 ?       ?      150.52  330.36 132.52  330.04 0.00    0.00   0.00 
1 1 1 4  24 2  x 16 ?       ?      65.81   158.53 60.11   166.41 0.00    0.00   0.00 
1 1 1 4  24 3  x 7  ?       ?      100.44  7.42   69.85   8.45   0.00    0.00   0.00 
1 1 1 4  24 4  x 1  ?       ?      138.98  299.83 111.37  298.15 0.00    0.00   0.00 
1 1 1 4  24 5  x 1  ?       ?      75.63   287.59 59.70   299.07 0.00    0.00   0.00 
1 1 1 4  24 6  x 6  ?       ?      123.00  120.04 86.85   121.12 0.00    0.00   0.00 
1 1 1 4  24 7  x 9  ?       ?      11.49   185.68 9.61    195.83 0.00    0.00   0.00 
1 1 1 4  24 8  x 16 ?       ?      101.84  312.41 67.66   315.63 0.00    0.00   0.00 
1 1 1 4  25 0  x 19 ?       ?      180.76  0.00   111.88  0.00   0.00    0.00   0.00 
1 1 1 4  25 1  x 4  ?       ?      199.94  275.63 145.81  272.89 0.00    0.00   0.00 
1 1 1 4  25 2  x 4  ?       ?      100.33  340.56 61.39   337.75 0.00    0.00   0.00 
1 1 1 5  0  1  o 12 862.31  52.63  1228.02 270.00 1031.96 270.00 339.30  270.00 1.00 
1 1 1 5  0  2  o 10 675.85  51.40  536.28  0.00   1188.58 360.00 1026.11 360.00 1.00 
1 1 1 5  0  3  o 3  687.05  52.23  582.44  270.00 957.86  270.00 541.63  270.00 1.00 
1 1 1 5  0  4  o 2  746.51  85.45  821.35  0.00   1069.34 360.00 645.65  360.00 1.00 
1 1 1 5  0  5  o 10 2.90    2.03   818.73  90.00  119.81  270.00 239.71  270.00 0.01 
1 1 1 5  0  6  x 9  ?       ?      238.20  180.00 709.73  180.00 0.00    0.00   0.00 
1 1 1 5  0  7  o 10 678.74  41.29  549.53  90.00  833.81  90.00  310.15  90.00  1.00 
1 1 1 5  0  8  o 13 298.57  16.01  367.35  0.00   195.46  0.00   206.16  180.00 1.00 
1 1 1 5  0  9  o 2  307.38  19.39  951.09  90.00  72.92   90.00  468.92  270.00 1.00 
1 1 1 5  0  10 o 5  234.41  12.94  80.13   0.00   267.35  0.00   126.95  0.00   0.87 
1 1 1 5  0  11 o 17 152.52  10.67  163.20  270.00 62.40   270.00 124.93  90.00  0.82 
1 1 1 5  0  12 o 8  319.41  38.08  1045.72 180.00 204.05  180.00 230.69  360.00 1.00 
1 1 1 5  0  13 o 12 174.48  14.94  84.60   90.00  129.80  270.00 13.92   270.00 0.70 
1 1 1 5  0  14 o 4  99.41   8.05   330.33  180.00 46.51   0.00   230.04  0.00   0.69 
1 1 1 5  0  15 o 16 519.08  40.39  858.61  270.00 456.08  270.00 126.01  90.00  1.00 
1 1 1 5  0  16 o 15 208.79  13.82  157.40  0.00   217.30  0.00   30.02   0.00   0.97 
1 1 1 5  0  17 o 17 404.64  25.33  429.42  90.00  297.57  90.00  214.15  270.00 1.00 
1 1 1 5  0  18 o 10 55.00   14.13  70.97   180.00 17.53   180.00 41.58   180.00 0.06 
1 1 1 5  0  19 o 12 92.29   14.12  49.55   90.00  1.22    90.00  5.20    90.00  0.01 
1 1 1 5  0  20 o 10 281.57  22.92  352.56  180.00 212.00  180.00 138.52  0.00   1.00 
1 1 1 5  0  21 o 15 474.25  37.13  81.60   270.00 704.43  270.00 644.91  270.00 0.81 
1 1 1 5  0  22 o 18 47.65   19.91  89.28   0.00   101.27  180.00 227.47  180.00 0.26 
1 1 1 5  0  23 x 12 ?       ?      520.16  90.00  515.78  90.00  0.00    0.00   0.00 
1 1 1 5  0  24 o 12 191.16  14.63  204.73  180.00 192.57  180.00 22.20   180.00 0.95 
1 1 1 5  0  25 o 14 69.23   15.47  94.96   270.00 57.73   90.00  188.38  90.00  0.53 
1 1 1 5  0  26 o 13 246.58  17.59  58.99   180.00 79.10   180.00 67.86   180.00 0.18 
1 1 1 5  0  27 o 3  130.35  15.19  220.65  90.00  46.35   90.00  146.00  270.00 0.92 
1 1 1 5  0  28 o 18 94.90   15.30  192.69  0.00   23.12   180.00 177.05  180.00 0.69 
1 1 1 5  0  29 o 5  84.81   24.81  89.68   270.00 18.96   90.00  91.35   90.00  0.31 
1 1 1 5  1  0  o 3  516.14  31.52  525.71  270.00 367.03  270.00 298.22  90.00  1.00 
1 1 1 5  1  1  o 5  782.56  17.14  806.57  323.34 967.26  326.31 390.66  326.31 0.99 
1 1 1 5  1  2  o 5  130.43  2.83   354.63  212.00 24.72   223.92 80.91   43.92  0.50 
1 1 1 5  1  3  o 14 353.38  9.19   721.78  245.92 333.39  273.64 3.35    93.64  0.95 
1 1 1 5  1  4  o 11 457.27  14.73  668.80  89.29  438.75  36.20  9.47    216.20 0.97 
1 1 1 5  1  5  o 8  353.70  8.40   808.97  305.77 240.11  305.25 199.15  125.25 0.96 
1 1 1 5  1  6  o 2  211.27  4.36   441.54  139.74 125.22  161.14 118.54  341.14 0.87 
1 1 1 5  1  7  o 14 435.86  8.63   772.43  253.31 403.27  253.35 37.09   73.35  0.97 
1 1 1 5  1  8  o 12 461.81  9.16   429.60  14.33  442.18  79.31  11.91   259.31 0.97 
1 1 1 5  1  9  o 9  337.95  6.60   311.19  214.88 439.50  190.81 297.83  190.81 0.86 
1 1 1 5  1  10 o 9  438.98  10.07  213.56  90.49  478.89  65.80  114.51  65.80  0.96 
1 1 1 5  1  11 o 10 552.95  13.17  757.58  9.50   553.80  357.28 25.67   357.28 0.98 
1 1 1 5  1  12 o 9  262.11  8.38   404.39  153.60 232.25  169.60 5.31    349.60 0.90 
1 1 1 5  1  13 o 17 297.21  7.33   457.95  137.92 274.43  135.70 2.50    315.70 0.93 
1 1 1 5  1  14 o 12 200.10  4.73   182.87  91.36  171.90  123.62 64.80   123.62 0.70 
1 1 1 5  1  15 o 18 318.78  7.36   316.48  152.89 318.02  135.04 35.20   135.04 0.94 
1 1 1 5  1  16 o 17 112.31  2.92   145.13  239.71 17.42   260.65 56.72   80.65  0.41 
1 1 1 5  1  17 o 7  50.62   2.93   277.70  227.45 157.00  11.94  360.21  11.94  0.46 
1 1 1 5  1  18 o 5  443.95  23.64  411.83  46.59  530.69  55.03  210.70  55.03  0.96 
1 1 1 5  1  19 o 14 342.97  10.71  251.32  77.84  379.02  75.13  122.00  75.13  0.93 
1 1 1 5  1  20 o 16 262.39  20.48  300.62  90.19  195.89  96.22  82.37   276.22 0.90 
1 1 1 5  1  21 o 12 198.30  4.39   266.56  310.22 74.84   294.74 200.10  114.74 0.88 
1 1 1 5  1  22 o 16 276.58  6.60   315.28  333.63 186.77  332.10 145.22  152.10 0.94 
1 1 1 5  1  23 o 11 270.82  8.73   231.82  94.83  244.59  94.25  11.41   274.25 0.92 
1 1 1 5  1  24 o 13 264.01  7.13   182.10  154.16 243.17  152.74 4.61    332.74 0.93 
1 1 1 5  1  25 o 6  373.42  16.87  271.03  301.49 412.87  302.84 104.87  302.84 0.97 
1 1 1 5  1  26 o 11 191.84  5.49   225.75  31.15  130.50  29.57  86.89   209.57 0.91 
1 1 1 5  1  27 o 9  263.71  15.54  258.36  347.11 269.59  345.82 50.68   345.82 0.93 
1 1 1 5  1  28 o 19 148.74  4.57   123.68  110.07 93.47   108.29 7.64    288.29 0.65 
1 1 1 5  2  0  o 9  391.62  20.67  895.30  270.00 528.46  270.00 274.10  270.00 1.00 
1 1 1 5  2  1  o 16 199.57  4.08   175.22  4.60   95.92   145.22 156.03  325.22 0.87 
1 1 1 5  2  2  o 9  649.51  13.63  1166.06 289.64 673.05  245.67 67.19   245.67 0.98 
1 1 1 5  2  3  o 4  53.11   1.43   758.61  33.93  63.48   178.11 146.18  178.11 0.18 
1 1 1 5  2  4  o 4  680.02  51.24  986.21  356.91 744.04  352.33 152.97  352.33 0.98 
1 1 1 5  2  5  o 15 651.98  19.56  1014.53 33.21  756.26  17.46  232.45  17.46  0.98 
1 1 1 5  2  6  f 0  616.20  12.14  565.84  176.64 506.94  247.96 0.00    0.00   0.00 
1 1 1 5  2  7  o 1  87.98   2.09   462.96  319.53 59.70   296.42 198.41  296.42 0.45 
1 1 1 5  2  8  o 3  513.38  10.87  745.17  38.49  665.45  38.01  342.99  38.01  0.96 
1 1 1 5  2  9  f 0  330.41  7.99   251.17  16.52  183.35  344.68 0.00    0.00   0.00 
1 1 1 5  2  10 o 7  158.93  3.45   485.35  126.19 73.25   43.22  38.73   223.22 0.58 
1 1 1 5  2  11 o 9  309.64  6.27   432.88  195.00 331.21  212.32 99.52   212.32 0.91 
1 1 1 5  2  12 o 16 236.66  7.65   615.06  265.24 100.22  223.83 235.41  43.83  0.92 
1 1 1 5  2  13 o 15 249.39  4.92   475.31  208.20 258.75  232.80 95.54   232.80 0.85 
1 1 1 5  2  14 o 10 109.25  2.63   114.88  182.70 4.41    160.68 45.16   340.68 0.25 
1 1 1 5  2  15 o 6  204.72  4.87   453.34  47.63  78.40   66.46  217.32  246.46 0.91 
1 1 1 5  2  16 o 7  392.81  7.94   601.84  9.42   318.72  24.36  127.08  204.36 0.97 
1 1 1 5  2  17 o 16 124.10  2.89   197.44  213.49 6.85    175.57 162.36  355.57 0.71 
1 1 1 5  2  18 o 16 411.53  10.93  356.77  179.32 366.01  177.39 64.24   357.39 0.97 
1 1 1 5  2  19 o 17 144.14  6.47   37.45   101.46 44.50   204.02 52.44   24.02  0.49 
1 1 1 5  2  20 o 13 228.26  5.66   222.39  105.94 97.74   95.09  218.13  275.09 0.91 
1 1 1 5  2  21 o 8  95.85   3.58   101.02  317.11 76.27   139.75 269.68  139.75 0.61 
1 1 1 5  2  22 o 14 27.22   9.07   62.37   22.34  76.65   153.10 158.80  153.10 0.10 
1 1 1 5  2  23 o 7  305.57  13.81  98.90   143.01 378.29  135.60 208.59  135.60 0.90 
1 1 1 5  2  24 o 5  197.77  5.17   217.90  212.73 127.57  207.83 99.65   27.83  0.90 
1 1 1 5  2  25 o 3  250.16  5.81   94.49   20.89  315.07  23.94  205.66  23.94  0.85 
1 1 1 5  2  26 o 13 184.08  5.66   145.19  258.84 163.42  254.05 13.04   254.05 0.85 
1 1 1 5  2  27 o 6  93.67   11.85  63.95   13.44  0.90    13.72  62.63   193.72 0.34 
1 1 1 5  2  28 o 17 34.66   11.43  38.71   81.83  34.86   273.80 75.29   273.80 0.08 
1 1 1 5  3  0  o 18 789.51  41.38  471.99  90.00  751.25  90.00  76.53   270.00 1.00 
1 1 1 5  3  1  o 4  183.63  3.55   220.97  138.48 126.20  25.54  4.14    205.54 0.70 
1 1 1 5  3  2  o 4  585.62  11.57  498.52  206.19 566.02  180.64 18.34   0.64   0.98 
1 1 1 5  3  3  o 12 792.18  60.73  960.90  256.87 782.20  254.36 0.18    254.36 0.99 
1 1 1 5  3  4  o 2  442.63  10.10  935.86  242.52 364.12  178.89 132.31  358.89 0.97 
1 1 1 5  3  5  o 5  1150.57 49.68  1802.23 25.80  1374.04 36.98  462.90  36.98  0.99 
1 1 1 5  3  6  o 15 500.06  15.02  739.66  24.23  476.61  15.20  21.89   195.20 0.97 
1 1 1 5  3  7  o 11 529.77  12.02  988.61  34.83  550.42  30.70  67.01   30.70  0.98 
1 1 1 5  3  8  o 9  523.74  11.60  117.79  213.83 610.33  283.57 203.98  283.57 0.97 
1 1 1 5  3  9  o 8  530.87  16.50  369.48  63.73  679.25  178.41 333.66  178.41 0.97 
1 1 1 5  3  10 o 14 424.98  10.17  545.59  356.29 458.54  353.06 102.79  353.06 0.96 
1 1 1 5  3  11 f 0  213.07  5.39   275.09  195.73 173.58  223.84 0.00    0.00   0.00 
1 1 1 5  3  12 o 13 207.59  4.90   344.84  28.86  140.71  46.19  72.98   226.19 0.85 
1 1 1 5  3  13 o 10 334.57  7.91   416.53  85.94  373.31  64.87  124.10  64.87  0.93 
1 1 1 5  3  14 o 15 658.11  31.85  1128.55 209.14 517.90  218.39 265.71  38.39  0.99 
1 1 1 5  3  15 o 11 359.69  8.82   848.52  277.38 228.81  285.64 240.47  105.64 0.97 
1 1 1 5  3  16 f 0  220.06  4.95   462.64  62.77  368.16  51.83  0.00    0.00   0.00 
1 1 1 5  3  17 o 14 275.37  8.73   316.89  255.41 221.05  278.24 71.72   98.24  0.93 
1 1 1 5  3  18 o 3  368.23  8.95   426.32  292.66 303.90  308.19 99.54   128.19 0.96 
1 1 1 5  3  19 o 16 212.01  7.16   244.67  355.03 109.55  9.03   153.32  189.03 0.88 
1 1 1 5  3  20 o 14 123.05  3.13   104.41  309.28 6.02    322.20 27.09   142.20 0.16 
1 1 1 5  3  21 o 18 96.93   3.32   93.90   37.43  20.98   190.48 106.79  190.48 0.33 
1 1 1 5  3  22 o 2  390.18  9.25   238.12  254.04 504.20  240.82 277.59  240.82 0.94 
1 1 1 5  3  23 o 4  367.16  17.95  295.27  64.41  342.67  62.27  20.83   242.27 0.96 
1 1 1 5  3  24 o 19 202.35  4.49   197.78  116.95 157.20  125.35 45.21   305.35 0.89 
1 1 1 5  3  25 o 2  333.19  15.23  274.53  162.40 348.15  169.11 56.28   169.11 0.96 
1 1 1 5  3  26 o 8  133.29  5.78   153.78  150.93 48.77   157.17 117.49  337.17 0.81 
1 1 1 5  3  27 o 3  69.18   5.87   81.68   57.59  28.17   232.35 93.63   232.35 0.27 
1 1 1 5  3  28 o 3  186.64  4.60   88.37   149.82 142.78  153.15 82.02   153.15 0.55 
1 1 1 5  4  0  o 17 780.63  40.95  1228.12 270.00 609.49  270.00 342.28  90.00  1.00 
1 1 1 5  4  1  x 1  ?       ?      1101.57 19.79  1050.99 20.43  0.00    0.00   0.00 
1 1 1 5  4  2  o 16 279.78  6.02   795.47  137.02 263.48  52.83  19.40   52.83  0.91 
1 1 1 5  4  3  o 5  973.78  60.60  1573.76 231.12 1067.44 224.34 205.61  224.34 0.99 
1 1 1 5  4  4  o 7  587.03  12.40  334.79  224.17 689.21  202.45 231.29  202.45 0.98 
1 1 1 5  4  5  o 17 427.85  10.21  514.14  230.53 564.53  79.55  326.23  79.55  0.94 
1 1 1 5  4  6  o 13 683.45  16.10  537.62  332.16 772.06  350.68 198.99  350.68 0.98 
1 1 1 5  4  7  o 3  218.42  4.16   416.09  322.30 80.80   301.49 234.42  121.49 0.91 
1 1 1 5  4  8  o 17 233.86  5.17   399.17  1.71   156.49  11.00  104.73  191.00 0.89 
1 1 1 5  4  9  o 19 428.75  10.27  480.43  164.40 557.87  195.65 309.85  195.65 0.94 
1 1 1 5  4  10 f 0  415.24  12.41  205.13  338.87 283.27  277.90 0.00    0.00   0.00 
1 1 1 5  4  11 o 19 131.47  3.67   290.52  221.38 17.81   192.44 121.61  12.44  0.60 
1 1 1 5  4  12 o 11 289.67  5.91   551.17  292.82 332.43  278.02 156.31  278.02 0.88 
1 1 1 5  4  13 o 15 197.90  4.20   201.75  290.01 103.43  276.69 140.85  96.69  0.88 
1 1 1 5  4  14 o 1  640.50  15.38  815.27  328.42 735.57  329.49 210.19  329.49 0.98 
1 1 1 5  4  15 o 16 482.00  11.04  175.92  235.66 611.13  246.48 288.73  246.48 0.97 
1 1 1 5  4  16 o 3  27.12   5.26   173.33  177.54 120.32  319.07 250.42  319.07 0.18 
1 1 1 5  4  17 o 1  407.52  12.73  566.82  167.60 289.60  167.43 214.07  347.43 0.97 
1 1 1 5  4  18 o 1  253.90  8.53   124.31  47.22  221.50  44.55  158.11  44.55  0.56 
1 1 1 5  4  19 f 0  360.92  22.88  319.66  86.29  220.30  89.97  0.00    0.00   0.00 
1 1 1 5  4  20 o 19 69.07   3.78   122.04  278.16 46.38   135.32 120.69  135.32 0.20 
1 1 1 5  4  21 o 10 392.15  9.38   296.11  254.97 477.43  249.39 216.32  249.39 0.94 
1 1 1 5  4  22 o 2  620.54  30.51  504.00  246.32 693.43  250.33 167.84  250.33 0.98 
1 1 1 5  4  23 o 2  155.84  4.09   94.13   97.68  96.52   78.41  20.02   258.41 0.68 
1 1 1 5  4  24 o 3  132.50  3.70   109.56  216.83 46.89   223.54 108.53  43.54  0.76 
1 1 1 5  4  25 f 0  102.77  4.76   96.37   79.88  129.67  65.49  0.00    0.00   0.00 
1 1 1 5  4  26 o 4  181.26  6.03   54.52   135.05 146.63  131.59 88.92   131.59 0.56 
1 1 1 5  4  27 o 5  49.88   7.92   106.20  20.30  71.34   197.46 171.75  197.46 0.29 
1 1 1 5  4  28 o 5  73.20   6.20   76.52   290.99 28.76   111.75 98.23   111.75 0.28 
1 1 1 5  5  0  x 1  ?       ?      727.55  270.00 488.26  270.00 0.00    0.00   0.00 
1 1 1 5  5  1  o 7  446.72  13.80  334.70  104.71 469.78  167.63 77.88   167.63 0.96 
1 1 1 5  5  2  o 17 136.46  4.78   434.99  147.70 21.03   136.48 139.41  316.48 0.66 
1 1 1 5  5  3  o 9  640.99  19.86  593.41  239.29 693.14  238.55 126.47  238.55 0.98 
1 1 1 5  5  4  o 1  804.24  18.99  764.40  197.54 984.53  230.75 381.34  230.75 0.99 
1 1 1 5  5  5  o 4  239.44  5.61   610.32  319.21 228.36  257.48 57.39   257.48 0.83 
1 1 1 5  5  6  f 0  275.31  6.72   522.88  115.25 160.57  70.63  0.00    0.00   0.00 
1 1 1 5  5  7  o 2  327.95  7.58   177.01  42.45  306.54  81.00  1.61    261.00 0.94 
1 1 1 5  5  8  o 12 414.08  7.66   866.51  345.31 423.78  5.52   53.40   5.52   0.96 
1 1 1 5  5  9  o 18 116.83  2.67   82.14   11.55  3.85    26.73  45.21   206.73 0.23 
1 1 1 5  5  10 o 8  247.01  6.66   326.69  61.32  251.88  80.34  129.53  80.34  0.76 
1 1 1 5  5  11 o 1  337.42  8.94   290.03  102.90 344.67  97.54  57.31   97.54  0.94 
1 1 1 5  5  12 o 16 592.66  11.78  591.80  46.39  638.11  50.57  112.68  50.57  0.98 
1 1 1 5  5  13 o 11 498.20  9.57   537.14  23.09  492.89  22.63  11.78   22.63  0.98 
1 1 1 5  5  14 o 5  195.99  4.07   249.46  306.30 149.26  0.69   33.05   180.69 0.85 
1 1 1 5  5  15 o 17 526.27  10.52  440.75  215.16 596.11  206.41 161.48  206.41 0.98 
1 1 1 5  5  16 o 13 391.88  8.82   468.22  63.62  360.86  50.78  36.26   230.78 0.97 
1 1 1 5  5  17 o 1  312.75  6.43   433.03  180.77 256.17  198.22 79.16   18.22  0.95 
1 1 1 5  5  18 o 17 521.06  27.96  574.15  126.46 424.35  134.44 171.61  314.44 0.98 
1 1 1 5  5  19 o 15 121.19  4.06   14.55   322.43 1.59    291.80 11.34   111.80 0.06 
1 1 1 5  5  20 o 17 348.63  7.19   353.71  129.64 272.11  137.25 121.31  317.25 0.95 
1 1 1 5  5  21 o 6  234.60  5.52   327.05  121.08 115.94  123.19 200.10  303.19 0.92 
1 1 1 5  5  22 o 5  330.46  6.96   182.45  262.79 414.46  260.86 225.59  260.86 0.91 
1 1 1 5  5  23 o 1  135.71  3.94   87.33   98.01  60.57   112.18 41.80   292.18 0.60 
1 1 1 5  5  24 o 19 276.49  5.95   233.74  228.37 255.73  223.28 10.55   43.28  0.94 
1 1 1 5  5  25 f 0  134.26  4.32   134.17  353.02 127.50  345.40 0.00    0.00   0.00 
1 1 1 5  5  26 o 12 93.92   15.14  93.29   4.26   3.52    185.41 99.54   185.41 0.49 
1 1 1 5  5  27 o 2  173.04  4.36   160.17  237.82 134.12  237.83 14.38   57.83  0.82 
1 1 1 5  5  28 o 19 41.01   15.56  70.05   340.95 44.55   173.83 99.10   173.83 0.12 
1 1 1 5  6  0  o 5  112.06  8.24   55.02   90.00  0.16    90.00  4.19    270.00 0.02 
1 1 1 5  6  1  o 16 509.38  15.77  653.45  290.80 484.08  315.94 26.11   135.94 0.98 
1 1 1 5  6  2  o 19 861.13  20.43  575.74  95.97  1008.67 100.77 313.19  100.77 0.99 
1 1 1 5  6  3  o 18 339.03  7.77   541.17  323.78 353.95  20.46  75.19   20.46  0.93 
1 1 1 5  6  4  o 15 575.42  11.40  681.62  232.51 592.82  217.92 57.99   217.92 0.98 
1 1 1 5  6  5  o 19 420.05  10.03  189.75  309.80 422.36  267.16 37.16   267.16 0.96 
1 1 1 5  6  6  o 10 720.04  38.38  909.55  291.44 886.00  267.91 358.11  267.91 0.98 
1 1 1 5  6  7  o 12 200.81  4.46   488.98  328.19 158.08  276.25 32.46   276.25 0.71 
1 1 1 5  6  8  o 2  573.91  12.21  814.68  352.31 637.46  353.99 153.12  353.99 0.98 
1 1 1 5  6  9  o 5  587.66  15.31  1073.54 42.11  604.01  49.47  55.92   49.47  0.98 
1 1 1 5  6  10 o 17 147.85  4.00   508.68  337.17 51.49   0.44   88.46   180.44 0.65 
1 1 1 5  6  11 o 17 107.57  2.49   642.66  278.61 8.91    90.09  110.88  90.09  0.43 
1 1 1 5  6  12 f 0  354.38  6.64   328.99  36.99  270.46  49.21  0.00    0.00   0.00 
1 1 1 5  6  13 o 1  116.35  2.57   378.59  211.65 52.08   50.31  286.13  50.31  0.78 
1 1 1 5  6  14 o 19 241.50  4.71   386.95  215.62 188.18  226.10 67.29   46.10  0.92 
1 1 1 5  6  15 o 4  236.19  5.29   408.07  125.13 137.51  136.53 164.71  316.53 0.93 
1 1 1 5  6  16 f 0  177.68  3.86   277.79  280.83 128.37  280.93 0.00    0.00   0.00 
1 1 1 5  6  17 o 12 556.99  30.04  466.34  239.25 657.81  230.49 231.09  230.49 0.97 
1 1 1 5  6  18 o 15 178.81  5.05   77.68   199.11 103.36  129.00 11.00   129.00 0.55 
1 1 1 5  6  19 o 10 374.42  7.39   326.59  51.52  387.03  47.75  66.10   47.75  0.95 
1 1 1 5  6  20 o 3  453.85  19.99  346.51  63.81  536.77  57.12  203.19  57.12  0.96 
1 1 1 5  6  21 o 16 378.61  18.82  230.39  72.19  443.02  76.14  171.53  76.14  0.94 
1 1 1 5  6  22 o 9  598.64  24.50  305.45  251.63 803.49  253.32 438.89  253.32 0.98 
1 1 1 5  6  23 o 4  24.33   9.74   114.20  82.74  136.58  270.16 282.74  270.16 0.20 
1 1 1 5  6  24 o 15 217.84  5.15   102.25  247.53 247.69  239.37 140.35  239.37 0.81 
1 1 1 5  6  25 o 2  205.87  5.28   105.29  165.26 224.79  159.98 109.31  159.98 0.83 
1 1 1 5  6  26 o 1  206.38  13.58  164.98  193.34 201.24  189.95 46.79   189.95 0.86 
1 1 1 5  6  27 o 6  170.20  4.31   165.51  295.66 129.83  294.26 12.18   114.26 0.80 
1 1 1 5  6  28 o 10 37.33   15.44  38.26   97.41  28.53   281.23 62.09   281.23 0.07 
1 1 1 5  7  0  o 14 172.01  9.92   58.05   270.00 102.85  90.00  13.06   90.00  0.56 
1 1 1 5  7  1  o 19 498.14  9.95   572.16  266.70 577.08  225.68 190.09  225.68 0.97 
1 1 1 5  7  2  o 5  231.20  5.11   398.41  155.82 217.57  36.45  63.18   36.45  0.80 
1 1 1 5  7  3  o 14 465.39  9.27   342.43  112.08 499.92  109.15 100.31  109.15 0.97 
1 1 1 5  7  4  o 15 296.14  7.17   350.96  17.69  313.65  42.14  94.37   42.14  0.90 
1 1 1 5  7  5  o 10 192.58  4.10   526.60  111.14 70.50   68.61  33.47   68.61  0.28 
1 1 1 5  7  6  o 13 202.38  5.08   258.15  260.16 90.30   251.11 173.78  71.11  0.88 
1 1 1 5  7  7  o 9  866.49  42.24  982.67  198.51 973.12  209.40 232.40  209.40 0.99 
1 1 1 5  7  8  o 9  118.72  2.54   455.93  332.77 1.40    187.98 119.56  187.98 0.49 
1 1 1 5  7  9  o 7  169.74  4.38   218.38  307.12 89.68   332.47 70.95   152.47 0.74 
1 1 1 5  7  10 o 2  294.89  6.41   494.91  283.61 280.15  266.32 16.11   266.32 0.92 
1 1 1 5  7  11 o 10 286.23  5.43   542.56  307.50 241.56  322.73 50.30   142.73 0.93 
1 1 1 5  7  12 o 11 158.37  3.24   263.99  30.19  54.70   40.10  149.82  220.10 0.82 
1 1 1 5  7  13 o 13 157.35  3.25   211.44  55.45  88.85   75.99  57.83   255.99 0.75 
1 1 1 5  7  14 o 1  538.75  11.50  615.15  300.38 481.16  309.01 99.02   129.01 0.98 
1 1 1 5  7  15 o 3  314.37  7.82   572.17  245.05 193.87  248.77 215.80  68.77  0.96 
1 1 1 5  7  16 o 19 489.85  9.83   454.01  124.37 459.33  101.30 38.42   281.30 0.98 
1 1 1 5  7  17 o 19 712.97  45.54  570.96  291.82 786.53  282.21 170.17  282.21 0.98 
1 1 1 5  7  18 o 16 304.00  7.55   160.96  42.43  357.47  81.10  196.57  81.10  0.85 
1 1 1 5  7  19 o 5  373.49  8.53   349.58  191.89 339.63  182.10 33.85   2.10   0.95 
1 1 1 5  7  20 o 3  231.72  5.12   190.35  41.08  159.63  41.95  96.87   221.95 0.90 
1 1 1 5  7  21 o 11 273.10  7.06   227.38  135.12 231.66  131.59 42.79   311.59 0.93 
1 1 1 5  7  22 f 0  193.17  4.59   7.36    264.33 33.99   37.74  0.00    0.00   0.00 
1 1 1 5  7  23 o 8  70.19   7.57   53.75   347.41 12.88   202.09 43.83   202.09 0.13 
1 1 1 5  7  24 o 8  45.90   9.64   97.67   67.26  79.57   234.46 189.18  234.46 0.33 
1 1 1 5  7  25 o 2  117.71  5.79   163.60  184.70 14.97   185.44 153.19  5.44   0.78 
1 1 1 5  7  26 o 4  24.06   10.43  34.15   148.90 27.43   333.77 56.96   333.77 0.04 
1 1 1 5  7  27 o 18 174.14  5.14   113.50  172.56 140.17  175.80 52.75   175.80 0.65 
1 1 1 5  8  0  o 12 103.46  6.78   242.19  270.00 2.47    90.00  21.76   90.00  0.08 
1 1 1 5  8  1  o 14 195.57  4.16   112.27  131.06 139.50  215.45 25.90   35.45  0.78 
1 1 1 5  8  2  o 10 200.84  4.21   370.73  226.29 130.75  166.01 72.63   346.01 0.83 
1 1 1 5  8  3  o 18 130.76  2.73   288.93  188.36 22.93   198.43 67.51   18.43  0.43 
1 1 1 5  8  4  f 0  399.27  8.57   539.61  342.93 374.95  357.20 0.00    0.00   0.00 
1 1 1 5  8  5  o 4  492.56  9.80   269.26  302.49 627.51  326.12 309.81  326.12 0.96 
1 1 1 5  8  6  o 7  265.11  5.87   527.58  136.00 214.69  164.87 51.82   344.87 0.91 
1 1 1 5  8  7  o 16 60.35   2.15   46.53   247.81 77.27   83.79  185.42  83.79  0.26 
1 1 1 5  8  8  o 15 213.15  7.44   453.66  65.44  126.73  44.89  120.68  224.89 0.88 
1 1 1 5  8  9  o 10 438.89  10.68  451.71  309.79 490.56  1.20   136.67  1.20   0.96 
1 1 1 5  8  10 o 4  389.13  8.38   429.94  26.04  465.03  9.74   193.61  9.74   0.95 
1 1 1 5  8  11 o 14 250.78  5.17   441.22  166.19 229.98  136.92 8.50    136.92 0.90 
1 1 1 5  8  12 f 0  162.53  3.35   80.02   47.26  181.56  345.94 0.00    0.00   0.00 
1 1 1 5  8  13 o 18 381.65  7.76   276.64  116.96 485.15  96.00  247.64  96.00  0.95 
1 1 1 5  8  14 o 14 123.87  3.35   200.76  242.73 23.73   49.84  243.87  49.84  0.79 
1 1 1 5  8  15 o 3  298.96  5.81   345.90  201.08 340.15  198.24 138.69  198.24 0.91 
1 1 1 5  8  16 o 2  646.62  34.80  564.16  145.77 739.55  134.90 210.40  134.90 0.98 
1 1 1 5  8  17 o 1  108.74  9.38   146.90  274.18 19.95   121.31 137.32  121.31 0.45 
1 1 1 5  8  18 o 9  339.24  7.10   303.45  107.50 373.15  112.59 120.29  112.59 0.92 
1 1 1 5  8  19 o 19 366.20  8.04   353.11  45.69  341.84  41.82  14.58   221.82 0.95 
1 1 1 5  8  20 o 9  246.65  5.52   183.16  313.77 256.03  286.54 93.33   286.54 0.85 
1 1 1 5  8  21 o 15 133.59  4.11   118.98  286.01 47.14   264.48 55.89   84.48  0.56 
1 1 1 5  8  22 o 16 417.31  20.75  395.52  135.92 416.29  137.60 22.04   137.60 0.97 
1 1 1 5  8  23 o 14 71.49   6.23   50.74   59.91  11.24   256.40 42.90   256.40 0.14 
1 1 1 5  8  24 o 13 72.02   7.03   95.54   106.06 40.82   293.77 150.48  293.77 0.48 
1 1 1 5  8  25 o 12 155.08  14.83  57.01   103.78 94.53   114.96 36.18   114.96 0.49 
1 1 1 5  8  26 o 2  170.59  4.56   190.30  72.23  128.34  73.99  21.46   253.99 0.82 
1 1 1 5  8  27 o 16 186.56  5.06   51.84   174.26 82.32   161.51 52.22   161.51 0.30 
1 1 1 5  9  0  o 8  458.19  28.36  419.02  90.00  561.30  90.00  206.21  90.00  1.00 
1 1 1 5  9  1  o 4  62.42   2.44   232.66  346.94 71.36   51.22  174.19  51.22  0.25 
1 1 1 5  9  2  o 3  145.27  3.06   488.86  259.75 42.64   339.55 33.51   159.55 0.41 
1 1 1 5  9  3  o 1  399.66  9.59   134.87  64.43  531.65  285.70 327.70  285.70 0.92 
1 1 1 5  9  4  f 0  503.11  12.05  979.59  153.55 550.18  155.92 0.00    0.00   0.00 
1 1 1 5  9  5  o 12 478.95  10.16  566.45  47.16  461.56  63.76  7.88    243.76 0.97 
1 1 1 5  9  6  o 9  203.93  4.55   217.23  174.96 161.11  147.91 61.11   147.91 0.64 
1 1 1 5  9  7  f 0  289.90  9.61   230.62  342.44 122.08  273.18 0.00    0.00   0.00 
1 1 1 5  9  8  o 15 165.46  3.64   60.62   300.18 91.83   310.76 0.52    310.76 0.55 
1 1 1 5  9  9  f 0  160.03  3.29   355.24  218.49 134.13  230.94 0.00    0.00   0.00 
1 1 1 5  9  10 o 10 676.43  13.53  743.46  76.36  760.96  84.05  187.62  84.05  0.99 
1 1 1 5  9  11 o 17 85.50   2.88   427.93  324.95 48.99   157.61 183.84  157.61 0.50 
1 1 1 5  9  12 o 18 615.12  33.13  459.25  13.05  748.05  6.72   288.85  6.72   0.98 
1 1 1 5  9  13 o 12 325.71  6.70   354.48  191.77 315.16  174.48 11.75   174.48 0.95 
1 1 1 5  9  14 o 2  229.18  4.59   219.34  288.68 177.51  320.97 55.04   140.97 0.89 
1 1 1 5  9  15 o 4  610.35  33.00  551.71  238.02 697.54  243.61 199.77  243.61 0.98 
1 1 1 5  9  16 o 18 653.33  35.69  923.18  90.17  611.37  90.97  63.58   270.97 0.98 
1 1 1 5  9  17 o 10 378.50  9.03   191.41  7.31   488.50  344.62 288.57  344.62 0.91 
1 1 1 5  9  18 o 9  48.99   6.81   75.54   90.11  51.30   226.43 115.09  226.43 0.13 
1 1 1 5  9  19 o 4  149.99  4.18   181.82  258.64 38.36   269.81 154.70  89.81  0.77 
1 1 1 5  9  20 o 14 133.52  4.44   85.15   203.10 37.54   230.91 97.72   50.91  0.65 
1 1 1 5  9  21 f 0  128.08  4.37   57.91   16.04  48.39   26.18  0.00    0.00   0.00 
1 1 1 5  9  22 o 17 273.40  7.24   274.70  39.65  249.78  41.65  14.40   221.65 0.94 
1 1 1 5  9  23 f 0  201.64  4.98   250.93  349.92 260.43  348.25 0.00    0.00   0.00 
1 1 1 5  9  24 o 15 152.62  5.89   117.00  33.96  114.78  32.43  11.12   32.43  0.72 
1 1 1 5  9  25 o 9  35.98   12.79  54.49   108.75 42.41   264.76 92.77   264.76 0.11 
1 1 1 5  9  26 o 16 130.88  5.41   68.20   309.05 40.38   303.87 5.19    123.87 0.33 
1 1 1 5  9  27 x 16 ?       ?      208.83  354.11 146.10  357.37 0.00    0.00   0.00 
1 1 1 5  10 0  o 3  69.30   6.72   261.17  270.00 10.30   270.00 27.16   270.00 0.05 
1 1 1 5  10 1  o 9  326.17  10.81  375.20  201.44 345.51  207.46 89.23   207.46 0.92 
1 1 1 5  10 2  o 4  145.97  3.12   123.78  325.01 35.78   124.25 133.05  304.25 0.70 
1 1 1 5  10 3  f 0  333.53  7.21   173.89  325.30 167.87  299.49 0.00    0.00   0.00 
1 1 1 5  10 4  o 1  181.98  4.16   358.36  65.01  110.09  13.63  29.19   13.63  0.52 
1 1 1 5  10 5  o 13 81.26   2.80   196.53  41.18  19.74   281.54 64.71   281.54 0.16 
1 1 1 5  10 6  o 3  213.72  4.80   510.79  333.23 144.35  323.15 85.25   143.15 0.87 
1 1 1 5  10 7  o 11 368.49  7.99   503.40  67.11  314.22  71.86  79.91   251.86 0.96 
1 1 1 5  10 8  o 18 394.30  8.05   442.74  77.92  430.73  84.39  106.58  84.39  0.96 
1 1 1 5  10 9  o 14 380.24  8.87   301.30  325.65 389.61  275.25 49.66   275.25 0.96 
1 1 1 5  10 10 o 7  416.17  9.02   181.70  311.14 549.23  317.82 308.05  317.82 0.95 
1 1 1 5  10 11 o 5  423.48  9.09   595.90  206.07 459.49  208.14 98.40   208.14 0.97 
1 1 1 5  10 12 f 0  215.96  4.69   93.25   337.38 79.14   62.58  0.00    0.00   0.00 
1 1 1 5  10 13 o 1  373.79  7.06   455.19  140.47 374.55  164.03 33.09   164.03 0.96 
1 1 1 5  10 14 o 7  143.82  4.06   146.64  116.24 37.53   117.42 132.56  297.42 0.72 
1 1 1 5  10 15 o 13 55.11   5.25   36.04   342.92 59.58   200.66 138.45  200.66 0.18 
1 1 1 5  10 16 o 1  152.38  4.50   320.38  320.71 55.15   149.56 368.87  149.56 0.85 
1 1 1 5  10 17 o 5  105.62  3.99   120.03  54.70  14.72   252.24 106.96  252.24 0.37 
1 1 1 5  10 18 o 9  475.24  21.15  301.39  179.00 563.36  185.01 210.87  185.01 0.96 
1 1 1 5  10 19 o 9  445.19  19.67  277.16  342.90 586.75  339.70 327.05  339.70 0.95 
1 1 1 5  10 20 o 16 211.76  4.95   140.43  45.59  207.16  50.84  82.55   50.84  0.78 
1 1 1 5  10 21 f 0  120.03  5.61   77.09   312.77 82.14   309.57 0.00    0.00   0.00 
1 1 1 5  10 22 o 3  221.30  5.39   206.73  269.32 164.84  271.80 80.03   91.80  0.93 
1 1 1 5  10 23 o 19 335.86  15.71  294.56  246.63 334.16  246.37 20.86   246.37 0.96 
1 1 1 5  10 24 o 4  97.87   16.84  96.55   283.31 5.09    292.04 78.69   112.04 0.45 
1 1 1 5  10 25 o 8  133.37  5.33   95.15   250.22 61.40   257.68 11.44   77.68  0.50 
1 1 1 5  10 26 o 1  118.21  12.46  18.18   309.97 3.30    309.15 2.63    129.15 0.04 
1 1 1 5  11 0  o 13 55.59   20.00  0.78    270.01 33.64   270.00 79.26   270.00 0.11 
1 1 1 5  11 1  o 10 348.54  10.85  185.10  12.54  362.81  16.51  69.40   16.51  0.94 
1 1 1 5  11 2  o 17 542.75  14.19  653.44  251.81 634.61  258.81 211.54  258.81 0.97 
1 1 1 5  11 3  o 12 155.48  4.11   236.48  218.05 76.38   178.73 42.87   358.73 0.63 
1 1 1 5  11 4  f 0  168.80  4.10   149.07  91.42  151.80  72.87  0.00    0.00   0.00 
1 1 1 5  11 5  o 7  233.00  5.65   48.73   236.90 212.86  263.87 21.94   263.87 0.87 
1 1 1 5  11 6  o 13 354.59  8.67   542.40  168.77 355.19  163.12 35.48   163.12 0.95 
1 1 1 5  11 7  o 8  185.41  4.42   117.89  226.25 146.43  150.95 42.67   150.95 0.67 
1 1 1 5  11 8  o 1  505.30  12.13  767.24  11.06  451.74  11.05  88.29   191.05 0.98 
1 1 1 5  11 9  o 19 445.70  8.91   603.07  142.71 485.69  159.55 105.68  159.55 0.97 
1 1 1 5  11 10 f 0  411.38  8.31   462.03  257.11 466.62  258.88 0.00    0.00   0.00 
1 1 1 5  11 11 o 19 471.15  10.96  494.41  177.09 435.66  166.91 50.16   346.91 0.98 
1 1 1 5  11 12 o 6  359.84  7.41   212.29  318.47 495.31  287.96 348.42  287.96 0.89 
1 1 1 5  11 13 f 0  271.26  5.76   206.30  163.98 324.38  162.15 0.00    0.00   0.00 
1 1 1 5  11 14 o 10 74.80   4.56   297.66  188.34 98.88   3.60   265.69  3.60   0.45 
1 1 1 5  11 15 o 19 369.17  8.65   442.01  20.06  257.89  15.19  192.86  195.19 0.96 
1 1 1 5  11 16 o 9  199.75  4.48   280.30  81.18  89.01   75.25  169.12  255.25 0.87 
1 1 1 5  11 17 o 11 624.49  25.50  499.97  55.03  701.28  57.15  177.32  57.15  0.98 
1 1 1 5  11 18 o 1  472.72  9.00   281.84  329.67 617.20  324.77 327.73  324.77 0.96 
1 1 1 5  11 19 o 7  165.37  4.41   198.14  159.75 75.18   143.46 123.02  323.46 0.83 
1 1 1 5  11 20 o 15 289.05  6.82   251.29  194.55 264.05  195.52 16.46   15.52  0.94 
1 1 1 5  11 21 o 9  183.04  4.91   157.95  115.87 143.90  111.78 26.23   291.78 0.86 
1 1 1 5  11 22 o 6  112.15  5.52   227.67  226.37 35.44   46.69  260.42  46.69  0.84 
1 1 1 5  11 23 o 7  149.12  14.88  212.88  151.97 60.51   147.97 133.00  327.97 0.85 
1 1 1 5  11 24 o 8  249.42  5.67   295.70  39.17  202.20  38.72  62.84   218.72 0.94 
1 1 1 5  11 25 o 11 222.57  12.06  159.22  36.11  242.40  31.99  122.08  31.99  0.81 
1 1 1 5  11 26 x 0  ?       ?      129.01  200.52 84.05   200.10 0.00    0.00   0.00 
1 1 1 5  12 0  o 16 40.12   21.81  215.19  90.00  186.88  270.00 404.11  270.00 0.38 
1 1 1 5  12 1  o 1  120.60  3.32   275.15  90.26  10.03   149.56 19.35   329.56 0.16 
1 1 1 5  12 2  o 6  509.87  40.55  971.01  306.93 336.72  317.32 327.67  137.32 0.98 
1 1 1 5  12 3  o 8  330.66  9.00   497.90  191.05 316.22  191.59 6.21    191.59 0.95 
1 1 1 5  12 4  o 15 300.99  5.74   198.84  26.15  333.33  33.41  114.18  33.41  0.92 
1 1 1 5  12 5  o 6  346.25  8.48   239.58  94.91  381.77  94.14  109.58  94.14  0.94 
1 1 1 5  12 6  o 7  67.13   4.20   183.01  151.57 58.14   4.86   160.37  4.86   0.33 
1 1 1 5  12 7  o 9  357.14  8.65   355.14  45.68  407.10  67.97  136.48  67.97  0.95 
1 1 1 5  12 8  o 19 358.64  7.82   367.66  141.24 354.98  137.50 21.03   137.50 0.96 
1 1 1 5  12 9  o 18 40.51   7.42   66.79   121.09 109.94  283.84 241.41  283.84 0.27 
1 1 1 5  12 10 o 4  347.51  7.61   343.16  338.62 295.33  7.91   76.10   187.91 0.96 
1 1 1 5  12 11 o 16 158.27  4.32   319.77  71.13  27.47   263.38 332.99  263.38 0.88 
1 1 1 5  12 12 o 12 402.97  8.70   341.87  220.55 434.38  218.57 98.34   218.57 0.96 
1 1 1 5  12 13 o 19 302.93  6.74   298.18  357.38 263.62  9.90   35.61   189.90 0.93 
1 1 1 5  12 14 o 9  533.52  23.29  302.18  74.01  682.52  82.61  338.38  82.61  0.96 
1 1 1 5  12 15 o 4  318.21  6.34   287.40  123.45 305.03  109.99 18.88   109.99 0.93 
1 1 1 5  12 16 o 6  461.36  8.76   407.08  282.22 498.89  273.88 105.52  273.88 0.97 
1 1 1 5  12 17 o 4  267.76  5.56   220.01  304.71 260.47  299.18 37.74   299.18 0.90 
1 1 1 5  12 18 o 15 226.40  5.68   98.47   175.98 231.79  173.04 100.00  173.04 0.80 
1 1 1 5  12 19 o 5  237.38  5.74   125.87  227.17 254.63  220.96 100.51  220.96 0.86 
1 1 1 5  12 20 o 2  354.86  7.10   215.68  153.06 455.70  163.94 241.85  163.94 0.94 
1 1 1 5  12 21 o 11 351.22  15.50  116.90  66.54  504.19  72.98  360.69  72.98  0.92 
1 1 1 5  12 22 o 7  430.91  22.63  249.53  41.98  578.24  45.52  326.68  45.52  0.96 
1 1 1 5  12 23 o 5  83.30   16.78  71.23   67.64  13.98   255.11 83.76   255.11 0.33 
1 1 1 5  12 24 o 17 64.27   19.85  79.01   19.52  35.85   212.70 101.82  212.70 0.23 
1 1 1 5  12 25 o 17 112.70  13.75  50.67   234.88 12.63   232.74 22.07   52.74  0.21 
1 1 1 5  13 0  o 11 373.55  30.16  167.16  270.00 394.57  270.00 42.04   270.00 1.00 
1 1 1 5  13 1  o 5  607.75  14.57  746.29  215.19 531.94  211.54 136.45  31.54  0.99 
1 1 1 5  13 2  o 10 214.53  5.04   123.42  110.09 210.45  200.16 113.25  200.16 0.72 
1 1 1 5  13 3  o 9  243.42  8.22   497.48  151.22 209.26  159.12 24.35   339.12 0.91 
1 1 1 5  13 4  o 1  203.30  5.63   213.43  318.51 162.89  287.34 25.48   107.34 0.86 
1 1 1 5  13 5  o 6  362.19  7.50   398.18  134.19 320.94  156.77 57.26   336.77 0.97 
1 1 1 5  13 6  o 2  767.29  49.08  590.02  330.73 1030.04 341.55 549.98  341.55 0.98 
1 1 1 5  13 7  o 10 568.20  13.67  749.85  32.83  626.41  48.30  136.75  48.30  0.98 
1 1 1 5  13 8  o 3  268.45  5.28   297.36  68.69  255.39  42.87  19.14   42.87  0.92 
1 1 1 5  13 9  o 9  403.81  8.18   318.38  66.71  474.88  85.29  179.50  85.29  0.95 
1 1 1 5  13 10 o 8  483.52  9.03   622.65  340.27 480.50  337.38 18.93   337.38 0.97 
1 1 1 5  13 11 o 9  508.45  24.59  267.06  8.70   725.33  26.24  488.09  26.24  0.95 
1 1 1 5  13 12 o 12 149.10  5.01   96.20   124.19 49.36   195.14 86.50   15.14  0.62 
1 1 1 5  13 13 o 3  300.22  7.29   199.46  197.60 355.79  193.32 213.06  193.32 0.83 
1 1 1 5  13 14 o 5  144.89  4.46   157.70  141.25 43.66   147.19 92.69   327.19 0.62 
1 1 1 5  13 15 o 7  115.97  5.11   66.90   28.28  1.27    44.91  107.94  224.91 0.48 
1 1 1 5  13 16 o 2  251.48  5.52   95.36   41.19  259.19  106.23 83.66   106.23 0.86 
1 1 1 5  13 17 o 19 186.97  5.78   147.05  191.11 130.30  179.74 48.80   359.74 0.83 
1 1 1 5  13 18 o 17 96.72   7.40   111.74  21.20  14.03   190.88 121.52  190.88 0.48 
1 1 1 5  13 19 o 10 59.73   10.67  29.44   41.92  13.64   171.81 37.07   171.81 0.08 
1 1 1 5  13 20 o 9  193.97  5.29   89.49   102.63 197.65  92.98  113.16  92.98  0.73 
1 1 1 5  13 21 o 10 155.74  6.77   160.77  189.88 102.76  192.71 53.24   12.71  0.83 
1 1 1 5  13 22 o 4  102.20  19.60  66.08   81.38  10.13   74.76  32.63   254.76 0.26 
1 1 1 5  13 23 o 6  109.11  15.21  134.29  42.63  15.03   33.94  95.77   213.94 0.58 
1 1 1 5  13 24 o 19 49.40   20.21  92.45   356.10 40.88   183.28 96.36   183.28 0.15 
1 1 1 5  14 0  o 18 698.94  54.93  595.38  270.00 767.55  270.00 137.21  270.00 1.00 
1 1 1 5  14 1  o 4  813.28  44.42  606.81  133.36 1064.26 130.82 522.95  130.82 0.99 
1 1 1 5  14 2  o 6  702.93  13.92  600.44  95.51  853.15  99.01  318.53  99.01  0.99 
1 1 1 5  14 3  o 15 212.40  5.34   231.72  126.99 196.27  117.92 32.84   117.92 0.85 
1 1 1 5  14 4  o 2  317.15  6.22   492.41  358.26 122.75  346.25 368.39  166.25 0.97 
1 1 1 5  14 5  o 1  589.97  13.64  439.18  22.29  674.26  14.09  190.03  14.09  0.98 
1 1 1 5  14 6  o 2  362.16  7.61   363.77  186.94 386.23  213.52 83.82   213.52 0.95 
1 1 1 5  14 7  o 14 390.36  9.19   450.87  80.21  268.85  75.67  220.31  255.67 0.97 
1 1 1 5  14 8  o 8  603.26  28.93  749.56  341.56 566.19  337.34 54.39   157.34 0.98 
1 1 1 5  14 9  o 16 253.98  5.23   312.66  180.55 193.30  181.44 74.69   1.44   0.91 
1 1 1 5  14 10 o 7  443.13  10.40  435.37  226.07 466.25  235.40 79.16   235.40 0.96 
1 1 1 5  14 11 o 3  324.88  7.48   162.63  212.04 397.23  205.83 228.81  205.83 0.87 
1 1 1 5  14 12 o 18 350.88  7.46   368.39  303.37 302.98  318.58 59.87   138.58 0.95 
1 1 1 5  14 13 o 1  114.32  5.40   213.06  142.85 35.59   320.74 220.11  320.74 0.65 
1 1 1 5  14 14 o 17 177.15  5.08   181.12  275.19 111.54  263.53 43.98   83.53  0.75 
1 1 1 5  14 15 o 9  79.84   8.87   98.94   135.62 59.76   289.00 186.82  289.00 0.42 
1 1 1 5  14 16 o 17 47.13   14.09  55.15   90.41  45.56   265.16 103.44  265.16 0.13 
1 1 1 5  14 17 o 11 171.82  5.25   192.97  319.37 103.58  328.11 79.66   148.11 0.83 
1 1 1 5  14 18 o 12 286.07  6.20   134.71  355.61 368.44  344.35 230.20  344.35 0.89 
1 1 1 5  14 19 o 17 248.65  6.65   141.35  83.44  295.76  85.50  149.16  85.50  0.89 
1 1 1 5  14 20 o 14 158.03  15.12  143.03  226.23 113.60  212.19 29.34   32.19  0.81 
1 1 1 5  14 21 o 19 379.39  20.34  192.02  71.93  534.51  80.46  357.77  80.46  0.94 
1 1 1 5  14 22 o 3  179.53  13.35  173.30  26.58  143.86  27.24  10.74   207.24 0.83 
1 1 1 5  14 23 o 16 83.37   21.06  23.39   47.36  5.23    227.02 26.99   227.02 0.10 
1 1 1 5  15 0  o 4  294.27  16.93  531.29  90.00  104.75  90.00  379.05  270.00 1.00 
1 1 1 5  15 1  o 4  148.45  5.32   165.08  161.44 54.17   130.71 113.14  310.71 0.75 
1 1 1 5  15 2  o 6  348.18  6.72   722.38  155.38 175.04  159.41 324.43  339.41 0.97 
1 1 1 5  15 3  o 4  526.42  9.83   359.70  115.63 618.57  113.09 211.55  113.09 0.97 
1 1 1 5  15 4  o 18 599.93  12.11  512.75  321.41 747.96  331.87 322.74  331.87 0.98 
1 1 1 5  15 5  o 16 105.41  5.53   344.69  200.19 49.86   19.26  236.24  19.26  0.65 
1 1 1 5  15 6  o 14 265.40  6.04   343.73  117.25 164.42  109.22 165.00  289.22 0.93 
1 1 1 5  15 7  o 11 317.72  7.06   265.87  101.04 359.80  79.32  143.17  79.32  0.91 
1 1 1 5  15 8  o 13 667.43  36.31  471.76  321.89 879.53  328.99 457.35  328.99 0.98 
1 1 1 5  15 9  o 12 347.34  9.78   361.12  348.64 357.10  359.27 66.19   359.27 0.93 
1 1 1 5  15 10 o 2  365.08  8.98   213.13  306.33 415.61  318.68 151.44  318.68 0.93 
1 1 1 5  15 11 o 10 384.98  8.19   253.58  134.46 447.66  151.99 171.38  151.99 0.94 
1 1 1 5  15 12 o 17 452.11  9.45   543.27  18.29  321.20  21.08  240.54  201.08 0.98 
1 1 1 5  15 13 o 7  130.81  6.91   172.48  237.24 0.35    246.10 190.84  66.10  0.73 
1 1 1 5  15 14 o 18 312.71  7.20   185.22  92.24  376.04  113.13 185.72  113.13 0.91 
1 1 1 5  15 15 o 14 120.26  6.51   88.91   32.19  22.17   36.73  39.05   216.73 0.35 
1 1 1 5  15 16 o 3  444.11  19.15  265.20  318.59 573.46  311.30 293.22  311.30 0.96 
1 1 1 5  15 17 f 0  332.30  7.75   265.69  245.36 294.96  247.90 0.00    0.00   0.00 
1 1 1 5  15 18 o 15 249.76  15.10  220.92  274.31 231.43  278.90 2.74    98.90  0.93 
1 1 1 5  15 19 o 2  228.71  6.73   157.13  279.58 254.28  285.58 102.70  285.58 0.89 
1 1 1 5  15 20 f 0  128.47  20.14  249.71  235.60 230.35  238.34 0.00    0.00   0.00 
1 1 1 5  15 21 o 18 53.93   21.93  162.44  161.13 94.55   342.69 231.53  342.69 0.39 
1 1 1 5  15 22 o 9  49.95   21.79  92.56   341.50 45.76   167.76 108.52  167.76 0.17 
1 1 1 5  15 23 o 15 95.88   23.74  75.25   38.10  4.60    219.48 60.98   219.48 0.27 
1 1 1 5  16 0  o 11 92.56   23.72  65.64   270.00 54.50   90.00  204.69  90.00  0.52 
1 1 1 5  16 1  o 13 558.25  26.81  643.36  218.73 577.67  219.63 63.68   219.63 0.98 
1 1 1 5  16 2  o 11 381.38  9.76   168.61  304.97 476.84  317.51 245.18  317.51 0.93 
1 1 1 5  16 3  o 16 420.31  8.05   362.01  43.28  503.16  53.29  208.19  53.29  0.95 
1 1 1 5  16 4  o 1  572.42  11.55  506.89  111.25 609.16  108.91 98.18   108.91 0.98 
1 1 1 5  16 5  o 18 415.27  9.32   263.75  289.45 548.33  258.07 325.32  258.07 0.93 
1 1 1 5  16 6  x 1  ?       ?      413.94  291.50 465.25  293.38 0.00    0.00   0.00 
1 1 1 5  16 7  o 9  210.95  6.41   182.43  176.54 137.67  176.25 80.61   356.25 0.84 
1 1 1 5  16 8  o 1  512.96  25.26  428.47  28.00  556.67  26.45  118.01  26.45  0.97 
1 1 1 5  16 9  o 10 196.15  6.33   143.40  290.02 147.76  263.79 5.75    263.79 0.74 
1 1 1 5  16 10 o 8  348.16  8.30   183.57  212.42 440.75  208.91 251.03  208.91 0.91 
1 1 1 5  16 11 o 8  334.47  7.45   299.82  289.32 308.26  289.97 16.47   109.97 0.95 
1 1 1 5  16 12 o 16 368.70  8.32   155.50  289.73 516.12  304.59 381.73  304.59 0.88 
1 1 1 5  16 13 o 12 291.23  6.62   202.51  309.75 314.78  315.47 96.69   315.47 0.91 
1 1 1 5  16 14 o 7  271.30  6.46   171.06  53.46  301.32  50.15  114.61  50.15  0.90 
1 1 1 5  16 15 o 18 199.82  6.54   95.27   186.79 194.76  204.10 81.12   204.10 0.77 
1 1 1 5  16 16 o 10 188.98  17.64  134.52  239.51 161.65  236.42 4.23    236.42 0.84 
1 1 1 5  16 17 o 1  74.59   25.23  78.58   73.04  16.58   270.98 69.27   270.98 0.24 
1 1 1 5  16 18 f 0  105.17  23.38  81.16   239.17 93.78   246.88 0.00    0.00   0.00 
1 1 1 5  16 19 o 7  310.61  17.44  166.53  176.13 405.26  171.27 240.34  171.27 0.92 
1 1 1 5  16 20 o 12 221.32  15.41  135.53  210.47 238.76  204.44 104.05  204.44 0.84 
1 1 1 5  16 21 o 18 95.23   24.16  42.11   200.91 1.04    20.60  37.08   20.60  0.18 
1 1 1 5  16 22 o 18 85.06   25.18  92.13   0.60   19.25   184.01 87.08   184.01 0.29 
1 1 1 5  17 0  o 16 319.90  22.34  149.71  90.00  433.09  90.00  237.82  90.00  0.98 
1 1 1 5  17 1  o 8  164.31  8.68   53.45   295.56 71.03   238.34 17.89   58.34  0.49 
1 1 1 5  17 2  o 10 279.11  10.47  369.08  265.24 173.28  258.30 172.48  78.30  0.93 
1 1 1 5  17 3  f 0  297.79  7.96   382.86  93.21  372.00  106.52 0.00    0.00   0.00 
1 1 1 5  17 4  o 6  393.52  10.09  325.40  237.79 421.03  227.84 95.22   227.84 0.95 
1 1 1 5  17 5  o 18 94.49   13.21  177.81  139.37 36.53   299.14 143.12  299.14 0.37 
1 1 1 5  17 6  o 7  176.08  8.07   259.23  154.45 72.98   153.42 141.39  333.42 0.82 
1 1 1 5  17 7  o 1  103.71  11.24  92.10   213.09 11.27   46.86  86.94   46.86  0.31 
1 1 1 5  17 8  o 3  331.27  8.37   254.17  156.72 369.44  164.40 126.14  164.40 0.92 
1 1 1 5  17 9  o 18 342.27  7.49   331.83  340.00 324.36  333.41 0.25    153.42 0.95 
1 1 1 5  17 10 o 11 197.84  6.58   59.51   173.52 167.60  177.73 40.51   177.73 0.74 
1 1 1 5  17 11 o 18 259.77  7.21   354.60  299.65 128.21  298.89 233.56  118.89 0.94 
1 1 1 5  17 12 o 10 338.55  7.46   84.34   325.52 468.74  312.63 365.30  312.63 0.85 
1 1 1 5  17 13 o 2  363.40  16.87  218.93  191.58 445.64  197.23 204.53  197.23 0.94 
1 1 1 5  17 14 o 1  153.61  20.57  101.11  317.67 99.86   332.97 2.96    152.97 0.66 
1 1 1 5  17 15 o 13 362.50  17.28  363.76  84.47  316.98  89.11  70.08   269.11 0.97 
1 1 1 5  17 16 o 3  285.08  7.10   135.44  210.90 374.15  211.71 230.14  211.71 0.91 
1 1 1 5  17 17 o 16 79.05   27.14  36.67   171.17 13.52   308.27 65.85   308.27 0.25 
1 1 1 5  17 18 o 7  240.31  17.79  156.42  308.92 266.71  311.18 107.67  311.18 0.89 
1 1 1 5  17 19 o 18 91.25   26.56  24.85   43.11  3.50    197.10 43.80   197.10 0.20 
1 1 1 5  17 20 o 3  176.26  16.59  131.35  268.23 145.33  263.32 38.34   263.32 0.72 
1 1 1 5  17 21 o 8  196.89  16.97  152.27  249.51 181.21  250.46 81.24   250.46 0.71 
1 1 1 5  18 0  o 8  442.46  30.54  451.86  90.00  460.30  90.00  35.67   90.00  1.00 
1 1 1 5  18 1  o 10 250.92  8.16   214.70  79.71  215.74  78.51  14.98   258.51 0.89 
1 1 1 5  18 2  o 7  252.88  8.52   266.29  166.45 175.83  171.16 110.48  351.16 0.91 
1 1 1 5  18 3  o 12 153.77  9.70   324.90  307.39 18.12   132.21 296.98  132.21 0.85 
1 1 1 5  18 4  o 17 34.70   16.20  60.84   92.45  55.03   300.66 116.28  300.66 0.09 
1 1 1 5  18 5  o 10 226.90  7.20   268.35  24.41  136.53  8.26   136.52  188.26 0.90 
1 1 1 5  18 6  o 10 491.85  19.83  308.25  286.64 607.70  287.10 265.96  287.10 0.97 
1 1 1 5  18 7  o 8  375.85  8.03   353.43  282.89 377.99  282.29 36.97   282.29 0.96 
1 1 1 5  18 8  o 9  55.92   19.76  82.46   206.58 79.58   16.40  189.52  16.40  0.27 
1 1 1 5  18 9  o 5  125.81  23.94  47.10   8.11   25.15   28.15  90.47   208.15 0.56 
1 1 1 5  18 10 o 1  204.84  18.28  123.36  249.43 170.22  265.97 7.14    85.97  0.85 
1 1 1 5  18 11 o 5  165.47  18.14  136.89  101.69 102.77  102.27 57.86   282.27 0.80 
1 1 1 5  18 12 o 6  68.51   27.32  113.19  335.35 71.73   150.79 203.38  150.79 0.44 
1 1 1 5  18 13 o 8  238.06  15.71  160.57  224.63 256.40  221.23 88.40   221.23 0.89 
1 1 1 5  18 14 o 9  257.76  16.27  171.21  25.50  283.53  27.03  92.63   27.03  0.92 
1 1 1 5  18 15 o 13 172.57  18.04  134.78  289.99 147.91  282.31 16.27   282.31 0.81 
1 1 1 5  18 16 o 9  59.26   26.99  85.24   63.42  47.60   225.01 127.68  225.01 0.27 
1 1 1 5  18 17 o 9  139.29  23.45  64.70   190.39 55.21   183.21 5.39    183.21 0.38 
1 1 1 5  18 18 o 1  107.30  28.28  93.48   302.79 11.31   309.59 64.46   129.59 0.41 
1 1 1 5  18 19 o 15 71.42   27.51  49.51   110.89 10.93   291.76 34.46   291.76 0.09 
1 1 1 5  19 0  o 19 33.53   24.35  129.15  270.00 103.35  90.00  218.24  90.00  0.17 
1 1 1 5  19 1  o 2  120.12  26.32  60.13   240.72 8.18    304.86 26.00   124.86 0.18 
1 1 1 5  19 2  o 9  71.91   29.79  84.84   146.35 25.38   308.25 70.85   308.25 0.14 
1 1 1 5  19 3  o 7  404.74  19.42  271.24  164.55 466.04  160.22 159.23  160.22 0.95 
1 1 1 5  19 4  o 13 283.04  18.22  307.24  276.61 216.75  278.62 97.02   98.62  0.94 
1 1 1 5  19 5  o 17 444.65  20.50  345.10  301.04 504.40  307.62 150.20  307.62 0.97 
1 1 1 5  19 6  o 14 76.93   30.37  72.50   140.34 59.66   288.36 178.98  288.36 0.39 
1 1 1 5  19 7  o 8  229.31  8.31   227.89  326.00 181.11  332.97 52.45   152.97 0.90 
1 1 1 5  19 8  o 14 131.95  25.68  141.48  281.52 42.49   282.95 82.02   102.95 0.63 
1 1 1 5  19 9  o 5  146.52  22.54  169.85  248.67 50.36   249.67 134.50  69.67  0.80 
1 1 1 5  19 10 f 0  288.59  17.47  78.35   158.91 58.53   140.69 0.00    0.00   0.00 
1 1 1 5  19 11 o 11 124.24  27.69  84.37   0.11   40.22   5.74   23.75   185.74 0.42 
1 1 1 5  19 12 o 4  99.58   29.79  178.89  296.51 51.18   116.22 254.32  116.22 0.76 
1 1 1 5  19 13 o 10 194.48  19.13  201.19  68.32  134.20  75.31  84.01   255.31 0.91 
1 1 1 5  19 14 o 15 61.37   28.12  43.58   203.81 25.39   33.24  71.39   33.24  0.17 
1 1 1 5  19 15 o 17 107.96  31.73  101.54  179.70 9.32    182.08 103.04  2.08   0.56 
1 1 1 5  19 16 o 4  118.31  30.42  72.89   175.56 21.88   188.30 24.09   8.30   0.29 
1 1 1 5  19 17 o 9  98.22   32.09  95.84   166.40 2.80    356.43 68.54   356.43 0.32 
1 1 1 5  19 18 o 16 83.29   32.78  77.56   16.20  16.46   192.25 68.08   192.25 0.21 
1 1 1 5  20 0  o 10 435.61  28.27  529.82  90.00  302.11  90.00  266.99  270.00 1.00 
1 1 1 5  20 1  o 2  57.35   26.56  123.05  215.15 65.97   29.37  161.76  29.37  0.26 
1 1 1 5  20 2  o 9  208.75  19.66  288.79  7.29   93.52   9.77   194.76  189.77 0.91 
1 1 1 5  20 3  o 5  155.52  28.06  161.55  71.98  62.47   79.24  124.12  259.24 0.80 
1 1 1 5  20 4  o 9  312.85  18.17  57.59   132.30 408.18  146.89 328.37  146.89 0.78 
1 1 1 5  20 5  o 11 156.32  28.16  180.80  254.04 68.16   245.56 116.57  65.56  0.81 
1 1 1 5  20 6  o 17 187.25  22.74  109.96  31.28  142.43  27.07  31.47   207.07 0.84 
1 1 1 5  20 7  o 4  98.68   32.20  193.02  21.22  34.29   197.64 195.60  197.64 0.64 
1 1 1 5  20 8  o 19 88.85   31.81  105.04  175.01 26.47   353.69 140.37  353.69 0.49 
1 1 1 5  20 9  o 11 117.69  35.34  91.03   155.96 27.52   159.58 89.58   339.58 0.61 
1 1 1 5  20 10 o 8  137.95  28.36  54.21   230.70 70.18   201.56 7.55    201.56 0.48 
1 1 1 5  20 11 o 7  164.60  30.48  179.52  164.24 87.87   162.15 107.70  342.15 0.86 
1 1 1 5  20 12 o 16 237.45  26.45  154.57  208.05 262.26  208.55 106.30  208.55 0.88 
1 1 1 5  20 13 o 19 59.64   28.21  22.85   149.15 15.85   307.70 42.83   307.70 0.09 
1 1 1 5  20 14 o 1  71.63   30.53  34.77   148.25 11.22   349.33 37.06   349.33 0.10 
1 1 1 5  20 15 o 17 116.81  36.43  79.06   159.27 20.83   161.03 54.68   341.03 0.41 
1 1 1 5  20 16 x 10 ?       ?      126.20  295.88 87.83   300.70 0.00    0.00   0.00 
1 1 1 5  20 17 o 12 173.25  29.15  98.28   151.15 106.46  149.20 40.49   149.20 0.50 
1 1 1 5  21 0  o 12 133.08  54.93  100.24  270.00 42.50   270.00 13.78   90.00  0.37 
1 1 1 5  21 1  o 6  137.33  38.04  38.54   215.40 28.86   251.21 2.07    71.21  0.22 
1 1 1 5  21 2  o 3  220.69  24.19  232.08  280.97 142.77  275.21 121.98  95.21  0.92 
1 1 1 5  21 3  o 7  180.57  33.63  140.64  121.36 132.23  125.75 37.31   305.75 0.84 
1 1 1 5  21 4  o 8  255.96  24.21  41.51   235.89 305.80  215.95 230.48  215.95 0.74 
1 1 1 5  21 5  o 16 144.63  37.09  92.58   285.09 80.13   298.43 9.66    118.43 0.59 
1 1 1 5  21 6  o 5  165.94  31.00  114.96  215.07 125.37  218.17 12.91   38.17  0.79 
1 1 1 5  21 7  o 15 72.15   31.89  120.81  49.20  49.60   233.82 165.20  233.82 0.46 
1 1 1 5  21 8  o 10 85.67   36.03  61.64   207.89 21.25   18.74  115.81  18.74  0.43 
1 1 1 5  21 9  o 4  96.09   40.83  26.48   124.86 0.16    126.59 23.09   306.59 0.12 
1 1 1 5  21 10 o 17 277.26  25.22  244.63  5.33   283.07  8.97   48.20   8.97   0.93 
1 1 1 5  21 11 o 13 97.17   38.00  47.02   81.02  0.13    53.68  22.00   233.68 0.11 
1 1 1 5  21 12 o 6  61.24   29.75  35.16   119.09 19.08   306.00 51.62   306.00 0.11 
1 1 1 5  21 13 o 10 176.34  35.97  127.63  70.57  132.61  68.38  39.87   68.38  0.64 
1 1 1 5  21 14 o 4  166.58  33.93  115.74  261.45 107.22  261.72 24.76   261.72 0.57 
1 1 1 5  21 15 x 2  ?       ?      100.61  126.28 61.28   123.75 0.00    0.00   0.00 
1 1 1 5  22 0  x 15 ?       ?      397.01  90.00  421.61  90.00  0.00    0.00   0.00 
1 1 1 5  22 1  o 13 225.07  28.62  210.66  131.33 209.54  131.07 11.79   131.07 0.90 
1 1 1 5  22 2  o 16 69.51   32.69  103.90  144.61 45.88   339.37 145.03  339.37 0.38 
1 1 1 5  22 3  o 14 129.80  41.87  122.57  34.27  41.35   49.25  99.19   229.25 0.70 
1 1 1 5  22 4  o 18 192.81  35.34  97.64   293.38 183.33  288.75 72.73   288.75 0.76 
1 1 1 5  22 5  o 19 99.45   41.21  87.65   144.77 0.27    152.11 71.93   332.11 0.36 
1 1 1 5  22 6  o 7  186.49  44.73  221.46  204.57 119.57  209.12 81.63   29.12  0.86 
1 1 1 5  22 7  o 5  130.03  45.84  89.40   28.68  42.72   27.59  57.51   207.59 0.55 
1 1 1 5  22 8  o 7  127.23  46.54  39.03   93.62  21.92   92.82  17.19   272.82 0.24 
1 1 1 5  22 9  x 1  ?       ?      21.84   7.49   28.50   2.54   0.00    0.00   0.00 
1 1 1 5  22 10 o 11 71.02   33.53  102.13  351.79 45.16   173.24 136.58  173.24 0.33 
1 1 1 5  22 11 o 8  61.21   29.72  118.23  205.65 54.31   23.45  142.33  23.45  0.28 
1 1 1 5  22 12 x 2  ?       ?      53.15   37.18  46.38   36.55  0.00    0.00   0.00 
1 1 1 5  22 13 x 2  ?       ?      86.49   156.75 67.94   155.92 0.00    0.00   0.00 
1 1 1 5  23 0  x 14 ?       ?      62.02   270.00 76.34   270.00 0.00    0.00   0.00 
1 1 1 5  23 1  x 0  ?       ?      75.51   174.89 64.17   180.15 0.00    0.00   0.00 
1 1 1 5  23 2  o 7  92.23   41.27  30.31   219.32 2.52    63.88  23.43   63.88  0.10 
1 1 1 5  23 3  x 19 ?       ?      254.36  256.12 233.10  254.80 0.00    0.00   0.00 
1 1 1 5  23 4  x 19 ?       ?      189.77  52.22  159.59  56.94  0.00    0.00   0.00 
1 1 1 5  23 5  x 14 ?       ?      38.82   321.66 37.71   335.20 0.00    0.00   0.00 
1 1 1 5  23 6  x 17 ?       ?      98.64   242.95 64.41   233.80 0.00    0.00   0.00 
1 1 1 5  23 7  x 3  ?       ?      114.48  220.01 89.08   228.70 0.00    0.00   0.00 
1 1 1 5  23 8  x 4  ?       ?      85.81   15.63  81.58   13.86  0.00    0.00   0.00 
1 1 1 5  23 9  x 18 ?       ?      104.87  109.70 68.85   117.85 0.00    0.00   0.00 
1 1 1 5  23 10 x 10 ?       ?      66.09   176.59 59.06   180.55 0.00    0.00   0.00 
1 1 1 5  24 0  x 19 ?       ?      13.87   270.00 8.35    90.00  0.00    0.00   0.00 
1 1 1 5  24 1  x 14 ?       ?      10.73   180.80 5.59    93.36  0.00    0.00   0.00 
1 1 1 5  24 2  x 18 ?       ?      48.05   349.15 38.75   342.68 0.00    0.00   0.00 
1 1 1 5  24 3  x 3  ?       ?      112.29  326.47 82.85   323.78 0.00    0.00   0.00 
1 1 1 5  24 4  x 16 ?       ?      28.26   228.16 18.08   224.92 0.00    0.00   0.00 
1 1 1 5  24 5  x 6  ?       ?      148.39  135.22 108.07  134.25 0.00    0.00   0.00 
1 1 1 5  24 6  x 7  ?       ?      80.96   246.74 54.86   251.80 0.00    0.00   0.00 
1 1 1 5  24 7  x 5  ?       ?      20.47   225.98 23.77   233.23 0.00    0.00   0.00 
1 1 1 6  0  0  o 4  414.28  31.43  1773.85 180.00 303.49  180.00 221.36  0.00   1.00 
1 1 1 6  0  1  o 11 437.96  33.26  583.00  270.00 581.10  270.00 286.35  270.00 1.00 
1 1 1 6  0  2  o 2  481.58  29.31  1612.43 180.00 594.20  180.00 225.25  180.00 1.00 
1 1 1 6  0  3  o 8  543.16  33.09  75.32   90.00  662.13  90.00  237.94  90.00  1.00 
1 1 1 6  0  4  o 6  183.70  14.18  112.17  0.00   145.40  180.00 23.85   360.00 0.86 
1 1 1 6  0  5  o 17 420.45  32.09  21.44   90.00  434.54  90.00  28.18   90.00  1.00 
1 1 1 6  0  6  o 16 365.78  22.59  421.12  360.00 549.92  360.00 457.27  360.00 0.88 
1 1 1 6  0  7  o 18 584.02  35.66  501.06  90.00  534.62  90.00  98.82   270.00 1.00 
1 1 1 6  0  8  o 7  107.49  6.71   745.97  0.00   45.14   180.00 238.80  180.00 0.69 
1 1 1 6  0  9  o 8  297.36  18.56  312.33  270.00 413.47  90.00  268.18  90.00  0.94 
1 1 1 6  0  10 o 13 193.41  10.90  18.43   180.00 148.45  0.00   53.53   0.00   0.63 
1 1 1 6  0  11 o 2  20.28   9.49   295.59  90.00  59.83   270.00 121.75  270.00 0.05 
1 1 1 6  0  12 o 12 20.31   11.34  320.34  180.00 48.22   0.00   98.23   0.00   0.04 
1 1 1 6  0  13 o 13 44.76   7.91   1.16    90.00  13.12   90.00  29.20   90.00  0.03 
1 1 1 6  0  14 o 9  482.50  29.96  976.30  180.00 390.32  180.00 184.35  0.00   1.00 
1 1 1 6  0  15 o 4  113.28  9.36   226.51  90.00  18.71   90.00  48.85   270.00 0.38 
1 1 1 6  0  16 o 15 13.91   9.47   326.99  180.00 290.45  0.00   586.73  0.00   0.21 
1 1 1 6  0  17 o 8  186.76  11.07  172.84  90.00  172.89  90.00  41.39   90.00  0.81 
1 1 1 6  0  18 x 4  ?       ?      548.08  0.00   625.72  0.00   0.00    0.00   0.00 
1 1 1 6  0  19 o 14 22.56   15.25  254.37  270.00 183.03  90.00  373.47  90.00  0.16 
1 1 1 6  0  20 o 7  112.40  11.24  10.86   0.00   0.02    0.00   1.07    180.00 0.00 
1 1 1 6  0  21 o 2  18.24   12.55  81.84   90.00  36.38   270.00 73.83   270.00 0.03 
1 1 1 6  0  22 o 15 172.55  12.89  95.05   180.00 46.39   180.00 20.12   180.00 0.21 
1 1 1 6  0  23 o 15 181.16  11.83  6.29    90.00  41.66   270.00 24.51   270.00 0.16 
1 1 1 6  0  24 o 7  48.32   19.02  28.80   180.00 21.81   0.00   51.97   0.00   0.09 
1 1 1 6  0  25 o 3  42.46   20.21  137.26  90.00  101.05  270.00 233.52  270.00 0.37 
1 1 1 6  0  26 o 4  266.45  35.02  172.28  0.00   356.96  0.00   185.01  0.00   0.99 
1 1 1 6  0  27 o 4  175.19  14.63  146.45  90.00  177.67  90.00  44.48   90.00  0.89 
1 1 1 6  0  28 o 1  114.13  14.52  5.71    180.00 1.79    180.00 2.02    0.00   0.02 
1 1 1 6  1  0  o 10 169.10  10.67  149.91  0.00   93.02   180.00 119.72  360.00 0.90 
1 1 1 6  1  1  o 12 127.90  3.58   552.21  87.95  18.57   74.63  94.10   254.63 0.51 
1 1 1 6  1  2  o 5  377.85  8.59   161.50  306.15 254.69  239.27 220.43  59.26  0.97 
1 1 1 6  1  3  o 19 78.34   2.23   756.86  146.18 64.17   296.10 186.14  296.10 0.37 
1 1 1 6  1  4  o 7  467.25  15.07  874.31  122.64 479.52  77.17  53.85   77.17  0.97 
1 1 1 6  1  5  o 17 168.30  4.20   690.26  229.47 50.50   181.08 10.18   181.08 0.27 
1 1 1 6  1  6  o 19 555.92  11.68  575.10  49.31  531.23  82.35  27.17   262.35 0.98 
1 1 1 6  1  7  o 15 732.31  45.48  699.38  1.91   943.66  13.34  451.98  13.34  0.98 
1 1 1 6  1  8  o 5  474.78  10.06  764.96  325.85 499.70  348.66 79.68   348.66 0.97 
1 1 1 6  1  9  o 8  94.02   2.30   99.57   63.83  25.68   197.36 107.45  197.36 0.30 
1 1 1 6  1  10 o 14 140.31  3.07   336.39  136.66 37.37   132.88 52.08   312.88 0.45 
1 1 1 6  1  11 o 9  260.57  6.44   416.28  303.67 228.16  313.83 11.01   133.83 0.90 
1 1 1 6  1  12 o 3  207.35  6.95   412.45  86.32  9.40    81.95  363.73  261.95 0.92 
1 1 1 6  1  13 o 10 366.64  8.50   675.81  39.36  320.06  45.92  64.29   225.92 0.96 
1 1 1 6  1  14 o 9  293.42  6.88   274.02  67.89  281.45  27.47  15.88   27.47  0.93 
1 1 1 6  1  15 o 14 329.65  7.17   407.16  117.73 329.09  86.97  31.76   86.97  0.95 
1 1 1 6  1  16 o 15 436.64  9.40   426.50  164.90 508.24  183.48 172.87  183.48 0.97 
1 1 1 6  1  17 o 5  191.25  4.03   349.88  182.94 78.88   164.17 180.12  344.17 0.88 
1 1 1 6  1  18 o 2  248.06  5.01   260.78  306.43 243.73  310.86 63.61   310.86 0.85 
1 1 1 6  1  19 o 10 577.43  36.70  573.71  173.63 587.22  174.63 46.21   174.63 0.98 
1 1 1 6  1  20 o 1  436.80  10.35  479.81  71.95  470.54  75.12  101.97  75.12  0.96 
1 1 1 6  1  21 o 17 129.55  3.62   96.08   116.75 24.53   107.75 40.80   287.75 0.35 
1 1 1 6  1  22 o 5  79.69   4.43   81.89   258.94 46.15   94.29  151.23  94.29  0.37 
1 1 1 6  1  23 o 3  39.20   9.55   59.57   95.05  81.17   252.08 177.69  252.08 0.20 
1 1 1 6  1  24 o 14 211.64  4.89   176.66  125.99 200.04  113.18 28.51   113.18 0.88 
1 1 1 6  1  25 o 11 203.95  5.35   96.66   326.45 226.31  334.70 120.40  334.70 0.81 
1 1 1 6  1  26 o 19 142.43  16.69  162.60  34.21  72.58   34.64  79.90   214.64 0.79 
1 1 1 6  1  27 o 14 144.55  5.24   83.13   51.83  80.78   64.32  11.25   64.32  0.52 
1 1 1 6  1  28 o 12 141.30  4.69   55.74   260.16 45.19   260.26 6.45    260.26 0.30 
1 1 1 6  2  0  o 11 80.94   8.30   321.13  180.00 26.23   0.00   83.00   0.00   0.19 
1 1 1 6  2  1  o 19 718.10  16.91  571.17  77.50  964.76  115.00 521.31  115.00 0.98 
1 1 1 6  2  2  o 7  704.81  15.92  976.25  321.74 788.93  277.72 188.83  277.72 0.99 
1 1 1 6  2  3  o 6  251.46  6.59   343.12  75.99  234.65  272.41 157.93  272.41 0.62 
1 1 1 6  2  4  o 12 463.23  14.30  591.26  27.82  478.95  8.03   61.35   8.03   0.97 
1 1 1 6  2  5  f 0  454.74  13.79  336.70  272.23 394.26  258.98 0.00    0.00   0.00 
1 1 1 6  2  6  o 2  176.14  3.64   134.03  345.40 108.07  199.45 3.29    19.45  0.62 
1 1 1 6  2  7  o 19 235.98  4.87   700.23  340.77 221.60  17.71  52.44   17.71  0.83 
1 1 1 6  2  8  o 7  135.65  2.79   131.70  100.72 14.16   189.83 155.00  9.83   0.68 
1 1 1 6  2  9  o 19 144.85  2.91   393.05  269.38 39.62   237.78 28.68   57.78  0.37 
1 1 1 6  2  10 o 9  459.54  8.47   798.13  124.28 531.52  152.25 180.08  152.25 0.96 
1 1 1 6  2  11 o 19 112.52  3.16   256.34  345.35 25.36   155.36 185.00  155.36 0.60 
1 1 1 6  2  12 o 8  572.56  15.07  869.68  274.40 625.57  293.53 129.56  293.53 0.98 
1 1 1 6  2  13 o 10 405.87  9.76   160.77  89.24  495.92  82.77  220.30  82.77  0.95 
1 1 1 6  2  14 f 0  661.26  14.03  823.80  122.78 576.44  110.62 0.00    0.00   0.00 
1 1 1 6  2  15 o 13 408.63  9.40   366.76  225.12 442.87  226.69 96.29   226.69 0.97 
1 1 1 6  2  16 o 14 367.08  8.93   404.44  190.21 335.57  189.35 35.83   9.35   0.96 
1 1 1 6  2  17 o 3  205.90  4.98   215.57  313.59 128.21  268.00 104.94  88.00  0.88 
1 1 1 6  2  18 o 18 103.77  3.05   177.02  48.55  23.77   261.58 142.58  261.58 0.46 
1 1 1 6  2  19 o 6  205.26  5.27   187.25  187.97 139.40  194.48 56.05   14.48  0.82 
1 1 1 6  2  20 o 14 258.51  6.22   260.61  0.51   258.18  8.18   71.29   8.18   0.86 
1 1 1 6  2  21 o 18 245.06  5.09   180.89  332.61 256.84  326.32 113.25  326.32 0.82 
1 1 1 6  2  22 o 7  222.84  4.88   186.28  205.66 153.06  217.00 94.96   37.00  0.90 
1 1 1 6  2  23 o 17 429.93  17.62  294.64  72.93  494.95  71.70  159.08  71.70  0.97 
1 1 1 6  2  24 o 6  245.53  5.47   184.28  352.01 243.18  1.44   36.52   1.44   0.92 
1 1 1 6  2  25 o 19 188.91  5.02   116.52  102.93 195.24  111.95 94.68   111.95 0.78 
1 1 1 6  2  26 o 15 158.40  14.10  146.17  70.39  106.90  68.69  43.66   248.69 0.81 
1 1 1 6  2  27 o 16 56.29   17.86  30.74   20.60  27.04   206.17 69.75   206.17 0.14 
1 1 1 6  2  28 o 8  75.09   14.94  29.69   95.25  9.49    265.43 34.47   265.43 0.10 
1 1 1 6  3  0  o 12 638.77  48.50  245.66  0.00   728.20  0.00   178.85  0.00   1.00 
1 1 1 6  3  1  o 18 590.74  11.66  557.45  288.40 681.33  267.31 207.13  267.31 0.98 
1 1 1 6  3  2  o 2  362.55  8.65   347.51  206.88 354.38  175.41 21.04   175.41 0.95 
1 1 1 6  3  3  o 12 558.94  11.75  913.96  154.30 600.42  160.79 108.03  160.79 0.98 
1 1 1 6  3  4  o 14 999.28  20.95  650.99  251.37 1195.04 281.36 407.50  281.36 0.99 
1 1 1 6  3  5  o 5  648.89  12.30  935.46  339.65 674.60  334.53 71.96   334.53 0.98 
1 1 1 6  3  6  o 17 279.74  5.43   896.44  175.49 191.95  167.93 137.06  347.93 0.93 
1 1 1 6  3  7  f 0  684.76  17.67  265.67  83.28  522.90  123.01 0.00    0.00   0.00 
1 1 1 6  3  8  o 1  139.57  3.26   270.12  111.70 33.31   71.67  37.52   251.67 0.37 
1 1 1 6  3  9  o 2  33.76   2.25   55.27   219.92 68.54   223.92 144.02  223.92 0.10 
1 1 1 6  3  10 o 10 226.03  6.11   226.57  186.61 179.48  136.53 27.17   316.53 0.85 
1 1 1 6  3  11 o 3  334.76  8.85   469.30  161.35 305.81  152.44 20.50   332.44 0.94 
1 1 1 6  3  12 o 6  375.58  7.60   266.88  182.16 444.67  150.55 182.29  150.55 0.94 
1 1 1 6  3  13 o 3  136.21  2.99   185.36  326.68 15.46   268.35 177.22  88.35  0.76 
1 1 1 6  3  14 o 19 385.36  8.64   623.30  196.04 376.82  198.27 10.62   198.27 0.96 
1 1 1 6  3  15 o 9  461.03  28.71  588.51  312.25 571.07  296.65 252.19  296.65 0.97 
1 1 1 6  3  16 o 12 429.16  10.33  565.83  14.31  321.83  15.73  194.79  195.73 0.98 
1 1 1 6  3  17 o 8  8.96    4.48   220.18  292.15 82.41   114.88 165.42  114.88 0.03 
1 1 1 6  3  18 o 9  331.60  7.97   326.26  305.92 419.46  332.53 256.40  332.53 0.88 
1 1 1 6  3  19 o 16 406.32  10.85  452.04  275.42 403.58  268.62 30.53   268.62 0.96 
1 1 1 6  3  20 o 2  181.02  5.20   14.88   261.22 64.69   103.18 23.88   103.18 0.29 
1 1 1 6  3  21 o 13 202.39  5.45   167.50  120.26 171.74  118.56 36.27   118.56 0.76 
1 1 1 6  3  22 o 6  90.40   4.02   56.38   12.78  15.44   224.32 80.88   224.32 0.28 
1 1 1 6  3  23 o 13 261.90  5.70   296.01  83.25  185.66  85.84  121.81  265.84 0.94 
1 1 1 6  3  24 o 10 311.04  6.13   244.97  123.20 323.40  130.46 55.18   130.46 0.95 
1 1 1 6  3  25 o 7  155.67  4.39   108.74  68.65  121.25  59.83  0.26    59.83  0.78 
1 1 1 6  3  26 o 4  180.52  5.79   120.98  353.92 168.83  348.04 63.23   348.04 0.76 
1 1 1 6  3  27 o 13 115.74  12.39  73.47   3.97   29.48   11.12  38.56   191.12 0.42 
1 1 1 6  3  28 o 13 120.02  4.85   107.29  259.81 32.59   263.23 39.74   83.23  0.44 
1 1 1 6  4  0  o 2  298.94  23.22  101.29  180.00 345.29  180.00 274.28  180.00 0.70 
1 1 1 6  4  1  o 12 683.37  17.65  822.73  68.59  796.17  53.49  248.42  53.49  0.98 
1 1 1 6  4  2  o 10 613.37  14.51  961.56  164.93 601.70  167.44 2.83    347.44 0.98 
1 1 1 6  4  3  o 1  608.81  14.34  708.33  142.09 582.10  149.83 33.26   329.83 0.98 
1 1 1 6  4  4  o 9  317.39  6.79   255.59  107.74 256.24  116.14 85.53   296.14 0.94 
1 1 1 6  4  5  o 4  297.14  6.03   327.35  278.40 355.04  324.66 245.89  324.66 0.78 
1 1 1 6  4  6  o 8  509.83  10.77  218.88  351.80 520.83  9.32   48.43   9.32   0.97 
1 1 1 6  4  7  o 6  339.50  8.27   309.06  22.65  394.72  23.89  167.24  23.89  0.92 
1 1 1 6  4  8  o 5  443.36  10.62  764.58  247.05 391.51  264.21 76.77   84.21  0.97 
1 1 1 6  4  9  o 7  295.62  5.96   356.34  315.59 123.87  360.00 314.49  180.00 0.95 
1 1 1 6  4  10 o 18 110.84  2.63   257.59  43.40  37.32   175.88 212.40  175.88 0.62 
1 1 1 6  4  11 o 9  255.26  7.97   678.04  190.10 244.11  178.84 38.12   178.84 0.88 
1 1 1 6  4  12 o 10 486.52  10.78  704.41  213.39 516.61  221.85 86.16   221.85 0.97 
1 1 1 6  4  13 f 0  390.31  7.87   727.45  317.88 499.19  300.81 0.00    0.00   0.00 
1 1 1 6  4  14 o 19 569.27  13.01  688.08  118.87 544.07  119.87 33.23   299.87 0.98 
1 1 1 6  4  15 o 7  185.49  4.01   117.98  303.14 158.94  215.53 50.99   215.53 0.72 
1 1 1 6  4  16 o 3  423.79  8.21   656.52  314.44 352.65  307.74 119.92  127.74 0.97 
1 1 1 6  4  17 f 0  45.24   4.74   159.08  253.74 174.80  270.47 0.00    0.00   0.00 
1 1 1 6  4  18 o 3  294.03  7.38   213.82  143.92 269.00  134.34 1.85    314.34 0.92 
1 1 1 6  4  19 o 5  701.24  45.12  722.08  207.71 693.30  215.01 5.83    215.01 0.98 
1 1 1 6  4  20 o 9  309.81  7.62   209.52  137.04 346.04  143.93 131.18  143.93 0.91 
1 1 1 6  4  21 o 11 22.61   9.50   125.22  170.64 80.33   353.15 164.54  353.15 0.09 
1 1 1 6  4  22 o 4  247.22  5.11   184.61  275.53 234.59  282.75 25.93   282.75 0.90 
1 1 1 6  4  23 o 16 393.92  16.35  229.62  141.55 478.65  139.37 203.37  139.37 0.96 
1 1 1 6  4  24 o 2  174.61  4.76   167.34  7.91   132.95  7.80   31.72   187.80 0.85 
1 1 1 6  4  25 o 7  244.88  13.62  179.94  8.85   269.29  13.31  93.48   13.31  0.91 
1 1 1 6  4  26 o 8  89.72   6.14   64.98   52.04  4.15    223.28 77.18   223.28 0.38 
1 1 1 6  4  27 o 11 123.35  12.08  174.07  158.66 38.62   159.43 85.75   339.43 0.66 
1 1 1 6  4  28 o 9  124.56  4.92   143.55  319.53 40.53   317.95 63.58   137.95 0.58 
1 1 1 6  5  0  o 14 440.24  27.01  483.60  0.00   413.53  0.00   53.42   180.00 1.00 
1 1 1 6  5  1  o 11 290.84  7.04   305.19  37.45  341.18  63.88  189.49  63.88  0.85 
1 1 1 6  5  2  o 13 660.45  20.39  929.41  15.29  728.45  12.08  158.22  12.08  0.98 
1 1 1 6  5  3  o 14 439.94  9.35   656.63  294.64 420.01  236.58 10.96   56.58  0.97 
1 1 1 6  5  4  o 16 369.61  7.44   731.95  143.73 368.61  152.76 35.77   152.76 0.95 
1 1 1 6  5  5  o 11 83.08   2.49   343.44  168.50 53.61   16.28  166.92  16.28  0.36 
1 1 1 6  5  6  o 9  327.36  7.06   679.31  322.78 334.85  328.47 61.87   328.47 0.93 
1 1 1 6  5  7  o 9  371.54  8.57   343.03  256.85 504.37  264.30 354.51  264.30 0.88 
1 1 1 6  5  8  o 3  384.91  7.17   337.65  322.15 451.68  56.86  180.85  56.86  0.94 
1 1 1 6  5  9  o 16 145.61  2.97   192.80  38.32  42.33   70.35  105.58  250.35 0.65 
1 1 1 6  5  10 o 3  322.38  8.53   266.00  122.66 411.39  109.49 268.60  109.49 0.86 
1 1 1 6  5  11 o 7  272.96  5.99   217.74  320.78 255.62  355.94 14.25   355.94 0.91 
1 1 1 6  5  12 o 8  58.16   2.40   157.35  293.28 117.64  50.19  283.33  50.19  0.41 
1 1 1 6  5  13 o 6  254.58  5.08   300.54  91.45  237.15  103.10 12.16   103.10 0.91 
1 1 1 6  5  14 o 14 616.44  14.12  867.58  168.73 632.50  157.54 48.65   157.54 0.99 
1 1 1 6  5  15 o 3  501.22  10.04  647.45  263.89 478.89  263.81 24.91   83.81  0.98 
1 1 1 6  5  16 o 1  204.41  4.30   290.18  142.17 158.80  129.71 26.85   309.71 0.84 
1 1 1 6  5  17 o 9  242.84  6.31   409.38  242.77 164.44  237.24 111.77  57.24  0.91 
1 1 1 6  5  18 o 5  225.63  7.85   249.20  143.66 182.58  146.18 12.90   326.18 0.84 
1 1 1 6  5  19 o 18 238.88  6.24   202.31  14.90  232.13  354.96 83.48   354.96 0.80 
1 1 1 6  5  20 o 4  457.64  9.33   357.84  318.80 490.94  320.71 96.77   320.71 0.97 
1 1 1 6  5  21 o 8  71.19   4.40   102.71  343.16 54.54   168.84 153.47  168.84 0.31 
1 1 1 6  5  22 o 3  117.31  4.51   74.82   88.44  18.20   48.37  96.52   228.37 0.57 
1 1 1 6  5  23 o 9  236.21  5.06   254.19  207.77 169.52  205.11 100.37  25.11  0.93 
1 1 1 6  5  24 o 16 274.35  5.60   228.34  117.13 282.39  116.42 48.92   116.42 0.94 
1 1 1 6  5  25 o 6  120.96  6.17   87.95   31.29  51.86   23.21  34.05   203.21 0.57 
1 1 1 6  5  26 o 7  33.29   11.26  39.18   293.70 40.00   143.19 86.31   143.19 0.09 
1 1 1 6  5  27 o 4  72.09   15.55  174.59  180.42 63.37   0.23   195.17  0.23   0.47 
1 1 1 6  5  28 x 6  ?       ?      82.50   92.12  62.37   92.04  0.00    0.00   0.00 
1 1 1 6  6  0  o 11 515.66  39.36  15.89   180.00 640.37  180.00 249.42  180.00 1.00 
1 1 1 6  6  1  o 6  484.87  11.59  223.89  327.59 617.70  332.20 306.06  332.20 0.96 
1 1 1 6  6  2  o 5  278.26  5.63   500.15  213.14 218.78  225.59 75.57   45.59  0.92 
1 1 1 6  6  3  o 7  241.16  5.95   538.19  0.78   221.23  8.77   31.03   8.77   0.85 
1 1 1 6  6  4  o 17 496.36  9.13   890.94  206.03 565.30  201.56 169.52  201.56 0.97 
1 1 1 6  6  5  o 19 357.39  8.27   193.80  87.49  436.88  121.80 218.05  121.80 0.92 
1 1 1 6  6  6  o 6  119.65  2.54   218.39  199.88 39.54   31.46  246.56  31.46  0.70 
1 1 1 6  6  7  o 4  64.12   2.03   126.30  277.06 25.38   45.06  63.33   45.06  0.10 
1 1 1 6  6  8  o 7  153.45  3.38   212.77  17.65  43.69   327.90 139.24  147.90 0.74 
1 1 1 6  6  9  o 1  306.00  7.20   451.64  222.51 298.97  281.46 32.53   281.46 0.92 
1 1 1 6  6  10 o 9  237.51  5.22   169.85  154.70 166.65  217.23 95.92   37.23  0.90 
1 1 1 6  6  11 o 14 201.07  4.22   671.34  286.10 51.01   293.28 263.95  113.28 0.91 
1 1 1 6  6  12 o 11 352.68  6.63   424.04  102.67 417.68  135.82 173.55  135.82 0.94 
1 1 1 6  6  13 o 16 350.80  7.13   350.32  285.45 439.10  260.51 223.23  260.51 0.93 
1 1 1 6  6  14 o 14 595.51  11.89  410.81  313.42 751.75  289.02 335.34  289.02 0.98 
1 1 1 6  6  15 o 14 349.36  6.94   261.97  12.13  363.52  355.18 63.52   355.18 0.95 
1 1 1 6  6  16 o 6  360.83  11.50  404.80  234.52 318.28  235.01 53.95   55.01  0.96 
1 1 1 6  6  17 o 6  324.33  8.14   314.71  137.75 315.32  140.33 25.97   140.33 0.93 
1 1 1 6  6  18 o 12 371.93  18.21  393.50  169.69 338.05  169.41 30.62   349.41 0.95 
1 1 1 6  6  19 o 15 202.53  4.60   350.29  96.49  69.53   101.78 221.28  281.78 0.89 
1 1 1 6  6  20 o 6  234.78  5.42   205.60  210.22 202.35  208.49 6.32    28.49  0.88 
1 1 1 6  6  21 o 10 158.75  4.19   112.25  350.89 88.34   13.84  51.35   193.84 0.72 
1 1 1 6  6  22 o 11 313.17  7.69   252.54  232.46 298.55  228.89 3.38    228.89 0.95 
1 1 1 6  6  23 o 9  183.41  4.38   198.10  212.51 119.74  216.12 84.16   36.12  0.88 
1 1 1 6  6  24 o 7  171.41  4.66   83.34   191.79 154.97  197.28 77.35   197.28 0.68 
1 1 1 6  6  25 o 6  116.87  14.61  35.70   266.43 25.13   261.62 11.18   81.62  0.26 
1 1 1 6  6  26 o 14 65.28   8.42   98.34   101.63 46.66   281.04 137.78  281.04 0.34 
1 1 1 6  6  27 o 18 82.29   16.00  79.86   278.14 18.17   95.51  83.88   95.51  0.29 
1 1 1 6  7  0  o 4  476.69  25.33  606.31  180.00 723.41  180.00 493.75  180.00 1.00 
1 1 1 6  7  1  o 12 807.37  19.29  735.47  122.52 1044.01 138.36 496.50  138.36 0.99 
1 1 1 6  7  2  o 16 269.32  5.90   416.15  82.90  227.16  72.83  34.84   252.83 0.91 
1 1 1 6  7  3  o 14 56.66   2.89   90.77   188.68 109.88  110.40 255.92  110.40 0.32 
1 1 1 6  7  4  o 5  375.85  8.12   260.93  341.21 413.87  270.75 119.34  270.75 0.94 
1 1 1 6  7  5  o 16 761.76  49.03  877.82  215.29 834.83  236.82 168.39  236.82 0.99 
1 1 1 6  7  6  o 5  419.53  8.99   212.36  126.23 418.50  101.52 30.66   101.52 0.96 
1 1 1 6  7  7  o 10 282.24  6.94   376.13  13.20  277.88  318.03 47.97   318.03 0.90 
1 1 1 6  7  8  o 11 210.23  4.78   465.06  62.26  167.17  24.49  11.02   204.49 0.82 
1 1 1 6  7  9  o 9  231.62  7.37   303.60  240.88 126.32  254.56 170.09  74.56  0.91 
1 1 1 6  7  10 o 10 323.24  7.56   411.39  355.48 296.61  6.84   17.37   186.84 0.94 
1 1 1 6  7  11 f 0  103.30  2.60   236.21  276.74 160.92  290.13 0.00    0.00   0.00 
1 1 1 6  7  12 o 6  364.93  8.81   592.32  94.63  201.30  111.21 307.55  291.21 0.97 
1 1 1 6  7  13 f 0  474.75  9.55   358.48  321.61 417.90  329.75 0.00    0.00   0.00 
1 1 1 6  7  14 o 9  266.29  5.56   350.93  138.96 196.74  115.10 105.12  295.10 0.94 
1 1 1 6  7  15 o 8  102.08  3.34   101.13  226.33 2.41    344.18 45.82   344.18 0.20 
1 1 1 6  7  16 f 0  504.69  27.30  429.17  13.28  412.63  13.30  0.00    0.00   0.00 
1 1 1 6  7  17 o 14 284.79  7.79   375.35  170.62 201.21  163.64 126.64  343.64 0.93 
1 1 1 6  7  18 f 0  373.48  8.73   523.24  342.58 423.85  349.77 0.00    0.00   0.00 
1 1 1 6  7  19 o 5  193.99  4.43   202.53  332.84 131.77  316.96 51.31   136.96 0.81 
1 1 1 6  7  20 o 7  35.95   10.05  190.68  162.78 196.03  341.81 416.45  341.81 0.34 
1 1 1 6  7  21 o 14 433.34  21.54  362.23  38.74  448.25  41.89  56.88   41.89  0.97 
1 1 1 6  7  22 o 13 196.56  4.89   102.84  208.84 176.28  218.67 25.26   218.67 0.83 
1 1 1 6  7  23 o 1  141.72  6.62   151.81  153.12 64.99   164.63 99.61   344.63 0.81 
1 1 1 6  7  24 o 3  351.15  16.19  322.06  126.44 362.61  126.71 47.05   126.71 0.97 
1 1 1 6  7  25 o 5  206.85  12.66  134.20  341.22 211.43  339.16 72.14   339.16 0.85 
1 1 1 6  7  26 o 1  202.38  11.96  288.06  181.31 133.29  180.88 99.76   0.88   0.91 
1 1 1 6  7  27 x 9  ?       ?      219.30  131.48 151.43  128.09 0.00    0.00   0.00 
1 1 1 6  8  0  o 4  513.65  39.75  686.00  0.00   479.21  0.00   68.89   180.00 1.00 
1 1 1 6  8  1  o 6  337.69  10.64  318.10  117.16 275.51  141.60 89.34   321.60 0.95 
1 1 1 6  8  2  o 11 222.79  7.19   79.91   160.52 159.95  267.39 66.05   87.39  0.87 
1 1 1 6  8  3  f 0  501.35  16.24  377.64  140.14 529.19  86.03  0.00    0.00   0.00 
1 1 1 6  8  4  o 19 32.40   3.76   405.15  64.78  75.13   287.19 157.18  287.19 0.11 
1 1 1 6  8  5  o 10 279.94  6.67   564.01  242.54 242.53  218.76 26.50   38.76  0.91 
1 1 1 6  8  6  o 11 555.89  11.09  272.18  170.29 708.46  185.46 338.48  185.46 0.97 
1 1 1 6  8  7  o 9  482.48  12.71  479.39  128.06 553.22  131.82 173.14  131.82 0.97 
1 1 1 6  8  8  o 11 13.77   5.85   332.02  190.49 141.83  34.25  286.07  34.25  0.09 
1 1 1 6  8  9  o 3  658.62  12.14  790.76  282.11 672.97  281.31 46.34   281.31 0.99 
1 1 1 6  8  10 o 6  261.35  5.07   209.91  63.25  303.24  64.25  175.66  64.25  0.82 
1 1 1 6  8  11 o 6  241.00  4.68   520.66  63.61  76.59   69.65  301.87  249.65 0.94 
1 1 1 6  8  12 o 7  345.01  8.07   380.42  327.86 402.67  304.94 154.42  304.94 0.94 
1 1 1 6  8  13 o 10 440.98  10.78  606.44  339.40 447.20  341.19 36.61   341.19 0.97 
1 1 1 6  8  14 o 1  110.42  3.57   256.35  37.00  30.38   186.46 210.55  186.46 0.68 
1 1 1 6  8  15 o 6  159.03  3.67   111.34  171.89 81.99   160.38 30.62   340.38 0.61 
1 1 1 6  8  16 o 18 315.07  7.97   176.15  356.60 372.02  317.57 185.01  317.57 0.89 
1 1 1 6  8  17 o 15 313.34  9.67   370.26  86.35  266.99  72.36  50.09   252.36 0.93 
1 1 1 6  8  18 o 2  527.07  25.72  477.67  274.60 588.44  272.07 152.46  272.07 0.97 
1 1 1 6  8  19 o 12 370.50  7.71   261.18  149.27 431.41  145.01 165.96  145.01 0.94 
1 1 1 6  8  20 o 7  275.33  6.06   109.06  179.43 323.89  167.97 173.04  167.97 0.86 
1 1 1 6  8  21 o 12 289.15  6.03   166.98  142.28 355.16  158.61 195.17  158.61 0.89 
1 1 1 6  8  22 o 7  146.89  4.72   123.03  264.52 90.50   240.49 2.40    240.49 0.61 
1 1 1 6  8  23 o 17 363.91  17.00  265.22  228.67 416.51  227.20 132.17  227.20 0.96 
1 1 1 6  8  24 f 0  79.32   7.30   89.72   6.98   92.32   4.46   0.00    0.00   0.00 
1 1 1 6  8  25 o 2  108.53  13.41  126.90  89.84  17.50   86.20  91.32   266.20 0.58 
1 1 1 6  8  26 o 12 128.50  13.59  127.01  179.59 51.29   178.55 50.39   358.55 0.60 
1 1 1 6  8  27 o 7  67.34   19.86  81.96   109.20 31.47   280.87 90.55   280.87 0.21 
1 1 1 6  9  0  o 10 572.47  44.40  225.68  180.00 655.54  180.00 166.14  180.00 1.00 
1 1 1 6  9  1  o 19 570.48  11.38  619.80  251.64 543.15  245.37 32.76   65.37  0.98 
1 1 1 6  9  2  o 9  229.53  5.83   178.48  316.51 190.04  12.10  11.98   192.10 0.85 
1 1 1 6  9  3  o 1  314.10  6.92   432.25  321.99 392.07  313.38 252.69  313.38 0.85 
1 1 1 6  9  4  o 15 137.89  2.99   289.83  173.71 36.55   252.37 50.33   72.37  0.45 
1 1 1 6  9  5  o 12 195.87  4.10   521.38  232.44 76.45   223.20 191.87  43.20  0.88 
1 1 1 6  9  6  o 12 432.33  10.02  485.50  1.38   556.26  357.84 292.70  357.84 0.95 
1 1 1 6  9  7  o 16 229.74  6.46   407.93  57.52  191.33  115.05 20.13   295.05 0.88 
1 1 1 6  9  8  o 9  158.12  3.35   188.11  171.47 57.43   146.49 138.99  326.49 0.80 
1 1 1 6  9  9  o 9  273.79  5.63   88.98   138.42 256.79  133.66 9.58    133.66 0.92 
1 1 1 6  9  10 o 18 247.48  5.22   158.76  316.47 222.44  283.23 4.24    103.23 0.91 
1 1 1 6  9  11 o 12 107.22  3.01   127.09  138.87 9.79    74.57  60.72   254.57 0.37 
1 1 1 6  9  12 o 16 60.55   3.91   339.75  97.50  149.30  289.44 366.59  289.44 0.56 
1 1 1 6  9  13 o 5  234.58  4.96   270.00  269.93 195.40  296.19 28.73   116.19 0.89 
1 1 1 6  9  14 o 11 46.94   5.55   270.20  306.24 143.35  119.44 318.87  119.44 0.34 
1 1 1 6  9  15 o 17 413.69  7.83   106.57  134.74 568.76  152.25 376.42  152.25 0.92 
1 1 1 6  9  16 o 19 165.92  6.65   93.78   347.51 79.80   330.67 44.17   150.67 0.61 
1 1 1 6  9  17 o 7  249.84  5.15   183.80  275.07 226.52  266.71 17.86   266.71 0.87 
1 1 1 6  9  18 o 12 26.52   10.56  143.28  350.83 137.13  141.39 282.92  141.39 0.16 
1 1 1 6  9  19 o 10 394.79  19.62  316.16  47.70  424.39  41.94  93.76   41.94  0.96 
1 1 1 6  9  20 o 3  132.99  4.79   133.02  265.41 45.90   257.28 72.34   77.28  0.62 
1 1 1 6  9  21 o 18 319.67  6.81   238.23  257.41 324.23  247.63 41.34   247.63 0.95 
1 1 1 6  9  22 o 3  137.10  5.58   59.18   99.11  50.25   82.58  10.97   82.58  0.33 
1 1 1 6  9  23 o 17 205.81  5.50   160.60  113.17 198.85  111.62 32.54   111.62 0.89 
1 1 1 6  9  24 o 6  84.55   16.80  64.22   155.84 6.49    325.63 54.88   325.63 0.25 
1 1 1 6  9  25 o 17 69.29   21.21  122.73  124.35 50.55   302.30 153.69  302.30 0.38 
1 1 1 6  9  26 f 0  149.53  11.17  70.67   264.71 61.06   260.89 0.00    0.00   0.00 
1 1 1 6  10 0  o 4  230.44  12.83  82.03   0.00   254.14  360.00 72.99   360.00 0.94 
1 1 1 6  10 1  o 10 219.63  5.24   599.16  74.40  88.49   69.67  222.85  249.67 0.91 
1 1 1 6  10 2  o 7  526.04  11.19  311.84  152.97 673.91  157.48 330.32  157.48 0.97 
1 1 1 6  10 3  o 2  189.27  4.30   145.12  96.15  141.66  259.45 33.74   259.45 0.66 
1 1 1 6  10 4  f 0  366.07  8.89   197.64  323.50 201.23  319.52 0.00    0.00   0.00 
1 1 1 6  10 5  o 15 525.92  12.18  542.72  164.21 565.84  152.34 104.29  152.34 0.98 
1 1 1 6  10 6  o 18 233.52  4.96   262.15  24.36  227.23  14.25  57.24   14.25  0.85 
1 1 1 6  10 7  o 15 64.50   3.36   368.22  24.17  160.28  188.15 396.16  188.15 0.59 
1 1 1 6  10 8  o 17 823.62  40.38  734.78  347.36 1015.11 344.54 402.15  344.54 0.99 
1 1 1 6  10 9  o 17 496.70  11.43  737.80  83.83  423.45  93.44  128.61  273.44 0.98 
1 1 1 6  10 10 o 1  456.13  10.61  593.05  144.23 447.08  139.69 3.21    139.69 0.98 
1 1 1 6  10 11 o 19 387.30  12.29  469.92  134.88 416.94  133.06 90.09   133.06 0.96 
1 1 1 6  10 12 o 14 144.44  3.48   116.40  178.75 34.24   209.14 2.47    29.14  0.25 
1 1 1 6  10 13 o 1  189.16  4.06   110.05  323.69 123.57  349.17 62.98   169.17 0.82 
1 1 1 6  10 14 o 14 88.62   4.22   231.71  125.26 101.00  310.33 308.88  310.33 0.60 
1 1 1 6  10 15 o 15 314.38  10.68  238.88  125.32 332.76  129.08 94.16   129.08 0.91 
1 1 1 6  10 16 o 16 307.06  6.58   168.79  1.47   366.68  30.58  203.39  30.58  0.86 
1 1 1 6  10 17 o 3  272.97  5.60   202.34  30.08  250.74  29.29  6.66    29.29  0.91 
1 1 1 6  10 18 o 17 323.59  6.88   257.83  194.30 325.66  190.82 44.90   190.82 0.94 
1 1 1 6  10 19 o 10 328.76  6.46   256.88  236.88 318.89  236.73 15.01   236.73 0.95 
1 1 1 6  10 20 o 10 304.74  6.73   247.57  278.84 307.86  287.20 42.21   287.20 0.94 
1 1 1 6  10 21 o 8  183.74  5.25   213.96  271.74 100.15  284.80 129.13  104.80 0.90 
1 1 1 6  10 22 o 14 194.73  5.89   145.68  346.52 194.24  347.07 56.10   347.07 0.85 
1 1 1 6  10 23 o 14 150.67  6.56   210.23  341.49 57.40   333.56 146.34  153.56 0.87 
1 1 1 6  10 24 o 2  56.33   18.17  74.85   301.23 53.51   130.77 137.92  130.77 0.27 
1 1 1 6  10 25 o 17 283.72  13.87  122.37  345.86 368.38  353.82 273.03  353.82 0.82 
1 1 1 6  10 26 o 14 195.69  11.52  146.17  334.56 177.84  336.70 87.01   336.70 0.69 
1 1 1 6  11 0  x 15 ?       ?      108.17  180.00 104.58  180.00 0.00    0.00   0.00 
1 1 1 6  11 1  f 0  239.31  7.59   606.21  25.31  244.36  35.19  0.00    0.00   0.00 
1 1 1 6  11 2  o 13 443.72  11.80  619.60  357.63 472.52  345.90 86.44   345.90 0.97 
1 1 1 6  11 3  o 11 80.68   4.18   189.32  47.68  60.09   241.22 191.81  241.22 0.44 
1 1 1 6  11 4  o 7  231.34  6.38   335.69  228.58 239.29  236.53 129.54  236.53 0.75 
1 1 1 6  11 5  o 14 128.57  3.54   388.57  339.67 18.09   144.30 239.53  144.30 0.79 
1 1 1 6  11 6  o 1  801.51  32.55  740.82  36.64  919.74  44.63  253.18  44.63  0.99 
1 1 1 6  11 7  o 19 291.29  6.45   364.13  255.21 260.16  260.89 27.11   80.89  0.94 
1 1 1 6  11 8  o 2  494.36  26.41  461.14  293.58 522.39  303.23 79.10   303.23 0.98 
1 1 1 6  11 9  o 4  453.05  11.03  432.24  272.47 610.92  266.41 353.29  266.41 0.96 
1 1 1 6  11 10 o 16 145.50  3.70   257.20  67.79  65.58   77.58  72.59   257.58 0.70 
1 1 1 6  11 11 o 18 210.77  4.83   324.82  141.69 145.99  143.35 78.32   323.35 0.88 
1 1 1 6  11 12 o 8  117.65  3.82   305.04  304.00 25.06   128.95 211.63  128.95 0.69 
1 1 1 6  11 13 o 10 342.70  7.63   414.70  314.58 308.65  296.41 31.30   116.41 0.95 
1 1 1 6  11 14 o 8  95.75   8.07   221.87  358.64 105.18  173.60 332.57  173.60 0.64 
1 1 1 6  11 15 o 3  310.85  6.75   241.87  112.02 333.80  96.66  103.91  96.66  0.91 
1 1 1 6  11 16 o 17 224.44  5.51   216.61  355.22 152.68  340.62 91.00   160.62 0.88 
1 1 1 6  11 17 o 5  164.27  5.20   105.22  354.48 95.22   17.83  23.75   197.83 0.65 
1 1 1 6  11 18 o 14 119.17  5.12   58.91   221.73 15.63   162.17 35.02   342.17 0.28 
1 1 1 6  11 19 o 16 205.33  5.19   258.45  176.13 95.77   170.85 183.36  350.85 0.91 
1 1 1 6  11 20 o 16 252.42  5.90   176.96  156.80 257.08  159.74 53.23   159.74 0.91 
1 1 1 6  11 21 o 3  282.85  6.63   133.81  286.04 372.10  269.19 238.37  269.19 0.89 
1 1 1 6  11 22 f 0  233.60  6.01   237.79  233.00 249.04  228.88 0.00    0.00   0.00 
1 1 1 6  11 23 o 15 164.23  13.75  71.05   163.73 117.63  156.13 51.45   156.13 0.56 
1 1 1 6  11 24 o 2  266.71  14.53  216.26  273.22 292.28  279.99 97.01   279.99 0.91 
1 1 1 6  11 25 o 3  89.33   19.01  54.39   104.91 4.65    295.87 37.20   295.87 0.16 
1 1 1 6  12 0  o 6  405.51  25.78  684.28  0.00   331.44  360.00 148.13  180.00 1.00 
1 1 1 6  12 1  o 14 59.96   5.12   82.42   67.42  86.46   122.06 215.68  122.06 0.36 
1 1 1 6  12 2  f 0  97.28   3.80   236.96  253.17 199.61  253.59 0.00    0.00   0.00 
1 1 1 6  12 3  o 13 541.51  13.10  734.95  187.60 490.26  179.23 84.78   359.23 0.98 
1 1 1 6  12 4  o 15 239.86  6.10   448.31  197.52 172.04  215.51 97.64   35.51  0.92 
1 1 1 6  12 5  o 6  453.49  9.79   671.22  179.94 463.87  177.14 44.08   177.14 0.97 
1 1 1 6  12 6  o 1  272.23  5.28   343.91  181.58 195.15  193.92 124.00  13.92  0.94 
1 1 1 6  12 7  o 3  274.00  5.75   491.36  65.21  126.28  75.82  271.35  255.82 0.96 
1 1 1 6  12 8  o 12 241.62  5.31   194.47  235.40 237.56  272.44 47.47   272.44 0.88 
1 1 1 6  12 9  o 8  688.79  32.93  984.14  340.83 551.12  344.60 261.17  164.60 0.99 
1 1 1 6  12 10 o 19 387.11  9.54   306.00  149.31 387.12  125.91 31.80   125.91 0.96 
1 1 1 6  12 11 o 7  298.76  6.78   234.69  318.99 358.71  319.67 262.60  319.67 0.76 
1 1 1 6  12 12 o 15 503.19  24.20  382.52  141.88 511.54  154.28 44.65   154.28 0.97 
1 1 1 6  12 13 o 7  133.91  4.94   50.64   294.57 21.32   255.35 54.19   75.35  0.36 
1 1 1 6  12 14 o 14 211.10  5.39   65.93   47.30  170.82  77.31  10.08   77.31  0.79 
1 1 1 6  12 15 f 0  224.75  5.04   92.38   248.11 85.79   236.73 0.00    0.00   0.00 
1 1 1 6  12 16 o 8  213.23  4.90   183.60  56.78  193.66  51.87  54.81   51.87  0.78 
1 1 1 6  12 17 o 13 422.31  8.20   280.30  10.91  516.00  12.00  224.35  12.00  0.96 
1 1 1 6  12 18 o 6  329.60  6.68   246.84  250.48 322.76  251.93 18.95   251.93 0.95 
1 1 1 6  12 19 o 19 347.38  16.52  228.65  49.23  394.06  52.83  127.84  52.83  0.95 
1 1 1 6  12 20 o 10 296.35  6.35   229.74  105.43 320.05  103.71 80.73   103.71 0.94 
1 1 1 6  12 21 o 5  315.00  6.67   192.10  161.84 389.38  165.48 185.20  165.48 0.94 
1 1 1 6  12 22 o 11 90.28   23.34  105.79  97.87  9.26    273.08 96.84   273.08 0.43 
1 1 1 6  12 23 o 2  131.35  15.44  125.49  258.85 60.85   261.62 36.39   81.62  0.60 
1 1 1 6  12 24 o 1  115.75  14.98  18.58   266.62 4.09    292.94 3.96    112.94 0.05 
1 1 1 6  13 0  o 6  331.53  18.25  112.25  180.00 321.66  180.00 19.74   0.00   1.00 
1 1 1 6  13 1  o 6  229.72  5.10   59.97   202.14 242.23  321.78 95.75   321.78 0.85 
1 1 1 6  13 2  o 4  349.82  9.43   524.07  146.19 283.01  138.66 109.37  318.66 0.97 
1 1 1 6  13 3  o 7  222.44  5.80   139.67  173.32 184.03  181.09 31.57   1.09   0.90 
1 1 1 6  13 4  o 15 114.08  15.59  103.83  10.83  14.79   2.01   34.74   182.01 0.28 
1 1 1 6  13 5  o 9  412.63  10.30  330.00  162.14 455.19  151.75 114.33  151.75 0.96 
1 1 1 6  13 6  o 15 533.05  28.64  455.60  90.21  571.36  88.53  99.88   88.53  0.98 
1 1 1 6  13 7  o 12 408.71  9.00   361.77  179.78 455.91  202.56 127.08  202.56 0.96 
1 1 1 6  13 8  o 17 355.53  8.51   589.41  336.43 248.36  343.85 188.73  163.85 0.96 
1 1 1 6  13 9  o 1  238.97  5.53   272.24  116.25 223.73  98.86  36.59   98.86  0.86 
1 1 1 6  13 10 o 12 792.20  32.00  636.93  168.49 1006.59 169.96 452.46  169.96 0.99 
1 1 1 6  13 11 o 18 267.90  5.99   330.64  132.14 159.16  116.25 178.48  296.25 0.93 
1 1 1 6  13 12 o 15 332.24  8.46   207.88  192.31 397.86  221.81 202.14  221.81 0.89 
1 1 1 6  13 13 o 15 234.95  5.17   151.02  231.69 174.21  228.52 66.03   48.52  0.88 
1 1 1 6  13 14 o 11 136.30  5.39   136.57  179.98 25.26   167.62 129.47  347.62 0.66 
1 1 1 6  13 15 o 11 442.59  8.47   206.08  318.01 616.14  304.16 400.74  304.16 0.94 
1 1 1 6  13 16 o 4  391.26  7.71   348.69  86.14  337.67  92.74  81.72   272.74 0.97 
1 1 1 6  13 17 o 12 95.90   7.97   88.29   340.93 10.77   135.03 95.98   135.03 0.39 
1 1 1 6  13 18 o 2  321.97  7.78   219.40  352.37 370.25  353.24 135.22  353.24 0.94 
1 1 1 6  13 19 o 5  145.99  6.02   81.43   157.26 96.08   165.92 12.36   345.92 0.70 
1 1 1 6  13 20 o 19 302.43  6.73   199.71  32.34  383.82  32.55  203.98  32.55  0.93 
1 1 1 6  13 21 x 11 ?       ?      371.40  3.43   351.31  2.97   0.00    0.00   0.00 
1 1 1 6  13 22 o 2  148.86  15.15  176.73  187.11 75.88   191.71 88.58   11.71  0.81 
1 1 1 6  13 23 o 6  152.60  14.27  88.63   295.84 96.23   302.29 10.53   302.29 0.60 
1 1 1 6  13 24 o 4  87.94   21.32  94.28   277.66 11.16   102.22 65.00   102.22 0.24 
1 1 1 6  14 0  o 14 453.19  35.02  342.19  180.00 652.77  180.00 399.21  180.00 1.00 
1 1 1 6  14 1  o 15 334.34  6.48   225.89  273.33 296.45  267.17 45.43   87.17  0.95 
1 1 1 6  14 2  o 8  96.02   4.98   267.03  344.00 50.75   118.46 220.32  118.46 0.62 
1 1 1 6  14 3  o 19 150.31  4.47   295.65  182.17 6.21    198.92 241.94  18.92  0.85 
1 1 1 6  14 4  o 9  397.45  9.36   328.49  169.49 490.01  159.59 226.75  159.59 0.95 
1 1 1 6  14 5  o 17 306.25  7.77   458.59  358.56 284.32  359.42 4.81    179.42 0.94 
1 1 1 6  14 6  o 7  684.10  32.69  638.58  70.54  718.53  65.77  88.44   65.77  0.99 
1 1 1 6  14 7  o 18 412.09  10.10  459.49  165.50 371.09  176.45 54.03   356.45 0.97 
1 1 1 6  14 8  o 12 50.67   10.33  370.21  75.03  211.67  243.50 471.55  243.50 0.48 
1 1 1 6  14 9  o 18 131.65  5.73   141.17  43.68  6.08    81.08  157.87  261.08 0.65 
1 1 1 6  14 10 o 14 371.59  20.74  289.21  65.81  468.24  67.58  262.61  67.58  0.91 
1 1 1 6  14 11 o 12 95.99   7.30   85.80   321.82 56.80   107.54 209.43  107.54 0.50 
1 1 1 6  14 12 o 14 286.32  6.26   273.80  330.42 212.28  350.81 108.89  170.81 0.93 
1 1 1 6  14 13 o 5  623.99  23.99  441.40  78.53  759.25  77.76  296.98  77.76  0.98 
1 1 1 6  14 14 o 5  415.94  8.88   255.99  136.40 513.24  131.04 235.28  131.04 0.95 
1 1 1 6  14 15 o 10 71.97   12.66  61.46   77.49  29.84   233.30 87.77   233.30 0.20 
1 1 1 6  14 16 o 9  45.25   16.02  79.55   245.07 66.63   58.53  150.49  58.53  0.19 
1 1 1 6  14 17 o 7  175.43  6.06   115.08  175.55 138.65  174.56 2.44    354.56 0.80 
1 1 1 6  14 18 o 13 199.65  5.88   108.87  226.16 207.43  211.00 104.55  211.00 0.78 
1 1 1 6  14 19 o 1  140.49  14.61  167.64  203.73 51.52   206.91 134.61  26.91  0.85 
1 1 1 6  14 20 o 19 177.35  24.54  185.40  349.68 118.36  346.14 71.53   166.14 0.87 
1 1 1 6  14 21 o 1  123.98  18.94  52.25   100.38 40.28   137.40 17.89   317.40 0.40 
1 1 1 6  14 22 o 1  114.85  19.13  116.81  119.67 25.52   119.88 70.34   299.88 0.53 
1 1 1 6  14 23 o 3  182.81  14.11  110.55  37.63  143.84  35.17  68.42   35.17  0.60 
1 1 1 6  15 0  f 0  287.99  20.23  390.61  180.00 320.48  180.00 0.00    0.00   0.00 
1 1 1 6  15 1  o 9  587.69  32.10  416.57  147.94 657.66  147.72 165.33  147.72 0.98 
1 1 1 6  15 2  o 8  300.77  6.15   124.76  278.17 351.01  293.52 167.15  293.52 0.89 
1 1 1 6  15 3  o 3  604.56  26.43  393.07  37.10  793.38  51.28  410.10  51.28  0.97 
1 1 1 6  15 4  o 11 400.00  10.87  478.16  182.42 308.87  169.57 156.22  349.57 0.97 
1 1 1 6  15 5  o 6  764.11  33.43  643.14  210.44 877.77  223.06 248.40  223.06 0.99 
1 1 1 6  15 6  o 14 215.85  5.40   192.16  246.01 156.34  229.44 53.81   49.44  0.85 
1 1 1 6  15 7  o 13 415.56  8.66   256.53  347.83 460.36  331.41 129.33  331.41 0.95 
1 1 1 6  15 8  o 3  433.85  9.67   385.33  64.82  449.88  57.76  67.06   57.76  0.96 
1 1 1 6  15 9  o 11 42.19   14.99  63.45   38.79  58.34   226.44 126.00  226.44 0.11 
1 1 1 6  15 10 o 2  93.79   8.43   235.46  338.77 77.99   150.44 264.28  150.44 0.58 
1 1 1 6  15 11 o 4  412.65  8.81   199.61  285.87 587.76  299.14 428.36  299.14 0.91 
1 1 1 6  15 12 o 1  143.16  6.65   131.50  323.75 44.74   305.78 107.05  125.78 0.69 
1 1 1 6  15 13 o 19 110.33  8.65   177.13  231.58 14.85   24.96  161.84  24.96  0.60 
1 1 1 6  15 14 o 18 412.75  8.81   245.86  353.16 520.73  356.17 255.06  356.17 0.95 
1 1 1 6  15 15 o 4  81.95   11.26  90.49   164.44 43.31   3.84   161.26  3.84   0.46 
1 1 1 6  15 16 o 1  164.83  6.85   116.98  157.64 123.23  161.25 3.65    341.25 0.76 
1 1 1 6  15 17 o 5  275.97  6.88   63.75   16.17  363.45  9.46   277.92  9.46   0.81 
1 1 1 6  15 18 o 3  105.95  22.97  48.96   254.96 16.70   233.93 23.22   53.93  0.27 
1 1 1 6  15 19 o 3  226.40  31.59  219.87  61.36  209.46  63.58  11.87   63.58  0.90 
1 1 1 6  15 20 o 12 59.02   23.40  55.97   247.26 32.57   67.66  87.10   67.66  0.19 
1 1 1 6  15 21 o 5  95.96   23.27  87.87   358.63 1.62    171.88 65.23   171.88 0.32 
1 1 1 6  15 22 o 18 161.54  16.39  62.35   22.61  74.66   26.76  29.55   26.76  0.37 
1 1 1 6  16 0  o 5  45.40   26.47  113.15  180.00 113.23  0.00   247.51  0.00   0.23 
1 1 1 6  16 1  o 10 398.49  7.87   466.12  195.00 222.14  198.26 329.41  18.26  0.97 
1 1 1 6  16 2  o 6  49.03   14.71  50.47   321.18 101.38  224.94 225.25  224.94 0.23 
1 1 1 6  16 3  o 18 229.34  6.41   276.23  233.45 122.00  237.53 167.44  57.53  0.90 
1 1 1 6  16 4  o 1  438.84  10.60  276.51  182.01 538.35  182.97 245.09  182.97 0.95 
1 1 1 6  16 5  o 5  216.21  10.51  335.80  69.53  60.75   92.69  269.05  272.69 0.90 
1 1 1 6  16 6  o 14 545.86  26.81  572.64  107.05 502.08  104.22 63.61   284.22 0.98 
1 1 1 6  16 7  o 2  261.17  6.80   400.59  73.57  125.51  78.04  235.60  258.04 0.93 
1 1 1 6  16 8  o 19 67.24   14.34  82.42   229.89 39.59   80.22  101.85  80.22  0.17 
1 1 1 6  16 9  o 4  191.08  6.97   187.51  323.38 143.21  303.70 6.28    303.70 0.73 
1 1 1 6  16 10 o 10 266.96  6.98   241.13  136.22 244.53  128.39 4.81    128.39 0.91 
1 1 1 6  16 11 o 6  402.28  19.27  254.26  187.76 487.07  180.12 211.12  180.12 0.95 
1 1 1 6  16 12 o 8  210.56  7.45   194.96  158.52 133.89  162.28 107.62  342.28 0.89 
1 1 1 6  16 13 o 2  255.00  6.75   212.65  144.41 272.42  146.14 92.59   146.14 0.89 
1 1 1 6  16 14 o 15 251.72  6.70   163.32  197.88 270.27  194.75 90.40   194.75 0.89 
1 1 1 6  16 15 o 11 87.21   25.21  89.31   346.51 20.40   167.92 113.07  167.92 0.41 
1 1 1 6  16 16 o 16 163.82  16.27  129.46  129.13 117.37  149.76 36.31   329.76 0.83 
1 1 1 6  16 17 o 19 76.71   28.42  197.62  275.05 96.35   91.62  298.13  91.62  0.69 
1 1 1 6  16 18 o 17 278.88  25.30  190.99  303.25 320.25  304.24 127.31  304.24 0.92 
1 1 1 6  16 19 o 1  205.41  15.41  194.07  208.49 175.18  207.56 13.80   27.56  0.89 
1 1 1 6  16 20 o 14 58.91   23.97  46.64   154.26 26.51   348.18 69.44   348.18 0.14 
1 1 1 6  16 21 o 2  126.62  21.98  97.38   104.72 34.75   103.49 23.41   283.49 0.37 
1 1 1 6  17 0  o 6  108.43  42.23  510.30  0.00   236.79  180.00 678.78  180.00 0.95 
1 1 1 6  17 1  o 2  267.13  9.19   229.49  134.01 290.57  109.39 142.42  109.39 0.82 
1 1 1 6  17 2  o 17 364.53  10.83  377.46  99.18  316.33  96.37  62.61   276.37 0.95 
1 1 1 6  17 3  o 8  502.04  22.98  339.54  166.27 593.45  163.39 217.43  163.39 0.97 
1 1 1 6  17 4  o 8  300.24  8.88   317.93  4.16   295.86  5.28   41.40   5.28   0.92 
1 1 1 6  17 5  o 3  82.25   21.02  181.21  265.41 56.20   67.69  171.29  67.69  0.36 
1 1 1 6  17 6  o 10 284.20  9.18   288.76  266.09 290.18  276.55 67.85   276.55 0.90 
1 1 1 6  17 7  o 19 224.93  7.75   88.15   211.22 146.14  220.14 97.18   220.14 0.43 
1 1 1 6  17 8  o 11 131.02  9.40   153.54  235.14 6.62    28.09  211.00  28.09  0.75 
1 1 1 6  17 9  o 7  416.57  8.51   365.40  244.16 423.44  242.05 42.43   242.05 0.97 
1 1 1 6  17 10 o 14 277.31  7.45   147.59  224.31 302.99  221.76 107.33  221.76 0.90 
1 1 1 6  17 11 o 18 146.62  19.39  97.62   136.67 71.58   140.89 40.26   320.89 0.63 
1 1 1 6  17 12 o 13 327.71  8.35   216.35  150.62 381.49  152.06 148.36  152.06 0.94 
1 1 1 6  17 13 o 8  69.10   26.51  97.50   333.12 38.18   154.73 114.38  154.73 0.28 
1 1 1 6  17 14 o 10 136.28  23.02  110.13  245.49 70.29   268.36 38.49   88.36  0.66 
1 1 1 6  17 15 o 14 280.20  18.47  247.70  53.22  261.76  52.02  8.51    232.02 0.95 
1 1 1 6  17 16 o 12 326.24  19.75  133.65  41.77  451.68  41.50  306.79  41.50  0.91 
1 1 1 6  17 17 o 7  149.48  24.54  136.06  243.59 95.91   240.40 24.58   60.40  0.72 
1 1 1 6  17 18 o 8  161.86  21.97  136.71  142.67 119.06  144.01 1.24    144.02 0.73 
1 1 1 6  17 19 o 16 93.94   30.00  99.96   233.62 8.12    53.83  79.22   53.83  0.34 
1 1 1 6  17 20 o 18 111.41  27.78  74.29   264.27 12.02   252.99 40.31   72.99  0.29 
1 1 1 6  18 0  o 3  41.16   29.07  30.10   180.00 80.71   360.00 174.81  360.00 0.16 
1 1 1 6  18 1  o 17 141.06  11.11  243.27  236.91 22.73   78.28  276.26  78.28  0.82 
1 1 1 6  18 2  o 9  204.79  9.99   265.20  113.06 81.61   121.66 203.92  301.66 0.90 
1 1 1 6  18 3  o 5  145.87  23.25  214.78  145.23 23.70   148.38 174.85  328.38 0.76 
1 1 1 6  18 4  o 15 360.78  8.99   321.60  271.31 375.72  273.57 66.86   273.57 0.95 
1 1 1 6  18 5  o 2  352.13  9.45   279.43  240.16 387.53  241.60 111.67  241.60 0.94 
1 1 1 6  18 6  o 6  502.34  24.00  332.36  341.77 578.91  340.17 181.70  340.17 0.97 
1 1 1 6  18 7  o 17 253.58  7.93   85.23   234.44 288.11  213.55 171.00  213.55 0.80 
1 1 1 6  18 8  o 15 282.63  8.47   239.91  97.35  264.61  100.78 3.94    100.78 0.93 
1 1 1 6  18 9  o 18 64.43   27.12  125.02  187.28 92.38   354.77 238.48  354.77 0.42 
1 1 1 6  18 10 o 11 153.20  21.80  214.76  309.66 63.27   309.69 121.00  129.69 0.81 
1 1 1 6  18 11 o 14 231.48  19.89  120.58  57.95  256.21  66.65  125.29  66.65  0.84 
1 1 1 6  18 12 o 11 134.68  26.51  72.78   304.38 51.71   319.38 4.21    139.38 0.40 
1 1 1 6  18 13 o 15 217.83  21.19  147.41  70.03  213.02  70.46  37.65   70.46  0.89 
1 1 1 6  18 14 o 8  202.67  18.35  154.51  106.11 201.34  106.93 52.51   106.93 0.86 
1 1 1 6  18 15 o 1  163.58  30.36  74.78   22.54  119.53  31.24  38.61   31.24  0.61 
1 1 1 6  18 16 o 7  81.43   30.30  58.41   88.04  7.96    252.93 39.49   252.93 0.14 
1 1 1 6  18 17 o 17 109.27  30.21  114.04  353.06 7.63    351.52 109.41  171.52 0.57 
1 1 1 6  18 18 o 12 106.47  30.90  69.20   93.04  7.42    106.11 48.36   286.11 0.30 
1 1 1 6  18 19 o 19 202.41  20.49  56.32   5.41   101.33  1.95   68.74   1.95   0.33 
1 1 1 6  19 0  o 16 97.56   47.29  61.48   180.00 9.25    360.00 61.00   360.00 0.22 
1 1 1 6  19 1  o 6  181.71  21.41  127.71  99.82  127.76  97.02  39.94   97.02  0.59 
1 1 1 6  19 2  o 10 277.65  18.19  260.05  90.34  221.68  84.16  75.17   264.16 0.93 
1 1 1 6  19 3  o 13 97.99   33.31  147.49  89.16  27.12   286.88 142.63  286.88 0.45 
1 1 1 6  19 4  o 11 224.84  20.82  236.90  357.69 130.13  4.50   150.89  184.50 0.91 
1 1 1 6  19 5  o 16 216.61  23.93  132.94  342.92 184.32  336.81 6.04    156.81 0.86 
1 1 1 6  19 6  o 2  230.55  30.46  138.30  291.89 230.14  292.44 70.79   292.44 0.84 
1 1 1 6  19 7  o 7  68.84   29.93  204.78  279.60 142.97  93.06  370.60  93.06  0.62 
1 1 1 6  19 8  o 1  170.54  25.93  63.15   246.17 112.83  273.46 43.23   273.46 0.53 
1 1 1 6  19 9  o 7  282.14  18.98  207.08  142.87 276.41  145.80 23.69   145.80 0.94 
1 1 1 6  19 10 o 1  284.19  18.03  215.50  192.93 305.48  191.58 79.70   191.58 0.93 
1 1 1 6  19 11 o 9  127.75  32.31  129.33  197.25 47.41   197.62 85.28   17.62  0.70 
1 1 1 6  19 12 o 15 83.46   31.57  143.96  75.69  49.64   257.39 200.46  257.39 0.61 
1 1 1 6  19 13 o 9  104.14  35.89  99.02   282.59 6.42    288.46 92.61   108.46 0.51 
1 1 1 6  19 14 o 18 113.13  34.74  107.60  332.89 16.89   341.43 98.84   161.43 0.59 
1 1 1 6  19 15 o 14 103.71  33.78  124.69  256.89 10.51   69.48  145.76  69.48  0.60 
1 1 1 6  19 16 o 2  205.70  23.69  259.76  193.02 156.90  199.55 51.51   19.55  0.89 
1 1 1 6  19 17 o 1  208.48  21.99  176.03  66.98  207.86  66.34  90.14   66.34  0.78 
1 1 1 6  20 0  o 5  346.45  27.06  212.39  0.00   403.13  0.00   113.38  0.00   1.00 
1 1 1 6  20 1  o 17 200.39  22.75  129.94  258.17 188.91  259.29 83.06   259.29 0.74 
1 1 1 6  20 2  o 19 100.95  35.38  136.13  260.90 15.13   91.83  132.08  91.83  0.50 
1 1 1 6  20 3  o 2  176.34  27.63  112.42  240.97 139.08  239.89 25.54   239.89 0.72 
1 1 1 6  20 4  o 11 147.01  31.24  154.13  319.62 61.03   314.53 105.18  134.53 0.77 
1 1 1 6  20 5  o 16 109.93  35.41  75.12   103.12 10.69   99.16  81.52   279.16 0.47 
1 1 1 6  20 6  o 5  95.92   38.48  99.96   211.23 17.04   29.07  126.94  29.07  0.48 
1 1 1 6  20 7  o 1  247.74  22.65  184.20  222.20 269.83  217.68 93.60   217.68 0.90 
1 1 1 6  20 8  o 16 236.56  21.58  166.56  335.29 234.45  342.26 37.41   342.26 0.91 
1 1 1 6  20 9  o 7  86.88   34.96  196.99  336.67 70.95   154.27 263.76  154.27 0.70 
1 1 1 6  20 10 o 11 92.85   38.42  62.20   244.49 1.49    74.81  41.72   74.81  0.21 
1 1 1 6  20 11 o 2  132.13  38.61  107.42  120.82 55.26   130.13 46.56   310.13 0.59 
1 1 1 6  20 12 o 15 101.26  38.95  28.67   243.83 2.01    243.39 18.94   63.39  0.11 
1 1 1 6  20 13 o 2  100.66  36.51  85.75   190.72 0.89    11.77  81.96   11.77  0.40 
1 1 1 6  20 14 o 9  74.69   33.51  89.37   238.28 37.49   54.02  122.42  54.02  0.32 
1 1 1 6  20 15 o 8  75.78   33.64  58.80   100.80 18.76   278.74 63.26   278.74 0.17 
1 1 1 6  20 16 x 12 ?       ?      132.34  125.14 91.02   125.45 0.00    0.00   0.00 
1 1 1 6  21 0  o 17 157.99  54.33  35.45   0.00   15.93   180.00 6.92    180.00 0.08 
1 1 1 6  21 1  o 5  157.06  35.48  154.54  41.74  65.06   35.40  135.68  215.40 0.85 
1 1 1 6  21 2  o 8  179.51  35.39  134.93  242.38 148.78  237.29 10.88   237.29 0.80 
1 1 1 6  21 3  o 6  77.37   34.84  140.49  85.29  59.17   263.87 202.33  263.87 0.54 
1 1 1 6  21 4  o 10 179.19  33.22  147.89  125.96 150.96  120.22 9.87    120.22 0.81 
1 1 1 6  21 5  o 8  313.18  23.04  285.10  171.72 292.25  171.62 16.75   351.62 0.96 
1 1 1 6  21 6  o 6  195.26  38.90  142.11  345.36 173.70  347.21 20.04   347.21 0.84 
1 1 1 6  21 7  o 10 99.46   40.19  49.51   220.49 3.11    220.51 50.85   40.51  0.29 
1 1 1 6  21 8  o 15 223.94  32.84  180.69  318.39 221.02  311.38 47.43   311.38 0.88 
1 1 1 6  21 9  o 7  99.51   39.60  56.42   165.82 0.00    165.08 69.60   345.08 0.35 
1 1 1 6  21 10 o 1  115.98  42.15  37.68   4.29   11.63   25.80  20.35   205.80 0.19 
1 1 1 6  21 11 o 9  177.10  37.61  181.90  188.24 130.69  187.38 19.21   7.38   0.79 
1 1 1 6  21 12 f 0  72.20   33.45  6.57    329.54 12.53   55.96  0.00    0.00   0.00 
1 1 1 6  21 13 x 4  ?       ?      83.13   338.87 67.65   339.26 0.00    0.00   0.00 
1 1 1 6  21 14 x 13 ?       ?      97.20   90.92  83.67   92.30  0.00    0.00   0.00 
1 1 1 6  22 0  o 10 67.13   45.05  81.01   180.00 49.47   0.00   149.60  0.00   0.38 
1 1 1 6  22 1  o 7  125.75  43.37  69.18   138.93 34.82   145.37 27.48   325.37 0.39 
1 1 1 6  22 2  o 12 164.52  46.41  130.24  211.59 112.08  214.49 7.13    34.49  0.70 
1 1 1 6  22 3  o 18 91.71   39.91  102.83  202.13 15.63   20.00  108.68  20.00  0.42 
1 1 1 6  22 4  o 2  104.48  45.73  157.38  2.01   12.90   181.05 147.58  181.05 0.58 
1 1 1 6  22 5  o 9  161.27  44.24  235.07  200.53 56.43   204.13 160.13  24.13  0.85 
1 1 1 6  22 6  o 19 103.52  44.53  87.38   318.00 1.24    140.37 89.74   140.37 0.42 
1 1 1 6  22 7  o 18 83.34   38.96  129.62  286.47 38.12   93.40  148.84  93.40  0.44 
1 1 1 6  22 8  o 14 85.57   39.31  106.54  69.69  24.17   247.69 107.03  247.69 0.34 
1 1 1 6  22 9  x 12 ?       ?      77.97   249.68 60.70   229.60 0.00    0.00   0.00 
1 1 1 6  22 10 x 12 ?       ?      153.17  247.78 107.87  247.50 0.00    0.00   0.00 
1 1 1 6  22 11 x 11 ?       ?      24.09   357.28 19.72   12.59  0.00    0.00   0.00 
1 1 1 6  22 12 x 13 ?       ?      104.40  54.12  69.88   50.29  0.00    0.00   0.00 
1 1 1 6  23 0  x 8  ?       ?      123.32  180.00 122.87  180.00 0.00    0.00   0.00 
1 1 1 6  23 1  x 4  ?       ?      267.37  63.87  233.85  64.21  0.00    0.00   0.00 
1 1 1 6  23 2  x 3  ?       ?      155.91  120.56 116.70  116.32 0.00    0.00   0.00 
1 1 1 6  23 3  x 3  ?       ?      148.09  239.49 123.85  243.85 0.00    0.00   0.00 
1 1 1 6  23 4  x 5  ?       ?      121.83  312.31 105.43  314.67 0.00    0.00   0.00 
1 1 1 6  23 5  x 10 ?       ?      57.56   96.77  55.23   102.51 0.00    0.00   0.00 
1 1 1 6  23 6  x 4  ?       ?      166.48  134.36 135.98  139.14 0.00    0.00   0.00 
1 1 1 6  23 7  x 14 ?       ?      126.77  306.39 90.19   309.94 0.00    0.00   0.00 
1 1 1 6  23 8  x 8  ?       ?      68.52   332.23 44.31   329.45 0.00    0.00   0.00 
1 1 1 6  23 9  x 6  ?       ?      112.21  243.66 79.82   238.76 0.00    0.00   0.00 
1 1 1 6  24 0  x 1  ?       ?      3.00    360.00 18.94   360.00 0.00    0.00   0.00 
1 1 1 6  24 1  x 8  ?       ?      147.80  118.35 114.69  110.99 0.00    0.00   0.00 
1 1 1 6  24 2  x 14 ?       ?      86.11   337.24 65.81   344.83 0.00    0.00   0.00 
1 1 1 6  24 3  x 2  ?       ?      50.11   194.07 46.54   181.37 0.00    0.00   0.00 
1 1 1 6  24 4  x 2  ?       ?      68.25   5.35   52.44   352.37 0.00    0.00   0.00 
1 1 1 6  24 5  x 10 ?       ?      81.58   265.22 53.92   268.13 0.00    0.00   0.00 
1 1 1 7  0  1  o 7  212.71  11.50  326.30  270.00 174.92  270.00 62.36   90.00  0.97 
1 1 1 7  0  2  o 18 105.79  8.61   286.63  180.00 3.60    0.00   44.40   0.00   0.18 
1 1 1 7  0  3  x 17 ?       ?      275.42  270.00 62.91   270.00 0.00    0.00   0.00 
1 1 1 7  0  4  o 7  120.87  8.03   176.77  180.00 0.05    180.00 158.63  0.00   0.66 
1 1 1 7  0  5  o 11 90.38   9.17   232.30  270.00 0.58    270.00 2.32    270.00 0.01 
1 1 1 7  0  6  o 14 779.25  60.44  645.97  0.00   805.46  0.00   52.42   0.00   1.00 
1 1 1 7  0  7  o 1  135.90  9.56   76.01   270.00 32.58   90.00  46.79   270.00 0.41 
1 1 1 7  0  8  o 14 10.62   6.71   365.69  0.00   51.56   0.00   103.60  0.00   0.02 
1 1 1 7  0  9  o 11 506.92  27.05  954.72  90.00  549.31  90.00  84.78   90.00  1.00 
1 1 1 7  0  10 o 19 354.75  27.81  55.84   180.00 399.10  180.00 88.89   180.00 1.00 
1 1 1 7  0  11 o 3  116.02  8.49   91.94   270.00 9.56    270.00 80.00   90.00  0.43 
1 1 1 7  0  12 o 2  483.66  30.35  373.93  0.00   615.30  0.00   263.27  0.00   1.00 
1 1 1 7  0  13 x 9  ?       ?      499.02  270.00 542.73  270.00 0.00    0.00   0.00 
1 1 1 7  0  14 o 8  259.29  20.99  634.97  0.00   245.97  360.00 25.90   180.00 1.00 
1 1 1 7  0  15 o 15 112.25  8.29   5.71    270.00 1.73    270.00 165.83  90.00  0.75 
1 1 1 7  0  16 o 3  90.80   8.63   259.28  0.00   27.18   180.00 129.16  180.00 0.41 
1 1 1 7  0  17 o 7  142.69  9.62   428.95  270.00 140.39  90.00  563.03  90.00  0.99 
1 1 1 7  0  18 o 15 627.16  49.39  647.83  180.00 825.15  180.00 395.97  180.00 1.00 
1 1 1 7  0  19 o 2  237.75  15.84  171.08  90.00  270.25  90.00  114.51  90.00  0.90 
1 1 1 7  0  20 o 12 509.52  40.61  402.27  0.00   564.96  0.00   110.87  0.00   1.00 
1 1 1 7  0  21 o 6  414.52  26.33  313.23  90.00  429.73  90.00  30.42   90.00  1.00 
1 1 1 7  0  22 o 2  252.08  14.96  401.89  180.00 39.56   180.00 425.04  0.00   1.00 
1 1 1 7  0  23 o 12 27.38   18.18  56.32   270.00 46.18   90.00  96.61   90.00  0.08 
1 1 1 7  0  24 o 2  358.93  20.21  169.09  0.00   537.12  0.00   356.73  0.00   1.00 
1 1 1 7  0  25 o 3  326.51  21.72  227.20  270.00 414.52  270.00 176.06  270.00 1.00 
1 1 1 7  0  26 o 11 135.77  14.01  136.53  360.00 87.94   360.00 14.63   180.00 0.70 
1 1 1 7  0  27 o 12 45.54   25.20  36.99   270.00 20.95   90.00  48.35   90.00  0.07 
1 1 1 7  0  28 o 8  140.00  18.42  57.15   0.00   43.46   360.00 2.44    360.00 0.30 
1 1 1 7  1  0  o 2  80.18   5.52   564.26  270.00 7.48    270.00 23.41   270.00 0.05 
1 1 1 7  1  1  o 5  610.96  12.03  960.26  308.87 505.16  285.69 193.96  105.69 0.99 
1 1 1 7  1  2  o 2  172.66  5.52   255.66  44.75  102.06  38.47  22.45   218.47 0.66 
1 1 1 7  1  3  o 18 262.84  6.91   827.00  278.91 259.16  326.41 58.19   326.41 0.88 
1 1 1 7  1  4  o 16 358.27  8.63   469.73  233.17 382.86  233.29 92.78   233.29 0.94 
1 1 1 7  1  5  f 0  295.76  9.20   656.32  160.53 205.33  110.99 0.00    0.00   0.00 
1 1 1 7  1  6  o 8  286.18  7.62   542.23  304.83 323.89  325.17 155.11  325.17 0.86 
1 1 1 7  1  7  x 2  ?       ?      1150.81 198.55 806.61  209.33 0.00    0.00   0.00 
1 1 1 7  1  8  o 2  92.38   2.35   515.37  32.11  112.07  211.60 344.23  211.60 0.65 
1 1 1 7  1  9  o 13 363.67  9.52   491.83  195.78 391.00  192.46 98.76   192.46 0.94 
1 1 1 7  1  10 o 18 160.12  3.72   92.80   300.92 78.07   52.07  21.85   232.07 0.56 
1 1 1 7  1  11 o 15 255.82  6.29   505.40  255.35 263.04  223.41 179.60  223.41 0.68 
1 1 1 7  1  12 o 5  253.99  6.24   290.06  282.47 197.66  270.78 70.61   90.78  0.92 
1 1 1 7  1  13 o 15 385.30  9.40   679.07  7.85   363.53  6.26   16.17   186.26 0.96 
1 1 1 7  1  14 o 10 164.93  3.57   329.23  203.20 43.33   180.17 201.02  0.17   0.87 
1 1 1 7  1  15 o 7  246.78  5.06   233.17  198.42 208.75  173.94 34.65   353.94 0.92 
1 1 1 7  1  16 o 8  201.97  4.37   158.70  169.77 178.28  185.39 50.32   185.39 0.76 
1 1 1 7  1  17 o 5  160.45  4.30   38.23   242.73 43.31   269.67 5.47    269.67 0.25 
1 1 1 7  1  18 o 9  156.33  4.53   156.29  317.12 56.55   327.02 104.78  147.02 0.70 
1 1 1 7  1  19 o 8  200.63  5.04   192.03  263.38 131.33  285.68 66.31   105.68 0.82 
1 1 1 7  1  20 o 6  224.38  5.14   274.76  188.26 129.65  208.18 143.87  28.18  0.90 
1 1 1 7  1  21 o 12 232.64  6.47   286.47  106.43 150.97  102.69 121.34  282.69 0.91 
1 1 1 7  1  22 o 15 407.65  22.51  222.04  9.87   539.79  12.58  310.81  12.58  0.94 
1 1 1 7  1  23 o 11 130.89  4.83   126.20  105.16 46.11   104.54 96.24   284.54 0.72 
1 1 1 7  1  24 o 2  393.32  22.27  345.83  209.20 367.81  209.19 30.66   29.19  0.97 
1 1 1 7  1  25 o 5  31.80   12.35  27.47   108.71 11.49   292.28 24.77   292.28 0.03 
1 1 1 7  1  26 o 18 118.73  5.50   80.38   45.39  37.90   38.69  24.87   218.69 0.42 
1 1 1 7  1  27 o 13 160.42  11.82  75.63   188.74 93.76   171.92 35.90   171.92 0.47 
1 1 1 7  1  28 o 3  68.65   18.39  30.76   41.52  4.71    194.67 14.15   194.67 0.03 
1 1 1 7  2  0  f 0  230.95  12.50  196.81  270.00 118.40  90.00  0.00    0.00   0.00 
1 1 1 7  2  1  o 16 196.60  3.78   43.35   166.91 149.75  191.35 36.08   191.35 0.67 
1 1 1 7  2  2  o 6  722.16  44.46  823.40  224.93 709.28  202.11 5.90    22.11  0.99 
1 1 1 7  2  3  o 12 377.51  9.00   362.54  163.47 283.88  150.22 159.11  330.22 0.96 
1 1 1 7  2  4  o 7  485.62  11.00  637.86  280.89 540.37  222.77 140.79  222.77 0.97 
1 1 1 7  2  5  o 11 193.40  4.86   366.34  70.65  115.09  82.38  89.19   262.38 0.83 
1 1 1 7  2  6  o 16 712.69  16.12  968.95  95.15  785.21  100.26 165.36  100.26 0.99 
1 1 1 7  2  7  o 10 358.75  7.67   608.03  353.76 413.09  22.76  159.26  22.76  0.93 
1 1 1 7  2  8  o 12 273.63  5.56   323.54  339.51 263.00  210.54 37.11   210.54 0.89 
1 1 1 7  2  9  o 19 248.14  4.68   90.74   38.73  249.72  62.69  89.94   62.69  0.83 
1 1 1 7  2  10 o 4  106.29  2.55   173.60  354.67 23.70   254.50 156.22  254.50 0.51 
1 1 1 7  2  11 f 0  132.18  3.60   319.27  328.79 118.09  328.65 0.00    0.00   0.00 
1 1 1 7  2  12 o 7  329.06  7.20   625.61  350.61 242.41  357.77 145.13  177.77 0.96 
1 1 1 7  2  13 o 1  168.87  4.39   355.37  177.92 25.05   149.82 248.13  329.82 0.88 
1 1 1 7  2  14 o 10 288.84  5.82   483.18  195.49 134.29  182.81 286.19  2.81   0.96 
1 1 1 7  2  15 o 5  356.43  8.39   453.37  209.86 358.33  227.57 34.77   227.57 0.96 
1 1 1 7  2  16 o 3  254.56  8.42   401.56  172.20 130.43  160.62 216.04  340.63 0.94 
1 1 1 7  2  17 o 1  450.32  21.50  470.21  307.31 419.70  320.04 33.97   140.04 0.97 
1 1 1 7  2  18 o 8  270.45  8.61   222.10  166.76 229.73  170.98 29.00   350.98 0.90 
1 1 1 7  2  19 o 3  188.57  5.08   135.31  103.06 125.29  72.91  32.49   252.91 0.75 
1 1 1 7  2  20 o 6  197.56  5.04   246.76  85.23  57.60   74.06  237.93  254.06 0.89 
1 1 1 7  2  21 o 7  136.71  5.20   58.08   234.98 26.64   297.62 12.10   117.62 0.24 
1 1 1 7  2  22 o 8  259.01  5.49   135.28  351.93 289.45  346.42 124.84  346.42 0.88 
1 1 1 7  2  23 o 5  267.17  6.62   239.50  210.52 212.26  209.26 79.37   29.26  0.94 
1 1 1 7  2  24 o 5  211.26  5.26   164.45  83.20  205.45  86.84  35.04   86.84  0.89 
1 1 1 7  2  25 o 2  171.14  5.63   124.37  67.28  144.29  57.81  7.85    57.81  0.82 
1 1 1 7  2  26 o 8  122.76  5.40   90.68   207.03 46.94   192.78 26.80   12.78  0.49 
1 1 1 7  2  27 o 1  157.58  10.98  145.62  222.26 110.04  230.03 0.50    50.03  0.70 
1 1 1 7  2  28 o 14 195.28  13.48  132.55  157.65 177.42  155.33 82.24   155.33 0.70 
1 1 1 7  3  0  f 0  451.64  23.89  103.47  90.00  508.92  90.00  0.00    0.00   0.00 
1 1 1 7  3  1  o 8  428.52  9.11   438.53  137.55 367.01  164.13 96.18   344.13 0.97 
1 1 1 7  3  2  o 6  233.46  6.23   236.14  116.85 166.35  100.80 81.50   280.80 0.89 
1 1 1 7  3  3  o 13 408.36  8.67   419.27  335.02 460.78  25.33  144.60  25.33  0.95 
1 1 1 7  3  4  o 3  398.82  7.61   623.18  276.07 309.94  334.17 150.68  154.17 0.97 
1 1 1 7  3  5  o 13 418.67  8.00   255.40  101.84 461.21  97.50  122.20  97.50  0.96 
1 1 1 7  3  6  o 13 238.03  5.40   529.12  147.91 208.72  88.28  8.83    88.28  0.86 
1 1 1 7  3  7  o 13 113.30  2.50   116.84  0.19   42.99   129.00 234.15  129.00 0.65 
1 1 1 7  3  8  o 9  574.81  12.78  720.49  279.41 585.82  283.70 45.44   283.70 0.98 
1 1 1 7  3  9  o 5  242.43  5.32   625.04  300.07 104.26  276.84 239.57  96.84  0.92 
1 1 1 7  3  10 f 0  421.33  10.15  275.94  9.80   233.84  64.38  0.00    0.00   0.00 
1 1 1 7  3  11 o 9  264.56  5.80   406.99  218.58 198.80  177.04 91.83   357.04 0.92 
1 1 1 7  3  12 o 11 343.68  7.80   73.64   219.51 424.59  220.35 213.89  220.35 0.92 
1 1 1 7  3  13 o 6  260.32  6.48   191.26  295.10 230.71  278.89 17.47   98.89  0.92 
1 1 1 7  3  14 o 9  177.54  3.86   176.24  141.59 142.26  174.68 44.38   174.68 0.68 
1 1 1 7  3  15 o 2  237.79  5.79   251.22  109.28 172.41  92.80  91.05   272.80 0.92 
1 1 1 7  3  16 o 13 186.34  4.11   78.23   63.57  113.19  159.39 49.84   159.39 0.47 
1 1 1 7  3  17 o 6  245.29  6.23   246.40  123.11 244.31  155.85 78.77   155.85 0.84 
1 1 1 7  3  18 o 3  326.07  10.87  448.61  192.62 155.09  194.27 313.42  14.27  0.96 
1 1 1 7  3  19 o 5  698.37  38.51  347.11  112.96 963.21  113.60 564.85  113.60 0.97 
1 1 1 7  3  20 o 6  249.81  6.76   82.18   343.00 257.86  33.71  163.76  33.71  0.70 
1 1 1 7  3  21 o 5  243.98  8.05   339.82  273.49 99.19   275.69 258.82  95.69  0.94 
1 1 1 7  3  22 o 1  167.50  4.22   114.70  110.12 119.64  104.42 5.11    104.42 0.70 
1 1 1 7  3  23 o 12 247.78  5.71   160.76  111.99 262.93  112.54 78.78   112.54 0.90 
1 1 1 7  3  24 o 2  217.55  5.25   217.49  344.57 177.29  343.35 46.59   163.35 0.92 
1 1 1 7  3  25 o 9  131.38  11.81  105.01  253.85 70.06   248.32 19.82   68.32  0.61 
1 1 1 7  3  26 o 12 305.30  14.71  206.99  359.26 378.27  356.92 192.21  356.92 0.92 
1 1 1 7  3  27 o 15 97.37   13.00  59.05   74.60  2.17    70.53  42.81   250.53 0.24 
1 1 1 7  4  0  o 5  123.96  10.41  83.71   270.00 11.11   90.00  129.77  270.00 0.61 
1 1 1 7  4  1  o 1  568.58  14.74  846.62  38.94  625.85  29.86  140.38  29.86  0.98 
1 1 1 7  4  2  o 18 149.17  3.37   534.35  87.30  35.29   162.89 148.52  342.89 0.73 
1 1 1 7  4  3  o 7  115.63  2.46   108.03  51.53  35.36   205.67 222.54  205.67 0.66 
1 1 1 7  4  4  o 14 551.04  11.61  452.30  319.01 694.14  316.03 319.77  316.03 0.97 
1 1 1 7  4  5  o 9  407.64  8.72   292.13  255.96 430.07  235.81 81.06   235.81 0.96 
1 1 1 7  4  6  o 2  381.72  7.65   674.48  232.74 456.00  264.67 198.25  264.67 0.93 
1 1 1 7  4  7  o 17 15.96   4.55   401.47  256.81 50.64   265.26 102.34  265.26 0.03 
1 1 1 7  4  8  o 5  164.87  4.29   531.98  104.27 73.10   79.81  97.63   259.81 0.74 
1 1 1 7  4  9  o 3  77.44   2.66   377.38  323.61 57.19   136.86 166.53  136.86 0.34 
1 1 1 7  4  10 o 15 114.91  3.20   521.74  235.96 5.88    189.08 79.06   9.08   0.40 
1 1 1 7  4  11 o 19 279.54  5.48   274.10  94.40  306.93  99.08  114.84  99.08  0.89 
1 1 1 7  4  12 o 16 164.36  4.20   364.03  0.57   14.80   228.11 322.85  228.11 0.89 
1 1 1 7  4  13 o 9  232.65  5.17   585.40  207.46 95.53   210.30 244.83  30.30  0.94 
1 1 1 7  4  14 o 12 633.80  30.33  675.55  45.82  599.51  41.74  52.82   221.74 0.99 
1 1 1 7  4  15 o 10 607.15  12.91  443.23  181.30 811.03  167.22 435.87  167.22 0.98 
1 1 1 7  4  16 o 10 319.42  6.36   538.38  343.59 226.16  328.81 156.35  148.81 0.95 
1 1 1 7  4  17 o 7  360.67  7.44   445.05  198.80 423.34  173.78 177.19  173.78 0.93 
1 1 1 7  4  18 o 9  232.01  6.65   222.19  195.00 134.94  190.62 144.38  10.62  0.89 
1 1 1 7  4  19 o 8  228.15  5.17   216.10  353.97 193.02  356.59 0.95    176.59 0.85 
1 1 1 7  4  20 o 6  273.93  6.35   238.47  231.70 252.66  218.99 5.54    218.99 0.91 
1 1 1 7  4  21 o 11 152.94  4.23   94.30   219.93 80.52   218.27 38.57   38.27  0.65 
1 1 1 7  4  22 o 2  324.30  18.39  265.19  66.51  324.76  69.29  35.13   69.29  0.95 
1 1 1 7  4  23 o 8  120.17  4.74   185.81  43.22  16.56   223.11 230.11  223.11 0.82 
1 1 1 7  4  24 o 3  190.68  4.75   92.58   5.41   195.06  352.19 74.31   352.19 0.83 
1 1 1 7  4  25 o 17 216.57  14.06  70.70   322.82 206.38  335.58 151.48  335.58 0.60 
1 1 1 7  4  26 o 18 78.68   15.81  176.18  319.33 69.99   145.54 235.91  145.54 0.61 
1 1 1 7  4  27 o 18 50.81   18.97  133.67  16.84  64.53   199.28 153.69  199.28 0.24 
1 1 1 7  5  0  o 15 186.85  10.61  77.43   270.00 38.97   270.00 17.54   270.00 0.16 
1 1 1 7  5  1  o 7  223.98  7.53   344.96  254.44 50.44   256.95 311.60  76.95  0.92 
1 1 1 7  5  2  o 10 125.70  2.87   154.29  60.24  14.47   24.39  49.94   204.39 0.31 
1 1 1 7  5  3  o 17 554.88  13.23  550.83  191.79 548.17  184.80 9.92    184.80 0.98 
1 1 1 7  5  4  o 3  260.62  6.32   107.12  144.56 281.05  155.72 143.18  155.72 0.80 
1 1 1 7  5  5  o 9  248.51  5.09   235.12  273.62 200.91  275.51 40.63   95.51  0.89 
1 1 1 7  5  6  o 10 627.64  13.31  615.23  137.82 761.12  140.06 294.05  140.06 0.98 
1 1 1 7  5  7  o 16 176.44  3.76   383.92  237.62 98.95   303.73 65.73   123.73 0.75 
1 1 1 7  5  8  o 8  80.26   2.44   270.97  287.34 21.42   346.32 67.22   346.32 0.15 
1 1 1 7  5  9  o 18 284.53  8.89   547.45  140.10 160.99  149.03 215.39  329.03 0.94 
1 1 1 7  5  10 o 17 150.25  3.38   140.85  267.72 68.12   130.06 57.30   310.06 0.64 
1 1 1 7  5  11 o 15 158.20  4.03   405.86  201.96 55.04   208.17 147.34  28.17  0.81 
1 1 1 7  5  12 o 4  451.81  9.08   450.12  139.96 453.18  130.16 26.54   130.16 0.97 
1 1 1 7  5  13 o 16 405.69  8.20   149.88  163.76 475.27  188.65 170.76  188.65 0.96 
1 1 1 7  5  14 f 0  111.68  2.97   142.38  158.50 69.39   108.49 0.00    0.00   0.00 
1 1 1 7  5  15 o 5  532.61  12.18  593.03  310.57 522.73  299.43 1.13    299.43 0.98 
1 1 1 7  5  16 o 16 421.66  8.50   393.41  298.66 386.39  300.53 42.91   120.53 0.97 
1 1 1 7  5  17 o 17 432.15  10.52  307.90  167.07 438.45  164.57 45.50   164.57 0.96 
1 1 1 7  5  18 o 18 137.68  4.38   132.63  270.24 26.83   285.80 106.73  105.80 0.58 
1 1 1 7  5  19 f 0  522.87  21.25  505.95  160.43 511.82  157.48 0.00    0.00   0.00 
1 1 1 7  5  20 o 17 62.42   7.36   50.51   132.26 55.64   267.26 140.33  267.26 0.23 
1 1 1 7  5  21 o 7  328.54  8.26   139.94  259.30 433.93  242.22 282.30  242.22 0.89 
1 1 1 7  5  22 o 6  373.79  7.89   227.80  267.41 464.46  268.65 219.20  268.65 0.95 
1 1 1 7  5  23 o 18 85.96   5.56   26.99   357.81 0.45    259.75 7.60    259.75 0.04 
1 1 1 7  5  24 o 17 115.01  4.75   120.07  130.13 33.42   133.35 96.67   313.35 0.71 
1 1 1 7  5  25 o 6  148.48  6.07   48.52   161.95 74.44   146.19 27.68   146.19 0.41 
1 1 1 7  5  26 o 18 65.93   8.03   134.90  318.86 55.22   136.56 161.46  136.56 0.39 
1 1 1 7  5  27 o 16 160.75  11.40  95.83   285.80 100.73  277.70 30.03   277.70 0.53 
1 1 1 7  6  0  x 9  ?       ?      30.88   270.00 539.81  90.00  0.00    0.00   0.00 
1 1 1 7  6  1  o 18 324.66  6.97   574.46  4.72   303.78  342.01 0.32    342.01 0.94 
1 1 1 7  6  2  o 3  117.59  2.51   374.34  277.46 11.68   137.76 156.77  137.76 0.57 
1 1 1 7  6  3  o 3  629.54  14.40  1042.74 151.18 593.63  161.06 52.30   341.06 0.98 
1 1 1 7  6  4  o 6  139.02  3.14   471.19  290.69 88.24   114.85 412.49  114.85 0.85 
1 1 1 7  6  5  o 11 208.58  4.34   86.25   120.97 165.20  76.60  0.82    256.60 0.79 
1 1 1 7  6  6  f 0  54.37   2.21   155.55  125.69 53.70   67.03  0.00    0.00   0.00 
1 1 1 7  6  7  o 3  258.51  5.38   512.42  198.29 180.92  188.18 112.35  8.18   0.92 
1 1 1 7  6  8  o 16 206.81  4.72   451.65  59.60  149.16  78.30  51.36   258.30 0.85 
1 1 1 7  6  9  o 4  232.22  5.93   270.70  67.84  84.93   57.57  261.06  237.57 0.93 
1 1 1 7  6  10 o 6  583.52  37.52  458.66  254.87 809.76  275.52 490.87  275.52 0.97 
1 1 1 7  6  11 o 12 237.18  5.32   244.57  112.95 148.11  98.54  141.55  278.54 0.92 
1 1 1 7  6  12 o 3  130.24  3.72   26.25   163.71 34.06   84.33  114.00  264.33 0.70 
1 1 1 7  6  13 o 2  258.35  5.73   82.01   272.29 251.15  236.51 30.04   236.51 0.91 
1 1 1 7  6  14 o 12 242.97  5.20   246.86  147.83 199.44  136.92 42.48   316.92 0.91 
1 1 1 7  6  15 o 19 608.97  12.16  561.28  179.62 660.82  187.70 124.90  187.70 0.98 
1 1 1 7  6  16 o 14 523.25  11.26  393.90  273.64 580.92  270.75 143.54  270.75 0.97 
1 1 1 7  6  17 o 9  205.67  7.85   121.59  296.98 155.25  286.13 5.75    106.13 0.77 
1 1 1 7  6  18 o 11 153.54  3.99   237.01  197.28 18.31   193.89 207.25  13.89  0.79 
1 1 1 7  6  19 o 14 202.67  5.50   204.73  48.75  132.02  46.62  81.89   226.62 0.85 
1 1 1 7  6  20 o 17 351.34  7.84   378.89  66.74  269.24  66.37  137.28  246.37 0.96 
1 1 1 7  6  21 f 0  308.83  6.28   195.27  265.69 207.21  259.79 0.00    0.00   0.00 
1 1 1 7  6  22 o 3  82.69   7.10   117.85  320.57 45.54   152.48 180.28  152.48 0.54 
1 1 1 7  6  23 o 15 78.80   7.70   101.72  101.89 22.93   285.58 112.59  285.58 0.42 
1 1 1 7  6  24 o 19 203.88  6.16   168.80  113.45 196.08  111.11 33.11   111.11 0.88 
1 1 1 7  6  25 o 19 154.23  5.51   54.07   248.08 94.77   246.78 35.27   246.78 0.50 
1 1 1 7  6  26 o 10 64.29   18.95  94.34   201.48 39.06   18.61  110.65  18.61  0.25 
1 1 1 7  6  27 o 7  194.99  11.77  179.84  135.75 177.24  139.82 41.88   139.82 0.80 
1 1 1 7  7  0  o 1  114.82  10.69  106.39  270.00 1.28    90.00  106.18  90.00  0.45 
1 1 1 7  7  1  f 0  364.33  7.92   342.35  352.99 244.96  349.53 0.00    0.00   0.00 
1 1 1 7  7  2  o 1  183.59  3.93   123.42  312.18 121.89  22.27  9.14    202.27 0.69 
1 1 1 7  7  3  o 6  268.31  6.67   395.73  257.94 169.21  238.85 158.81  58.85  0.93 
1 1 1 7  7  4  o 10 211.33  4.49   113.91  163.55 160.81  134.02 26.22   314.02 0.82 
1 1 1 7  7  5  o 15 77.46   3.38   249.33  56.87  53.83   277.53 155.43  277.53 0.31 
1 1 1 7  7  6  o 17 317.63  7.78   443.84  165.53 293.90  151.51 6.49    331.51 0.94 
1 1 1 7  7  7  o 11 335.13  8.17   327.38  307.88 389.57  306.60 161.88  306.60 0.92 
1 1 1 7  7  8  o 19 368.77  9.95   722.91  13.01  264.36  7.57   183.40  187.57 0.97 
1 1 1 7  7  9  o 5  508.86  11.69  362.82  175.04 681.28  149.44 381.53  149.44 0.96 
1 1 1 7  7  10 o 10 546.06  10.95  435.25  333.72 637.25  356.97 206.61  356.97 0.98 
1 1 1 7  7  11 o 6  204.97  4.10   296.00  126.32 145.13  169.69 71.43   349.69 0.88 
1 1 1 7  7  12 o 1  361.82  7.40   361.11  244.06 322.13  217.12 54.39   37.12  0.97 
1 1 1 7  7  13 o 9  117.64  4.02   131.00  292.15 15.58   0.19   104.62  180.19 0.58 
1 1 1 7  7  14 o 11 180.42  3.91   121.21  283.17 92.86   275.19 40.08   275.19 0.40 
1 1 1 7  7  15 o 8  333.83  8.41   342.35  233.74 333.97  222.55 41.77   222.55 0.94 
1 1 1 7  7  16 o 14 207.61  5.64   71.09   137.70 160.23  122.38 8.67    302.38 0.79 
1 1 1 7  7  17 o 11 576.27  23.39  459.65  203.80 612.02  202.49 97.65   202.49 0.98 
1 1 1 7  7  18 o 18 352.27  7.40   322.83  117.81 389.51  121.93 120.74  121.93 0.93 
1 1 1 7  7  19 o 14 235.37  5.54   203.28  65.48  204.14  75.52  4.90    255.52 0.88 
1 1 1 7  7  20 o 8  153.85  4.56   108.24  55.23  63.65   58.14  111.97  238.14 0.78 
1 1 1 7  7  21 o 6  194.67  4.82   163.18  326.13 157.29  322.66 15.51   142.66 0.85 
1 1 1 7  7  22 o 17 414.01  16.27  342.73  190.63 432.86  188.87 60.64   188.87 0.97 
1 1 1 7  7  23 o 15 343.08  7.04   211.26  57.49  425.05  57.64  195.69  57.64  0.95 
1 1 1 7  7  24 o 5  56.79   22.55  90.54   112.12 72.91   282.08 188.78  282.08 0.38 
1 1 1 7  7  25 o 11 105.33  14.13  113.92  163.80 15.05   168.54 69.21   348.54 0.47 
1 1 1 7  7  26 f 0  189.37  5.43   139.94  8.84   109.08  6.78   0.00    0.00   0.00 
1 1 1 7  8  0  o 14 207.38  16.80  237.82  90.00  97.90   90.00  214.56  270.00 0.99 
1 1 1 7  8  1  o 16 287.03  5.48   256.12  237.68 292.75  193.10 69.80   193.10 0.90 
1 1 1 7  8  2  o 7  359.45  7.32   309.48  220.90 302.31  265.50 81.78   85.50  0.95 
1 1 1 7  8  3  o 13 287.70  5.95   624.19  93.41  196.37  120.53 146.32  300.53 0.94 
1 1 1 7  8  4  o 6  433.44  9.28   291.48  229.97 523.61  220.59 220.56  220.59 0.95 
1 1 1 7  8  5  o 3  146.74  3.94   128.92  218.85 33.81   281.10 151.97  101.10 0.75 
1 1 1 7  8  6  o 4  220.88  4.97   561.00  215.09 179.26  207.34 21.72   27.34  0.86 
1 1 1 7  8  7  o 15 229.37  5.97   271.94  159.11 188.20  124.68 27.57   304.68 0.88 
1 1 1 7  8  8  f 0  179.53  4.11   542.77  164.61 342.23  155.82 0.00    0.00   0.00 
1 1 1 7  8  9  o 3  240.89  5.17   111.67  208.84 242.62  160.10 66.10   160.10 0.87 
1 1 1 7  8  10 f 0  347.28  7.09   325.08  200.42 218.06  243.30 0.00    0.00   0.00 
1 1 1 7  8  11 o 7  370.82  7.62   185.48  126.63 486.52  158.96 277.38  158.96 0.94 
1 1 1 7  8  12 o 17 416.07  8.48   395.22  25.86  431.80  12.44  58.25   12.44  0.97 
1 1 1 7  8  13 o 16 115.15  3.45   62.85   210.12 11.64   199.21 50.42   19.21  0.32 
1 1 1 7  8  14 o 16 424.41  20.47  453.79  57.72  429.19  53.57  40.54   53.57  0.96 
1 1 1 7  8  15 o 12 377.02  9.16   344.75  299.16 362.28  300.41 6.04    300.41 0.95 
1 1 1 7  8  16 o 1  169.54  5.02   257.26  347.80 29.36   344.57 221.87  164.57 0.83 
1 1 1 7  8  17 o 17 252.48  5.62   229.63  92.31  198.56  78.71  56.66   258.71 0.90 
1 1 1 7  8  18 o 11 357.88  9.00   295.64  116.37 330.68  125.98 20.65   305.98 0.95 
1 1 1 7  8  19 o 17 183.43  4.64   150.50  332.37 115.01  322.25 72.53   142.25 0.82 
1 1 1 7  8  20 o 11 478.40  19.99  278.04  41.36  630.91  47.30  340.72  47.30  0.96 
1 1 1 7  8  21 o 2  328.50  7.13   167.15  187.02 414.03  182.13 217.39  182.13 0.93 
1 1 1 7  8  22 o 1  146.31  5.25   24.69   13.30  41.62   325.24 17.39   325.24 0.23 
1 1 1 7  8  23 o 12 461.99  21.64  276.31  79.94  604.10  76.92  310.90  76.92  0.97 
1 1 1 7  8  24 o 11 281.31  15.76  167.12  347.85 361.16  346.77 220.50  346.77 0.89 
1 1 1 7  8  25 o 2  157.92  5.77   43.69   77.55  77.52   79.20  33.44   79.20  0.39 
1 1 1 7  8  26 o 7  49.17   20.32  46.25   72.66  29.08   248.39 68.38   248.39 0.10 
1 1 1 7  9  0  o 12 15.85   10.91  323.45  90.00  50.07   270.00 101.25  270.00 0.03 
1 1 1 7  9  1  o 11 278.38  6.55   573.61  313.72 246.91  314.19 16.70   134.19 0.92 
1 1 1 7  9  2  o 18 362.91  7.37   378.35  344.57 362.56  52.09  35.61   52.09  0.95 
1 1 1 7  9  3  o 15 19.64   7.02   260.81  185.22 45.66   332.76 92.92   332.76 0.04 
1 1 1 7  9  4  o 4  557.80  13.36  875.08  256.33 563.37  258.99 32.77   258.99 0.98 
1 1 1 7  9  5  o 19 148.46  4.26   386.03  247.87 65.84   220.33 37.38   40.33  0.57 
1 1 1 7  9  6  o 14 613.59  14.67  1035.57 135.92 543.45  140.68 123.85  320.68 0.99 
1 1 1 7  9  7  o 16 140.72  3.55   287.17  234.81 49.56   250.67 96.11   70.67  0.69 
1 1 1 7  9  8  o 8  594.70  11.87  403.11  355.06 730.56  3.57   295.26  3.57   0.98 
1 1 1 7  9  9  x 13 ?       ?      1267.89 86.48  957.34  86.30  0.00    0.00   0.00 
1 1 1 7  9  10 o 18 403.14  8.20   381.51  72.57  460.59  100.74 144.79  100.74 0.96 
1 1 1 7  9  11 o 2  77.99   3.74   264.11  336.56 80.51   181.57 246.78  181.57 0.55 
1 1 1 7  9  12 o 16 330.15  7.29   164.50  150.68 439.87  121.76 303.07  121.76 0.87 
1 1 1 7  9  13 o 7  86.60   4.60   173.11  98.49  86.76   269.88 273.81  269.88 0.58 
1 1 1 7  9  14 o 9  310.55  6.09   490.30  315.47 155.59  322.27 281.48  142.27 0.95 
1 1 1 7  9  15 o 4  287.40  7.42   101.61  302.36 328.49  315.23 181.87  315.23 0.83 
1 1 1 7  9  16 o 17 130.64  4.23   105.04  211.09 12.53   256.51 129.83  76.51  0.59 
1 1 1 7  9  17 o 11 147.82  5.38   69.55   220.78 54.90   259.72 77.99   79.72  0.64 
1 1 1 7  9  18 o 13 457.82  22.40  218.71  248.61 597.37  255.25 321.78  255.25 0.95 
1 1 1 7  9  19 o 7  265.96  6.08   178.35  344.11 254.90  357.24 24.48   357.24 0.91 
1 1 1 7  9  20 o 11 398.15  8.30   258.05  355.66 485.80  357.66 209.47  357.66 0.96 
1 1 1 7  9  21 o 9  460.60  19.21  346.47  237.08 534.26  236.28 171.02  236.28 0.97 
1 1 1 7  9  22 o 4  229.54  5.69   230.67  273.89 202.74  273.91 20.39   93.91  0.93 
1 1 1 7  9  23 o 2  123.03  20.14  2.70    120.29 8.48    85.74  0.85    265.74 0.07 
1 1 1 7  9  24 o 13 221.58  5.89   125.29  353.21 249.49  344.13 137.46  344.13 0.82 
1 1 1 7  9  25 o 8  187.90  11.68  181.98  248.35 159.24  247.97 6.48    247.97 0.83 
1 1 1 7  9  26 o 2  98.14   19.72  50.79   222.03 0.28    44.79  42.39   44.79  0.21 
1 1 1 7  10 0  o 18 352.79  22.09  618.30  90.00  319.00  90.00  67.58   270.00 1.00 
1 1 1 7  10 1  o 17 381.55  8.26   336.12  82.83  523.77  60.24  351.37  60.24  0.91 
1 1 1 7  10 2  o 9  120.26  3.27   176.42  178.64 13.90   99.82  196.73  99.82  0.70 
1 1 1 7  10 3  o 12 202.44  4.41   237.30  348.77 177.40  274.75 67.61   274.75 0.71 
1 1 1 7  10 4  o 18 332.74  6.94   358.73  188.51 422.99  234.32 242.32  234.32 0.91 
1 1 1 7  10 5  o 13 164.78  4.63   256.72  93.89  27.36   88.84  231.38  268.84 0.87 
1 1 1 7  10 6  o 12 154.22  3.73   127.89  49.94  75.81   57.80  5.13    57.80  0.47 
1 1 1 7  10 7  o 11 85.79   3.80   255.87  278.43 31.91   125.60 133.87  125.60 0.41 
1 1 1 7  10 8  o 12 375.74  7.76   245.50  205.55 427.25  228.71 136.35  228.71 0.96 
1 1 1 7  10 9  o 1  381.72  8.87   240.06  135.17 457.28  114.19 186.71  114.19 0.95 
1 1 1 7  10 10 o 15 363.21  8.62   584.92  17.60  341.93  16.32  13.83   196.32 0.96 
1 1 1 7  10 11 o 10 270.15  5.86   201.14  326.28 319.29  304.91 204.93  304.91 0.80 
1 1 1 7  10 12 o 15 227.93  4.71   235.29  199.79 202.19  214.08 15.30   214.08 0.85 
1 1 1 7  10 13 o 7  89.02   4.35   96.81   122.19 39.09   294.25 140.37  294.25 0.35 
1 1 1 7  10 14 o 14 537.11  25.81  393.88  191.89 670.47  194.11 304.31  194.11 0.97 
1 1 1 7  10 15 o 17 138.42  5.47   19.81   309.84 31.17   288.01 50.18   108.01 0.41 
1 1 1 7  10 16 o 7  186.86  5.29   128.46  234.88 130.43  258.72 25.51   258.72 0.63 
1 1 1 7  10 17 f 0  564.73  25.34  293.45  57.02  341.04  57.02  0.00    0.00   0.00 
1 1 1 7  10 18 o 2  264.35  5.70   192.58  172.46 259.11  179.75 39.91   179.75 0.90 
1 1 1 7  10 19 o 17 52.01   11.59  13.46   264.00 33.33   157.03 79.55   157.03 0.12 
1 1 1 7  10 20 o 9  106.98  6.28   110.84  148.95 7.59    156.87 112.82  336.87 0.60 
1 1 1 7  10 21 o 15 354.60  15.88  401.64  265.27 280.68  268.75 128.65  88.75  0.97 
1 1 1 7  10 22 o 2  165.02  17.86  82.72   189.06 138.79  197.38 41.06   197.38 0.72 
1 1 1 7  10 23 o 2  74.56   20.23  94.90   286.40 32.82   113.98 121.17  113.98 0.37 
1 1 1 7  10 24 o 3  176.07  11.60  85.13   165.30 132.88  181.05 66.69   181.05 0.57 
1 1 1 7  10 25 o 15 115.71  16.90  112.09  154.36 24.69   158.01 60.02   338.01 0.47 
1 1 1 7  11 0  f 0  360.49  28.48  560.01  270.00 373.27  270.00 0.00    0.00   0.00 
1 1 1 7  11 1  o 16 359.02  8.83   553.84  13.90  272.04  23.57  149.12  203.57 0.97 
1 1 1 7  11 2  o 8  64.43   5.29   391.52  132.51 115.55  318.41 294.56  318.41 0.49 
1 1 1 7  11 3  o 7  345.46  8.54   510.40  320.35 211.34  299.70 245.80  119.70 0.97 
1 1 1 7  11 4  f 0  649.76  52.88  486.35  194.88 562.88  192.64 0.00    0.00   0.00 
1 1 1 7  11 5  o 15 416.88  9.08   513.24  122.07 361.84  141.61 88.18   321.61 0.97 
1 1 1 7  11 6  o 3  316.03  8.74   470.43  338.75 253.44  325.81 97.58   145.81 0.96 
1 1 1 7  11 7  o 17 230.61  5.22   251.55  177.62 238.03  195.97 77.72   195.97 0.86 
1 1 1 7  11 8  o 14 190.79  4.48   329.08  290.58 91.69   305.36 156.29  125.36 0.89 
1 1 1 7  11 9  f 0  565.49  13.57  283.01  286.88 351.22  279.54 0.00    0.00   0.00 
1 1 1 7  11 10 f 0  306.48  5.95   105.19  39.68  315.63  53.62  0.00    0.00   0.00 
1 1 1 7  11 11 o 1  666.58  26.72  469.53  110.97 737.07  115.75 162.39  115.75 0.98 
1 1 1 7  11 12 f 0  171.70  4.32   183.76  201.40 173.52  218.28 0.00    0.00   0.00 
1 1 1 7  11 13 o 9  247.65  5.97   227.03  268.63 243.04  238.25 134.90  238.25 0.71 
1 1 1 7  11 14 o 3  315.30  8.00   336.40  255.60 281.11  262.36 25.45   82.36  0.93 
1 1 1 7  11 15 o 8  337.85  7.34   214.01  319.74 426.32  319.57 249.18  319.57 0.89 
1 1 1 7  11 16 o 12 267.16  6.07   188.15  3.00   294.99  343.99 131.31  343.99 0.86 
1 1 1 7  11 17 o 17 327.45  6.65   273.55  229.88 320.00  228.66 21.68   228.66 0.94 
1 1 1 7  11 18 o 7  111.45  6.16   77.87   306.99 9.83    296.89 30.81   116.89 0.23 
1 1 1 7  11 19 o 2  227.29  5.54   43.55   26.10  237.59  38.48  162.59  38.48  0.69 
1 1 1 7  11 20 o 1  68.05   11.46  91.20   247.93 48.35   67.45  152.02  67.45  0.41 
1 1 1 7  11 21 o 18 287.13  14.97  193.94  95.20  344.47  103.49 154.98  103.49 0.93 
1 1 1 7  11 22 o 8  120.19  19.81  99.30   169.54 43.69   170.37 39.66   350.37 0.53 
1 1 1 7  11 23 o 16 61.37   21.49  63.82   290.85 29.94   105.51 82.63   105.51 0.19 
1 1 1 7  11 24 o 2  153.43  15.72  59.69   151.82 62.85   151.49 20.83   151.49 0.34 
1 1 1 7  12 0  o 6  224.74  16.29  264.23  90.00  206.29  90.00  33.60   270.00 0.99 
1 1 1 7  12 1  o 5  537.43  33.73  750.01  28.77  497.61  38.28  60.47   218.28 0.98 
1 1 1 7  12 2  o 4  356.36  7.36   404.61  6.42   397.63  339.45 117.14  339.45 0.95 
1 1 1 7  12 3  o 9  131.87  3.88   74.00   213.88 49.25   244.27 28.75   64.27  0.48 
1 1 1 7  12 4  o 3  282.72  6.81   369.70  146.06 297.78  129.61 72.79   129.61 0.92 
1 1 1 7  12 5  o 3  462.92  12.28  609.18  100.55 294.39  100.30 321.33  280.30 0.98 
1 1 1 7  12 6  o 1  111.68  4.58   159.10  225.15 8.57    284.07 26.71   104.07 0.20 
1 1 1 7  12 7  o 8  652.41  35.31  616.59  308.71 738.00  320.52 192.41  320.52 0.98 
1 1 1 7  12 8  o 16 238.38  5.04   255.34  269.03 178.08  267.44 75.98   87.44  0.91 
1 1 1 7  12 9  o 13 405.55  8.36   412.33  125.98 366.09  129.96 51.36   309.96 0.97 
1 1 1 7  12 10 o 1  713.72  28.78  572.37  56.28  806.01  62.67  205.79  62.67  0.99 
1 1 1 7  12 11 o 13 318.19  6.86   309.93  358.12 311.62  23.44  33.59   23.44  0.93 
1 1 1 7  12 12 o 17 119.72  7.47   62.72   108.93 20.28   318.65 181.37  318.65 0.59 
1 1 1 7  12 13 o 3  390.70  9.81   150.93  197.22 514.25  187.20 312.68  187.20 0.92 
1 1 1 7  12 14 o 1  594.37  26.77  569.05  216.54 624.55  214.15 83.91   214.15 0.98 
1 1 1 7  12 15 o 16 160.43  5.31   12.36   181.23 54.22   3.98   7.75    3.98   0.31 
1 1 1 7  12 16 o 8  413.20  8.13   206.92  101.45 501.15  93.27  213.86  93.27  0.95 
1 1 1 7  12 17 o 10 176.74  5.56   131.51  229.98 134.90  254.07 29.87   254.07 0.68 
1 1 1 7  12 18 f 0  199.97  5.74   218.96  188.58 238.39  188.99 0.00    0.00   0.00 
1 1 1 7  12 19 o 1  143.17  7.05   221.11  208.49 3.04    211.07 245.42  31.07  0.88 
1 1 1 7  12 20 o 3  110.14  18.26  65.81   296.38 14.72   271.80 8.90    91.80  0.17 
1 1 1 7  12 21 o 10 271.10  18.82  121.84  203.98 353.94  205.88 244.17  205.88 0.86 
1 1 1 7  12 22 o 2  107.24  17.79  118.98  188.96 12.89   194.49 100.27  14.49  0.59 
1 1 1 7  12 23 o 2  155.89  16.63  123.71  217.05 100.74  215.92 19.70   215.92 0.58 
1 1 1 7  12 24 o 19 116.99  22.70  96.65   263.92 21.69   268.22 40.14   88.22  0.36 
1 1 1 7  13 0  o 13 234.09  14.74  118.75  270.00 231.52  270.00 1.42    90.00  0.99 
1 1 1 7  13 1  x 14 ?       ?      817.71  291.73 732.86  295.60 0.00    0.00   0.00 
1 1 1 7  13 2  o 7  552.29  11.13  565.49  261.99 574.51  273.96 64.25   273.96 0.98 
1 1 1 7  13 3  o 6  397.92  8.77   403.19  80.64  382.84  78.71  3.46    258.71 0.97 
1 1 1 7  13 4  o 11 153.97  5.30   167.65  254.69 74.67   229.04 78.54   49.04  0.74 
1 1 1 7  13 5  o 17 212.99  5.25   227.39  42.64  201.00  69.58  71.30   69.58  0.78 
1 1 1 7  13 6  o 6  85.19   6.54   47.16   230.54 19.35   184.05 74.36   184.05 0.21 
1 1 1 7  13 7  o 7  534.62  26.04  411.65  81.69  591.90  75.87  141.51  75.87  0.97 
1 1 1 7  13 8  f 0  399.36  8.91   533.24  104.79 345.28  104.71 0.00    0.00   0.00 
1 1 1 7  13 9  o 15 450.05  9.95   453.53  302.48 432.16  307.73 7.18    127.73 0.97 
1 1 1 7  13 10 o 12 493.96  21.99  271.79  348.51 619.46  354.46 292.58  354.46 0.96 
1 1 1 7  13 11 o 3  265.54  6.56   256.61  50.65  203.26  66.41  75.95   246.41 0.91 
1 1 1 7  13 12 o 5  242.78  6.10   279.54  102.96 161.57  106.23 115.26  286.23 0.90 
1 1 1 7  13 13 o 15 493.29  9.51   195.05  52.89  723.24  36.01  520.03  36.01  0.94 
1 1 1 7  13 14 o 10 161.29  6.09   145.10  123.49 80.76   132.23 76.31   312.23 0.74 
1 1 1 7  13 15 f 0  447.56  8.74   174.86  42.02  148.88  42.85  0.00    0.00   0.00 
1 1 1 7  13 16 o 5  480.93  18.97  339.21  319.62 532.61  319.03 128.77  319.03 0.97 
1 1 1 7  13 17 o 15 224.11  5.99   283.88  129.85 129.94  133.15 155.73  313.15 0.93 
1 1 1 7  13 18 o 18 191.39  7.04   60.27   165.84 154.42  179.89 98.46   179.89 0.55 
1 1 1 7  13 19 f 0  124.91  15.42  65.40   156.73 59.19   162.93 0.00    0.00   0.00 
1 1 1 7  13 20 o 18 78.74   24.31  85.61   90.50  17.77   283.22 85.00   283.22 0.31 
1 1 1 7  13 21 o 3  340.36  15.35  197.26  121.01 444.70  121.10 252.29  121.10 0.94 
1 1 1 7  13 22 o 8  143.65  18.41  103.56  349.46 79.78   355.67 6.33    175.67 0.58 
1 1 1 7  13 23 o 19 111.36  25.49  62.14   62.04  10.97   72.84  28.72   252.84 0.23 
1 1 1 7  14 0  o 2  309.66  18.05  370.59  270.00 428.90  270.00 245.98  270.00 0.99 
1 1 1 7  14 1  o 15 584.74  25.54  594.57  69.30  609.10  67.74  70.50   67.74  0.98 
1 1 1 7  14 2  o 17 213.96  5.08   175.34  147.07 190.50  137.58 33.37   137.58 0.81 
1 1 1 7  14 3  o 9  76.94   8.17   252.01  243.22 29.70   70.90  90.77   70.90  0.20 
1 1 1 7  14 4  o 4  218.28  5.22   362.25  74.73  126.25  103.69 137.84  283.69 0.89 
1 1 1 7  14 5  o 19 20.86   10.04  246.19  220.70 142.76  36.38  290.95  36.38  0.13 
1 1 1 7  14 6  o 18 324.82  6.64   265.72  267.35 316.91  257.40 27.42   257.40 0.93 
1 1 1 7  14 7  o 19 487.53  31.91  469.00  70.44  481.33  74.34  16.96   74.34  0.97 
1 1 1 7  14 8  o 1  170.00  5.92   290.43  58.88  29.75   228.84 356.95  228.84 0.87 
1 1 1 7  14 9  o 8  477.14  23.21  392.21  270.72 515.04  252.12 109.56  252.12 0.96 
1 1 1 7  14 10 o 14 176.41  7.03   277.96  251.43 52.57   240.13 190.23  60.13  0.84 
1 1 1 7  14 11 f 0  253.43  6.53   299.99  339.48 280.74  338.27 0.00    0.00   0.00 
1 1 1 7  14 12 o 2  134.03  6.41   106.57  352.00 34.54   346.87 66.89   166.87 0.51 
1 1 1 7  14 13 o 5  346.60  7.21   371.72  2.21   272.15  2.06   120.35  182.06 0.96 
1 1 1 7  14 14 o 19 448.12  19.06  233.95  311.08 561.68  307.16 263.83  307.16 0.96 
1 1 1 7  14 15 f 0  128.70  8.63   145.15  211.29 135.68  226.31 0.00    0.00   0.00 
1 1 1 7  14 16 o 19 162.58  16.64  50.25   260.54 7.71    23.01  3.67    23.01  0.04 
1 1 1 7  14 17 o 1  247.81  6.94   122.70  283.66 288.67  279.49 139.70  279.49 0.88
[truncated: 367,675 more chars]
