# Supplementary material for: Rational design of a sensitivity-enhanced tracer for discovering efficient APC–Asef inhibitors
Source: Nat Commun. 2022 Aug 24;13:4961. doi: 10.1038/s41467-022-32612-6 (PMC9402538; doi:10.1038/s41467-022-32612-6)
Supplement: Supplementary file 4 — Source Data [file 41467_2022_32612_MOESM4_ESM.zip › Source Data/7F7O validation report/D_1300023042_val-data-annotate_P1.cif]

data_7F7O

_pdbx_vrpt_database.id    PDB
_pdbx_vrpt_database.code  7F7O
#
_pdbx_vrpt_exptl.ordinal  1
_pdbx_vrpt_exptl.method   x-ray
#
_pdbx_vrpt_summary.entry_id                    7F7O
_pdbx_vrpt_summary.PDB_deposition_date         2021-06-30
_pdbx_vrpt_summary.report_creation_date        2021-09-17:07:48
_pdbx_vrpt_summary.attempted_validation_steps  molprobity,validation-pack,xtriage,eds,mogul,buster-report,percentiles,writexml,writecif,writepdf
_pdbx_vrpt_summary.ligands_for_buster_report   Y
#
loop_
_pdbx_vrpt_entity.id
_pdbx_vrpt_entity.type
_pdbx_vrpt_entity.description
1  polymer      "Adenomatous polyposis coli protein"  
2  polymer      "Tracer 7"  
3  non-polymer  "N-[3',6'-bis(oxidanyl)-3-oxidanylidene-spiro[2-benzofuran-1,9'-xanthene]-5-yl]methanethioamide"  
4  water        water  
#
loop_
_pdbx_vrpt_asym.label_asym_id
_pdbx_vrpt_asym.entity_id
A  1  
B  2  
C  3  
D  4  
E  4  
#
loop_
_pdbx_vrpt_percentile_list.id
_pdbx_vrpt_percentile_list.range
_pdbx_vrpt_percentile_list.exp_method
1  all  x-ray  
2  2.8  x-ray  
#
loop_
_pdbx_vrpt_percentile_type.id
_pdbx_vrpt_percentile_type.type
1  all_atom_clashscore           
2  Ramachandran_outlier_percent  
3  rotamer_outliers_percent      
4  RSRZ_outliers_percent         
5  R_value_R_free                
#
loop_
_pdbx_vrpt_percentile_conditions.id
_pdbx_vrpt_percentile_conditions.percentile_list_id
_pdbx_vrpt_percentile_conditions.type_id
_pdbx_vrpt_percentile_conditions.rank
_pdbx_vrpt_percentile_conditions.number_entries_total
_pdbx_vrpt_percentile_conditions.res_high
_pdbx_vrpt_percentile_conditions.res_low
 1  1  1   98.07  141614     ?     ?  
 2  2  1   99.38    3569  2.80  2.80  
 3  1  2  100.00  138981     ?     ?  
 4  2  2  100.00    3498  2.80  2.80  
 5  1  3   83.60  138945     ?     ?  
 6  2  3   95.29    3500  2.80  2.80  
 7  1  4   58.51  127900     ?     ?  
 8  2  4   48.90    3078  2.80  2.80  
 9  1  5    2.13  130704     ?     ?  
10  2  5    3.99    3140  2.80  2.80  
#
loop_
_pdbx_vrpt_percentile_entity_view.ordinal
_pdbx_vrpt_percentile_entity_view.conditions_id
_pdbx_vrpt_percentile_entity_view.type_id
_pdbx_vrpt_percentile_entity_view.label_asym_id
_pdbx_vrpt_percentile_entity_view.PDB_model_num
_pdbx_vrpt_percentile_entity_view.entity_id
_pdbx_vrpt_percentile_entity_view.auth_asym_id
_pdbx_vrpt_percentile_entity_view.rank
 1  3  2  A  1  1  A  100.00  
 2  4  2  A  1  1  A  100.00  
 3  5  3  A  1  1  A   83.60  
 4  6  3  A  1  1  A   95.29  
 5  7  4  A  1  1  A   57.00  
 6  8  4  A  1  1  A   47.01  
 7  3  2  B  1  2  B  100.00  
 8  4  2  B  1  2  B  100.00  
 9  5  3  B  1  2  B  100.00  
10  6  3  B  1  2  B  100.00  
11  7  4  B  1  2  B  100.00  
12  8  4  B  1  2  B  100.00  
#
loop_
_pdbx_vrpt_summary_entity_geometry.ordinal
_pdbx_vrpt_summary_entity_geometry.PDB_model_num
_pdbx_vrpt_summary_entity_geometry.entity_id
_pdbx_vrpt_summary_entity_geometry.label_asym_id
_pdbx_vrpt_summary_entity_geometry.auth_asym_id
_pdbx_vrpt_summary_entity_geometry.angles_RMSZ
_pdbx_vrpt_summary_entity_geometry.bonds_RMSZ
_pdbx_vrpt_summary_entity_geometry.num_bonds_RMSZ
_pdbx_vrpt_summary_entity_geometry.num_angles_RMSZ
1  1  1  A  A  0.47  0.35  2563  3461  
2  1  2  B  B  0.73  0.28    62    81  
3  1  3  C  B     ?     ?     ?     ?  
4  1  4  D  A     ?     ?     ?     ?  
5  1  4  E  B     ?     ?     ?     ?  
#
_pdbx_vrpt_summary_geometry.ordinal                        1
_pdbx_vrpt_summary_geometry.percent_ramachandran_outliers  0.00
_pdbx_vrpt_summary_geometry.percent_rotamer_outliers       0.71
_pdbx_vrpt_summary_geometry.clashscore                     0.57
_pdbx_vrpt_summary_geometry.num_H_reduce                   2615
_pdbx_vrpt_summary_geometry.num_bonds_RMSZ                 2625
_pdbx_vrpt_summary_geometry.bonds_RMSZ                     0.35
_pdbx_vrpt_summary_geometry.num_angles_RMSZ                3542
_pdbx_vrpt_summary_geometry.angles_RMSZ                    0.48
#
_pdbx_vrpt_summary_diffraction.exp_method                x-ray
_pdbx_vrpt_summary_diffraction.ordinal                   1
_pdbx_vrpt_summary_diffraction.bulk_solvent_b            23.456
_pdbx_vrpt_summary_diffraction.Wilson_B_estimate         41.783
_pdbx_vrpt_summary_diffraction.I_over_sigma              4.53(2.81A)
_pdbx_vrpt_summary_diffraction.num_miller_indices        7430
_pdbx_vrpt_summary_diffraction.bulk_solvent_k            0.309
_pdbx_vrpt_summary_diffraction.Padilla_Yeates_L_mean     0.485
_pdbx_vrpt_summary_diffraction.Padilla_Yeates_L2_mean    0.320
_pdbx_vrpt_summary_diffraction.Fo_Fc_correlation         0.847
_pdbx_vrpt_summary_diffraction.DCC_R                     0.28
_pdbx_vrpt_summary_diffraction.DCC_Rfree                 0.32
_pdbx_vrpt_summary_diffraction.EDS_R                     0.29
_pdbx_vrpt_summary_diffraction.EDS_res_high              2.80
_pdbx_vrpt_summary_diffraction.EDS_res_low               44.71
_pdbx_vrpt_summary_diffraction.Wilson_B_aniso            "[46.757,44.414,39.067,0.000,0.000,0.000]"
_pdbx_vrpt_summary_diffraction.data_anisotropy           0.177
_pdbx_vrpt_summary_diffraction.trans_NCS_details         "The largest off-origin peak in the Patterson function is 6.25% of the height of the origin peak. No significant pseudotranslation is detected."
_pdbx_vrpt_summary_diffraction.B_factor_type             FULL
_pdbx_vrpt_summary_diffraction.acentric_outliers         0
_pdbx_vrpt_summary_diffraction.centric_outliers          0
_pdbx_vrpt_summary_diffraction.data_completeness         83.37
_pdbx_vrpt_summary_diffraction.number_reflns_R_free      407
_pdbx_vrpt_summary_diffraction.percent_free_reflections  5.48
_pdbx_vrpt_summary_diffraction.percent_RSRZ_outliers     2.40
_pdbx_vrpt_summary_diffraction.PDB_resolution_high       2.80
_pdbx_vrpt_summary_diffraction.PDB_resolution_low        54.46
_pdbx_vrpt_summary_diffraction.PDB_R                     0.29
_pdbx_vrpt_summary_diffraction.PDB_Rfree                 0.33
#
loop_
_pdbx_vrpt_model_instance.id
_pdbx_vrpt_model_instance.PDB_model_num
_pdbx_vrpt_model_instance.entity_id
_pdbx_vrpt_model_instance.label_asym_id
_pdbx_vrpt_model_instance.label_seq_id
_pdbx_vrpt_model_instance.label_comp_id
_pdbx_vrpt_model_instance.auth_asym_id
_pdbx_vrpt_model_instance.auth_seq_id
_pdbx_vrpt_model_instance.label_alt_id
_pdbx_vrpt_model_instance.PDB_ins_code
_pdbx_vrpt_model_instance.count_clashes
_pdbx_vrpt_model_instance.count_mogul_bond_outliers
_pdbx_vrpt_model_instance.count_mogul_angle_outliers
_pdbx_vrpt_model_instance.ligand_of_interest
  1  1  1  A    1  HIS  A  404  .  ?        ?     ?     ?  ?     
  2  1  1  A    2  HIS  A  405  .  ?        ?     ?     ?  ?     
  3  1  1  A    3  MET  A  406  .  ?        ?     ?     ?  ?     
  4  1  1  A    4  LEU  A  407  .  ?        ?     ?     ?  ?     
  5  1  1  A    5  HIS  A  408  .  ?        ?     ?     ?  ?     
  6  1  1  A    6  LEU  A  409  .  ?        ?     ?     ?  ?     
  7  1  1  A    7  LEU  A  410  .  ?        ?     ?     ?  ?     
  8  1  1  A    8  GLU  A  411  .  ?        ?     ?     ?  ?     
  9  1  1  A    9  GLN  A  412  .  ?        ?     ?     ?  ?     
 10  1  1  A   10  ILE  A  413  .  ?        ?     ?     ?  ?     
 11  1  1  A   11  ARG  A  414  .  ?        ?     ?     ?  ?     
 12  1  1  A   12  ALA  A  415  .  ?        ?     ?     ?  ?     
 13  1  1  A   13  TYR  A  416  .  ?        ?     ?     ?  ?     
 14  1  1  A   14  CYS  A  417  .  ?        ?     ?     ?  ?     
 15  1  1  A   15  GLU  A  418  .  ?        ?     ?     ?  ?     
 16  1  1  A   16  THR  A  419  .  ?        ?     ?     ?  ?     
 17  1  1  A   17  CYS  A  420  .  ?        ?     ?     ?  ?     
 18  1  1  A   18  TRP  A  421  .  ?        ?     ?     ?  ?     
 19  1  1  A   19  GLU  A  422  .  ?        ?     ?     ?  ?     
 20  1  1  A   20  TRP  A  423  .  ?        ?     ?     ?  ?     
 21  1  1  A   21  GLN  A  424  .  ?        ?     ?     ?  ?     
 22  1  1  A   22  GLU  A  425  .  ?        ?     ?     ?  ?     
 23  1  1  A   23  ALA  A  426  .  ?        ?     ?     ?  ?     
 24  1  1  A   24  HIS  A  427  .  ?        ?     ?     ?  ?     
 25  1  1  A   35  MET  A  438  .  ?        ?     ?     ?  ?     
 26  1  1  A   36  PRO  A  439  .  ?        ?     ?     ?  ?     
 27  1  1  A   37  ALA  A  440  .  ?        ?     ?     ?  ?     
 28  1  1  A   38  PRO  A  441  .  ?        ?     ?     ?  ?     
 29  1  1  A   39  VAL  A  442  .  ?        ?     ?     ?  ?     
 30  1  1  A   40  GLU  A  443  .  ?        ?     ?     ?  ?     
 31  1  1  A   41  HIS  A  444  .  ?        ?     ?     ?  ?     
 32  1  1  A   42  GLN  A  445  .  ?        ?     ?     ?  ?     
 33  1  1  A   43  ILE  A  446  .  ?        ?     ?     ?  ?     
 34  1  1  A   44  CYS  A  447  .  ?        ?     ?     ?  ?     
 35  1  1  A   45  PRO  A  448  .  ?        ?     ?     ?  ?     
 36  1  1  A   46  ALA  A  449  .  ?        ?     ?     ?  ?     
 37  1  1  A   47  VAL  A  450  .  ?        ?     ?     ?  ?     
 38  1  1  A   48  CYS  A  451  .  ?        ?     ?     ?  ?     
 39  1  1  A   49  VAL  A  452  .  ?        ?     ?     ?  ?     
 40  1  1  A   50  LEU  A  453  .  ?        ?     ?     ?  ?     
 41  1  1  A   51  MET  A  454  .  ?        ?     ?     ?  ?     
 42  1  1  A   52  LYS  A  455  .  ?        ?     ?     ?  ?     
 43  1  1  A   53  LEU  A  456  .  ?        ?     ?     ?  ?     
 44  1  1  A   54  SER  A  457  .  ?        ?     ?     ?  ?     
 45  1  1  A   55  PHE  A  458  .  ?        ?     ?     ?  ?     
 46  1  1  A   56  ASP  A  459  .  ?        ?     ?     ?  ?     
 47  1  1  A   57  GLU  A  460  .  ?        ?     ?     ?  ?     
 48  1  1  A   58  GLU  A  461  .  ?        ?     ?     ?  ?     
 49  1  1  A   59  HIS  A  462  .  ?        ?     ?     ?  ?     
 50  1  1  A   60  ARG  A  463  .  ?        ?     ?     ?  ?     
 51  1  1  A   61  HIS  A  464  .  ?        ?     ?     ?  ?     
 52  1  1  A   62  ALA  A  465  .  ?        ?     ?     ?  ?     
 53  1  1  A   63  MET  A  466  .  ?        ?     ?     ?  ?     
 54  1  1  A   64  ASN  A  467  .  ?        ?     ?     ?  ?     
 55  1  1  A   65  GLU  A  468  .  ?        ?     ?     ?  ?     
 56  1  1  A   66  LEU  A  469  .  ?        ?     ?     ?  ?     
 57  1  1  A   67  GLY  A  470  .  ?        ?     ?     ?  ?     
 58  1  1  A   68  GLY  A  471  .  ?        ?     ?     ?  ?     
 59  1  1  A   69  LEU  A  472  .  ?        ?     ?     ?  ?     
 60  1  1  A   70  GLN  A  473  .  ?        ?     ?     ?  ?     
 61  1  1  A   71  ALA  A  474  .  ?        ?     ?     ?  ?     
 62  1  1  A   72  ILE  A  475  .  ?        ?     ?     ?  ?     
 63  1  1  A   73  ALA  A  476  .  ?        ?     ?     ?  ?     
 64  1  1  A   74  GLU  A  477  .  ?        ?     ?     ?  ?     
 65  1  1  A   75  LEU  A  478  .  ?        ?     ?     ?  ?     
 66  1  1  A   76  LEU  A  479  .  ?        ?     ?     ?  ?     
 67  1  1  A   77  GLN  A  480  .  ?        ?     ?     ?  ?     
 68  1  1  A   78  VAL  A  481  .  ?        ?     ?     ?  ?     
 69  1  1  A   79  ASP  A  482  .  ?        ?     ?     ?  ?     
 70  1  1  A   80  CYS  A  483  .  ?        ?     ?     ?  ?     
 71  1  1  A   81  GLU  A  484  .  ?        ?     ?     ?  ?     
 72  1  1  A   82  MET  A  485  .  ?        ?     ?     ?  ?     
 73  1  1  A   83  TYR  A  486  .  ?        ?     ?     ?  ?     
 74  1  1  A   84  GLY  A  487  .  ?        ?     ?     ?  ?     
 75  1  1  A   85  LEU  A  488  .  ?        ?     ?     ?  ?     
 76  1  1  A   86  THR  A  489  .  ?        ?     ?     ?  ?     
 77  1  1  A   87  ASN  A  490  .  ?        ?     ?     ?  ?     
 78  1  1  A   88  ASP  A  491  .  ?        ?     ?     ?  ?     
 79  1  1  A   89  HIS  A  492  .  ?        ?     ?     ?  ?     
 80  1  1  A   90  TYR  A  493  .  ?        ?     ?     ?  ?     
 81  1  1  A   91  SER  A  494  .  ?        ?     ?     ?  ?     
 82  1  1  A   92  ILE  A  495  .  ?        ?     ?     ?  ?     
 83  1  1  A   93  THR  A  496  .  ?        ?     ?     ?  ?     
 84  1  1  A   94  LEU  A  497  .  ?        ?     ?     ?  ?     
 85  1  1  A   95  ARG  A  498  .  ?        ?     ?     ?  ?     
 86  1  1  A   96  ARG  A  499  .  ?        ?     ?     ?  ?     
 87  1  1  A   97  TYR  A  500  .  ?        ?     ?     ?  ?     
 88  1  1  A   98  ALA  A  501  .  ?        ?     ?     ?  ?     
 89  1  1  A   99  GLY  A  502  .  ?        ?     ?     ?  ?     
 90  1  1  A  100  MET  A  503  .  ?        ?     ?     ?  ?     
 91  1  1  A  101  ALA  A  504  .  ?        ?     ?     ?  ?     
 92  1  1  A  102  LEU  A  505  .  ?        ?     ?     ?  ?     
 93  1  1  A  103  THR  A  506  .  ?        ?     ?     ?  ?     
 94  1  1  A  104  ASN  A  507  .  ?        ?     ?     ?  ?     
 95  1  1  A  105  LEU  A  508  .  ?        ?     ?     ?  ?     
 96  1  1  A  106  THR  A  509  .  ?        ?     ?     ?  ?     
 97  1  1  A  107  PHE  A  510  .  ?        ?     ?     ?  ?     
 98  1  1  A  108  GLY  A  511  .  ?        ?     ?     ?  ?     
 99  1  1  A  109  ASP  A  512  .  ?        ?     ?     ?  ?     
100  1  1  A  110  VAL  A  513  .  ?        ?     ?     ?  ?     
101  1  1  A  111  ALA  A  514  .  ?        ?     ?     ?  ?     
102  1  1  A  112  ASN  A  515  .  ?        ?     ?     ?  ?     
103  1  1  A  113  LYS  A  516  .  ?        ?     ?     ?  ?     
104  1  1  A  114  ALA  A  517  .  ?        ?     ?     ?  ?     
105  1  1  A  115  THR  A  518  .  ?        ?     ?     ?  ?     
106  1  1  A  116  LEU  A  519  .  ?        ?     ?     ?  ?     
107  1  1  A  117  CYS  A  520  .  ?        ?     ?     ?  ?     
108  1  1  A  118  SER  A  521  .  ?        ?     ?     ?  ?     
109  1  1  A  119  MET  A  522  .  ?        ?     ?     ?  ?     
110  1  1  A  120  LYS  A  523  .  ?        ?     ?     ?  ?     
111  1  1  A  121  GLY  A  524  .  ?        ?     ?     ?  ?     
112  1  1  A  122  CYS  A  525  .  ?        ?     ?     ?  ?     
113  1  1  A  123  MET  A  526  .  ?        ?     ?     ?  ?     
114  1  1  A  124  ARG  A  527  .  ?        ?     ?     ?  ?     
115  1  1  A  125  ALA  A  528  .  ?        ?     ?     ?  ?     
116  1  1  A  126  LEU  A  529  .  ?        ?     ?     ?  ?     
117  1  1  A  127  VAL  A  530  .  ?        ?     ?     ?  ?     
118  1  1  A  128  ALA  A  531  .  ?        ?     ?     ?  ?     
119  1  1  A  129  GLN  A  532  .  ?        ?     ?     ?  ?     
120  1  1  A  130  LEU  A  533  .  ?        ?     ?     ?  ?     
121  1  1  A  131  LYS  A  534  .  ?        ?     ?     ?  ?     
122  1  1  A  132  SER  A  535  .  ?        ?     ?     ?  ?     
123  1  1  A  133  GLU  A  536  .  ?        ?     ?     ?  ?     
124  1  1  A  134  SER  A  537  .  ?        ?     ?     ?  ?     
125  1  1  A  135  GLU  A  538  .  ?        ?     ?     ?  ?     
126  1  1  A  136  ASP  A  539  .  ?        ?     ?     ?  ?     
127  1  1  A  137  LEU  A  540  .  ?        ?     ?     ?  ?     
128  1  1  A  138  GLN  A  541  .  ?        ?     ?     ?  ?     
129  1  1  A  139  GLN  A  542  .  ?        ?     ?     ?  ?     
130  1  1  A  140  VAL  A  543  .  ?        ?     ?     ?  ?     
131  1  1  A  141  ILE  A  544  .  ?        ?     ?     ?  ?     
132  1  1  A  142  ALA  A  545  .  ?        ?     ?     ?  ?     
133  1  1  A  143  SER  A  546  .  ?        ?     ?     ?  ?     
134  1  1  A  144  VAL  A  547  .  ?        ?     ?     ?  ?     
135  1  1  A  145  LEU  A  548  .  ?        ?     ?     ?  ?     
136  1  1  A  146  ARG  A  549  .  ?        ?     ?     ?  ?     
137  1  1  A  147  ASN  A  550  .  ?        ?     ?     ?  ?     
138  1  1  A  148  LEU  A  551  .  ?        ?     ?     ?  ?     
139  1  1  A  149  SER  A  552  .  ?        ?     ?     ?  ?     
140  1  1  A  150  TRP  A  553  .  ?        ?     ?     ?  ?     
141  1  1  A  151  ARG  A  554  .  ?        ?     ?     ?  ?     
142  1  1  A  152  ALA  A  555  .  ?        ?     ?     ?  ?     
143  1  1  A  153  ASP  A  556  .  ?        ?     ?     ?  ?     
144  1  1  A  154  VAL  A  557  .  ?        ?     ?     ?  ?     
145  1  1  A  155  ASN  A  558  .  ?        ?     ?     ?  ?     
146  1  1  A  156  SER  A  559  .  ?        ?     ?     ?  ?     
147  1  1  A  157  LYS  A  560  .  ?        ?     ?     ?  ?     
148  1  1  A  158  LYS  A  561  .  ?        ?     ?     ?  ?     
149  1  1  A  159  THR  A  562  .  ?        ?     ?     ?  ?     
150  1  1  A  160  LEU  A  563  .  ?        ?     ?     ?  ?     
151  1  1  A  161  ARG  A  564  .  ?        ?     ?     ?  ?     
152  1  1  A  162  GLU  A  565  .  ?        ?     ?     ?  ?     
153  1  1  A  163  VAL  A  566  .  ?        ?     ?     ?  ?     
154  1  1  A  164  GLY  A  567  .  ?        ?     ?     ?  ?     
155  1  1  A  165  SER  A  568  .  ?        ?     ?     ?  ?     
156  1  1  A  166  VAL  A  569  .  ?        ?     ?     ?  ?     
157  1  1  A  167  LYS  A  570  .  ?        ?     ?     ?  ?     
158  1  1  A  168  ALA  A  571  .  ?        ?     ?     ?  ?     
159  1  1  A  169  LEU  A  572  .  ?        ?     ?     ?  ?     
160  1  1  A  170  MET  A  573  .  ?        ?     ?     ?  ?     
161  1  1  A  171  GLU  A  574  .  ?        ?     ?     ?  ?     
162  1  1  A  172  CYS  A  575  .  ?        ?     ?     ?  ?     
163  1  1  A  173  ALA  A  576  .  ?        ?     ?     ?  ?     
164  1  1  A  174  LEU  A  577  .  ?        ?     ?     ?  ?     
165  1  1  A  175  GLU  A  578  .  ?        ?     ?     ?  ?     
166  1  1  A  176  VAL  A  579  .  ?        ?     ?     ?  ?     
167  1  1  A  177  LYS  A  580  .  ?        ?     ?     ?  ?     
168  1  1  A  178  LYS  A  581  .  ?        ?     ?     ?  ?     
169  1  1  A  179  GLU  A  582  .  ?        ?     ?     ?  ?     
170  1  1  A  180  SER  A  583  .  ?        ?     ?     ?  ?     
171  1  1  A  181  THR  A  584  .  ?        ?     ?     ?  ?     
172  1  1  A  182  LEU  A  585  .  ?        ?     ?     ?  ?     
173  1  1  A  183  LYS  A  586  .  ?        ?     ?     ?  ?     
174  1  1  A  184  SER  A  587  .  ?        ?     ?     ?  ?     
175  1  1  A  185  VAL  A  588  .  ?        ?     ?     ?  ?     
176  1  1  A  186  LEU  A  589  .  ?        ?     ?     ?  ?     
177  1  1  A  187  SER  A  590  .  ?        ?     ?     ?  ?     
178  1  1  A  188  ALA  A  591  .  ?        ?     ?     ?  ?     
179  1  1  A  189  LEU  A  592  .  ?        ?     ?     ?  ?     
180  1  1  A  190  TRP  A  593  .  ?        ?     ?     ?  ?     
181  1  1  A  191  ASN  A  594  .  ?        ?     ?     ?  ?     
182  1  1  A  192  LEU  A  595  .  ?        ?     ?     ?  ?     
183  1  1  A  193  SER  A  596  .  ?        ?     ?     ?  ?     
184  1  1  A  194  ALA  A  597  .  ?        ?     ?     ?  ?     
185  1  1  A  195  HIS  A  598  .  ?        ?     ?     ?  ?     
186  1  1  A  196  CYS  A  599  .  ?        ?     ?     ?  ?     
187  1  1  A  197  THR  A  600  .  ?        ?     ?     ?  ?     
188  1  1  A  198  GLU  A  601  .  ?        ?     ?     ?  ?     
189  1  1  A  199  ASN  A  602  .  ?        ?     ?     ?  ?     
190  1  1  A  200  LYS  A  603  .  ?        ?     ?     ?  ?     
191  1  1  A  201  ALA  A  604  .  ?        ?     ?     ?  ?     
192  1  1  A  202  ASP  A  605  .  ?        ?     ?     ?  ?     
193  1  1  A  203  ILE  A  606  .  ?        ?     ?     ?  ?     
194  1  1  A  204  CYS  A  607  .  ?        ?     ?     ?  ?     
195  1  1  A  205  ALA  A  608  .  ?        ?     ?     ?  ?     
196  1  1  A  206  VAL  A  609  .  ?        ?     ?     ?  ?     
197  1  1  A  207  ASP  A  610  .  ?        ?     ?     ?  ?     
198  1  1  A  208  GLY  A  611  .  ?        ?     ?     ?  ?     
199  1  1  A  209  ALA  A  612  .  ?        ?     ?     ?  ?     
200  1  1  A  210  LEU  A  613  .  ?        ?     ?     ?  ?     
201  1  1  A  211  ALA  A  614  .  ?        ?     ?     ?  ?     
202  1  1  A  212  PHE  A  615  .  ?        ?     ?     ?  ?     
203  1  1  A  213  LEU  A  616  .  ?        ?     ?     ?  ?     
204  1  1  A  214  VAL  A  617  .  ?        ?     ?     ?  ?     
205  1  1  A  215  GLY  A  618  .  ?        ?     ?     ?  ?     
206  1  1  A  216  THR  A  619  .  ?        ?     ?     ?  ?     
207  1  1  A  217  LEU  A  620  .  ?        ?     ?     ?  ?     
208  1  1  A  218  THR  A  621  .  ?        ?     ?     ?  ?     
209  1  1  A  219  TYR  A  622  .  ?        ?     ?     ?  ?     
210  1  1  A  220  ARG  A  623  .  ?        ?     ?     ?  ?     
211  1  1  A  221  SER  A  624  .  ?        ?     ?     ?  ?     
212  1  1  A  222  GLN  A  625  .  ?        ?     ?     ?  ?     
213  1  1  A  223  THR  A  626  .  ?        ?     ?     ?  ?     
214  1  1  A  224  ASN  A  627  .  ?        ?     ?     ?  ?     
215  1  1  A  225  THR  A  628  .  ?        ?     ?     ?  ?     
216  1  1  A  226  LEU  A  629  .  ?        ?     ?     ?  ?     
217  1  1  A  227  ALA  A  630  .  ?        ?     ?     ?  ?     
218  1  1  A  228  ILE  A  631  .  ?        ?     ?     ?  ?     
219  1  1  A  229  ILE  A  632  .  ?        ?     ?     ?  ?     
220  1  1  A  230  GLU  A  633  .  ?        ?     ?     ?  ?     
221  1  1  A  231  SER  A  634  .  ?        ?     ?     ?  ?     
222  1  1  A  232  GLY  A  635  .  ?        ?     ?     ?  ?     
223  1  1  A  233  GLY  A  636  .  ?        ?     ?     ?  ?     
224  1  1  A  234  GLY  A  637  .  ?        ?     ?     ?  ?     
225  1  1  A  235  ILE  A  638  .  ?        ?     ?     ?  ?     
226  1  1  A  236  LEU  A  639  .  ?        ?     ?     ?  ?     
227  1  1  A  237  ARG  A  640  .  ?        ?     ?     ?  ?     
228  1  1  A  238  ASN  A  641  .  ?        ?     ?     ?  ?     
229  1  1  A  239  VAL  A  642  .  ?        ?     ?     ?  ?     
230  1  1  A  240  SER  A  643  .  ?        ?     ?     ?  ?     
231  1  1  A  241  SER  A  644  .  ?        ?     ?     ?  ?     
232  1  1  A  242  LEU  A  645  .  ?        ?     ?     ?  ?     
233  1  1  A  243  ILE  A  646  .  ?        ?     ?     ?  ?     
234  1  1  A  244  ALA  A  647  .  ?        ?     ?     ?  ?     
235  1  1  A  245  THR  A  648  .  ?        ?     ?     ?  ?     
236  1  1  A  246  ASN  A  649  .  ?        ?     ?     ?  ?     
237  1  1  A  247  GLU  A  650  .  ?        ?     ?     ?  ?     
238  1  1  A  248  ASP  A  651  .  ?        ?     ?     ?  ?     
239  1  1  A  249  HIS  A  652  .  ?        ?     ?     ?  ?     
240  1  1  A  250  ARG  A  653  .  ?        ?     ?     ?  ?     
241  1  1  A  251  GLN  A  654  .  ?        ?     ?     ?  ?     
242  1  1  A  252  ILE  A  655  .  ?        ?     ?     ?  ?     
243  1  1  A  253  LEU  A  656  .  ?        ?     ?     ?  ?     
244  1  1  A  254  ARG  A  657  .  ?        ?     ?     ?  ?     
245  1  1  A  255  GLU  A  658  .  ?        ?     ?     ?  ?     
246  1  1  A  256  ASN  A  659  .  ?        ?     ?     ?  ?     
247  1  1  A  257  ASN  A  660  .  ?        ?     ?     ?  ?     
248  1  1  A  258  CYS  A  661  .  ?        ?     ?     ?  ?     
249  1  1  A  259  LEU  A  662  .  ?        ?     ?     ?  ?     
250  1  1  A  260  GLN  A  663  .  ?        ?     ?     ?  ?     
251  1  1  A  261  THR  A  664  .  ?        ?     ?     ?  ?     
252  1  1  A  262  LEU  A  665  .  ?        ?     ?     ?  ?     
253  1  1  A  263  LEU  A  666  .  ?        ?     ?     ?  ?     
254  1  1  A  264  GLN  A  667  .  ?        ?     ?     ?  ?     
255  1  1  A  265  HIS  A  668  .  ?        ?     ?     ?  ?     
256  1  1  A  266  LEU  A  669  .  ?        ?     ?     ?  ?     
257  1  1  A  267  LYS  A  670  .  ?        ?     ?     ?  ?     
258  1  1  A  268  SER  A  671  .  ?        ?     ?     ?  ?     
259  1  1  A  269  HIS  A  672  .  ?        ?     ?     ?  ?     
260  1  1  A  270  SER  A  673  .  ?        ?     ?     ?  ?     
261  1  1  A  271  LEU  A  674  .  ?        ?     ?     ?  ?     
262  1  1  A  272  THR  A  675  .  ?        ?     ?     ?  ?     
263  1  1  A  273  ILE  A  676  .  ?        ?     ?     ?  ?     
264  1  1  A  274  VAL  A  677  .  ?        ?     ?     ?  ?     
265  1  1  A  275  SER  A  678  .  ?        ?     ?     ?  ?     
266  1  1  A  276  ASN  A  679  .  ?        ?     ?     ?  ?     
267  1  1  A  277  ALA  A  680  .  ?        ?     ?     ?  ?     
268  1  1  A  278  CYS  A  681  .  ?        ?     ?     ?  ?     
269  1  1  A  279  GLY  A  682  .  ?        ?     ?     ?  ?     
270  1  1  A  280  THR  A  683  .  ?        ?     ?     ?  ?     
271  1  1  A  281  LEU  A  684  .  ?        ?     ?     ?  ?     
272  1  1  A  282  TRP  A  685  .  ?        ?     ?     ?  ?     
273  1  1  A  283  ASN  A  686  .  ?        ?     ?     ?  ?     
274  1  1  A  284  LEU  A  687  .  ?        ?     ?     ?  ?     
275  1  1  A  285  SER  A  688  .  ?        ?     ?     ?  ?     
276  1  1  A  286  ALA  A  689  .  ?        ?     ?     ?  ?     
277  1  1  A  287  ARG  A  690  .  ?        ?     ?     ?  ?     
278  1  1  A  288  ASN  A  691  .  ?        ?     ?     ?  ?     
279  1  1  A  289  PRO  A  692  .  ?        ?     ?     ?  ?     
280  1  1  A  290  LYS  A  693  .  ?        ?     ?     ?  ?     
281  1  1  A  291  ASP  A  694  .  ?        ?     ?     ?  ?     
282  1  1  A  292  GLN  A  695  .  ?        ?     ?     ?  ?     
283  1  1  A  293  GLU  A  696  .  ?        ?     ?     ?  ?     
284  1  1  A  294  ALA  A  697  .  ?        ?     ?     ?  ?     
285  1  1  A  295  LEU  A  698  .  ?        ?     ?     ?  ?     
286  1  1  A  296  TRP  A  699  .  ?        ?     ?     ?  ?     
287  1  1  A  297  ASP  A  700  .  ?        ?     ?     ?  ?     
288  1  1  A  298  MET  A  701  .  ?        ?     ?     ?  ?     
289  1  1  A  299  GLY  A  702  .  ?        ?     ?     ?  ?     
290  1  1  A  300  ALA  A  703  .  ?        ?     ?     ?  ?     
291  1  1  A  301  VAL  A  704  .  ?        ?     ?     ?  ?     
292  1  1  A  302  SER  A  705  .  ?        ?     ?     ?  ?     
293  1  1  A  303  MET  A  706  .  ?        ?     ?     ?  ?     
294  1  1  A  304  LEU  A  707  .  ?        ?     ?     ?  ?     
295  1  1  A  305  LYS  A  708  .  ?        ?     ?     ?  ?     
296  1  1  A  306  ASN  A  709  .  ?        ?     ?     ?  ?     
297  1  1  A  307  LEU  A  710  .  ?        ?     ?     ?  ?     
298  1  1  A  308  ILE  A  711  .  ?        ?     ?     ?  ?     
299  1  1  A  309  HIS  A  712  .  ?        ?     ?     ?  ?     
300  1  1  A  310  SER  A  713  .  ?        ?     ?     ?  ?     
301  1  1  A  311  LYS  A  714  .  ?        ?     ?     ?  ?     
302  1  1  A  312  HIS  A  715  .  ?        ?     ?     ?  ?     
303  1  1  A  313  LYS  A  716  .  ?        ?     ?     ?  ?     
304  1  1  A  314  MET  A  717  .  ?        ?     ?     ?  ?     
305  1  1  A  315  ILE  A  718  .  ?        ?     ?     ?  ?     
306  1  1  A  316  ALA  A  719  .  ?        ?     ?     ?  ?     
307  1  1  A  317  MET  A  720  A  ?        ?     ?     ?  ?     
308  1  1  A  317  MET  A  720  B  ?        6     ?     ?  ?     
309  1  1  A  318  GLY  A  721  .  ?        ?     ?     ?  ?     
310  1  1  A  319  SER  A  722  .  ?        ?     ?     ?  ?     
311  1  1  A  320  ALA  A  723  .  ?        ?     ?     ?  ?     
312  1  1  A  321  ALA  A  724  .  ?        ?     ?     ?  ?     
313  1  1  A  322  ALA  A  725  .  ?        ?     ?     ?  ?     
314  1  1  A  323  LEU  A  726  .  ?        ?     ?     ?  ?     
315  1  1  A  324  ARG  A  727  .  ?        ?     ?     ?  ?     
316  1  1  A  325  ASN  A  728  .  ?        ?     ?     ?  ?     
317  1  1  A  326  LEU  A  729  .  ?        ?     ?     ?  ?     
318  1  1  A  327  MET  A  730  .  ?        ?     ?     ?  ?     
319  1  1  A  328  ALA  A  731  .  ?        ?     ?     ?  ?     
320  1  1  A  329  ASN  A  732  .  ?        ?     ?     ?  ?     
321  1  1  A  330  ARG  A  733  .  ?        ?     ?     ?  ?     
322  1  1  A  331  PRO  A  734  .  ?        ?     ?     ?  ?     
323  1  1  A  332  ALA  A  735  .  ?        ?     ?     ?  ?     
324  1  1  A  333  LYS  A  736  .  ?        ?     ?     ?  ?     
325  1  1  A  334  TYR  A  737  .  ?        ?     ?     ?  ?     
326  1  1  A  335  LYS  A  738  .  ?        ?     ?     ?  ?     
327  1  2  B    1  PHQ  B    0  .  ?        ?     ?     ?  Y     
328  1  2  B    2  ALA  B    1  .  ?        ?     ?     ?  ?     
329  1  2  B    3  GLY  B    2  .  ?        ?     ?     ?  ?     
330  1  2  B    4  GLU  B    3  .  ?        ?     ?     ?  ?     
331  1  2  B    5  SER  B    4  .  ?        ?     ?     ?  ?     
332  1  2  B    6  LEU  B    5  .  ?        ?     ?     ?  ?     
333  1  2  B    7  TYR  B    6  .  ?        ?     ?     ?  ?     
334  1  2  B    8  GLU  B    7  .  ?        ?     ?     ?  ?     
335  1  2  B    9  LYS  B    8  .  ?        ?     ?     ?  ?     
336  1  2  B   10  NH2  B    9  .  ?        ?     ?     ?  Y     
337  1  3  C    .  4CI  B  101  .  ?        ?    22    15  Y     
338  1  4  D    .  HOH  A  801  .  ?        ?     ?     ?  ?     
339  1  4  D    .  HOH  A  802  .  ?        ?     ?     ?  ?     
340  1  4  D    .  HOH  A  803  .  ?        ?     ?     ?  ?     
341  1  4  D    .  HOH  A  804  .  ?        ?     ?     ?  ?     
342  1  4  D    .  HOH  A  805  .  ?        ?     ?     ?  ?     
343  1  4  D    .  HOH  A  806  .  ?        ?     ?     ?  ?     
344  1  4  D    .  HOH  A  807  .  ?        ?     ?     ?  ?     
345  1  4  D    .  HOH  A  808  .  ?        ?     ?     ?  ?     
346  1  4  D    .  HOH  A  809  .  ?        ?     ?     ?  ?     
347  1  4  D    .  HOH  A  810  .  ?        ?     ?     ?  ?     
348  1  4  D    .  HOH  A  811  .  ?        ?     ?     ?  ?     
349  1  4  D    .  HOH  A  812  .  ?        ?     ?     ?  ?     
350  1  4  D    .  HOH  A  813  .  ?        ?     ?     ?  ?     
351  1  4  D    .  HOH  A  814  .  ?        ?     ?     ?  ?     
352  1  4  D    .  HOH  A  815  .  ?        ?     ?     ?  ?     
353  1  4  D    .  HOH  A  816  .  ?        ?     ?     ?  ?     
354  1  4  D    .  HOH  A  817  .  ?        ?     ?     ?  ?     
355  1  4  D    .  HOH  A  818  .  ?        ?     ?     ?  ?     
356  1  4  D    .  HOH  A  819  .  ?        ?     ?     ?  ?     
357  1  4  E    .  HOH  B  201  .  ?        ?     ?     ?  ?     
358  1  4  E    .  HOH  B  202  .  ?        ?     ?     ?  ?     
#
loop_
_pdbx_vrpt_model_instance_geometry.ordinal
_pdbx_vrpt_model_instance_geometry.instance_id
_pdbx_vrpt_model_instance_geometry.rotamer_class
_pdbx_vrpt_model_instance_geometry.phi
_pdbx_vrpt_model_instance_geometry.psi
_pdbx_vrpt_model_instance_geometry.ramachandran_class
_pdbx_vrpt_model_instance_geometry.flippable_sidechain
_pdbx_vrpt_model_instance_geometry.num_H_reduce
_pdbx_vrpt_model_instance_geometry.OWAB
_pdbx_vrpt_model_instance_geometry.num_bonds_RMSZ
_pdbx_vrpt_model_instance_geometry.bonds_RMSZ
_pdbx_vrpt_model_instance_geometry.num_angles_RMSZ
_pdbx_vrpt_model_instance_geometry.angles_RMSZ
_pdbx_vrpt_model_instance_geometry.program_for_bond_angle_geometry
_pdbx_vrpt_model_instance_geometry.average_occupancy
  1    1  m-70          ?       ?  ?           ?     6  73.820    11  0.70    15  0.33  molprobity  1.000  
  2    2  t60       -70.5   -35.4  Favored     ?     7  70.970    11  0.24    15  0.24  molprobity  1.000  
  3    3  mtp       -71.1   -35.6  Favored     ?     9  64.930     8  0.29    10  0.36  molprobity  1.000  
  4    4  tp        -59.4   -45.2  Favored     ?    11  60.730     8  0.30    11  0.61  molprobity  1.000  
  5    5  t60       -54.8   -44.1  Favored     ?     7  57.870    11  0.25    15  0.27  molprobity  1.000  
  6    6  mt        -70.5   -42.9  Favored     ?    11  55.460     8  0.33    11  0.31  molprobity  1.000  
  7    7  mt        -67.3   -33.5  Favored     ?    11  53.490     8  0.32    11  0.35  molprobity  1.000  
  8    8  mm-40     -66.1   -37.9  Favored     ?     6  53.220     9  0.28    12  0.36  molprobity  1.000  
  9    9  mt-30     -60.6   -38.1  Favored     ?     8  51.820     9  0.35    12  0.38  molprobity  1.000  
 10   10  mt        -68.6   -50.8  Favored     ?    11  52.260     8  0.23    11  0.38  molprobity  1.000  
 11   11  mtm-85    -62.1   -36.3  Favored     ?    13  54.020    11  0.47    14  1.21  molprobity  1.000  
 12   12  ?         -62.0   -43.2  Favored     ?     5  57.100     5  0.27     7  0.32  molprobity  1.000  
 13   13  t80       -68.0   -40.1  Favored     ?     9  60.000    13  0.39    18  0.26  molprobity  1.000  
 14   14  m         -59.5   -43.5  Favored     ?     5  62.380     6  0.31     8  0.31  molprobity  1.000  
 15   15  mm-40     -66.7   -37.2  Favored     ?     6  66.200     9  0.37    12  0.43  molprobity  1.000  
 16   16  m         -62.2   -37.9  Favored     ?     7  67.890     7  0.41    10  0.49  molprobity  1.000  
 17   17  m         -69.6   -41.9  Favored     ?     5  70.040     6  0.27     8  0.29  molprobity  1.000  
 18   18  m0        -68.6   -30.9  Favored     ?    10  71.880    16  0.39    23  0.22  molprobity  1.000  
 19   19  mt-10     -61.2   -40.8  Favored     ?     6  73.220     9  0.31    12  0.33  molprobity  1.000  
 20   20  t90       -70.5   -41.9  Favored     ?    10  77.100    16  0.39    23  0.18  molprobity  1.000  
 21   21  mt-30     -61.5   -39.1  Favored     ?     8  78.590     9  0.39    12  0.42  molprobity  1.000  
 22   22  mt-10     -67.7   -37.7  Favored     ?     6  82.350     9  0.26    12  0.29  molprobity  1.000  
 23   23  ?         -72.2   -63.1  Allowed     ?     5  81.410     5  0.23     7  0.29  molprobity  1.000  
 24   24  m80           ?       ?  ?           ?     7  81.670    10  0.16    12  0.20  molprobity  1.000  
 25   25  ttt           ?       ?  ?           ?     8  79.120     8  0.41    11  0.40  molprobity  1.000  
 26   26  Cg_exo    -63.6   133.3  Favored     ?     7  77.830     8  0.21    11  0.40  molprobity  1.000  
 27   27  ?        -101.3   145.7  Favored     ?     5  76.830     5  0.39     8  0.36  molprobity  1.000  
 28   28  Cg_endo   -73.0   -28.9  Favored     ?     7  75.330     8  0.27    11  0.39  molprobity  1.000  
 29   29  p         -62.2   -33.0  Favored     ?     9  72.490     7  0.45    10  0.45  molprobity  1.000  
 30   30  mt-10     -72.1   -37.6  Favored     ?     6  72.510     9  0.28    12  0.32  molprobity  1.000  
 31   31  m80       -85.8    -5.1  Favored     ?     7  69.200    11  0.31    15  0.49  molprobity  1.000  
 32   32  OUTLIER    65.6    56.1  Allowed     ?     8  65.800     9  0.45    12  0.63  molprobity  1.000  
 33   33  mm        -93.4   -43.6  Favored     ?    11  61.050     8  0.25    11  0.47  molprobity  1.000  
 34   34  t         -64.6   -35.2  Favored     ?     5  57.480     6  0.44     9  0.54  molprobity  1.000  
 35   35  Cg_exo    -66.5   -37.4  Favored     ?     7  53.480     8  0.23    11  0.41  molprobity  1.000  
 36   36  ?         -66.4   -48.4  Favored     ?     5  49.340     5  0.26     7  0.35  molprobity  1.000  
 37   37  p         -67.5   -29.8  Favored     ?     9  46.270     7  0.42    10  0.34  molprobity  1.000  
 38   38  t         -63.1   -35.1  Favored     ?     5  42.990     6  0.30     8  0.35  molprobity  1.000  
 39   39  t         -68.9   -47.3  Favored     ?     9  41.190     7  0.29    10  0.42  molprobity  1.000  
 40   40  mt        -62.1   -35.1  Favored     ?    11  39.470     8  0.32    11  0.28  molprobity  1.000  
 41   41  tmm?      -57.5   -44.8  Favored     ?     9  38.980     8  0.30    10  0.64  molprobity  1.000  
 42   42  mttt      -74.2   -39.4  Favored     ?    13  39.990     9  0.22    11  0.19  molprobity  1.000  
 43   43  mt        -64.7   -28.2  Favored     ?    11  40.630     8  0.35    11  0.49  molprobity  1.000  
 44   44  p         -68.8   -15.1  Favored     ?     5  41.010     6  0.41     8  0.64  molprobity  1.000  
 45   45  m-85      -67.4   -39.1  Favored     ?     9  41.950    12  0.52    16  0.26  molprobity  1.000  
 46   46  t70       -74.8   141.6  Favored     ?     4  45.850     8  0.24    11  0.31  molprobity  1.000  
 47   47  tt0       -74.2   -41.5  Favored     ?     6  47.580     9  0.26    12  0.33  molprobity  1.000  
 48   48  mm-40     -65.7   -35.2  Favored     ?     6  49.380     9  0.29    12  0.32  molprobity  1.000  
 49   49  m-70      -70.4   -32.7  Favored     ?     7  47.920    11  0.22    15  0.26  molprobity  1.000  
 50   50  mtm-85    -65.1   -38.0  Favored     ?    13  46.470    11  0.42    14  1.05  molprobity  1.000  
 51   51  t-80      -62.6   -38.9  Favored     ?     7  48.610    11  0.22    15  0.24  molprobity  1.000  
 52   52  ?         -66.7   -35.5  Favored     ?     5  46.680     5  0.26     7  0.30  molprobity  1.000  
 53   53  mtt       -66.7   -44.5  Favored     ?     9  45.810     8  0.29    10  0.46  molprobity  1.000  
 54   54  m-20      -64.9   -33.8  Favored     ?     6  46.330     8  0.38    11  0.30  molprobity  1.000  
 55   55  mt-10     -67.4   -44.3  Favored     ?     6  47.250     9  0.26    12  0.37  molprobity  1.000  
 56   56  mt        -84.7     2.7  Favored     ?    11  45.370     8  0.43    11  0.59  molprobity  1.000  
 57   57  ?          74.9    45.4  Favored     ?     3  43.310     4  0.37     5  0.18  molprobity  1.000  
 58   58  ?         -73.6   -37.1  Favored     ?     3  42.120     4  0.24     5  0.33  molprobity  1.000  
 59   59  tt        -63.8   -36.2  Favored     ?    11  41.170     8  0.29    11  0.37  molprobity  1.000  
 60   60  mp0       -71.2   -40.2  Favored     ?     8  40.620     9  0.35    12  0.43  molprobity  1.000  
 61   61  ?         -68.5   -44.2  Favored     ?     5  40.390     5  0.28     7  0.35  molprobity  1.000  
 62   62  mt        -69.6   -39.4  Favored     ?    11  41.130     8  0.32    11  0.41  molprobity  1.000  
 63   63  ?         -64.5   -42.6  Favored     ?     5  43.250     5  0.27     7  0.33  molprobity  1.000  
 64   64  mt-10     -69.5   -31.3  Favored     ?     6  46.320     9  0.29    12  0.34  molprobity  1.000  
 65   65  tp        -64.0   -46.0  Favored     ?    11  46.780     8  0.31    11  0.53  molprobity  1.000  
 66   66  tp        -63.7   -41.1  Favored     ?    11  48.160     8  0.26    11  0.66  molprobity  1.000  
 67   67  tt0       -61.7   -55.3  Favored     ?     8  48.280     9  0.32    12  0.38  molprobity  1.000  
 68   68  p         -65.6   -35.1  Favored     ?     9  49.180     7  0.37    10  0.41  molprobity  1.000  
 69   69  t70       -69.4   -37.8  Favored     ?     4  49.600     8  0.29    11  0.28  molprobity  1.000  
 70   70  m         -65.4   -40.7  Favored     ?     5  51.400     6  0.29     8  0.28  molprobity  1.000  
 71   71  mt-10     -67.8   -35.9  Favored     ?     6  53.120     9  0.30    12  0.40  molprobity  1.000  
 72   72  mtp       -74.6   -63.0  Allowed     ?     9  58.800     8  0.28    10  0.42  molprobity  1.000  
 73   73  m-85      -86.4   -19.4  Favored     ?     9  62.080    13  0.43    18  0.42  molprobity  1.000  
 74   74  ?          78.1  -137.8  Favored     ?     3  63.330     4  0.35     5  0.41  molprobity  1.000  
 75   75  mt        -98.7    60.9  Allowed     ?    11  65.400     8  0.29    11  0.45  molprobity  1.000  
 76   76  t         -75.9   154.3  Favored     ?     7  66.720     7  0.53    10  0.58  molprobity  1.000  
 77   77  m-20      -94.8     5.3  Favored     ?     6  67.060     8  0.41    11  0.31  molprobity  1.000  
 78   78  t0        -62.0   132.3  Favored     ?     4  65.000     8  0.23    11  0.37  molprobity  1.000  
 79   79  t-80      -65.3   -42.3  Favored     ?     7  63.930    11  0.16    15  0.25  molprobity  1.000  
 80   80  t80       -67.6   -34.3  Favored     ?     9  61.530    13  0.35    18  0.25  molprobity  1.000  
 81   81  t         -70.8   -44.7  Favored     ?     5  59.470     6  0.24     8  0.21  molprobity  1.000  
 82   82  mt        -69.0   -46.6  Favored     ?    11  57.130     8  0.34    11  0.51  molprobity  1.000  
 83   83  m         -59.1   -35.7  Favored     ?     7  53.420     7  0.39    10  0.42  molprobity  1.000  
 84   84  tt        -65.7   -44.6  Favored     ?    11  51.590     8  0.34    11  0.48  molprobity  1.000  
 85   85  mtt180    -68.2   -30.9  Favored     ?    13  49.320    11  0.35    14  0.67  molprobity  1.000  
 86   86  mtp-105   -66.7   -53.7  Favored     ?    13  45.910    11  0.46    14  1.24  molprobity  1.000  
 87   87  m-85      -63.5   -32.6  Favored     ?     9  42.400    13  0.54    18  0.67  molprobity  1.000  
 88   88  ?         -68.0   -48.0  Favored     ?     5  39.440     5  0.25     7  0.16  molprobity  1.000  
 89   89  ?         -64.3   -36.6  Favored     ?     3  37.300     4  0.33     5  0.35  molprobity  1.000  
 90   90  mtp       -64.3   -35.1  Favored     ?     9  35.950     8  0.30    10  0.35  molprobity  1.000  
 91   91  ?         -69.9   -43.6  Favored     ?     5  34.610     5  0.22     7  0.29  molprobity  1.000  
 92   92  mt        -63.6   -36.4  Favored     ?    11  34.190     8  0.27    11  0.38  molprobity  1.000  
 93   93  m         -58.0   -48.1  Favored     ?     7  34.410     7  0.38    10  0.57  molprobity  1.000  
 94   94  m-20      -68.1   -38.3  Favored     ?     6  35.120     8  0.32    11  0.25  molprobity  1.000  
 95   95  mt        -67.6   -38.2  Favored     ?    11  35.310     8  0.29    11  0.23  molprobity  1.000  
 96   96  p         -73.0   -23.9  Favored     ?     7  35.570     7  0.39    10  0.72  molprobity  1.000  
 97   97  t80       -64.9   108.4  Allowed     ?     9  35.450    12  0.53    16  0.22  molprobity  1.000  
 98   98  ?          72.4    44.5  Favored     ?     3  37.500     4  0.23     5  0.39  molprobity  1.000  
 99   99  t0       -154.9    97.1  Allowed     ?     4  38.410     8  0.23    11  0.58  molprobity  1.000  
100  100  p         -60.0   -35.3  Favored     ?     9  39.560     7  0.45    10  0.46  molprobity  1.000  
101  101  ?         -65.7   -46.7  Favored     ?     5  39.370     5  0.23     7  0.30  molprobity  1.000  
102  102  m-20      -64.5   -33.9  Favored     ?     6  38.970     8  0.32    11  0.37  molprobity  1.000  
103  103  mttm      -62.5   -48.0  Favored     ?    13  38.240     9  0.27    11  0.51  molprobity  1.000  
104  104  ?         -64.3   -38.5  Favored     ?     5  38.860     5  0.25     7  0.38  molprobity  1.000  
105  105  m         -64.3   -48.4  Favored     ?     7  39.810     7  0.37    10  0.51  molprobity  1.000  
106  106  tp        -68.5   -35.0  Favored     ?    11  40.720     8  0.31    11  0.57  molprobity  1.000  
107  107  m         -64.8   -45.2  Favored     ?     5  42.050     6  0.25     8  0.24  molprobity  1.000  
108  108  p         -62.0   -31.9  Favored     ?     5  41.450     6  0.38     8  0.35  molprobity  1.000  
109  109  mtp       -73.2    81.3  Allowed     ?     9  40.960     8  0.28    10  0.36  molprobity  1.000  
110  110  mttt      -69.2   -24.7  Favored     ?    13  41.870     9  0.29    11  0.45  molprobity  1.000  
111  111  ?         -63.1   -42.3  Favored     ?     3  42.220     4  0.40     5  0.42  molprobity  1.000  
112  112  t         -70.3   -36.9  Favored     ?     5  42.770     6  0.23     8  0.33  molprobity  1.000  
113  113  mmm       -64.9   -40.7  Favored     ?     9  44.210     8  0.30    10  0.51  molprobity  1.000  
114  114  mtt85     -64.7   -39.4  Favored     ?    13  45.590    11  0.44    14  1.10  molprobity  1.000  
115  115  ?         -64.9   -35.1  Favored     ?     5  44.810     5  0.25     7  0.32  molprobity  1.000  
116  116  mt        -67.0   -50.7  Favored     ?    11  43.880     8  0.33    11  0.40  molprobity  1.000  
117  117  t         -62.5   -34.9  Favored     ?     9  44.610     7  0.44    10  0.49  molprobity  1.000  
118  118  ?         -63.8   -26.7  Favored     ?     5  45.990     5  0.34     7  0.50  molprobity  1.000  
119  119  mm-40     -75.7    -8.6  Favored     1     8  47.880     9  0.39    12  0.59  molprobity  1.000  
120  120  mt        -66.5   -24.6  Favored     ?    11  49.740     8  0.38    11  0.40  molprobity  1.000  
121  121  mttp      -81.9    -3.2  Favored     ?    13  52.150     9  0.37    11  0.48  molprobity  1.000  
122  122  t         -63.2   153.2  Favored     ?     5  52.860     6  0.34     8  0.43  molprobity  1.000  
123  123  mt-10     -70.6   -31.0  Favored     ?     6  54.260     9  0.28    12  0.34  molprobity  1.000  
124  124  t         -74.3   112.7  Favored     ?     5  53.620     6  0.25     8  0.22  molprobity  1.000  
125  125  mt-10     -72.0   -22.2  Favored     ?     6  53.780     9  0.24    12  0.31  molprobity  1.000  
126  126  m-20      -62.8   -43.1  Favored     ?     4  51.420     8  0.26    11  0.39  molprobity  1.000  
127  127  tp        -64.9   -37.1  Favored     ?    11  49.180     8  0.32    11  0.61  molprobity  1.000  
128  128  mt-30     -62.4   -39.2  Favored     ?     8  47.520     9  0.36    12  0.41  molprobity  1.000  
129  129  tm0?      -66.3   -39.1  Favored     ?     8  44.410     9  0.34    12  0.43  molprobity  1.000  
130  130  t         -69.4   -43.8  Favored     ?     9  42.140     7  0.33    10  0.47  molprobity  1.000  
131  131  mm        -64.1   -43.2  Favored     ?    11  40.550     8  0.36    11  0.40  molprobity  1.000  
132  132  ?         -64.3   -33.0  Favored     ?     5  38.370     5  0.23     7  0.34  molprobity  1.000  
133  133  m         -66.1   -35.8  Favored     ?     5  37.020     6  0.35     8  0.35  molprobity  1.000  
134  134  t         -67.6   -47.4  Favored     ?     9  35.290     7  0.30    10  0.49  molprobity  1.000  
135  135  mt        -66.3   -23.8  Favored     ?    11  34.200     8  0.30    11  0.41  molprobity  1.000  
136  136  ttt180    -64.9   -48.5  Favored     ?    13  33.640    11  0.36    14  0.70  molprobity  1.000  
137  137  m-20      -69.1   -38.3  Favored     ?     6  33.060     8  0.35    11  0.26  molprobity  1.000  
138  138  mt        -65.8   -42.8  Favored     ?    11  33.880     8  0.27    11  0.35  molprobity  1.000  
139  139  p         -68.5   -27.7  Favored     ?     5  35.330     6  0.33     8  0.34  molprobity  1.000  
140  140  t-105     -77.1   124.4  Favored     ?    10  36.330    16  0.36    23  0.29  molprobity  1.000  
141  141  mtp180     53.7    48.8  Favored     ?    13  40.980    11  0.42    14  0.86  molprobity  1.000  
142  142  ?         -80.5   135.9  Favored     ?     5  41.660     5  0.14     7  0.22  molprobity  1.000  
143  143  p30       -71.0   171.4  Favored     ?     4  43.840     8  0.43    11  0.49  molprobity  1.000  
144  144  t         -57.8   -43.7  Favored     ?     9  44.350     7  0.43    10  0.37  molprobity  1.000  
145  145  m-20      -67.2   -40.1  Favored     ?     6  45.130     8  0.40    11  0.31  molprobity  1.000  
146  146  m         -66.2   -37.9  Favored     ?     5  45.780     6  0.30     8  0.29  molprobity  1.000  
147  147  mttt      -62.0   -48.1  Favored     ?    13  47.070     9  0.26    11  0.38  molprobity  1.000  
148  148  mttt      -64.4   -35.8  Favored     ?    13  48.100     9  0.27    11  0.32  molprobity  1.000  
149  149  m         -70.0   -41.3  Favored     ?     7  46.760     7  0.33    10  0.59  molprobity  1.000  
150  150  mt        -61.7   -35.7  Favored     ?    11  46.560     8  0.35    11  0.28  molprobity  1.000  
151  151  ttm105    -71.9   -40.5  Favored     ?    13  48.570    11  0.49    14  1.15  molprobity  1.000  
152  152  tt0       -60.2   -49.9  Favored     ?     6  49.830     9  0.34    12  0.41  molprobity  1.000  
153  153  m         -67.5   -22.3  Favored     ?     9  48.510     7  0.48    10  0.66  molprobity  1.000  
154  154  ?          83.9    45.6  Favored     ?     3  47.650     4  0.30     5  0.38  molprobity  1.000  
155  155  p         -75.5   -24.7  Favored     ?     5  47.180     6  0.28     8  0.32  molprobity  1.000  
156  156  t         -70.1   -51.6  Favored     ?     9  46.900     7  0.25    10  0.39  molprobity  1.000  
157  157  mttt      -71.2   -32.5  Favored     ?    13  48.030     9  0.24    11  0.27  molprobity  1.000  
158  158  ?         -67.1   -42.4  Favored     ?     5  47.520     5  0.30     7  0.35  molprobity  1.000  
159  159  mt        -70.6   -37.5  Favored     ?    11  47.260     8  0.32    11  0.38  molprobity  1.000  
160  160  tpt       -70.0   -44.1  Favored     ?     9  48.980     8  0.31    10  0.58  molprobity  1.000  
161  161  mt-10     -62.2   -39.3  Favored     ?     6  51.080     9  0.31    12  0.36  molprobity  1.000  
162  162  t         -61.9   -47.8  Favored     ?     5  50.180     6  0.17     8  0.47  molprobity  1.000  
163  163  ?         -54.4   -31.8  Favored     ?     5  51.770     5  0.44     7  0.66  molprobity  1.000  
164  164  mt        -63.8   -41.1  Favored     ?    11  52.710     8  0.30    11  0.36  molprobity  1.000  
165  165  mm-40     -91.9    -0.6  Favored     ?     6  53.730     9  0.38    12  0.55  molprobity  1.000  
166  166  t         -68.4   141.7  Favored     ?     9  53.300     7  0.38    10  0.59  molprobity  1.000  
167  167  mmtp     -111.3   -53.2  Favored     ?    13  53.850     9  0.29    11  0.43  molprobity  1.000  
168  168  mtmt      -71.4   150.0  Favored     ?    13  53.090     9  0.28    11  0.44  molprobity  1.000  
169  169  tt0       -73.6   -39.9  Favored     ?     6  50.220     9  0.30    12  0.43  molprobity  1.000  
170  170  p         -60.0   -40.7  Favored     ?     5  46.550     6  0.33     8  0.37  molprobity  1.000  
171  171  m         -66.0   -47.9  Favored     ?     7  43.440     7  0.34    10  0.53  molprobity  1.000  
172  172  tp        -61.9   -32.7  Favored     ?    11  41.920     8  0.32    11  0.59  molprobity  1.000  
173  173  tttt      -63.4   -53.2  Favored     ?    13  40.850     9  0.23    11  0.35  molprobity  1.000  
174  174  m         -62.1   -36.4  Favored     ?     5  38.680     6  0.28     8  0.39  molprobity  1.000  
175  175  t         -69.6   -48.4  Favored     ?     9  36.910     7  0.30    10  0.38  molprobity  1.000  
176  176  mt        -68.2   -28.9  Favored     ?    11  35.330     8  0.28    11  0.35  molprobity  1.000  
177  177  m         -64.3   -42.1  Favored     ?     5  34.420     6  0.30     8  0.29  molprobity  1.000  
178  178  ?         -67.8   -43.6  Favored     ?     5  34.570     5  0.24     7  0.29  molprobity  1.000  
179  179  mt        -64.2   -34.2  Favored     ?    11  34.480     8  0.31    11  0.35  molprobity  1.000  
180  180  t90       -66.8   -43.1  Favored     ?    10  34.230    16  0.47    23  0.35  molprobity  1.000  
181  181  m-20      -66.4   -42.0  Favored     ?     6  35.470     8  0.38    11  0.27  molprobity  1.000  
182  182  mt        -67.4   -35.8  Favored     ?    11  36.950     8  0.34    11  0.36  molprobity  1.000  
183  183  p         -64.4   -29.2  Favored     ?     5  39.190     6  0.33     8  0.43  molprobity  1.000  
184  184  ?         -78.8   -11.2  Favored     ?     5  40.940     5  0.37     7  0.68  molprobity  1.000  
185  185  m170      -67.7   -54.7  Favored     ?     7  43.250    11  0.22    15  0.35  molprobity  1.000  
186  186  p        -156.1   168.7  Favored     ?     5  45.750     6  0.26     8  0.59  molprobity  1.000  
187  187  t         -64.4   -32.9  Favored     ?     7  48.000     7  0.54    10  0.50  molprobity  1.000  
188  188  tp10      -72.5   -31.2  Favored     ?     6  51.540     9  0.33    12  0.34  molprobity  1.000  
189  189  m-80      -65.9   -36.9  Favored     1     6  50.410     8  0.46    11  0.33  molprobity  1.000  
190  190  mttt      -68.2   -38.9  Favored     ?    13  48.250     9  0.25    11  0.32  molprobity  1.000  
191  191  ?         -64.5   -39.9  Favored     ?     5  49.930     5  0.23     7  0.35  molprobity  1.000  
192  192  m-20      -61.7   -34.1  Favored     ?     4  51.630     8  0.33    11  0.56  molprobity  1.000  
193  193  mt        -68.0   -49.1  Favored     ?    11  51.930     8  0.29    11  0.46  molprobity  1.000  
194  194  m         -67.7   -28.9  Favored     ?     5  52.700     6  0.25     8  0.39  molprobity  1.000  
195  195  ?         -67.6   -27.2  Favored     ?     5  53.300     5  0.34     7  0.49  molprobity  1.000  
196  196  t         -67.7   136.3  Favored     ?     9  53.020     7  0.33    10  0.49  molprobity  1.000  
197  197  t70       -73.8   126.8  Favored     ?     4  53.000     8  0.27    11  0.27  molprobity  1.000  
198  198  ?          72.3    19.1  Favored     ?     3  50.390     4  0.42     5  0.42  molprobity  1.000  
199  199  ?         -79.8   -46.4  Favored     ?     5  48.050     5  0.16     7  0.30  molprobity  1.000  
200  200  mt        -64.2   -35.7  Favored     ?    11  45.310     8  0.23    11  0.30  molprobity  1.000  
201  201  ?         -63.0   -37.2  Favored     ?     5  43.910     5  0.26     7  0.30  molprobity  1.000  
202  202  t80       -69.0   -43.6  Favored     ?     9  42.840    12  0.53    16  0.23  molprobity  1.000  
203  203  mt        -65.9   -31.4  Favored     ?    11  41.960     8  0.36    11  0.39  molprobity  1.000  
204  204  t         -70.3   -38.5  Favored     ?     9  41.540     7  0.39    10  0.43  molprobity  1.000  
205  205  ?         -62.5   -32.6  Favored     ?     3  41.660     4  0.48     5  0.48  molprobity  1.000  
206  206  p         -69.6   -18.9  Favored     ?     7  42.590     7  0.40    10  0.72  molprobity  1.000  
207  207  mt        -63.0   -38.7  Favored     ?    11  43.720     8  0.31    11  0.63  molprobity  1.000  
208  208  p        -107.8    44.8  Allowed     ?     7  45.630     7  0.38    10  0.47  molprobity  1.000  
209  209  t80       -77.7   129.6  Favored     ?     9  47.990    13  0.37    18  0.29  molprobity  1.000  
210  210  mmt180    -88.0    99.9  Favored     ?    13  53.550    11  0.38    14  0.80  molprobity  1.000  
211  211  t         -76.1   147.6  Favored     ?     5  56.650     6  0.29     8  0.35  molprobity  1.000  
212  212  mt-30     -76.3   -56.4  Favored     ?     8  58.410     9  0.36    12  0.50  molprobity  1.000  
213  213  t         -88.6   165.2  Favored     ?     7  58.960     7  0.46    10  0.46  molprobity  1.000  
214  214  m120      -78.3    78.8  Favored     ?     6  59.150     8  0.35    11  0.40  molprobity  1.000  
215  215  t        -148.8   150.5  Favored     ?     7  53.920     7  0.39    10  0.51  molprobity  1.000  
216  216  mp       -111.7    41.0  Allowed     ?    11  48.590     8  0.38    11  0.80  molprobity  1.000  
217  217  ?         -76.1   -41.5  Favored     ?     5  44.300     5  0.25     7  0.33  molprobity  1.000  
218  218  mm        -73.8   -36.7  Favored     ?    11  41.540     8  0.32    11  0.40  molprobity  1.000  
219  219  mt        -68.9   -44.3  Favored     ?    11  39.620     8  0.31    11  0.43  molprobity  1.000  
220  220  mt-10     -62.3   -42.9  Favored     ?     6  37.920     9  0.32    12  0.38  molprobity  1.000  
221  221  m         -69.5   -49.5  Favored     ?     5  36.970     6  0.25     8  0.20  molprobity  1.000  
222  222  ?         -64.5   -47.0  Favored     ?     3  36.010     4  0.40     5  0.10  molprobity  1.000  
223  223  ?         -66.9   -31.4  Favored     ?     3  35.890     4  0.40     5  0.13  molprobity  1.000  
224  224  ?         -66.7   -37.1  Favored     ?     3  35.850     4  0.28     5  0.31  molprobity  1.000  
225  225  mt        -65.4   -44.2  Favored     ?    11  36.050     8  0.25    11  0.63  molprobity  1.000  
226  226  tp        -60.7   -37.8  Favored     ?    11  37.470     8  0.25    11  0.55  molprobity  1.000  
227  227  ttp85     -60.9   -43.4  Favored     ?    13  39.460    11  0.42    14  0.95  molprobity  1.000  
228  228  m-20      -68.5   -46.7  Favored     ?     6  40.170     8  0.33    11  0.25  molprobity  1.000  
229  229  m         -77.7   -12.8  Favored     ?     9  41.990     7  0.47    10  0.74  molprobity  1.000  
230  230  p         -63.3   -23.5  Favored     ?     5  43.400     6  0.46     8  0.55  molprobity  1.000  
231  231  p         -62.8   -39.0  Favored     ?     5  45.310     6  0.34     8  0.27  molprobity  1.000  
232  232  tp        -74.7   -39.1  Favored     ?    11  47.790     8  0.28    11  0.23  molprobity  1.000  
233  233  mt        -66.5   -33.2  Favored     ?    11  47.800     8  0.36    11  0.45  molprobity  1.000  
234  234  ?         -57.6   -33.9  Favored     ?     5  49.050     5  0.31     7  0.47  molprobity  1.000  
235  235  p        -102.7    47.5  Allowed     ?     7  49.980     7  0.40    10  0.45  molprobity  1.000  
236  236  t-20     -165.1   116.3  Allowed     ?     6  50.020     8  0.38    11  0.23  molprobity  1.000  
237  237  tp10      -74.5   -34.5  Favored     ?     6  50.410     9  0.31    12  0.43  molprobity  1.000  
238  238  m-20      -64.8   -43.8  Favored     ?     4  50.040     8  0.30    11  0.44  molprobity  1.000  
239  239  m170      -69.8   -35.9  Favored     ?     7  49.000    11  0.20    15  0.24  molprobity  1.000  
240  240  mtt-85    -57.9   -40.3  Favored     ?    13  46.780    11  0.44    14  1.05  molprobity  1.000  
241  241  tp60      -65.5   -31.4  Favored     ?     8  47.570     9  0.38    12  0.49  molprobity  1.000  
242  242  mt        -66.9   -39.4  Favored     ?    11  47.320     8  0.31    11  0.44  molprobity  1.000  
243  243  mp        -66.8   -36.9  Favored     ?    11  47.320     8  0.35    11  0.52  molprobity  1.000  
244  244  mtt180    -66.1   -49.6  Favored     ?    13  47.650    11  0.43    14  0.92  molprobity  1.000  
245  245  pt-20     -70.9   -13.1  Favored     ?     6  48.560     9  0.41    12  0.64  molprobity  1.000  
246  246  m120     -105.6     9.2  Favored     ?     6  47.400     8  0.46    11  0.46  molprobity  1.000  
247  247  m120       52.6    76.4  Allowed     ?     6  47.440     8  0.39    11  0.40  molprobity  1.000  
248  248  t         -92.1   -53.3  Favored     ?     5  44.910     6  0.22     8  0.36  molprobity  1.000  
249  249  mt        -60.0   -39.5  Favored     ?    11  43.460     8  0.28    11  0.47  molprobity  1.000  
250  250  OUTLIER   -67.5   -35.4  Favored     ?     8  42.980     9  0.37    12  0.50  molprobity  1.000  
251  251  m         -71.5   -43.8  Favored     ?     7  40.870     7  0.40    10  0.49  molprobity  1.000  
252  252  mt        -63.4   -25.6  Favored     ?    11  39.680     8  0.37    11  0.36  molprobity  1.000  
253  253  mt        -70.4   -37.9  Favored     ?    11  39.370     8  0.25    11  0.20  molprobity  1.000  
254  254  tt0       -65.2   -33.4  Favored     ?     8  41.160     9  0.38    12  0.35  molprobity  1.000  
255  255  m170      -65.2   -19.4  Favored     ?     7  40.440    11  0.27    15  0.42  molprobity  1.000  
256  256  mt        -67.2   -31.6  Favored     ?    11  40.870     8  0.35    11  0.60  molprobity  1.000  
257  257  mttp      -74.5   -16.0  Favored     ?    13  43.670     9  0.32    11  0.58  molprobity  1.000  
258  258  t         -61.0   145.9  Favored     ?     5  42.390     6  0.34     8  0.51  molprobity  1.000  
259  259  m-70      -76.3   -23.2  Favored     ?     7  43.530    11  0.17    15  0.23  molprobity  1.000  
260  260  t         -69.7   115.8  Favored     ?     5  40.450     6  0.20     8  0.27  molprobity  1.000  
261  261  mp        -66.1   -27.5  Favored     ?    11  39.060     8  0.37    11  0.81  molprobity  1.000  
262  262  m         -66.8   -44.3  Favored     ?     7  35.940     7  0.34    10  0.44  molprobity  1.000  
263  263  mt        -64.5   -41.8  Favored     ?    11  35.110     8  0.36    11  0.43  molprobity  1.000  
264  264  t         -66.4   -42.8  Favored     ?     9  34.450     7  0.31    10  0.43  molprobity  1.000  
265  265  t         -63.9   -41.2  Favored     ?     5  34.160     6  0.33     8  0.26  molprobity  1.000  
266  266  m-20      -65.8   -38.4  Favored     ?     6  33.440     8  0.38    11  0.32  molprobity  1.000  
267  267  ?         -67.0   -47.8  Favored     ?     5  33.040     5  0.23     7  0.32  molprobity  1.000  
268  268  m         -60.8   -38.7  Favored     ?     5  32.710     6  0.35     8  0.28  molprobity  1.000  
269  269  ?         -66.4   -40.2  Favored     ?     3  33.680     4  0.31     5  0.27  molprobity  1.000  
270  270  m         -67.9   -43.6  Favored     ?     7  34.820     7  0.34    10  0.49  molprobity  1.000  
271  271  mt        -68.4   -23.2  Favored     ?    11  36.650     8  0.35    11  0.42  molprobity  1.000  
272  272  t90       -62.1   -55.0  Favored     ?    10  39.470    16  0.54    23  0.51  molprobity  1.000  
273  273  m-20      -69.1   -43.4  Favored     ?     6  41.710     8  0.37    11  0.28  molprobity  1.000  
274  274  mt        -69.1   -27.8  Favored     ?    11  43.110     8  0.32    11  0.50  molprobity  1.000  
275  275  p         -70.4   -23.7  Favored     ?     5  46.630     6  0.39     8  0.49  molprobity  1.000  
276  276  ?         -83.3   153.2  Favored     ?     5  49.520     5  0.28     7  0.77  molprobity  1.000  
277  277  ptp180     42.5    43.5  Favored     ?    13  53.890    11  0.62    14  1.00  molprobity  1.000  
278  278  t-20     -158.5    96.8  Allowed     ?     6  49.860     8  0.51    12  0.41  molprobity  1.000  
279  279  Cg_exo    -59.0   -28.8  Favored     ?     7  49.230     8  0.31    11  0.57  molprobity  1.000  
280  280  tttm      -69.4   -55.6  Favored     ?    13  48.660     9  0.26    11  0.30  molprobity  1.000  
281  281  m-20      -70.8   -23.4  Favored     ?     4  48.260     8  0.29    11  0.43  molprobity  1.000  
282  282  mt-30     -62.8   -53.4  Favored     1     8  48.520     9  0.41    12  0.51  molprobity  1.000  
283  283  tt0       -61.6   -35.0  Favored     ?     6  49.540     9  0.33    12  0.36  molprobity  1.000  
284  284  ?         -64.2   -40.8  Favored     ?     5  46.500     5  0.26     7  0.29  molprobity  1.000  
285  285  mt        -67.4   -36.8  Favored     ?    11  44.730     8  0.33    11  0.26  molprobity  1.000  
286  286  m95       -61.0   -43.3  Favored     ?    10  43.450    16  0.41    23  0.24  molprobity  1.000  
287  287  m-20      -69.3   -40.2  Favored     ?     4  44.740     8  0.37    11  0.58  molprobity  1.000  
288  288  mtt       -72.7   -13.5  Favored     ?     9  44.150     8  0.41    10  0.57  molprobity  1.000  
289  289  ?          90.8    46.6  Favored     ?     3  43.330     4  0.35     5  0.33  molprobity  1.000  
290  290  ?         -77.4   -36.6  Favored     ?     5  42.840     5  0.17     7  0.29  molprobity  1.000  
291  291  t         -62.3   -42.3  Favored     ?     9  42.950     7  0.33    10  0.41  molprobity  1.000  
292  292  m         -64.8   -48.2  Favored     ?     5  43.790     6  0.28     8  0.46  molprobity  1.000  
293  293  mtt       -67.5   -41.4  Favored     ?     9  44.760     8  0.28    10  0.37  molprobity  1.000  
294  294  mt        -69.4   -31.5  Favored     ?    11  45.630     8  0.28    11  0.28  molprobity  1.000  
295  295  ttmp?     -65.5   -26.6  Favored     ?    13  49.150     9  0.41    11  0.44  molprobity  1.000  
296  296  m120      -69.6   -33.8  Favored     ?     6  50.170     8  0.38    11  0.37  molprobity  1.000  
297  297  mt        -89.8    -4.6  Favored     ?    11  51.040     8  0.38    11  0.70  molprobity  1.000  
298  298  pt        -65.2   -31.3  Favored     ?    11  52.940     8  0.50    11  0.67  molprobity  1.000  
299  299  m-70      -97.6    34.3  Allowed     ?     7  56.190    11  0.26    15  0.26  molprobity  1.000  
300  300  t         -78.5   150.9  Favored     ?     5  59.760     6  0.26     8  0.32  molprobity  1.000  
301  301  mmtt      -69.2   -31.4  Favored     ?    13  64.350     9  0.27    11  0.35  molprobity  1.000  
302  302  m-70      -83.9   155.8  Favored     ?     7  66.570    11  0.17    15  0.32  molprobity  1.000  
303  303  ttmt      -73.3   -56.2  Favored     ?    13  66.670     9  0.24    11  0.34  molprobity  1.000  
304  304  tpt       -69.5   -34.4  Favored     ?     9  64.600     8  0.31    10  0.60  molprobity  1.000  
305  305  mt        -67.3   -44.1  Favored     ?    11  56.240     8  0.27    11  0.43  molprobity  1.000  
306  306  ?         -67.0   -40.0  Favored     ?     5  52.330     5  0.34     7  0.43  molprobity  1.000  
307  307  mtp       -71.2   -46.1  Favored     ?     9  50.960     8  0.26    10  0.40  molprobity  1.000  
308  308  mtp       -71.2   -46.1  Favored     ?     9  50.960     8  0.26    10  0.40  molprobity  1.000  
309  309  ?         -68.7   -39.9  Favored     ?     2  48.910     4  0.45     5  0.45  molprobity  1.000  
310  310  p         -68.3   -40.7  Favored     ?     5  47.580     6  0.28     8  0.29  molprobity  1.000  
311  311  ?         -68.6   -40.5  Favored     ?     5  47.320     5  0.24     7  0.32  molprobity  1.000  
312  312  ?         -69.1   -41.8  Favored     ?     5  47.260     5  0.24     7  0.35  molprobity  1.000  
313  313  ?         -65.4   -40.4  Favored     ?     5  47.970     5  0.26     7  0.34  molprobity  1.000  
314  314  tp        -60.4   -37.6  Favored     ?    11  48.960     8  0.31    11  0.62  molprobity  1.000  
315  315  tmm_?     -59.9   -45.4  Favored     ?    13  52.000    11  0.49    14  1.09  molprobity  1.000  
316  316  m-20      -64.6   -40.8  Favored     ?     6  50.030     8  0.40    11  0.33  molprobity  1.000  
317  317  mt        -71.8   -46.8  Favored     ?    11  50.680     8  0.26    11  0.28  molprobity  1.000  
318  318  mmm       -63.9   -36.3  Favored     ?     9  52.740     8  0.34    10  0.51  molprobity  1.000  
319  319  ?         -65.8   -38.3  Favored     ?     5  55.480     5  0.24     7  0.35  molprobity  1.000  
320  320  m120     -112.8    74.9  Allowed     ?     6  58.420     8  0.34    11  0.33  molprobity  1.000  
321  321  ttm-85    -76.7   139.0  Favored     ?    13  61.130    11  0.48    15  0.98  molprobity  1.000  
322  322  Cg_exo    -68.3   160.3  Favored     ?     7  60.370     8  0.30    11  0.46  molprobity  1.000  
323  323  ?         -67.7   -28.4  Favored     ?     5  61.680     5  0.32     7  0.42  molprobity  1.000  
324  324  mtpt      -55.9   -37.9  Favored     ?    13  63.170     9  0.32    11  0.50  molprobity  1.000  
325  325  m-85      -87.3   113.6  Favored     ?     9  64.610    13  0.39    18  0.36  molprobity  1.000  
326  326  tppt?         ?       ?  ?           ?    13  65.200     8  0.33     8  0.36  molprobity  1.000  
327  327  ?             ?       ?  ?           ?     7  41.450     ?     ?     ?     ?  ?           1.000  
328  328  ?             ?       ?  ?           ?     5  37.990     5  0.26     7  0.23  molprobity  1.000  
329  329  ?          86.4  -168.0  Favored     ?     3  36.490     4  0.19     5  0.60  molprobity  1.000  
330  330  pt-20    -119.6   161.6  Favored     ?     6  35.350     9  0.29    12  0.54  molprobity  1.000  
331  331  t        -160.5   154.4  Favored     ?     5  34.620     6  0.25     8  0.49  molprobity  1.000  
332  332  mt        -72.3   173.1  Favored     ?    11  33.800     8  0.24    11  0.40  molprobity  1.000  
333  333  t80       -63.3   129.2  Favored     ?     9  33.560    13  0.30    18  0.45  molprobity  1.000  
334  334  mt-10     -73.2    95.4  Favored     ?     6  32.280     9  0.29    12  0.45  molprobity  1.000  
335  335  tttt      -81.5   165.6  Favored     ?    10  29.720     8  0.36     8  1.86  molprobity  1.000  
336  336  ?             ?       ?  ?           ?     ?  26.030     ?     ?     ?     ?  ?           1.000  
337  337  ?             ?       ?  ?           ?     ?  40.750    31  7.06    48  3.24  mogul       1.000  
338  338  ?             ?       ?  ?           ?     ?  31.430     ?     ?     ?     ?  ?           1.000  
339  339  ?             ?       ?  ?           ?     ?  26.720     ?     ?     ?     ?  ?           1.000  
340  340  ?             ?       ?  ?           ?     ?  31.830     ?     ?     ?     ?  ?           1.000  
341  341  ?             ?       ?  ?           ?     ?  28.490     ?     ?     ?     ?  ?           1.000  
342  342  ?             ?       ?  ?           ?     ?  25.880     ?     ?     ?     ?  ?           1.000  
343  343  ?             ?       ?  ?           ?     ?  21.700     ?     ?     ?     ?  ?           1.000  
344  344  ?             ?       ?  ?           ?     ?  41.350     ?     ?     ?     ?  ?           1.000  
345  345  ?             ?       ?  ?           ?     ?  27.260     ?     ?     ?     ?  ?           1.000  
346  346  ?             ?       ?  ?           ?     ?  29.650     ?     ?     ?     ?  ?           1.000  
347  347  ?             ?       ?  ?           ?     ?  21.800     ?     ?     ?     ?  ?           1.000  
348  348  ?             ?       ?  ?           ?     ?  21.500     ?     ?     ?     ?  ?           1.000  
349  349  ?             ?       ?  ?           ?     ?  10.530     ?     ?     ?     ?  ?           1.000  
350  350  ?             ?       ?  ?           ?     ?  22.880     ?     ?     ?     ?  ?           1.000  
351  351  ?             ?       ?  ?           ?     ?  43.600     ?     ?     ?     ?  ?           1.000  
352  352  ?             ?       ?  ?           ?     ?  17.490     ?     ?     ?     ?  ?           1.000  
353  353  ?             ?       ?  ?           ?     ?  29.510     ?     ?     ?     ?  ?           1.000  
354  354  ?             ?       ?  ?           ?     ?  28.640     ?     ?     ?     ?  ?           1.000  
355  355  ?             ?       ?  ?           ?     ?  27.760     ?     ?     ?     ?  ?           1.000  
356  356  ?             ?       ?  ?           ?     ?  18.740     ?     ?     ?     ?  ?           1.000  
357  357  ?             ?       ?  ?           ?     ?  37.370     ?     ?     ?     ?  ?           1.000  
358  358  ?             ?       ?  ?           ?     ?  18.950     ?     ?     ?     ?  ?           1.000  
#
loop_
_pdbx_vrpt_instance_clashes.ordinal
_pdbx_vrpt_instance_clashes.instance_id
_pdbx_vrpt_instance_clashes.label_atom_id
_pdbx_vrpt_instance_clashes.cid
_pdbx_vrpt_instance_clashes.clashmag
_pdbx_vrpt_instance_clashes.dist
1  308  CE   1  0.84  2.07  
2  308  HA   1  0.84  2.07  
3  308  HA   2  0.77  1.67  
4  308  HA   3  0.55  1.85  
5  308  HE3  2  0.77  1.67  
6  308  HE2  3  0.55  1.85  
#
loop_
_pdbx_vrpt_instance_mogul_bond_outliers.ordinal
_pdbx_vrpt_instance_mogul_bond_outliers.instance_id
_pdbx_vrpt_instance_mogul_bond_outliers.atom_1
_pdbx_vrpt_instance_mogul_bond_outliers.atom_2
_pdbx_vrpt_instance_mogul_bond_outliers.obsval
_pdbx_vrpt_instance_mogul_bond_outliers.mean
_pdbx_vrpt_instance_mogul_bond_outliers.numobs
_pdbx_vrpt_instance_mogul_bond_outliers.stdev
_pdbx_vrpt_instance_mogul_bond_outliers.Zscore
_pdbx_vrpt_instance_mogul_bond_outliers.mindiff
 1  337  C26  C27  1.53  1.47   1080  0.02   2.16  0.00  
 2  337  O28  C27  1.43  1.37    381  0.02   4.06  0.00  
 3  337  C25  C26  1.56  1.39  10000  0.02  10.44  0.00  
 4  337  C26  C9   1.42  1.39   2109  0.01   2.01  0.00  
 5  337  C25  C12  1.51  1.39   8273  0.02   7.55  0.00  
 6  337  C11  C12  1.50  1.39  10000  0.02   6.49  0.00  
 7  337  C10  C11  1.51  1.38  10000  0.02   6.76  0.00  
 8  337  C10  C9   1.56  1.39  10000  0.01  12.34  0.01  
 9  337  C4   C7   1.56  1.39  10000  0.01  12.16  0.01  
10  337  C6   C7   1.52  1.39   2849  0.02   7.22  0.01  
11  337  C3   C4   1.54  1.38  10000  0.02   8.54  0.00  
12  337  C3   C2   1.54  1.38  10000  0.02   8.39  0.00  
13  337  C37  C30  1.56  1.39  10000  0.01  12.27  0.01  
14  337  C31  C30  1.52  1.39   2849  0.02   7.05  0.01  
15  337  C36  C37  1.53  1.38  10000  0.02   8.31  0.00  
16  337  C36  C34  1.54  1.38  10000  0.02   8.21  0.00  
17  337  C33  C34  1.53  1.39   9829  0.01   9.89  0.01  
18  337  C33  C31  1.54  1.38  10000  0.02   8.84  0.00  
19  337  O32  C31  1.47  1.38   4104  0.02   5.86  0.01  
20  337  O32  C6   1.47  1.38   4104  0.02   5.84  0.01  
21  337  C5   C6   1.54  1.38  10000  0.02   8.81  0.00  
22  337  C5   C2   1.53  1.39   9829  0.01   9.67  0.01  
#
loop_
_pdbx_vrpt_instance_mogul_angle_outliers.ordinal
_pdbx_vrpt_instance_mogul_angle_outliers.instance_id
_pdbx_vrpt_instance_mogul_angle_outliers.atom_1
_pdbx_vrpt_instance_mogul_angle_outliers.atom_2
_pdbx_vrpt_instance_mogul_angle_outliers.atom_3
_pdbx_vrpt_instance_mogul_angle_outliers.obsval
_pdbx_vrpt_instance_mogul_angle_outliers.mean
_pdbx_vrpt_instance_mogul_angle_outliers.numobs
_pdbx_vrpt_instance_mogul_angle_outliers.stdev
_pdbx_vrpt_instance_mogul_angle_outliers.Zscore
_pdbx_vrpt_instance_mogul_angle_outliers.mindiff
 1  337  O28  C27  O29  128.91  121.11   381  1.10   7.11  4.51  
 2  337  O28  C27  C26  102.56  108.35   326  0.78  -7.47  2.15  
 3  337  C9   C26  C27  106.47  108.51   309  0.76  -2.70  0.04  
 4  337  C8   C9   C26  107.07  110.06   154  0.80  -3.72  0.95  
 5  337  C8   O28  C27  104.33  110.99   155  0.90  -7.38  0.11  
 6  337  C9   C8   C30  106.75  113.57   256  1.56  -4.36  1.01  
 7  337  O28  C8   C7   115.82  107.76   248  1.50   5.39  4.13  
 8  337  O28  C8   C30   96.83  107.76   248  1.50  -7.30  7.49  
 9  337  C30  C8   C7   121.08  111.27   129  2.00   4.91  3.57  
10  337  C8   C7   C6   116.64  121.54   219  1.00  -4.90  0.56  
11  337  C8   C30  C31  116.85  121.54   219  1.00  -4.69  0.35  
12  337  O32  C31  C30  117.51  122.79  1344  0.81  -6.55  0.72  
13  337  O32  C31  C33  121.79  115.20  1266  1.48   4.45  0.02  
14  337  O32  C6   C7   117.49  122.79  1344  0.81  -6.57  0.71  
15  337  O32  C6   C5   121.39  115.20  1266  1.48   4.18  0.39  
#
loop_
_pdbx_vrpt_model_instance_density.ordinal
_pdbx_vrpt_model_instance_density.instance_id
_pdbx_vrpt_model_instance_density.natoms_eds
_pdbx_vrpt_model_instance_density.RSRCC
_pdbx_vrpt_model_instance_density.RSR
_pdbx_vrpt_model_instance_density.RSRZ
  1    1  10  0.732  0.407   2.833  
  2    2  10  0.783  0.319   1.684  
  3    3   8  0.790  0.269   0.990  
  4    4   8  0.869  0.228   0.157  
  5    5  10  0.837  0.252   0.809  
  6    6   8  0.888  0.273   0.703  
  7    7   8  0.918  0.206  -0.110  
  8    8   9  0.899  0.239   0.157  
  9    9   9  0.905  0.246   0.416  
 10   10   8  0.904  0.180  -0.392  
 11   11  11  0.884  0.243   0.179  
 12   12   5  0.920  0.157  -0.330  
 13   13  12  0.890  0.203   0.059  
 14   14   6  0.834  0.204   0.703  
 15   15   9  0.754  0.278   0.584  
 16   16   7  0.903  0.242   0.793  
 17   17   6  0.827  0.175   0.246  
 18   18  14  0.840  0.253   0.829  
 19   19   9  0.818  0.203  -0.238  
 20   20  14  0.800  0.255   0.857  
 21   21   9  0.772  0.243   0.380  
 22   22   9  0.687  0.446   2.427  
 23   23   5  0.722  0.282   1.217  
 24   24  10  0.822  0.201   0.144  
 25   25   8  0.628  0.271   1.015  
 26   26   7  0.764  0.283   1.271  
 27   27   5  0.765  0.232   0.598  
 28   28   7  0.744  0.223   0.503  
 29   29   7  0.925  0.234   0.380  
 30   30   9  0.755  0.345   1.319  
 31   31  10  0.845  0.231   0.535  
 32   32   9  0.829  0.322   1.322  
 33   33   8  0.891  0.347   1.654  
 34   34   6  0.873  0.216   0.893  
 35   35   7  0.956  0.221   0.478  
 36   36   5  0.953  0.182  -0.021  
 37   37   7  0.912  0.236   0.405  
 38   38   6  0.948  0.158  -0.022  
 39   39   7  0.955  0.252   0.601  
 40   40   8  0.900  0.256   0.496  
 41   41   8  0.961  0.146  -0.567  
 42   42   9  0.940  0.198  -0.458  
 43   43   8  0.931  0.231   0.193  
 44   44   6  0.962  0.168  -0.128  
 45   45  11  0.959  0.212   0.038  
 46   46   8  0.900  0.220   0.345  
 47   47   9  0.896  0.248   0.255  
 48   48   9  0.839  0.163  -0.677  
 49   49  10  0.927  0.241   0.666  
 50   50  11  0.895  0.237   0.116  
 51   51  10  0.904  0.274   1.097  
 52   52   5  0.876  0.175  -0.108  
 53   53   8  0.919  0.214   0.294  
 54   54   8  0.869  0.145  -0.589  
 55   55   9  0.822  0.253   0.310  
 56   56   8  0.856  0.255   0.484  
 57   57   4  0.862  0.207   0.393  
 58   58   4  0.971  0.267   1.096  
 59   59   8  0.913  0.208  -0.086  
 60   60   9  0.911  0.222   0.130  
 61   61   5  0.939  0.194   0.127  
 62   62   8  0.941  0.249   0.453  
 63   63   5  0.924  0.182  -0.021  
 64   64   9  0.905  0.241   0.179  
 65   65   8  0.912  0.241   0.314  
 66   66   8  0.922  0.301   1.042  
 67   67   9  0.915  0.193  -0.216  
 68   68   7  0.940  0.203  -0.001  
 69   69   8  0.942  0.160  -0.400  
 70   70   6  0.935  0.153  -0.101  
 71   71   9  0.886  0.191  -0.370  
 72   72   8  0.854  0.242   0.648  
 73   73  12  0.833  0.330   1.719  
 74   74   4  0.815  0.233   0.698  
 75   75   8  0.861  0.278   0.763  
 76   76   7  0.831  0.236   0.712  
 77   77   8  0.701  0.346   2.053  
 78   78   8  0.873  0.163  -0.363  
 79   79  10  0.820  0.357   2.180  
 80   80  12  0.769  0.272   0.961  
 81   81   6  0.839  0.245   0.900  
 82   82   8  0.925  0.356   1.765  
 83   83   7  0.969  0.211   0.371  
 84   84   8  0.935  0.296   0.982  
 85   85  11  0.899  0.237   0.116  
 86   86  11  0.899  0.195  -0.330  
 87   87  12  0.942  0.206   0.098  
 88   88   5  0.929  0.254   0.870  
 89   89   4  0.961  0.201   0.323  
 90   90   8  0.963  0.178  -0.162  
 91   91   5  0.973  0.139  -0.553  
 92   92   8  0.933  0.215  -0.001  
 93   93   7  0.929  0.186   0.031  
 94   94   8  0.924  0.195   0.068  
 95   95   8  0.945  0.158  -0.693  
 96   96   7  0.925  0.135  -0.663  
 97   97  11  0.950  0.194  -0.177  
 98   98   4  0.857  0.243   0.815  
 99   99   8  0.888  0.183  -0.114  
100  100   7  0.842  0.250   0.577  
101  101   5  0.911  0.173  -0.132  
102  102   8  0.913  0.167  -0.300  
103  103   9  0.916  0.198  -0.458  
104  104   5  0.899  0.180  -0.046  
105  105   7  0.914  0.175  -0.118  
106  106   8  0.930  0.209  -0.074  
107  107   6  0.924  0.155  -0.069  
108  108   6  0.920  0.196   0.246  
109  109   8  0.928  0.164  -0.339  
110  110   9  0.869  0.197  -0.468  
111  111   4  0.893  0.212   0.452  
112  112   6  0.927  0.147  -0.196  
113  113   8  0.923  0.183  -0.099  
114  114  11  0.901  0.178  -0.510  
115  115   5  0.874  0.184   0.004  
116  116   8  0.924  0.204  -0.135  
117  117   7  0.945  0.205   0.023  
118  118   5  0.948  0.178  -0.071  
119  119   9  0.875  0.218   0.082  
120  120   8  0.926  0.322   1.297  
121  121   9  0.827  0.317   0.737  
122  122   6  0.889  0.156  -0.288  
123  123   9  0.830  0.257   0.354  
124  124   6  0.861  0.195   0.232  
125  125   9  0.835  0.241   0.179  
126  126   8  0.906  0.162  -0.375  
127  127   8  0.930  0.175  -0.487  
128  128   9  0.862  0.203  -0.097  
129  129   9  0.933  0.175  -0.430  
130  130   7  0.956  0.186  -0.210  
131  131   8  0.932  0.234   0.270  
132  132   5  0.963  0.187   0.041  
133  133   6  0.943  0.165  -0.168  
134  134   7  0.938  0.181  -0.272  
135  135   8  0.959  0.207  -0.098  
136  136  11  0.942  0.185  -0.436  
137  137   8  0.955  0.170  -0.260  
138  138   8  0.950  0.180  -0.426  
139  139   6  0.871  0.232   0.726  
140  140  14  0.946  0.169  -0.347  
141  141  11  0.818  0.249   0.243  
142  142   5  0.905  0.162  -0.269  
143  143   8  0.865  0.184  -0.102  
144  144   7  0.883  0.204   0.011  
145  145   8  0.882  0.131  -0.773  
146  146   6  0.925  0.120  -0.769  
147  147   9  0.939  0.182  -0.618  
148  148   9  0.820  0.263   0.195  
149  149   7  0.894  0.150  -0.459  
150  150   8  0.928  0.171  -0.535  
151  151  11  0.807  0.252   0.275  
152  152   9  0.837  0.230   0.058  
153  153   7  0.905  0.253   0.614  
154  154   4  0.915  0.168  -0.063  
155  155   6  0.915  0.218   0.539  
156  156   7  0.903  0.180  -0.284  
157  157   9  0.897  0.188  -0.558  
158  158   5  0.873  0.226   0.524  
159  159   8  0.933  0.208  -0.086  
160  160   8  0.923  0.193   0.028  
161  161   9  0.777  0.283   0.639  
162  162   6  0.902  0.202   0.672  
163  163   5  0.915  0.201   0.214  
164  164   8  0.895  0.198  -0.208  
165  165   9  0.824  0.201  -0.260  
166  166   7  0.932  0.141  -0.764  
167  167   9  0.764  0.296   0.526  
168  168   9  0.848  0.231  -0.127  
169  169   9  0.915  0.154  -0.775  
170  170   6  0.888  0.166  -0.155  
171  171   7  0.907  0.198   0.195  
172  172   8  0.923  0.205  -0.123  
173  173   9  0.884  0.242  -0.016  
174  174   6  0.942  0.172  -0.075  
175  175   7  0.923  0.188  -0.186  
176  176   8  0.948  0.194  -0.256  
177  177   6  0.954  0.197   0.259  
178  178   5  0.937  0.186   0.028  
179  179   8  0.948  0.213  -0.025  
180  180  14  0.969  0.155  -0.543  
181  181   8  0.957  0.151  -0.510  
182  182   8  0.946  0.213  -0.025  
183  183   6  0.909  0.210   0.433  
184  184   5  0.930  0.179  -0.058  
185  185  10  0.881  0.201   0.144  
186  186   6  0.853  0.232   1.145  
187  187   7  0.845  0.263   1.079  
188  188   9  0.696  0.388   1.791  
189  189   8  0.868  0.227   0.489  
190  190   9  0.875  0.236  -0.076  
191  191   5  0.911  0.214   0.375  
192  192   8  0.894  0.212   0.246  
193  193   8  0.894  0.303   1.115  
194  194   6  0.768  0.193   0.530  
195  195   5  0.876  0.221   0.462  
196  196   7  0.905  0.215   0.146  
197  197   8  0.838  0.257   0.805  
198  198   4  0.719  0.202   0.335  
199  199   5  0.775  0.193   0.115  
200  200   8  0.949  0.243   0.339  
201  201   5  0.921  0.201   0.214  
202  202  11  0.849  0.260   0.613  
203  203   8  0.891  0.279   0.775  
204  204   7  0.962  0.148  -0.678  
205  205   4  0.965  0.157  -0.192  
206  206   7  0.943  0.141  -0.581  
207  207   8  0.951  0.184  -0.377  
208  208   7  0.919  0.208   0.331  
209  209  12  0.890  0.232   0.438  
210  210  11  0.786  0.248   0.232  
211  211   6  0.751  0.237   0.793  
212  212   9  0.709  0.275   0.762  
213  213   7  0.825  0.185   0.018  
214  214   8  0.495  0.590   5.259  
215  215   7  0.776  0.243   0.807  
216  216   8  0.888  0.261   0.557  
217  217   5  0.946  0.142  -0.516  
218  218   8  0.940  0.212   0.000  
219  219   8  0.906  0.191  -0.257  
220  220   9  0.944  0.161  -0.698  
221  221   6  0.940  0.172  -0.075  
222  222   4  0.884  0.161  -0.145  
223  223   4  0.946  0.156  -0.204  
224  224   4  0.963  0.115  -0.684  
225  225   8  0.971  0.167  -0.551  
226  226   8  0.927  0.255   0.484  
227  227  11  0.823  0.242   0.169  
228  228   8  0.929  0.156  -0.444  
229  229   7  0.964  0.166  -0.456  
230  230   6  0.946  0.130  -0.636  
231  231   6  0.923  0.162  -0.208  
232  232   8  0.903  0.253   0.460  
233  233   8  0.941  0.171  -0.502  
234  234   5  0.909  0.269   1.056  
235  235   7  0.921  0.237   0.725  
236  236   8  0.872  0.161  -0.378  
237  237   9  0.815  0.226   0.014  
238  238   8  0.817  0.187  -0.065  
239  239  10  0.893  0.170  -0.261  
240  240  11  0.903  0.172  -0.574  
241  241   9  0.882  0.224   0.154  
242  242   8  0.915  0.222   0.123  
243  243   8  0.939  0.190  -0.305  
244  244  11  0.875  0.244   0.190  
245  245   9  0.838  0.223  -0.019  
246  246   8  0.888  0.171  -0.247  
247  247   8  0.770  0.244   0.712  
248  248   6  0.927  0.150  -0.148  
249  249   8  0.952  0.195  -0.244  
250  250   9  0.762  0.257   0.547  
251  251   7  0.941  0.165  -0.254  
252  252   8  0.909  0.224   0.108  
253  253   8  0.936  0.255   0.484  
254  254   9  0.779  0.330   1.417  
255  255  10  0.896  0.199   0.117  
256  256   8  0.934  0.182  -0.402  
257  257   9  0.832  0.364   1.209  
258  258   6  0.872  0.182   0.059  
259  259  10  0.722  0.307   1.527  
260  260   6  0.936  0.187   0.126  
261  261   8  0.880  0.221   0.072  
262  262   7  0.940  0.174  -0.132  
263  263   8  0.942  0.226   0.172  
264  264   7  0.965  0.213   0.122  
265  265   6  0.933  0.168  -0.128  
266  266   8  0.947  0.127  -0.825  
267  267   5  0.908  0.212   0.350  
268  268   6  0.943  0.147  -0.196  
269  269   4  0.966  0.146  -0.321  
270  270   7  0.939  0.170  -0.186  
271  271   8  0.970  0.169  -0.559  
272  272  14  0.898  0.191  -0.039  
273  273   8  0.929  0.187  -0.037  
274  274   8  0.949  0.228   0.157  
275  275   6  0.938  0.200   0.299  
276  276   5  0.898  0.185   0.016  
277  277  11  0.713  0.415   2.003  
278  278   8  0.925  0.222   0.423  
279  279   7  0.914  0.177  -0.086  
280  280   9  0.930  0.217  -0.267  
281  281   8  0.896  0.172  -0.251  
282  282   9  0.948  0.263   0.619  
283  283   9  0.822  0.306   0.891  
284  284   5  0.969  0.179  -0.058  
285  285   8  0.912  0.202  -0.159  
286  286  14  0.923  0.221   0.381  
287  287   8  0.830  0.305   1.401  
288  288   8  0.948  0.183  -0.099  
289  289   4  0.939  0.190   0.194  
290  290   5  0.948  0.175  -0.108  
291  291   7  0.966  0.140  -0.776  
292  292   6  0.939  0.149  -0.382  
293  293   8  0.945  0.165  -0.327  
294  294   8  0.949  0.247   0.387  
295  295   9  0.872  0.276   0.325  
296  296   8  0.848  0.229   0.515  
297  297   8  0.909  0.198  -0.208  
298  298   8  0.936  0.170  -0.515  
299  299  10  0.890  0.191   0.013  
300  300   6  0.921  0.146  -0.422  
301  301   9  0.809  0.333   0.898  
302  302  10  0.742  0.346   2.037  
303  303   9  0.717  0.418   1.751  
304  304   8  0.643  0.355   2.078  
305  305   8  0.940  0.234   0.270  
306  306   5  0.936  0.159  -0.306  
307  307  16  0.863  0.246   0.699  
308  308  16  0.863  0.246   0.699  
309  309   4  0.952  0.226   0.616  
310  310   6  0.902  0.285   1.434  
311  311   5  0.895  0.245   0.759  
312  312   5  0.903  0.201   0.214  
313  313   5  0.934  0.182  -0.021  
314  314   8  0.928  0.228   0.157  
315  315  11  0.837  0.322   1.017  
316  316   8  0.925  0.166  -0.313  
317  317   8  0.934  0.266   0.618  
318  318   8  0.874  0.209   0.230  
319  319   5  0.892  0.282   1.217  
320  320   8  0.842  0.232   0.555  
321  321  11  0.763  0.293   0.709  
322  322   7  0.854  0.210   0.337  
323  323   5  0.858  0.226   0.524  
324  324   9  0.837  0.286   0.426  
325  325  12  0.760  0.341   1.863  
326  326   9  0.560  0.343   0.998  
327  327  10  0.862  0.253       ?  
328  328   5  0.933  0.200   0.202  
329  329   4  0.951  0.150  -0.274  
330  330   9  0.926  0.201  -0.260  
331  331   6  0.932  0.213   0.473  
332  332   8  0.952  0.207  -0.098  
333  333  12  0.922  0.212   0.176  
334  334   9  0.903  0.257   0.354  
335  335   9  0.944  0.167  -0.769  
336  336   1  0.990  0.090       ?  
337  337  28  0.885  0.273       ?  
338  338   1  0.891  0.286       ?  
339  339   1  0.820  0.261       ?  
340  340   1  0.899  0.279       ?  
341  341   1  0.921  0.364       ?  
342  342   1  0.558  0.352       ?  
343  343   1  0.937  0.131       ?  
344  344   1  0.789  0.237       ?  
345  345   1  0.959  0.102       ?  
346  346   1  0.722  0.394       ?  
347  347   1  0.823  0.141       ?  
348  348   1  0.816  0.236       ?  
349  349   1  0.923  0.094       ?  
350  350   1  0.931  0.266       ?  
351  351   1  0.607  0.475       ?  
352  352   1  0.857  0.249       ?  
353  353   1  0.933  0.406       ?  
354  354   1  0.877  0.203       ?  
355  355   1  0.912  0.179       ?  
356  356   1  0.875  0.204       ?  
357  357   1  0.914  0.294       ?  
358  358   1  0.906  0.143       ?  
#
loop_
_pdbx_vrpt_software.ordinal
_pdbx_vrpt_software.name
_pdbx_vrpt_software.version
_pdbx_vrpt_software.success_y_or_n
1  molprobity   4.02b-467                                                             Y  
2  mogul        "1.8.5 (274361), CSD as541be (2020)"                                  Y  
3  eds          2.23.1                                                                Y  
4  dcc          "2.26  (2020-01-20)"                                                  Y  
5  xtriage      1.13                                                                  Y  
6  percentiles  "20191225.v01 (using entries in the PDB archive December 25th 2019)"  Y  
##
