# Supplementary material for: Rational design of a sensitivity-enhanced tracer for discovering efficient APC–Asef inhibitors
Source: Nat Commun. 2022 Aug 24;13:4961. doi: 10.1038/s41467-022-32612-6 (PMC9402538; doi:10.1038/s41467-022-32612-6)
Supplement: Supplementary file 4 — Source Data [file 41467_2022_32612_MOESM4_ESM.zip › Source Data/7F7O validation report/D_1300023042_val-data-annotate_P1.xml]

<?xml version="1.0" ?>
<wwPDB-validation-information xmlns:xsi="http://www.w3.org/2001/XMLSchema-instance" xsi:noNamespaceSchemaLocation="http://wwpdb.org/validation/schema/wwpdb_validation_v6.00.xsd">
	<Entry percentilebins="all,2.8,xray" attemptedValidationSteps="molprobity,validation-pack,xtriage,eds,mogul,buster-report,percentiles,writexml" PDB-deposition-date="2021-06-30" PDB-revision-date="unknown" PDB-revision-number="-1" protein-DNA-RNA-entities="1,2" PDB-resolution="2.80" PDB-resolution-low="54.46" PDB-R="0.28" PDB-Rfree="0.33" pdbid="7F7O" num-H-reduce="2615" clashscore="0.57" RestypesNotcheckedForBondAngleGeometry="NH2,4CI,PHQ" percent-rama-outliers="0.00" percent-rota-outliers="0.71" bonds_rmsz="0.35" num_bonds_rmsz="2625" angles_rmsz="0.48" num_angles_rmsz="3542" xtriage_input_columns="F_meas_au,F_meas_sigma_au" WilsonBaniso="[46.757,44.414,39.067,0.000,0.000,0.000]" TransNCS="The largest off-origin peak in the Patterson function is 6.25% of the height of the origin peak. No significant pseudotranslation is detected." DataAnisotropy="0.177" centric_outliers="0" TwinL="0.485" IoverSigma="4.53(2.81A)" acentric_outliers="0" WilsonBestimate="41.783" TwinL2="0.320" numMillerIndices="7430" RefmacVersion="5.8.0158" CCP4version="7.0.044 (Gargrove)" DCC_R="0.28" DCC_Rfree="0.32" DCC_refinement_program="REFMAC" B_factor_type="FULL" EDS_resolution="2.80" EDS_resolution_low="44.71" percent-free-reflections="5.48" num-free-reflections="407" bulk_solvent_k="0.309" bulk_solvent_b="23.456" Fo_Fc_correlation="0.847" DataCompleteness="83.37" EDS_R="0.29" percent-RSRZ-outliers="2.40" ligands-for-buster-report="yes" absolute-percentile-clashscore="98.1" numPDBids-absolute-percentile-clashscore="141614" relative-percentile-clashscore="99.4" numPDBids-relative-percentile-clashscore="3569" low-resol-relative-percentile-clashscore="2.8" high-resol-relative-percentile-clashscore="2.8" absolute-percentile-percent-rama-outliers="100.0" numPDBids-absolute-percentile-percent-rama-outliers="138981" relative-percentile-percent-rama-outliers="100.0" numPDBids-relative-percentile-percent-rama-outliers="3498" low-resol-relative-percentile-percent-rama-outliers="2.8" high-resol-relative-percentile-percent-rama-outliers="2.8" absolute-percentile-percent-rota-outliers="83.6" numPDBids-absolute-percentile-percent-rota-outliers="138945" relative-percentile-percent-rota-outliers="95.3" numPDBids-relative-percentile-percent-rota-outliers="3500" low-resol-relative-percentile-percent-rota-outliers="2.8" high-resol-relative-percentile-percent-rota-outliers="2.8" absolute-percentile-percent-RSRZ-outliers="58.5" numPDBids-absolute-percentile-percent-RSRZ-outliers="127900" relative-percentile-percent-RSRZ-outliers="48.9" numPDBids-relative-percentile-percent-RSRZ-outliers="3078" low-resol-relative-percentile-percent-RSRZ-outliers="2.8" high-resol-relative-percentile-percent-RSRZ-outliers="2.8" absolute-percentile-DCC_Rfree="2.1" numPDBids-absolute-percentile-DCC_Rfree="130704" relative-percentile-DCC_Rfree="4.0" numPDBids-relative-percentile-DCC_Rfree="3140" low-resol-relative-percentile-DCC_Rfree="2.8" high-resol-relative-percentile-DCC_Rfree="2.8" XMLcreationDate="Sep 17, 2021 -- 04:48 PM JST"/>
	<ModelledSubgroup num-H-reduce="6" rota="m-70" rscc="0.732" rsr="0.407" rsrz="2.833" owab="73.820" avgoccu="1.000" NatomsEDS="10" model="1" chain="A" resnum="404" said="A" ent="1" seq="1" icode=" " resname="HIS" altcode=" "/>
	<ModelledSubgroup num-H-reduce="7" phi="-70.5" psi="-35.4" rama="Favored" rota="t60" rscc="0.783" rsr="0.319" rsrz="1.684" owab="70.970" avgoccu="1.000" NatomsEDS="10" model="1" chain="A" resnum="405" said="A" ent="1" seq="2" icode=" " resname="HIS" altcode=" "/>
	<ModelledSubgroup num-H-reduce="9" phi="-71.1" psi="-35.6" rama="Favored" rota="mtp" rscc="0.790" rsr="0.269" rsrz="0.990" owab="64.930" avgoccu="1.000" NatomsEDS="8" model="1" chain="A" resnum="406" said="A" ent="1" seq="3" icode=" " resname="MET" altcode=" "/>
	<ModelledSubgroup num-H-reduce="11" phi="-59.4" psi="-45.2" rama="Favored" rota="tp" rscc="0.869" rsr="0.228" rsrz="0.157" owab="60.730" avgoccu="1.000" NatomsEDS="8" model="1" chain="A" resnum="407" said="A" ent="1" seq="4" icode=" " resname="LEU" altcode=" "/>
	<ModelledSubgroup num-H-reduce="7" phi="-54.8" psi="-44.1" rama="Favored" rota="t60" rscc="0.837" rsr="0.252" rsrz="0.809" owab="57.870" avgoccu="1.000" NatomsEDS="10" model="1" chain="A" resnum="408" said="A" ent="1" seq="5" icode=" " resname="HIS" altcode=" "/>
	<ModelledSubgroup num-H-reduce="11" phi="-70.5" psi="-42.9" rama="Favored" rota="mt" rscc="0.888" rsr="0.273" rsrz="0.703" owab="55.460" avgoccu="1.000" NatomsEDS="8" model="1" chain="A" resnum="409" said="A" ent="1" seq="6" icode=" " resname="LEU" altcode=" "/>
	<ModelledSubgroup num-H-reduce="11" phi="-67.3" psi="-33.5" rama="Favored" rota="mt" rscc="0.918" rsr="0.206" rsrz="-0.110" owab="53.490" avgoccu="1.000" NatomsEDS="8" model="1" chain="A" resnum="410" said="A" ent="1" seq="7" icode=" " resname="LEU" altcode=" "/>
	<ModelledSubgroup num-H-reduce="6" phi="-66.1" psi="-37.9" rama="Favored" rota="mm-40" rscc="0.899" rsr="0.239" rsrz="0.157" owab="53.220" avgoccu="1.000" NatomsEDS="9" model="1" chain="A" resnum="411" said="A" ent="1" seq="8" icode=" " resname="GLU" altcode=" "/>
	<ModelledSubgroup num-H-reduce="8" phi="-60.6" psi="-38.1" rama="Favored" rota="mt-30" rscc="0.905" rsr="0.246" rsrz="0.416" owab="51.820" avgoccu="1.000" NatomsEDS="9" model="1" chain="A" resnum="412" said="A" ent="1" seq="9" icode=" " resname="GLN" altcode=" "/>
	<ModelledSubgroup num-H-reduce="11" phi="-68.6" psi="-50.8" rama="Favored" rota="mt" rscc="0.904" rsr="0.180" rsrz="-0.392" owab="52.260" avgoccu="1.000" NatomsEDS="8" model="1" chain="A" resnum="413" said="A" ent="1" seq="10" icode=" " resname="ILE" altcode=" "/>
	<ModelledSubgroup num-H-reduce="13" phi="-62.1" psi="-36.3" rama="Favored" rota="mtm-85" rscc="0.884" rsr="0.243" rsrz="0.179" owab="54.020" avgoccu="1.000" NatomsEDS="11" model="1" chain="A" resnum="414" said="A" ent="1" seq="11" icode=" " resname="ARG" altcode=" "/>
	<ModelledSubgroup num-H-reduce="5" phi="-62.0" psi="-43.2" rama="Favored" rscc="0.920" rsr="0.157" rsrz="-0.330" owab="57.100" avgoccu="1.000" NatomsEDS="5" model="1" chain="A" resnum="415" said="A" ent="1" seq="12" icode=" " resname="ALA" altcode=" "/>
	<ModelledSubgroup num-H-reduce="9" phi="-68.0" psi="-40.1" rama="Favored" rota="t80" rscc="0.890" rsr="0.203" rsrz="0.059" owab="60.000" avgoccu="1.000" NatomsEDS="12" model="1" chain="A" resnum="416" said="A" ent="1" seq="13" icode=" " resname="TYR" altcode=" "/>
	<ModelledSubgroup num-H-reduce="5" phi="-59.5" psi="-43.5" rama="Favored" rota="m" rscc="0.834" rsr="0.204" rsrz="0.703" owab="62.380" avgoccu="1.000" NatomsEDS="6" model="1" chain="A" resnum="417" said="A" ent="1" seq="14" icode=" " resname="CYS" altcode=" "/>
	<ModelledSubgroup num-H-reduce="6" phi="-66.7" psi="-37.2" rama="Favored" rota="mm-40" rscc="0.754" rsr="0.278" rsrz="0.584" owab="66.200" avgoccu="1.000" NatomsEDS="9" model="1" chain="A" resnum="418" said="A" ent="1" seq="15" icode=" " resname="GLU" altcode=" "/>
	<ModelledSubgroup num-H-reduce="7" phi="-62.2" psi="-37.9" rama="Favored" rota="m" rscc="0.903" rsr="0.242" rsrz="0.793" owab="67.890" avgoccu="1.000" NatomsEDS="7" model="1" chain="A" resnum="419" said="A" ent="1" seq="16" icode=" " resname="THR" altcode=" "/>
	<ModelledSubgroup num-H-reduce="5" phi="-69.6" psi="-41.9" rama="Favored" rota="m" rscc="0.827" rsr="0.175" rsrz="0.246" owab="70.040" avgoccu="1.000" NatomsEDS="6" model="1" chain="A" resnum="420" said="A" ent="1" seq="17" icode=" " resname="CYS" altcode=" "/>
	<ModelledSubgroup num-H-reduce="10" phi="-68.6" psi="-30.9" rama="Favored" rota="m0" rscc="0.840" rsr="0.253" rsrz="0.829" owab="71.880" avgoccu="1.000" NatomsEDS="14" model="1" chain="A" resnum="421" said="A" ent="1" seq="18" icode=" " resname="TRP" altcode=" "/>
	<ModelledSubgroup num-H-reduce="6" phi="-61.2" psi="-40.8" rama="Favored" rota="mt-10" rscc="0.818" rsr="0.203" rsrz="-0.238" owab="73.220" avgoccu="1.000" NatomsEDS="9" model="1" chain="A" resnum="422" said="A" ent="1" seq="19" icode=" " resname="GLU" altcode=" "/>
	<ModelledSubgroup num-H-reduce="10" phi="-70.5" psi="-41.9" rama="Favored" rota="t90" rscc="0.800" rsr="0.255" rsrz="0.857" owab="77.100" avgoccu="1.000" NatomsEDS="14" model="1" chain="A" resnum="423" said="A" ent="1" seq="20" icode=" " resname="TRP" altcode=" "/>
	<ModelledSubgroup num-H-reduce="8" phi="-61.5" psi="-39.1" rama="Favored" rota="mt-30" rscc="0.772" rsr="0.243" rsrz="0.380" owab="78.590" avgoccu="1.000" NatomsEDS="9" model="1" chain="A" resnum="424" said="A" ent="1" seq="21" icode=" " resname="GLN" altcode=" "/>
	<ModelledSubgroup num-H-reduce="6" phi="-67.7" psi="-37.7" rama="Favored" rota="mt-10" rscc="0.687" rsr="0.446" rsrz="2.427" owab="82.350" avgoccu="1.000" NatomsEDS="9" model="1" chain="A" resnum="425" said="A" ent="1" seq="22" icode=" " resname="GLU" altcode=" "/>
	<ModelledSubgroup num-H-reduce="5" phi="-72.2" psi="-63.1" rama="Allowed" rscc="0.722" rsr="0.282" rsrz="1.217" owab="81.410" avgoccu="1.000" NatomsEDS="5" model="1" chain="A" resnum="426" said="A" ent="1" seq="23" icode=" " resname="ALA" altcode=" "/>
	<ModelledSubgroup num-H-reduce="7" rota="m80" rscc="0.822" rsr="0.201" rsrz="0.144" owab="81.670" avgoccu="1.000" NatomsEDS="10" model="1" chain="A" resnum="427" said="A" ent="1" seq="24" icode=" " resname="HIS" altcode=" "/>
	<ModelledSubgroup num-H-reduce="8" rota="ttt" rscc="0.628" rsr="0.271" rsrz="1.015" owab="79.120" avgoccu="1.000" NatomsEDS="8" model="1" chain="A" resnum="438" said="A" ent="1" seq="35" icode=" " resname="MET" altcode=" "/>
	<ModelledSubgroup num-H-reduce="7" phi="-63.6" psi="133.3" rama="Favored" rota="Cg_exo" rscc="0.764" rsr="0.283" rsrz="1.271" owab="77.830" avgoccu="1.000" NatomsEDS="7" model="1" chain="A" resnum="439" said="A" ent="1" seq="36" icode=" " resname="PRO" altcode=" "/>
	<ModelledSubgroup num-H-reduce="5" phi="-101.3" psi="145.7" rama="Favored" rscc="0.765" rsr="0.232" rsrz="0.598" owab="76.830" avgoccu="1.000" NatomsEDS="5" model="1" chain="A" resnum="440" said="A" ent="1" seq="37" icode=" " resname="ALA" altcode=" "/>
	<ModelledSubgroup num-H-reduce="7" phi="-73.0" psi="-28.9" rama="Favored" rota="Cg_endo" rscc="0.744" rsr="0.223" rsrz="0.503" owab="75.330" avgoccu="1.000" NatomsEDS="7" model="1" chain="A" resnum="441" said="A" ent="1" seq="38" icode=" " resname="PRO" altcode=" "/>
	<ModelledSubgroup num-H-reduce="9" phi="-62.2" psi="-33.0" rama="Favored" rota="p" rscc="0.925" rsr="0.234" rsrz="0.380" owab="72.490" avgoccu="1.000" NatomsEDS="7" model="1" chain="A" resnum="442" said="A" ent="1" seq="39" icode=" " resname="VAL" altcode=" "/>
	<ModelledSubgroup num-H-reduce="6" phi="-72.1" psi="-37.6" rama="Favored" rota="mt-10" rscc="0.755" rsr="0.345" rsrz="1.319" owab="72.510" avgoccu="1.000" NatomsEDS="9" model="1" chain="A" resnum="443" said="A" ent="1" seq="40" icode=" " resname="GLU" altcode=" "/>
	<ModelledSubgroup num-H-reduce="7" phi="-85.8" psi="-5.1" rama="Favored" rota="m80" rscc="0.845" rsr="0.231" rsrz="0.535" owab="69.200" avgoccu="1.000" NatomsEDS="10" model="1" chain="A" resnum="444" said="A" ent="1" seq="41" icode=" " resname="HIS" altcode=" "/>
	<ModelledSubgroup num-H-reduce="8" phi="65.6" psi="56.1" rama="Allowed" rota="OUTLIER" rscc="0.829" rsr="0.322" rsrz="1.322" owab="65.800" avgoccu="1.000" NatomsEDS="9" model="1" chain="A" resnum="445" said="A" ent="1" seq="42" icode=" " resname="GLN" altcode=" "/>
	<ModelledSubgroup num-H-reduce="11" phi="-93.4" psi="-43.6" rama="Favored" rota="mm" rscc="0.891" rsr="0.347" rsrz="1.654" owab="61.050" avgoccu="1.000" NatomsEDS="8" model="1" chain="A" resnum="446" said="A" ent="1" seq="43" icode=" " resname="ILE" altcode=" "/>
	<ModelledSubgroup num-H-reduce="5" phi="-64.6" psi="-35.2" rama="Favored" rota="t" rscc="0.873" rsr="0.216" rsrz="0.893" owab="57.480" avgoccu="1.000" NatomsEDS="6" model="1" chain="A" resnum="447" said="A" ent="1" seq="44" icode=" " resname="CYS" altcode=" "/>
	<ModelledSubgroup num-H-reduce="7" phi="-66.5" psi="-37.4" rama="Favored" rota="Cg_exo" rscc="0.956" rsr="0.221" rsrz="0.478" owab="53.480" avgoccu="1.000" NatomsEDS="7" model="1" chain="A" resnum="448" said="A" ent="1" seq="45" icode=" " resname="PRO" altcode=" "/>
	<ModelledSubgroup num-H-reduce="5" phi="-66.4" psi="-48.4" rama="Favored" rscc="0.953" rsr="0.182" rsrz="-0.021" owab="49.340" avgoccu="1.000" NatomsEDS="5" model="1" chain="A" resnum="449" said="A" ent="1" seq="46" icode=" " resname="ALA" altcode=" "/>
	<ModelledSubgroup num-H-reduce="9" phi="-67.5" psi="-29.8" rama="Favored" rota="p" rscc="0.912" rsr="0.236" rsrz="0.405" owab="46.270" avgoccu="1.000" NatomsEDS="7" model="1" chain="A" resnum="450" said="A" ent="1" seq="47" icode=" " resname="VAL" altcode=" "/>
	<ModelledSubgroup num-H-reduce="5" phi="-63.1" psi="-35.1" rama="Favored" rota="t" rscc="0.948" rsr="0.158" rsrz="-0.022" owab="42.990" avgoccu="1.000" NatomsEDS="6" model="1" chain="A" resnum="451" said="A" ent="1" seq="48" icode=" " resname="CYS" altcode=" "/>
	<ModelledSubgroup num-H-reduce="9" phi="-68.9" psi="-47.3" rama="Favored" rota="t" rscc="0.955" rsr="0.252" rsrz="0.601" owab="41.190" avgoccu="1.000" NatomsEDS="7" model="1" chain="A" resnum="452" said="A" ent="1" seq="49" icode=" " resname="VAL" altcode=" "/>
	<ModelledSubgroup num-H-reduce="11" phi="-62.1" psi="-35.1" rama="Favored" rota="mt" rscc="0.900" rsr="0.256" rsrz="0.496" owab="39.470" avgoccu="1.000" NatomsEDS="8" model="1" chain="A" resnum="453" said="A" ent="1" seq="50" icode=" " resname="LEU" altcode=" "/>
	<ModelledSubgroup num-H-reduce="9" phi="-57.5" psi="-44.8" rama="Favored" rota="tmm?" rscc="0.961" rsr="0.146" rsrz="-0.567" owab="38.980" avgoccu="1.000" NatomsEDS="8" model="1" chain="A" resnum="454" said="A" ent="1" seq="51" icode=" " resname="MET" altcode=" "/>
	<ModelledSubgroup num-H-reduce="13" phi="-74.2" psi="-39.4" rama="Favored" rota="mttt" rscc="0.940" rsr="0.198" rsrz="-0.458" owab="39.990" avgoccu="1.000" NatomsEDS="9" model="1" chain="A" resnum="455" said="A" ent="1" seq="52" icode=" " resname="LYS" altcode=" "/>
	<ModelledSubgroup num-H-reduce="11" phi="-64.7" psi="-28.2" rama="Favored" rota="mt" rscc="0.931" rsr="0.231" rsrz="0.193" owab="40.630" avgoccu="1.000" NatomsEDS="8" model="1" chain="A" resnum="456" said="A" ent="1" seq="53" icode=" " resname="LEU" altcode=" "/>
	<ModelledSubgroup num-H-reduce="5" phi="-68.8" psi="-15.1" rama="Favored" rota="p" rscc="0.962" rsr="0.168" rsrz="-0.128" owab="41.010" avgoccu="1.000" NatomsEDS="6" model="1" chain="A" resnum="457" said="A" ent="1" seq="54" icode=" " resname="SER" altcode=" "/>
	<ModelledSubgroup num-H-reduce="9" phi="-67.4" psi="-39.1" rama="Favored" rota="m-85" rscc="0.959" rsr="0.212" rsrz="0.038" owab="41.950" avgoccu="1.000" NatomsEDS="11" model="1" chain="A" resnum="458" said="A" ent="1" seq="55" icode=" " resname="PHE" altcode=" "/>
	<ModelledSubgroup num-H-reduce="4" phi="-74.8" psi="141.6" rama="Favored" rota="t70" rscc="0.900" rsr="0.220" rsrz="0.345" owab="45.850" avgoccu="1.000" NatomsEDS="8" model="1" chain="A" resnum="459" said="A" ent="1" seq="56" icode=" " resname="ASP" altcode=" "/>
	<ModelledSubgroup num-H-reduce="6" phi="-74.2" psi="-41.5" rama="Favored" rota="tt0" rscc="0.896" rsr="0.248" rsrz="0.255" owab="47.580" avgoccu="1.000" NatomsEDS="9" model="1" chain="A" resnum="460" said="A" ent="1" seq="57" icode=" " resname="GLU" altcode=" "/>
	<ModelledSubgroup num-H-reduce="6" phi="-65.7" psi="-35.2" rama="Favored" rota="mm-40" rscc="0.839" rsr="0.163" rsrz="-0.677" owab="49.380" avgoccu="1.000" NatomsEDS="9" model="1" chain="A" resnum="461" said="A" ent="1" seq="58" icode=" " resname="GLU" altcode=" "/>
	<ModelledSubgroup num-H-reduce="7" phi="-70.4" psi="-32.7" rama="Favored" rota="m-70" rscc="0.927" rsr="0.241" rsrz="0.666" owab="47.920" avgoccu="1.000" NatomsEDS="10" model="1" chain="A" resnum="462" said="A" ent="1" seq="59" icode=" " resname="HIS" altcode=" "/>
	<ModelledSubgroup num-H-reduce="13" phi="-65.1" psi="-38.0" rama="Favored" rota="mtm-85" rscc="0.895" rsr="0.237" rsrz="0.116" owab="46.470" avgoccu="1.000" NatomsEDS="11" model="1" chain="A" resnum="463" said="A" ent="1" seq="60" icode=" " resname="ARG" altcode=" "/>
	<ModelledSubgroup num-H-reduce="7" phi="-62.6" psi="-38.9" rama="Favored" rota="t-80" rscc="0.904" rsr="0.274" rsrz="1.097" owab="48.610" avgoccu="1.000" NatomsEDS="10" model="1" chain="A" resnum="464" said="A" ent="1" seq="61" icode=" " resname="HIS" altcode=" "/>
	<ModelledSubgroup num-H-reduce="5" phi="-66.7" psi="-35.5" rama="Favored" rscc="0.876" rsr="0.175" rsrz="-0.108" owab="46.680" avgoccu="1.000" NatomsEDS="5" model="1" chain="A" resnum="465" said="A" ent="1" seq="62" icode=" " resname="ALA" altcode=" "/>
	<ModelledSubgroup num-H-reduce="9" phi="-66.7" psi="-44.5" rama="Favored" rota="mtt" rscc="0.919" rsr="0.214" rsrz="0.294" owab="45.810" avgoccu="1.000" NatomsEDS="8" model="1" chain="A" resnum="466" said="A" ent="1" seq="63" icode=" " resname="MET" altcode=" "/>
	<ModelledSubgroup num-H-reduce="6" phi="-64.9" psi="-33.8" rama="Favored" rota="m-20" rscc="0.869" rsr="0.145" rsrz="-0.589" owab="46.330" avgoccu="1.000" NatomsEDS="8" model="1" chain="A" resnum="467" said="A" ent="1" seq="64" icode=" " resname="ASN" altcode=" "/>
	<ModelledSubgroup num-H-reduce="6" phi="-67.4" psi="-44.3" rama="Favored" rota="mt-10" rscc="0.822" rsr="0.253" rsrz="0.310" owab="47.250" avgoccu="1.000" NatomsEDS="9" model="1" chain="A" resnum="468" said="A" ent="1" seq="65" icode=" " resname="GLU" altcode=" "/>
	<ModelledSubgroup num-H-reduce="11" phi="-84.7" psi="2.7" rama="Favored" rota="mt" rscc="0.856" rsr="0.255" rsrz="0.484" owab="45.370" avgoccu="1.000" NatomsEDS="8" model="1" chain="A" resnum="469" said="A" ent="1" seq="66" icode=" " resname="LEU" altcode=" "/>
	<ModelledSubgroup num-H-reduce="3" phi="74.9" psi="45.4" rama="Favored" rscc="0.862" rsr="0.207" rsrz="0.393" owab="43.310" avgoccu="1.000" NatomsEDS="4" model="1" chain="A" resnum="470" said="A" ent="1" seq="67" icode=" " resname="GLY" altcode=" "/>
	<ModelledSubgroup num-H-reduce="3" phi="-73.6" psi="-37.1" rama="Favored" rscc="0.971" rsr="0.267" rsrz="1.096" owab="42.120" avgoccu="1.000" NatomsEDS="4" model="1" chain="A" resnum="471" said="A" ent="1" seq="68" icode=" " resname="GLY" altcode=" "/>
	<ModelledSubgroup num-H-reduce="11" phi="-63.8" psi="-36.2" rama="Favored" rota="tt" rscc="0.913" rsr="0.208" rsrz="-0.086" owab="41.170" avgoccu="1.000" NatomsEDS="8" model="1" chain="A" resnum="472" said="A" ent="1" seq="69" icode=" " resname="LEU" altcode=" "/>
	<ModelledSubgroup num-H-reduce="8" phi="-71.2" psi="-40.2" rama="Favored" rota="mp0" rscc="0.911" rsr="0.222" rsrz="0.130" owab="40.620" avgoccu="1.000" NatomsEDS="9" model="1" chain="A" resnum="473" said="A" ent="1" seq="70" icode=" " resname="GLN" altcode=" "/>
	<ModelledSubgroup num-H-reduce="5" phi="-68.5" psi="-44.2" rama="Favored" rscc="0.939" rsr="0.194" rsrz="0.127" owab="40.390" avgoccu="1.000" NatomsEDS="5" model="1" chain="A" resnum="474" said="A" ent="1" seq="71" icode=" " resname="ALA" altcode=" "/>
	<ModelledSubgroup num-H-reduce="11" phi="-69.6" psi="-39.4" rama="Favored" rota="mt" rscc="0.941" rsr="0.249" rsrz="0.453" owab="41.130" avgoccu="1.000" NatomsEDS="8" model="1" chain="A" resnum="475" said="A" ent="1" seq="72" icode=" " resname="ILE" altcode=" "/>
	<ModelledSubgroup num-H-reduce="5" phi="-64.5" psi="-42.6" rama="Favored" rscc="0.924" rsr="0.182" rsrz="-0.021" owab="43.250" avgoccu="1.000" NatomsEDS="5" model="1" chain="A" resnum="476" said="A" ent="1" seq="73" icode=" " resname="ALA" altcode=" "/>
	<ModelledSubgroup num-H-reduce="6" phi="-69.5" psi="-31.3" rama="Favored" rota="mt-10" rscc="0.905" rsr="0.241" rsrz="0.179" owab="46.320" avgoccu="1.000" NatomsEDS="9" model="1" chain="A" resnum="477" said="A" ent="1" seq="74" icode=" " resname="GLU" altcode=" "/>
	<ModelledSubgroup num-H-reduce="11" phi="-64.0" psi="-46.0" rama="Favored" rota="tp" rscc="0.912" rsr="0.241" rsrz="0.314" owab="46.780" avgoccu="1.000" NatomsEDS="8" model="1" chain="A" resnum="478" said="A" ent="1" seq="75" icode=" " resname="LEU" altcode=" "/>
	<ModelledSubgroup num-H-reduce="11" phi="-63.7" psi="-41.1" rama="Favored" rota="tp" rscc="0.922" rsr="0.301" rsrz="1.042" owab="48.160" avgoccu="1.000" NatomsEDS="8" model="1" chain="A" resnum="479" said="A" ent="1" seq="76" icode=" " resname="LEU" altcode=" "/>
	<ModelledSubgroup num-H-reduce="8" phi="-61.7" psi="-55.3" rama="Favored" rota="tt0" rscc="0.915" rsr="0.193" rsrz="-0.216" owab="48.280" avgoccu="1.000" NatomsEDS="9" model="1" chain="A" resnum="480" said="A" ent="1" seq="77" icode=" " resname="GLN" altcode=" "/>
	<ModelledSubgroup num-H-reduce="9" phi="-65.6" psi="-35.1" rama="Favored" rota="p" rscc="0.940" rsr="0.203" rsrz="-0.001" owab="49.180" avgoccu="1.000" NatomsEDS="7" model="1" chain="A" resnum="481" said="A" ent="1" seq="78" icode=" " resname="VAL" altcode=" "/>
	<ModelledSubgroup num-H-reduce="4" phi="-69.4" psi="-37.8" rama="Favored" rota="t70" rscc="0.942" rsr="0.160" rsrz="-0.400" owab="49.600" avgoccu="1.000" NatomsEDS="8" model="1" chain="A" resnum="482" said="A" ent="1" seq="79" icode=" " resname="ASP" altcode=" "/>
	<ModelledSubgroup num-H-reduce="5" phi="-65.4" psi="-40.7" rama="Favored" rota="m" rscc="0.935" rsr="0.153" rsrz="-0.101" owab="51.400" avgoccu="1.000" NatomsEDS="6" model="1" chain="A" resnum="483" said="A" ent="1" seq="80" icode=" " resname="CYS" altcode=" "/>
	<ModelledSubgroup num-H-reduce="6" phi="-67.8" psi="-35.9" rama="Favored" rota="mt-10" rscc="0.886" rsr="0.191" rsrz="-0.370" owab="53.120" avgoccu="1.000" NatomsEDS="9" model="1" chain="A" resnum="484" said="A" ent="1" seq="81" icode=" " resname="GLU" altcode=" "/>
	<ModelledSubgroup num-H-reduce="9" phi="-74.6" psi="-63.0" rama="Allowed" rota="mtp" rscc="0.854" rsr="0.242" rsrz="0.648" owab="58.800" avgoccu="1.000" NatomsEDS="8" model="1" chain="A" resnum="485" said="A" ent="1" seq="82" icode=" " resname="MET" altcode=" "/>
	<ModelledSubgroup num-H-reduce="9" phi="-86.4" psi="-19.4" rama="Favored" rota="m-85" rscc="0.833" rsr="0.330" rsrz="1.719" owab="62.080" avgoccu="1.000" NatomsEDS="12" model="1" chain="A" resnum="486" said="A" ent="1" seq="83" icode=" " resname="TYR" altcode=" "/>
	<ModelledSubgroup num-H-reduce="3" phi="78.1" psi="-137.8" rama="Favored" rscc="0.815" rsr="0.233" rsrz="0.698" owab="63.330" avgoccu="1.000" NatomsEDS="4" model="1" chain="A" resnum="487" said="A" ent="1" seq="84" icode=" " resname="GLY" altcode=" "/>
	<ModelledSubgroup num-H-reduce="11" phi="-98.7" psi="60.9" rama="Allowed" rota="mt" rscc="0.861" rsr="0.278" rsrz="0.763" owab="65.400" avgoccu="1.000" NatomsEDS="8" model="1" chain="A" resnum="488" said="A" ent="1" seq="85" icode=" " resname="LEU" altcode=" "/>
	<ModelledSubgroup num-H-reduce="7" phi="-75.9" psi="154.3" rama="Favored" rota="t" rscc="0.831" rsr="0.236" rsrz="0.712" owab="66.720" avgoccu="1.000" NatomsEDS="7" model="1" chain="A" resnum="489" said="A" ent="1" seq="86" icode=" " resname="THR" altcode=" "/>
	<ModelledSubgroup num-H-reduce="6" phi="-94.8" psi="5.3" rama="Favored" rota="m-20" rscc="0.701" rsr="0.346" rsrz="2.053" owab="67.060" avgoccu="1.000" NatomsEDS="8" model="1" chain="A" resnum="490" said="A" ent="1" seq="87" icode=" " resname="ASN" altcode=" "/>
	<ModelledSubgroup num-H-reduce="4" phi="-62.0" psi="132.3" rama="Favored" rota="t0" rscc="0.873" rsr="0.163" rsrz="-0.363" owab="65.000" avgoccu="1.000" NatomsEDS="8" model="1" chain="A" resnum="491" said="A" ent="1" seq="88" icode=" " resname="ASP" altcode=" "/>
	<ModelledSubgroup num-H-reduce="7" phi="-65.3" psi="-42.3" rama="Favored" rota="t-80" rscc="0.820" rsr="0.357" rsrz="2.180" owab="63.930" avgoccu="1.000" NatomsEDS="10" model="1" chain="A" resnum="492" said="A" ent="1" seq="89" icode=" " resname="HIS" altcode=" "/>
	<ModelledSubgroup num-H-reduce="9" phi="-67.6" psi="-34.3" rama="Favored" rota="t80" rscc="0.769" rsr="0.272" rsrz="0.961" owab="61.530" avgoccu="1.000" NatomsEDS="12" model="1" chain="A" resnum="493" said="A" ent="1" seq="90" icode=" " resname="TYR" altcode=" "/>
	<ModelledSubgroup num-H-reduce="5" phi="-70.8" psi="-44.7" rama="Favored" rota="t" rscc="0.839" rsr="0.245" rsrz="0.900" owab="59.470" avgoccu="1.000" NatomsEDS="6" model="1" chain="A" resnum="494" said="A" ent="1" seq="91" icode=" " resname="SER" altcode=" "/>
	<ModelledSubgroup num-H-reduce="11" phi="-69.0" psi="-46.6" rama="Favored" rota="mt" rscc="0.925" rsr="0.356" rsrz="1.765" owab="57.130" avgoccu="1.000" NatomsEDS="8" model="1" chain="A" resnum="495" said="A" ent="1" seq="92" icode=" " resname="ILE" altcode=" "/>
	<ModelledSubgroup num-H-reduce="7" phi="-59.1" psi="-35.7" rama="Favored" rota="m" rscc="0.969" rsr="0.211" rsrz="0.371" owab="53.420" avgoccu="1.000" NatomsEDS="7" model="1" chain="A" resnum="496" said="A" ent="1" seq="93" icode=" " resname="THR" altcode=" "/>
	<ModelledSubgroup num-H-reduce="11" phi="-65.7" psi="-44.6" rama="Favored" rota="tt" rscc="0.935" rsr="0.296" rsrz="0.982" owab="51.590" avgoccu="1.000" NatomsEDS="8" model="1" chain="A" resnum="497" said="A" ent="1" seq="94" icode=" " resname="LEU" altcode=" "/>
	<ModelledSubgroup num-H-reduce="13" phi="-68.2" psi="-30.9" rama="Favored" rota="mtt180" rscc="0.899" rsr="0.237" rsrz="0.116" owab="49.320" avgoccu="1.000" NatomsEDS="11" model="1" chain="A" resnum="498" said="A" ent="1" seq="95" icode=" " resname="ARG" altcode=" "/>
	<ModelledSubgroup num-H-reduce="13" phi="-66.7" psi="-53.7" rama="Favored" rota="mtp-105" rscc="0.899" rsr="0.195" rsrz="-0.330" owab="45.910" avgoccu="1.000" NatomsEDS="11" model="1" chain="A" resnum="499" said="A" ent="1" seq="96" icode=" " resname="ARG" altcode=" "/>
	<ModelledSubgroup num-H-reduce="9" phi="-63.5" psi="-32.6" rama="Favored" rota="m-85" rscc="0.942" rsr="0.206" rsrz="0.098" owab="42.400" avgoccu="1.000" NatomsEDS="12" model="1" chain="A" resnum="500" said="A" ent="1" seq="97" icode=" " resname="TYR" altcode=" "/>
	<ModelledSubgroup num-H-reduce="5" phi="-68.0" psi="-48.0" rama="Favored" rscc="0.929" rsr="0.254" rsrz="0.870" owab="39.440" avgoccu="1.000" NatomsEDS="5" model="1" chain="A" resnum="501" said="A" ent="1" seq="98" icode=" " resname="ALA" altcode=" "/>
	<ModelledSubgroup num-H-reduce="3" phi="-64.3" psi="-36.6" rama="Favored" rscc="0.961" rsr="0.201" rsrz="0.323" owab="37.300" avgoccu="1.000" NatomsEDS="4" model="1" chain="A" resnum="502" said="A" ent="1" seq="99" icode=" " resname="GLY" altcode=" "/>
	<ModelledSubgroup num-H-reduce="9" phi="-64.3" psi="-35.1" rama="Favored" rota="mtp" rscc="0.963" rsr="0.178" rsrz="-0.162" owab="35.950" avgoccu="1.000" NatomsEDS="8" model="1" chain="A" resnum="503" said="A" ent="1" seq="100" icode=" " resname="MET" altcode=" "/>
	<ModelledSubgroup num-H-reduce="5" phi="-69.9" psi="-43.6" rama="Favored" rscc="0.973" rsr="0.139" rsrz="-0.553" owab="34.610" avgoccu="1.000" NatomsEDS="5" model="1" chain="A" resnum="504" said="A" ent="1" seq="101" icode=" " resname="ALA" altcode=" "/>
	<ModelledSubgroup num-H-reduce="11" phi="-63.6" psi="-36.4" rama="Favored" rota="mt" rscc="0.933" rsr="0.215" rsrz="-0.001" owab="34.190" avgoccu="1.000" NatomsEDS="8" model="1" chain="A" resnum="505" said="A" ent="1" seq="102" icode=" " resname="LEU" altcode=" "/>
	<ModelledSubgroup num-H-reduce="7" phi="-58.0" psi="-48.1" rama="Favored" rota="m" rscc="0.929" rsr="0.186" rsrz="0.031" owab="34.410" avgoccu="1.000" NatomsEDS="7" model="1" chain="A" resnum="506" said="A" ent="1" seq="103" icode=" " resname="THR" altcode=" "/>
	<ModelledSubgroup num-H-reduce="6" phi="-68.1" psi="-38.3" rama="Favored" rota="m-20" rscc="0.924" rsr="0.195" rsrz="0.068" owab="35.120" avgoccu="1.000" NatomsEDS="8" model="1" chain="A" resnum="507" said="A" ent="1" seq="104" icode=" " resname="ASN" altcode=" "/>
	<ModelledSubgroup num-H-reduce="11" phi="-67.6" psi="-38.2" rama="Favored" rota="mt" rscc="0.945" rsr="0.158" rsrz="-0.693" owab="35.310" avgoccu="1.000" NatomsEDS="8" model="1" chain="A" resnum="508" said="A" ent="1" seq="105" icode=" " resname="LEU" altcode=" "/>
	<ModelledSubgroup num-H-reduce="7" phi="-73.0" psi="-23.9" rama="Favored" rota="p" rscc="0.925" rsr="0.135" rsrz="-0.663" owab="35.570" avgoccu="1.000" NatomsEDS="7" model="1" chain="A" resnum="509" said="A" ent="1" seq="106" icode=" " resname="THR" altcode=" "/>
	<ModelledSubgroup num-H-reduce="9" phi="-64.9" psi="108.4" rama="Allowed" rota="t80" rscc="0.950" rsr="0.194" rsrz="-0.177" owab="35.450" avgoccu="1.000" NatomsEDS="11" model="1" chain="A" resnum="510" said="A" ent="1" seq="107" icode=" " resname="PHE" altcode=" "/>
	<ModelledSubgroup num-H-reduce="3" phi="72.4" psi="44.5" rama="Favored" rscc="0.857" rsr="0.243" rsrz="0.815" owab="37.500" avgoccu="1.000" NatomsEDS="4" model="1" chain="A" resnum="511" said="A" ent="1" seq="108" icode=" " resname="GLY" altcode=" "/>
	<ModelledSubgroup num-H-reduce="4" phi="-154.9" psi="97.1" rama="Allowed" rota="t0" rscc="0.888" rsr="0.183" rsrz="-0.114" owab="38.410" avgoccu="1.000" NatomsEDS="8" model="1" chain="A" resnum="512" said="A" ent="1" seq="109" icode=" " resname="ASP" altcode=" "/>
	<ModelledSubgroup num-H-reduce="9" phi="-60.0" psi="-35.3" rama="Favored" rota="p" rscc="0.842" rsr="0.250" rsrz="0.577" owab="39.560" avgoccu="1.000" NatomsEDS="7" model="1" chain="A" resnum="513" said="A" ent="1" seq="110" icode=" " resname="VAL" altcode=" "/>
	<ModelledSubgroup num-H-reduce="5" phi="-65.7" psi="-46.7" rama="Favored" rscc="0.911" rsr="0.173" rsrz="-0.132" owab="39.370" avgoccu="1.000" NatomsEDS="5" model="1" chain="A" resnum="514" said="A" ent="1" seq="111" icode=" " resname="ALA" altcode=" "/>
	<ModelledSubgroup num-H-reduce="6" phi="-64.5" psi="-33.9" rama="Favored" rota="m-20" rscc="0.913" rsr="0.167" rsrz="-0.300" owab="38.970" avgoccu="1.000" NatomsEDS="8" model="1" chain="A" resnum="515" said="A" ent="1" seq="112" icode=" " resname="ASN" altcode=" "/>
	<ModelledSubgroup num-H-reduce="13" phi="-62.5" psi="-48.0" rama="Favored" rota="mttm" rscc="0.916" rsr="0.198" rsrz="-0.458" owab="38.240" avgoccu="1.000" NatomsEDS="9" model="1" chain="A" resnum="516" said="A" ent="1" seq="113" icode=" " resname="LYS" altcode=" "/>
	<ModelledSubgroup num-H-reduce="5" phi="-64.3" psi="-38.5" rama="Favored" rscc="0.899" rsr="0.180" rsrz="-0.046" owab="38.860" avgoccu="1.000" NatomsEDS="5" model="1" chain="A" resnum="517" said="A" ent="1" seq="114" icode=" " resname="ALA" altcode=" "/>
	<ModelledSubgroup num-H-reduce="7" phi="-64.3" psi="-48.4" rama="Favored" rota="m" rscc="0.914" rsr="0.175" rsrz="-0.118" owab="39.810" avgoccu="1.000" NatomsEDS="7" model="1" chain="A" resnum="518" said="A" ent="1" seq="115" icode=" " resname="THR" altcode=" "/>
	<ModelledSubgroup num-H-reduce="11" phi="-68.5" psi="-35.0" rama="Favored" rota="tp" rscc="0.930" rsr="0.209" rsrz="-0.074" owab="40.720" avgoccu="1.000" NatomsEDS="8" model="1" chain="A" resnum="519" said="A" ent="1" seq="116" icode=" " resname="LEU" altcode=" "/>
	<ModelledSubgroup num-H-reduce="5" phi="-64.8" psi="-45.2" rama="Favored" rota="m" rscc="0.924" rsr="0.155" rsrz="-0.069" owab="42.050" avgoccu="1.000" NatomsEDS="6" model="1" chain="A" resnum="520" said="A" ent="1" seq="117" icode=" " resname="CYS" altcode=" "/>
	<ModelledSubgroup num-H-reduce="5" phi="-62.0" psi="-31.9" rama="Favored" rota="p" rscc="0.920" rsr="0.196" rsrz="0.246" owab="41.450" avgoccu="1.000" NatomsEDS="6" model="1" chain="A" resnum="521" said="A" ent="1" seq="118" icode=" " resname="SER" altcode=" "/>
	<ModelledSubgroup num-H-reduce="9" phi="-73.2" psi="81.3" rama="Allowed" rota="mtp" rscc="0.928" rsr="0.164" rsrz="-0.339" owab="40.960" avgoccu="1.000" NatomsEDS="8" model="1" chain="A" resnum="522" said="A" ent="1" seq="119" icode=" " resname="MET" altcode=" "/>
	<ModelledSubgroup num-H-reduce="13" phi="-69.2" psi="-24.7" rama="Favored" rota="mttt" rscc="0.869" rsr="0.197" rsrz="-0.468" owab="41.870" avgoccu="1.000" NatomsEDS="9" model="1" chain="A" resnum="523" said="A" ent="1" seq="120" icode=" " resname="LYS" altcode=" "/>
	<ModelledSubgroup num-H-reduce="3" phi="-63.1" psi="-42.3" rama="Favored" rscc="0.893" rsr="0.212" rsrz="0.452" owab="42.220" avgoccu="1.000" NatomsEDS="4" model="1" chain="A" resnum="524" said="A" ent="1" seq="121" icode=" " resname="GLY" altcode=" "/>
	<ModelledSubgroup num-H-reduce="5" phi="-70.3" psi="-36.9" rama="Favored" rota="t" rscc="0.927" rsr="0.147" rsrz="-0.196" owab="42.770" avgoccu="1.000" NatomsEDS="6" model="1" chain="A" resnum="525" said="A" ent="1" seq="122" icode=" " resname="CYS" altcode=" "/>
	<ModelledSubgroup num-H-reduce="9" phi="-64.9" psi="-40.7" rama="Favored" rota="mmm" rscc="0.923" rsr="0.183" rsrz="-0.099" owab="44.210" avgoccu="1.000" NatomsEDS="8" model="1" chain="A" resnum="526" said="A" ent="1" seq="123" icode=" " resname="MET" altcode=" "/>
	<ModelledSubgroup num-H-reduce="13" phi="-64.7" psi="-39.4" rama="Favored" rota="mtt85" rscc="0.901" rsr="0.178" rsrz="-0.510" owab="45.590" avgoccu="1.000" NatomsEDS="11" model="1" chain="A" resnum="527" said="A" ent="1" seq="124" icode=" " resname="ARG" altcode=" "/>
	<ModelledSubgroup num-H-reduce="5" phi="-64.9" psi="-35.1" rama="Favored" rscc="0.874" rsr="0.184" rsrz="0.004" owab="44.810" avgoccu="1.000" NatomsEDS="5" model="1" chain="A" resnum="528" said="A" ent="1" seq="125" icode=" " resname="ALA" altcode=" "/>
	<ModelledSubgroup num-H-reduce="11" phi="-67.0" psi="-50.7" rama="Favored" rota="mt" rscc="0.924" rsr="0.204" rsrz="-0.135" owab="43.880" avgoccu="1.000" NatomsEDS="8" model="1" chain="A" resnum="529" said="A" ent="1" seq="126" icode=" " resname="LEU" altcode=" "/>
	<ModelledSubgroup num-H-reduce="9" phi="-62.5" psi="-34.9" rama="Favored" rota="t" rscc="0.945" rsr="0.205" rsrz="0.023" owab="44.610" avgoccu="1.000" NatomsEDS="7" model="1" chain="A" resnum="530" said="A" ent="1" seq="127" icode=" " resname="VAL" altcode=" "/>
	<ModelledSubgroup num-H-reduce="5" phi="-63.8" psi="-26.7" rama="Favored" rscc="0.948" rsr="0.178" rsrz="-0.071" owab="45.990" avgoccu="1.000" NatomsEDS="5" model="1" chain="A" resnum="531" said="A" ent="1" seq="128" icode=" " resname="ALA" altcode=" "/>
	<ModelledSubgroup flippable-sidechain="1" num-H-reduce="8" phi="-75.7" psi="-8.6" rama="Favored" rota="mm-40" rscc="0.875" rsr="0.218" rsrz="0.082" owab="47.880" avgoccu="1.000" NatomsEDS="9" model="1" chain="A" resnum="532" said="A" ent="1" seq="129" icode=" " resname="GLN" altcode=" "/>
	<ModelledSubgroup num-H-reduce="11" phi="-66.5" psi="-24.6" rama="Favored" rota="mt" rscc="0.926" rsr="0.322" rsrz="1.297" owab="49.740" avgoccu="1.000" NatomsEDS="8" model="1" chain="A" resnum="533" said="A" ent="1" seq="130" icode=" " resname="LEU" altcode=" "/>
	<ModelledSubgroup num-H-reduce="13" phi="-81.9" psi="-3.2" rama="Favored" rota="mttp" rscc="0.827" rsr="0.317" rsrz="0.737" owab="52.150" avgoccu="1.000" NatomsEDS="9" model="1" chain="A" resnum="534" said="A" ent="1" seq="131" icode=" " resname="LYS" altcode=" "/>
	<ModelledSubgroup num-H-reduce="5" phi="-63.2" psi="153.2" rama="Favored" rota="t" rscc="0.889" rsr="0.156" rsrz="-0.288" owab="52.860" avgoccu="1.000" NatomsEDS="6" model="1" chain="A" resnum="535" said="A" ent="1" seq="132" icode=" " resname="SER" altcode=" "/>
	<ModelledSubgroup num-H-reduce="6" phi="-70.6" psi="-31.0" rama="Favored" rota="mt-10" rscc="0.830" rsr="0.257" rsrz="0.354" owab="54.260" avgoccu="1.000" NatomsEDS="9" model="1" chain="A" resnum="536" said="A" ent="1" seq="133" icode=" " resname="GLU" altcode=" "/>
	<ModelledSubgroup num-H-reduce="5" phi="-74.3" psi="112.7" rama="Favored" rota="t" rscc="0.861" rsr="0.195" rsrz="0.232" owab="53.620" avgoccu="1.000" NatomsEDS="6" model="1" chain="A" resnum="537" said="A" ent="1" seq="134" icode=" " resname="SER" altcode=" "/>
	<ModelledSubgroup num-H-reduce="6" phi="-72.0" psi="-22.2" rama="Favored" rota="mt-10" rscc="0.835" rsr="0.241" rsrz="0.179" owab="53.780" avgoccu="1.000" NatomsEDS="9" model="1" chain="A" resnum="538" said="A" ent="1" seq="135" icode=" " resname="GLU" altcode=" "/>
	<ModelledSubgroup num-H-reduce="4" phi="-62.8" psi="-43.1" rama="Favored" rota="m-20" rscc="0.906" rsr="0.162" rsrz="-0.375" owab="51.420" avgoccu="1.000" NatomsEDS="8" model="1" chain="A" resnum="539" said="A" ent="1" seq="136" icode=" " resname="ASP" altcode=" "/>
	<ModelledSubgroup num-H-reduce="11" phi="-64.9" psi="-37.1" rama="Favored" rota="tp" rscc="0.930" rsr="0.175" rsrz="-0.487" owab="49.180" avgoccu="1.000" NatomsEDS="8" model="1" chain="A" resnum="540" said="A" ent="1" seq="137" icode=" " resname="LEU" altcode=" "/>
	<ModelledSubgroup num-H-reduce="8" phi="-62.4" psi="-39.2" rama="Favored" rota="mt-30" rscc="0.862" rsr="0.203" rsrz="-0.097" owab="47.520" avgoccu="1.000" NatomsEDS="9" model="1" chain="A" resnum="541" said="A" ent="1" seq="138" icode=" " resname="GLN" altcode=" "/>
	<ModelledSubgroup num-H-reduce="8" phi="-66.3" psi="-39.1" rama="Favored" rota="tm0?" rscc="0.933" rsr="0.175" rsrz="-0.430" owab="44.410" avgoccu="1.000" NatomsEDS="9" model="1" chain="A" resnum="542" said="A" ent="1" seq="139" icode=" " resname="GLN" altcode=" "/>
	<ModelledSubgroup num-H-reduce="9" phi="-69.4" psi="-43.8" rama="Favored" rota="t" rscc="0.956" rsr="0.186" rsrz="-0.210" owab="42.140" avgoccu="1.000" NatomsEDS="7" model="1" chain="A" resnum="543" said="A" ent="1" seq="140" icode=" " resname="VAL" altcode=" "/>
	<ModelledSubgroup num-H-reduce="11" phi="-64.1" psi="-43.2" rama="Favored" rota="mm" rscc="0.932" rsr="0.234" rsrz="0.270" owab="40.550" avgoccu="1.000" NatomsEDS="8" model="1" chain="A" resnum="544" said="A" ent="1" seq="141" icode=" " resname="ILE" altcode=" "/>
	<ModelledSubgroup num-H-reduce="5" phi="-64.3" psi="-33.0" rama="Favored" rscc="0.963" rsr="0.187" rsrz="0.041" owab="38.370" avgoccu="1.000" NatomsEDS="5" model="1" chain="A" resnum="545" said="A" ent="1" seq="142" icode=" " resname="ALA" altcode=" "/>
	<ModelledSubgroup num-H-reduce="5" phi="-66.1" psi="-35.8" rama="Favored" rota="m" rscc="0.943" rsr="0.165" rsrz="-0.168" owab="37.020" avgoccu="1.000" NatomsEDS="6" model="1" chain="A" resnum="546" said="A" ent="1" seq="143" icode=" " resname="SER" altcode=" "/>
	<ModelledSubgroup num-H-reduce="9" phi="-67.6" psi="-47.4" rama="Favored" rota="t" rscc="0.938" rsr="0.181" rsrz="-0.272" owab="35.290" avgoccu="1.000" NatomsEDS="7" model="1" chain="A" resnum="547" said="A" ent="1" seq="144" icode=" " resname="VAL" altcode=" "/>
	<ModelledSubgroup num-H-reduce="11" phi="-66.3" psi="-23.8" rama="Favored" rota="mt" rscc="0.959" rsr="0.207" rsrz="-0.098" owab="34.200" avgoccu="1.000" NatomsEDS="8" model="1" chain="A" resnum="548" said="A" ent="1" seq="145" icode=" " resname="LEU" altcode=" "/>
	<ModelledSubgroup num-H-reduce="13" phi="-64.9" psi="-48.5" rama="Favored" rota="ttt180" rscc="0.942" rsr="0.185" rsrz="-0.436" owab="33.640" avgoccu="1.000" NatomsEDS="11" model="1" chain="A" resnum="549" said="A" ent="1" seq="146" icode=" " resname="ARG" altcode=" "/>
	<ModelledSubgroup num-H-reduce="6" phi="-69.1" psi="-38.3" rama="Favored" rota="m-20" rscc="0.955" rsr="0.170" rsrz="-0.260" owab="33.060" avgoccu="1.000" NatomsEDS="8" model="1" chain="A" resnum="550" said="A" ent="1" seq="147" icode=" " resname="ASN" altcode=" "/>
	<ModelledSubgroup num-H-reduce="11" phi="-65.8" psi="-42.8" rama="Favored" rota="mt" rscc="0.950" rsr="0.180" rsrz="-0.426" owab="33.880" avgoccu="1.000" NatomsEDS="8" model="1" chain="A" resnum="551" said="A" ent="1" seq="148" icode=" " resname="LEU" altcode=" "/>
	<ModelledSubgroup num-H-reduce="5" phi="-68.5" psi="-27.7" rama="Favored" rota="p" rscc="0.871" rsr="0.232" rsrz="0.726" owab="35.330" avgoccu="1.000" NatomsEDS="6" model="1" chain="A" resnum="552" said="A" ent="1" seq="149" icode=" " resname="SER" altcode=" "/>
	<ModelledSubgroup num-H-reduce="10" phi="-77.1" psi="124.4" rama="Favored" rota="t-105" rscc="0.946" rsr="0.169" rsrz="-0.347" owab="36.330" avgoccu="1.000" NatomsEDS="14" model="1" chain="A" resnum="553" said="A" ent="1" seq="150" icode=" " resname="TRP" altcode=" "/>
	<ModelledSubgroup num-H-reduce="13" phi="53.7" psi="48.8" rama="Favored" rota="mtp180" rscc="0.818" rsr="0.249" rsrz="0.243" owab="40.980" avgoccu="1.000" NatomsEDS="11" model="1" chain="A" resnum="554" said="A" ent="1" seq="151" icode=" " resname="ARG" altcode=" "/>
	<ModelledSubgroup num-H-reduce="5" phi="-80.5" psi="135.9" rama="Favored" rscc="0.905" rsr="0.162" rsrz="-0.269" owab="41.660" avgoccu="1.000" NatomsEDS="5" model="1" chain="A" resnum="555" said="A" ent="1" seq="152" icode=" " resname="ALA" altcode=" "/>
	<ModelledSubgroup num-H-reduce="4" phi="-71.0" psi="171.4" rama="Favored" rota="p30" rscc="0.865" rsr="0.184" rsrz="-0.102" owab="43.840" avgoccu="1.000" NatomsEDS="8" model="1" chain="A" resnum="556" said="A" ent="1" seq="153" icode=" " resname="ASP" altcode=" "/>
	<ModelledSubgroup num-H-reduce="9" phi="-57.8" psi="-43.7" rama="Favored" rota="t" rscc="0.883" rsr="0.204" rsrz="0.011" owab="44.350" avgoccu="1.000" NatomsEDS="7" model="1" chain="A" resnum="557" said="A" ent="1" seq="154" icode=" " resname="VAL" altcode=" "/>
	<ModelledSubgroup num-H-reduce="6" phi="-67.2" psi="-40.1" rama="Favored" rota="m-20" rscc="0.882" rsr="0.131" rsrz="-0.773" owab="45.130" avgoccu="1.000" NatomsEDS="8" model="1" chain="A" resnum="558" said="A" ent="1" seq="155" icode=" " resname="ASN" altcode=" "/>
	<ModelledSubgroup num-H-reduce="5" phi="-66.2" psi="-37.9" rama="Favored" rota="m" rscc="0.925" rsr="0.120" rsrz="-0.769" owab="45.780" avgoccu="1.000" NatomsEDS="6" model="1" chain="A" resnum="559" said="A" ent="1" seq="156" icode=" " resname="SER" altcode=" "/>
	<ModelledSubgroup num-H-reduce="13" phi="-62.0" psi="-48.1" rama="Favored" rota="mttt" rscc="0.939" rsr="0.182" rsrz="-0.618" owab="47.070" avgoccu="1.000" NatomsEDS="9" model="1" chain="A" resnum="560" said="A" ent="1" seq="157" icode=" " resname="LYS" altcode=" "/>
	<ModelledSubgroup num-H-reduce="13" phi="-64.4" psi="-35.8" rama="Favored" rota="mttt" rscc="0.820" rsr="0.263" rsrz="0.195" owab="48.100" avgoccu="1.000" NatomsEDS="9" model="1" chain="A" resnum="561" said="A" ent="1" seq="158" icode=" " resname="LYS" altcode=" "/>
	<ModelledSubgroup num-H-reduce="7" phi="-70.0" psi="-41.3" rama="Favored" rota="m" rscc="0.894" rsr="0.150" rsrz="-0.459" owab="46.760" avgoccu="1.000" NatomsEDS="7" model="1" chain="A" resnum="562" said="A" ent="1" seq="159" icode=" " resname="THR" altcode=" "/>
	<ModelledSubgroup num-H-reduce="11" phi="-61.7" psi="-35.7" rama="Favored" rota="mt" rscc="0.928" rsr="0.171" rsrz="-0.535" owab="46.560" avgoccu="1.000" NatomsEDS="8" model="1" chain="A" resnum="563" said="A" ent="1" seq="160" icode=" " resname="LEU" altcode=" "/>
	<ModelledSubgroup num-H-reduce="13" phi="-71.9" psi="-40.5" rama="Favored" rota="ttm105" rscc="0.807" rsr="0.252" rsrz="0.275" owab="48.570" avgoccu="1.000" NatomsEDS="11" model="1" chain="A" resnum="564" said="A" ent="1" seq="161" icode=" " resname="ARG" altcode=" "/>
	<ModelledSubgroup num-H-reduce="6" phi="-60.2" psi="-49.9" rama="Favored" rota="tt0" rscc="0.837" rsr="0.230" rsrz="0.058" owab="49.830" avgoccu="1.000" NatomsEDS="9" model="1" chain="A" resnum="565" said="A" ent="1" seq="162" icode=" " resname="GLU" altcode=" "/>
	<ModelledSubgroup num-H-reduce="9" phi="-67.5" psi="-22.3" rama="Favored" rota="m" rscc="0.905" rsr="0.253" rsrz="0.614" owab="48.510" avgoccu="1.000" NatomsEDS="7" model="1" chain="A" resnum="566" said="A" ent="1" seq="163" icode=" " resname="VAL" altcode=" "/>
	<ModelledSubgroup num-H-reduce="3" phi="83.9" psi="45.6" rama="Favored" rscc="0.915" rsr="0.168" rsrz="-0.063" owab="47.650" avgoccu="1.000" NatomsEDS="4" model="1" chain="A" resnum="567" said="A" ent="1" seq="164" icode=" " resname="GLY" altcode=" "/>
	<ModelledSubgroup num-H-reduce="5" phi="-75.5" psi="-24.7" rama="Favored" rota="p" rscc="0.915" rsr="0.218" rsrz="0.539" owab="47.180" avgoccu="1.000" NatomsEDS="6" model="1" chain="A" resnum="568" said="A" ent="1" seq="165" icode=" " resname="SER" altcode=" "/>
	<ModelledSubgroup num-H-reduce="9" phi="-70.1" psi="-51.6" rama="Favored" rota="t" rscc="0.903" rsr="0.180" rsrz="-0.284" owab="46.900" avgoccu="1.000" NatomsEDS="7" model="1" chain="A" resnum="569" said="A" ent="1" seq="166" icode=" " resname="VAL" altcode=" "/>
	<ModelledSubgroup num-H-reduce="13" phi="-71.2" psi="-32.5" rama="Favored" rota="mttt" rscc="0.897" rsr="0.188" rsrz="-0.558" owab="48.030" avgoccu="1.000" NatomsEDS="9" model="1" chain="A" resnum="570" said="A" ent="1" seq="167" icode=" " resname="LYS" altcode=" "/>
	<ModelledSubgroup num-H-reduce="5" phi="-67.1" psi="-42.4" rama="Favored" rscc="0.873" rsr="0.226" rsrz="0.524" owab="47.520" avgoccu="1.000" NatomsEDS="5" model="1" chain="A" resnum="571" said="A" ent="1" seq="168" icode=" " resname="ALA" altcode=" "/>
	<ModelledSubgroup num-H-reduce="11" phi="-70.6" psi="-37.5" rama="Favored" rota="mt" rscc="0.933" rsr="0.208" rsrz="-0.086" owab="47.260" avgoccu="1.000" NatomsEDS="8" model="1" chain="A" resnum="572" said="A" ent="1" seq="169" icode=" " resname="LEU" altcode=" "/>
	<ModelledSubgroup num-H-reduce="9" phi="-70.0" psi="-44.1" rama="Favored" rota="tpt" rscc="0.923" rsr="0.193" rsrz="0.028" owab="48.980" avgoccu="1.000" NatomsEDS="8" model="1" chain="A" resnum="573" said="A" ent="1" seq="170" icode=" " resname="MET" altcode=" "/>
	<ModelledSubgroup num-H-reduce="6" phi="-62.2" psi="-39.3" rama="Favored" rota="mt-10" rscc="0.777" rsr="0.283" rsrz="0.639" owab="51.080" avgoccu="1.000" NatomsEDS="9" model="1" chain="A" resnum="574" said="A" ent="1" seq="171" icode=" " resname="GLU" altcode=" "/>
	<ModelledSubgroup num-H-reduce="5" phi="-61.9" psi="-47.8" rama="Favored" rota="t" rscc="0.902" rsr="0.202" rsrz="0.672" owab="50.180" avgoccu="1.000" NatomsEDS="6" model="1" chain="A" resnum="575" said="A" ent="1" seq="172" icode=" " resname="CYS" altcode=" "/>
	<ModelledSubgroup num-H-reduce="5" phi="-54.4" psi="-31.8" rama="Favored" rscc="0.915" rsr="0.201" rsrz="0.214" owab="51.770" avgoccu="1.000" NatomsEDS="5" model="1" chain="A" resnum="576" said="A" ent="1" seq="173" icode=" " resname="ALA" altcode=" "/>
	<ModelledSubgroup num-H-reduce="11" phi="-63.8" psi="-41.1" rama="Favored" rota="mt" rscc="0.895" rsr="0.198" rsrz="-0.208" owab="52.710" avgoccu="1.000" NatomsEDS="8" model="1" chain="A" resnum="577" said="A" ent="1" seq="174" icode=" " resname="LEU" altcode=" "/>
	<ModelledSubgroup num-H-reduce="6" phi="-91.9" psi="-0.6" rama="Favored" rota="mm-40" rscc="0.824" rsr="0.201" rsrz="-0.260" owab="53.730" avgoccu="1.000" NatomsEDS="9" model="1" chain="A" resnum="578" said="A" ent="1" seq="175" icode=" " resname="GLU" altcode=" "/>
	<ModelledSubgroup num-H-reduce="9" phi="-68.4" psi="141.7" rama="Favored" rota="t" rscc="0.932" rsr="0.141" rsrz="-0.764" owab="53.300" avgoccu="1.000" NatomsEDS="7" model="1" chain="A" resnum="579" said="A" ent="1" seq="176" icode=" " resname="VAL" altcode=" "/>
	<ModelledSubgroup num-H-reduce="13" phi="-111.3" psi="-53.2" rama="Favored" rota="mmtp" rscc="0.764" rsr="0.296" rsrz="0.526" owab="53.850" avgoccu="1.000" NatomsEDS="9" model="1" chain="A" resnum="580" said="A" ent="1" seq="177" icode=" " resname="LYS" altcode=" "/>
	<ModelledSubgroup num-H-reduce="13" phi="-71.4" psi="150.0" rama="Favored" rota="mtmt" rscc="0.848" rsr="0.231" rsrz="-0.127" owab="53.090" avgoccu="1.000" NatomsEDS="9" model="1" chain="A" resnum="581" said="A" ent="1" seq="178" icode=" " resname="LYS" altcode=" "/>
	<ModelledSubgroup num-H-reduce="6" phi="-73.6" psi="-39.9" rama="Favored" rota="tt0" rscc="0.915" rsr="0.154" rsrz="-0.775" owab="50.220" avgoccu="1.000" NatomsEDS="9" model="1" chain="A" resnum="582" said="A" ent="1" seq="179" icode=" " resname="GLU" altcode=" "/>
	<ModelledSubgroup num-H-reduce="5" phi="-60.0" psi="-40.7" rama="Favored" rota="p" rscc="0.888" rsr="0.166" rsrz="-0.155" owab="46.550" avgoccu="1.000" NatomsEDS="6" model="1" chain="A" resnum="583" said="A" ent="1" seq="180" icode=" " resname="SER" altcode=" "/>
	<ModelledSubgroup num-H-reduce="7" phi="-66.0" psi="-47.9" rama="Favored" rota="m" rscc="0.907" rsr="0.198" rsrz="0.195" owab="43.440" avgoccu="1.000" NatomsEDS="7" model="1" chain="A" resnum="584" said="A" ent="1" seq="181" icode=" " resname="THR" altcode=" "/>
	<ModelledSubgroup num-H-reduce="11" phi="-61.9" psi="-32.7" rama="Favored" rota="tp" rscc="0.923" rsr="0.205" rsrz="-0.123" owab="41.920" avgoccu="1.000" NatomsEDS="8" model="1" chain="A" resnum="585" said="A" ent="1" seq="182" icode=" " resname="LEU" altcode=" "/>
	<ModelledSubgroup num-H-reduce="13" phi="-63.4" psi="-53.2" rama="Favored" rota="tttt" rscc="0.884" rsr="0.242" rsrz="-0.016" owab="40.850" avgoccu="1.000" NatomsEDS="9" model="1" chain="A" resnum="586" said="A" ent="1" seq="183" icode=" " resname="LYS" altcode=" "/>
	<ModelledSubgroup num-H-reduce="5" phi="-62.1" psi="-36.4" rama="Favored" rota="m" rscc="0.942" rsr="0.172" rsrz="-0.075" owab="38.680" avgoccu="1.000" NatomsEDS="6" model="1" chain="A" resnum="587" said="A" ent="1" seq="184" icode=" " resname="SER" altcode=" "/>
	<ModelledSubgroup num-H-reduce="9" phi="-69.6" psi="-48.4" rama="Favored" rota="t" rscc="0.923" rsr="0.188" rsrz="-0.186" owab="36.910" avgoccu="1.000" NatomsEDS="7" model="1" chain="A" resnum="588" said="A" ent="1" seq="185" icode=" " resname="VAL" altcode=" "/>
	<ModelledSubgroup num-H-reduce="11" phi="-68.2" psi="-28.9" rama="Favored" rota="mt" rscc="0.948" rsr="0.194" rsrz="-0.256" owab="35.330" avgoccu="1.000" NatomsEDS="8" model="1" chain="A" resnum="589" said="A" ent="1" seq="186" icode=" " resname="LEU" altcode=" "/>
	<ModelledSubgroup num-H-reduce="5" phi="-64.3" psi="-42.1" rama="Favored" rota="m" rscc="0.954" rsr="0.197" rsrz="0.259" owab="34.420" avgoccu="1.000" NatomsEDS="6" model="1" chain="A" resnum="590" said="A" ent="1" seq="187" icode=" " resname="SER" altcode=" "/>
	<ModelledSubgroup num-H-reduce="5" phi="-67.8" psi="-43.6" rama="Favored" rscc="0.937" rsr="0.186" rsrz="0.028" owab="34.570" avgoccu="1.000" NatomsEDS="5" model="1" chain="A" resnum="591" said="A" ent="1" seq="188" icode=" " resname="ALA" altcode=" "/>
	<ModelledSubgroup num-H-reduce="11" phi="-64.2" psi="-34.2" rama="Favored" rota="mt" rscc="0.948" rsr="0.213" rsrz="-0.025" owab="34.480" avgoccu="1.000" NatomsEDS="8" model="1" chain="A" resnum="592" said="A" ent="1" seq="189" icode=" " resname="LEU" altcode=" "/>
	<ModelledSubgroup num-H-reduce="10" phi="-66.8" psi="-43.1" rama="Favored" rota="t90" rscc="0.969" rsr="0.155" rsrz="-0.543" owab="34.230" avgoccu="1.000" NatomsEDS="14" model="1" chain="A" resnum="593" said="A" ent="1" seq="190" icode=" " resname="TRP" altcode=" "/>
	<ModelledSubgroup num-H-reduce="6" phi="-66.4" psi="-42.0" rama="Favored" rota="m-20" rscc="0.957" rsr="0.151" rsrz="-0.510" owab="35.470" avgoccu="1.000" NatomsEDS="8" model="1" chain="A" resnum="594" said="A" ent="1" seq="191" icode=" " resname="ASN" altcode=" "/>
	<ModelledSubgroup num-H-reduce="11" phi="-67.4" psi="-35.8" rama="Favored" rota="mt" rscc="0.946" rsr="0.213" rsrz="-0.025" owab="36.950" avgoccu="1.000" NatomsEDS="8" model="1" chain="A" resnum="595" said="A" ent="1" seq="192" icode=" " resname="LEU" altcode=" "/>
	<ModelledSubgroup num-H-reduce="5" phi="-64.4" psi="-29.2" rama="Favored" rota="p" rscc="0.909" rsr="0.210" rsrz="0.433" owab="39.190" avgoccu="1.000" NatomsEDS="6" model="1" chain="A" resnum="596" said="A" ent="1" seq="193" icode=" " resname="SER" altcode=" "/>
	<ModelledSubgroup num-H-reduce="5" phi="-78.8" psi="-11.2" rama="Favored" rscc="0.930" rsr="0.179" rsrz="-0.058" owab="40.940" avgoccu="1.000" NatomsEDS="5" model="1" chain="A" resnum="597" said="A" ent="1" seq="194" icode=" " resname="ALA" altcode=" "/>
	<ModelledSubgroup num-H-reduce="7" phi="-67.7" psi="-54.7" rama="Favored" rota="m170" rscc="0.881" rsr="0.201" rsrz="0.144" owab="43.250" avgoccu="1.000" NatomsEDS="10" model="1" chain="A" resnum="598" said="A" ent="1" seq="195" icode=" " resname="HIS" altcode=" "/>
	<ModelledSubgroup num-H-reduce="5" phi="-156.1" psi="168.7" rama="Favored" rota="p" rscc="0.853" rsr="0.232" rsrz="1.145" owab="45.750" avgoccu="1.000" NatomsEDS="6" model="1" chain="A" resnum="599" said="A" ent="1" seq="196" icode=" " resname="CYS" altcode=" "/>
	<ModelledSubgroup num-H-reduce="7" phi="-64.4" psi="-32.9" rama="Favored" rota="t" rscc="0.845" rsr="0.263" rsrz="1.079" owab="48.000" avgoccu="1.000" NatomsEDS="7" model="1" chain="A" resnum="600" said="A" ent="1" seq="197" icode=" " resname="THR" altcode=" "/>
	<ModelledSubgroup num-H-reduce="6" phi="-72.5" psi="-31.2" rama="Favored" rota="tp10" rscc="0.696" rsr="0.388" rsrz="1.791" owab="51.540" avgoccu="1.000" NatomsEDS="9" model="1" chain="A" resnum="601" said="A" ent="1" seq="198" icode=" " resname="GLU" altcode=" "/>
	<ModelledSubgroup flippable-sidechain="1" num-H-reduce="6" phi="-65.9" psi="-36.9" rama="Favored" rota="m-80" rscc="0.868" rsr="0.227" rsrz="0.489" owab="50.410" avgoccu="1.000" NatomsEDS="8" model="1" chain="A" resnum="602" said="A" ent="1" seq="199" icode=" " resname="ASN" altcode=" "/>
	<ModelledSubgroup num-H-reduce="13" phi="-68.2" psi="-38.9" rama="Favored" rota="mttt" rscc="0.875" rsr="0.236" rsrz="-0.076" owab="48.250" avgoccu="1.000" NatomsEDS="9" model="1" chain="A" resnum="603" said="A" ent="1" seq="200" icode=" " resname="LYS" altcode=" "/>
	<ModelledSubgroup num-H-reduce="5" phi="-64.5" psi="-39.9" rama="Favored" rscc="0.911" rsr="0.214" rsrz="0.375" owab="49.930" avgoccu="1.000" NatomsEDS="5" model="1" chain="A" resnum="604" said="A" ent="1" seq="201" icode=" " resname="ALA" altcode=" "/>
	<ModelledSubgroup num-H-reduce="4" phi="-61.7" psi="-34.1" rama="Favored" rota="m-20" rscc="0.894" rsr="0.212" rsrz="0.246" owab="51.630" avgoccu="1.000" NatomsEDS="8" model="1" chain="A" resnum="605" said="A" ent="1" seq="202" icode=" " resname="ASP" altcode=" "/>
	<ModelledSubgroup num-H-reduce="11" phi="-68.0" psi="-49.1" rama="Favored" rota="mt" rscc="0.894" rsr="0.303" rsrz="1.115" owab="51.930" avgoccu="1.000" NatomsEDS="8" model="1" chain="A" resnum="606" said="A" ent="1" seq="203" icode=" " resname="ILE" altcode=" "/>
	<ModelledSubgroup num-H-reduce="5" phi="-67.7" psi="-28.9" rama="Favored" rota="m" rscc="0.768" rsr="0.193" rsrz="0.530" owab="52.700" avgoccu="1.000" NatomsEDS="6" model="1" chain="A" resnum="607" said="A" ent="1" seq="204" icode=" " resname="CYS" altcode=" "/>
	<ModelledSubgroup num-H-reduce="5" phi="-67.6" psi="-27.2" rama="Favored" rscc="0.876" rsr="0.221" rsrz="0.462" owab="53.300" avgoccu="1.000" NatomsEDS="5" model="1" chain="A" resnum="608" said="A" ent="1" seq="205" icode=" " resname="ALA" altcode=" "/>
	<ModelledSubgroup num-H-reduce="9" phi="-67.7" psi="136.3" rama="Favored" rota="t" rscc="0.905" rsr="0.215" rsrz="0.146" owab="53.020" avgoccu="1.000" NatomsEDS="7" model="1" chain="A" resnum="609" said="A" ent="1" seq="206" icode=" " resname="VAL" altcode=" "/>
	<ModelledSubgroup num-H-reduce="4" phi="-73.8" psi="126.8" rama="Favored" rota="t70" rscc="0.838" rsr="0.257" rsrz="0.805" owab="53.000" avgoccu="1.000" NatomsEDS="8" model="1" chain="A" resnum="610" said="A" ent="1" seq="207" icode=" " resname="ASP" altcode=" "/>
	<ModelledSubgroup num-H-reduce="3" phi="72.3" psi="19.1" rama="Favored" rscc="0.719" rsr="0.202" rsrz="0.335" owab="50.390" avgoccu="1.000" NatomsEDS="4" model="1" chain="A" resnum="611" said="A" ent="1" seq="208" icode=" " resname="GLY" altcode=" "/>
	<ModelledSubgroup num-H-reduce="5" phi="-79.8" psi="-46.4" rama="Favored" rscc="0.775" rsr="0.193" rsrz="0.115" owab="48.050" avgoccu="1.000" NatomsEDS="5" model="1" chain="A" resnum="612" said="A" ent="1" seq="209" icode=" " resname="ALA" altcode=" "/>
	<ModelledSubgroup num-H-reduce="11" phi="-64.2" psi="-35.7" rama="Favored" rota="mt" rscc="0.949" rsr="0.243" rsrz="0.339" owab="45.310" avgoccu="1.000" NatomsEDS="8" model="1" chain="A" resnum="613" said="A" ent="1" seq="210" icode=" " resname="LEU" altcode=" "/>
	<ModelledSubgroup num-H-reduce="5" phi="-63.0" psi="-37.2" rama="Favored" rscc="0.921" rsr="0.201" rsrz="0.214" owab="43.910" avgoccu="1.000" NatomsEDS="5" model="1" chain="A" resnum="614" said="A" ent="1" seq="211" icode=" " resname="ALA" altcode=" "/>
	<ModelledSubgroup num-H-reduce="9" phi="-69.0" psi="-43.6" rama="Favored" rota="t80" rscc="0.849" rsr="0.260" rsrz="0.613" owab="42.840" avgoccu="1.000" NatomsEDS="11" model="1" chain="A" resnum="615" said="A" ent="1" seq="212" icode=" " resname="PHE" altcode=" "/>
	<ModelledSubgroup num-H-reduce="11" phi="-65.9" psi="-31.4" rama="Favored" rota="mt" rscc="0.891" rsr="0.279" rsrz="0.775" owab="41.960" avgoccu="1.000" NatomsEDS="8" model="1" chain="A" resnum="616" said="A" ent="1" seq="213" icode=" " resname="LEU" altcode=" "/>
	<ModelledSubgroup num-H-reduce="9" phi="-70.3" psi="-38.5" rama="Favored" rota="t" rscc="0.962" rsr="0.148" rsrz="-0.678" owab="41.540" avgoccu="1.000" NatomsEDS="7" model="1" chain="A" resnum="617" said="A" ent="1" seq="214" icode=" " resname="VAL" altcode=" "/>
	<ModelledSubgroup num-H-reduce="3" phi="-62.5" psi="-32.6" rama="Favored" rscc="0.965" rsr="0.157" rsrz="-0.192" owab="41.660" avgoccu="1.000" NatomsEDS="4" model="1" chain="A" resnum="618" said="A" ent="1" seq="215" icode=" " resname="GLY" altcode=" "/>
	<ModelledSubgroup num-H-reduce="7" phi="-69.6" psi="-18.9" rama="Favored" rota="p" rscc="0.943" rsr="0.141" rsrz="-0.581" owab="42.590" avgoccu="1.000" NatomsEDS="7" model="1" chain="A" resnum="619" said="A" ent="1" seq="216" icode=" " resname="THR" altcode=" "/>
	<ModelledSubgroup num-H-reduce="11" phi="-63.0" psi="-38.7" rama="Favored" rota="mt" rscc="0.951" rsr="0.184" rsrz="-0.377" owab="43.720" avgoccu="1.000" NatomsEDS="8" model="1" chain="A" resnum="620" said="A" ent="1" seq="217" icode=" " resname="LEU" altcode=" "/>
	<ModelledSubgroup num-H-reduce="7" phi="-107.8" psi="44.8" rama="Allowed" rota="p" rscc="0.919" rsr="0.208" rsrz="0.331" owab="45.630" avgoccu="1.000" NatomsEDS="7" model="1" chain="A" resnum="621" said="A" ent="1" seq="218" icode=" " resname="THR" altcode=" "/>
	<ModelledSubgroup num-H-reduce="9" phi="-77.7" psi="129.6" rama="Favored" rota="t80" rscc="0.890" rsr="0.232" rsrz="0.438" owab="47.990" avgoccu="1.000" NatomsEDS="12" model="1" chain="A" resnum="622" said="A" ent="1" seq="219" icode=" " resname="TYR" altcode=" "/>
	<ModelledSubgroup num-H-reduce="13" phi="-88.0" psi="99.9" rama="Favored" rota="mmt180" rscc="0.786" rsr="0.248" rsrz="0.232" owab="53.550" avgoccu="1.000" NatomsEDS="11" model="1" chain="A" resnum="623" said="A" ent="1" seq="220" icode=" " resname="ARG" altcode=" "/>
	<ModelledSubgroup num-H-reduce="5" phi="-76.1" psi="147.6" rama="Favored" rota="t" rscc="0.751" rsr="0.237" rsrz="0.793" owab="56.650" avgoccu="1.000" NatomsEDS="6" model="1" chain="A" resnum="624" said="A" ent="1" seq="221" icode=" " resname="SER" altcode=" "/>
	<ModelledSubgroup num-H-reduce="8" phi="-76.3" psi="-56.4" rama="Favored" rota="mt-30" rscc="0.709" rsr="0.275" rsrz="0.762" owab="58.410" avgoccu="1.000" NatomsEDS="9" model="1" chain="A" resnum="625" said="A" ent="1" seq="222" icode=" " resname="GLN" altcode=" "/>
	<ModelledSubgroup num-H-reduce="7" phi="-88.6" psi="165.2" rama="Favored" rota="t" rscc="0.825" rsr="0.185" rsrz="0.018" owab="58.960" avgoccu="1.000" NatomsEDS="7" model="1" chain="A" resnum="626" said="A" ent="1" seq="223" icode=" " resname="THR" altcode=" "/>
	<ModelledSubgroup num-H-reduce="6" phi="-78.3" psi="78.8" rama="Favored" rota="m120" rscc="0.495" rsr="0.590" rsrz="5.259" owab="59.150" avgoccu="1.000" NatomsEDS="8" model="1" chain="A" resnum="627" said="A" ent="1" seq="224" icode=" " resname="ASN" altcode=" "/>
	<ModelledSubgroup num-H-reduce="7" phi="-148.8" psi="150.5" rama="Favored" rota="t" rscc="0.776" rsr="0.243" rsrz="0.807" owab="53.920" avgoccu="1.000" NatomsEDS="7" model="1" chain="A" resnum="628" said="A" ent="1" seq="225" icode=" " resname="THR" altcode=" "/>
	<ModelledSubgroup num-H-reduce="11" phi="-111.7" psi="41.0" rama="Allowed" rota="mp" rscc="0.888" rsr="0.261" rsrz="0.557" owab="48.590" avgoccu="1.000" NatomsEDS="8" model="1" chain="A" resnum="629" said="A" ent="1" seq="226" icode=" " resname="LEU" altcode=" "/>
	<ModelledSubgroup num-H-reduce="5" phi="-76.1" psi="-41.5" rama="Favored" rscc="0.946" rsr="0.142" rsrz="-0.516" owab="44.300" avgoccu="1.000" NatomsEDS="5" model="1" chain="A" resnum="630" said="A" ent="1" seq="227" icode=" " resname="ALA" altcode=" "/>
	<ModelledSubgroup num-H-reduce="11" phi="-73.8" psi="-36.7" rama="Favored" rota="mm" rscc="0.940" rsr="0.212" rsrz="0.000" owab="41.540" avgoccu="1.000" NatomsEDS="8" model="1" chain="A" resnum="631" said="A" ent="1" seq="228" icode=" " resname="ILE" altcode=" "/>
	<ModelledSubgroup num-H-reduce="11" phi="-68.9" psi="-44.3" rama="Favored" rota="mt" rscc="0.906" rsr="0.191" rsrz="-0.257" owab="39.620" avgoccu="1.000" NatomsEDS="8" model="1" chain="A" resnum="632" said="A" ent="1" seq="229" icode=" " resname="ILE" altcode=" "/>
	<ModelledSubgroup num-H-reduce="6" phi="-62.3" psi="-42.9" rama="Favored" rota="mt-10" rscc="0.944" rsr="0.161" rsrz="-0.698" owab="37.920" avgoccu="1.000" NatomsEDS="9" model="1" chain="A" resnum="633" said="A" ent="1" seq="230" icode=" " resname="GLU" altcode=" "/>
	<ModelledSubgroup num-H-reduce="5" phi="-69.5" psi="-49.5" rama="Favored" rota="m" rscc="0.940" rsr="0.172" rsrz="-0.075" owab="36.970" avgoccu="1.000" NatomsEDS="6" model="1" chain="A" resnum="634" said="A" ent="1" seq="231" icode=" " resname="SER" altcode=" "/>
	<ModelledSubgroup num-H-reduce="3" phi="-64.5" psi="-47.0" rama="Favored" rscc="0.884" rsr="0.161" rsrz="-0.145" owab="36.010" avgoccu="1.000" NatomsEDS="4" model="1" chain="A" resnum="635" said="A" ent="1" seq="232" icode=" " resname="GLY" altcode=" "/>
	<ModelledSubgroup num-H-reduce="3" phi="-66.9" psi="-31.4" rama="Favored" rscc="0.946" rsr="0.156" rsrz="-0.204" owab="35.890" avgoccu="1.000" NatomsEDS="4" model="1" chain="A" resnum="636" said="A" ent="1" seq="233" icode=" " resname="GLY" altcode=" "/>
	<ModelledSubgroup num-H-reduce="3" phi="-66.7" psi="-37.1" rama="Favored" rscc="0.963" rsr="0.115" rsrz="-0.684" owab="35.850" avgoccu="1.000" NatomsEDS="4" model="1" chain="A" resnum="637" said="A" ent="1" seq="234" icode=" " resname="GLY" altcode=" "/>
	<ModelledSubgroup num-H-reduce="11" phi="-65.4" psi="-44.2" rama="Favored" rota="mt" rscc="0.971" rsr="0.167" rsrz="-0.551" owab="36.050" avgoccu="1.000" NatomsEDS="8" model="1" chain="A" resnum="638" said="A" ent="1" seq="235" icode=" " resname="ILE" altcode=" "/>
	<ModelledSubgroup num-H-reduce="11" phi="-60.7" psi="-37.8" rama="Favored" rota="tp" rscc="0.927" rsr="0.255" rsrz="0.484" owab="37.470" avgoccu="1.000" NatomsEDS="8" model="1" chain="A" resnum="639" said="A" ent="1" seq="236" icode=" " resname="LEU" altcode=" "/>
	<ModelledSubgroup num-H-reduce="13" phi="-60.9" psi="-43.4" rama="Favored" rota="ttp85" rscc="0.823" rsr="0.242" rsrz="0.169" owab="39.460" avgoccu="1.000" NatomsEDS="11" model="1" chain="A" resnum="640" said="A" ent="1" seq="237" icode=" " resname="ARG" altcode=" "/>
	<ModelledSubgroup num-H-reduce="6" phi="-68.5" psi="-46.7" rama="Favored" rota="m-20" rscc="0.929" rsr="0.156" rsrz="-0.444" owab="40.170" avgoccu="1.000" NatomsEDS="8" model="1" chain="A" resnum="641" said="A" ent="1" seq="238" icode=" " resname="ASN" altcode=" "/>
	<ModelledSubgroup num-H-reduce="9" phi="-77.7" psi="-12.8" rama="Favored" rota="m" rscc="0.964" rsr="0.166" rsrz="-0.456" owab="41.990" avgoccu="1.000" NatomsEDS="7" model="1" chain="A" resnum="642" said="A" ent="1" seq="239" icode=" " resname="VAL" altcode=" "/>
	<ModelledSubgroup num-H-reduce="5" phi="-63.3" psi="-23.5" rama="Favored" rota="p" rscc="0.946" rsr="0.130" rsrz="-0.636" owab="43.400" avgoccu="1.000" NatomsEDS="6" model="1" chain="A" resnum="643" said="A" ent="1" seq="240" icode=" " resname="SER" altcode=" "/>
	<ModelledSubgroup num-H-reduce="5" phi="-62.8" psi="-39.0" rama="Favored" rota="p" rscc="0.923" rsr="0.162" rsrz="-0.208" owab="45.310" avgoccu="1.000" NatomsEDS="6" model="1" chain="A" resnum="644" said="A" ent="1" seq="241" icode=" " resname="SER" altcode=" "/>
	<ModelledSubgroup num-H-reduce="11" phi="-74.7" psi="-39.1" rama="Favored" rota="tp" rscc="0.903" rsr="0.253" rsrz="0.460" owab="47.790" avgoccu="1.000" NatomsEDS="8" model="1" chain="A" resnum="645" said="A" ent="1" seq="242" icode=" " resname="LEU" altcode=" "/>
	<ModelledSubgroup num-H-reduce="11" phi="-66.5" psi="-33.2" rama="Favored" rota="mt" rscc="0.941" rsr="0.171" rsrz="-0.502" owab="47.800" avgoccu="1.000" NatomsEDS="8" model="1" chain="A" resnum="646" said="A" ent="1" seq="243" icode=" " resname="ILE" altcode=" "/>
	<ModelledSubgroup num-H-reduce="5" phi="-57.6" psi="-33.9" rama="Favored" rscc="0.909" rsr="0.269" rsrz="1.056" owab="49.050" avgoccu="1.000" NatomsEDS="5" model="1" chain="A" resnum="647" said="A" ent="1" seq="244" icode=" " resname="ALA" altcode=" "/>
	<ModelledSubgroup num-H-reduce="7" phi="-102.7" psi="47.5" rama="Allowed" rota="p" rscc="0.921" rsr="0.237" rsrz="0.725" owab="49.980" avgoccu="1.000" NatomsEDS="7" model="1" chain="A" resnum="648" said="A" ent="1" seq="245" icode=" " resname="THR" altcode=" "/>
	<ModelledSubgroup num-H-reduce="6" phi="-165.1" psi="116.3" rama="Allowed" rota="t-20" rscc="0.872" rsr="0.161" rsrz="-0.378" owab="50.020" avgoccu="1.000" NatomsEDS="8" model="1" chain="A" resnum="649" said="A" ent="1" seq="246" icode=" " resname="ASN" altcode=" "/>
	<ModelledSubgroup num-H-reduce="6" phi="-74.5" psi="-34.5" rama="Favored" rota="tp10" rscc="0.815" rsr="0.226" rsrz="0.014" owab="50.410" avgoccu="1.000" NatomsEDS="9" model="1" chain="A" resnum="650" said="A" ent="1" seq="247" icode=" " resname="GLU" altcode=" "/>
	<ModelledSubgroup num-H-reduce="4" phi="-64.8" psi="-43.8" rama="Favored" rota="m-20" rscc="0.817" rsr="0.187" rsrz="-0.065" owab="50.040" avgoccu="1.000" NatomsEDS="8" model="1" chain="A" resnum="651" said="A" ent="1" seq="248" icode=" " resname="ASP" altcode=" "/>
	<ModelledSubgroup num-H-reduce="7" phi="-69.8" psi="-35.9" rama="Favored" rota="m170" rscc="0.893" rsr="0.170" rsrz="-0.261" owab="49.000" avgoccu="1.000" NatomsEDS="10" model="1" chain="A" resnum="652" said="A" ent="1" seq="249" icode=" " resname="HIS" altcode=" "/>
	<ModelledSubgroup num-H-reduce="13" phi="-57.9" psi="-40.3" rama="Favored" rota="mtt-85" rscc="0.903" rsr="0.172" rsrz="-0.574" owab="46.780" avgoccu="1.000" NatomsEDS="11" model="1" chain="A" resnum="653" said="A" ent="1" seq="250" icode=" " resname="ARG" altcode=" "/>
	<ModelledSubgroup num-H-reduce="8" phi="-65.5" psi="-31.4" rama="Favored" rota="tp60" rscc="0.882" rsr="0.224" rsrz="0.154" owab="47.570" avgoccu="1.000" NatomsEDS="9" model="1" chain="A" resnum="654" said="A" ent="1" seq="251" icode=" " resname="GLN" altcode=" "/>
	<ModelledSubgroup num-H-reduce="11" phi="-66.9" psi="-39.4" rama="Favored" rota="mt" rscc="0.915" rsr="0.222" rsrz="0.123" owab="47.320" avgoccu="1.000" NatomsEDS="8" model="1" chain="A" resnum="655" said="A" ent="1" seq="252" icode=" " resname="ILE" altcode=" "/>
	<ModelledSubgroup num-H-reduce="11" phi="-66.8" psi="-36.9" rama="Favored" rota="mp" rscc="0.939" rsr="0.190" rsrz="-0.305" owab="47.320" avgoccu="1.000" NatomsEDS="8" model="1" chain="A" resnum="656" said="A" ent="1" seq="253" icode=" " resname="LEU" altcode=" "/>
	<ModelledSubgroup num-H-reduce="13" phi="-66.1" psi="-49.6" rama="Favored" rota="mtt180" rscc="0.875" rsr="0.244" rsrz="0.190" owab="47.650" avgoccu="1.000" NatomsEDS="11" model="1" chain="A" resnum="657" said="A" ent="1" seq="254" icode=" " resname="ARG" altcode=" "/>
	<ModelledSubgroup num-H-reduce="6" phi="-70.9" psi="-13.1" rama="Favored" rota="pt-20" rscc="0.838" rsr="0.223" rsrz="-0.019" owab="48.560" avgoccu="1.000" NatomsEDS="9" model="1" chain="A" resnum="658" said="A" ent="1" seq="255" icode=" " resname="GLU" altcode=" "/>
	<ModelledSubgroup num-H-reduce="6" phi="-105.6" psi="9.2" rama="Favored" rota="m120" rscc="0.888" rsr="0.171" rsrz="-0.247" owab="47.400" avgoccu="1.000" NatomsEDS="8" model="1" chain="A" resnum="659" said="A" ent="1" seq="256" icode=" " resname="ASN" altcode=" "/>
	<ModelledSubgroup num-H-reduce="6" phi="52.6" psi="76.4" rama="Allowed" rota="m120" rscc="0.770" rsr="0.244" rsrz="0.712" owab="47.440" avgoccu="1.000" NatomsEDS="8" model="1" chain="A" resnum="660" said="A" ent="1" seq="257" icode=" " resname="ASN" altcode=" "/>
	<ModelledSubgroup num-H-reduce="5" phi="-92.1" psi="-53.3" rama="Favored" rota="t" rscc="0.927" rsr="0.150" rsrz="-0.148" owab="44.910" avgoccu="1.000" NatomsEDS="6" model="1" chain="A" resnum="661" said="A" ent="1" seq="258" icode=" " resname="CYS" altcode=" "/>
	<ModelledSubgroup num-H-reduce="11" phi="-60.0" psi="-39.5" rama="Favored" rota="mt" rscc="0.952" rsr="0.195" rsrz="-0.244" owab="43.460" avgoccu="1.000" NatomsEDS="8" model="1" chain="A" resnum="662" said="A" ent="1" seq="259" icode=" " resname="LEU" altcode=" "/>
	<ModelledSubgroup num-H-reduce="8" phi="-67.5" psi="-35.4" rama="Favored" rota="OUTLIER" rscc="0.762" rsr="0.257" rsrz="0.547" owab="42.980" avgoccu="1.000" NatomsEDS="9" model="1" chain="A" resnum="663" said="A" ent="1" seq="260" icode=" " resname="GLN" altcode=" "/>
	<ModelledSubgroup num-H-reduce="7" phi="-71.5" psi="-43.8" rama="Favored" rota="m" rscc="0.941" rsr="0.165" rsrz="-0.254" owab="40.870" avgoccu="1.000" NatomsEDS="7" model="1" chain="A" resnum="664" said="A" ent="1" seq="261" icode=" " resname="THR" altcode=" "/>
	<ModelledSubgroup num-H-reduce="11" phi="-63.4" psi="-25.6" rama="Favored" rota="mt" rscc="0.909" rsr="0.224" rsrz="0.108" owab="39.680" avgoccu="1.000" NatomsEDS="8" model="1" chain="A" resnum="665" said="A" ent="1" seq="262" icode=" " resname="LEU" altcode=" "/>
	<ModelledSubgroup num-H-reduce="11" phi="-70.4" psi="-37.9" rama="Favored" rota="mt" rscc="0.936" rsr="0.255" rsrz="0.484" owab="39.370" avgoccu="1.000" NatomsEDS="8" model="1" chain="A" resnum="666" said="A" ent="1" seq="263" icode=" " resname="LEU" altcode=" "/>
	<ModelledSubgroup num-H-reduce="8" phi="-65.2" psi="-33.4" rama="Favored" rota="tt0" rscc="0.779" rsr="0.330" rsrz="1.417" owab="41.160" avgoccu="1.000" NatomsEDS="9" model="1" chain="A" resnum="667" said="A" ent="1" seq="264" icode=" " resname="GLN" altcode=" "/>
	<ModelledSubgroup num-H-reduce="7" phi="-65.2" psi="-19.4" rama="Favored" rota="m170" rscc="0.896" rsr="0.199" rsrz="0.117" owab="40.440" avgoccu="1.000" NatomsEDS="10" model="1" chain="A" resnum="668" said="A" ent="1" seq="265" icode=" " resname="HIS" altcode=" "/>
	<ModelledSubgroup num-H-reduce="11" phi="-67.2" psi="-31.6" rama="Favored" rota="mt" rscc="0.934" rsr="0.182" rsrz="-0.402" owab="40.870" avgoccu="1.000" NatomsEDS="8" model="1" chain="A" resnum="669" said="A" ent="1" seq="266" icode=" " resname="LEU" altcode=" "/>
	<ModelledSubgroup num-H-reduce="13" phi="-74.5" psi="-16.0" rama="Favored" rota="mttp" rscc="0.832" rsr="0.364" rsrz="1.209" owab="43.670" avgoccu="1.000" NatomsEDS="9" model="1" chain="A" resnum="670" said="A" ent="1" seq="267" icode=" " resname="LYS" altcode=" "/>
	<ModelledSubgroup num-H-reduce="5" phi="-61.0" psi="145.9" rama="Favored" rota="t" rscc="0.872" rsr="0.182" rsrz="0.059" owab="42.390" avgoccu="1.000" NatomsEDS="6" model="1" chain="A" resnum="671" said="A" ent="1" seq="268" icode=" " resname="SER" altcode=" "/>
	<ModelledSubgroup num-H-reduce="7" phi="-76.3" psi="-23.2" rama="Favored" rota="m-70" rscc="0.722" rsr="0.307" rsrz="1.527" owab="43.530" avgoccu="1.000" NatomsEDS="10" model="1" chain="A" resnum="672" said="A" ent="1" seq="269" icode=" " resname="HIS" altcode=" "/>
	<ModelledSubgroup num-H-reduce="5" phi="-69.7" psi="115.8" rama="Favored" rota="t" rscc="0.936" rsr="0.187" rsrz="0.126" owab="40.450" avgoccu="1.000" NatomsEDS="6" model="1" chain="A" resnum="673" said="A" ent="1" seq="270" icode=" " resname="SER" altcode=" "/>
	<ModelledSubgroup num-H-reduce="11" phi="-66.1" psi="-27.5" rama="Favored" rota="mp" rscc="0.880" rsr="0.221" rsrz="0.072" owab="39.060" avgoccu="1.000" NatomsEDS="8" model="1" chain="A" resnum="674" said="A" ent="1" seq="271" icode=" " resname="LEU" altcode=" "/>
	<ModelledSubgroup num-H-reduce="7" phi="-66.8" psi="-44.3" rama="Favored" rota="m" rscc="0.940" rsr="0.174" rsrz="-0.132" owab="35.940" avgoccu="1.000" NatomsEDS="7" model="1" chain="A" resnum="675" said="A" ent="1" seq="272" icode=" " resname="THR" altcode=" "/>
	<ModelledSubgroup num-H-reduce="11" phi="-64.5" psi="-41.8" rama="Favored" rota="mt" rscc="0.942" rsr="0.226" rsrz="0.172" owab="35.110" avgoccu="1.000" NatomsEDS="8" model="1" chain="A" resnum="676" said="A" ent="1" seq="273" icode=" " resname="ILE" altcode=" "/>
	<ModelledSubgroup num-H-reduce="9" phi="-66.4" psi="-42.8" rama="Favored" rota="t" rscc="0.965" rsr="0.213" rsrz="0.122" owab="34.450" avgoccu="1.000" NatomsEDS="7" model="1" chain="A" resnum="677" said="A" ent="1" seq="274" icode=" " resname="VAL" altcode=" "/>
	<ModelledSubgroup num-H-reduce="5" phi="-63.9" psi="-41.2" rama="Favored" rota="t" rscc="0.933" rsr="0.168" rsrz="-0.128" owab="34.160" avgoccu="1.000" NatomsEDS="6" model="1" chain="A" resnum="678" said="A" ent="1" seq="275" icode=" " resname="SER" altcode=" "/>
	<ModelledSubgroup num-H-reduce="6" phi="-65.8" psi="-38.4" rama="Favored" rota="m-20" rscc="0.947" rsr="0.127" rsrz="-0.825" owab="33.440" avgoccu="1.000" NatomsEDS="8" model="1" chain="A" resnum="679" said="A" ent="1" seq="276" icode=" " resname="ASN" altcode=" "/>
	<ModelledSubgroup num-H-reduce="5" phi="-67.0" psi="-47.8" rama="Favored" rscc="0.908" rsr="0.212" rsrz="0.350" owab="33.040" avgoccu="1.000" NatomsEDS="5" model="1" chain="A" resnum="680" said="A" ent="1" seq="277" icode=" " resname="ALA" altcode=" "/>
	<ModelledSubgroup num-H-reduce="5" phi="-60.8" psi="-38.7" rama="Favored" rota="m" rscc="0.943" rsr="0.147" rsrz="-0.196" owab="32.710" avgoccu="1.000" NatomsEDS="6" model="1" chain="A" resnum="681" said="A" ent="1" seq="278" icode=" " resname="CYS" altcode=" "/>
	<ModelledSubgroup num-H-reduce="3" phi="-66.4" psi="-40.2" rama="Favored" rscc="0.966" rsr="0.146" rsrz="-0.321" owab="33.680" avgoccu="1.000" NatomsEDS="4" model="1" chain="A" resnum="682" said="A" ent="1" seq="279" icode=" " resname="GLY" altcode=" "/>
	<ModelledSubgroup num-H-reduce="7" phi="-67.9" psi="-43.6" rama="Favored" rota="m" rscc="0.939" rsr="0.170" rsrz="-0.186" owab="34.820" avgoccu="1.000" NatomsEDS="7" model="1" chain="A" resnum="683" said="A" ent="1" seq="280" icode=" " resname="THR" altcode=" "/>
	<ModelledSubgroup num-H-reduce="11" phi="-68.4" psi="-23.2" rama="Favored" rota="mt" rscc="0.970" rsr="0.169" rsrz="-0.559" owab="36.650" avgoccu="1.000" NatomsEDS="8" model="1" chain="A" resnum="684" said="A" ent="1" seq="281" icode=" " resname="LEU" altcode=" "/>
	<ModelledSubgroup num-H-reduce="10" phi="-62.1" psi="-55.0" rama="Favored" rota="t90" rscc="0.898" rsr="0.191" rsrz="-0.039" owab="39.470" avgoccu="1.000" NatomsEDS="14" model="1" chain="A" resnum="685" said="A" ent="1" seq="282" icode=" " resname="TRP" altcode=" "/>
	<ModelledSubgroup num-H-reduce="6" phi="-69.1" psi="-43.4" rama="Favored" rota="m-20" rscc="0.929" rsr="0.187" rsrz="-0.037" owab="41.710" avgoccu="1.000" NatomsEDS="8" model="1" chain="A" resnum="686" said="A" ent="1" seq="283" icode=" " resname="ASN" altcode=" "/>
	<ModelledSubgroup num-H-reduce="11" phi="-69.1" psi="-27.8" rama="Favored" rota="mt" rscc="0.949" rsr="0.228" rsrz="0.157" owab="43.110" avgoccu="1.000" NatomsEDS="8" model="1" chain="A" resnum="687" said="A" ent="1" seq="284" icode=" " resname="LEU" altcode=" "/>
	<ModelledSubgroup num-H-reduce="5" phi="-70.4" psi="-23.7" rama="Favored" rota="p" rscc="0.938" rsr="0.200" rsrz="0.299" owab="46.630" avgoccu="1.000" NatomsEDS="6" model="1" chain="A" resnum="688" said="A" ent="1" seq="285" icode=" " resname="SER" altcode=" "/>
	<ModelledSubgroup num-H-reduce="5" phi="-83.3" psi="153.2" rama="Favored" rscc="0.898" rsr="0.185" rsrz="0.016" owab="49.520" avgoccu="1.000" NatomsEDS="5" model="1" chain="A" resnum="689" said="A" ent="1" seq="286" icode=" " resname="ALA" altcode=" "/>
	<ModelledSubgroup num-H-reduce="13" phi="42.5" psi="43.5" rama="Favored" rota="ptp180" rscc="0.713" rsr="0.415" rsrz="2.003" owab="53.890" avgoccu="1.000" NatomsEDS="11" model="1" chain="A" resnum="690" said="A" ent="1" seq="287" icode=" " resname="ARG" altcode=" "/>
	<ModelledSubgroup num-H-reduce="6" phi="-158.5" psi="96.8" rama="Allowed" rota="t-20" rscc="0.925" rsr="0.222" rsrz="0.423" owab="49.860" avgoccu="1.000" NatomsEDS="8" model="1" chain="A" resnum="691" said="A" ent="1" seq="288" icode=" " resname="ASN" altcode=" "/>
	<ModelledSubgroup num-H-reduce="7" phi="-59.0" psi="-28.8" rama="Favored" rota="Cg_exo" rscc="0.914" rsr="0.177" rsrz="-0.086" owab="49.230" avgoccu="1.000" NatomsEDS="7" model="1" chain="A" resnum="692" said="A" ent="1" seq="289" icode=" " resname="PRO" altcode=" "/>
	<ModelledSubgroup num-H-reduce="13" phi="-69.4" psi="-55.6" rama="Favored" rota="tttm" rscc="0.930" rsr="0.217" rsrz="-0.267" owab="48.660" avgoccu="1.000" NatomsEDS="9" model="1" chain="A" resnum="693" said="A" ent="1" seq="290" icode=" " resname="LYS" altcode=" "/>
	<ModelledSubgroup num-H-reduce="4" phi="-70.8" psi="-23.4" rama="Favored" rota="m-20" rscc="0.896" rsr="0.172" rsrz="-0.251" owab="48.260" avgoccu="1.000" NatomsEDS="8" model="1" chain="A" resnum="694" said="A" ent="1" seq="291" icode=" " resname="ASP" altcode=" "/>
	<ModelledSubgroup flippable-sidechain="1" num-H-reduce="8" phi="-62.8" psi="-53.4" rama="Favored" rota="mt-30" rscc="0.948" rsr="0.263" rsrz="0.619" owab="48.520" avgoccu="1.000" NatomsEDS="9" model="1" chain="A" resnum="695" said="A" ent="1" seq="292" icode=" " resname="GLN" altcode=" "/>
	<ModelledSubgroup num-H-reduce="6" phi="-61.6" psi="-35.0" rama="Favored" rota="tt0" rscc="0.822" rsr="0.306" rsrz="0.891" owab="49.540" avgoccu="1.000" NatomsEDS="9" model="1" chain="A" resnum="696" said="A" ent="1" seq="293" icode=" " resname="GLU" altcode=" "/>
	<ModelledSubgroup num-H-reduce="5" phi="-64.2" psi="-40.8" rama="Favored" rscc="0.969" rsr="0.179" rsrz="-0.058" owab="46.500" avgoccu="1.000" NatomsEDS="5" model="1" chain="A" resnum="697" said="A" ent="1" seq="294" icode=" " resname="ALA" altcode=" "/>
	<ModelledSubgroup num-H-reduce="11" phi="-67.4" psi="-36.8" rama="Favored" rota="mt" rscc="0.912" rsr="0.202" rsrz="-0.159" owab="44.730" avgoccu="1.000" NatomsEDS="8" model="1" chain="A" resnum="698" said="A" ent="1" seq="295" icode=" " resname="LEU" altcode=" "/>
	<ModelledSubgroup num-H-reduce="10" phi="-61.0" psi="-43.3" rama="Favored" rota="m95" rscc="0.923" rsr="0.221" rsrz="0.381" owab="43.450" avgoccu="1.000" NatomsEDS="14" model="1" chain="A" resnum="699" said="A" ent="1" seq="296" icode=" " resname="TRP" altcode=" "/>
	<ModelledSubgroup num-H-reduce="4" phi="-69.3" psi="-40.2" rama="Favored" rota="m-20" rscc="0.830" rsr="0.305" rsrz="1.401" owab="44.740" avgoccu="1.000" NatomsEDS="8" model="1" chain="A" resnum="700" said="A" ent="1" seq="297" icode=" " resname="ASP" altcode=" "/>
	<ModelledSubgroup num-H-reduce="9" phi="-72.7" psi="-13.5" rama="Favored" rota="mtt" rscc="0.948" rsr="0.183" rsrz="-0.099" owab="44.150" avgoccu="1.000" NatomsEDS="8" model="1" chain="A" resnum="701" said="A" ent="1" seq="298" icode=" " resname="MET" altcode=" "/>
	<ModelledSubgroup num-H-reduce="3" phi="90.8" psi="46.6" rama="Favored" rscc="0.939" rsr="0.190" rsrz="0.194" owab="43.330" avgoccu="1.000" NatomsEDS="4" model="1" chain="A" resnum="702" said="A" ent="1" seq="299" icode=" " resname="GLY" altcode=" "/>
	<ModelledSubgroup num-H-reduce="5" phi="-77.4" psi="-36.6" rama="Favored" rscc="0.948" rsr="0.175" rsrz="-0.108" owab="42.840" avgoccu="1.000" NatomsEDS="5" model="1" chain="A" resnum="703" said="A" ent="1" seq="300" icode=" " resname="ALA" altcode=" "/>
	<ModelledSubgroup num-H-reduce="9" phi="-62.3" psi="-42.3" rama="Favored" rota="t" rscc="0.966" rsr="0.140" rsrz="-0.776" owab="42.950" avgoccu="1.000" NatomsEDS="7" model="1" chain="A" resnum="704" said="A" ent="1" seq="301" icode=" " resname="VAL" altcode=" "/>
	<ModelledSubgroup num-H-reduce="5" phi="-64.8" psi="-48.2" rama="Favored" rota="m" rscc="0.939" rsr="0.149" rsrz="-0.382" owab="43.790" avgoccu="1.000" NatomsEDS="6" model="1" chain="A" resnum="705" said="A" ent="1" seq="302" icode=" " resname="SER" altcode=" "/>
	<ModelledSubgroup num-H-reduce="9" phi="-67.5" psi="-41.4" rama="Favored" rota="mtt" rscc="0.945" rsr="0.165" rsrz="-0.327" owab="44.760" avgoccu="1.000" NatomsEDS="8" model="1" chain="A" resnum="706" said="A" ent="1" seq="303" icode=" " resname="MET" altcode=" "/>
	<ModelledSubgroup num-H-reduce="11" phi="-69.4" psi="-31.5" rama="Favored" rota="mt" rscc="0.949" rsr="0.247" rsrz="0.387" owab="45.630" avgoccu="1.000" NatomsEDS="8" model="1" chain="A" resnum="707" said="A" ent="1" seq="304" icode=" " resname="LEU" altcode=" "/>
	<ModelledSubgroup num-H-reduce="13" phi="-65.5" psi="-26.6" rama="Favored" rota="ttmp?" rscc="0.872" rsr="0.276" rsrz="0.325" owab="49.150" avgoccu="1.000" NatomsEDS="9" model="1" chain="A" resnum="708" said="A" ent="1" seq="305" icode=" " resname="LYS" altcode=" "/>
	<ModelledSubgroup num-H-reduce="6" phi="-69.6" psi="-33.8" rama="Favored" rota="m120" rscc="0.848" rsr="0.229" rsrz="0.515" owab="50.170" avgoccu="1.000" NatomsEDS="8" model="1" chain="A" resnum="709" said="A" ent="1" seq="306" icode=" " resname="ASN" altcode=" "/>
	<ModelledSubgroup num-H-reduce="11" phi="-89.8" psi="-4.6" rama="Favored" rota="mt" rscc="0.909" rsr="0.198" rsrz="-0.208" owab="51.040" avgoccu="1.000" NatomsEDS="8" model="1" chain="A" resnum="710" said="A" ent="1" seq="307" icode=" " resname="LEU" altcode=" "/>
	<ModelledSubgroup num-H-reduce="11" phi="-65.2" psi="-31.3" rama="Favored" rota="pt" rscc="0.936" rsr="0.170" rsrz="-0.515" owab="52.940" avgoccu="1.000" NatomsEDS="8" model="1" chain="A" resnum="711" said="A" ent="1" seq="308" icode=" " resname="ILE" altcode=" "/>
	<ModelledSubgroup num-H-reduce="7" phi="-97.6" psi="34.3" rama="Allowed" rota="m-70" rscc="0.890" rsr="0.191" rsrz="0.013" owab="56.190" avgoccu="1.000" NatomsEDS="10" model="1" chain="A" resnum="712" said="A" ent="1" seq="309" icode=" " resname="HIS" altcode=" "/>
	<ModelledSubgroup num-H-reduce="5" phi="-78.5" psi="150.9" rama="Favored" rota="t" rscc="0.921" rsr="0.146" rsrz="-0.422" owab="59.760" avgoccu="1.000" NatomsEDS="6" model="1" chain="A" resnum="713" said="A" ent="1" seq="310" icode=" " resname="SER" altcode=" "/>
	<ModelledSubgroup num-H-reduce="13" phi="-69.2" psi="-31.4" rama="Favored" rota="mmtt" rscc="0.809" rsr="0.333" rsrz="0.898" owab="64.350" avgoccu="1.000" NatomsEDS="9" model="1" chain="A" resnum="714" said="A" ent="1" seq="311" icode=" " resname="LYS" altcode=" "/>
	<ModelledSubgroup num-H-reduce="7" phi="-83.9" psi="155.8" rama="Favored" rota="m-70" rscc="0.742" rsr="0.346" rsrz="2.037" owab="66.570" avgoccu="1.000" NatomsEDS="10" model="1" chain="A" resnum="715" said="A" ent="1" seq="312" icode=" " resname="HIS" altcode=" "/>
	<ModelledSubgroup num-H-reduce="13" phi="-73.3" psi="-56.2" rama="Favored" rota="ttmt" rscc="0.717" rsr="0.418" rsrz="1.751" owab="66.670" avgoccu="1.000" NatomsEDS="9" model="1" chain="A" resnum="716" said="A" ent="1" seq="313" icode=" " resname="LYS" altcode=" "/>
	<ModelledSubgroup num-H-reduce="9" phi="-69.5" psi="-34.4" rama="Favored" rota="tpt" rscc="0.643" rsr="0.355" rsrz="2.078" owab="64.600" avgoccu="1.000" NatomsEDS="8" model="1" chain="A" resnum="717" said="A" ent="1" seq="314" icode=" " resname="MET" altcode=" "/>
	<ModelledSubgroup num-H-reduce="11" phi="-67.3" psi="-44.1" rama="Favored" rota="mt" rscc="0.940" rsr="0.234" rsrz="0.270" owab="56.240" avgoccu="1.000" NatomsEDS="8" model="1" chain="A" resnum="718" said="A" ent="1" seq="315" icode=" " resname="ILE" altcode=" "/>
	<ModelledSubgroup num-H-reduce="5" phi="-67.0" psi="-40.0" rama="Favored" rscc="0.936" rsr="0.159" rsrz="-0.306" owab="52.330" avgoccu="1.000" NatomsEDS="5" model="1" chain="A" resnum="719" said="A" ent="1" seq="316" icode=" " resname="ALA" altcode=" "/>
	<ModelledSubgroup num-H-reduce="9" phi="-71.2" psi="-46.1" rama="Favored" rota="mtp" rscc="0.863" rsr="0.246" rsrz="0.699" owab="50.960" avgoccu="1.000" NatomsEDS="16" model="1" chain="A" resnum="720" said="A" ent="1" seq="317" icode=" " resname="MET" altcode="A"/>
	<ModelledSubgroup num-H-reduce="9" phi="-71.2" psi="-46.1" rama="Favored" rota="mtp" rscc="0.863" rsr="0.246" rsrz="0.699" owab="50.960" avgoccu="1.000" NatomsEDS="16" model="1" chain="A" resnum="720" said="A" ent="1" seq="317" icode=" " resname="MET" altcode="B">
		<clash atom="CE" dist="2.07" clashmag="0.84" cid="0"/>
		<clash atom="HA" dist="2.07" clashmag="0.84" cid="0"/>
		<clash atom="HA" dist="1.67" clashmag="0.77" cid="1"/>
		<clash atom="HA" dist="1.85" clashmag="0.55" cid="2"/>
		<clash atom="HE3" dist="1.67" clashmag="0.77" cid="1"/>
		<clash atom="HE2" dist="1.85" clashmag="0.55" cid="2"/>
	</ModelledSubgroup>
	<ModelledSubgroup num-H-reduce="2" phi="-68.7" psi="-39.9" rama="Favored" rscc="0.952" rsr="0.226" rsrz="0.616" owab="48.910" avgoccu="1.000" NatomsEDS="4" model="1" chain="A" resnum="721" said="A" ent="1" seq="318" icode=" " resname="GLY" altcode=" "/>
	<ModelledSubgroup num-H-reduce="5" phi="-68.3" psi="-40.7" rama="Favored" rota="p" rscc="0.902" rsr="0.285" rsrz="1.434" owab="47.580" avgoccu="1.000" NatomsEDS="6" model="1" chain="A" resnum="722" said="A" ent="1" seq="319" icode=" " resname="SER" altcode=" "/>
	<ModelledSubgroup num-H-reduce="5" phi="-68.6" psi="-40.5" rama="Favored" rscc="0.895" rsr="0.245" rsrz="0.759" owab="47.320" avgoccu="1.000" NatomsEDS="5" model="1" chain="A" resnum="723" said="A" ent="1" seq="320" icode=" " resname="ALA" altcode=" "/>
	<ModelledSubgroup num-H-reduce="5" phi="-69.1" psi="-41.8" rama="Favored" rscc="0.903" rsr="0.201" rsrz="0.214" owab="47.260" avgoccu="1.000" NatomsEDS="5" model="1" chain="A" resnum="724" said="A" ent="1" seq="321" icode=" " resname="ALA" altcode=" "/>
	<ModelledSubgroup num-H-reduce="5" phi="-65.4" psi="-40.4" rama="Favored" rscc="0.934" rsr="0.182" rsrz="-0.021" owab="47.970" avgoccu="1.000" NatomsEDS="5" model="1" chain="A" resnum="725" said="A" ent="1" seq="322" icode=" " resname="ALA" altcode=" "/>
	<ModelledSubgroup num-H-reduce="11" phi="-60.4" psi="-37.6" rama="Favored" rota="tp" rscc="0.928" rsr="0.228" rsrz="0.157" owab="48.960" avgoccu="1.000" NatomsEDS="8" model="1" chain="A" resnum="726" said="A" ent="1" seq="323" icode=" " resname="LEU" altcode=" "/>
	<ModelledSubgroup num-H-reduce="13" phi="-59.9" psi="-45.4" rama="Favored" rota="tmm_?" rscc="0.837" rsr="0.322" rsrz="1.017" owab="52.000" avgoccu="1.000" NatomsEDS="11" model="1" chain="A" resnum="727" said="A" ent="1" seq="324" icode=" " resname="ARG" altcode=" "/>
	<ModelledSubgroup num-H-reduce="6" phi="-64.6" psi="-40.8" rama="Favored" rota="m-20" rscc="0.925" rsr="0.166" rsrz="-0.313" owab="50.030" avgoccu="1.000" NatomsEDS="8" model="1" chain="A" resnum="728" said="A" ent="1" seq="325" icode=" " resname="ASN" altcode=" "/>
	<ModelledSubgroup num-H-reduce="11" phi="-71.8" psi="-46.8" rama="Favored" rota="mt" rscc="0.934" rsr="0.266" rsrz="0.618" owab="50.680" avgoccu="1.000" NatomsEDS="8" model="1" chain="A" resnum="729" said="A" ent="1" seq="326" icode=" " resname="LEU" altcode=" "/>
	<ModelledSubgroup num-H-reduce="9" phi="-63.9" psi="-36.3" rama="Favored" rota="mmm" rscc="0.874" rsr="0.209" rsrz="0.230" owab="52.740" avgoccu="1.000" NatomsEDS="8" model="1" chain="A" resnum="730" said="A" ent="1" seq="327" icode=" " resname="MET" altcode=" "/>
	<ModelledSubgroup num-H-reduce="5" phi="-65.8" psi="-38.3" rama="Favored" rscc="0.892" rsr="0.282" rsrz="1.217" owab="55.480" avgoccu="1.000" NatomsEDS="5" model="1" chain="A" resnum="731" said="A" ent="1" seq="328" icode=" " resname="ALA" altcode=" "/>
	<ModelledSubgroup num-H-reduce="6" phi="-112.8" psi="74.9" rama="Allowed" rota="m120" rscc="0.842" rsr="0.232" rsrz="0.555" owab="58.420" avgoccu="1.000" NatomsEDS="8" model="1" chain="A" resnum="732" said="A" ent="1" seq="329" icode=" " resname="ASN" altcode=" "/>
	<ModelledSubgroup num-H-reduce="13" phi="-76.7" psi="139.0" rama="Favored" rota="ttm-85" rscc="0.763" rsr="0.293" rsrz="0.709" owab="61.130" avgoccu="1.000" NatomsEDS="11" model="1" chain="A" resnum="733" said="A" ent="1" seq="330" icode=" " resname="ARG" altcode=" "/>
	<ModelledSubgroup num-H-reduce="7" phi="-68.3" psi="160.3" rama="Favored" rota="Cg_exo" rscc="0.854" rsr="0.210" rsrz="0.337" owab="60.370" avgoccu="1.000" NatomsEDS="7" model="1" chain="A" resnum="734" said="A" ent="1" seq="331" icode=" " resname="PRO" altcode=" "/>
	<ModelledSubgroup num-H-reduce="5" phi="-67.7" psi="-28.4" rama="Favored" rscc="0.858" rsr="0.226" rsrz="0.524" owab="61.680" avgoccu="1.000" NatomsEDS="5" model="1" chain="A" resnum="735" said="A" ent="1" seq="332" icode=" " resname="ALA" altcode=" "/>
	<ModelledSubgroup num-H-reduce="13" phi="-55.9" psi="-37.9" rama="Favored" rota="mtpt" rscc="0.837" rsr="0.286" rsrz="0.426" owab="63.170" avgoccu="1.000" NatomsEDS="9" model="1" chain="A" resnum="736" said="A" ent="1" seq="333" icode=" " resname="LYS" altcode=" "/>
	<ModelledSubgroup num-H-reduce="9" phi="-87.3" psi="113.6" rama="Favored" rota="m-85" rscc="0.760" rsr="0.341" rsrz="1.863" owab="64.610" avgoccu="1.000" NatomsEDS="12" model="1" chain="A" resnum="737" said="A" ent="1" seq="334" icode=" " resname="TYR" altcode=" "/>
	<ModelledSubgroup num-H-reduce="13" rota="tppt?" rscc="0.560" rsr="0.343" rsrz="0.998" owab="65.200" avgoccu="1.000" NatomsEDS="9" model="1" chain="A" resnum="738" said="A" ent="1" seq="335" icode=" " resname="LYS" altcode=" "/>
	<ModelledSubgroup rscc="0.891" rsr="0.286" owab="31.430" avgoccu="1.000" NatomsEDS="1" model="1" chain="A" resnum="801" said="D" ent="4" seq="." icode=" " resname="HOH" altcode=" "/>
	<ModelledSubgroup rscc="0.820" rsr="0.261" owab="26.720" avgoccu="1.000" NatomsEDS="1" model="1" chain="A" resnum="802" said="D" ent="4" seq="." icode=" " resname="HOH" altcode=" "/>
	<ModelledSubgroup rscc="0.899" rsr="0.279" owab="31.830" avgoccu="1.000" NatomsEDS="1" model="1" chain="A" resnum="803" said="D" ent="4" seq="." icode=" " resname="HOH" altcode=" "/>
	<ModelledSubgroup rscc="0.921" rsr="0.364" owab="28.490" avgoccu="1.000" NatomsEDS="1" model="1" chain="A" resnum="804" said="D" ent="4" seq="." icode=" " resname="HOH" altcode=" "/>
	<ModelledSubgroup rscc="0.558" rsr="0.352" owab="25.880" avgoccu="1.000" NatomsEDS="1" model="1" chain="A" resnum="805" said="D" ent="4" seq="." icode=" " resname="HOH" altcode=" "/>
	<ModelledSubgroup rscc="0.937" rsr="0.131" owab="21.700" avgoccu="1.000" NatomsEDS="1" model="1" chain="A" resnum="806" said="D" ent="4" seq="." icode=" " resname="HOH" altcode=" "/>
	<ModelledSubgroup rscc="0.789" rsr="0.237" owab="41.350" avgoccu="1.000" NatomsEDS="1" model="1" chain="A" resnum="807" said="D" ent="4" seq="." icode=" " resname="HOH" altcode=" "/>
	<ModelledSubgroup rscc="0.959" rsr="0.102" owab="27.260" avgoccu="1.000" NatomsEDS="1" model="1" chain="A" resnum="808" said="D" ent="4" seq="." icode=" " resname="HOH" altcode=" "/>
	<ModelledSubgroup rscc="0.722" rsr="0.394" owab="29.650" avgoccu="1.000" NatomsEDS="1" model="1" chain="A" resnum="809" said="D" ent="4" seq="." icode=" " resname="HOH" altcode=" "/>
	<ModelledSubgroup rscc="0.823" rsr="0.141" owab="21.800" avgoccu="1.000" NatomsEDS="1" model="1" chain="A" resnum="810" said="D" ent="4" seq="." icode=" " resname="HOH" altcode=" "/>
	<ModelledSubgroup rscc="0.816" rsr="0.236" owab="21.500" avgoccu="1.000" NatomsEDS="1" model="1" chain="A" resnum="811" said="D" ent="4" seq="." icode=" " resname="HOH" altcode=" "/>
	<ModelledSubgroup rscc="0.923" rsr="0.094" owab="10.530" avgoccu="1.000" NatomsEDS="1" model="1" chain="A" resnum="812" said="D" ent="4" seq="." icode=" " resname="HOH" altcode=" "/>
	<ModelledSubgroup rscc="0.931" rsr="0.266" owab="22.880" avgoccu="1.000" NatomsEDS="1" model="1" chain="A" resnum="813" said="D" ent="4" seq="." icode=" " resname="HOH" altcode=" "/>
	<ModelledSubgroup rscc="0.607" rsr="0.475" owab="43.600" avgoccu="1.000" NatomsEDS="1" model="1" chain="A" resnum="814" said="D" ent="4" seq="." icode=" " resname="HOH" altcode=" "/>
	<ModelledSubgroup rscc="0.857" rsr="0.249" owab="17.490" avgoccu="1.000" NatomsEDS="1" model="1" chain="A" resnum="815" said="D" ent="4" seq="." icode=" " resname="HOH" altcode=" "/>
	<ModelledSubgroup rscc="0.933" rsr="0.406" owab="29.510" avgoccu="1.000" NatomsEDS="1" model="1" chain="A" resnum="816" said="D" ent="4" seq="." icode=" " resname="HOH" altcode=" "/>
	<ModelledSubgroup rscc="0.877" rsr="0.203" owab="28.640" avgoccu="1.000" NatomsEDS="1" model="1" chain="A" resnum="817" said="D" ent="4" seq="." icode=" " resname="HOH" altcode=" "/>
	<ModelledSubgroup rscc="0.912" rsr="0.179" owab="27.760" avgoccu="1.000" NatomsEDS="1" model="1" chain="A" resnum="818" said="D" ent="4" seq="." icode=" " resname="HOH" altcode=" "/>
	<ModelledSubgroup rscc="0.875" rsr="0.204" owab="18.740" avgoccu="1.000" NatomsEDS="1" model="1" chain="A" resnum="819" said="D" ent="4" seq="." icode=" " resname="HOH" altcode=" "/>
	<ModelledSubgroup num-H-reduce="7" rscc="0.862" rsr="0.253" owab="41.450" avgoccu="1.000" NatomsEDS="10" model="1" chain="B" resnum="0" said="B" ent="2" seq="1" icode=" " resname="PHQ" altcode=" "/>
	<ModelledSubgroup num-H-reduce="5" rscc="0.933" rsr="0.200" rsrz="0.202" owab="37.990" avgoccu="1.000" NatomsEDS="5" model="1" chain="B" resnum="1" said="B" ent="2" seq="2" icode=" " resname="ALA" altcode=" "/>
	<ModelledSubgroup num-H-reduce="3" phi="86.4" psi="-168.0" rama="Favored" rscc="0.951" rsr="0.150" rsrz="-0.274" owab="36.490" avgoccu="1.000" NatomsEDS="4" model="1" chain="B" resnum="2" said="B" ent="2" seq="3" icode=" " resname="GLY" altcode=" "/>
	<ModelledSubgroup num-H-reduce="6" phi="-119.6" psi="161.6" rama="Favored" rota="pt-20" rscc="0.926" rsr="0.201" rsrz="-0.260" owab="35.350" avgoccu="1.000" NatomsEDS="9" model="1" chain="B" resnum="3" said="B" ent="2" seq="4" icode=" " resname="GLU" altcode=" "/>
	<ModelledSubgroup num-H-reduce="5" phi="-160.5" psi="154.4" rama="Favored" rota="t" rscc="0.932" rsr="0.213" rsrz="0.473" owab="34.620" avgoccu="1.000" NatomsEDS="6" model="1" chain="B" resnum="4" said="B" ent="2" seq="5" icode=" " resname="SER" altcode=" "/>
	<ModelledSubgroup num-H-reduce="11" phi="-72.3" psi="173.1" rama="Favored" rota="mt" rscc="0.952" rsr="0.207" rsrz="-0.098" owab="33.800" avgoccu="1.000" NatomsEDS="8" model="1" chain="B" resnum="5" said="B" ent="2" seq="6" icode=" " resname="LEU" altcode=" "/>
	<ModelledSubgroup num-H-reduce="9" phi="-63.3" psi="129.2" rama="Favored" rota="t80" rscc="0.922" rsr="0.212" rsrz="0.176" owab="33.560" avgoccu="1.000" NatomsEDS="12" model="1" chain="B" resnum="6" said="B" ent="2" seq="7" icode=" " resname="TYR" altcode=" "/>
	<ModelledSubgroup num-H-reduce="6" phi="-73.2" psi="95.4" rama="Favored" rota="mt-10" rscc="0.903" rsr="0.257" rsrz="0.354" owab="32.280" avgoccu="1.000" NatomsEDS="9" model="1" chain="B" resnum="7" said="B" ent="2" seq="8" icode=" " resname="GLU" altcode=" "/>
	<ModelledSubgroup num-H-reduce="10" phi="-81.5" psi="165.6" rama="Favored" rota="tttt" rscc="0.944" rsr="0.167" rsrz="-0.769" owab="29.720" avgoccu="1.000" NatomsEDS="9" model="1" chain="B" resnum="8" said="B" ent="2" seq="9" icode=" " resname="LYS" altcode=" "/>
	<ModelledSubgroup rscc="0.990" rsr="0.090" owab="26.030" avgoccu="1.000" NatomsEDS="1" model="1" chain="B" resnum="9" said="B" ent="2" seq="10" icode=" " resname="NH2" altcode=" "/>
	<ModelledSubgroup rscc="0.885" rsr="0.273" owab="40.750" avgoccu="1.000" NatomsEDS="28" mogul_bonds_rmsz="7.06" mogul_rmsz_numbonds="31" mogul_angles_rmsz="3.24" mogul_rmsz_numangles="48" model="1" chain="B" resnum="101" said="C" ent="3" seq="." icode=" " resname="4CI" altcode=" ">
		<mog-bond-outlier atoms="C26,C27" numobs="1080" mean="1.47" stdev="0.02" mindiff="0.00" Zscore="2.16" obsval="1.53"/>
		<mog-bond-outlier atoms="O28,C27" numobs="381" mean="1.37" stdev="0.02" mindiff="0.00" Zscore="4.06" obsval="1.43"/>
		<mog-bond-outlier atoms="C25,C26" numobs="10000" mean="1.39" stdev="0.02" mindiff="0.00" Zscore="10.44" obsval="1.56"/>
		<mog-bond-outlier atoms="C26,C9" numobs="2109" mean="1.39" stdev="0.01" mindiff="0.00" Zscore="2.01" obsval="1.42"/>
		<mog-bond-outlier atoms="C25,C12" numobs="8273" mean="1.39" stdev="0.02" mindiff="0.00" Zscore="7.55" obsval="1.51"/>
		<mog-bond-outlier atoms="C11,C12" numobs="10000" mean="1.39" stdev="0.02" mindiff="0.00" Zscore="6.49" obsval="1.50"/>
		<mog-bond-outlier atoms="C10,C11" numobs="10000" mean="1.38" stdev="0.02" mindiff="0.00" Zscore="6.76" obsval="1.51"/>
		<mog-bond-outlier atoms="C10,C9" numobs="10000" mean="1.39" stdev="0.01" mindiff="0.01" Zscore="12.34" obsval="1.56"/>
		<mog-bond-outlier atoms="C4,C7" numobs="10000" mean="1.39" stdev="0.01" mindiff="0.01" Zscore="12.16" obsval="1.56"/>
		<mog-bond-outlier atoms="C6,C7" numobs="2849" mean="1.39" stdev="0.02" mindiff="0.01" Zscore="7.22" obsval="1.52"/>
		<mog-bond-outlier atoms="C3,C4" numobs="10000" mean="1.38" stdev="0.02" mindiff="0.00" Zscore="8.54" obsval="1.54"/>
		<mog-bond-outlier atoms="C3,C2" numobs="10000" mean="1.38" stdev="0.02" mindiff="0.00" Zscore="8.39" obsval="1.54"/>
		<mog-bond-outlier atoms="C37,C30" numobs="10000" mean="1.39" stdev="0.01" mindiff="0.01" Zscore="12.27" obsval="1.56"/>
		<mog-bond-outlier atoms="C31,C30" numobs="2849" mean="1.39" stdev="0.02" mindiff="0.01" Zscore="7.05" obsval="1.52"/>
		<mog-bond-outlier atoms="C36,C37" numobs="10000" mean="1.38" stdev="0.02" mindiff="0.00" Zscore="8.31" obsval="1.53"/>
		<mog-bond-outlier atoms="C36,C34" numobs="10000" mean="1.38" stdev="0.02" mindiff="0.00" Zscore="8.21" obsval="1.54"/>
		<mog-bond-outlier atoms="C33,C34" numobs="9829" mean="1.39" stdev="0.01" mindiff="0.01" Zscore="9.89" obsval="1.53"/>
		<mog-bond-outlier atoms="C33,C31" numobs="10000" mean="1.38" stdev="0.02" mindiff="0.00" Zscore="8.84" obsval="1.54"/>
		<mog-bond-outlier atoms="O32,C31" numobs="4104" mean="1.38" stdev="0.02" mindiff="0.01" Zscore="5.86" obsval="1.47"/>
		<mog-bond-outlier atoms="O32,C6" numobs="4104" mean="1.38" stdev="0.02" mindiff="0.01" Zscore="5.84" obsval="1.47"/>
		<mog-bond-outlier atoms="C5,C6" numobs="10000" mean="1.38" stdev="0.02" mindiff="0.00" Zscore="8.81" obsval="1.54"/>
		<mog-bond-outlier atoms="C5,C2" numobs="9829" mean="1.39" stdev="0.01" mindiff="0.01" Zscore="9.67" obsval="1.53"/>
		<mog-angle-outlier atoms="O28,C27,O29" numobs="381" mean="121.11" stdev="1.10" mindiff="4.51" Zscore="7.11" obsval="128.91"/>
		<mog-angle-outlier atoms="O28,C27,C26" numobs="326" mean="108.35" stdev="0.78" mindiff="2.15" Zscore="-7.47" obsval="102.56"/>
		<mog-angle-outlier atoms="C9,C26,C27" numobs="309" mean="108.51" stdev="0.76" mindiff="0.04" Zscore="-2.70" obsval="106.47"/>
		<mog-angle-outlier atoms="C8,C9,C26" numobs="154" mean="110.06" stdev="0.80" mindiff="0.95" Zscore="-3.72" obsval="107.07"/>
		<mog-angle-outlier atoms="C8,O28,C27" numobs="155" mean="110.99" stdev="0.90" mindiff="0.11" Zscore="-7.38" obsval="104.33"/>
		<mog-angle-outlier atoms="C9,C8,C30" numobs="256" mean="113.57" stdev="1.56" mindiff="1.01" Zscore="-4.36" obsval="106.75"/>
		<mog-angle-outlier atoms="O28,C8,C7" numobs="248" mean="107.76" stdev="1.50" mindiff="4.13" Zscore="5.39" obsval="115.82"/>
		<mog-angle-outlier atoms="O28,C8,C30" numobs="248" mean="107.76" stdev="1.50" mindiff="7.49" Zscore="-7.30" obsval="96.83"/>
		<mog-angle-outlier atoms="C30,C8,C7" numobs="129" mean="111.27" stdev="2.00" mindiff="3.57" Zscore="4.92" obsval="121.08"/>
		<mog-angle-outlier atoms="C8,C7,C6" numobs="219" mean="121.54" stdev="1.00" mindiff="0.56" Zscore="-4.90" obsval="116.64"/>
		<mog-angle-outlier atoms="C8,C30,C31" numobs="219" mean="121.54" stdev="1.00" mindiff="0.35" Zscore="-4.69" obsval="116.85"/>
		<mog-angle-outlier atoms="O32,C31,C30" numobs="1344" mean="122.79" stdev="0.81" mindiff="0.72" Zscore="-6.55" obsval="117.51"/>
		<mog-angle-outlier atoms="O32,C31,C33" numobs="1266" mean="115.20" stdev="1.48" mindiff="0.02" Zscore="4.45" obsval="121.79"/>
		<mog-angle-outlier atoms="O32,C6,C7" numobs="1344" mean="122.79" stdev="0.81" mindiff="0.71" Zscore="-6.57" obsval="117.49"/>
		<mog-angle-outlier atoms="O32,C6,C5" numobs="1266" mean="115.20" stdev="1.48" mindiff="0.39" Zscore="4.18" obsval="121.39"/>
	</ModelledSubgroup>
	<ModelledSubgroup rscc="0.914" rsr="0.294" owab="37.370" avgoccu="1.000" NatomsEDS="1" model="1" chain="B" resnum="201" said="E" ent="4" seq="." icode=" " resname="HOH" altcode=" "/>
	<ModelledSubgroup rscc="0.906" rsr="0.143" owab="18.950" avgoccu="1.000" NatomsEDS="1" model="1" chain="B" resnum="202" said="E" ent="4" seq="." icode=" " resname="HOH" altcode=" "/>
	<ModelledEntityInstance bonds_rmsz="0.35" num_bonds_rmsz="2563" angles_rmsz="0.47" num_angles_rmsz="3461" absolute_sidechain_percentile="83.60" relative_sidechain_percentile="95.29" absolute_rama_percentile="100.00" relative_rama_percentile="100.00" absolute_RSRZ_percentile="57.00" relative_RSRZ_percentile="47.01" said="A" model="1" chain="A" ent="1"/>
	<ModelledEntityInstance bonds_rmsz="0.28" num_bonds_rmsz="62" angles_rmsz="0.73" num_angles_rmsz="81" absolute_sidechain_percentile="100.00" relative_sidechain_percentile="100.00" absolute_rama_percentile="100.00" relative_rama_percentile="100.00" absolute_RSRZ_percentile="100.00" relative_RSRZ_percentile="100.00" said="B" model="1" chain="B" ent="2"/>
	<programs>
		<program name="validation-pipeline" version="2.23.1" properties="protein-DNA-RNA-entities,percentilebins,PDB-deposition-date,PDB-resolution-low,PDB-Rfree,pdbid,PDB-R,PDB-revision-number,PDB-revision-date,XMLcreationDate,PDB-resolution,attemptedValidationSteps"/>
		<program name="molprobity" version="4.02b-467" properties="num-H-reduce,relative_rama_percentile,clash,relative_sidechain_percentile,psi,percent-rota-outliers,percent-rama-outliers,bond-outlier,rota,flippable-sidechain,angles_rmsz,num_bonds_rmsz,absolute_sidechain_percentile,rama,num_angles_rmsz,RestypesNotcheckedForBondAngleGeometry,angle-outlier,bonds_rmsz,phi,clashscore,absolute_rama_percentile"/>
		<program name="xtriage" version="1.13" properties="DataAnisotropy,TwinL2,WilsonBaniso,centric_outliers,IoverSigma,numMillerIndices,WilsonBestimate,TransNCS,TwinL,acentric_outliers,xtriage_input_columns"/>
		<program name="eds" version="2.23.1" properties="bulk_solvent_k,bulk_solvent_b,owab,EDS_R,DataCompleteness,NatomsEDS,avgoccu,relative_RSRZ_percentile,num-free-reflections,EDS_resolution_low,absolute_RSRZ_percentile,Fo_Fc_correlation,EDS_resolution,rsr,rscc,percent-RSRZ-outliers,percent-free-reflections,CCP4version,RefmacVersion,rsrz"/>
		<program name="dcc" version="2.26  (2020-01-20)" properties="DCC_R,B_factor_type,DCC_refinement_program,DCC_Rfree"/>
		<program name="mogul" version="1.8.5 (274361), CSD as541be (2020)" properties="mogul-torsion-outlier,mogul-angle-outlier,mogul_rmsz_numbonds,mogul-bond-outlier,mogul_bonds_rmsz,mogul_angles_rmsz,mogul-ring-outlier,mogul_rmsz_numangles"/>
		<program name="buster-report" version="1.1.7 (2018)" properties="ligands-for-buster-report"/>
		<program name="percentiles" version="20191225.v01 (using entries in the PDB archive December 25th 2019)" properties="absolute-percentile-percent-rama-outliers,numPDBids-absolute-percentile-percent-rama-outliers,high-resol-relative-percentile-percent-rota-outliers,high-resol-relative-percentile-DCC_Rfree,numPDBids-absolute-percentile-percent-rota-outliers,numPDBids-relative-percentile-DCC_Rfree,absolute-percentile-percent-RSRZ-outliers,relative-percentile-percent-rama-outliers,high-resol-relative-percentile-clashscore,relative-percentile-percent-RSRZ-outliers,low-resol-relative-percentile-percent-rama-outliers,numPDBids-absolute-percentile-percent-RSRZ-outliers,numPDBids-absolute-percentile-clashscore,low-resol-relative-percentile-DCC_Rfree,absolute-percentile-DCC_Rfree,numPDBids-relative-percentile-clashscore,numPDBids-relative-percentile-percent-rama-outliers,low-resol-relative-percentile-percent-RSRZ-outliers,high-resol-relative-percentile-percent-RSRZ-outliers,absolute-percentile-percent-rota-outliers,relative-percentile-clashscore,relative-percentile-percent-rota-outliers,numPDBids-relative-percentile-percent-rota-outliers,numPDBids-absolute-percentile-DCC_Rfree,low-resol-relative-percentile-clashscore,low-resol-relative-percentile-percent-rota-outliers,relative-percentile-DCC_Rfree,high-resol-relative-percentile-percent-rama-outliers,absolute-percentile-clashscore,numPDBids-relative-percentile-percent-RSRZ-outliers"/>
	</programs>
</wwPDB-validation-information>
