# Supplementary material for: Rational design of a sensitivity-enhanced tracer for discovering efficient APC–Asef inhibitors
Source: Nat Commun. 2022 Aug 24;13:4961. doi: 10.1038/s41467-022-32612-6 (PMC9402538; doi:10.1038/s41467-022-32612-6)
Supplement: Supplementary file 4 — Source Data [file 41467_2022_32612_MOESM4_ESM.zip › Source Data/7F7O validation report/D_1300023042_val-report-wwpdb-2fo-fc-edmap-coef-annotate_P1.cif]

data_7f7o2fo
# 
_cell.entry_id      7f7o 
_cell.length_a      57.234 
_cell.length_b      71.619 
_cell.length_c      83.873 
_cell.angle_alpha   90.000 
_cell.angle_beta    90.000 
_cell.angle_gamma   90.000 
# 
_entry.id   7f7o 
# 
_symmetry.entry_id               7f7o 
_symmetry.space_group_name_H-M   'P 21 21 21' 
_symmetry.Int_Tables_number      19 
# 
loop_
_refln.index_h 
_refln.index_k 
_refln.index_l 
_refln.pdbx_FWT 
_refln.pdbx_PHWT 
_refln.fom 
0  0  2  141.83  180.00 0.00 
0  0  4  889.30  360.00 1.00 
0  0  6  27.75   180.00 0.17 
0  0  8  2062.21 180.00 0.00 
0  0  10 685.51  0.00   1.00 
0  0  12 39.51   0.00   0.95 
0  0  14 10.14   0.00   0.02 
0  0  16 251.74  360.00 0.80 
0  0  18 8.48    180.00 0.14 
0  0  20 203.39  360.00 0.52 
0  0  22 298.54  0.00   1.00 
0  0  24 421.28  180.00 0.00 
0  0  26 229.53  360.00 1.00 
0  0  28 138.56  180.00 0.26 
0  1  2  11.60   90.00  0.01 
0  1  3  106.27  270.00 0.70 
0  1  4  148.62  90.00  0.05 
0  1  5  120.98  90.00  0.12 
0  1  6  54.62   90.00  0.31 
0  1  7  722.12  90.00  1.00 
0  1  8  470.16  270.00 0.00 
0  1  9  326.46  90.00  1.00 
0  1  10 99.92   270.00 0.35 
0  1  11 0.89    270.00 0.64 
0  1  12 234.96  90.00  0.25 
0  1  13 56.27   90.00  1.00 
0  1  14 662.66  270.00 1.00 
0  1  15 73.78   270.00 1.00 
0  1  16 108.18  90.00  0.85 
0  1  17 633.73  90.00  1.00 
0  1  18 75.95   270.00 0.92 
0  1  19 378.75  90.00  1.00 
0  1  20 28.58   270.00 0.28 
0  1  21 424.23  90.00  1.00 
0  1  22 103.65  270.00 1.00 
0  1  23 23.94   270.00 0.00 
0  1  24 47.49   270.00 0.20 
0  1  25 27.72   90.00  0.06 
0  1  26 55.00   90.00  0.07 
0  1  27 162.22  270.00 0.88 
0  1  28 94.86   270.00 0.67 
0  1  29 374.57  270.00 1.00 
0  2  0  52.26   360.00 0.00 
0  2  1  118.92  360.00 0.59 
0  2  2  1055.38 360.00 1.00 
0  2  3  46.60   180.00 0.07 
0  2  4  1117.95 180.00 1.00 
0  2  5  1128.52 360.00 1.00 
0  2  6  1083.61 360.00 1.00 
0  2  7  180.10  0.00   0.04 
0  2  8  1850.69 360.00 0.00 
0  2  9  112.11  360.00 0.99 
0  2  10 859.17  360.00 1.00 
0  2  11 127.28  0.00   0.61 
0  2  12 5.23    360.00 0.07 
0  2  13 271.16  180.00 1.00 
0  2  14 321.24  0.00   1.00 
0  2  15 42.92   0.00   0.69 
0  2  16 1064.19 0.00   1.00 
0  2  17 79.58   180.00 0.28 
0  2  18 156.48  360.00 0.65 
0  2  19 24.27   180.00 0.17 
0  2  20 16.43   180.00 0.91 
0  2  21 487.08  0.00   1.00 
0  2  22 138.26  0.00   0.51 
0  2  23 94.97   180.00 0.08 
0  2  24 11.55   360.00 0.02 
0  2  25 521.25  0.00   1.00 
0  2  26 252.64  180.00 0.90 
0  2  27 32.71   360.00 0.48 
0  2  28 21.67   180.00 0.64 
0  2  29 17.80   180.00 0.14 
0  3  1  726.63  270.00 0.96 
0  3  2  896.19  90.00  0.98 
0  3  3  514.32  90.00  1.00 
0  3  4  30.90   90.00  0.35 
0  3  5  111.39  90.00  0.62 
0  3  6  460.96  90.00  0.99 
0  3  7  854.15  270.00 0.00 
0  3  8  1092.70 270.00 1.00 
0  3  9  406.35  270.00 1.00 
0  3  10 198.79  90.00  0.99 
0  3  11 7.33    270.00 0.03 
0  3  12 2.12    90.00  0.04 
0  3  13 2.47    270.00 0.01 
0  3  14 165.51  90.00  0.76 
0  3  15 519.69  90.00  1.00 
0  3  16 184.14  270.00 0.99 
0  3  17 92.90   270.00 0.18 
0  3  18 124.92  90.00  0.10 
0  3  19 38.99   270.00 0.55 
0  3  20 13.13   90.00  0.06 
0  3  21 71.11   90.00  1.00 
0  3  22 743.19  90.00  0.00 
0  3  23 200.32  90.00  0.81 
0  3  24 322.12  270.00 0.95 
0  3  25 125.89  90.00  0.98 
0  3  26 99.62   270.00 0.61 
0  3  27 260.71  270.00 0.99 
0  3  28 19.44   90.00  0.21 
0  3  29 221.47  90.00  0.84 
0  4  0  1716.31 360.00 1.00 
0  4  1  1146.39 180.00 0.00 
0  4  2  373.94  0.00   1.00 
0  4  3  1398.26 0.00   1.00 
0  4  4  94.95   180.00 0.13 
0  4  5  259.63  180.00 1.00 
0  4  6  508.65  180.00 1.00 
0  4  7  482.75  0.00   1.00 
0  4  8  73.96   360.00 0.94 
0  4  9  73.49   180.00 0.50 
0  4  10 485.20  360.00 0.97 
0  4  11 1114.74 360.00 0.00 
0  4  12 134.82  180.00 0.93 
0  4  13 178.91  0.00   0.94 
0  4  14 72.25   180.00 0.28 
0  4  15 320.02  180.00 1.00 
0  4  16 906.72  180.00 1.00 
0  4  17 276.67  0.00   0.52 
0  4  18 174.88  0.00   1.00 
0  4  19 184.53  180.00 0.56 
0  4  20 422.66  180.00 1.00 
0  4  21 96.98   180.00 0.42 
0  4  22 65.30   180.00 0.13 
0  4  23 278.83  180.00 0.84 
0  4  24 124.01  180.00 0.17 
0  4  25 326.96  360.00 0.98 
0  4  26 110.47  180.00 0.67 
0  4  27 0.26    180.00 0.20 
0  4  28 268.84  180.00 0.72 
0  4  29 6.23    180.00 0.31 
0  5  1  101.33  270.00 0.46 
0  5  2  1497.21 270.00 0.00 
0  5  3  1.01    269.99 0.00 
0  5  4  290.07  90.00  1.00 
0  5  5  1097.44 270.00 0.00 
0  5  6  1144.10 270.00 1.00 
0  5  7  314.31  90.00  1.00 
0  5  8  421.82  90.00  0.84 
0  5  9  612.55  270.00 1.00 
0  5  10 110.16  270.00 0.90 
0  5  11 85.62   270.00 0.60 
0  5  12 351.92  90.00  1.00 
0  5  13 34.80   90.00  0.42 
0  5  14 182.53  270.00 1.00 
0  5  15 405.68  90.00  1.00 
0  5  16 398.28  90.00  0.98 
0  5  17 24.88   270.00 0.71 
0  5  18 18.05   90.00  0.05 
0  5  19 417.30  90.00  1.00 
0  5  20 41.96   270.00 0.86 
0  5  21 168.50  90.00  0.14 
0  5  22 15.84   90.00  0.01 
0  5  23 372.23  90.00  0.98 
0  5  24 21.95   270.00 0.02 
0  5  25 334.61  270.00 1.00 
0  5  26 47.19   90.00  0.15 
0  5  27 175.70  270.00 0.84 
0  5  28 32.50   270.00 0.90 
0  5  29 51.57   270.00 0.13 
0  6  0  248.88  360.00 0.55 
0  6  1  43.30   0.00   0.84 
0  6  2  805.44  360.00 1.00 
0  6  3  1223.38 0.00   0.00 
0  6  4  8.15    0.00   0.05 
0  6  5  918.97  180.00 1.00 
0  6  6  377.10  180.00 1.00 
0  6  7  221.64  0.00   0.92 
0  6  8  68.64   0.00   0.16 
0  6  9  452.42  0.00   1.00 
0  6  10 395.03  180.00 1.00 
0  6  11 173.52  0.00   1.00 
0  6  12 7.91    360.00 0.19 
0  6  13 128.04  180.00 0.75 
0  6  14 167.93  0.00   0.83 
0  6  15 700.93  0.00   0.93 
0  6  16 54.54   180.00 0.99 
0  6  17 762.70  180.00 1.00 
0  6  18 55.01   360.00 0.65 
0  6  19 256.48  180.00 0.96 
0  6  20 233.65  180.00 0.99 
0  6  21 289.25  0.00   1.00 
0  6  22 141.79  180.00 0.36 
0  6  23 229.64  360.00 0.91 
0  6  24 203.70  360.00 1.00 
0  6  25 133.67  360.00 0.95 
0  6  26 10.80   0.00   0.14 
0  6  27 12.44   180.00 0.48 
0  6  28 95.10   180.00 0.99 
0  6  29 37.79   180.00 0.69 
0  7  1  865.64  90.00  0.00 
0  7  2  711.91  90.00  0.00 
0  7  3  317.04  90.00  1.00 
0  7  4  123.19  90.00  0.97 
0  7  5  389.00  270.00 1.00 
0  7  6  37.83   270.00 0.50 
0  7  7  27.54   270.00 0.26 
0  7  8  90.64   90.00  0.10 
0  7  9  202.63  90.00  1.00 
0  7  10 487.36  90.00  0.97 
0  7  11 237.33  90.00  1.00 
0  7  12 446.45  90.00  0.95 
0  7  13 22.69   90.00  0.03 
0  7  14 542.51  270.00 0.00 
0  7  15 90.83   270.00 0.06 
0  7  16 134.04  270.00 0.75 
0  7  17 38.65   90.00  0.30 
0  7  18 503.59  90.00  1.00 
0  7  19 273.27  90.00  0.92 
0  7  20 59.55   90.00  0.66 
0  7  21 168.42  270.00 0.74 
0  7  22 27.01   90.00  0.16 
0  7  23 349.09  270.00 0.95 
0  7  24 467.86  90.00  1.00 
0  7  25 21.71   90.00  0.13 
0  7  26 8.10    90.00  0.17 
0  7  27 27.74   270.00 0.06 
0  7  28 38.02   90.00  0.20 
0  8  0  1087.89 180.00 1.00 
0  8  1  251.99  360.00 1.00 
0  8  2  150.89  360.00 0.73 
0  8  3  498.75  180.00 0.92 
0  8  4  584.21  360.00 1.00 
0  8  5  408.76  180.00 1.00 
0  8  6  268.01  180.00 0.97 
0  8  7  577.64  360.00 1.00 
0  8  8  650.24  360.00 0.98 
0  8  9  241.00  180.00 0.74 
0  8  10 734.66  180.00 1.00 
0  8  11 45.85   180.00 0.20 
0  8  12 464.61  360.00 1.00 
0  8  13 708.36  180.00 1.00 
0  8  14 598.82  360.00 0.99 
0  8  15 114.66  180.00 0.31 
0  8  16 838.71  180.00 0.00 
0  8  17 548.29  0.00   1.00 
0  8  18 209.73  0.00   0.90 
0  8  19 260.35  180.00 0.96 
0  8  20 77.16   180.00 0.10 
0  8  21 14.86   180.00 0.15 
0  8  22 50.49   180.00 0.18 
0  8  23 131.28  360.00 1.00 
0  8  24 30.61   180.00 0.31 
0  8  25 48.50   360.00 0.27 
0  8  26 43.38   180.00 0.35 
0  8  27 250.21  180.00 0.96 
0  8  28 319.77  180.00 0.99 
0  9  1  342.79  270.00 1.00 
0  9  2  56.07   90.00  0.04 
0  9  3  160.37  270.00 0.06 
0  9  4  45.20   90.00  1.00 
0  9  5  22.56   90.00  0.18 
0  9  6  442.09  270.00 1.00 
0  9  7  80.56   270.00 0.24 
0  9  8  915.56  270.00 1.00 
0  9  9  35.38   270.00 0.19 
0  9  10 67.46   90.00  0.35 
0  9  11 104.48  90.00  0.71 
0  9  12 17.88   270.00 0.09 
0  9  13 278.10  270.00 0.64 
0  9  14 71.32   90.00  0.31 
0  9  15 809.73  90.00  1.00 
0  9  16 214.33  270.00 0.73 
0  9  17 42.64   270.00 0.15 
0  9  18 761.27  270.00 0.95 
0  9  19 50.34   90.00  0.12 
0  9  20 285.20  90.00  1.00 
0  9  21 496.53  270.00 1.00 
0  9  22 192.04  270.00 0.00 
0  9  23 152.32  90.00  0.65 
0  9  24 390.90  270.00 0.99 
0  9  25 71.71   270.00 0.23 
0  9  26 226.81  90.00  1.00 
0  9  27 185.61  90.00  0.96 
0  9  28 45.15   270.00 0.25 
0  10 0  37.56   180.00 0.44 
0  10 1  143.49  180.00 0.41 
0  10 2  409.64  180.00 1.00 
0  10 3  39.58   180.00 0.59 
0  10 4  852.15  360.00 1.00 
0  10 5  537.14  0.00   1.00 
0  10 6  107.85  360.00 0.92 
0  10 7  248.05  360.00 1.00 
0  10 8  945.74  180.00 1.00 
0  10 9  95.22   180.00 1.00 
0  10 10 94.94   180.00 0.11 
0  10 11 680.26  180.00 1.00 
0  10 12 362.01  180.00 1.00 
0  10 13 28.62   180.00 0.72 
0  10 14 378.66  360.00 1.00 
0  10 15 595.67  360.00 1.00 
0  10 16 901.27  360.00 1.00 
0  10 17 784.40  180.00 1.00 
0  10 18 216.26  180.00 0.84 
0  10 19 664.69  0.00   0.00 
0  10 20 62.33   0.00   0.22 
0  10 21 552.53  0.00   0.00 
0  10 22 130.76  0.00   0.95 
0  10 23 309.71  180.00 1.00 
0  10 24 22.66   360.00 0.05 
0  10 25 215.02  360.00 1.00 
0  10 26 5.10    180.00 0.03 
0  10 27 0.50    360.00 0.09 
0  11 1  44.39   270.00 0.04 
0  11 2  934.86  90.00  1.00 
0  11 3  876.59  90.00  1.00 
0  11 4  432.08  270.00 0.99 
0  11 5  98.47   270.00 0.15 
0  11 6  9.87    90.00  0.53 
0  11 7  80.77   90.00  0.52 
0  11 8  92.82   90.00  1.00 
0  11 9  9.72    90.00  0.01 
0  11 10 365.40  90.00  1.00 
0  11 11 738.68  270.00 1.00 
0  11 12 818.23  90.00  1.00 
0  11 13 713.99  270.00 1.00 
0  11 14 54.00   90.00  0.76 
0  11 15 106.49  270.00 0.87 
0  11 16 486.16  270.00 0.00 
0  11 17 101.34  90.00  0.14 
0  11 18 3.79    270.00 0.05 
0  11 19 53.09   270.00 0.14 
0  11 20 147.95  90.00  0.52 
0  11 21 153.12  270.00 0.18 
0  11 22 695.70  270.00 1.00 
0  11 23 86.82   90.00  0.52 
0  11 24 190.77  90.00  0.90 
0  11 25 114.89  270.00 0.34 
0  11 26 196.29  90.00  0.99 
0  11 27 37.32   270.00 0.33 
0  12 0  401.59  180.00 0.93 
0  12 1  218.80  180.00 0.53 
0  12 2  288.46  0.00   0.97 
0  12 3  361.93  360.00 0.00 
0  12 4  19.52   180.00 0.06 
0  12 5  448.35  360.00 1.00 
0  12 6  53.39   0.00   0.19 
0  12 7  42.00   360.00 0.04 
0  12 8  47.43   0.00   0.83 
0  12 9  76.73   360.00 0.89 
0  12 10 22.16   180.00 0.05 
0  12 11 219.74  180.00 0.62 
0  12 12 13.59   0.00   0.02 
0  12 13 309.47  0.00   1.00 
0  12 14 6.63    180.00 0.04 
0  12 15 6.84    360.00 0.06 
0  12 16 63.45   0.00   0.19 
0  12 17 254.26  0.00   1.00 
0  12 18 20.33   0.00   0.24 
0  12 19 140.06  0.00   0.50 
0  12 20 224.73  180.00 0.95 
0  12 21 408.52  0.00   0.99 
0  12 22 89.42   180.00 0.20 
0  12 23 509.74  0.00   1.00 
0  12 24 117.29  180.00 0.72 
0  12 25 8.10    180.00 0.10 
0  12 26 26.26   360.00 0.40 
0  13 1  366.55  270.00 1.00 
0  13 2  82.10   270.00 0.09 
0  13 3  73.38   270.00 0.71 
0  13 4  67.07   270.00 0.98 
0  13 5  115.35  270.00 0.71 
0  13 6  395.86  90.00  0.93 
0  13 7  10.84   270.00 0.20 
0  13 8  66.86   90.00  0.97 
0  13 9  424.46  90.00  1.00 
0  13 10 8.92    270.00 0.41 
0  13 11 375.87  270.00 0.99 
0  13 12 74.47   270.00 0.16 
0  13 13 11.16   270.00 0.01 
0  13 14 677.42  270.00 0.00 
0  13 15 554.88  270.00 0.00 
0  13 16 96.02   90.00  0.98 
0  13 17 38.94   270.00 0.98 
0  13 18 96.91   270.00 0.66 
0  13 19 186.86  270.00 0.67 
0  13 20 397.76  270.00 0.98 
0  13 21 173.07  90.00  0.61 
0  13 22 38.33   270.00 0.07 
0  13 23 369.39  90.00  0.99 
0  13 24 118.74  270.00 0.55 
0  13 25 0.98    90.00  0.01 
0  14 0  61.95   180.00 1.00 
0  14 1  470.68  360.00 1.00 
0  14 2  768.78  180.00 1.00 
0  14 3  98.50   180.00 0.42 
0  14 4  114.12  0.00   0.13 
0  14 5  391.90  180.00 0.97 
0  14 6  403.24  360.00 0.97 
0  14 7  456.08  180.00 1.00 
0  14 8  290.91  0.00   0.31 
0  14 9  372.35  0.00   0.97 
0  14 10 222.23  180.00 1.00 
0  14 11 172.55  0.00   0.57 
0  14 12 38.69   0.00   0.25 
0  14 13 201.07  0.00   1.00 
0  14 14 71.24   180.00 1.00 
0  14 15 479.52  180.00 1.00 
0  14 16 369.78  180.00 1.00 
0  14 17 531.06  0.00   1.00 
0  14 18 115.96  0.00   0.81 
0  14 19 395.89  180.00 0.92 
0  14 20 289.18  180.00 1.00 
0  14 21 103.87  180.00 0.55 
0  14 22 5.28    360.00 0.12 
0  14 23 25.86   180.00 0.32 
0  14 24 20.71   0.00   0.18 
0  14 25 11.82   0.00   0.55 
0  15 1  12.82   90.00  0.15 
0  15 2  270.68  90.00  0.99 
0  15 3  353.88  90.00  1.00 
0  15 4  22.96   90.00  0.70 
0  15 5  88.02   90.00  0.89 
0  15 6  716.75  90.00  0.00 
0  15 7  131.66  270.00 0.57 
0  15 8  820.05  270.00 1.00 
0  15 9  51.76   270.00 0.03 
0  15 10 494.81  90.00  1.00 
0  15 11 187.22  270.00 1.00 
0  15 12 256.61  270.00 1.00 
0  15 13 44.69   270.00 0.60 
0  15 14 295.50  90.00  0.95 
0  15 15 211.22  270.00 0.53 
0  15 16 95.04   270.00 0.13 
0  15 17 93.31   270.00 0.39 
0  15 18 271.22  270.00 0.99 
0  15 19 19.98   270.00 0.52 
0  15 20 321.82  90.00  1.00 
0  15 21 371.09  90.00  0.95 
0  15 22 8.01    270.00 0.07 
0  15 23 97.27   270.00 0.96 
0  15 24 24.87   90.00  0.62 
0  16 0  1417.18 180.00 1.00 
0  16 1  566.88  180.00 1.00 
0  16 2  194.47  180.00 0.85 
0  16 3  126.12  0.00   1.00 
0  16 4  92.24   180.00 0.72 
0  16 5  0.90    180.00 0.02 
0  16 6  89.98   0.00   0.20 
0  16 7  35.22   0.00   0.90 
0  16 8  134.07  180.00 0.97 
0  16 9  131.92  0.00   1.00 
0  16 10 68.28   180.00 0.99 
0  16 11 433.08  0.00   1.00 
0  16 12 130.31  180.00 0.93 
0  16 13 61.96   360.00 0.28 
0  16 14 45.68   360.00 0.67 
0  16 15 13.83   0.00   0.10 
0  16 16 184.85  180.00 0.98 
0  16 17 294.64  0.00   1.00 
0  16 18 16.72   180.00 0.09 
0  16 19 273.53  0.00   0.83 
0  16 20 73.56   0.00   0.27 
0  16 21 171.44  0.00   0.00 
0  16 22 28.61   180.00 0.14 
0  16 23 25.44   180.00 0.00 
0  17 1  198.50  90.00  0.99 
0  17 2  3.91    270.00 0.07 
0  17 3  49.80   90.00  0.13 
0  17 4  429.02  90.00  1.00 
0  17 5  387.19  270.00 0.92 
0  17 6  273.63  270.00 0.87 
0  17 7  155.18  90.00  0.78 
0  17 8  1194.43 90.00  0.00 
0  17 9  105.17  270.00 0.67 
0  17 10 138.21  270.00 1.00 
0  17 11 92.43   270.00 0.99 
0  17 12 301.94  270.00 1.00 
0  17 13 133.31  90.00  0.14 
0  17 14 5.35    270.00 0.07 
0  17 15 135.65  270.00 1.00 
0  17 16 48.04   90.00  0.43 
0  17 17 12.25   270.00 0.04 
0  17 18 6.91    90.00  0.03 
0  17 19 159.84  270.00 0.65 
0  17 20 41.90   270.00 0.47 
0  17 21 162.83  270.00 0.64 
0  17 22 58.79   90.00  0.99 
0  18 0  252.97  180.00 0.00 
0  18 1  114.74  180.00 0.00 
0  18 2  220.53  180.00 0.65 
0  18 3  30.86   180.00 0.20 
0  18 4  28.64   0.00   0.08 
0  18 5  304.07  180.00 0.75 
0  18 6  331.39  0.00   1.00 
0  18 7  0.32    180.00 0.05 
0  18 8  271.08  180.00 1.00 
0  18 9  36.01   360.00 0.10 
0  18 10 6.32    360.00 0.10 
0  18 11 39.02   0.00   0.40 
0  18 12 148.65  180.00 0.87 
0  18 13 82.86   180.00 1.00 
0  18 14 77.10   360.00 0.30 
0  18 15 27.24   180.00 0.14 
0  18 16 13.93   180.00 0.05 
0  18 17 210.87  0.00   0.00 
0  18 18 82.56   180.00 0.45 
0  18 19 6.23    180.00 0.41 
0  18 20 137.50  360.00 0.00 
0  18 21 75.88   180.00 0.53 
0  19 1  47.61   90.00  0.55 
0  19 2  0.89    270.00 0.01 
0  19 3  367.56  90.00  0.53 
0  19 4  69.44   270.00 0.26 
0  19 5  359.63  270.00 1.00 
0  19 6  471.45  90.00  1.00 
0  19 7  15.39   270.00 0.50 
0  19 8  695.31  90.00  1.00 
0  19 9  46.06   270.00 0.09 
0  19 10 48.65   270.00 0.37 
0  19 11 331.22  90.00  0.80 
0  19 12 79.96   90.00  0.27 
0  19 13 23.35   90.00  0.18 
0  19 14 23.28   90.00  0.13 
0  19 15 25.86   90.00  0.40 
0  19 16 87.76   90.00  0.00 
0  19 17 41.36   90.00  0.19 
0  19 18 3.72    270.00 0.03 
0  19 19 13.06   270.00 0.43 
0  19 20 83.01   90.00  0.90 
0  20 0  135.30  360.00 0.92 
0  20 1  392.64  180.00 1.00 
0  20 2  31.62   0.00   0.08 
0  20 3  447.64  180.00 1.00 
0  20 4  17.20   180.00 0.15 
0  20 5  20.22   180.00 0.53 
0  20 6  40.72   180.00 0.14 
0  20 7  491.54  0.00   1.00 
0  20 8  154.26  360.00 0.79 
0  20 9  224.35  180.00 1.00 
0  20 10 34.05   0.00   0.47 
0  20 11 22.48   0.00   0.64 
0  20 12 10.88   180.00 0.41 
0  20 13 132.37  180.00 0.49 
0  20 14 65.78   360.00 0.46 
0  20 15 9.02    360.00 0.07 
0  20 16 22.28   180.00 0.34 
0  20 17 82.62   180.00 0.53 
0  20 18 108.73  180.00 0.00 
0  21 1  32.11   90.00  0.19 
0  21 2  488.18  90.00  1.00 
0  21 3  504.56  270.00 0.00 
0  21 4  191.24  90.00  0.81 
0  21 5  37.83   90.00  0.22 
0  21 6  122.45  270.00 0.98 
0  21 7  510.21  270.00 1.00 
0  21 8  20.14   90.00  0.23 
0  21 9  109.94  90.00  1.00 
0  21 10 77.20   90.00  0.37 
0  21 11 38.75   90.00  0.50 
0  21 12 95.18   270.00 0.00 
0  21 13 102.68  90.00  0.48 
0  21 14 206.26  270.00 1.00 
0  21 15 24.72   270.00 0.37 
0  21 16 55.42   90.00  0.63 
0  21 17 127.24  90.00  0.00 
0  22 0  62.48   0.00   0.64 
0  22 1  13.94   0.00   0.16 
0  22 2  13.49   180.00 0.13 
0  22 3  268.01  0.00   1.00 
0  22 4  357.66  0.00   0.99 
0  22 5  158.26  180.00 0.78 
0  22 6  4.12    0.00   0.06 
0  22 7  209.97  180.00 0.85 
0  22 8  70.53   0.00   0.53 
0  22 9  15.24   360.00 0.09 
0  22 10 80.39   0.00   0.50 
0  22 11 308.62  180.00 0.00 
0  22 12 4.69    360.00 0.00 
0  22 13 73.95   360.00 0.00 
0  22 14 14.06   180.00 0.00 
0  22 15 5.67    180.00 0.00 
0  23 1  1.55    90.00  0.09 
0  23 2  207.68  90.00  0.00 
0  23 3  16.52   270.00 0.31 
0  23 4  35.09   270.00 0.00 
0  23 5  11.22   270.00 0.00 
0  23 6  35.30   270.00 0.00 
0  23 7  24.51   90.00  0.00 
0  23 8  198.92  270.00 0.00 
0  23 9  120.62  270.00 0.00 
0  23 10 133.68  90.00  0.00 
0  23 11 81.23   270.00 0.00 
0  23 12 36.07   90.00  0.00 
0  23 13 130.45  90.00  0.00 
0  24 0  2.06    0.00   0.16 
0  24 1  112.51  180.00 0.00 
0  24 2  84.87   180.00 0.00 
0  24 3  25.53   0.00   0.00 
0  24 4  96.02   180.00 0.00 
0  24 5  57.32   180.00 0.00 
0  24 6  53.12   360.00 0.00 
0  24 7  41.88   180.00 0.00 
0  24 8  122.21  0.00   0.00 
0  24 9  26.75   0.00   0.00 
0  24 10 106.38  0.00   0.00 
0  25 1  59.94   270.00 0.00 
0  25 2  94.01   90.00  0.00 
0  25 3  148.74  90.00  0.00 
0  25 4  9.02    270.00 0.00 
0  25 5  250.66  90.00  0.00 
0  25 6  147.64  90.00  0.00 
1  0  2  364.35  180.00 0.48 
1  0  3  8.82    90.00  1.00 
1  0  4  221.50  360.00 0.84 
1  0  5  738.77  270.00 0.96 
1  0  6  870.65  360.00 1.00 
1  0  7  294.15  270.00 1.00 
1  0  8  588.73  360.00 1.00 
1  0  9  1352.39 270.00 0.00 
1  0  10 184.23  180.00 0.65 
1  0  11 49.03   270.00 0.12 
1  0  12 181.23  360.00 1.00 
1  0  13 387.86  270.00 0.97 
1  0  14 50.95   0.00   0.22 
1  0  15 145.13  90.00  0.66 
1  0  16 312.17  360.00 0.00 
1  0  17 616.59  90.00  1.00 
1  0  18 247.44  360.00 0.08 
1  0  19 142.05  270.00 0.98 
1  0  20 570.61  180.00 1.00 
1  0  21 100.44  90.00  0.65 
1  0  22 20.31   360.00 0.02 
1  0  23 6.43    90.00  0.04 
1  0  24 5.41    0.00   0.37 
1  0  25 79.79   270.00 0.36 
1  0  26 418.31  180.00 1.00 
1  0  27 101.40  90.00  0.46 
1  0  28 83.98   180.00 0.35 
1  0  29 32.86   270.00 0.63 
1  1  0  1518.15 270.00 1.00 
1  1  1  563.70  105.24 0.02 
1  1  2  171.32  20.70  0.28 
1  1  3  591.65  168.17 0.92 
1  1  4  145.55  174.81 0.84 
1  1  5  1066.40 347.43 0.97 
1  1  6  210.27  215.01 0.79 
1  1  7  6.81    213.15 0.84 
1  1  8  125.57  343.17 0.98 
1  1  9  212.64  0.95   0.90 
1  1  10 162.41  32.08  0.90 
1  1  11 27.85   152.44 0.88 
1  1  12 496.65  145.81 0.97 
1  1  13 292.07  305.14 0.96 
1  1  14 17.35   51.08  0.41 
1  1  15 98.04   130.43 0.42 
1  1  16 296.87  243.28 0.96 
1  1  17 131.97  99.68  0.46 
1  1  18 229.21  232.65 0.90 
1  1  19 519.44  71.06  0.96 
1  1  20 336.04  239.77 0.93 
1  1  21 53.48   323.04 0.20 
1  1  22 235.25  164.71 0.93 
1  1  23 308.15  259.93 0.89 
1  1  24 413.32  71.07  0.94 
1  1  25 101.64  127.08 0.59 
1  1  26 51.70   156.87 0.52 
1  1  27 255.64  343.70 0.86 
1  1  28 161.07  64.90  0.92 
1  1  29 215.96  47.42  0.89 
1  2  0  111.52  90.00  0.22 
1  2  1  826.74  232.74 0.93 
1  2  2  800.03  343.93 0.96 
1  2  3  1208.07 35.43  0.97 
1  2  4  0.20    263.81 0.13 
1  2  5  529.44  312.96 0.95 
1  2  6  540.96  21.69  0.97 
1  2  7  1.45    106.38 0.15 
1  2  8  1225.04 43.19  0.99 
1  2  9  1039.75 271.08 0.99 
1  2  10 750.08  313.76 0.97 
1  2  11 854.74  65.67  0.98 
1  2  12 301.64  258.43 0.62 
1  2  13 528.18  15.47  0.97 
1  2  14 18.60   50.29  0.13 
1  2  15 150.68  339.43 0.95 
1  2  16 150.40  214.20 0.84 
1  2  17 28.11   112.95 0.28 
1  2  18 46.74   123.56 0.76 
1  2  19 19.55   114.14 0.45 
1  2  20 529.90  81.30  0.95 
1  2  21 97.96   349.09 0.90 
1  2  22 446.94  321.00 0.97 
1  2  23 58.18   279.25 0.71 
1  2  24 101.53  98.60  0.45 
1  2  25 208.13  338.69 0.90 
1  2  26 396.76  191.74 0.97 
1  2  27 4.30    4.07   0.29 
1  2  28 74.18   139.42 0.48 
1  2  29 357.67  151.96 0.88 
1  3  0  227.86  270.00 0.52 
1  3  1  490.27  23.19  0.79 
1  3  2  610.71  272.81 0.82 
1  3  3  107.76  62.13  0.17 
1  3  4  136.36  94.53  0.45 
1  3  5  814.16  199.41 0.98 
1  3  6  267.54  112.77 0.63 
1  3  7  860.50  5.78   0.98 
1  3  8  1107.90 33.99  0.99 
1  3  9  1099.25 329.81 0.00 
1  3  10 377.27  301.82 0.98 
1  3  11 573.65  305.03 0.98 
1  3  12 210.26  326.90 0.94 
1  3  13 65.52   342.34 0.59 
1  3  14 7.65    149.64 0.75 
1  3  15 149.81  39.91  0.62 
1  3  16 1.56    123.80 0.14 
1  3  17 739.29  243.17 0.97 
1  3  18 51.57   296.05 0.86 
1  3  19 73.74   272.44 0.02 
1  3  20 399.73  97.09  0.97 
1  3  21 307.83  209.74 0.94 
1  3  22 206.09  59.98  0.46 
1  3  23 350.32  113.10 0.94 
1  3  24 55.53   158.94 0.28 
1  3  25 38.42   143.36 0.76 
1  3  26 181.77  50.72  0.82 
1  3  27 92.92   75.76  0.67 
1  3  28 249.35  42.17  0.92 
1  3  29 71.89   43.51  0.78 
1  4  0  1085.13 90.00  1.00 
1  4  1  435.57  235.56 0.86 
1  4  2  122.88  181.92 0.94 
1  4  3  247.65  180.99 0.93 
1  4  4  240.65  34.68  0.92 
1  4  5  904.37  154.08 0.98 
1  4  6  436.30  95.11  0.94 
1  4  7  1004.06 36.15  0.00 
1  4  8  1019.84 265.40 0.99 
1  4  9  740.68  270.31 0.98 
1  4  10 776.75  258.71 0.98 
1  4  11 472.11  1.85   0.97 
1  4  12 175.69  171.02 0.92 
1  4  13 277.73  26.83  0.86 
1  4  14 416.84  221.01 0.97 
1  4  15 989.38  336.92 0.98 
1  4  16 179.07  22.16  0.92 
1  4  17 358.10  296.63 0.78 
1  4  18 395.63  0.95   0.97 
1  4  19 423.92  332.90 0.90 
1  4  20 135.48  212.21 0.90 
1  4  21 359.42  105.81 0.98 
1  4  22 56.54   301.16 0.80 
1  4  23 140.64  307.51 0.84 
1  4  24 199.48  201.43 0.87 
1  4  25 112.04  248.72 0.50 
1  4  26 7.78    120.24 0.06 
1  4  27 158.80  157.54 0.86 
1  4  28 213.96  258.02 0.89 
1  4  29 20.33   208.49 0.52 
1  5  0  83.73   90.00  0.38 
1  5  1  156.04  313.68 0.60 
1  5  2  1348.60 173.82 0.98 
1  5  3  1043.06 281.88 0.99 
1  5  4  367.70  166.59 0.96 
1  5  5  103.93  297.33 0.23 
1  5  6  400.80  157.68 0.96 
1  5  7  677.41  87.27  0.98 
1  5  8  808.78  336.72 0.98 
1  5  9  172.96  340.04 0.84 
1  5  10 533.23  326.78 0.95 
1  5  11 18.62   202.28 0.59 
1  5  12 404.28  164.48 0.81 
1  5  13 233.96  263.01 0.93 
1  5  14 518.42  336.44 0.97 
1  5  15 661.08  343.64 0.96 
1  5  16 654.63  132.10 0.96 
1  5  17 611.10  17.49  0.93 
1  5  18 648.92  206.25 0.96 
1  5  19 424.57  234.79 0.96 
1  5  20 387.16  284.56 0.90 
1  5  21 190.80  143.59 0.83 
1  5  22 270.01  28.03  0.91 
1  5  23 25.28   4.40   0.60 
1  5  24 54.60   298.09 0.37 
1  5  25 222.93  208.06 0.90 
1  5  26 228.15  66.23  0.83 
1  5  27 46.71   87.54  0.61 
1  5  28 146.57  70.09  0.66 
1  5  29 35.19   194.97 0.81 
1  6  0  671.96  270.00 0.00 
1  6  1  949.19  9.34   0.00 
1  6  2  658.82  178.18 0.98 
1  6  3  602.07  153.11 0.96 
1  6  4  830.64  322.47 0.98 
1  6  5  1026.55 205.52 0.99 
1  6  6  345.52  280.09 0.91 
1  6  7  403.51  313.95 0.96 
1  6  8  893.91  42.09  0.99 
1  6  9  144.82  337.36 0.64 
1  6  10 750.61  307.56 0.98 
1  6  11 275.93  263.43 0.96 
1  6  12 303.71  114.53 0.95 
1  6  13 296.30  131.86 0.95 
1  6  14 98.79   122.02 0.73 
1  6  15 354.74  53.46  0.94 
1  6  16 312.75  28.28  0.95 
1  6  17 330.24  170.65 0.85 
1  6  18 15.88   181.30 0.17 
1  6  19 588.72  84.95  0.97 
1  6  20 600.23  324.68 0.95 
1  6  21 661.03  28.53  0.96 
1  6  22 365.55  107.47 0.89 
1  6  23 46.06   117.22 0.24 
1  6  24 166.02  311.42 0.86 
1  6  25 75.35   255.60 0.59 
1  6  26 13.02   183.84 0.10 
1  6  27 25.39   188.38 0.49 
1  6  28 309.25  117.74 0.94 
1  6  29 27.70   268.68 0.72 
1  7  0  799.74  90.00  1.00 
1  7  1  38.20   349.07 0.83 
1  7  2  817.44  131.81 0.98 
1  7  3  1340.49 333.80 0.99 
1  7  4  379.84  225.91 0.97 
1  7  5  1264.52 134.83 0.99 
1  7  6  1079.74 121.17 0.99 
1  7  7  248.80  258.11 0.85 
1  7  8  390.83  310.55 0.97 
1  7  9  658.42  139.03 0.98 
1  7  10 646.39  127.92 0.98 
1  7  11 151.58  57.05  0.63 
1  7  12 221.14  67.94  0.87 
1  7  13 3.27    243.53 0.88 
1  7  14 377.20  237.40 0.85 
1  7  15 160.28  195.39 0.27 
1  7  16 46.44   342.92 0.75 
1  7  17 479.97  224.48 0.83 
1  7  18 209.00  331.62 0.89 
1  7  19 53.86   86.21  0.04 
1  7  20 588.82  218.92 0.96 
1  7  21 66.09   127.77 0.74 
1  7  22 381.08  26.01  0.97 
1  7  23 320.67  74.89  0.84 
1  7  24 279.09  230.52 0.90 
1  7  25 4.70    322.32 0.10 
1  7  26 374.91  158.96 0.90 
1  7  27 3.06    106.41 0.37 
1  7  28 6.52    228.66 0.63 
1  8  0  465.64  90.00  1.00 
1  8  1  309.30  119.71 0.92 
1  8  2  237.04  352.45 0.95 
1  8  3  339.78  251.53 0.96 
1  8  4  453.53  55.89  0.96 
1  8  5  400.63  52.55  0.91 
1  8  6  106.11  348.70 0.35 
1  8  7  378.44  228.92 0.97 
1  8  8  49.71   99.47  0.06 
1  8  9  565.43  333.28 0.94 
1  8  10 592.52  16.37  0.96 
1  8  11 182.90  17.61  0.95 
1  8  12 175.66  115.33 0.81 
1  8  13 400.45  248.05 0.91 
1  8  14 463.30  171.51 0.94 
1  8  15 614.35  265.66 0.98 
1  8  16 603.76  93.32  0.96 
1  8  17 513.14  194.81 0.95 
1  8  18 639.38  272.88 0.97 
1  8  19 498.90  97.58  0.98 
1  8  20 321.55  157.94 0.97 
1  8  21 465.60  316.41 0.88 
1  8  22 24.49   162.31 0.07 
1  8  23 36.47   114.04 0.81 
1  8  24 219.76  241.94 0.91 
1  8  25 251.74  35.87  0.84 
1  8  26 104.08  72.77  0.35 
1  8  27 2.54    218.63 0.48 
1  8  28 42.13   298.39 0.20 
1  9  0  0.05    89.98  0.00 
1  9  1  385.51  334.64 0.93 
1  9  2  669.06  62.65  0.98 
1  9  3  26.17   143.77 0.42 
1  9  4  403.49  282.38 0.96 
1  9  5  508.35  62.83  0.95 
1  9  6  427.74  22.38  0.98 
1  9  7  75.93   170.97 0.89 
1  9  8  17.29   75.74  0.23 
1  9  9  584.45  174.28 0.97 
1  9  10 859.09  67.65  0.98 
1  9  11 409.50  65.92  0.96 
1  9  12 251.28  123.74 0.78 
1  9  13 52.08   298.69 0.63 
1  9  14 30.63   205.52 0.35 
1  9  15 610.69  268.94 0.95 
1  9  16 731.56  69.56  0.97 
1  9  17 1036.96 123.63 0.97 
1  9  18 172.42  294.93 0.93 
1  9  19 109.46  227.95 0.44 
1  9  20 147.22  54.68  0.88 
1  9  21 439.02  310.23 0.92 
1  9  22 192.88  290.87 0.79 
1  9  23 2.30    91.94  0.16 
1  9  24 373.27  264.54 0.97 
1  9  25 62.19   170.30 0.24 
1  9  26 5.81    359.79 0.05 
1  9  27 4.04    335.66 0.29 
1  10 0  151.34  270.00 0.93 
1  10 1  105.75  196.31 0.93 
1  10 2  12.88   194.13 0.19 
1  10 3  368.28  96.20  0.98 
1  10 4  350.77  241.10 0.97 
1  10 5  357.26  275.67 0.96 
1  10 6  93.86   187.00 0.86 
1  10 7  208.38  244.88 0.66 
1  10 8  324.73  123.18 0.95 
1  10 9  116.61  113.05 0.89 
1  10 10 333.71  6.95   0.95 
1  10 11 28.61   155.72 0.41 
1  10 12 592.64  271.31 0.96 
1  10 13 83.20   33.73  0.49 
1  10 14 482.07  45.81  0.93 
1  10 15 35.55   27.42  0.43 
1  10 16 200.66  143.50 0.74 
1  10 17 620.71  313.48 0.98 
1  10 18 6.50    103.35 0.76 
1  10 19 77.19   187.06 0.46 
1  10 20 84.75   239.86 0.75 
1  10 21 322.12  80.76  0.85 
1  10 22 680.42  246.15 0.97 
1  10 23 9.54    202.31 0.74 
1  10 24 103.11  90.31  0.76 
1  10 25 13.00   264.51 0.78 
1  10 26 74.26   71.17  0.56 
1  10 27 56.61   159.80 0.68 
1  11 0  833.75  90.00  1.00 
1  11 1  331.63  179.60 0.94 
1  11 2  104.33  297.02 0.48 
1  11 3  99.23   217.16 0.49 
1  11 4  18.30   299.04 0.41 
1  11 5  420.84  295.48 0.86 
1  11 6  87.76   14.75  0.20 
1  11 7  414.83  236.09 0.96 
1  11 8  217.21  28.44  0.92 
1  11 9  228.43  36.08  0.93 
1  11 10 327.71  190.59 0.88 
1  11 11 0.58    173.49 0.11 
1  11 12 163.56  177.04 0.95 
1  11 13 221.11  134.80 0.61 
1  11 14 83.50   275.52 0.74 
1  11 15 690.65  44.25  0.98 
1  11 16 61.07   69.82  0.15 
1  11 17 381.31  242.86 0.95 
1  11 18 509.48  106.51 0.95 
1  11 19 182.35  24.51  0.71 
1  11 20 622.77  8.62   0.97 
1  11 21 451.69  268.21 0.90 
1  11 22 49.12   141.18 0.29 
1  11 23 2.10    318.67 0.30 
1  11 24 385.37  104.24 0.80 
1  11 25 231.37  233.06 0.80 
1  11 26 185.39  18.38  0.93 
1  12 0  128.65  270.00 0.00 
1  12 1  469.30  89.88  0.00 
1  12 2  277.02  327.72 0.89 
1  12 3  771.40  3.75   0.98 
1  12 4  88.61   56.26  0.42 
1  12 5  406.39  308.88 0.94 
1  12 6  231.13  349.07 0.82 
1  12 7  84.85   277.12 0.86 
1  12 8  256.01  39.79  0.87 
1  12 9  23.09   56.16  0.36 
1  12 10 279.21  277.13 0.91 
1  12 11 633.15  170.37 0.92 
1  12 12 156.33  263.75 0.91 
1  12 13 255.97  260.06 0.80 
1  12 14 5.74    9.11   0.26 
1  12 15 908.80  357.46 0.96 
1  12 16 59.16   308.98 0.74 
1  12 17 181.54  75.97  0.88 
1  12 18 157.79  108.64 0.66 
1  12 19 564.25  320.26 0.95 
1  12 20 21.08   67.01  0.41 
1  12 21 451.97  301.53 0.97 
1  12 22 32.23   194.72 0.79 
1  12 23 347.86  68.78  0.88 
1  12 24 190.63  224.28 0.86 
1  12 25 192.06  208.89 0.80 
1  12 26 0.90    131.27 0.61 
1  13 0  4.26    90.00  0.04 
1  13 1  508.15  10.38  0.98 
1  13 2  184.14  102.86 0.91 
1  13 3  33.22   315.86 0.14 
1  13 4  274.52  330.75 0.92 
1  13 5  3.99    47.25  0.87 
1  13 6  712.96  204.16 0.97 
1  13 7  5.06    301.04 0.26 
1  13 8  555.11  221.59 0.94 
1  13 9  201.26  143.82 0.94 
1  13 10 237.99  253.47 0.83 
1  13 11 585.37  121.15 0.95 
1  13 12 692.84  313.25 0.97 
1  13 13 756.22  222.55 0.97 
1  13 14 267.36  167.83 0.95 
1  13 15 529.08  117.25 0.97 
1  13 16 828.86  29.42  0.98 
1  13 17 52.36   236.97 0.62 
1  13 18 21.38   167.67 0.48 
1  13 19 70.88   346.56 0.29 
1  13 20 181.63  77.64  0.71 
1  13 21 31.57   57.74  0.09 
1  13 22 155.66  260.95 0.86 
1  13 23 2.66    133.29 0.18 
1  13 24 18.75   184.88 0.47 
1  13 25 32.38   350.51 0.33 
1  14 0  547.05  270.00 1.00 
1  14 1  52.31   235.58 0.71 
1  14 2  63.40   131.71 0.11 
1  14 3  36.99   197.35 0.20 
1  14 4  174.56  57.74  0.83 
1  14 5  174.73  30.97  0.79 
1  14 6  466.02  275.38 0.91 
1  14 7  353.40  93.59  0.94 
1  14 8  41.01   90.94  0.70 
1  14 9  324.30  258.34 0.95 
1  14 10 990.52  79.07  0.97 
1  14 11 507.97  311.61 0.94 
1  14 12 130.20  270.66 0.90 
1  14 13 344.94  266.68 0.94 
1  14 14 363.43  270.10 0.93 
1  14 15 747.59  255.56 0.98 
1  14 16 468.34  286.54 0.97 
1  14 17 347.81  37.18  0.96 
1  14 18 123.45  274.75 0.54 
1  14 19 384.06  95.86  0.94 
1  14 20 28.16   86.42  0.36 
1  14 21 10.95   99.11  0.81 
1  14 22 330.61  202.75 0.91 
1  14 23 44.64   46.69  0.22 
1  14 24 380.79  47.75  0.82 
1  14 25 36.14   49.03  0.00 
1  15 0  568.77  90.00  1.00 
1  15 1  59.42   159.07 0.97 
1  15 2  60.66   212.18 0.90 
1  15 3  42.57   31.28  0.44 
1  15 4  546.30  201.06 0.95 
1  15 5  94.67   313.00 0.57 
1  15 6  61.19   102.82 0.71 
1  15 7  604.60  109.07 0.86 
1  15 8  218.88  183.16 0.93 
1  15 9  539.16  312.86 0.95 
1  15 10 182.04  289.45 0.85 
1  15 11 235.45  39.43  0.83 
1  15 12 116.61  1.20   0.94 
1  15 13 140.51  328.16 0.93 
1  15 14 302.94  177.86 0.86 
1  15 15 438.35  116.43 0.98 
1  15 16 0.12    106.75 0.21 
1  15 17 395.77  231.62 0.96 
1  15 18 109.46  78.90  0.44 
1  15 19 281.72  328.91 0.92 
1  15 20 91.13   274.83 0.47 
1  15 21 237.86  217.28 0.78 
1  15 22 214.59  49.42  0.87 
1  15 23 67.34   38.08  0.41 
1  15 24 13.38   220.73 0.09 
1  16 0  179.57  90.00  0.18 
1  16 1  133.13  244.01 0.86 
1  16 2  318.26  51.09  0.92 
1  16 3  413.44  71.36  0.86 
1  16 4  382.03  54.10  0.96 
1  16 5  501.01  173.40 0.93 
1  16 6  200.02  283.21 0.80 
1  16 7  418.93  326.88 0.97 
1  16 8  507.16  320.99 0.98 
1  16 9  380.22  133.26 0.96 
1  16 10 251.56  343.60 0.95 
1  16 11 52.64   101.64 0.93 
1  16 12 302.38  272.44 0.97 
1  16 13 17.89   84.61  0.57 
1  16 14 111.81  77.23  0.24 
1  16 15 187.32  223.18 0.78 
1  16 16 83.52   229.81 0.63 
1  16 17 224.02  94.63  0.95 
1  16 18 444.38  235.48 0.92 
1  16 19 37.84   185.83 0.30 
1  16 20 4.17    102.58 0.04 
1  16 21 172.15  29.93  0.70 
1  16 22 130.89  319.14 0.69 
1  16 23 85.51   147.33 0.79 
1  17 0  110.42  90.00  0.99 
1  17 1  49.68   259.24 0.28 
1  17 2  212.52  157.82 0.84 
1  17 3  93.49   146.94 0.74 
1  17 4  240.77  158.11 0.96 
1  17 5  151.27  67.77  0.57 
1  17 6  402.18  311.37 0.97 
1  17 7  94.26   208.76 0.25 
1  17 8  262.13  131.14 0.90 
1  17 9  583.06  222.21 0.98 
1  17 10 61.08   328.32 0.82 
1  17 11 405.41  253.29 0.97 
1  17 12 302.07  306.69 0.85 
1  17 13 146.63  143.39 0.92 
1  17 14 76.92   204.97 0.47 
1  17 15 186.46  275.36 0.92 
1  17 16 187.10  0.26   0.94 
1  17 17 325.79  224.46 0.85 
1  17 18 452.59  139.86 0.90 
1  17 19 254.32  305.58 0.77 
1  17 20 180.83  3.98   0.90 
1  17 21 140.75  54.54  0.72 
1  17 22 3.21    253.66 0.26 
1  18 0  602.36  90.00  0.00 
1  18 1  425.21  347.42 0.92 
1  18 2  308.52  20.23  0.95 
1  18 3  393.77  296.72 0.93 
1  18 4  41.34   172.79 0.89 
1  18 5  474.39  117.12 0.98 
1  18 6  277.58  47.35  0.97 
1  18 7  6.33    131.34 0.20 
1  18 8  389.18  15.91  0.92 
1  18 9  182.68  259.73 0.84 
1  18 10 67.51   161.42 0.86 
1  18 11 73.68   313.00 0.62 
1  18 12 0.20    359.32 0.12 
1  18 13 146.13  52.17  0.19 
1  18 14 84.82   132.27 0.86 
1  18 15 23.20   166.46 0.59 
1  18 16 63.02   353.25 0.57 
1  18 17 264.66  60.18  0.75 
1  18 18 105.76  67.45  0.56 
1  18 19 64.63   204.94 0.51 
1  18 20 8.58    302.13 0.17 
1  18 21 255.10  236.88 0.72 
1  19 0  106.87  90.00  0.17 
1  19 1  845.18  87.18  0.98 
1  19 2  73.27   9.93   0.42 
1  19 3  282.97  321.75 0.90 
1  19 4  19.85   40.56  0.55 
1  19 5  364.49  215.67 0.95 
1  19 6  221.32  331.80 0.75 
1  19 7  374.87  357.81 0.96 
1  19 8  40.12   185.77 0.20 
1  19 9  144.48  138.75 0.74 
1  19 10 45.58   156.42 0.57 
1  19 11 198.63  161.35 0.58 
1  19 12 268.90  261.45 0.93 
1  19 13 270.10  115.69 0.92 
1  19 14 25.72   262.08 0.42 
1  19 15 74.54   79.68  0.65 
1  19 16 111.74  334.71 0.71 
1  19 17 130.31  261.56 0.67 
1  19 18 17.21   83.53  0.15 
1  19 19 64.71   103.71 0.80 
1  20 0  40.38   90.00  0.15 
1  20 1  97.02   285.55 0.84 
1  20 2  27.28   150.32 0.69 
1  20 3  573.35  187.40 0.91 
1  20 4  179.47  286.43 0.75 
1  20 5  678.93  215.73 0.97 
1  20 6  7.28    98.28  0.67 
1  20 7  65.48   157.24 0.70 
1  20 8  31.78   270.17 0.14 
1  20 9  305.40  49.71  0.95 
1  20 10 355.93  67.33  0.94 
1  20 11 21.17   312.75 0.51 
1  20 12 17.25   120.41 0.47 
1  20 13 34.19   99.63  0.20 
1  20 14 23.60   111.78 0.28 
1  20 15 313.15  208.39 0.91 
1  20 16 35.57   337.36 0.47 
1  20 17 8.66    42.03  0.14 
1  20 18 61.15   82.99  0.71 
1  21 0  68.03   90.00  0.31 
1  21 1  78.70   280.63 0.54 
1  21 2  6.43    63.90  0.38 
1  21 3  543.38  177.10 0.95 
1  21 4  431.27  202.71 0.96 
1  21 5  234.59  337.77 0.86 
1  21 6  15.78   42.26  0.88 
1  21 7  249.52  142.05 0.91 
1  21 8  107.66  188.43 0.87 
1  21 9  380.25  351.21 0.94 
1  21 10 211.72  213.56 0.74 
1  21 11 239.83  263.23 0.78 
1  21 12 22.78   132.66 0.40 
1  21 13 52.24   78.18  0.37 
1  21 14 13.26   221.46 0.23 
1  21 15 51.81   320.89 0.34 
1  21 16 71.41   217.57 0.62 
1  21 17 90.45   248.58 0.50 
1  22 0  45.30   270.00 0.30 
1  22 1  140.35  9.51   0.86 
1  22 2  169.43  333.01 0.93 
1  22 3  251.51  229.81 0.94 
1  22 4  87.92   160.44 0.61 
1  22 5  18.44   21.16  0.79 
1  22 6  2.66    23.82  0.06 
1  22 7  371.48  160.57 0.93 
1  22 8  148.29  166.10 0.91 
1  22 9  265.46  15.87  0.87 
1  22 10 456.67  322.45 0.96 
1  22 11 98.35   214.09 0.73 
1  22 12 13.50   205.04 0.13 
1  22 13 29.38   261.18 0.23 
1  22 14 224.53  260.16 0.82 
1  22 15 97.45   88.93  0.00 
1  23 0  1.63    90.00  0.05 
1  23 1  93.45   215.54 0.57 
1  23 2  3.51    31.04  0.40 
1  23 3  39.38   294.84 0.52 
1  23 4  12.74   254.28 0.51 
1  23 5  220.35  200.30 0.00 
1  23 6  22.47   211.69 0.33 
1  23 7  186.14  19.34  0.69 
1  23 8  6.88    304.20 0.56 
1  23 9  22.49   93.12  0.70 
1  23 10 195.29  253.52 0.85 
1  23 11 121.49  98.61  0.81 
1  23 12 84.48   80.04  0.00 
1  24 0  80.23   90.00  0.00 
1  24 1  95.77   193.26 0.56 
1  24 2  23.77   317.68 0.33 
1  24 3  169.71  330.58 0.85 
1  24 4  96.72   130.23 0.36 
1  24 5  126.98  350.71 0.00 
1  24 6  47.90   68.08  0.00 
1  24 7  52.31   185.58 0.00 
1  24 8  41.53   219.65 0.00 
1  24 9  63.41   188.53 0.00 
1  24 10 32.25   132.49 0.00 
1  25 0  36.56   90.00  0.00 
1  25 1  33.34   273.81 0.00 
1  25 2  32.35   213.68 0.00 
1  25 3  64.70   178.45 0.00 
1  25 4  95.18   70.62  0.00 
1  25 5  115.82  97.44  0.00 
1  25 6  53.69   253.10 0.00 
2  0  0  246.54  0.00   0.01 
2  0  1  253.35  270.00 0.00 
2  0  2  48.99   0.00   0.06 
2  0  3  139.08  90.00  0.73 
2  0  4  142.10  0.00   0.11 
2  0  5  610.70  270.00 1.00 
2  0  6  1640.86 180.00 0.00 
2  0  7  755.69  270.00 1.00 
2  0  8  2364.95 180.00 0.00 
2  0  9  239.18  90.00  0.97 
2  0  10 645.71  360.00 1.00 
2  0  11 778.25  90.00  1.00 
2  0  12 302.66  180.00 0.99 
2  0  13 69.52   270.00 1.00 
2  0  14 11.44   180.00 0.17 
2  0  15 101.96  90.00  0.87 
2  0  16 46.49   180.00 0.06 
2  0  17 49.22   270.00 0.03 
2  0  18 410.22  360.00 1.00 
2  0  19 25.73   90.00  0.17 
2  0  20 690.57  180.00 1.00 
2  0  21 32.47   270.00 0.20 
2  0  22 656.23  180.00 1.00 
2  0  23 20.55   90.00  0.87 
2  0  24 463.96  180.00 0.99 
2  0  25 87.80   270.00 0.90 
2  0  26 202.47  180.00 0.00 
2  0  27 14.19   90.00  0.18 
2  0  28 99.00   360.00 0.96 
2  0  29 134.89  270.00 0.00 
2  1  0  23.52   180.00 0.38 
2  1  1  517.88  321.65 0.84 
2  1  2  1192.20 225.13 0.98 
2  1  3  694.24  335.36 0.90 
2  1  4  863.04  47.48  0.98 
2  1  5  696.02  128.82 0.96 
2  1  6  392.83  312.49 0.93 
2  1  7  283.73  87.28  0.91 
2  1  8  895.57  173.92 0.99 
2  1  9  391.41  140.29 0.97 
2  1  10 590.64  11.39  0.95 
2  1  11 183.09  216.46 0.95 
2  1  12 71.65   340.49 0.64 
2  1  13 636.92  13.11  0.96 
2  1  14 132.74  119.57 0.91 
2  1  15 47.54   46.45  0.20 
2  1  16 30.03   59.17  0.57 
2  1  17 11.64   282.08 0.16 
2  1  18 80.63   255.09 0.80 
2  1  19 182.56  101.97 0.78 
2  1  20 381.13  177.92 0.97 
2  1  21 146.67  169.81 0.76 
2  1  22 99.83   283.56 0.65 
2  1  23 26.42   134.64 0.75 
2  1  24 34.39   271.13 0.73 
2  1  25 400.05  181.73 0.00 
2  1  26 125.06  114.61 0.91 
2  1  27 131.75  284.45 0.81 
2  1  28 66.18   269.29 0.35 
2  1  29 42.49   191.59 0.63 
2  2  0  861.78  180.00 1.00 
2  2  1  1308.57 52.71  0.95 
2  2  2  214.41  312.42 0.36 
2  2  3  286.29  240.90 0.92 
2  2  4  918.08  188.43 0.96 
2  2  5  720.51  53.88  0.97 
2  2  6  34.35   77.36  0.50 
2  2  7  1625.64 359.12 0.00 
2  2  8  822.95  260.66 0.99 
2  2  9  282.00  337.32 0.71 
2  2  10 81.55   162.78 0.32 
2  2  11 428.84  110.34 0.90 
2  2  12 49.43   213.07 0.55 
2  2  13 7.19    243.55 0.65 
2  2  14 398.02  216.19 0.00 
2  2  15 200.97  317.29 0.95 
2  2  16 297.74  110.44 0.94 
2  2  17 256.59  123.37 0.88 
2  2  18 461.47  123.26 0.94 
2  2  19 520.63  88.69  0.93 
2  2  20 505.83  82.95  0.94 
2  2  21 203.15  52.55  0.96 
2  2  22 8.33    354.23 0.03 
2  2  23 299.61  134.31 0.95 
2  2  24 16.82   171.73 0.23 
2  2  25 217.11  16.86  0.94 
2  2  26 77.44   164.71 0.86 
2  2  27 158.65  52.26  0.67 
2  2  28 139.98  4.97   0.43 
2  2  29 41.65   258.48 0.25 
2  3  0  1108.33 360.00 1.00 
2  3  1  439.24  66.99  0.94 
2  3  2  1053.39 157.33 0.98 
2  3  3  512.23  322.49 0.96 
2  3  4  805.51  9.93   0.99 
2  3  5  334.58  272.89 0.89 
2  3  6  578.88  60.03  0.98 
2  3  7  1015.49 305.78 0.99 
2  3  8  935.86  252.14 0.00 
2  3  9  474.43  206.39 0.96 
2  3  10 176.17  280.18 0.96 
2  3  11 40.09   326.88 0.31 
2  3  12 29.19   163.94 0.30 
2  3  13 94.34   259.65 0.72 
2  3  14 547.14  152.89 0.97 
2  3  15 847.49  290.45 0.98 
2  3  16 925.14  291.09 0.98 
2  3  17 69.72   282.84 0.89 
2  3  18 687.63  208.99 0.96 
2  3  19 86.76   58.87  0.68 
2  3  20 670.07  28.66  0.99 
2  3  21 258.52  300.31 0.91 
2  3  22 32.50   46.47  0.67 
2  3  23 493.87  186.86 0.96 
2  3  24 65.12   2.33   0.26 
2  3  25 60.53   233.66 0.73 
2  3  26 268.41  308.27 0.80 
2  3  27 12.14   21.67  0.12 
2  3  28 5.79    291.75 0.38 
2  3  29 133.09  30.84  0.89 
2  4  0  298.72  360.00 0.75 
2  4  1  1247.85 104.02 0.00 
2  4  2  1069.69 165.86 0.98 
2  4  3  802.29  191.01 0.98 
2  4  4  74.84   7.01   0.86 
2  4  5  343.70  199.19 0.95 
2  4  6  770.65  69.70  0.98 
2  4  7  752.79  355.41 0.98 
2  4  8  878.11  195.31 0.99 
2  4  9  88.87   14.29  0.66 
2  4  10 865.19  349.52 0.98 
2  4  11 377.95  0.36   0.85 
2  4  12 450.22  240.90 0.95 
2  4  13 82.95   42.47  0.73 
2  4  14 363.73  292.67 0.96 
2  4  15 452.76  335.67 0.97 
2  4  16 579.60  335.02 0.91 
2  4  17 32.01   70.58  0.16 
2  4  18 344.26  216.87 0.86 
2  4  19 29.28   76.38  0.76 
2  4  20 10.09   226.30 0.21 
2  4  21 552.81  73.59  0.96 
2  4  22 902.76  203.29 0.99 
2  4  23 240.67  18.64  0.95 
2  4  24 89.82   238.60 0.59 
2  4  25 273.81  197.19 0.86 
2  4  26 37.10   156.15 0.37 
2  4  27 12.25   83.42  0.13 
2  4  28 68.24   115.43 0.37 
2  4  29 153.98  29.90  0.81 
2  5  0  1343.77 0.00   1.00 
2  5  1  279.48  290.60 0.96 
2  5  2  891.18  114.26 0.00 
2  5  3  626.58  338.05 0.98 
2  5  4  259.10  204.56 0.95 
2  5  5  21.26   54.53  0.62 
2  5  6  749.85  281.62 0.97 
2  5  7  1223.72 351.74 0.99 
2  5  8  750.62  351.18 0.98 
2  5  9  675.47  261.25 0.99 
2  5  10 938.50  251.82 0.98 
2  5  11 592.66  311.85 0.96 
2  5  12 189.92  99.55  0.88 
2  5  13 10.26   30.88  0.80 
2  5  14 245.59  352.56 0.91 
2  5  15 408.88  32.24  0.89 
2  5  16 102.14  150.27 0.50 
2  5  17 158.86  41.60  0.93 
2  5  18 820.61  287.77 0.96 
2  5  19 737.88  243.39 0.98 
2  5  20 99.41   57.92  0.89 
2  5  21 431.68  54.09  0.96 
2  5  22 79.24   148.94 0.44 
2  5  23 45.12   264.98 0.14 
2  5  24 292.02  228.93 0.95 
2  5  25 219.64  2.56   0.78 
2  5  26 61.45   154.05 0.43 
2  5  27 97.91   26.24  0.71 
2  5  28 160.93  122.06 0.63 
2  5  29 209.88  43.59  0.90 
2  6  0  1018.11 180.00 0.00 
2  6  1  1018.18 84.23  0.99 
2  6  2  561.64  305.36 0.95 
2  6  3  849.17  205.91 0.99 
2  6  4  357.35  119.12 0.97 
2  6  5  1034.19 58.67  0.99 
2  6  6  1092.21 91.04  0.00 
2  6  7  112.98  288.78 0.67 
2  6  8  72.85   7.88   0.71 
2  6  9  476.73  101.32 0.95 
2  6  10 427.57  110.89 0.96 
2  6  11 270.74  216.61 0.97 
2  6  12 212.50  33.30  0.74 
2  6  13 293.43  355.75 0.95 
2  6  14 207.98  228.17 0.75 
2  6  15 624.60  287.25 0.97 
2  6  16 239.15  12.36  0.77 
2  6  17 533.80  246.93 0.97 
2  6  18 327.12  299.94 0.61 
2  6  19 501.93  286.35 0.96 
2  6  20 346.03  141.17 0.96 
2  6  21 45.08   246.25 0.73 
2  6  22 320.51  78.74  0.83 
2  6  23 156.93  116.72 0.82 
2  6  24 52.57   135.18 0.79 
2  6  25 135.06  48.10  0.89 
2  6  26 6.31    175.82 0.19 
2  6  27 247.49  349.07 0.76 
2  6  28 123.19  268.40 0.76 
2  7  0  166.76  180.00 0.81 
2  7  1  514.09  141.70 0.98 
2  7  2  464.03  200.29 0.94 
2  7  3  815.29  225.41 0.98 
2  7  4  988.06  278.62 0.00 
2  7  5  495.78  104.60 0.83 
2  7  6  538.48  71.14  0.91 
2  7  7  1315.28 313.66 0.97 
2  7  8  614.10  293.35 0.96 
2  7  9  853.24  356.69 0.99 
2  7  10 75.55   7.56   0.75 
2  7  11 253.26  224.77 0.94 
2  7  12 42.18   131.44 0.87 
2  7  13 527.11  160.24 0.97 
2  7  14 275.82  209.67 0.83 
2  7  15 263.74  35.60  0.90 
2  7  16 626.24  284.21 0.95 
2  7  17 2.00    282.53 0.42 
2  7  18 209.06  140.32 0.94 
2  7  19 485.08  343.06 0.97 
2  7  20 665.25  77.82  0.97 
2  7  21 400.35  287.73 0.93 
2  7  22 534.83  332.52 0.94 
2  7  23 197.17  126.66 0.90 
2  7  24 271.96  85.20  0.87 
2  7  25 86.78   314.75 0.75 
2  7  26 197.52  283.09 0.83 
2  7  27 200.73  208.33 0.00 
2  7  28 67.00   34.54  0.74 
2  8  0  113.43  360.00 0.93 
2  8  1  208.09  353.54 0.70 
2  8  2  778.35  33.36  0.98 
2  8  3  570.55  177.18 0.94 
2  8  4  581.05  151.88 0.95 
2  8  5  503.16  28.87  0.98 
2  8  6  308.63  33.45  0.97 
2  8  7  115.40  22.05  0.85 
2  8  8  452.38  234.58 0.94 
2  8  9  182.27  71.19  0.62 
2  8  10 358.25  46.72  0.94 
2  8  11 346.86  30.24  0.92 
2  8  12 413.75  99.50  0.95 
2  8  13 46.55   82.73  0.52 
2  8  14 874.03  257.93 0.97 
2  8  15 433.72  242.00 0.95 
2  8  16 28.70   226.14 0.72 
2  8  17 604.26  61.95  0.94 
2  8  18 427.94  197.08 0.96 
2  8  19 532.23  343.84 0.99 
2  8  20 146.94  9.65   0.75 
2  8  21 855.93  215.58 0.98 
2  8  22 54.69   41.21  0.51 
2  8  23 188.54  289.09 0.82 
2  8  24 118.06  60.92  0.62 
2  8  25 47.97   70.20  0.36 
2  8  26 272.34  113.16 0.95 
2  8  27 105.06  343.25 0.58 
2  8  28 189.04  18.82  0.94 
2  9  0  9.81    360.00 0.01 
2  9  1  529.69  203.03 0.97 
2  9  2  163.04  232.32 0.39 
2  9  3  20.92   126.75 0.30 
2  9  4  6.62    22.96  0.80 
2  9  5  58.87   126.12 0.14 
2  9  6  168.80  279.80 0.91 
2  9  7  216.38  29.44  0.90 
2  9  8  554.43  42.96  0.97 
2  9  9  604.98  323.89 0.97 
2  9  10 291.05  249.89 0.96 
2  9  11 122.72  305.74 0.65 
2  9  12 465.66  313.48 0.95 
2  9  13 468.32  95.47  0.97 
2  9  14 386.32  142.29 0.97 
2  9  15 843.08  122.80 0.98 
2  9  16 383.30  221.18 0.96 
2  9  17 369.56  148.12 0.82 
2  9  18 347.55  184.95 0.94 
2  9  19 238.81  289.68 0.84 
2  9  20 548.50  46.26  0.95 
2  9  21 559.45  257.27 0.94 
2  9  22 633.19  174.18 0.97 
2  9  23 17.82   205.97 0.72 
2  9  24 329.82  212.93 0.90 
2  9  25 21.35   109.61 0.04 
2  9  26 323.28  49.94  0.84 
2  9  27 428.16  49.72  0.95 
2  10 0  39.64   180.00 0.02 
2  10 1  377.43  169.84 0.96 
2  10 2  751.82  229.72 0.98 
2  10 3  123.46  248.96 0.47 
2  10 4  174.49  106.60 0.93 
2  10 5  21.93   335.38 0.07 
2  10 6  271.05  357.06 0.93 
2  10 7  565.63  8.00   0.97 
2  10 8  475.50  185.03 0.96 
2  10 9  472.92  117.16 0.96 
2  10 10 383.13  201.73 0.93 
2  10 11 982.54  244.28 0.98 
2  10 12 14.36   126.03 0.58 
2  10 13 420.53  49.08  0.97 
2  10 14 57.20   43.13  0.60 
2  10 15 36.68   159.29 0.25 
2  10 16 525.86  118.02 0.94 
2  10 17 335.99  166.01 0.96 
2  10 18 185.52  227.09 0.94 
2  10 19 161.98  210.44 0.70 
2  10 20 434.10  329.57 0.92 
2  10 21 230.00  359.25 0.79 
2  10 22 314.50  53.63  0.93 
2  10 23 302.52  149.03 0.95 
2  10 24 375.69  143.10 0.92 
2  10 25 18.96   108.34 0.25 
2  10 26 167.39  311.61 0.93 
2  10 27 13.44   254.41 0.20 
2  11 0  2.94    0.00   0.01 
2  11 1  23.98   216.99 0.31 
2  11 2  56.23   27.56  0.62 
2  11 3  214.70  208.21 0.80 
2  11 4  114.02  150.20 0.46 
2  11 5  603.09  158.79 0.97 
2  11 6  447.55  296.06 0.96 
2  11 7  157.92  31.86  0.67 
2  11 8  48.90   349.91 0.49 
2  11 9  527.58  125.76 0.98 
2  11 10 313.48  27.85  0.94 
2  11 11 48.62   283.79 0.75 
2  11 12 482.22  170.12 0.96 
2  11 13 594.62  152.67 0.88 
2  11 14 981.20  292.56 0.98 
2  11 15 750.38  290.06 0.97 
2  11 16 869.31  76.74  0.98 
2  11 17 121.27  177.54 0.95 
2  11 18 381.26  220.50 0.89 
2  11 19 164.17  264.91 0.57 
2  11 20 3.52    245.72 0.54 
2  11 21 296.73  289.60 0.95 
2  11 22 146.59  329.22 0.66 
2  11 23 55.93   5.97   0.62 
2  11 24 157.73  113.61 0.85 
2  11 25 7.92    89.32  0.52 
2  11 26 65.46   327.11 0.90 
2  12 0  205.45  0.00   0.70 
2  12 1  254.98  357.73 0.97 
2  12 2  273.78  67.07  0.96 
2  12 3  500.68  268.04 0.98 
2  12 4  16.13   54.27  0.79 
2  12 5  161.18  339.16 0.84 
2  12 6  134.26  29.59  0.87 
2  12 7  246.77  172.46 0.88 
2  12 8  238.40  133.16 0.65 
2  12 9  401.63  266.58 0.96 
2  12 10 224.58  142.08 0.96 
2  12 11 37.51   42.02  0.76 
2  12 12 279.36  138.89 0.91 
2  12 13 561.16  16.64  0.86 
2  12 14 452.09  74.87  0.93 
2  12 15 10.58   60.12  0.32 
2  12 16 338.26  35.20  0.97 
2  12 17 626.52  119.91 0.98 
2  12 18 37.15   6.44   0.40 
2  12 19 784.96  280.85 0.98 
2  12 20 694.08  326.56 0.95 
2  12 21 355.10  311.65 0.93 
2  12 22 39.71   209.31 0.32 
2  12 23 293.84  33.57  0.76 
2  12 24 22.01   359.60 0.15 
2  12 25 35.94   193.07 0.35 
2  12 26 264.01  209.74 0.91 
2  13 0  40.13   180.00 0.31 
2  13 1  518.02  297.17 0.98 
2  13 2  36.71   89.04  0.94 
2  13 3  81.15   23.27  0.07 
2  13 4  836.92  296.56 0.99 
2  13 5  15.84   214.72 0.31 
2  13 6  77.59   291.65 0.32 
2  13 7  118.66  40.10  0.44 
2  13 8  95.60   274.40 0.69 
2  13 9  164.41  88.06  0.98 
2  13 10 435.64  324.25 0.94 
2  13 11 63.89   236.38 0.29 
2  13 12 155.12  287.51 0.71 
2  13 13 262.86  156.15 0.90 
2  13 14 431.30  196.12 0.98 
2  13 15 312.02  226.85 0.91 
2  13 16 27.17   4.87   0.87 
2  13 17 21.83   47.72  0.61 
2  13 18 159.44  77.25  0.77 
2  13 19 159.86  21.91  0.74 
2  13 20 6.14    65.62  0.31 
2  13 21 448.28  122.04 0.96 
2  13 22 41.08   298.95 0.32 
2  13 23 90.22   23.80  0.45 
2  13 24 248.84  327.59 0.87 
2  13 25 253.40  137.83 0.00 
2  14 0  138.67  180.00 0.98 
2  14 1  5.77    63.73  0.48 
2  14 2  193.81  145.78 0.85 
2  14 3  276.37  199.21 0.74 
2  14 4  61.52   253.77 0.27 
2  14 5  598.55  247.63 0.96 
2  14 6  395.64  18.55  0.94 
2  14 7  23.24   117.44 0.51 
2  14 8  391.65  154.86 0.95 
2  14 9  228.25  334.56 0.77 
2  14 10 443.08  245.88 0.86 
2  14 11 94.12   205.95 0.39 
2  14 12 260.64  280.74 0.88 
2  14 13 748.82  198.51 0.99 
2  14 14 232.25  61.61  0.91 
2  14 15 564.74  36.31  0.98 
2  14 16 92.28   243.51 0.77 
2  14 17 488.34  163.72 0.90 
2  14 18 526.42  16.75  0.96 
2  14 19 610.38  218.39 0.98 
2  14 20 250.76  224.03 0.89 
2  14 21 87.00   54.99  0.64 
2  14 22 30.43   103.48 0.23 
2  14 23 453.67  302.97 0.95 
2  14 24 142.89  65.97  0.88 
2  15 0  68.39   0.00   0.29 
2  15 1  7.97    207.65 0.92 
2  15 2  51.97   296.75 0.79 
2  15 3  422.93  354.63 0.92 
2  15 4  204.34  147.27 0.81 
2  15 5  144.52  270.61 0.80 
2  15 6  307.17  185.43 0.87 
2  15 7  169.23  178.43 0.93 
2  15 8  361.84  235.39 0.91 
2  15 9  75.47   79.81  0.36 
2  15 10 11.85   265.65 0.77 
2  15 11 77.91   134.41 0.53 
2  15 12 266.35  194.35 0.87 
2  15 13 71.97   118.39 0.94 
2  15 14 122.65  114.20 0.92 
2  15 15 297.65  238.67 0.95 
2  15 16 176.99  336.86 0.72 
2  15 17 474.63  266.70 0.96 
2  15 18 407.84  181.48 0.96 
2  15 19 356.34  47.14  0.95 
2  15 20 0.90    18.89  0.32 
2  15 21 452.91  264.98 0.91 
2  15 22 213.38  162.56 0.88 
2  15 23 39.71   341.24 0.38 
2  15 24 223.18  328.17 0.94 
2  16 0  183.95  0.00   0.18 
2  16 1  459.89  300.91 0.93 
2  16 2  80.38   101.56 0.26 
2  16 3  18.96   331.53 0.62 
2  16 4  148.39  28.84  0.88 
2  16 5  192.96  146.55 0.74 
2  16 6  349.01  144.06 0.96 
2  16 7  348.36  51.91  0.95 
2  16 8  316.42  85.52  0.78 
2  16 9  165.55  18.71  0.88 
2  16 10 5.20    168.67 0.21 
2  16 11 405.06  290.47 0.97 
2  16 12 55.45   229.99 0.52 
2  16 13 6.95    105.07 0.28 
2  16 14 604.35  109.66 0.96 
2  16 15 360.60  263.45 0.92 
2  16 16 509.12  310.16 0.96 
2  16 17 69.33   141.42 0.77 
2  16 18 195.29  350.51 0.92 
2  16 19 3.52    289.48 0.23 
2  16 20 156.62  9.26   0.80 
2  16 21 344.94  50.44  0.93 
2  16 22 310.12  157.14 0.91 
2  16 23 305.22  26.59  0.96 
2  17 0  187.68  180.00 0.95 
2  17 1  98.62   192.90 0.85 
2  17 2  64.45   261.67 0.85 
2  17 3  328.29  131.22 0.98 
2  17 4  166.35  57.99  0.94 
2  17 5  420.07  306.62 0.97 
2  17 6  8.86    162.66 0.66 
2  17 7  153.42  273.44 0.75 
2  17 8  872.80  283.92 0.98 
2  17 9  26.19   292.02 0.27 
2  17 10 312.50  174.80 0.88 
2  17 11 184.05  237.15 0.81 
2  17 12 175.14  297.98 0.86 
2  17 13 430.56  304.72 0.87 
2  17 14 392.17  45.20  0.91 
2  17 15 150.59  171.72 0.94 
2  17 16 35.34   163.76 0.36 
2  17 17 119.68  31.32  0.82 
2  17 18 104.50  54.72  0.71 
2  17 19 19.73   110.95 0.38 
2  17 20 237.90  306.25 0.79 
2  17 21 181.95  133.55 0.71 
2  17 22 163.07  316.48 0.90 
2  18 0  381.09  0.00   1.00 
2  18 1  137.69  356.26 0.96 
2  18 2  215.47  169.22 0.95 
2  18 3  123.85  211.92 0.81 
2  18 4  131.16  146.81 0.67 
2  18 5  155.34  352.92 0.82 
2  18 6  247.53  254.72 0.94 
2  18 7  854.28  227.55 0.00 
2  18 8  54.53   257.32 0.75 
2  18 9  168.74  295.81 0.86 
2  18 10 80.97   281.29 0.63 
2  18 11 380.51  208.94 0.86 
2  18 12 411.88  170.41 0.95 
2  18 13 127.84  32.49  0.24 
2  18 14 643.81  63.05  0.96 
2  18 15 54.99   98.91  0.17 
2  18 16 118.30  233.39 0.50 
2  18 17 485.84  178.43 0.94 
2  18 18 232.31  13.14  0.91 
2  18 19 16.07   295.08 0.11 
2  18 20 10.89   332.06 0.61 
2  18 21 31.57   285.27 0.65 
2  19 0  97.58   0.00   0.40 
2  19 1  4.17    305.94 0.57 
2  19 2  273.28  257.10 0.96 
2  19 3  35.11   294.70 0.45 
2  19 4  229.27  245.01 0.86 
2  19 5  303.02  121.36 0.97 
2  19 6  73.94   40.21  0.83 
2  19 7  191.82  321.30 0.86 
2  19 8  285.11  95.41  0.88 
2  19 9  105.11  228.87 0.31 
2  19 10 57.45   268.06 0.10 
2  19 11 97.36   42.59  0.55 
2  19 12 150.13  196.05 0.81 
2  19 13 212.02  123.75 0.88 
2  19 14 28.63   184.74 0.71 
2  19 15 306.38  125.78 0.92 
2  19 16 8.11    322.42 0.45 
2  19 17 364.69  27.68  0.94 
2  19 18 73.16   68.66  0.87 
2  19 19 83.17   164.56 0.61 
2  20 0  94.24   180.00 0.27 
2  20 1  79.97   234.24 0.28 
2  20 2  802.17  69.36  0.97 
2  20 3  25.17   304.79 0.04 
2  20 4  82.74   95.62  0.87 
2  20 5  51.82   180.61 0.69 
2  20 6  85.40   30.77  0.62 
2  20 7  61.31   13.72  0.82 
2  20 8  23.74   48.75  0.32 
2  20 9  84.83   112.98 0.90 
2  20 10 92.84   296.75 0.37 
2  20 11 281.23  224.03 0.93 
2  20 12 54.90   108.71 0.55 
2  20 13 117.87  152.29 0.68 
2  20 14 4.57    187.76 0.21 
2  20 15 23.49   220.72 0.65 
2  20 16 54.28   275.70 0.52 
2  20 17 79.14   47.83  0.72 
2  20 18 110.07  295.90 0.00 
2  21 0  148.29  0.00   0.87 
2  21 1  310.79  307.21 0.90 
2  21 2  437.41  223.38 0.94 
2  21 3  7.41    161.50 0.52 
2  21 4  122.41  15.01  0.75 
2  21 5  293.73  139.16 0.85 
2  21 6  37.90   50.94  0.28 
2  21 7  384.06  44.82  0.95 
2  21 8  322.58  78.41  0.96 
2  21 9  209.14  300.88 0.85 
2  21 10 36.77   123.96 0.34 
2  21 11 177.77  21.45  0.76 
2  21 12 22.63   139.72 0.48 
2  21 13 102.42  154.33 0.67 
2  21 14 80.31   93.34  0.64 
2  21 15 6.90    166.43 0.63 
2  21 16 51.27   220.69 0.43 
2  22 0  341.09  180.00 1.00 
2  22 1  219.08  19.03  0.90 
2  22 2  116.90  187.21 0.93 
2  22 3  46.34   217.93 0.45 
2  22 4  63.86   37.23  0.62 
2  22 5  295.06  98.03  0.93 
2  22 6  190.04  275.66 0.86 
2  22 7  11.56   15.53  0.22 
2  22 8  7.62    47.85  0.15 
2  22 9  34.67   264.91 0.49 
2  22 10 23.63   56.30  0.74 
2  22 11 32.48   159.12 0.15 
2  22 12 8.12    26.40  0.66 
2  22 13 18.15   31.03  0.54 
2  22 14 17.78   145.76 0.32 
2  23 0  7.47    360.00 0.03 
2  23 1  40.93   297.38 0.39 
2  23 2  39.37   318.66 0.67 
2  23 3  51.43   301.15 0.61 
2  23 4  10.03   338.83 0.15 
2  23 5  204.98  259.34 0.00 
2  23 6  168.17  77.69  0.79 
2  23 7  364.90  122.88 0.93 
2  23 8  2.96    285.83 0.60 
2  23 9  118.74  16.94  0.77 
2  23 10 147.86  300.89 0.90 
2  23 11 11.12   241.71 0.44 
2  23 12 107.28  124.61 0.00 
2  24 0  25.54   180.00 0.00 
2  24 1  56.68   194.93 0.53 
2  24 2  261.51  146.55 0.84 
2  24 3  27.91   80.51  0.26 
2  24 4  77.54   92.13  0.00 
2  24 5  31.02   301.77 0.00 
2  24 6  59.68   181.23 0.00 
2  24 7  89.37   98.49  0.00 
2  24 8  79.74   90.60  0.00 
2  24 9  63.00   160.92 0.00 
2  25 0  51.50   360.00 0.00 
2  25 1  48.94   107.88 0.00 
2  25 2  122.93  9.54   0.00 
2  25 3  120.44  228.12 0.00 
2  25 4  129.52  77.21  0.00 
2  25 5  38.72   36.92  0.00 
3  0  1  428.69  90.00  1.00 
3  0  2  815.67  180.00 1.00 
3  0  3  167.42  90.00  0.45 
3  0  4  576.99  360.00 1.00 
3  0  5  308.88  90.00  1.00 
3  0  6  1018.79 180.00 0.00 
3  0  7  1213.07 90.00  0.00 
3  0  8  837.21  180.00 1.00 
3  0  9  781.47  90.00  1.00 
3  0  10 64.72   180.00 0.15 
3  0  11 12.59   90.00  0.52 
3  0  12 359.29  180.00 1.00 
3  0  13 228.05  90.00  0.99 
3  0  14 33.07   180.00 0.37 
3  0  15 50.95   90.00  0.22 
3  0  16 93.10   180.00 0.82 
3  0  17 52.72   90.00  0.87 
3  0  18 666.75  180.00 1.00 
3  0  19 838.32  270.00 1.00 
3  0  20 764.85  180.00 1.00 
3  0  21 130.25  270.00 0.40 
3  0  22 74.55   180.00 0.08 
3  0  23 97.52   270.00 0.37 
3  0  24 140.93  0.00   0.73 
3  0  25 446.79  90.00  0.00 
3  0  26 38.11   0.00   0.16 
3  0  27 198.48  270.00 0.97 
3  0  28 38.74   0.00   0.12 
3  0  29 100.19  90.00  0.54 
3  1  0  666.36  270.00 1.00 
3  1  1  431.80  96.11  0.71 
3  1  2  1347.63 265.01 0.98 
3  1  3  455.11  23.63  0.91 
3  1  4  268.16  161.28 0.89 
3  1  5  640.04  343.60 0.97 
3  1  6  614.16  219.19 0.97 
3  1  7  845.41  115.11 0.99 
3  1  8  746.30  37.19  0.99 
3  1  9  133.19  149.26 0.44 
3  1  10 262.40  97.62  0.93 
3  1  11 363.88  55.93  0.98 
3  1  12 10.92   219.32 0.47 
3  1  13 210.01  134.38 0.90 
3  1  14 198.87  221.60 0.91 
3  1  15 49.35   69.44  0.46 
3  1  16 786.35  359.07 0.97 
3  1  17 111.12  9.08   0.81 
3  1  18 213.08  193.51 0.90 
3  1  19 530.48  63.84  0.94 
3  1  20 59.86   134.86 0.36 
3  1  21 412.52  215.30 0.94 
3  1  22 416.00  103.51 0.99 
3  1  23 94.76   17.76  0.32 
3  1  24 72.60   146.59 0.08 
3  1  25 26.52   289.25 0.29 
3  1  26 257.28  336.48 0.94 
3  1  27 248.40  307.92 0.62 
3  1  28 20.15   26.08  0.10 
3  1  29 30.26   311.19 0.71 
3  2  0  1205.86 90.00  0.98 
3  2  1  858.11  177.99 0.98 
3  2  2  578.84  245.61 0.96 
3  2  3  619.57  223.01 0.95 
3  2  4  1450.14 292.96 0.99 
3  2  5  819.50  115.69 0.99 
3  2  6  1129.66 340.59 0.99 
3  2  7  1276.73 203.62 0.99 
3  2  8  571.20  138.01 0.98 
3  2  9  840.52  59.07  0.99 
3  2  10 1030.03 353.75 0.99 
3  2  11 250.55  191.87 0.66 
3  2  12 469.98  143.98 0.97 
3  2  13 203.99  37.48  0.90 
3  2  14 417.63  145.33 0.95 
3  2  15 145.79  56.11  0.87 
3  2  16 217.75  18.41  0.76 
3  2  17 217.97  95.66  0.89 
3  2  18 248.90  161.43 0.93 
3  2  19 323.45  326.23 0.93 
3  2  20 419.04  347.80 0.96 
3  2  21 17.99   97.07  0.43 
3  2  22 131.88  271.86 0.14 
3  2  23 753.11  88.65  0.98 
3  2  24 78.34   256.22 0.58 
3  2  25 437.46  259.79 0.86 
3  2  26 145.49  252.56 0.85 
3  2  27 343.92  190.05 0.95 
3  2  28 38.10   52.46  0.30 
3  2  29 43.80   202.05 0.23 
3  3  0  317.55  90.00  1.00 
3  3  1  468.01  60.69  0.89 
3  3  2  1254.48 159.93 0.98 
3  3  3  679.52  218.25 0.97 
3  3  4  778.73  133.63 0.98 
3  3  5  572.39  286.16 0.97 
3  3  6  471.83  147.24 0.97 
3  3  7  872.38  149.65 0.98 
3  3  8  1025.36 65.55  0.99 
3  3  9  867.81  311.91 0.99 
3  3  10 73.51   239.30 0.93 
3  3  11 279.11  12.29  0.92 
3  3  12 9.23    59.18  0.11 
3  3  13 253.95  357.86 0.93 
3  3  14 277.59  351.33 0.90 
3  3  15 318.24  206.51 0.95 
3  3  16 588.31  319.60 0.98 
3  3  17 107.11  116.14 0.51 
3  3  18 88.76   205.75 0.66 
3  3  19 620.72  331.17 0.94 
3  3  20 360.23  56.71  0.95 
3  3  21 93.77   247.24 0.71 
3  3  22 270.96  12.15  0.91 
3  3  23 116.07  215.06 0.84 
3  3  24 404.26  163.68 0.88 
3  3  25 107.67  144.62 0.91 
3  3  26 154.09  238.80 0.76 
3  3  27 9.60    274.30 0.48 
3  3  28 14.77   212.89 0.18 
3  3  29 186.17  29.75  0.77 
3  4  0  1637.69 270.00 0.00 
3  4  1  417.23  78.89  0.94 
3  4  2  200.63  287.39 0.73 
3  4  3  556.46  206.79 0.91 
3  4  4  609.53  309.59 0.98 
3  4  5  728.03  10.97  0.98 
3  4  6  667.52  250.73 0.98 
3  4  7  670.87  156.38 0.98 
3  4  8  532.25  51.86  0.98 
3  4  9  654.31  258.64 0.99 
3  4  10 464.01  221.77 0.99 
3  4  11 219.36  298.14 0.81 
3  4  12 541.46  78.94  0.98 
3  4  13 315.82  257.44 0.95 
3  4  14 289.47  44.85  0.91 
3  4  15 27.63   164.62 0.57 
3  4  16 2.18    217.20 0.15 
3  4  17 187.25  276.24 0.92 
3  4  18 925.47  124.89 0.97 
3  4  19 93.24   107.30 0.39 
3  4  20 254.29  21.95  0.92 
3  4  21 55.85   324.00 0.87 
3  4  22 125.92  5.12   0.92 
3  4  23 34.55   69.69  0.38 
3  4  24 2.15    0.37   0.17 
3  4  25 349.50  12.56  0.97 
3  4  26 169.22  16.19  0.71 
3  4  27 10.36   306.49 0.36 
3  4  28 20.38   177.31 0.45 
3  4  29 267.37  359.73 0.87 
3  5  0  995.78  90.00  0.00 
3  5  1  618.27  264.43 0.98 
3  5  2  1332.78 148.00 0.99 
3  5  3  553.84  122.80 0.90 
3  5  4  589.68  9.32   0.95 
3  5  5  625.49  47.93  0.94 
3  5  6  532.01  39.25  0.94 
3  5  7  163.32  63.47  0.58 
3  5  8  392.50  165.85 0.93 
3  5  9  532.19  74.30  0.93 
3  5  10 285.43  223.06 0.98 
3  5  11 384.55  91.57  0.92 
3  5  12 220.83  323.97 0.86 
3  5  13 282.41  282.16 0.95 
3  5  14 228.02  42.44  0.90 
3  5  15 918.44  236.87 0.98 
3  5  16 753.65  249.35 0.97 
3  5  17 67.88   349.11 0.90 
3  5  18 6.21    81.17  0.42 
3  5  19 186.02  120.76 0.94 
3  5  20 87.58   347.44 0.47 
3  5  21 118.57  274.57 0.89 
3  5  22 12.91   311.55 0.65 
3  5  23 151.86  335.49 0.78 
3  5  24 163.19  314.79 0.94 
3  5  25 337.63  235.68 0.92 
3  5  26 84.77   333.45 0.72 
3  5  27 87.30   229.72 0.83 
3  5  28 100.79  117.79 0.80 
3  5  29 14.74   259.56 0.45 
3  6  0  605.86  270.00 0.00 
3  6  1  420.86  73.96  0.94 
3  6  2  506.93  183.01 0.96 
3  6  3  931.05  218.37 0.99 
3  6  4  1023.46 187.84 0.99 
3  6  5  393.56  346.43 0.91 
3  6  6  681.86  258.77 0.96 
3  6  7  868.01  168.66 0.98 
3  6  8  990.45  26.68  0.99 
3  6  9  448.78  240.39 0.95 
3  6  10 100.99  51.69  0.70 
3  6  11 12.32   54.53  0.34 
3  6  12 423.42  81.99  0.96 
3  6  13 3.81    64.86  0.36 
3  6  14 374.10  46.88  0.93 
3  6  15 539.87  297.24 0.96 
3  6  16 155.36  31.99  0.95 
3  6  17 400.38  312.30 0.94 
3  6  18 357.73  0.04   0.91 
3  6  19 517.05  66.79  0.98 
3  6  20 319.67  64.09  0.91 
3  6  21 112.54  95.07  0.79 
3  6  22 179.49  82.96  0.00 
3  6  23 423.54  306.15 0.94 
3  6  24 272.20  85.14  0.86 
3  6  25 571.31  218.61 0.97 
3  6  26 109.98  220.59 0.71 
3  6  27 243.03  177.31 0.87 
3  6  28 71.14   240.74 0.42 
3  7  0  57.25   270.00 0.75 
3  7  1  605.51  294.49 0.98 
3  7  2  470.43  30.14  0.88 
3  7  3  704.39  87.82  0.98 
3  7  4  200.06  46.12  0.94 
3  7  5  584.64  327.56 0.97 
3  7  6  85.38   118.59 0.60 
3  7  7  126.26  83.43  0.89 
3  7  8  719.29  134.41 0.98 
3  7  9  418.09  159.19 0.91 
3  7  10 284.65  156.85 0.87 
3  7  11 133.54  309.41 0.93 
3  7  12 315.07  332.68 0.97 
3  7  13 482.34  249.15 0.96 
3  7  14 744.28  239.92 0.91 
3  7  15 16.98   146.21 0.42 
3  7  16 387.15  321.34 0.51 
3  7  17 154.19  214.69 0.79 
3  7  18 355.87  243.32 0.87 
3  7  19 278.49  221.69 0.92 
3  7  20 805.70  16.87  0.98 
3  7  21 336.15  95.84  0.94 
3  7  22 42.41   14.07  0.25 
3  7  23 202.19  270.28 0.93 
3  7  24 142.02  284.57 0.83 
3  7  25 42.43   18.14  0.52 
3  7  26 207.16  38.72  0.78 
3  7  27 271.40  102.31 0.92 
3  7  28 251.54  236.00 0.93 
3  8  0  824.66  90.00  0.00 
3  8  1  225.81  70.86  0.90 
3  8  2  53.08   97.92  0.57 
3  8  3  297.54  296.95 0.86 
3  8  4  431.07  236.82 0.96 
3  8  5  445.57  276.51 0.98 
3  8  6  143.12  18.77  0.50 
3  8  7  83.41   321.08 0.80 
3  8  8  247.29  30.45  0.63 
3  8  9  496.39  112.13 0.94 
3  8  10 37.22   198.08 0.44 
3  8  11 25.07   29.91  0.77 
3  8  12 154.48  354.34 0.95 
3  8  13 249.51  153.35 0.85 
3  8  14 517.96  110.57 0.97 
3  8  15 327.33  101.86 0.93 
3  8  16 141.39  281.72 0.86 
3  8  17 159.08  71.96  0.88 
3  8  18 132.43  97.99  0.88 
3  8  19 290.86  291.89 0.95 
3  8  20 383.08  345.86 0.91 
3  8  21 327.00  128.28 0.92 
3  8  22 72.70   341.56 0.64 
3  8  23 129.87  134.26 0.90 
3  8  24 317.87  43.43  0.86 
3  8  25 32.76   53.03  0.21 
3  8  26 122.50  272.44 0.83 
3  8  27 259.38  107.77 0.96 
3  8  28 222.41  3.47   0.87 
3  9  0  106.25  90.00  1.00 
3  9  1  545.42  207.00 0.97 
3  9  2  74.85   47.53  0.78 
3  9  3  242.40  308.59 0.96 
3  9  4  43.11   28.66  0.20 
3  9  5  414.21  330.10 0.98 
3  9  6  501.87  314.67 0.98 
3  9  7  12.22   349.15 0.56 
3  9  8  541.53  93.24  0.97 
3  9  9  9.87    17.36  0.29 
3  9  10 460.86  93.42  0.96 
3  9  11 692.98  163.62 0.98 
3  9  12 820.10  352.86 0.98 
3  9  13 163.02  352.72 0.92 
3  9  14 359.78  117.22 0.95 
3  9  15 483.34  175.09 0.96 
3  9  16 81.00   133.17 0.84 
3  9  17 91.50   144.43 0.96 
3  9  18 93.45   99.79  0.88 
3  9  19 87.15   355.20 0.79 
3  9  20 529.13  305.59 0.97 
3  9  21 101.01  91.21  0.73 
3  9  22 7.46    328.79 0.13 
3  9  23 558.53  63.12  0.95 
3  9  24 101.33  317.73 0.85 
3  9  25 162.22  294.98 0.60 
3  9  26 158.09  120.84 0.89 
3  9  27 21.56   227.62 0.23 
3  10 0  449.85  270.00 0.98 
3  10 1  253.14  54.21  0.96 
3  10 2  295.21  200.80 0.87 
3  10 3  284.01  3.36   0.95 
3  10 4  10.99   341.42 0.46 
3  10 5  99.10   223.29 0.57 
3  10 6  125.06  95.32  0.84 
3  10 7  230.46  41.67  0.91 
3  10 8  205.93  332.58 0.82 
3  10 9  289.92  14.80  0.96 
3  10 10 134.35  18.42  0.84 
3  10 11 471.26  4.47   0.96 
3  10 12 747.80  103.42 0.98 
3  10 13 14.61   225.12 0.29 
3  10 14 400.25  179.60 0.86 
3  10 15 362.88  76.03  0.91 
3  10 16 576.57  65.42  0.96 
3  10 17 582.75  118.88 0.96 
3  10 18 42.56   265.14 0.29 
3  10 19 31.88   205.96 0.44 
3  10 20 78.97   339.62 0.39 
3  10 21 573.05  298.14 0.95 
3  10 22 135.29  52.18  0.48 
3  10 23 64.75   337.12 0.38 
3  10 24 8.29    191.62 0.29 
3  10 25 90.00   253.25 0.58 
3  10 26 56.97   291.55 0.74 
3  10 27 239.99  340.81 0.83 
3  11 0  79.41   270.00 0.76 
3  11 1  57.86   45.66  0.51 
3  11 2  231.84  46.11  0.84 
3  11 3  396.41  212.44 0.95 
3  11 4  232.98  227.25 0.95 
3  11 5  91.11   327.99 0.93 
3  11 6  207.01  318.74 0.94 
3  11 7  18.16   184.37 0.65 
3  11 8  61.93   231.32 0.71 
3  11 9  292.50  180.55 0.93 
3  11 10 145.06  320.30 0.79 
3  11 11 426.95  42.05  0.96 
3  11 12 264.02  301.93 0.92 
3  11 13 764.63  265.33 0.96 
3  11 14 1118.35 14.72  0.98 
3  11 15 439.01  84.51  0.96 
3  11 16 218.09  251.03 0.84 
3  11 17 335.27  86.10  0.97 
3  11 18 129.88  218.85 0.56 
3  11 19 147.69  23.33  0.89 
3  11 20 574.34  268.22 0.95 
3  11 21 189.40  263.60 0.88 
3  11 22 303.29  68.65  0.94 
3  11 23 128.27  39.81  0.18 
3  11 24 176.60  177.04 0.86 
3  11 25 161.26  297.57 0.88 
3  11 26 184.22  64.49  0.75 
3  12 0  144.20  270.00 0.00 
3  12 1  237.99  305.99 0.97 
3  12 2  105.73  358.66 0.74 
3  12 3  265.92  17.96  0.94 
3  12 4  64.00   50.95  0.29 
3  12 5  218.31  356.41 0.75 
3  12 6  849.24  36.02  0.97 
3  12 7  21.78   10.45  0.62 
3  12 8  129.58  175.89 0.82 
3  12 9  215.31  161.35 0.90 
3  12 10 298.52  148.31 0.88 
3  12 11 584.24  265.17 0.97 
3  12 12 19.47   131.86 0.41 
3  12 13 135.64  220.50 0.87 
3  12 14 26.92   14.98  0.52 
3  12 15 818.59  178.38 0.99 
3  12 16 389.69  276.58 0.95 
3  12 17 132.74  72.52  0.52 
3  12 18 132.18  223.81 0.26 
3  12 19 568.90  177.81 0.86 
3  12 20 160.75  331.10 0.79 
3  12 21 5.59    161.67 0.67 
3  12 22 17.54   200.76 0.38 
3  12 23 620.61  350.30 0.95 
3  12 24 252.22  132.59 0.91 
3  12 25 150.24  77.45  0.88 
3  12 26 267.49  240.03 0.93 
3  13 0  403.88  270.00 1.00 
3  13 1  64.11   95.32  0.83 
3  13 2  162.85  114.28 0.62 
3  13 3  444.93  232.32 0.96 
3  13 4  292.59  305.14 0.91 
3  13 5  407.59  299.23 0.98 
3  13 6  165.44  223.81 0.78 
3  13 7  140.00  242.37 0.92 
3  13 8  93.74   163.74 0.33 
3  13 9  179.68  327.29 0.91 
3  13 10 281.53  221.01 0.83 
3  13 11 970.79  97.66  0.97 
3  13 12 87.61   77.23  0.38 
3  13 13 100.11  316.60 0.70 
3  13 14 863.29  217.85 0.98 
3  13 15 309.49  263.72 0.23 
3  13 16 635.50  80.98  0.99 
3  13 17 821.65  36.37  0.98 
3  13 18 19.55   181.79 0.24 
3  13 19 649.05  156.35 0.97 
3  13 20 465.56  161.19 0.97 
3  13 21 4.84    36.89  0.60 
3  13 22 25.14   253.83 0.20 
3  13 23 536.64  264.35 0.95 
3  13 24 252.28  350.16 0.93 
3  13 25 2.23    105.37 0.09 
3  14 0  9.16    270.00 0.16 
3  14 1  146.98  110.19 0.86 
3  14 2  43.99   108.97 0.73 
3  14 3  262.79  273.29 0.90 
3  14 4  250.34  37.63  0.88 
3  14 5  395.77  254.37 0.97 
3  14 6  56.70   75.72  0.20 
3  14 7  145.58  108.30 0.75 
3  14 8  443.49  225.66 0.97 
3  14 9  31.82   54.12  0.37 
3  14 10 157.92  51.57  0.89 
3  14 11 446.98  260.43 0.96 
3  14 12 126.36  254.75 0.84 
3  14 13 22.61   97.00  0.86 
3  14 14 471.35  152.20 0.96 
3  14 15 472.06  169.26 0.97 
3  14 16 521.57  264.42 0.94 
3  14 17 58.19   264.51 0.46 
3  14 18 121.42  344.84 0.72 
3  14 19 602.10  288.91 0.96 
3  14 20 155.79  249.60 0.62 
3  14 21 37.43   301.81 0.00 
3  14 22 2.93    300.09 0.40 
3  14 23 98.07   27.75  0.74 
3  14 24 187.06  237.80 0.00 
3  15 0  42.39   90.00  0.36 
3  15 1  261.89  142.21 0.93 
3  15 2  254.85  24.99  0.89 
3  15 3  49.22   314.02 0.79 
3  15 4  601.26  200.80 0.97 
3  15 5  490.72  26.34  0.94 
3  15 6  237.79  14.97  0.66 
3  15 7  9.28    173.26 0.31 
3  15 8  442.44  73.32  0.89 
3  15 9  625.47  16.94  0.96 
3  15 10 13.40   204.94 0.20 
3  15 11 182.58  43.66  0.88 
3  15 12 486.80  54.90  0.86 
3  15 13 324.65  75.96  0.91 
3  15 14 670.78  96.14  0.98 
3  15 15 665.22  250.87 0.98 
3  15 16 152.36  179.33 0.79 
3  15 17 67.05   44.94  0.47 
3  15 18 488.35  271.95 0.94 
3  15 19 84.76   106.69 0.28 
3  15 20 84.83   197.25 0.34 
3  15 21 256.16  36.40  0.91 
3  15 22 437.74  53.28  0.96 
3  15 23 362.61  181.88 0.93 
3  16 0  470.60  90.00  0.00 
3  16 1  147.59  272.10 0.87 
3  16 2  679.95  43.25  0.98 
3  16 3  338.84  89.04  0.93 
3  16 4  243.54  289.99 0.76 
3  16 5  66.17   129.53 0.08 
3  16 6  251.41  348.17 0.93 
3  16 7  177.24  235.15 0.78 
3  16 8  198.68  40.65  0.34 
3  16 9  231.21  309.82 0.95 
3  16 10 639.49  43.43  0.97 
3  16 11 481.28  239.55 0.91 
3  16 12 3.29    334.11 0.74 
3  16 13 144.46  349.98 0.88 
3  16 14 448.97  350.41 0.90 
3  16 15 236.04  217.94 0.86 
3  16 16 438.50  246.70 0.98 
3  16 17 265.09  259.88 0.92 
3  16 18 226.35  114.24 0.82 
3  16 19 19.44   319.97 0.26 
3  16 20 76.43   289.73 0.78 
3  16 21 20.13   273.06 0.19 
3  16 22 6.50    38.06  0.04 
3  17 0  183.28  270.00 0.91 
3  17 1  93.08   101.70 0.77 
3  17 2  425.65  101.00 0.96 
3  17 3  17.19   186.59 0.55 
3  17 4  368.42  252.52 0.92 
3  17 5  258.91  294.10 0.90 
3  17 6  320.43  155.79 0.97 
3  17 7  138.87  69.48  0.51 
3  17 8  46.60   177.83 0.92 
3  17 9  443.64  230.27 0.94 
3  17 10 103.26  343.34 0.60 
3  17 11 43.59   312.01 0.79 
3  17 12 138.39  301.61 0.56 
3  17 13 351.11  80.82  0.92 
3  17 14 534.89  2.09   0.96 
3  17 15 318.21  212.44 0.97 
3  17 16 2.85    113.03 0.11 
3  17 17 129.52  102.85 0.89 
3  17 18 403.61  235.04 0.90 
3  17 19 438.79  330.19 0.85 
3  17 20 6.51    221.13 0.67 
3  17 21 50.93   254.48 0.55 
3  18 0  178.44  90.00  0.90 
3  18 1  110.40  297.01 0.20 
3  18 2  362.54  173.45 0.97 
3  18 3  73.96   82.17  0.41 
3  18 4  502.13  335.09 0.94 
3  18 5  111.58  17.99  0.21 
3  18 6  31.37   134.03 0.05 
3  18 7  49.95   82.93  0.21 
3  18 8  35.90   279.67 0.89 
3  18 9  87.94   214.59 0.82 
3  18 10 250.47  104.22 0.85 
3  18 11 51.34   65.22  0.57 
3  18 12 39.34   56.24  0.23 
3  18 13 32.74   86.58  0.44 
3  18 14 135.61  170.95 0.77 
3  18 15 206.06  72.04  0.95 
3  18 16 45.64   281.97 0.33 
3  18 17 170.31  252.57 0.86 
3  18 18 187.86  334.82 0.91 
3  18 19 22.38   18.17  0.55 
3  18 20 404.19  183.40 0.94 
3  19 0  225.97  90.00  0.31 
3  19 1  218.71  260.69 0.90 
3  19 2  315.36  334.90 0.97 
3  19 3  61.20   101.87 0.51 
3  19 4  532.54  241.59 0.87 
3  19 5  102.14  221.73 0.93 
3  19 6  8.63    200.88 0.79 
3  19 7  80.96   116.93 0.78 
3  19 8  79.53   8.89   0.10 
3  19 9  9.01    32.62  0.40 
3  19 10 126.26  179.81 0.75 
3  19 11 428.83  136.09 0.96 
3  19 12 94.06   30.85  0.67 
3  19 13 151.13  83.61  0.74 
3  19 14 149.79  15.59  0.70 
3  19 15 5.56    341.33 0.06 
3  19 16 273.43  277.11 0.78 
3  19 17 76.00   251.56 0.73 
3  19 18 259.54  260.63 0.89 
3  19 19 37.26   224.38 0.18 
3  20 0  12.46   270.00 0.07 
3  20 1  510.50  189.46 0.90 
3  20 2  345.40  106.74 0.92 
3  20 3  20.70   80.24  0.19 
3  20 4  236.31  165.17 0.84 
3  20 5  124.78  214.61 0.77 
3  20 6  310.27  252.54 0.93 
3  20 7  265.08  288.32 0.88 
3  20 8  33.20   351.82 0.56 
3  20 9  16.41   262.90 0.54 
3  20 10 216.40  341.06 0.84 
3  20 11 12.71   210.40 0.62 
3  20 12 2.99    317.83 0.23 
3  20 13 37.54   230.61 0.21 
3  20 14 185.31  216.35 0.91 
3  20 15 46.34   292.58 0.37 
3  20 16 219.16  135.36 0.87 
3  20 17 21.13   168.71 0.74 
3  20 18 31.84   226.27 0.41 
3  21 0  83.69   90.00  0.28 
3  21 1  97.73   50.49  0.67 
3  21 2  504.45  96.22  0.97 
3  21 3  292.88  194.57 0.89 
3  21 4  10.03   333.20 0.22 
3  21 5  326.64  29.89  0.97 
3  21 6  430.99  185.49 0.95 
3  21 7  29.35   236.81 0.58 
3  21 8  117.13  35.97  0.82 
3  21 9  113.89  35.23  0.70 
3  21 10 1.18    167.35 0.38 
3  21 11 68.13   169.31 0.85 
3  21 12 2.20    133.54 0.60 
3  21 13 39.09   165.16 0.54 
3  21 14 11.40   322.58 0.24 
3  21 15 156.84  18.56  0.57 
3  21 16 62.61   64.57  0.69 
3  22 0  609.73  270.00 1.00 
3  22 1  359.73  308.43 0.89 
3  22 2  8.85    345.40 0.15 
3  22 3  131.67  61.47  0.53 
3  22 4  40.15   171.89 0.29 
3  22 5  191.30  115.66 0.91 
3  22 6  248.51  23.23  0.84 
3  22 7  12.53   47.33  0.57 
3  22 8  12.78   102.34 0.14 
3  22 9  57.57   260.52 0.42 
3  22 10 217.17  148.04 0.72 
3  22 11 16.25   263.86 0.35 
3  22 12 99.60   34.88  0.40 
3  22 13 84.29   208.61 0.49 
3  22 14 3.16    64.28  0.26 
3  23 0  80.16   90.00  0.00 
3  23 1  57.46   104.10 0.35 
3  23 2  25.46   344.02 0.32 
3  23 3  41.96   103.65 0.00 
3  23 4  10.41   328.67 0.42 
3  23 5  174.00  222.33 0.73 
3  23 6  14.20   284.65 0.53 
3  23 7  234.78  355.60 0.89 
3  23 8  189.12  355.21 0.88 
3  23 9  106.07  267.67 0.59 
3  23 10 177.36  147.94 0.00 
3  23 11 66.56   343.13 0.00 
3  23 12 59.66   174.96 0.00 
3  24 0  33.64   90.00  0.00 
3  24 1  81.71   30.45  0.00 
3  24 2  76.68   102.02 0.00 
3  24 3  3.38    49.07  0.00 
3  24 4  26.73   315.49 0.00 
3  24 5  197.36  228.38 0.00 
3  24 6  90.74   65.56  0.00 
3  24 7  115.57  54.45  0.00 
3  24 8  82.85   273.96 0.00 
3  24 9  20.79   294.35 0.00 
3  25 0  111.02  270.00 0.00 
3  25 1  121.24  98.73  0.00 
3  25 2  179.22  76.09  0.00 
3  25 3  105.85  217.55 0.00 
3  25 4  55.33   95.68  0.00 
4  0  0  1786.20 360.00 1.00 
4  0  1  878.16  270.00 1.00 
4  0  2  51.69   180.00 0.02 
4  0  3  123.78  270.00 0.02 
4  0  4  490.89  0.00   1.00 
4  0  5  145.37  90.00  0.06 
4  0  6  941.51  0.00   1.00 
4  0  7  503.36  270.00 0.00 
4  0  8  10.30   0.00   0.05 
4  0  9  509.63  90.00  0.00 
4  0  10 859.47  0.00   0.00 
4  0  11 27.95   270.00 0.76 
4  0  12 11.18   360.00 0.21 
4  0  13 20.17   90.00  0.21 
4  0  14 31.98   0.00   0.02 
4  0  15 24.01   90.00  0.46 
4  0  16 278.31  180.00 1.00 
4  0  17 302.73  90.00  0.96 
4  0  18 32.87   0.00   0.03 
4  0  19 289.90  270.00 0.26 
4  0  20 116.34  180.00 0.98 
4  0  21 289.39  90.00  0.85 
4  0  22 83.34   360.00 0.77 
4  0  23 13.44   90.00  0.40 
4  0  24 26.74   180.00 0.55 
4  0  25 410.79  270.00 1.00 
4  0  26 403.91  0.00   1.00 
4  0  27 2.48    90.00  0.36 
4  0  28 302.44  360.00 1.00 
4  0  29 0.63    270.00 0.33 
4  1  0  938.19  180.00 1.00 
4  1  1  64.51   105.84 0.84 
4  1  2  490.62  231.80 0.96 
4  1  3  30.72   89.10  0.42 
4  1  4  468.74  347.64 0.95 
4  1  5  702.62  13.41  0.98 
4  1  6  421.30  267.48 0.98 
4  1  7  1007.20 220.90 0.99 
4  1  8  790.00  68.62  0.99 
4  1  9  627.82  301.36 0.99 
4  1  10 20.60   11.17  0.72 
4  1  11 167.23  297.13 0.95 
4  1  12 113.34  257.41 0.89 
4  1  13 415.80  195.07 0.90 
4  1  14 148.56  47.51  0.89 
4  1  15 25.69   307.03 0.70 
4  1  16 291.57  43.03  0.97 
4  1  17 39.10   85.19  0.25 
4  1  18 283.15  359.41 0.89 
4  1  19 455.37  200.06 0.96 
4  1  20 133.95  254.51 0.89 
4  1  21 312.72  28.79  0.98 
4  1  22 594.05  61.19  0.97 
4  1  23 100.12  196.16 0.80 
4  1  24 110.55  190.99 0.86 
4  1  25 175.67  287.31 0.96 
4  1  26 6.77    132.29 0.28 
4  1  27 384.92  228.51 0.95 
4  1  28 94.87   135.56 0.79 
4  1  29 5.21    304.06 0.88 
4  2  0  407.96  0.00   1.00 
4  2  1  263.67  180.58 0.88 
4  2  2  502.81  347.85 0.92 
4  2  3  58.21   196.34 0.93 
4  2  4  306.83  346.02 0.96 
4  2  5  874.68  142.36 0.98 
4  2  6  1111.95 59.05  0.99 
4  2  7  763.64  336.13 0.99 
4  2  8  472.89  9.96   0.97 
4  2  9  543.22  274.15 0.98 
4  2  10 241.28  91.43  0.83 
4  2  11 353.47  110.26 0.86 
4  2  12 34.16   85.87  0.75 
4  2  13 353.21  346.26 0.97 
4  2  14 311.25  349.63 0.90 
4  2  15 147.07  254.05 0.69 
4  2  16 338.01  206.57 0.88 
4  2  17 354.03  322.00 0.97 
4  2  18 398.06  152.69 0.92 
4  2  19 239.07  207.85 0.83 
4  2  20 285.29  214.92 0.94 
4  2  21 451.47  208.74 0.94 
4  2  22 598.44  28.29  0.99 
4  2  23 249.41  131.35 0.89 
4  2  24 161.69  151.73 0.54 
4  2  25 33.84   304.56 0.83 
4  2  26 50.47   325.10 0.35 
4  2  27 99.75   58.21  0.72 
4  2  28 250.67  2.65   0.93 
4  2  29 99.80   193.43 0.86 
4  3  0  587.24  180.00 0.88 
4  3  1  911.80  259.88 0.98 
4  3  2  629.17  146.33 0.93 
4  3  3  1291.49 263.97 0.00 
4  3  4  260.55  267.08 0.94 
4  3  5  383.42  281.61 0.88 
4  3  6  472.95  122.96 0.97 
4  3  7  514.01  358.42 0.98 
4  3  8  581.16  170.20 0.98 
4  3  9  529.86  37.59  0.95 
4  3  10 674.39  343.16 0.96 
4  3  11 74.61   107.52 0.48 
4  3  12 35.66   140.88 0.21 
4  3  13 270.20  73.13  0.95 
4  3  14 45.38   295.29 0.90 
4  3  15 714.53  338.99 0.98 
4  3  16 113.99  156.68 0.84 
4  3  17 544.34  316.68 0.92 
4  3  18 434.48  136.09 0.91 
4  3  19 300.20  192.09 0.87 
4  3  20 527.84  314.73 0.94 
4  3  21 148.56  278.13 0.61 
4  3  22 25.77   250.29 0.84 
4  3  23 21.59   246.67 0.05 
4  3  24 47.66   13.27  0.91 
4  3  25 33.64   289.27 0.87 
4  3  26 175.14  237.84 0.72 
4  3  27 19.90   299.58 0.23 
4  3  28 181.01  88.22  0.92 
4  3  29 35.52   245.75 0.77 
4  4  0  71.48   0.00   0.02 
4  4  1  1283.61 127.54 0.99 
4  4  2  104.06  77.84  0.95 
4  4  3  742.94  218.36 0.95 
4  4  4  1028.24 281.76 0.00 
4  4  5  893.75  184.27 0.99 
4  4  6  611.64  128.99 0.97 
4  4  7  453.65  158.79 0.96 
4  4  8  755.53  64.82  0.97 
4  4  9  744.47  278.24 0.99 
4  4  10 36.86   218.92 0.89 
4  4  11 248.46  83.90  0.84 
4  4  12 118.70  41.68  0.93 
4  4  13 241.16  75.03  0.89 
4  4  14 189.91  296.91 0.65 
4  4  15 90.67   62.19  0.75 
4  4  16 207.64  227.51 0.96 
4  4  17 353.70  264.95 0.96 
4  4  18 956.60  55.50  0.96 
4  4  19 58.71   104.72 0.17 
4  4  20 282.31  208.17 0.95 
4  4  21 348.04  182.88 0.97 
4  4  22 406.46  8.67   0.95 
4  4  23 581.77  280.16 0.96 
4  4  24 320.26  89.76  0.88 
4  4  25 166.21  278.87 0.72 
4  4  26 405.70  207.25 0.93 
4  4  27 17.35   179.76 0.32 
4  4  28 3.01    130.08 0.57 
4  5  0  21.47   180.00 0.05 
4  5  1  1203.44 354.09 0.99 
4  5  2  990.90  125.95 0.99 
4  5  3  974.46  112.77 0.99 
4  5  4  852.90  330.15 0.98 
4  5  5  845.92  280.16 0.98 
4  5  6  508.54  182.65 0.96 
4  5  7  951.03  62.93  0.99 
4  5  8  241.03  290.80 0.93 
4  5  9  170.37  170.23 0.94 
4  5  10 511.29  237.91 0.96 
4  5  11 93.11   310.93 0.72 
4  5  12 8.87    154.43 0.25 
4  5  13 355.97  309.24 0.98 
4  5  14 69.74   176.37 0.48 
4  5  15 212.54  284.16 0.96 
4  5  16 19.16   12.05  0.01 
4  5  17 84.81   312.85 0.86 
4  5  18 59.02   337.76 0.09 
4  5  19 586.21  146.66 0.98 
4  5  20 421.07  109.48 0.97 
4  5  21 127.22  216.10 0.77 
4  5  22 555.95  296.23 0.96 
4  5  23 392.16  295.06 0.92 
4  5  24 188.33  95.47  0.90 
4  5  25 144.73  47.96  0.75 
4  5  26 148.82  286.89 0.57 
4  5  27 66.71   87.49  0.75 
4  5  28 94.29   32.84  0.59 
4  6  0  984.27  180.00 0.00 
4  6  1  623.56  264.50 0.99 
4  6  2  230.20  33.57  0.93 
4  6  3  88.59   54.59  0.83 
4  6  4  843.35  0.60   0.98 
4  6  5  832.53  286.97 0.98 
4  6  6  647.82  6.47   0.97 
4  6  7  359.73  332.33 0.95 
4  6  8  502.96  83.73  0.97 
4  6  9  971.12  150.71 0.99 
4  6  10 334.28  197.01 0.91 
4  6  11 546.93  110.02 0.97 
4  6  12 27.09   271.10 0.21 
4  6  13 50.45   356.22 0.30 
4  6  14 9.50    57.62  0.21 
4  6  15 166.03  181.40 0.89 
4  6  16 186.90  203.47 0.83 
4  6  17 496.34  92.47  0.89 
4  6  18 323.96  247.39 0.95 
4  6  19 13.30   257.22 0.85 
4  6  20 237.75  127.56 0.90 
4  6  21 611.50  100.79 0.97 
4  6  22 115.93  185.61 0.74 
4  6  23 15.12   151.34 0.83 
4  6  24 385.75  276.32 0.97 
4  6  25 386.81  288.81 0.92 
4  6  26 257.35  9.70   0.91 
4  6  27 7.45    57.43  0.16 
4  6  28 130.47  105.96 0.85 
4  7  0  242.81  180.00 1.00 
4  7  1  547.46  116.29 0.97 
4  7  2  392.23  155.50 0.89 
4  7  3  1141.07 139.92 0.99 
4  7  4  507.93  234.01 0.98 
4  7  5  287.75  223.08 0.93 
4  7  6  30.13   97.12  0.72 
4  7  7  453.25  329.23 0.98 
4  7  8  755.64  43.22  0.98 
4  7  9  239.41  52.49  0.93 
4  7  10 539.28  82.93  0.97 
4  7  11 26.68   138.02 0.62 
4  7  12 292.87  328.34 0.91 
4  7  13 62.08   96.97  0.13 
4  7  14 154.58  342.03 0.89 
4  7  15 64.73   295.96 0.89 
4  7  16 132.11  227.06 0.54 
4  7  17 554.04  15.01  0.96 
4  7  18 589.93  235.61 0.97 
4  7  19 161.50  72.10  0.92 
4  7  20 441.22  4.52   0.98 
4  7  21 269.85  131.38 0.90 
4  7  22 136.57  297.02 0.54 
4  7  23 333.79  20.38  0.87 
4  7  24 332.71  13.71  0.88 
4  7  25 148.47  190.18 0.73 
4  7  26 372.98  203.09 0.93 
4  7  27 236.50  19.28  0.73 
4  7  28 93.67   71.31  0.83 
4  8  0  249.85  180.00 1.00 
4  8  1  115.32  279.17 0.59 
4  8  2  260.15  303.12 0.95 
4  8  3  573.99  132.98 0.97 
4  8  4  358.79  306.72 0.60 
4  8  5  399.68  215.20 0.97 
4  8  6  541.05  148.64 0.95 
4  8  7  100.61  221.64 0.57 
4  8  8  460.12  224.10 0.96 
4  8  9  99.93   281.60 0.66 
4  8  10 147.28  359.37 0.90 
4  8  11 674.51  37.99  0.98 
4  8  12 395.38  221.15 0.96 
4  8  13 229.24  280.04 0.92 
4  8  14 48.61   75.31  0.42 
4  8  15 438.07  51.39  0.93 
4  8  16 1145.61 265.12 0.98 
4  8  17 356.92  53.09  0.96 
4  8  18 549.95  336.59 0.97 
4  8  19 11.74   93.27  0.34 
4  8  20 126.13  36.46  0.83 
4  8  21 348.74  58.33  0.88 
4  8  22 149.76  129.97 0.72 
4  8  23 74.67   79.33  0.45 
4  8  24 70.35   213.84 0.89 
4  8  25 49.56   166.74 0.17 
4  8  26 246.40  90.04  0.95 
4  8  27 76.08   132.43 0.51 
4  9  0  245.24  0.00   1.00 
4  9  1  26.65   329.31 0.80 
4  9  2  68.56   39.35  0.25 
4  9  3  340.57  291.35 0.93 
4  9  4  183.23  275.83 0.65 
4  9  5  502.92  95.42  0.91 
4  9  6  31.60   332.34 0.67 
4  9  7  42.82   135.46 0.87 
4  9  8  32.25   15.75  0.78 
4  9  9  311.20  27.46  0.96 
4  9  10 36.72   190.21 0.18 
4  9  11 162.20  323.34 0.79 
4  9  12 278.90  220.68 0.92 
4  9  13 317.47  188.54 0.93 
4  9  14 934.46  127.73 0.98 
4  9  15 120.43  37.89  0.90 
4  9  16 77.37   277.10 0.19 
4  9  17 798.33  219.42 0.99 
4  9  18 31.98   33.66  0.93 
4  9  19 53.12   314.37 0.93 
4  9  20 405.77  269.42 0.94 
4  9  21 165.01  341.12 0.67 
4  9  22 4.39    357.98 0.61 
4  9  23 18.61   346.83 0.48 
4  9  24 28.02   155.77 0.65 
4  9  25 320.35  56.70  0.90 
4  9  26 48.58   183.63 0.30 
4  9  27 68.73   74.20  0.77 
4  10 0  101.50  0.00   0.73 
4  10 1  68.07   301.09 0.23 
4  10 2  80.01   114.40 0.43 
4  10 3  216.34  151.43 0.87 
4  10 4  133.59  355.34 0.90 
4  10 5  138.64  237.71 0.87 
4  10 6  19.22   18.16  0.52 
4  10 7  20.91   27.76  0.31 
4  10 8  228.00  314.95 0.80 
4  10 9  343.65  350.50 0.93 
4  10 10 297.90  190.05 0.78 
4  10 11 481.70  42.69  0.92 
4  10 12 29.38   112.77 0.12 
4  10 13 202.76  341.38 0.65 
4  10 14 224.36  9.36   0.82 
4  10 15 861.16  46.95  0.98 
4  10 16 167.15  134.85 0.84 
4  10 17 398.51  67.76  0.97 
4  10 18 228.53  24.09  0.98 
4  10 19 526.55  269.55 0.98 
4  10 20 9.37    57.14  0.05 
4  10 21 121.44  310.77 0.82 
4  10 22 289.25  111.14 0.94 
4  10 23 339.01  107.85 0.96 
4  10 24 25.11   322.44 0.20 
4  10 25 161.31  255.44 0.85 
4  10 26 227.53  9.02   0.00 
4  11 0  685.88  180.00 1.00 
4  11 1  200.87  25.36  0.83 
4  11 2  293.02  231.65 0.93 
4  11 3  288.73  322.91 0.81 
4  11 4  618.57  320.54 0.92 
4  11 5  288.44  348.38 0.96 
4  11 6  449.37  18.54  0.91 
4  11 7  159.93  290.50 0.74 
4  11 8  497.03  169.31 0.96 
4  11 9  102.11  115.61 0.83 
4  11 10 168.45  280.67 0.62 
4  11 11 460.55  234.66 0.97 
4  11 12 180.94  346.30 0.93 
4  11 13 589.09  99.14  0.96 
4  11 14 10.45   311.63 0.85 
4  11 15 751.19  28.48  0.96 
4  11 16 8.51    224.31 0.28 
4  11 17 233.35  306.70 0.91 
4  11 18 399.07  269.26 0.97 
4  11 19 88.25   349.80 0.87 
4  11 20 146.21  145.25 0.62 
4  11 21 638.96  210.79 0.98 
4  11 22 209.80  256.77 0.94 
4  11 23 234.74  2.77   0.88 
4  11 24 272.60  336.75 0.94 
4  11 25 141.83  263.77 0.84 
4  11 26 9.67    92.83  0.74 
4  12 0  26.80   0.00   0.51 
4  12 1  421.74  292.88 0.96 
4  12 2  338.84  44.20  0.98 
4  12 3  186.61  181.62 0.87 
4  12 4  116.76  41.89  0.79 
4  12 5  26.05   346.26 0.08 
4  12 6  103.14  164.97 0.75 
4  12 7  337.25  169.03 0.88 
4  12 8  94.91   68.57  0.71 
4  12 9  449.51  238.75 0.97 
4  12 10 1382.14 81.79  0.00 
4  12 11 1052.77 317.51 0.00 
4  12 12 439.28  339.40 0.89 
4  12 13 429.37  169.27 0.73 
4  12 14 209.58  278.51 0.82 
4  12 15 344.08  11.10  0.79 
4  12 16 29.99   215.05 0.90 
4  12 17 607.66  76.68  0.98 
4  12 18 726.86  79.30  0.98 
4  12 19 102.83  333.17 0.14 
4  12 20 20.19   321.70 0.30 
4  12 21 347.08  196.20 0.96 
4  12 22 27.89   168.65 0.68 
4  12 23 22.67   115.85 0.08 
4  12 24 151.24  126.07 0.66 
4  12 25 207.33  144.40 0.93 
4  13 0  547.84  180.00 1.00 
4  13 1  522.12  178.53 0.96 
4  13 2  264.03  9.50   0.82 
4  13 3  351.14  328.59 0.97 
4  13 4  10.47   193.84 0.27 
4  13 5  277.35  122.75 0.90 
4  13 6  247.78  50.48  0.92 
4  13 7  17.47   222.97 0.14 
4  13 8  482.58  118.59 0.97 
4  13 9  292.35  344.89 0.94 
4  13 10 547.88  185.35 0.91 
4  13 11 665.86  307.90 0.96 
4  13 12 535.41  218.85 0.97 
4  13 13 523.94  287.80 0.90 
4  13 14 122.83  182.57 0.91 
4  13 15 166.97  253.46 0.85 
4  13 16 43.36   178.69 0.87 
4  13 17 145.60  320.89 0.92 
4  13 18 305.72  269.31 0.83 
4  13 19 341.09  254.27 0.90 
4  13 20 400.07  241.24 0.95 
4  13 21 544.20  105.93 0.90 
4  13 22 381.29  17.46  0.91 
4  13 23 41.69   114.02 0.44 
4  13 24 28.89   340.58 0.32 
4  13 25 280.46  35.39  0.92 
4  14 0  503.90  180.00 1.00 
4  14 1  107.64  334.43 0.92 
4  14 2  50.26   341.74 0.89 
4  14 3  100.81  137.43 0.46 
4  14 4  199.00  110.96 0.97 
4  14 5  848.31  278.41 0.00 
4  14 6  46.20   235.09 0.34 
4  14 7  236.26  33.95  0.94 
4  14 8  430.37  97.80  0.97 
4  14 9  214.37  10.79  0.92 
4  14 10 398.21  268.72 0.97 
4  14 11 552.99  328.76 0.98 
4  14 12 260.20  109.86 0.91 
4  14 13 3.71    276.79 0.67 
4  14 14 75.25   229.22 0.89 
4  14 15 639.95  98.54  0.98 
4  14 16 213.29  70.71  0.90 
4  14 17 68.75   337.99 0.49 
4  14 18 283.98  216.16 0.88 
4  14 19 36.70   74.84  0.39 
4  14 20 325.66  62.56  0.95 
4  14 21 176.33  235.50 0.73 
4  14 22 398.82  348.79 0.94 
4  14 23 283.35  151.42 0.92 
4  14 24 92.28   159.82 0.58 
4  15 0  539.33  0.00   1.00 
4  15 1  408.61  53.92  0.85 
4  15 2  14.05   181.71 0.69 
4  15 3  601.45  71.15  0.95 
4  15 4  472.98  248.72 0.98 
4  15 5  153.98  158.09 0.45 
4  15 6  12.95   159.22 0.40 
4  15 7  281.58  271.14 0.92 
4  15 8  505.94  152.34 0.96 
4  15 9  359.41  286.26 0.94 
4  15 10 759.93  321.89 0.98 
4  15 11 32.87   142.84 0.34 
4  15 12 7.59    46.76  0.88 
4  15 13 255.57  185.96 0.91 
4  15 14 116.13  216.93 0.96 
4  15 15 218.94  318.10 0.59 
4  15 16 8.63    78.68  0.25 
4  15 17 22.12   132.55 0.27 
4  15 18 7.71    283.94 0.84 
4  15 19 110.81  263.44 0.89 
4  15 20 6.66    84.70  0.07 
4  15 21 10.49   132.86 0.18 
4  15 22 26.60   92.74  0.43 
4  15 23 122.37  307.61 0.87 
4  16 0  67.39   360.00 0.16 
4  16 1  366.19  87.72  0.87 
4  16 2  272.32  343.04 0.89 
4  16 3  605.89  236.39 0.94 
4  16 4  106.68  182.14 0.82 
4  16 5  11.46   218.83 0.59 
4  16 6  82.21   37.89  0.87 
4  16 7  7.01    97.52  0.90 
4  16 8  185.60  14.92  0.92 
4  16 9  77.78   201.16 0.38 
4  16 10 310.02  9.02   0.97 
4  16 11 62.77   284.45 0.94 
4  16 12 34.15   187.20 0.31 
4  16 13 325.58  333.78 0.96 
4  16 14 0.56    146.22 0.09 
4  16 15 402.93  157.47 0.00 
4  16 16 243.72  313.12 0.93 
4  16 17 138.59  96.16  0.92 
4  16 18 58.54   78.36  0.44 
4  16 19 83.76   213.33 0.38 
4  16 20 16.22   268.18 0.61 
4  16 21 154.52  299.86 0.86 
4  16 22 226.01  177.90 0.84 
4  17 0  28.27   0.00   0.32 
4  17 1  49.90   20.80  0.07 
4  17 2  380.80  347.50 0.95 
4  17 3  201.87  356.03 0.89 
4  17 4  275.83  6.55   0.91 
4  17 5  6.03    40.94  0.13 
4  17 6  342.45  308.40 0.98 
4  17 7  422.48  299.43 0.98 
4  17 8  123.60  226.86 0.92 
4  17 9  108.96  195.64 0.78 
4  17 10 332.56  273.20 0.94 
4  17 11 115.29  87.35  0.62 
4  17 12 16.72   55.34  0.12 
4  17 13 46.03   98.48  0.06 
4  17 14 448.43  125.62 0.94 
4  17 15 21.07   129.64 0.64 
4  17 16 421.26  217.90 0.97 
4  17 17 188.46  248.22 0.70 
4  17 18 3.83    294.93 0.47 
4  17 19 88.95   271.91 0.55 
4  17 20 3.78    150.11 0.35 
4  17 21 33.74   115.59 0.29 
4  18 0  224.46  180.00 0.00 
4  18 1  39.73   159.43 0.50 
4  18 2  129.32  98.35  0.77 
4  18 3  41.20   33.59  0.82 
4  18 4  544.55  110.78 0.94 
4  18 5  303.77  315.65 0.96 
4  18 6  132.12  281.16 0.90 
4  18 7  228.66  132.82 0.94 
4  18 8  17.39   277.73 0.39 
4  18 9  135.59  40.70  0.27 
4  18 10 87.76   154.33 0.72 
4  18 11 61.35   189.67 0.56 
4  18 12 33.14   56.37  0.23 
4  18 13 640.45  356.31 0.96 
4  18 14 289.75  343.93 0.95 
4  18 15 472.14  123.82 0.96 
4  18 16 254.48  195.88 0.00 
4  18 17 219.18  266.49 0.85 
4  18 18 67.58   148.01 0.89 
4  18 19 436.84  327.67 0.95 
4  18 20 191.12  333.58 0.89 
4  19 0  48.85   180.00 0.19 
4  19 1  415.71  55.32  0.98 
4  19 2  160.35  311.91 0.94 
4  19 3  98.27   53.72  0.75 
4  19 4  25.90   45.73  0.56 
4  19 5  155.01  179.02 0.83 
4  19 6  0.08    95.82  0.03 
4  19 7  859.62  286.27 0.93 
4  19 8  10.07   85.65  0.41 
4  19 9  9.40    2.61   0.46 
4  19 10 71.34   272.69 0.63 
4  19 11 80.80   179.06 0.59 
4  19 12 271.56  208.17 0.90 
4  19 13 119.03  327.95 0.62 
4  19 14 298.42  228.81 0.84 
4  19 15 97.75   6.35   0.56 
4  19 16 7.45    39.30  0.30 
4  19 17 219.66  141.35 0.93 
4  19 18 342.95  225.00 0.96 
4  19 19 146.36  25.62  0.60 
4  20 0  2.32    180.00 0.10 
4  20 1  238.01  57.24  0.87 
4  20 2  118.98  311.38 0.53 
4  20 3  593.06  217.65 0.96 
4  20 4  116.31  41.12  0.51 
4  20 5  73.50   235.36 0.71 
4  20 6  413.30  169.00 0.91 
4  20 7  17.26   189.53 0.50 
4  20 8  440.21  354.53 0.93 
4  20 9  10.37   101.33 0.39 
4  20 10 254.71  119.23 0.86 
4  20 11 433.68  66.27  0.90 
4  20 12 346.50  16.51  0.80 
4  20 13 8.77    76.30  0.10 
4  20 14 15.76   20.19  0.15 
4  20 15 259.83  268.93 0.69 
4  20 16 24.48   249.12 0.30 
4  20 17 239.43  44.22  0.90 
4  21 0  417.42  180.00 0.00 
4  21 1  274.93  264.69 0.78 
4  21 2  296.83  58.20  0.86 
4  21 3  6.14    219.32 0.30 
4  21 4  172.70  110.64 0.89 
4  21 5  58.61   297.50 0.46 
4  21 6  110.99  300.47 0.72 
4  21 7  188.42  143.44 0.92 
4  21 8  24.88   166.74 0.54 
4  21 9  211.41  151.58 0.81 
4  21 10 52.31   112.18 0.48 
4  21 11 155.33  258.77 0.60 
4  21 12 278.76  232.36 0.93 
4  21 13 3.36    181.61 0.37 
4  21 14 444.30  133.54 0.91 
4  21 15 90.11   124.13 0.57 
4  21 16 8.95    338.67 0.66 
4  22 0  59.44   0.00   0.46 
4  22 1  38.00   339.82 0.58 
4  22 2  15.91   302.46 0.47 
4  22 3  363.37  322.18 0.85 
4  22 4  192.11  160.44 0.85 
4  22 5  21.34   313.61 0.19 
4  22 6  189.01  317.84 0.78 
4  22 7  170.41  275.33 0.72 
4  22 8  37.63   176.36 0.39 
4  22 9  44.09   272.73 0.38 
4  22 10 6.41    36.08  0.24 
4  22 11 307.75  82.09  0.79 
4  22 12 2.04    21.93  0.30 
4  22 13 140.54  139.78 0.75 
4  22 14 68.50   354.64 0.00 
4  23 0  102.22  180.00 0.00 
4  23 1  127.11  124.07 0.00 
4  23 2  106.02  344.21 0.69 
4  23 3  239.05  124.43 0.88 
4  23 4  14.25   111.62 0.39 
4  23 5  7.44    142.98 0.46 
4  23 6  141.14  315.72 0.80 
4  23 7  16.46   283.89 0.35 
4  23 8  86.59   97.00  0.57 
4  23 9  21.74   182.85 0.00 
4  23 10 119.79  135.15 0.00 
4  23 11 42.96   56.15  0.00 
4  24 0  254.21  360.00 0.00 
4  24 1  154.26  331.88 0.00 
4  24 2  68.57   167.53 0.00 
4  24 3  61.88   13.86  0.00 
4  24 4  119.69  293.14 0.00 
4  24 5  63.45   290.31 0.00 
4  24 6  106.89  120.21 0.00 
4  24 7  11.53   170.55 0.00 
4  24 8  85.69   309.86 0.00 
4  25 0  163.78  0.00   0.00 
4  25 1  187.64  281.77 0.00 
4  25 2  97.33   336.87 0.00 
5  0  1  894.51  270.00 1.00 
5  0  2  1203.53 360.00 1.00 
5  0  3  861.64  270.00 1.00 
5  0  4  1062.43 360.00 1.00 
5  0  5  109.13  270.00 0.01 
5  0  6  718.79  180.00 0.00 
5  0  7  787.57  90.00  1.00 
5  0  8  159.54  0.00   1.00 
5  0  9  22.05   270.00 1.00 
5  0  10 285.67  0.00   0.82 
5  0  11 104.63  270.00 0.88 
5  0  12 294.23  180.00 1.00 
5  0  13 187.49  270.00 0.86 
5  0  14 5.40    180.00 0.33 
5  0  15 558.65  270.00 1.00 
5  0  16 166.16  360.00 0.81 
5  0  17 467.13  90.00  1.00 
5  0  18 0.54    180.00 0.00 
5  0  19 0.76    270.00 0.01 
5  0  20 173.59  180.00 1.00 
5  0  21 713.31  270.00 0.79 
5  0  22 128.12  180.00 0.37 
5  0  23 394.07  90.00  0.00 
5  0  24 192.81  180.00 0.98 
5  0  25 42.05   90.00  0.54 
5  0  26 260.30  180.00 0.62 
5  0  27 94.32   90.00  0.96 
5  0  28 14.57   0.00   0.93 
5  0  29 43.96   270.00 0.73 
5  1  0  376.18  270.00 1.00 
5  1  1  957.63  328.28 0.98 
5  1  2  49.61   38.46  0.66 
5  1  3  243.82  269.56 0.95 
5  1  4  386.63  38.12  0.97 
5  1  5  231.39  305.88 0.96 
5  1  6  111.93  150.10 0.88 
5  1  7  369.25  254.02 0.97 
5  1  8  446.59  75.54  0.97 
5  1  9  419.55  188.24 0.91 
5  1  10 496.73  66.11  0.97 
5  1  11 577.78  351.39 0.98 
5  1  12 229.59  163.49 0.94 
5  1  13 310.80  126.25 0.95 
5  1  14 197.10  114.15 0.73 
5  1  15 364.28  142.49 0.91 
5  1  16 72.86   51.21  0.56 
5  1  17 147.90  53.95  0.26 
5  1  18 546.38  57.69  0.94 
5  1  19 394.69  77.84  0.93 
5  1  20 173.13  95.05  0.94 
5  1  21 96.58   298.89 0.89 
5  1  22 166.18  334.29 0.95 
5  1  23 271.81  92.83  0.89 
5  1  24 294.59  158.65 0.92 
5  1  25 465.77  302.63 0.96 
5  1  26 169.01  32.00  0.85 
5  1  27 331.40  338.79 0.94 
5  1  28 138.69  107.08 0.86 
5  2  0  466.08  270.00 1.00 
5  2  1  36.27   140.67 0.86 
5  2  2  639.55  253.29 0.98 
5  2  3  121.73  157.93 0.25 
5  2  4  678.45  349.59 0.98 
5  2  5  710.00  19.35  0.98 
5  2  6  712.55  252.68 0.98 
5  2  7  46.54   290.01 0.37 
5  2  8  611.19  47.59  0.97 
5  2  9  413.51  356.29 0.90 
5  2  10 94.96   25.69  0.59 
5  2  11 392.50  201.20 0.92 
5  2  12 176.15  226.57 0.94 
5  2  13 264.02  235.88 0.92 
5  2  14 7.50    247.37 0.16 
5  2  15 107.74  62.92  0.87 
5  2  16 235.49  13.14  0.96 
5  2  17 36.36   22.90  0.56 
5  2  18 432.05  180.66 0.95 
5  2  19 54.92   210.03 0.48 
5  2  20 90.08   99.63  0.93 
5  2  21 39.89   133.02 0.56 
5  2  22 128.85  131.35 0.19 
5  2  23 383.49  141.26 0.85 
5  2  24 151.17  210.48 0.91 
5  2  25 334.96  30.38  0.85 
5  2  26 176.50  255.38 0.74 
5  2  27 28.96   20.11  0.48 
5  2  28 33.36   290.61 0.17 
5  3  0  781.34  90.00  1.00 
5  3  1  84.76   64.62  0.46 
5  3  2  538.28  180.53 0.98 
5  3  3  711.95  256.31 0.99 
5  3  4  300.72  176.94 0.97 
5  3  5  1354.62 37.42  0.99 
5  3  6  483.14  16.39  0.97 
5  3  7  421.26  29.33  0.98 
5  3  8  688.53  284.47 0.96 
5  3  9  744.70  173.58 0.96 
5  3  10 486.58  359.10 0.97 
5  3  11 212.16  237.31 0.86 
5  3  12 197.80  48.44  0.89 
5  3  13 441.82  51.50  0.93 
5  3  14 623.12  215.95 0.99 
5  3  15 228.66  283.37 0.96 
5  3  16 50.76   242.02 0.91 
5  3  17 248.80  258.57 0.87 
5  3  18 335.13  318.99 0.95 
5  3  19 136.70  357.68 0.89 
5  3  20 21.62   331.46 0.29 
5  3  21 15.53   234.81 0.39 
5  3  22 527.76  227.44 0.93 
5  3  23 409.26  60.42  0.95 
5  3  24 175.17  114.24 0.90 
5  3  25 375.68  161.74 0.96 
5  3  26 73.14   153.21 0.72 
5  3  27 5.81    226.68 0.37 
5  3  28 237.11  160.89 0.80 
5  4  0  481.18  270.00 1.00 
5  4  1  1102.51 20.14  0.00 
5  4  2  269.23  51.59  0.88 
5  4  3  995.18  223.72 0.99 
5  4  4  662.39  190.51 0.98 
5  4  5  568.19  79.69  0.94 
5  4  6  752.26  344.72 0.98 
5  4  7  60.33   310.41 0.91 
5  4  8  178.13  14.78  0.89 
5  4  9  574.87  195.29 0.95 
5  4  10 453.21  283.99 0.97 
5  4  11 66.00   202.39 0.67 
5  4  12 359.10  274.59 0.92 
5  4  13 154.63  275.74 0.89 
5  4  14 866.55  334.30 0.98 
5  4  15 653.41  245.02 0.94 
5  4  16 143.40  12.46  0.12 
5  4  17 386.04  165.53 0.95 
5  4  18 88.64   39.56  0.22 
5  4  19 416.59  82.00  0.94 
5  4  20 45.78   110.92 0.27 
5  4  21 446.84  250.39 0.96 
5  4  22 758.80  254.21 0.98 
5  4  23 94.39   82.33  0.59 
5  4  24 77.71   225.58 0.76 
5  4  25 21.99   79.26  0.57 
5  4  26 156.23  125.12 0.57 
5  4  27 56.21   191.31 0.47 
5  4  28 0.51    289.94 0.62 
5  5  0  644.95  270.00 0.00 
5  5  1  452.81  172.34 0.96 
5  5  2  2.12    324.67 0.72 
5  5  3  669.79  238.90 0.98 
5  5  4  973.74  223.61 0.99 
5  5  5  202.94  276.58 0.87 
5  5  6  293.81  99.78  0.88 
5  5  7  337.46  71.80  0.93 
5  5  8  404.57  6.57   0.97 
5  5  9  18.80   7.66   0.28 
5  5  10 287.66  66.35  0.72 
5  5  11 391.48  91.80  0.96 
5  5  12 695.66  54.32  0.99 
5  5  13 581.53  23.16  0.98 
5  5  14 142.47  8.35   0.77 
5  5  15 599.25  212.29 0.96 
5  5  16 366.10  62.93  0.94 
5  5  17 290.07  187.75 0.91 
5  5  18 505.11  136.48 0.98 
5  5  19 11.87   22.45  0.16 
5  5  20 273.66  137.73 0.96 
5  5  21 115.61  122.41 0.93 
5  5  22 423.63  262.69 0.88 
5  5  23 67.99   107.33 0.50 
5  5  24 276.40  226.20 0.95 
5  5  25 74.94   350.84 0.70 
5  5  26 13.63   8.65   0.62 
5  5  27 166.80  234.74 0.91 
5  5  28 38.37   162.99 0.30 
5  6  0  0.66    270.00 0.14 
5  6  1  494.45  312.69 0.98 
5  6  2  1049.86 101.13 0.99 
5  6  3  338.43  19.63  0.94 
5  6  4  479.01  218.93 0.98 
5  6  5  473.20  272.29 0.96 
5  6  6  789.97  273.88 0.99 
5  6  7  177.64  281.87 0.77 
5  6  8  733.16  358.33 0.98 
5  6  9  756.88  49.45  0.98 
5  6  10 102.20  346.95 0.61 
5  6  11 18.64   268.96 0.62 
5  6  12 455.12  53.02  0.94 
5  6  13 47.52   43.15  0.74 
5  6  14 119.45  226.14 0.90 
5  6  15 8.57    117.28 0.91 
5  6  16 73.44   290.36 0.71 
5  6  17 720.34  225.70 0.96 
5  6  18 131.43  158.04 0.62 
5  6  19 394.53  50.78  0.96 
5  6  20 527.65  59.53  0.97 
5  6  21 416.13  76.01  0.96 
5  6  22 879.12  252.26 0.96 
5  6  23 118.56  262.20 0.20 
5  6  24 264.37  253.74 0.85 
5  6  25 203.63  164.86 0.67 
5  6  26 237.88  177.03 0.89 
5  6  27 158.78  292.81 0.91 
5  6  28 20.98   279.49 0.16 
5  7  0  62.75   90.00  0.31 
5  7  1  541.96  226.33 0.97 
5  7  2  226.30  59.82  0.77 
5  7  3  463.45  107.47 0.97 
5  7  4  274.67  40.43  0.93 
5  7  5  142.23  81.74  0.58 
5  7  6  75.93   250.88 0.91 
5  7  7  1035.95 210.74 0.99 
5  7  8  27.66   40.62  0.67 
5  7  9  122.03  348.34 0.85 
5  7  10 333.65  268.38 0.94 
5  7  11 270.76  324.87 0.95 
5  7  12 87.99   26.94  0.73 
5  7  13 54.96   74.83  0.68 
5  7  14 513.92  297.86 0.97 
5  7  15 161.25  244.69 0.94 
5  7  16 609.93  102.49 0.95 
5  7  17 846.49  278.28 0.98 
5  7  18 381.29  67.91  0.90 
5  7  19 330.94  186.70 0.96 
5  7  20 167.27  44.97  0.91 
5  7  21 241.69  134.34 0.92 
5  7  22 87.13   6.93   0.30 
5  7  23 13.81   167.94 0.22 
5  7  24 60.14   244.22 0.27 
5  7  25 44.79   191.73 0.68 
5  7  26 26.38   315.50 0.07 
5  7  27 205.87  179.79 0.86 
5  8  0  7.43    90.00  0.32 
5  8  1  154.76  235.56 0.64 
5  8  2  155.47  170.72 0.83 
5  8  3  35.72   174.90 0.47 
5  8  4  414.89  359.48 0.96 
5  8  5  625.99  331.82 0.97 
5  8  6  243.62  168.53 0.93 
5  8  7  84.60   72.41  0.45 
5  8  8  190.37  34.24  0.91 
5  8  9  588.62  358.77 0.97 
5  8  10 479.75  11.71  0.96 
5  8  11 270.45  131.90 0.87 
5  8  12 63.18   333.50 0.74 
5  8  13 458.17  111.47 0.91 
5  8  14 49.51   65.97  0.58 
5  8  15 324.21  200.25 0.86 
5  8  16 794.78  126.40 0.98 
5  8  17 3.30    100.26 0.55 
5  8  18 347.26  113.82 0.95 
5  8  19 325.68  43.98  0.96 
5  8  20 268.46  253.48 0.87 
5  8  21 23.07   260.15 0.33 
5  8  22 437.51  137.48 0.97 
5  8  23 7.00    196.21 0.15 
5  8  24 24.87   300.81 0.29 
5  8  25 128.55  132.55 0.59 
5  8  26 165.72  77.16  0.90 
5  8  27 232.66  168.47 0.74 
5  9  0  566.45  90.00  1.00 
5  9  1  64.40   41.27  0.31 
5  9  2  77.13   20.29  0.64 
5  9  3  479.63  281.43 0.96 
5  9  4  536.31  158.33 0.98 
5  9  5  539.61  59.50  0.98 
5  9  6  195.92  161.18 0.62 
5  9  7  400.36  289.02 0.82 
5  9  8  129.80  324.80 0.61 
5  9  9  120.81  207.89 0.73 
5  9  10 859.24  85.07  0.98 
5  9  11 77.11   180.21 0.46 
5  9  12 799.54  13.73  0.96 
5  9  13 245.92  187.68 0.93 
5  9  14 185.85  289.90 0.77 
5  9  15 790.48  247.06 0.97 
5  9  16 577.21  91.29  0.99 
5  9  17 483.12  340.70 0.94 
5  9  18 31.91   227.40 0.10 
5  9  19 56.74   266.99 0.78 
5  9  20 27.71   234.13 0.61 
5  9  21 25.91   13.27  0.25 
5  9  22 290.95  39.83  0.94 
5  9  23 134.25  351.31 0.93 
5  9  24 110.30  31.89  0.60 
5  9  25 50.49   236.97 0.22 
5  9  26 106.52  310.70 0.60 
5  9  27 194.20  356.35 0.00 
5  10 0  18.32   270.00 0.18 
5  10 1  363.10  208.28 0.95 
5  10 2  92.74   133.60 0.73 
5  10 3  443.51  304.85 0.94 
5  10 4  176.48  25.69  0.80 
5  10 5  11.88   287.15 0.33 
5  10 6  136.02  321.50 0.93 
5  10 7  376.34  68.13  0.97 
5  10 8  478.54  88.68  0.96 
5  10 9  419.77  265.64 0.95 
5  10 10 565.28  317.59 0.92 
5  10 11 328.57  202.48 0.96 
5  10 12 141.33  358.47 0.58 
5  10 13 383.68  147.41 0.93 
5  10 14 30.44   111.24 0.51 
5  10 15 68.47   227.88 0.21 
5  10 16 48.33   142.72 0.89 
5  10 17 13.51   249.48 0.55 
5  10 18 612.81  182.95 0.96 
5  10 19 623.64  338.84 0.95 
5  10 20 193.29  61.97  0.73 
5  10 21 44.45   306.48 0.44 
5  10 22 204.32  266.60 0.93 
5  10 23 432.08  249.69 0.94 
5  10 24 27.24   312.80 0.47 
5  10 25 119.14  258.76 0.76 
5  10 26 49.31   326.64 0.30 
5  11 0  1.55    270.00 0.01 
5  11 1  454.10  13.81  0.95 
5  11 2  717.98  257.69 0.98 
5  11 3  117.58  200.73 0.72 
5  11 4  122.11  67.11  0.84 
5  11 5  217.53  265.64 0.91 
5  11 6  382.27  167.42 0.95 
5  11 7  144.66  174.90 0.73 
5  11 8  506.82  10.17  0.97 
5  11 9  465.38  155.86 0.96 
5  11 10 350.26  250.20 0.95 
5  11 11 513.15  175.07 0.95 
5  11 12 464.87  330.77 0.82 
5  11 13 183.03  162.63 0.91 
5  11 14 102.73  352.89 0.49 
5  11 15 252.50  21.29  0.97 
5  11 16 81.12   75.71  0.90 
5  11 17 693.83  56.41  0.98 
5  11 18 645.28  321.28 0.96 
5  11 19 79.16   140.94 0.69 
5  11 20 307.94  198.89 0.94 
5  11 21 167.22  112.29 0.87 
5  11 22 5.65    45.95  0.80 
5  11 23 107.12  143.98 0.78 
5  11 24 235.38  37.33  0.96 
5  11 25 279.06  30.64  0.92 
5  11 26 122.22  194.45 0.00 
5  12 0  195.92  270.00 0.47 
5  12 1  19.38   141.39 0.22 
5  12 2  423.25  319.04 0.98 
5  12 3  352.44  192.58 0.94 
5  12 4  338.22  38.27  0.92 
5  12 5  414.97  95.60  0.93 
5  12 6  78.21   23.21  0.29 
5  12 7  333.85  48.00  0.94 
5  12 8  257.68  139.13 0.94 
5  12 9  79.03   254.39 0.10 
5  12 10 379.18  340.69 0.91 
5  12 11 6.18    254.47 0.79 
5  12 12 478.97  219.41 0.94 
5  12 13 267.65  12.45  0.94 
5  12 14 693.66  74.97  0.97 
5  12 15 336.97  112.48 0.94 
5  12 16 458.20  282.74 0.97 
5  12 17 269.38  299.55 0.92 
5  12 18 212.65  173.04 0.74 
5  12 19 270.86  226.76 0.86 
5  12 20 467.11  159.74 0.95 
5  12 21 520.95  71.26  0.93 
5  12 22 653.42  44.01  0.94 
5  12 23 7.98    78.56  0.40 
5  12 24 22.15   229.67 0.47 
5  12 25 88.00   236.65 0.67 
5  13 0  484.43  270.00 1.00 
5  13 1  607.61  209.79 0.98 
5  13 2  148.71  182.97 0.51 
5  13 3  183.58  161.94 0.87 
5  13 4  132.54  306.20 0.75 
5  13 5  294.01  141.48 0.94 
5  13 6  966.45  328.07 0.98 
5  13 7  461.68  35.25  0.98 
5  13 8  225.23  61.20  0.87 
5  13 9  531.12  76.65  0.90 
5  13 10 584.83  331.55 0.96 
5  13 11 765.26  30.75  0.93 
5  13 12 75.84   176.47 0.57 
5  13 13 369.22  179.09 0.90 
5  13 14 60.45   149.00 0.70 
5  13 15 15.09   32.08  0.43 
5  13 16 171.79  126.31 0.93 
5  13 17 126.41  178.95 0.74 
5  13 18 3.76    203.52 0.38 
5  13 19 13.23   222.02 0.11 
5  13 20 214.39  89.13  0.75 
5  13 21 110.36  192.48 0.73 
5  13 22 15.20   16.12  0.18 
5  13 23 57.19   25.52  0.76 
5  13 24 35.91   168.60 0.37 
5  14 0  870.89  270.00 1.00 
5  14 1  1000.94 131.02 0.98 
5  14 2  818.63  94.44  0.98 
5  14 3  131.05  119.54 0.76 
5  14 4  173.74  2.53   0.94 
5  14 5  796.86  27.46  0.96 
5  14 6  395.88  187.37 0.92 
5  14 7  341.04  73.80  0.95 
5  14 8  723.97  333.89 0.97 
5  14 9  220.25  185.04 0.88 
5  14 10 476.40  230.20 0.97 
5  14 11 403.59  207.73 0.92 
5  14 12 243.57  320.11 0.97 
5  14 13 59.62   323.65 0.78 
5  14 14 116.02  266.04 0.81 
5  14 15 80.00   271.92 0.54 
5  14 16 26.62   279.25 0.06 
5  14 17 119.46  327.79 0.83 
5  14 18 389.01  349.47 0.90 
5  14 19 314.80  88.24  0.90 
5  14 20 115.97  216.95 0.66 
5  14 21 582.71  95.86  0.94 
5  14 22 182.04  26.86  0.90 
5  14 23 10.65   30.13  0.20 
5  15 0  194.94  90.00  1.00 
5  15 1  24.37   140.86 0.58 
5  15 2  173.85  158.95 0.95 
5  15 3  728.58  115.63 0.95 
5  15 4  819.34  331.30 0.96 
5  15 5  33.02   9.41   0.40 
5  15 6  206.24  105.18 0.90 
5  15 7  367.71  79.86  0.91 
5  15 8  859.17  325.75 0.98 
5  15 9  308.18  353.02 0.96 
5  15 10 388.64  320.07 0.95 
5  15 11 447.15  145.39 0.95 
5  15 12 308.94  17.16  0.98 
5  15 13 13.95   240.58 0.76 
5  15 14 388.20  125.09 0.89 
5  15 15 8.84    40.32  0.24 
5  15 16 618.68  314.71 0.96 
5  15 17 364.53  248.75 0.96 
5  15 18 252.15  277.26 0.94 
5  15 19 266.75  283.44 0.82 
5  15 20 42.29   243.63 0.84 
5  15 21 56.51   348.25 0.49 
5  15 22 37.57   162.27 0.34 
5  15 23 52.84   49.23  0.63 
5  16 0  54.62   90.00  0.46 
5  16 1  650.03  222.00 0.97 
5  16 2  509.82  320.50 0.91 
5  16 3  527.78  50.14  0.95 
5  16 4  621.65  112.46 0.98 
5  16 5  563.85  274.08 0.95 
5  16 6  501.92  293.76 0.00 
5  16 7  137.23  182.31 0.89 
5  16 8  518.75  30.76  0.98 
5  16 9  161.56  287.79 0.81 
5  16 10 439.28  207.14 0.93 
5  16 11 307.40  286.05 0.95 
5  16 12 528.35  332.01 0.89 
5  16 13 331.89  317.09 0.87 
5  16 14 327.12  54.56  0.86 
5  16 15 213.93  195.39 0.78 
5  16 16 185.01  232.51 0.86 
5  16 17 16.76   239.21 0.30 
5  16 18 9.89    241.64 0.33 
5  16 19 429.79  165.17 0.94 
5  16 20 258.29  205.76 0.93 
5  16 21 29.55   190.11 0.37 
5  16 22 25.44   359.45 0.66 
5  17 0  482.58  90.00  0.98 
5  17 1  78.23   228.74 0.40 
5  17 2  125.64  259.20 0.95 
5  17 3  195.43  101.86 0.95 
5  17 4  360.69  229.61 0.97 
5  17 5  38.60   302.81 0.53 
5  17 6  67.38   155.17 0.87 
5  17 7  3.94    22.82  0.37 
5  17 8  344.34  163.09 0.94 
5  17 9  345.62  332.57 0.95 
5  17 10 165.41  181.75 0.81 
5  17 11 183.90  296.35 0.92 
5  17 12 428.27  323.42 0.73 
5  17 13 498.21  199.79 0.94 
5  17 14 119.30  325.16 0.68 
5  17 15 324.09  85.10  0.98 
5  17 16 385.68  207.53 0.90 
5  17 17 16.32   308.82 0.26 
5  17 18 286.79  317.79 0.92 
5  17 19 23.37   6.75   0.51 
5  17 20 193.32  264.90 0.89 
5  17 21 220.10  247.36 0.94 
5  18 0  390.48  90.00  1.00 
5  18 1  211.41  83.76  0.91 
5  18 2  179.07  167.24 0.93 
5  18 3  61.78   126.66 0.89 
5  18 4  60.98   285.36 0.11 
5  18 5  155.16  11.32  0.91 
5  18 6  589.36  285.60 0.97 
5  18 7  403.84  285.60 0.96 
5  18 8  85.21   3.17   0.26 
5  18 9  6.89    38.14  0.43 
5  18 10 185.20  255.84 0.73 
5  18 11 128.61  102.67 0.77 
5  18 12 50.35   156.92 0.42 
5  18 13 278.74  229.98 0.90 
5  18 14 312.40  23.32  0.91 
5  18 15 145.39  290.69 0.73 
5  18 16 46.07   198.64 0.32 
5  18 17 70.67   175.91 0.36 
5  18 18 53.31   315.25 0.62 
5  18 19 0.56    126.73 0.24 
5  19 0  84.24   90.00  0.15 
5  19 1  16.05   339.43 0.43 
5  19 2  15.90   277.28 0.09 
5  19 3  487.99  156.09 0.95 
5  19 4  253.79  279.85 0.92 
5  19 5  586.49  306.75 0.94 
5  19 6  49.59   285.15 0.25 
5  19 7  204.88  325.06 0.87 
5  19 8  49.72   279.31 0.65 
5  19 9  78.89   240.89 0.79 
5  19 10 338.14  135.95 0.65 
5  19 11 59.19   351.86 0.56 
5  19 12 19.73   117.09 0.73 
5  19 13 161.69  72.64  0.87 
5  19 14 14.48   18.01  0.10 
5  19 15 29.70   187.88 0.70 
5  19 16 44.97   198.97 0.33 
5  19 17 33.57   183.55 0.52 
5  19 18 14.12   8.97   0.54 
5  20 0  433.49  90.00  1.00 
5  20 1  74.06   30.25  0.27 
5  20 2  119.77  8.01   0.90 
5  20 3  89.84   73.31  0.74 
5  20 4  439.27  145.94 0.84 
5  20 5  85.40   250.15 0.82 
5  20 6  176.44  34.59  0.83 
5  20 7  21.77   197.83 0.70 
5  20 8  20.50   341.95 0.58 
5  20 9  42.00   165.37 0.57 
5  20 10 48.11   227.79 0.30 
5  20 11 115.21  163.45 0.77 
5  20 12 288.13  210.12 0.84 
5  20 13 21.71   264.37 0.21 
5  20 14 0.46    329.70 0.02 
5  20 15 64.51   156.73 0.60 
5  20 16 108.31  298.06 0.00 
5  20 17 208.71  151.53 0.83 
5  21 0  55.52   270.00 0.40 
5  21 1  21.93   232.37 0.14 
5  21 2  161.55  278.11 0.93 
5  21 3  170.02  117.06 0.79 
5  21 4  257.54  247.31 0.57 
5  21 5  92.88   296.82 0.62 
5  21 6  139.79  217.36 0.77 
5  21 7  50.81   235.71 0.44 
5  21 8  16.12   40.34  0.27 
5  21 9  0.27    286.11 0.10 
5  21 10 338.85  15.21  0.93 
5  21 11 13.84   315.38 0.28 
5  21 12 5.98    335.95 0.10 
5  21 13 189.22  66.08  0.76 
5  21 14 177.54  265.30 0.79 
5  21 15 90.89   121.62 0.00 
5  22 0  302.66  90.00  0.00 
5  22 1  225.70  132.70 0.88 
5  22 2  42.72   339.02 0.30 
5  22 3  40.30   32.24  0.52 
5  22 4  159.19  288.65 0.59 
5  22 5  2.07    152.78 0.29 
5  22 6  160.50  222.55 0.83 
5  22 7  65.19   24.18  0.66 
5  22 8  40.74   86.40  0.31 
5  22 9  34.66   35.11  0.00 
5  22 10 24.35   174.37 0.51 
5  22 11 38.85   20.63  0.48 
5  22 12 48.73   51.85  0.00 
5  22 13 82.91   167.18 0.00 
5  23 0  98.73   270.00 0.00 
5  23 1  49.71   182.08 0.00 
5  23 2  0.89    315.02 0.03 
5  23 3  220.63  251.24 0.00 
5  23 4  134.89  59.22  0.00 
5  23 5  44.52   359.01 0.00 
5  23 6  41.50   214.87 0.00 
5  23 7  103.88  235.32 0.00 
5  23 8  94.65   16.50  0.00 
5  23 9  88.46   127.09 0.00 
5  23 10 66.01   171.06 0.00 
5  24 0  10.56   270.00 0.00 
5  24 1  10.87   20.18  0.00 
5  24 2  36.02   347.03 0.00 
5  24 3  92.41   323.58 0.00 
5  24 4  26.36   235.44 0.00 
5  24 5  129.44  135.68 0.00 
5  24 6  78.00   235.99 0.00 
5  24 7  18.10   226.20 0.00 
6  0  0  84.86   180.00 1.00 
6  0  1  521.39  270.00 1.00 
6  0  2  627.57  180.00 1.00 
6  0  3  639.07  90.00  1.00 
6  0  4  141.46  180.00 0.70 
6  0  5  511.01  90.00  1.00 
6  0  6  494.33  360.00 1.00 
6  0  7  477.75  90.00  1.00 
6  0  8  125.21  180.00 0.90 
6  0  9  442.83  90.00  0.96 
6  0  10 205.25  360.00 0.76 
6  0  11 33.98   270.00 0.05 
6  0  12 2.64    180.00 0.00 
6  0  13 1.05    270.00 0.00 
6  0  14 549.70  180.00 1.00 
6  0  15 56.20   270.00 0.63 
6  0  16 304.95  360.00 0.12 
6  0  17 110.26  90.00  0.57 
6  0  18 589.47  0.00   0.00 
6  0  19 195.15  90.00  0.22 
6  0  20 2.58    180.00 0.06 
6  0  21 52.46   270.00 0.05 
6  0  22 49.43   360.00 0.23 
6  0  23 42.13   270.00 0.16 
6  0  24 32.96   360.00 0.17 
6  0  25 91.18   270.00 0.33 
6  0  26 379.78  360.00 0.99 
6  0  27 218.98  90.00  0.98 
6  0  28 22.90   0.00   0.15 
6  1  0  78.81   180.00 0.86 
6  1  1  6.27    272.48 0.58 
6  1  2  246.70  248.45 0.96 
6  1  3  83.40   325.73 0.40 
6  1  4  431.78  69.25  0.97 
6  1  5  91.64   228.64 0.56 
6  1  6  501.21  79.97  0.98 
6  1  7  896.35  15.86  0.98 
6  1  8  436.89  339.88 0.98 
6  1  9  15.22   210.52 0.36 
6  1  10 70.02   121.13 0.52 
6  1  11 251.09  318.16 0.94 
6  1  12 39.58   83.80  0.95 
6  1  13 382.76  44.85  0.96 
6  1  14 276.93  28.51  0.93 
6  1  15 271.32  95.38  0.93 
6  1  16 462.29  169.58 0.95 
6  1  17 77.37   172.06 0.81 
6  1  18 252.99  310.96 0.80 
6  1  19 593.37  173.21 0.98 
6  1  20 409.90  74.32  0.97 
6  1  21 36.24   107.20 0.40 
6  1  22 60.97   105.59 0.39 
6  1  23 42.42   251.85 0.10 
6  1  24 210.59  125.03 0.90 
6  1  25 229.10  321.21 0.78 
6  1  26 96.39   40.04  0.79 
6  1  27 135.70  82.12  0.66 
6  1  28 133.83  253.24 0.63 
6  2  0  19.88   360.00 0.11 
6  2  1  940.04  111.80 0.98 
6  2  2  695.34  273.64 0.99 
6  2  3  261.17  252.56 0.73 
6  2  4  469.57  5.87   0.97 
6  2  5  455.49  256.21 0.97 
6  2  6  97.76   202.23 0.50 
6  2  7  139.72  354.87 0.91 
6  2  8  33.00   194.96 0.67 
6  2  9  66.00   230.79 0.48 
6  2  10 577.76  153.05 0.97 
6  2  11 9.06    329.23 0.75 
6  2  12 675.43  292.61 0.98 
6  2  13 537.53  89.69  0.95 
6  2  14 875.14  111.03 0.98 
6  2  15 451.83  236.32 0.94 
6  2  16 343.20  187.39 0.93 
6  2  17 133.21  279.21 0.78 
6  2  18 21.11   266.54 0.39 
6  2  19 155.78  188.20 0.87 
6  2  20 249.67  8.07   0.91 
6  2  21 258.09  332.80 0.87 
6  2  22 176.34  224.28 0.86 
6  2  23 553.80  71.46  0.96 
6  2  24 287.01  357.36 0.91 
6  2  25 194.88  107.58 0.77 
6  2  26 129.86  66.60  0.83 
6  2  27 25.53   218.25 0.33 
6  2  28 10.59   110.91 0.31 
6  3  0  703.97  0.00   1.00 
6  3  1  681.55  268.17 0.98 
6  3  2  311.89  168.21 0.95 
6  3  3  572.81  160.28 0.98 
6  3  4  1177.44 280.24 0.99 
6  3  5  569.40  338.72 0.99 
6  3  6  74.75   177.76 0.95 
6  3  7  879.76  117.54 0.98 
6  3  8  53.20   62.06  0.50 
6  3  9  72.84   242.25 0.15 
6  3  10 204.22  129.05 0.91 
6  3  11 346.17  145.85 0.96 
6  3  12 496.82  150.21 0.95 
6  3  13 40.57   252.27 0.74 
6  3  14 424.65  200.92 0.95 
6  3  15 404.81  301.85 0.96 
6  3  16 392.72  15.21  0.96 
6  3  17 91.30   103.97 0.03 
6  3  18 434.99  341.37 0.87 
6  3  19 355.60  267.06 0.97 
6  3  20 92.95   125.49 0.38 
6  3  21 182.25  118.91 0.82 
6  3  22 15.60   227.63 0.16 
6  3  23 234.75  84.38  0.94 
6  3  24 349.55  132.27 0.96 
6  3  25 120.00  68.23  0.69 
6  3  26 197.72  333.96 0.74 
6  3  27 80.59   18.01  0.66 
6  3  28 102.35  259.34 0.80 
6  4  0  229.98  180.00 0.44 
6  4  1  828.78  59.20  0.98 
6  4  2  544.67  163.50 0.98 
6  4  3  546.70  146.04 0.98 
6  4  4  288.53  119.64 0.94 
6  4  5  365.08  310.78 0.83 
6  4  6  544.27  6.33   0.97 
6  4  7  421.06  27.09  0.92 
6  4  8  438.47  271.40 0.97 
6  4  9  162.45  5.70   0.96 
6  4  10 7.88    350.60 0.72 
6  4  11 309.09  192.30 0.89 
6  4  12 593.34  225.02 0.98 
6  4  13 305.59  295.61 0.97 
6  4  14 538.84  120.42 0.98 
6  4  15 83.01   295.88 0.57 
6  4  16 367.43  317.34 0.96 
6  4  17 136.62  98.43  0.24 
6  4  18 278.72  137.62 0.93 
6  4  19 636.57  213.44 0.99 
6  4  20 347.03  140.10 0.92 
6  4  21 36.65   23.01  0.04 
6  4  22 254.79  286.43 0.81 
6  4  23 518.12  138.34 0.96 
6  4  24 142.32  11.92  0.88 
6  4  25 289.12  14.32  0.87 
6  4  26 15.32   31.49  0.60 
6  4  27 77.92   155.83 0.84 
6  4  28 88.37   320.27 0.88 
6  5  0  435.51  0.00   1.00 
6  5  1  323.02  65.66  0.89 
6  5  2  627.65  11.24  0.99 
6  5  3  363.07  242.13 0.97 
6  5  4  329.16  143.91 0.96 
6  5  5  90.55   359.43 0.53 
6  5  6  302.60  330.55 0.95 
6  5  7  528.33  268.22 0.91 
6  5  8  468.80  58.13  0.96 
6  5  9  88.51   77.38  0.74 
6  5  10 469.31  100.09 0.84 
6  5  11 245.10  349.69 0.95 
6  5  12 80.02   25.67  0.35 
6  5  13 249.29  107.89 0.87 
6  5  14 496.00  167.40 0.98 
6  5  15 429.49  267.31 0.97 
6  5  16 119.30  135.79 0.80 
6  5  17 209.35  231.08 0.86 
6  5  18 190.84  151.04 0.89 
6  5  19 240.20  358.58 0.87 
6  5  20 480.24  315.44 0.97 
6  5  21 53.15   173.58 0.31 
6  5  22 13.14   57.58  0.44 
6  5  23 201.42  203.80 0.94 
6  5  24 316.65  120.46 0.94 
6  5  25 45.19   15.57  0.47 
6  5  26 61.39   171.51 0.23 
6  5  27 33.97   0.87   0.71 
6  5  28 82.04   92.00  0.00 
6  6  0  656.32  180.00 1.00 
6  6  1  591.61  329.13 0.96 
6  6  2  124.64  221.52 0.94 
6  6  3  120.46  8.36   0.92 
6  6  4  486.64  204.16 0.98 
6  6  5  415.47  116.27 0.94 
6  6  6  11.72   23.99  0.74 
6  6  7  19.23   81.64  0.12 
6  6  8  63.88   330.88 0.85 
6  6  9  340.42  276.74 0.95 
6  6  10 207.56  224.73 0.93 
6  6  11 57.71   292.79 0.93 
6  6  12 445.88  142.87 0.92 
6  6  13 426.02  257.85 0.90 
6  6  14 765.11  309.64 0.96 
6  6  15 401.76  355.79 0.90 
6  6  16 379.62  230.25 0.93 
6  6  17 334.39  141.78 0.93 
6  6  18 316.10  172.81 0.96 
6  6  19 26.52   96.56  0.92 
6  6  20 218.96  211.80 0.89 
6  6  21 78.87   18.88  0.59 
6  6  22 329.00  231.60 0.95 
6  6  23 146.38  216.21 0.89 
6  6  24 158.59  197.44 0.69 
6  6  25 33.94   248.41 0.31 
6  6  26 24.17   284.94 0.54 
6  6  27 16.12   277.70 0.62 
6  7  0  639.57  180.00 1.00 
6  7  1  1027.58 130.85 0.99 
6  7  2  248.32  79.49  0.91 
6  7  3  84.22   122.60 0.30 
6  7  4  439.11  273.30 0.95 
6  7  5  851.00  239.76 0.99 
6  7  6  455.38  98.86  0.97 
6  7  7  308.88  317.66 0.93 
6  7  8  206.10  9.80   0.89 
6  7  9  146.44  253.26 0.94 
6  7  10 354.52  3.58   0.95 
6  7  11 28.14   99.73  0.60 
6  7  12 282.89  108.83 0.96 
6  7  13 548.75  329.40 0.95 
6  7  14 166.42  134.91 0.90 
6  7  15 16.85   11.00  0.18 
6  7  16 616.22  14.15  0.96 
6  7  17 180.17  168.16 0.95 
6  7  18 256.60  352.67 0.97 
6  7  19 124.46  330.26 0.86 
6  7  20 225.46  337.46 0.41 
6  7  21 553.57  43.71  0.95 
6  7  22 205.46  218.87 0.81 
6  7  23 85.97   161.39 0.82 
6  7  24 432.49  129.54 0.95 
6  7  25 231.14  335.04 0.90 
6  7  26 149.66  179.58 0.95 
6  7  27 198.75  126.67 0.00 
6  8  0  516.60  0.00   1.00 
6  8  1  260.49  140.25 0.96 
6  8  2  158.69  266.92 0.91 
6  8  3  408.25  88.14  0.98 
6  8  4  88.87   327.32 0.18 
6  8  5  299.90  214.50 0.93 
6  8  6  767.64  176.84 0.98 
6  8  7  592.30  132.29 0.98 
6  8  8  111.71  36.98  0.10 
6  8  9  747.13  280.01 0.99 
6  8  10 308.67  55.54  0.83 
6  8  11 109.73  68.85  0.92 
6  8  12 349.32  328.16 0.91 
6  8  13 351.59  339.94 0.96 
6  8  14 65.08   215.27 0.55 
6  8  15 58.61   166.74 0.51 
6  8  16 406.18  321.43 0.88 
6  8  17 235.08  80.69  0.95 
6  8  18 534.63  273.68 0.98 
6  8  19 453.20  145.15 0.95 
6  8  20 316.77  160.68 0.85 
6  8  21 370.15  159.58 0.88 
6  8  22 111.63  248.20 0.74 
6  8  23 452.34  226.29 0.96 
6  8  24 17.09   180.71 0.36 
6  8  25 57.79   80.63  0.67 
6  8  26 101.12  181.69 0.81 
6  8  27 1.54    108.49 0.52 
6  9  0  716.97  180.00 1.00 
6  9  1  631.21  243.84 0.99 
6  9  2  227.23  9.69   0.90 
6  9  3  439.13  299.86 0.90 
6  9  4  76.20   312.17 0.50 
6  9  5  124.13  208.62 0.91 
6  9  6  574.60  1.32   0.97 
6  9  7  250.09  99.18  0.88 
6  9  8  96.85   145.41 0.78 
6  9  9  254.32  126.16 0.92 
6  9  10 237.81  292.53 0.84 
6  9  11 13.59   1.47   0.15 
6  9  12 214.86  283.81 0.43 
6  9  13 174.00  271.67 0.83 
6  9  14 81.68   120.58 0.15 
6  9  15 600.97  159.04 0.90 
6  9  16 112.15  323.73 0.68 
6  9  17 215.48  264.53 0.91 
6  9  18 141.46  153.70 0.19 
6  9  19 428.67  42.18  0.96 
6  9  20 30.45   261.17 0.42 
6  9  21 379.71  247.41 0.95 
6  9  22 70.46   90.05  0.41 
6  9  23 218.40  115.84 0.83 
6  9  24 4.78    110.60 0.22 
6  9  25 22.89   305.55 0.56 
6  9  26 163.23  261.42 0.78 
6  10 0  277.04  0.00   0.99 
6  10 1  87.91   63.78  0.95 
6  10 2  767.57  157.46 0.97 
6  10 3  160.47  261.27 0.57 
6  10 4  537.97  322.33 0.92 
6  10 5  630.73  161.31 0.98 
6  10 6  258.19  358.58 0.86 
6  10 7  134.80  195.62 0.54 
6  10 8  1158.53 347.00 0.98 
6  10 9  451.16  88.92  0.97 
6  10 10 396.38  147.32 0.96 
6  10 11 316.69  136.23 0.95 
6  10 12 21.72   200.20 0.37 
6  10 13 108.19  357.06 0.74 
6  10 14 88.01   303.49 0.56 
6  10 15 360.91  126.69 0.93 
6  10 16 366.00  21.47  0.91 
6  10 17 289.14  31.58  0.90 
6  10 18 313.15  188.98 0.95 
6  10 19 375.92  235.39 0.91 
6  10 20 351.47  285.48 0.94 
6  10 21 124.66  278.82 0.91 
6  10 22 205.04  342.09 0.85 
6  10 23 103.74  326.77 0.79 
6  10 24 45.95   139.94 0.45 
6  10 25 412.48  348.83 0.93 
6  10 26 236.52  332.59 0.93 
6  11 0  95.16   180.00 0.00 
6  11 1  207.33  39.23  0.92 
6  11 2  502.12  348.41 0.97 
6  11 3  38.15   243.56 0.43 
6  11 4  249.39  242.90 0.83 
6  11 5  3.62    317.24 0.73 
6  11 6  1029.09 45.31  0.99 
6  11 7  264.67  263.14 0.91 
6  11 8  513.25  299.13 0.96 
6  11 9  434.25  274.87 0.96 
6  11 10 30.84   248.55 0.72 
6  11 11 125.53  143.42 0.81 
6  11 12 26.74   154.79 0.53 
6  11 13 339.24  302.12 0.94 
6  11 14 95.72   171.33 0.73 
6  11 15 324.48  96.45  0.94 
6  11 16 133.25  348.80 0.91 
6  11 17 109.62  14.82  0.72 
6  11 18 8.38    159.81 0.24 
6  11 19 132.21  173.90 0.89 
6  11 20 281.17  157.34 0.92 
6  11 21 394.88  282.02 0.90 
6  11 22 245.00  231.70 0.89 
6  11 23 147.36  153.21 0.60 
6  11 24 303.45  285.91 0.96 
6  11 25 35.44   113.54 0.58 
6  12 0  399.00  0.00   1.00 
6  12 1  86.54   114.36 0.30 
6  12 2  57.27   76.17  0.56 
6  12 3  560.28  177.13 0.98 
6  12 4  152.57  215.05 0.89 
6  12 5  330.16  174.90 0.97 
6  12 6  123.47  189.11 0.92 
6  12 7  16.00   65.71  0.93 
6  12 8  188.48  225.56 0.81 
6  12 9  647.32  340.92 0.98 
6  12 10 445.42  129.31 0.93 
6  12 11 210.45  320.43 0.42 
6  12 12 568.62  150.04 0.97 
6  12 13 47.74   253.81 0.51 
6  12 14 183.41  60.21  0.85 
6  12 15 229.53  255.94 0.73 
6  12 16 212.08  51.28  0.79 
6  12 17 556.97  11.53  0.94 
6  12 18 375.64  252.34 0.93 
6  12 19 430.16  56.81  0.95 
6  12 20 343.28  106.44 0.95 
6  12 21 427.43  161.09 0.92 
6  12 22 7.00    77.78  0.29 
6  12 23 109.50  267.24 0.76 
6  12 24 14.56   304.45 0.09 
6  13 0  443.88  180.00 0.97 
6  13 1  86.95   272.33 0.27 
6  13 2  207.40  149.42 0.95 
6  13 3  156.57  175.68 0.71 
6  13 4  23.13   199.25 0.26 
6  13 5  471.01  154.80 0.93 
6  13 6  654.43  86.31  0.96 
6  13 7  476.43  176.74 0.93 
6  13 8  302.22  346.19 0.94 
6  13 9  223.11  92.51  0.77 
6  13 10 1068.32 168.45 0.98 
6  13 11 205.16  124.50 0.93 
6  13 12 416.52  216.01 0.92 
6  13 13 185.09  231.05 0.91 
6  13 14 35.56   179.38 0.71 
6  13 15 637.19  293.38 0.95 
6  13 16 368.22  94.90  0.96 
6  13 17 15.90   146.04 0.36 
6  13 18 395.57  357.36 0.95 
6  13 19 113.28  149.64 0.75 
6  13 20 398.69  31.76  0.92 
6  13 21 267.15  3.93   0.00 
6  13 22 118.83  200.80 0.86 
6  13 23 156.25  300.75 0.82 
6  13 24 33.53   287.05 0.68 
6  14 0  641.97  180.00 1.00 
6  14 1  399.45  285.36 0.84 
6  14 2  114.49  162.57 0.54 
6  14 3  19.56   8.50   0.74 
6  14 4  497.08  165.81 0.91 
6  14 5  282.17  357.35 0.91 
6  14 6  816.51  68.84  0.98 
6  14 7  434.85  183.45 0.95 
6  14 8  163.88  240.35 0.38 
6  14 9  35.85   58.24  0.64 
6  14 10 475.39  67.43  0.94 
6  14 11 58.33   103.83 0.64 
6  14 12 224.21  342.16 0.94 
6  14 13 735.43  77.71  0.98 
6  14 14 509.15  130.17 0.96 
6  14 15 26.46   225.51 0.13 
6  14 16 63.80   57.55  0.17 
6  14 17 159.68  166.72 0.81 
6  14 18 223.63  221.06 0.74 
6  14 19 78.96   199.70 0.78 
6  14 20 144.61  343.39 0.85 
6  14 21 85.97   169.47 0.67 
6  14 22 71.52   120.31 0.75 
6  14 23 228.09  29.89  0.88 
6  15 0  321.54  180.00 0.99 
6  15 1  686.20  146.77 0.97 
6  15 2  350.73  302.67 0.83 
6  15 3  840.24  58.85  0.96 
6  15 4  358.49  166.62 0.96 
6  15 5  960.90  220.75 0.98 
6  15 6  155.14  223.55 0.88 
6  15 7  501.00  341.89 0.96 
6  15 8  443.50  52.77  0.97 
6  15 9  70.19   261.01 0.17 
6  15 10 75.33   153.60 0.66 
6  15 11 575.95  277.26 0.94 
6  15 12 55.34   303.90 0.73 
6  15 13 4.42    352.16 0.51 
6  15 14 566.27  357.57 0.92 
6  15 15 30.01   359.35 0.39 
6  15 16 140.52  163.76 0.80 
6  15 17 385.26  16.60  0.83 
6  15 18 17.12   246.88 0.32 
6  15 19 255.38  67.93  0.86 
6  15 20 16.51   80.18  0.20 
6  15 21 35.11   341.51 0.59 
6  15 22 174.35  9.81   0.68 
6  16 0  113.87  360.00 0.29 
6  16 1  286.37  196.24 0.97 
6  16 2  57.16   189.68 0.17 
6  16 3  107.80  226.34 0.93 
6  16 4  574.12  185.14 0.96 
6  16 5  75.33   82.23  0.92 
6  16 6  447.98  102.66 0.98 
6  16 7  80.02   75.37  0.95 
6  16 8  62.33   46.50  0.31 
6  16 9  126.44  313.99 0.85 
6  16 10 253.11  133.52 0.92 
6  16 11 499.85  175.91 0.95 
6  16 12 157.36  166.44 0.83 
6  16 13 291.90  141.36 0.82 
6  16 14 294.97  190.49 0.90 
6  16 15 9.92    167.06 0.49 
6  16 16 123.98  132.07 0.86 
6  16 17 65.82   96.36  0.55 
6  16 18 354.49  303.35 0.91 
6  16 19 194.82  207.26 0.93 
6  16 20 11.46   340.23 0.19 
6  16 21 108.65  107.99 0.77 
6  17 0  310.38  180.00 0.99 
6  17 1  281.37  120.79 0.90 
6  17 2  288.12  98.62  0.97 
6  17 3  577.27  164.64 0.97 
6  17 4  252.61  11.37  0.94 
6  17 5  73.95   90.70  0.51 
6  17 6  231.60  264.85 0.94 
6  17 7  185.84  232.37 0.53 
6  17 8  39.81   20.77  0.84 
6  17 9  461.30  239.31 0.96 
6  17 10 311.14  221.74 0.85 
6  17 11 60.38   138.03 0.57 
6  17 12 413.03  155.93 0.94 
6  17 13 27.57   147.93 0.28 
6  17 14 83.90   247.88 0.73 
6  17 15 282.68  51.50  0.95 
6  17 16 464.08  41.67  0.86 
6  17 17 117.67  230.21 0.62 
6  17 18 160.35  146.80 0.84 
6  17 19 25.97   242.30 0.59 
6  17 20 73.95   264.61 0.63 
6  18 0  75.26   0.00   0.17 
6  18 1  14.67   73.67  0.84 
6  18 2  50.82   120.21 0.92 
6  18 3  31.58   152.23 0.79 
6  18 4  420.01  275.79 0.95 
6  18 5  429.14  243.18 0.94 
6  18 6  598.43  339.40 0.97 
6  18 7  269.83  209.47 0.74 
6  18 8  297.67  102.10 0.89 
6  18 9  83.09   2.56   0.36 
6  18 10 80.55   312.08 0.82 
6  18 11 279.70  76.74  0.84 
6  18 12 69.99   324.28 0.47 
6  18 13 228.50  78.15  0.90 
6  18 14 209.82  111.57 0.81 
6  18 15 121.71  36.82  0.58 
6  18 16 0.89    324.18 0.20 
6  18 17 38.28   355.48 0.77 
6  18 18 52.36   96.04  0.63 
6  18 19 273.15  0.38   0.81 
6  19 0  16.42   360.00 0.20 
6  19 1  89.09   85.09  0.42 
6  19 2  267.33  86.82  0.89 
6  19 3  27.77   293.82 0.28 
6  19 4  185.28  8.34   0.85 
6  19 5  202.60  330.17 0.80 
6  19 6  242.11  295.33 0.83 
6  19 7  120.91  94.42  0.62 
6  19 8  135.42  286.58 0.60 
6  19 9  305.08  144.76 0.94 
6  19 10 336.71  187.57 0.94 
6  19 11 57.13   193.20 0.71 
6  19 12 40.69   255.36 0.50 
6  19 13 9.89    295.60 0.38 
6  19 14 28.74   353.29 0.74 
6  19 15 8.02    243.46 0.78 
6  19 16 172.50  203.22 0.94 
6  19 17 240.71  63.62  0.92 
6  20 0  449.18  360.00 1.00 
6  20 1  206.81  261.55 0.79 
6  20 2  9.16    90.04  0.58 
6  20 3  157.09  252.97 0.73 
6  20 4  82.37   317.81 0.79 
6  20 5  25.18   107.53 0.48 
6  20 6  4.25    24.05  0.52 
6  20 7  277.07  218.84 0.92 
6  20 8  266.21  328.10 0.91 
6  20 9  67.97   157.13 0.67 
6  20 10 6.00    47.22  0.20 
6  20 11 56.67   135.68 0.48 
6  20 12 5.08    256.98 0.08 
6  20 13 29.00   194.06 0.51 
6  20 14 16.53   56.23  0.52 
6  20 15 1.32    286.40 0.38 
6  20 16 119.53  119.44 0.00 
6  21 0  81.72   0.00   0.39 
6  21 1  90.98   33.05  0.84 
6  21 2  156.11  235.38 0.83 
6  21 3  40.01   265.45 0.50 
6  21 4  147.64  123.88 0.84 
6  21 5  350.57  170.85 0.95 
6  21 6  180.70  344.37 0.72 
6  21 7  0.24    25.03  0.14 
6  21 8  254.03  308.42 0.83 
6  21 9  13.07   157.65 0.48 
6  21 10 14.74   96.32  0.13 
6  21 11 176.43  184.43 0.85 
6  21 12 2.80    246.91 0.17 
6  21 13 87.55   338.87 0.00 
6  21 14 99.22   92.03  0.00 
6  22 0  33.42   360.00 0.26 
6  22 1  27.69   142.58 0.28 
6  22 2  116.11  221.42 0.64 
6  22 3  4.09    14.84  0.33 
6  22 4  11.24   353.27 0.49 
6  22 5  109.35  214.89 0.84 
6  22 6  19.59   321.29 0.54 
6  22 7  7.82    78.64  0.49 
6  22 8  4.07    61.22  0.42 
6  22 9  67.92   209.57 0.00 
6  22 10 111.37  249.06 0.00 
6  22 11 23.89   39.20  0.00 
6  22 12 94.25   50.73  0.00 
6  23 0  136.50  180.00 0.00 
6  23 1  206.93  60.74  0.00 
6  23 2  110.39  113.69 0.00 
6  23 3  126.97  247.23 0.00 
6  23 4  113.98  316.00 0.00 
6  23 5  64.74   105.04 0.00 
6  23 6  154.80  141.04 0.00 
6  23 7  104.42  309.12 0.00 
6  23 8  65.11   322.75 0.00 
6  23 9  105.66  239.35 0.00 
6  24 0  3.53    180.00 0.00 
6  24 1  149.90  116.86 0.00 
6  24 2  85.42   341.73 0.00 
6  24 3  46.85   168.51 0.00 
6  24 4  64.61   13.02  0.00 
6  24 5  77.51   265.53 0.00 
7  0  1  151.95  270.00 0.98 
7  0  2  10.22   0.00   0.35 
7  0  3  106.38  270.00 0.00 
7  0  4  5.63    360.00 0.70 
7  0  5  11.56   90.00  0.13 
7  0  6  791.98  0.00   1.00 
7  0  7  20.93   90.00  0.18 
7  0  8  64.66   360.00 0.04 
7  0  9  638.77  90.00  1.00 
7  0  10 466.85  180.00 1.00 
7  0  11 21.18   270.00 0.22 
7  0  12 664.50  0.00   1.00 
7  0  13 426.57  270.00 0.00 
7  0  14 115.90  360.00 1.00 
7  0  15 9.04    270.00 0.11 
7  0  16 70.83   180.00 0.39 
7  0  17 122.36  90.00  0.97 
7  0  18 778.98  180.00 1.00 
7  0  19 286.11  90.00  0.97 
7  0  20 601.41  0.00   1.00 
7  0  21 407.73  90.00  1.00 
7  0  22 136.00  180.00 1.00 
7  0  23 30.75   90.00  0.06 
7  0  24 553.84  360.00 1.00 
7  0  25 501.03  270.00 1.00 
7  0  26 119.65  360.00 0.67 
7  0  27 3.45    90.00  0.03 
7  0  28 162.07  0.00   0.75 
7  1  0  10.88   90.00  0.07 
7  1  1  457.97  285.29 0.99 
7  1  2  85.46   43.17  0.45 
7  1  3  160.42  309.59 0.93 
7  1  4  352.19  238.82 0.95 
7  1  5  252.19  132.44 0.93 
7  1  6  310.53  299.66 0.90 
7  1  7  837.52  207.28 0.00 
7  1  8  76.65   203.48 0.70 
7  1  9  426.94  193.09 0.96 
7  1  10 105.78  31.88  0.49 
7  1  11 326.48  215.64 0.86 
7  1  12 188.73  277.09 0.94 
7  1  13 375.10  2.87   0.96 
7  1  14 14.39   8.01   0.82 
7  1  15 177.07  210.61 0.84 
7  1  16 130.70  171.68 0.61 
7  1  17 27.56   279.33 0.18 
7  1  18 85.45   317.23 0.74 
7  1  19 123.42  280.91 0.88 
7  1  20 122.56  190.72 0.92 
7  1  21 198.35  98.95  0.90 
7  1  22 567.15  14.53  0.92 
7  1  23 64.75   98.80  0.74 
7  1  24 413.64  206.59 0.97 
7  1  25 22.15   265.17 0.05 
7  1  26 65.21   9.92   0.47 
7  1  27 166.78  164.67 0.68 
7  1  28 4.79    45.53  0.19 
7  2  0  264.87  90.00  0.86 
7  2  1  153.37  165.31 0.70 
7  2  2  681.48  207.85 0.99 
7  2  3  246.25  149.36 0.97 
7  2  4  492.38  243.87 0.97 
7  2  5  82.82   77.06  0.87 
7  2  6  770.72  98.21  0.99 
7  2  7  414.82  17.97  0.95 
7  2  8  208.79  199.87 0.94 
7  2  9  283.75  64.47  0.89 
7  2  10 24.00   53.66  0.56 
7  2  11 64.09   335.35 0.71 
7  2  12 329.43  355.01 0.95 
7  2  13 39.35   137.99 0.84 
7  2  14 108.08  186.74 0.93 
7  2  15 338.75  212.24 0.93 
7  2  16 139.57  161.27 0.90 
7  2  17 457.36  322.57 0.96 
7  2  18 248.09  171.09 0.92 
7  2  19 138.03  83.50  0.83 
7  2  20 89.03   81.32  0.90 
7  2  21 47.36   342.17 0.47 
7  2  22 291.95  337.39 0.85 
7  2  23 240.42  208.61 0.95 
7  2  24 223.07  82.67  0.90 
7  2  25 150.00  62.42  0.74 
7  2  26 83.10   167.89 0.58 
7  2  27 153.64  226.90 0.87 
7  2  28 239.82  156.43 0.92 
7  3  0  431.60  90.00  1.00 
7  3  1  358.72  153.26 0.97 
7  3  2  119.87  106.15 0.91 
7  3  3  484.26  13.14  0.95 
7  3  4  321.17  321.13 0.97 
7  3  5  455.98  98.19  0.96 
7  3  6  217.44  108.44 0.89 
7  3  7  46.10   136.27 0.78 
7  3  8  627.15  287.58 0.98 
7  3  9  183.06  278.83 0.94 
7  3  10 595.45  66.70  0.96 
7  3  11 242.52  176.23 0.94 
7  3  12 446.49  223.33 0.92 
7  3  13 233.87  275.13 0.89 
7  3  14 72.18   142.05 0.58 
7  3  15 194.88  109.52 0.77 
7  3  16 43.08   171.79 0.20 
7  3  17 251.69  154.19 0.79 
7  3  18 192.40  191.28 0.96 
7  3  19 929.99  113.47 0.98 
7  3  20 270.90  23.03  0.69 
7  3  21 136.21  278.08 0.93 
7  3  22 101.39  114.85 0.51 
7  3  23 292.38  113.62 0.91 
7  3  24 192.01  345.45 0.93 
7  3  25 63.13   244.57 0.47 
7  3  26 419.22  351.71 0.95 
7  3  27 47.18   65.31  0.61 
7  4  0  12.21   90.00  0.62 
7  4  1  577.29  38.23  0.98 
7  4  2  7.72    308.30 0.82 
7  4  3  14.31   203.21 0.59 
7  4  4  646.75  318.85 0.98 
7  4  5  458.85  240.59 0.96 
7  4  6  522.90  272.68 0.93 
7  4  7  85.80   260.01 0.08 
7  4  8  109.44  91.43  0.83 
7  4  9  22.54   145.93 0.41 
7  4  10 34.82   222.37 0.61 
7  4  11 331.80  73.00  0.91 
7  4  12 49.60   227.03 0.90 
7  4  13 54.22   202.11 0.91 
7  4  14 599.00  48.39  0.98 
7  4  15 857.75  180.34 0.96 
7  4  16 314.58  326.78 0.91 
7  4  17 393.40  180.35 0.94 
7  4  18 122.26  193.49 0.93 
7  4  19 201.61  350.04 0.88 
7  4  20 233.08  214.01 0.93 
7  4  21 59.93   209.90 0.45 
7  4  22 362.33  67.26  0.94 
7  4  23 4.93    219.35 0.85 
7  4  24 193.11  4.08   0.69 
7  4  25 160.59  340.34 0.44 
7  4  26 53.52   149.36 0.80 
7  4  27 55.61   200.78 0.51 
7  5  0  134.74  270.00 0.57 
7  5  1  39.96   254.92 0.93 
7  5  2  20.15   55.19  0.32 
7  5  3  525.49  188.50 0.98 
7  5  4  283.01  149.69 0.88 
7  5  5  214.88  274.00 0.92 
7  5  6  786.31  141.84 0.98 
7  5  7  130.04  318.50 0.85 
7  5  8  5.38    332.58 0.17 
7  5  9  236.86  150.72 0.96 
7  5  10 103.72  113.26 0.66 
7  5  11 74.02   216.22 0.80 
7  5  12 502.73  127.54 0.96 
7  5  13 532.37  175.52 0.90 
7  5  14 53.84   347.17 0.46 
7  5  15 605.49  302.00 0.97 
7  5  16 417.20  299.99 0.96 
7  5  17 467.45  160.90 0.97 
7  5  18 46.18   287.62 0.69 
7  5  19 483.09  156.81 0.98 
7  5  20 75.75   258.04 0.35 
7  5  21 412.92  239.47 0.77 
7  5  22 490.39  264.43 0.95 
7  5  23 2.55    26.88  0.17 
7  5  24 36.50   130.47 0.59 
7  5  25 109.16  114.08 0.53 
7  5  26 27.96   137.47 0.59 
7  5  27 183.64  286.06 0.85 
7  6  0  522.34  90.00  0.00 
7  6  1  300.85  334.66 0.95 
7  6  2  13.49   320.15 0.57 
7  6  3  664.10  159.70 0.99 
7  6  4  17.86   113.63 0.86 
7  6  5  208.25  80.63  0.83 
7  6  6  28.08   304.79 0.14 
7  6  7  231.96  200.47 0.94 
7  6  8  205.10  55.26  0.88 
7  6  9  131.87  59.85  0.94 
7  6  10 864.03  277.81 0.97 
7  6  11 171.68  91.89  0.90 
7  6  12 7.55    84.13  0.37 
7  6  13 219.94  288.33 0.63 
7  6  14 203.93  138.09 0.80 
7  6  15 709.96  185.30 0.98 
7  6  16 660.26  269.32 0.97 
7  6  17 194.26  290.53 0.78 
7  6  18 23.77   196.58 0.84 
7  6  19 148.09  51.85  0.87 
7  6  20 296.20  65.46  0.96 
7  6  21 387.96  260.87 0.89 
7  6  22 38.60   150.71 0.61 
7  6  23 12.73   271.39 0.43 
7  6  24 212.99  111.17 0.80 
7  6  25 148.75  238.00 0.70 
7  6  26 12.72   19.36  0.36 
7  6  27 211.42  136.12 0.94 
7  7  0  20.68   270.00 0.70 
7  7  1  463.00  349.34 0.94 
7  7  2  156.87  39.41  0.79 
7  7  3  226.32  246.76 0.94 
7  7  4  160.81  141.54 0.91 
7  7  5  40.16   291.24 0.49 
7  7  6  360.27  145.90 0.95 
7  7  7  457.58  314.39 0.93 
7  7  8  316.57  7.74   0.97 
7  7  9  721.57  155.75 0.97 
7  7  10 683.22  354.99 0.97 
7  7  11 140.07  155.29 0.79 
7  7  12 373.02  239.23 0.92 
7  7  13 27.12   130.44 0.39 
7  7  14 47.63   291.62 0.25 
7  7  15 366.90  215.41 0.92 
7  7  16 196.80  114.13 0.73 
7  7  17 594.96  205.36 0.98 
7  7  18 346.77  118.51 0.95 
7  7  19 224.19  81.05  0.89 
7  7  20 59.96   58.61  0.68 
7  7  21 173.34  324.90 0.85 
7  7  22 462.06  189.82 0.98 
7  7  23 467.72  54.09  0.94 
7  7  24 63.48   278.25 0.37 
7  7  25 51.91   179.20 0.52 
7  7  26 222.23  11.89  0.90 
7  8  0  99.65   90.00  1.00 
7  8  1  304.65  205.06 0.94 
7  8  2  359.01  264.47 0.97 
7  8  3  259.82  122.73 0.95 
7  8  4  547.37  215.94 0.97 
7  8  5  85.54   275.63 0.80 
7  8  6  189.91  203.92 0.91 
7  8  7  237.11  120.98 0.89 
7  8  8  50.13   156.86 0.90 
7  8  9  229.10  162.81 0.87 
7  8  10 417.20  228.03 0.90 
7  8  11 472.70  141.64 0.85 
7  8  12 454.32  27.50  0.94 
7  8  13 5.02    75.99  0.13 
7  8  14 486.14  47.57  0.95 
7  8  15 403.43  297.60 0.95 
7  8  16 29.47   340.91 0.88 
7  8  17 217.22  85.98  0.91 
7  8  18 343.03  126.83 0.96 
7  8  19 100.25  319.28 0.85 
7  8  20 682.16  48.52  0.95 
7  8  21 436.27  184.33 0.94 
7  8  22 46.26   17.79  0.23 
7  8  23 692.71  77.10  0.95 
7  8  24 408.23  343.14 0.85 
7  8  25 152.93  79.13  0.63 
7  8  26 15.23   263.67 0.19 
7  9  0  33.94   90.00  0.04 
7  9  1  281.37  319.76 0.94 
7  9  2  449.51  42.32  0.96 
7  9  3  72.41   328.94 0.09 
7  9  4  670.49  256.71 0.98 
7  9  5  91.07   237.95 0.77 
7  9  6  640.04  141.52 0.99 
7  9  7  57.29   270.31 0.53 
7  9  8  757.85  2.24   0.98 
7  9  9  996.41  86.44  0.00 
7  9  10 366.50  78.87  0.95 
7  9  11 167.53  153.61 0.49 
7  9  12 400.32  143.65 0.83 
7  9  13 67.00   272.04 0.37 
7  9  14 169.53  320.28 0.95 
7  9  15 366.80  301.53 0.84 
7  9  16 32.25   246.14 0.67 
7  9  17 62.61   217.44 0.45 
7  9  18 566.06  257.72 0.97 
7  9  19 270.69  359.85 0.87 
7  9  20 536.49  352.84 0.95 
7  9  21 559.82  233.77 0.98 
7  9  22 210.88  266.55 0.93 
7  9  23 11.39   51.54  0.09 
7  9  24 286.16  325.53 0.90 
7  9  25 173.50  246.68 0.93 
7  9  26 50.71   238.14 0.46 
7  10 0  382.32  90.00  1.00 
7  10 1  543.37  72.34  0.94 
7  10 2  27.56   277.27 0.71 
7  10 3  190.44  270.69 0.65 
7  10 4  404.65  227.64 0.93 
7  10 5  11.03   91.40  0.87 
7  10 6  70.98   34.75  0.60 
7  10 7  56.70   124.38 0.34 
7  10 8  432.26  212.85 0.92 
7  10 9  477.31  139.38 0.88 
7  10 10 226.73  19.25  0.95 
7  10 11 265.62  324.24 0.68 
7  10 12 198.80  210.92 0.73 
7  10 13 34.10   292.08 0.32 
7  10 14 692.44  193.39 0.97 
7  10 15 49.36   288.43 0.43 
7  10 16 145.74  232.04 0.79 
7  10 17 766.82  59.68  0.97 
7  10 18 281.35  182.59 0.87 
7  10 19 26.32   138.95 0.09 
7  10 20 26.75   141.74 0.61 
7  10 21 307.11  265.62 0.98 
7  10 22 119.14  185.42 0.59 
7  10 23 11.99   127.32 0.42 
7  10 24 191.83  197.95 0.68 
7  10 25 85.65   151.30 0.78 
7  11 0  451.91  270.00 1.00 
7  11 1  301.73  19.63  0.96 
7  11 2  78.34   295.61 0.31 
7  11 3  255.24  295.49 0.96 
7  11 4  776.65  196.40 0.98 
7  11 5  395.36  131.98 0.96 
7  11 6  255.86  340.54 0.92 
7  11 7  135.54  188.69 0.83 
7  11 8  25.91   286.83 0.83 
7  11 9  858.80  291.05 0.93 
7  11 10 338.11  55.17  0.87 
7  11 11 762.44  115.46 0.98 
7  11 12 107.72  203.28 0.66 
7  11 13 272.77  248.52 0.86 
7  11 14 224.39  266.70 0.96 
7  11 15 416.22  319.05 0.93 
7  11 16 309.50  344.66 0.88 
7  11 17 343.09  227.43 0.94 
7  11 18 4.42    278.46 0.18 
7  11 19 253.07  31.53  0.69 
7  11 20 30.45   70.53  0.38 
7  11 21 374.86  98.90  0.90 
7  11 22 56.50   174.12 0.53 
7  11 23 16.83   88.38  0.30 
7  11 24 115.38  152.65 0.48 
7  12 0  207.10  90.00  0.90 
7  12 1  402.91  25.92  0.98 
7  12 2  332.64  1.38   0.93 
7  12 3  0.52    198.22 0.31 
7  12 4  142.79  154.55 0.91 
7  12 5  384.19  101.56 0.96 
7  12 6  35.38   41.42  0.37 
7  12 7  791.20  311.80 0.97 
7  12 8  206.16  274.95 0.79 
7  12 9  432.15  131.32 0.95 
7  12 10 907.90  66.41  0.98 
7  12 11 338.34  14.87  0.93 
7  12 12 15.23   112.89 0.60 
7  12 13 536.58  195.75 0.93 
7  12 14 596.74  216.15 0.98 
7  12 15 90.76   359.33 0.51 
7  12 16 518.24  87.20  0.95 
7  12 17 120.70  248.88 0.66 
7  12 18 150.89  188.32 0.90 
7  12 19 30.16   205.70 0.89 
7  12 20 19.95   318.63 0.24 
7  12 21 340.11  207.38 0.73 
7  12 22 44.07   203.21 0.73 
7  12 23 164.19  204.43 0.78 
7  12 24 91.62   267.26 0.75 
7  13 0  220.99  270.00 0.87 
7  13 1  727.06  295.46 0.00 
7  13 2  581.59  265.26 0.97 
7  13 3  445.11  72.70  0.93 
7  13 4  34.22   253.79 0.54 
7  13 5  152.40  59.14  0.74 
7  13 6  8.92    300.09 0.05 
7  13 7  672.54  74.09  0.96 
7  13 8  508.66  103.33 0.93 
7  13 9  479.67  305.60 0.97 
7  13 10 647.30  352.56 0.97 
7  13 11 217.83  59.78  0.93 
7  13 12 144.27  101.97 0.93 
7  13 13 751.50  46.07  0.94 
7  13 14 98.76   135.24 0.75 
7  13 15 684.83  34.49  0.89 
7  13 16 617.48  316.45 0.96 
7  13 17 178.43  133.41 0.92 
7  13 18 191.24  168.29 0.65 
7  13 19 50.72   148.58 0.40 
7  13 20 12.42   284.69 0.20 
7  13 21 479.14  121.32 0.95 
7  13 22 132.02  356.48 0.81 
7  13 23 51.54   72.15  0.38 
7  14 0  421.44  270.00 0.94 
7  14 1  719.07  68.06  0.97 
7  14 2  164.97  140.03 0.69 
7  14 3  27.17   12.65  0.12 
7  14 4  172.68  113.54 0.79 
7  14 5  89.34   15.84  0.07 
7  14 6  347.40  250.27 0.92 
7  14 7  504.35  71.50  0.97 
7  14 8  24.78   235.30 0.91 
7  14 9  506.59  258.56 0.97 
7  14 10 34.86   239.00 0.89 
7  14 11 150.65  341.03 0.93 
7  14 12 46.94   343.44 0.58 
7  14 13 271.07  2.37   0.96 
7  14 14 591.57  303.83 0.95 
7  14 15 33.03   211.33 0.59 
7  14 16 71.70   291.81 0.32 
7  14 17 305.45  283.79 0.90 
7  14 18 66.01   232.07 0.50 
7  14 19 5.71    128.27 0.12 
7  14 20 198.97  31.04  0.00 
7  14 21 154.03  240.20 0.73 
7  14 22 291.15  18.49  0.89 
7  15 0  421.11  270.00 1.00 
7  15 1  253.43  159.29 0.95 
7  15 2  526.56  211.11 0.95 
7  15 3  49.90   54.58  0.24 
7  15 4  2.43    313.82 0.49 
7  15 5  234.88  1.23   0.87 
7  15 6  295.47  68.96  0.88 
7  15 7  10.98   321.27 0.97 
7  15 8  341.57  74.57  0.86 
7  15 9  107.83  32.52  0.64 
7  15 10 376.30  86.73  0.95 
7  15 11 421.43  138.61 0.97 
7  15 12 140.71  336.13 0.58 
7  15 13 141.52  156.74 0.54 
7  15 14 112.62  114.54 0.56 
7  15 15 54.79   147.94 0.84 
7  15 16 306.13  193.31 0.72 
7  15 17 14.25   232.66 0.65 
7  15 18 279.37  113.79 0.88 
7  15 19 371.27  311.74 0.84 
7  15 20 10.31   211.73 0.28 
7  15 21 94.62   283.69 0.79 
7  16 0  319.45  90.00  1.00 
7  16 1  472.35  9.12   0.82 
7  16 2  389.63  161.01 0.97 
7  16 3  244.63  116.99 0.92 
7  16 4  577.29  268.19 0.97 
7  16 5  554.15  260.82 0.97 
7  16 6  127.21  172.74 0.93 
7  16 7  51.10   350.31 0.76 
7  16 8  112.11  316.55 0.80 
7  16 9  239.70  217.90 0.86 
7  16 10 0.78    196.35 0.28 
7  16 11 555.26  244.97 0.91 
7  16 12 13.38   289.83 0.32 
7  16 13 125.94  7.20   0.71 
7  16 14 278.91  196.98 0.94 
7  16 15 268.91  325.07 0.97 
7  16 16 17.32   298.19 0.16 
7  16 17 355.04  104.67 0.88 
7  16 18 31.02   158.83 0.65 
7  16 19 61.57   281.19 0.42 
7  16 20 10.70   183.86 0.23 
7  17 0  250.10  90.00  0.52 
7  17 1  30.45   1.36   0.21 
7  17 2  531.24  266.90 0.98 
7  17 3  379.19  171.15 0.94 
7  17 4  630.93  114.78 0.00 
7  17 5  206.93  255.46 0.97 
7  17 6  323.67  201.26 0.86 
7  17 7  497.68  94.66  0.97 
7  17 8  743.65  68.16  0.97 
7  17 9  204.88  270.00 0.83 
7  17 10 116.69  309.38 0.59 
7  17 11 239.11  152.01 0.70 
7  17 12 46.83   181.63 0.52 
7  17 13 580.55  64.21  0.98 
7  17 14 29.53   127.11 0.73 
7  17 15 13.71   41.71  0.41 
7  17 16 74.94   318.23 0.36 
7  17 17 35.53   86.64  0.33 
7  17 18 347.96  271.05 0.88 
7  17 19 28.72   150.39 0.15 
7  18 0  292.87  90.00  1.00 
7  18 1  79.22   219.54 0.72 
7  18 2  38.40   208.82 0.32 
7  18 3  276.17  178.98 0.88 
7  18 4  74.63   120.22 0.53 
7  18 5  81.65   303.56 0.79 
7  18 6  67.01   194.25 0.65 
7  18 7  149.79  283.10 0.74 
7  18 8  369.95  81.47  0.93 
7  18 9  355.15  152.88 0.89 
7  18 10 3.22    170.54 0.53 
7  18 11 316.17  268.43 0.93 
7  18 12 8.00    72.75  0.08 
7  18 13 238.15  173.89 0.90 
7  18 14 4.37    276.71 0.08 
7  18 15 12.69   189.47 0.44 
7  18 16 20.37   146.10 0.52 
7  18 17 449.71  248.05 0.94 
7  18 18 125.31  145.91 0.72 
7  19 0  745.06  270.00 1.00 
7  19 1  10.70   163.00 0.19 
7  19 2  26.64   204.19 0.23 
7  19 3  37.18   48.76  0.53 
7  19 4  256.47  226.88 0.93 
7  19 5  540.22  246.54 0.94 
7  19 6  286.65  155.09 0.93 
7  19 7  71.91   245.35 0.57 
7  19 8  184.48  251.93 0.94 
7  19 9  195.82  306.99 0.65 
7  19 10 52.10   102.81 0.58 
7  19 11 178.35  127.58 0.66 
7  19 12 154.82  177.94 0.49 
7  19 13 15.10   30.06  0.22 
7  19 14 5.90    73.54  0.49 
7  19 15 297.29  59.56  0.90 
7  19 16 57.64   325.46 0.76 
7  19 17 41.91   143.85 0.48 
7  20 0  26.20   270.00 0.70 
7  20 1  25.37   208.24 0.56 
7  20 2  358.48  65.71  0.96 
7  20 3  547.39  28.64  0.98 
7  20 4  141.50  137.49 0.86 
7  20 5  318.56  59.77  0.94 
7  20 6  107.25  332.12 0.33 
7  20 7  57.36   300.04 0.40 
7  20 8  57.25   227.53 0.56 
7  20 9  95.10   100.64 0.41 
7  20 10 364.91  120.04 0.88 
7  20 11 263.62  158.84 0.84 
7  20 12 20.66   165.03 0.19 
7  20 13 22.71   125.31 0.60 
7  20 14 1.99    180.80 0.37 
7  20 15 52.98   253.20 0.00 
7  21 0  281.21  270.00 0.77 
7  21 1  187.44  257.27 0.66 
7  21 2  12.62   190.85 0.40 
7  21 3  27.45   304.80 0.32 
7  21 4  50.96   59.70  0.52 
7  21 5  1.62    152.91 0.03 
7  21 6  37.31   276.01 0.68 
7  21 7  277.06  12.69  0.83 
7  21 8  102.47  52.07  0.61 
7  21 9  9.28    334.11 0.37 
7  21 10 62.50   213.14 0.00 
7  21 11 143.84  311.94 0.56 
7  21 12 66.24   146.72 0.00 
7  21 13 181.54  49.22  0.00 
7  22 0  179.35  270.00 0.00 
7  22 1  87.70   357.04 0.00 
7  22 2  151.11  130.04 0.00 
7  22 3  170.08  217.64 0.00 
7  22 4  40.32   336.98 0.00 
7  22 5  107.44  7.69   0.00 
7  22 6  65.21   308.31 0.00 
7  22 7  123.03  310.83 0.00 
7  22 8  112.55  214.58 0.00 
7  22 9  102.18  280.60 0.00 
7  22 10 112.78  9.42   0.00 
7  22 11 124.14  344.29 0.00 
7  23 0  36.86   270.00 0.00 
7  23 1  64.91   334.80 0.00 
7  23 2  104.78  224.20 0.00 
7  23 3  20.12   335.71 0.00 
7  23 4  154.93  219.20 0.00 
7  23 5  60.67   316.76 0.00 
7  23 6  108.55  164.87 0.00 
7  23 7  141.96  26.97  0.00 
7  23 8  42.25   169.70 0.00 
7  24 0  34.54   90.00  0.00 
8  0  0  18.46   180.00 0.33 
8  0  1  661.77  270.00 0.97 
8  0  2  262.09  360.00 1.00 
8  0  3  113.23  90.00  0.86 
8  0  4  697.05  0.00   1.00 
8  0  5  675.53  270.00 1.00 
8  0  6  244.82  360.00 1.00 
8  0  7  2.13    90.00  0.04 
8  0  8  335.04  180.00 1.00 
8  0  9  31.80   90.00  0.88 
8  0  10 34.00   0.00   0.23 
8  0  11 120.10  270.00 1.00 
8  0  12 697.91  180.00 0.00 
8  0  13 172.48  270.00 0.18 
8  0  14 17.87   180.00 0.90 
8  0  15 347.10  270.00 0.98 
8  0  16 210.41  180.00 0.90 
8  0  17 37.84   270.00 1.00 
8  0  18 78.66   360.00 0.88 
8  0  19 26.11   90.00  0.98 
8  0  20 558.84  0.00   1.00 
8  0  21 21.27   270.00 0.30 
8  0  22 5.69    180.00 0.86 
8  0  23 506.37  270.00 0.99 
8  0  24 520.35  180.00 0.98 
8  0  25 18.37   90.00  0.10 
8  0  26 60.89   0.00   0.56 
8  0  27 11.21   270.00 0.72 
8  1  0  4.80    0.00   0.13 
8  1  1  55.29   171.10 0.88 
8  1  2  210.98  73.08  0.87 
8  1  3  143.21  237.95 0.87 
8  1  4  26.75   218.92 0.90 
8  1  5  19.35   147.32 0.43 
8  1  6  55.92   207.51 0.75 
8  1  7  363.10  170.44 0.87 
8  1  8  23.81   111.83 0.62 
8  1  9  54.65   62.65  0.66 
8  1  10 57.49   262.54 0.83 
8  1  11 225.73  60.19  0.93 
8  1  12 76.45   62.20  0.90 
8  1  13 377.43  101.03 0.93 
8  1  14 287.56  277.08 0.90 
8  1  15 105.02  272.00 0.71 
8  1  16 39.61   277.71 0.79 
8  1  17 486.79  230.80 0.98 
8  1  18 58.31   281.79 0.89 
8  1  19 516.14  67.46  0.97 
8  1  20 471.40  226.84 0.96 
8  1  21 5.17    156.69 0.45 
8  1  22 3.99    189.06 0.12 
8  1  23 304.17  175.38 0.95 
8  1  24 56.70   241.49 0.41 
8  1  25 80.26   249.53 0.49 
8  1  26 229.55  90.12  0.88 
8  1  27 52.58   50.29  0.79 
8  2  0  306.23  0.00   0.97 
8  2  1  342.22  117.55 0.78 
8  2  2  351.29  265.10 0.97 
8  2  3  82.99   77.35  0.46 
8  2  4  113.75  94.74  0.81 
8  2  5  234.66  283.35 0.73 
8  2  6  445.31  208.84 0.98 
8  2  7  234.17  218.22 0.92 
8  2  8  590.62  196.52 0.96 
8  2  9  288.04  61.43  0.89 
8  2  10 158.47  73.50  0.30 
8  2  11 259.10  18.21  0.89 
8  2  12 183.34  287.55 0.88 
8  2  13 487.22  223.59 0.96 
8  2  14 584.61  354.41 0.96 
8  2  15 72.38   149.61 0.77 
8  2  16 42.04   41.29  0.47 
8  2  17 47.89   302.99 0.87 
8  2  18 412.21  317.30 0.96 
8  2  19 252.05  188.34 0.96 
8  2  20 378.84  16.87  0.96 
8  2  21 219.79  324.43 0.69 
8  2  22 231.36  123.80 0.91 
8  2  23 251.19  41.84  0.89 
8  2  24 14.67   180.40 0.65 
8  2  25 73.84   213.63 0.33 
8  2  26 15.35   58.52  0.23 
8  2  27 309.71  58.35  0.91 
8  3  0  648.81  360.00 1.00 
8  3  1  58.54   210.24 0.14 
8  3  2  373.37  253.32 0.94 
8  3  3  808.10  255.18 0.97 
8  3  4  404.61  278.33 0.87 
8  3  5  4.71    68.68  0.66 
8  3  6  645.73  236.51 0.98 
8  3  7  43.79   197.68 0.50 
8  3  8  471.08  161.60 0.97 
8  3  9  290.42  269.53 0.96 
8  3  10 12.96   318.46 0.79 
8  3  11 447.09  328.44 0.92 
8  3  12 402.53  239.08 0.91 
8  3  13 273.83  258.78 0.98 
8  3  14 85.53   110.01 0.72 
8  3  15 383.02  176.49 0.94 
8  3  16 233.69  45.92  0.92 
8  3  17 689.39  60.86  0.98 
8  3  18 23.14   318.69 0.96 
8  3  19 215.83  224.19 0.97 
8  3  20 301.35  43.92  0.94 
8  3  21 377.65  99.39  0.93 
8  3  22 382.48  69.61  0.92 
8  3  23 79.75   356.69 0.20 
8  3  24 30.44   28.97  0.58 
8  3  25 237.83  253.24 0.85 
8  3  26 67.17   179.86 0.78 
8  3  27 66.83   57.27  0.80 
8  4  0  2.72    0.00   0.00 
8  4  1  48.80   172.45 0.76 
8  4  2  831.92  112.57 0.99 
8  4  3  123.81  205.11 0.61 
8  4  4  226.74  110.79 0.86 
8  4  5  165.09  166.90 0.91 
8  4  6  298.11  92.92  0.95 
8  4  7  436.67  289.10 0.96 
8  4  8  148.66  215.79 0.86 
8  4  9  49.82   210.11 0.29 
8  4  10 114.44  186.30 0.24 
8  4  11 24.86   217.87 0.77 
8  4  12 140.97  327.04 0.95 
8  4  13 272.39  83.34  0.88 
8  4  14 329.62  88.56  0.91 
8  4  15 214.07  181.96 0.93 
8  4  16 509.85  197.26 0.97 
8  4  17 526.38  28.87  0.95 
8  4  18 405.43  324.74 0.94 
8  4  19 33.45   38.86  0.11 
8  4  20 73.22   174.46 0.79 
8  4  21 88.03   242.11 0.90 
8  4  22 347.37  187.17 0.89 
8  4  23 163.28  356.48 0.96 
8  4  24 222.30  231.83 0.76 
8  4  25 305.41  78.31  0.94 
8  4  26 197.04  240.37 0.74 
8  4  27 38.75   49.57  0.23 
8  5  0  5.57    0.00   0.71 
8  5  1  83.16   126.53 0.78 
8  5  2  370.73  112.95 0.85 
8  5  3  329.88  18.24  0.97 
8  5  4  29.92   225.75 0.95 
8  5  5  131.71  297.89 0.89 
8  5  6  58.65   21.15  0.60 
8  5  7  2.61    117.53 0.08 
8  5  8  324.06  224.01 0.95 
8  5  9  783.49  220.11 0.99 
8  5  10 580.34  134.95 0.96 
8  5  11 442.41  229.35 0.97 
8  5  12 561.28  315.77 0.99 
8  5  13 123.80  77.92  0.75 
8  5  14 9.37    3.90   0.12 
8  5  15 291.34  64.60  0.94 
8  5  16 395.05  234.15 0.98 
8  5  17 118.24  227.29 0.95 
8  5  18 451.47  91.49  0.96 
8  5  19 63.43   285.92 0.54 
8  5  20 40.66   40.11  0.11 
8  5  21 114.24  258.10 0.45 
8  5  22 243.70  239.75 0.90 
8  5  23 430.55  57.58  0.94 
8  5  24 223.36  261.68 0.74 
8  5  25 216.85  227.01 0.75 
8  5  26 59.19   158.17 0.38 
8  6  0  570.52  0.00   1.00 
8  6  1  451.54  20.95  0.97 
8  6  2  271.95  195.50 0.83 
8  6  3  35.73   68.36  0.23 
8  6  4  7.62    171.38 0.09 
8  6  5  176.88  23.12  0.94 
8  6  6  22.45   235.58 0.58 
8  6  7  496.10  234.77 0.98 
8  6  8  100.47  339.99 0.84 
8  6  9  167.18  347.93 0.93 
8  6  10 223.50  82.59  0.94 
8  6  11 240.02  237.70 0.13 
8  6  12 151.15  248.08 0.92 
8  6  13 301.70  181.28 0.92 
8  6  14 584.16  46.82  0.92 
8  6  15 149.51  231.44 0.88 
8  6  16 41.92   254.28 0.92 
8  6  17 703.27  46.67  0.98 
8  6  18 238.89  345.26 0.94 
8  6  19 199.66  70.70  0.77 
8  6  20 60.52   229.14 0.63 
8  6  21 303.47  270.65 0.87 
8  6  22 34.11   206.04 0.28 
8  6  23 30.13   61.31  0.30 
8  6  24 241.55  144.62 0.85 
8  6  25 43.87   279.20 0.50 
8  6  26 150.89  177.70 0.89 
8  7  0  79.75   180.00 0.10 
8  7  1  180.21  166.02 0.72 
8  7  2  22.04   239.47 0.08 
8  7  3  421.41  72.70  0.97 
8  7  4  326.37  162.88 0.95 
8  7  5  314.32  236.10 0.88 
8  7  6  39.23   308.00 0.84 
8  7  7  505.87  267.05 0.97 
8  7  8  479.97  81.65  0.94 
8  7  9  160.69  113.90 0.66 
8  7  10 668.86  280.55 0.97 
8  7  11 108.21  238.62 0.91 
8  7  12 15.38   55.64  0.54 
8  7  13 6.67    243.86 0.44 
8  7  14 153.62  10.83  0.32 
8  7  15 574.14  155.01 0.97 
8  7  16 563.05  0.28   0.95 
8  7  17 224.99  245.32 0.91 
8  7  18 48.38   190.88 0.20 
8  7  19 1.86    100.20 0.21 
8  7  20 21.65   307.31 0.10 
8  7  21 15.31   28.19  0.25 
8  7  22 52.08   26.91  0.75 
8  7  23 36.63   149.63 0.06 
8  7  24 32.25   87.19  0.32 
8  7  25 7.67    263.25 0.20 
8  7  26 276.05  147.43 0.91 
8  8  0  502.97  360.00 1.00 
8  8  1  247.48  160.77 0.90 
8  8  2  272.01  94.41  0.78 
8  8  3  342.12  330.88 0.97 
8  8  4  225.22  219.03 0.69 
8  8  5  69.81   290.23 0.86 
8  8  6  14.62   104.36 0.68 
8  8  7  216.45  125.94 0.87 
8  8  8  67.73   85.25  0.16 
8  8  9  473.30  352.41 0.96 
8  8  10 127.89  154.41 0.90 
8  8  11 88.17   169.04 0.46 
8  8  12 616.04  11.67  0.95 
8  8  13 628.56  177.53 0.97 
8  8  14 355.13  232.43 0.94 
8  8  15 426.02  178.85 0.87 
8  8  16 55.73   143.32 0.55 
8  8  17 412.06  121.72 0.97 
8  8  18 341.42  191.24 0.95 
8  8  19 563.78  308.78 0.96 
8  8  20 9.44    292.39 0.40 
8  8  21 644.19  87.61  0.96 
8  8  22 66.14   3.74   0.30 
8  8  23 170.52  291.29 0.86 
8  8  24 20.31   169.83 0.48 
8  8  25 11.87   348.51 0.35 
8  9  0  755.21  0.00   1.00 
8  9  1  295.74  297.52 0.93 
8  9  2  343.42  225.19 0.93 
8  9  3  98.01   343.77 0.67 
8  9  4  503.12  223.83 0.96 
8  9  5  116.18  307.48 0.85 
8  9  6  20.36   341.03 0.51 
8  9  7  134.44  150.36 0.71 
8  9  8  615.71  306.06 0.98 
8  9  9  281.19  110.79 0.89 
8  9  10 398.17  358.98 0.93 
8  9  11 22.42   216.20 0.54 
8  9  12 483.26  304.72 0.75 
8  9  13 499.31  136.09 0.98 
8  9  14 14.02   100.86 0.69 
8  9  15 63.75   65.56  0.25 
8  9  16 19.82   62.02  0.16 
8  9  17 9.43    34.17  0.33 
8  9  18 621.08  83.64  0.91 
8  9  19 155.22  41.59  0.85 
8  9  20 146.49  287.63 0.94 
8  9  21 406.12  158.23 0.00 
8  9  22 85.19   37.98  0.35 
8  9  23 271.88  359.87 0.93 
8  9  24 174.11  71.32  0.90 
8  9  25 53.70   343.06 0.42 
8  10 0  100.50  0.00   0.85 
8  10 1  522.73  199.84 0.94 
8  10 2  70.33   246.98 0.72 
8  10 3  110.24  203.11 0.78 
8  10 4  355.00  51.30  0.73 
8  10 5  729.00  235.25 0.97 
8  10 6  318.07  317.02 0.93 
8  10 7  624.75  116.56 0.95 
8  10 8  444.50  155.86 0.92 
8  10 9  456.40  262.58 0.92 
8  10 10 795.33  6.57   0.98 
8  10 11 530.98  128.73 0.88 
8  10 12 49.98   165.19 0.65 
8  10 13 345.76  103.71 0.96 
8  10 14 177.67  248.34 0.88 
8  10 15 406.83  325.02 0.95 
8  10 16 265.50  260.27 0.93 
8  10 17 8.90    106.52 0.43 
8  10 18 90.56   85.43  0.85 
8  10 19 667.63  307.25 0.97 
8  10 20 218.38  311.35 0.90 
8  10 21 329.80  324.94 0.89 
8  10 22 191.49  2.38   0.70 
8  10 23 178.38  7.89   0.82 
8  10 24 43.84   284.55 0.44 
8  11 0  108.81  360.00 0.11 
8  11 1  591.57  46.76  0.96 
8  11 2  85.51   166.21 0.47 
8  11 3  13.79   47.43  0.45 
8  11 4  82.42   130.47 0.41 
8  11 5  204.79  156.04 0.49 
8  11 6  72.61   356.62 0.55 
8  11 7  678.63  251.32 0.95 
8  11 8  516.92  105.03 0.94 
8  11 9  537.96  0.26   0.95 
8  11 10 62.96   27.66  0.04 
8  11 11 381.27  280.50 0.83 
8  11 12 173.78  250.84 0.74 
8  11 13 193.58  207.34 0.77 
8  11 14 198.03  143.61 0.90 
8  11 15 441.62  108.32 0.98 
8  11 16 355.21  165.86 0.88 
8  11 17 18.31   284.03 0.37 
8  11 18 116.71  156.43 0.58 
8  11 19 57.65   92.15  0.32 
8  11 20 319.61  202.12 0.85 
8  11 21 501.27  174.94 0.92 
8  11 22 259.73  247.88 0.92 
8  11 23 169.15  216.77 0.85 
8  11 24 132.94  253.35 0.96 
8  12 0  539.36  0.00   1.00 
8  12 1  371.64  230.79 0.93 
8  12 2  676.21  34.14  0.96 
8  12 3  66.17   235.64 0.93 
8  12 4  230.98  235.04 0.80 
8  12 5  505.66  50.24  0.96 
8  12 6  60.05   262.48 0.11 
8  12 7  294.73  354.98 0.91 
8  12 8  131.30  221.58 0.78 
8  12 9  101.77  224.14 0.53 
8  12 10 345.25  313.21 0.92 
8  12 11 453.50  41.64  0.97 
8  12 12 350.46  53.02  0.94 
8  12 13 259.82  276.90 0.92 
8  12 14 689.44  70.87  0.97 
8  12 15 26.12   279.33 0.11 
8  12 16 123.39  82.83  0.66 
8  12 17 470.77  29.62  0.95 
8  12 18 17.20   189.56 0.49 
8  12 19 194.99  136.15 0.89 
8  12 20 430.49  134.28 0.84 
8  12 21 35.86   351.69 0.37 
8  12 22 398.40  310.02 0.95 
8  12 23 323.00  196.43 0.94 
8  13 0  56.48   0.00   0.43 
8  13 1  695.76  0.89   0.98 
8  13 2  374.78  47.96  0.86 
8  13 3  478.34  226.62 0.91 
8  13 4  33.91   272.66 0.34 
8  13 5  70.22   218.90 0.21 
8  13 6  317.02  0.28   0.92 
8  13 7  499.34  5.46   0.98 
8  13 8  639.34  217.12 0.96 
8  13 9  456.83  333.26 0.96 
8  13 10 533.64  312.63 0.00 
8  13 11 124.82  34.51  0.87 
8  13 12 462.61  279.24 0.96 
8  13 13 598.99  265.27 0.97 
8  13 14 31.14   156.62 0.53 
8  13 15 341.68  180.67 0.89 
8  13 16 37.88   97.54  0.14 
8  13 17 42.41   333.34 0.79 
8  13 18 3.89    281.90 0.05 
8  13 19 514.67  269.15 0.89 
8  13 20 31.04   270.61 0.20 
8  13 21 3.45    171.00 0.12 
8  13 22 180.36  61.08  0.90 
8  14 0  12.05   360.00 0.20 
8  14 1  98.74   265.76 0.90 
8  14 2  97.94   184.65 0.62 
8  14 3  431.04  20.13  0.92 
8  14 4  577.07  7.35   0.98 
8  14 5  402.49  332.32 0.96 
8  14 6  82.84   117.39 0.39 
8  14 7  157.40  205.25 0.45 
8  14 8  903.63  12.50  0.99 
8  14 9  115.96  329.44 0.54 
8  14 10 283.35  326.53 0.92 
8  14 11 196.29  149.52 0.79 
8  14 12 11.67   284.63 0.84 
8  14 13 122.23  9.74   0.62 
8  14 14 19.81   172.53 0.44 
8  14 15 20.45   166.94 0.29 
8  14 16 5.98    50.69  0.49 
8  14 17 9.29    94.53  0.34 
8  14 18 1.41    34.93  0.21 
8  14 19 0.13    50.69  0.40 
8  14 20 112.53  234.84 0.77 
8  14 21 184.80  41.93  0.78 
8  14 22 49.18   104.42 0.57 
8  15 0  230.21  180.00 0.99 
8  15 1  167.92  214.70 0.88 
8  15 2  385.83  42.44  0.97 
8  15 3  133.62  213.14 0.91 
8  15 4  360.15  244.12 0.98 
8  15 5  356.31  256.26 0.98 
8  15 6  227.59  357.15 0.84 
8  15 7  286.16  239.08 0.90 
8  15 8  4.45    269.82 0.84 
8  15 9  241.93  67.61  0.94 
8  15 10 143.42  325.16 0.78 
8  15 11 402.41  228.30 0.94 
8  15 12 689.20  320.30 0.97 
8  15 13 41.59   353.79 0.46 
8  15 14 410.60  170.24 0.92 
8  15 15 298.62  267.81 0.95 
8  15 16 265.82  114.39 0.90 
8  15 17 53.67   20.15  0.38 
8  15 18 11.89   183.58 0.24 
8  15 19 229.44  75.87  0.79 
8  15 20 4.77    54.24  0.35 
8  15 21 171.35  76.34  0.91 
8  16 0  975.01  0.00   1.00 
8  16 1  108.34  204.08 0.72 
8  16 2  428.61  173.84 0.97 
8  16 3  1039.82 38.76  0.97 
8  16 4  205.50  69.39  0.85 
8  16 5  718.71  213.78 0.98 
8  16 6  109.09  31.44  0.86 
8  16 7  278.07  333.54 0.82 
8  16 8  630.46  306.80 0.89 
8  16 9  166.87  212.03 0.78 
8  16 10 62.16   27.10  0.67 
8  16 11 148.75  237.16 0.48 
8  16 12 278.45  171.92 0.95 
8  16 13 254.83  335.10 0.96 
8  16 14 23.60   295.59 0.39 
8  16 15 462.26  166.70 0.92 
8  16 16 283.66  156.36 0.81 
8  16 17 157.64  254.87 0.61 
8  16 18 16.47   205.83 0.21 
8  16 19 61.98   166.89 0.71 
8  16 20 280.92  279.69 0.86 
8  17 0  24.74   180.00 0.08 
8  17 1  460.98  115.55 0.98 
8  17 2  275.97  326.07 0.74 
8  17 3  431.27  102.41 0.92 
8  17 4  30.55   120.63 0.17 
8  17 5  247.39  8.09   0.80 
8  17 6  528.29  276.10 0.95 
8  17 7  266.22  210.74 0.71 
8  17 8  37.43   61.41  0.30 
8  17 9  16.03   135.38 0.36 
8  17 10 361.68  212.18 0.95 
8  17 11 376.66  145.74 0.95 
8  17 12 112.61  246.35 0.54 
8  17 13 13.42   264.04 0.35 
8  17 14 33.73   243.54 0.50 
8  17 15 70.22   116.94 0.68 
8  17 16 170.87  328.50 0.72 
8  17 17 52.73   180.86 0.69 
8  17 18 240.43  37.42  0.71 
8  17 19 163.30  119.00 0.00 
8  18 0  12.60   180.00 0.04 
8  18 1  7.70    237.02 0.23 
8  18 2  159.82  196.16 0.85 
8  18 3  20.96   23.91  0.11 
8  18 4  560.29  275.48 0.92 
8  18 5  1.87    173.86 0.41 
8  18 6  201.66  105.73 0.73 
8  18 7  257.50  274.52 0.79 
8  18 8  22.83   7.58   0.72 
8  18 9  79.03   226.87 0.70 
8  18 10 335.92  159.76 0.92 
8  18 11 3.56    133.68 0.21 
8  18 12 95.30   133.17 0.79 
8  18 13 9.40    93.44  0.50 
8  18 14 19.11   55.93  0.21 
8  18 15 119.52  185.79 0.00 
8  18 16 29.87   61.86  0.79 
8  18 17 75.90   297.16 0.89 
8  19 0  145.59  0.00   0.89 
8  19 1  240.98  31.03  0.88 
8  19 2  469.66  1.35   0.93 
8  19 3  272.96  92.76  0.91 
8  19 4  13.53   268.68 0.22 
8  19 5  191.48  300.80 0.93 
8  19 6  585.58  48.62  0.92 
8  19 7  163.68  181.10 0.82 
8  19 8  26.64   30.15  0.24 
8  19 9  305.96  24.67  0.00 
8  19 10 18.78   3.33   0.15 
8  19 11 6.45    33.00  0.40 
8  19 12 284.87  246.48 0.88 
8  19 13 35.98   104.16 0.52 
8  19 14 157.26  82.21  0.85 
8  19 15 46.21   251.80 0.00 
8  19 16 57.36   215.51 0.00 
8  20 0  0.86    180.00 0.02 
8  20 1  30.09   137.26 0.32 
8  20 2  58.76   45.67  0.62 
8  20 3  207.24  33.45  0.92 
8  20 4  222.31  148.78 0.83 
8  20 5  291.87  195.43 0.91 
8  20 6  26.13   176.71 0.56 
8  20 7  77.44   70.66  0.46 
8  20 8  49.71   308.05 0.45 
8  20 9  0.01    225.89 0.01 
8  20 10 10.49   352.33 0.29 
8  20 11 35.99   171.83 0.00 
8  20 12 64.46   58.29  0.00 
8  20 13 84.76   324.81 0.00 
8  20 14 92.82   303.21 0.00 
8  21 0  120.44  180.00 0.00 
8  21 1  35.75   49.89  0.47 
8  21 2  27.21   78.74  0.73 
8  21 3  39.05   72.19  0.36 
8  21 4  1.79    113.67 0.61 
8  21 5  71.73   345.39 0.73 
8  21 6  40.90   301.99 0.00 
8  21 7  72.99   156.64 0.00 
8  21 8  142.76  153.13 0.00 
8  21 9  38.92   83.45  0.00 
8  21 10 105.93  273.34 0.00 
8  21 11 71.59   83.10  0.00 
8  21 12 88.35   21.73  0.00 
8  22 0  131.43  0.00   0.00 
8  22 1  205.35  178.51 0.00 
8  22 2  27.57   273.09 0.00 
8  22 3  135.20  117.97 0.00 
8  22 4  19.13   173.24 0.00 
8  22 5  104.82  237.52 0.00 
8  22 6  66.01   315.73 0.00 
8  22 7  59.22   229.07 0.00 
8  22 8  113.70  353.60 0.00 
8  22 9  121.99  346.38 0.00 
8  23 0  49.12   180.00 0.00 
8  23 1  105.40  32.14  0.00 
8  23 2  45.30   143.27 0.00 
8  23 3  19.77   315.43 0.00 
8  23 4  44.88   93.70  0.00 
8  23 5  108.98  225.38 0.00 
9  0  1  63.44   90.00  0.71 
9  0  2  180.40  180.00 0.94 
9  0  3  94.79   90.00  0.78 
9  0  4  509.71  360.00 1.00 
9  0  5  45.34   270.00 0.02 
9  0  6  481.12  360.00 1.00 
9  0  7  35.89   90.00  0.08 
9  0  8  14.00   0.00   0.09 
9  0  9  74.36   270.00 0.16 
9  0  10 75.19   180.00 0.29 
9  0  11 866.04  90.00  1.00 
9  0  12 29.99   0.00   0.51 
9  0  13 581.79  270.00 0.99 
9  0  14 392.41  180.00 1.00 
9  0  15 557.03  90.00  1.00 
9  0  16 614.51  0.00   1.00 
9  0  17 160.29  90.00  0.97 
9  0  18 457.10  0.00   1.00 
9  0  19 801.20  270.00 0.00 
9  0  20 712.23  180.00 1.00 
9  0  21 62.65   90.00  0.45 
9  0  22 348.45  180.00 1.00 
9  0  23 18.58   270.00 0.32 
9  0  24 284.57  180.00 0.96 
9  0  25 1.74    270.00 0.74 
9  0  26 7.47    180.00 0.20 
9  1  0  93.15   270.00 1.00 
9  1  1  239.19  312.88 0.84 
9  1  2  293.10  38.63  0.98 
9  1  3  144.34  14.68  0.93 
9  1  4  281.04  82.88  0.91 
9  1  5  248.40  159.12 0.89 
9  1  6  380.38  300.84 0.94 
9  1  7  495.29  252.98 0.97 
9  1  8  227.66  209.52 0.83 
9  1  9  502.24  108.50 0.97 
9  1  10 68.36   21.81  0.25 
9  1  11 7.78    348.14 0.57 
9  1  12 353.51  121.38 0.95 
9  1  13 46.19   83.99  0.54 
9  1  14 36.78   280.28 0.24 
9  1  15 410.40  269.10 0.93 
9  1  16 428.27  241.77 0.96 
9  1  17 302.59  299.81 0.96 
9  1  18 133.31  200.24 0.96 
9  1  19 0.58    155.94 0.43 
9  1  20 518.34  252.49 0.90 
9  1  21 5.84    15.18  0.04 
9  1  22 28.85   112.08 0.77 
9  1  23 70.77   98.52  0.78 
9  1  24 26.67   104.73 0.17 
9  1  25 3.68    7.50   0.03 
9  1  26 202.43  2.87   0.76 
9  2  0  57.20   90.00  0.39 
9  2  1  361.96  332.39 0.96 
9  2  2  204.79  109.05 0.84 
9  2  3  257.31  316.31 0.94 
9  2  4  264.93  284.77 0.94 
9  2  5  153.24  41.76  0.93 
9  2  6  641.96  238.25 0.98 
9  2  7  357.25  24.96  0.98 
9  2  8  10.77   82.14  0.36 
9  2  9  395.74  257.27 0.98 
9  2  10 183.41  186.88 0.67 
9  2  11 178.62  287.37 0.87 
9  2  12 740.21  21.80  0.98 
9  2  13 238.39  247.06 0.78 
9  2  14 67.07   48.01  0.09 
9  2  15 968.29  154.41 0.98 
9  2  16 438.86  295.12 0.97 
9  2  17 157.77  120.76 0.95 
9  2  18 573.94  148.57 0.96 
9  2  19 170.58  274.49 0.71 
9  2  20 210.34  141.75 0.73 
9  2  21 463.68  48.81  0.00 
9  2  22 433.51  336.01 0.96 
9  2  23 167.83  51.45  0.88 
9  2  24 64.21   141.85 0.36 
9  2  25 145.38  67.36  0.83 
9  2  26 282.56  12.89  0.97 
9  3  0  31.96   270.00 0.07 
9  3  1  58.91   53.48  0.40 
9  3  2  2.31    107.09 0.06 
9  3  3  45.25   318.58 0.31 
9  3  4  249.36  15.29  0.80 
9  3  5  585.09  93.05  0.98 
9  3  6  340.34  151.35 0.96 
9  3  7  242.31  93.10  0.96 
9  3  8  391.04  333.91 0.95 
9  3  9  333.68  318.36 0.87 
9  3  10 644.02  106.81 0.93 
9  3  11 330.23  310.66 0.94 
9  3  12 25.18   115.52 0.79 
9  3  13 358.41  13.08  0.90 
9  3  14 116.25  349.23 0.20 
9  3  15 560.90  126.25 0.98 
9  3  16 658.76  22.63  0.98 
9  3  17 527.97  298.68 0.97 
9  3  18 449.83  242.20 0.95 
9  3  19 750.01  49.63  0.98 
9  3  20 286.68  287.69 0.89 
9  3  21 65.43   179.84 0.21 
9  3  22 181.43  351.60 0.95 
9  3  23 42.62   3.68   0.09 
9  3  24 168.99  37.44  0.89 
9  3  25 115.98  49.69  0.86 
9  3  26 36.98   207.98 0.62 
9  4  0  7.82    90.00  0.01 
9  4  1  26.72   203.82 0.72 
9  4  2  67.54   358.00 0.58 
9  4  3  18.01   273.39 0.43 
9  4  4  355.30  278.69 0.89 
9  4  5  151.54  34.58  0.93 
9  4  6  356.36  304.57 0.95 
9  4  7  57.12   273.22 0.47 
9  4  8  268.69  96.36  0.96 
9  4  9  125.97  176.58 0.80 
9  4  10 130.47  273.24 0.18 
9  4  11 518.71  239.20 0.97 
9  4  12 340.34  333.39 0.92 
9  4  13 65.46   69.94  0.51 
9  4  14 24.86   131.43 0.10 
9  4  15 419.24  62.30  0.89 
9  4  16 165.19  3.16   0.79 
9  4  17 439.57  313.56 0.98 
9  4  18 360.23  293.57 0.95 
9  4  19 69.66   16.65  0.74 
9  4  20 733.00  228.29 0.97 
9  4  21 276.44  2.18   0.86 
9  4  22 357.75  6.27   0.85 
9  4  23 77.37   53.31  0.54 
9  4  24 4.80    281.24 0.65 
9  4  25 229.36  310.38 0.93 
9  4  26 2.25    153.62 0.21 
9  5  0  394.74  270.00 1.00 
9  5  1  232.19  75.03  0.88 
9  5  2  129.83  127.49 0.90 
9  5  3  73.53   145.36 0.80 
9  5  4  397.21  303.08 0.98 
9  5  5  151.43  304.61 0.72 
9  5  6  458.23  152.79 0.95 
9  5  7  338.48  237.32 0.94 
9  5  8  108.20  312.72 0.74 
9  5  9  450.40  178.25 0.97 
9  5  10 601.90  0.99   0.95 
9  5  11 193.23  98.63  0.43 
9  5  12 516.72  194.22 0.95 
9  5  13 212.64  6.34   0.95 
9  5  14 138.75  23.03  0.87 
9  5  15 368.52  153.75 0.95 
9  5  16 4.00    68.03  0.58 
9  5  17 558.68  335.03 0.99 
9  5  18 131.52  329.71 0.94 
9  5  19 92.68   167.84 0.68 
9  5  20 189.80  163.42 0.68 
9  5  21 551.65  159.44 0.96 
9  5  22 287.06  58.77  0.84 
9  5  23 39.44   88.21  0.15 
9  5  24 267.18  172.69 0.78 
9  5  25 33.26   122.78 0.40 
9  5  26 27.09   249.91 0.33 
9  6  0  94.68   270.00 1.00 
9  6  1  75.31   296.52 0.84 
9  6  2  138.09  203.13 0.81 
9  6  3  485.59  68.14  0.97 
9  6  4  50.42   87.59  0.73 
9  6  5  185.53  36.63  0.89 
9  6  6  6.97    3.45   0.09 
9  6  7  603.76  221.29 0.97 
9  6  8  490.82  301.02 0.91 
9  6  9  152.64  176.16 0.29 
9  6  10 227.59  256.92 0.89 
9  6  11 633.11  118.47 0.98 
9  6  12 58.79   248.55 0.61 
9  6  13 510.02  309.84 0.94 
9  6  14 407.38  25.48  0.92 
9  6  15 319.32  233.63 0.95 
9  6  16 39.17   322.49 0.89 
9  6  17 491.02  185.35 0.96 
9  6  18 240.74  208.81 0.93 
9  6  19 38.55   84.33  0.45 
9  6  20 68.09   76.51  0.78 
9  6  21 3.34    347.83 0.52 
9  6  22 17.22   353.27 0.08 
9  6  23 46.51   257.15 0.32 
9  6  24 384.65  115.14 0.87 
9  6  25 88.46   13.36  0.82 
9  7  0  160.27  90.00  0.43 
9  7  1  576.09  119.11 0.97 
9  7  2  22.20   187.26 0.19 
9  7  3  119.62  92.78  0.76 
9  7  4  132.22  55.35  0.11 
9  7  5  397.52  9.91   0.92 
9  7  6  12.70   318.62 0.15 
9  7  7  396.85  96.02  0.95 
9  7  8  290.34  88.50  0.93 
9  7  9  385.98  133.86 0.98 
9  7  10 29.11   80.62  0.51 
9  7  11 30.72   227.50 0.16 
9  7  12 265.66  209.07 0.58 
9  7  13 18.76   254.86 0.75 
9  7  14 108.10  13.03  0.86 
9  7  15 18.83   316.05 0.44 
9  7  16 91.88   43.15  0.68 
9  7  17 5.65    276.34 0.56 
9  7  18 64.35   141.56 0.13 
9  7  19 27.89   278.27 0.39 
9  7  20 74.76   176.62 0.90 
9  7  21 296.91  215.41 0.93 
9  7  22 31.08   312.69 0.57 
9  7  23 68.04   329.94 0.56 
9  7  24 130.63  136.93 0.84 
9  7  25 2.56    80.97  0.65 
9  8  0  69.21   90.00  0.30 
9  8  1  591.98  349.56 0.96 
9  8  2  649.28  326.54 0.97 
9  8  3  16.09   281.39 0.84 
9  8  4  38.19   1.45   0.45 
9  8  5  0.44    203.22 0.09 
9  8  6  265.22  301.80 0.95 
9  8  7  121.23  29.92  0.83 
9  8  8  724.35  315.12 0.97 
9  8  9  1161.15 28.10  0.98 
9  8  10 261.45  312.51 0.86 
9  8  11 48.24   163.87 0.42 
9  8  12 124.97  10.59  0.92 
9  8  13 527.94  159.47 0.95 
9  8  14 443.85  162.42 0.98 
9  8  15 389.94  113.78 0.91 
9  8  16 432.76  259.53 0.93 
9  8  17 14.33   297.55 0.06 
9  8  18 74.24   162.46 0.24 
9  8  19 6.35    206.31 0.44 
9  8  20 403.94  134.13 0.91 
9  8  21 566.66  58.70  0.96 
9  8  22 203.99  214.74 0.87 
9  8  23 198.32  347.53 0.88 
9  8  24 2.56    216.11 0.35 
9  8  25 0.49    61.81  0.65 
9  9  0  218.79  270.00 0.80 
9  9  1  492.71  12.10  0.87 
9  9  2  290.92  322.38 0.71 
9  9  3  261.36  170.99 0.92 
9  9  4  283.70  328.52 0.91 
9  9  5  507.52  304.38 0.99 
9  9  6  220.01  335.29 0.91 
9  9  7  68.04   118.41 0.45 
9  9  8  93.79   21.29  0.85 
9  9  9  27.64   297.69 0.51 
9  9  10 285.58  282.00 0.79 
9  9  11 265.20  350.58 0.87 
9  9  12 148.30  343.20 0.83 
9  9  13 101.98  170.35 0.76 
9  9  14 475.02  88.25  0.94 
9  9  15 4.19    259.57 0.44 
9  9  16 611.49  224.78 0.97 
9  9  17 17.89   301.92 0.07 
9  9  18 41.52   31.57  0.63 
9  9  19 37.89   217.33 0.42 
9  9  20 403.87  342.38 0.90 
9  9  21 91.11   323.77 0.53 
9  9  22 456.41  352.83 0.95 
9  9  23 33.47   189.09 0.41 
9  9  24 285.94  243.31 0.93 
9  10 0  39.81   270.00 0.67 
9  10 1  453.53  281.30 0.95 
9  10 2  45.98   151.70 0.88 
9  10 3  397.76  292.81 0.84 
9  10 4  230.80  325.00 0.82 
9  10 5  332.08  264.33 0.85 
9  10 6  236.63  90.44  0.57 
9  10 7  345.19  135.71 0.75 
9  10 8  311.33  263.96 0.92 
9  10 9  59.97   240.55 0.73 
9  10 10 127.81  287.33 0.94 
9  10 11 785.92  253.25 0.98 
9  10 12 253.99  150.64 0.95 
9  10 13 52.84   240.65 0.84 
9  10 14 310.02  84.36  0.92 
9  10 15 329.29  105.23 0.95 
9  10 16 501.15  234.32 0.96 
9  10 17 297.58  89.54  0.74 
9  10 18 63.77   315.42 0.93 
9  10 19 356.05  263.03 0.94 
9  10 20 265.56  179.23 0.91 
9  10 21 63.28   105.80 0.78 
9  10 22 244.95  137.29 0.96 
9  10 23 176.34  300.91 0.89 
9  10 24 4.33    301.33 0.32 
9  11 0  649.17  270.00 0.00 
9  11 1  669.55  71.29  0.98 
9  11 2  477.10  118.15 0.97 
9  11 3  241.32  4.58   0.97 
9  11 4  333.35  71.52  0.88 
9  11 5  995.48  263.59 0.98 
9  11 6  484.89  285.33 0.91 
9  11 7  104.12  52.83  0.67 
9  11 8  16.56   196.50 0.75 
9  11 9  542.03  116.33 0.98 
9  11 10 387.42  140.00 0.96 
9  11 11 555.39  309.67 0.98 
9  11 12 454.07  189.00 0.95 
9  11 13 181.76  348.81 0.87 
9  11 14 403.50  59.53  0.93 
9  11 15 729.00  223.12 0.96 
9  11 16 427.12  346.05 0.94 
9  11 17 199.22  123.58 0.58 
9  11 18 170.95  131.35 0.87 
9  11 19 31.45   266.64 0.45 
9  11 20 15.36   207.69 0.14 
9  11 21 4.67    194.27 0.06 
9  11 22 146.13  166.36 0.85 
9  11 23 10.21   172.58 0.36 
9  12 0  113.17  90.00  0.14 
9  12 1  101.33  301.80 0.82 
9  12 2  12.56   18.25  0.73 
9  12 3  241.47  105.81 0.88 
9  12 4  200.34  296.93 0.60 
9  12 5  94.02   237.00 0.83 
9  12 6  835.11  293.78 0.97 
9  12 7  162.74  129.24 0.91 
9  12 8  357.36  348.64 0.94 
9  12 9  32.71   328.00 0.58 
9  12 10 365.23  48.32  0.96 
9  12 11 93.43   336.70 0.96 
9  12 12 260.93  261.87 0.93 
9  12 13 53.76   94.87  0.37 
9  12 14 725.30  143.07 0.95 
9  12 15 9.36    336.53 0.26 
9  12 16 422.97  121.66 0.92 
9  12 17 20.02   245.34 0.40 
9  12 18 252.35  253.98 0.93 
9  12 19 178.34  235.91 0.60 
9  12 20 6.70    127.07 0.48 
9  12 21 282.00  55.68  0.94 
9  12 22 6.78    239.02 0.40 
9  13 0  255.82  270.00 1.00 
9  13 1  404.99  332.01 0.93 
9  13 2  488.30  73.95  0.91 
9  13 3  110.85  130.63 0.32 
9  13 4  833.60  22.10  0.96 
9  13 5  132.06  84.54  0.22 
9  13 6  346.93  54.10  0.90 
9  13 7  325.91  229.30 0.94 
9  13 8  309.94  343.06 0.93 
9  13 9  679.43  190.19 0.94 
9  13 10 439.22  61.50  0.98 
9  13 11 26.36   276.69 0.90 
9  13 12 379.60  83.89  0.88 
9  13 13 144.91  218.80 0.72 
9  13 14 260.73  326.03 0.93 
9  13 15 136.24  7.57   0.68 
9  13 16 189.97  234.21 0.80 
9  13 17 144.30  186.36 0.87 
9  13 18 20.23   265.58 0.37 
9  13 19 93.46   229.52 0.69 
9  13 20 256.47  34.57  0.84 
9  13 21 265.98  75.33  0.89 
9  13 22 106.38  276.24 0.85 
9  14 0  52.83   90.00  0.28 
9  14 1  549.46  332.64 0.97 
9  14 2  216.64  49.12  0.92 
9  14 3  53.18   42.67  0.81 
9  14 4  366.23  192.28 0.98 
9  14 5  302.75  52.49  0.94 
9  14 6  447.11  43.81  0.96 
9  14 7  264.57  293.08 0.94 
9  14 8  618.56  71.05  0.97 
9  14 9  181.46  293.61 0.96 
9  14 10 35.69   337.29 0.19 
9  14 11 695.05  329.12 0.96 
9  14 12 81.97   235.66 0.89 
9  14 13 40.91   49.49  0.83 
9  14 14 253.97  2.08   0.84 
9  14 15 32.70   356.62 0.64 
9  14 16 190.96  19.62  0.91 
9  14 17 22.04   26.34  0.35 
9  14 18 307.53  205.06 0.93 
9  14 19 8.87    184.63 0.51 
9  14 20 36.62   33.74  0.72 
9  14 21 7.14    5.29   0.59 
9  15 0  809.77  270.00 1.00 
9  15 1  178.06  90.67  0.97 
9  15 2  75.61   71.78  0.94 
9  15 3  487.40  355.08 0.98 
9  15 4  326.53  6.63   0.92 
9  15 5  75.46   213.45 0.76 
9  15 6  788.15  317.57 0.00 
9  15 7  349.52  332.36 0.93 
9  15 8  79.08   297.62 0.90 
9  15 9  32.05   163.96 0.61 
9  15 10 449.60  227.69 0.91 
9  15 11 58.72   218.89 0.85 
9  15 12 123.79  229.03 0.73 
9  15 13 277.84  161.38 0.93 
9  15 14 438.25  168.83 0.92 
9  15 15 170.31  46.44  0.80 
9  15 16 111.92  247.40 0.67 
9  15 17 2.31    247.38 0.49 
9  15 18 308.42  193.34 0.90 
9  15 19 1.68    21.03  0.19 
9  15 20 46.07   77.49  0.52 
9  16 0  227.65  90.00  0.00 
9  16 1  452.24  191.24 0.97 
9  16 2  37.25   200.60 0.71 
9  16 3  542.99  46.70  0.95 
9  16 4  86.11   154.84 0.71 
9  16 5  721.32  239.44 0.00 
9  16 6  374.28  220.39 0.92 
9  16 7  262.49  224.63 0.80 
9  16 8  24.82   196.83 0.12 
9  16 9  70.07   346.43 0.45 
9  16 10 30.63   263.27 0.40 
9  16 11 51.97   60.67  0.54 
9  16 12 223.37  193.31 0.85 
9  16 13 578.33  327.99 0.91 
9  16 14 3.07    2.73   0.05 
9  16 15 14.06   199.71 0.33 
9  16 16 230.87  57.76  0.88 
9  16 17 105.11  12.02  0.63 
9  16 18 34.03   230.02 0.42 
9  16 19 26.44   17.59  0.00 
9  17 0  83.23   270.00 0.23 
9  17 1  331.53  84.02  0.91 
9  17 2  500.91  67.15  0.88 
9  17 3  246.69  156.06 0.85 
9  17 4  283.67  213.13 0.84 
9  17 5  40.37   298.11 0.35 
9  17 6  206.42  205.04 0.80 
9  17 7  253.59  214.86 0.93 
9  17 8  359.75  34.87  0.95 
9  17 9  301.28  16.97  0.96 
9  17 10 185.20  274.78 0.90 
9  17 11 294.71  137.12 0.93 
9  17 12 236.00  33.53  0.80 
9  17 13 182.73  289.03 0.75 
9  17 14 58.82   215.98 0.47 
9  17 15 7.91    48.05  0.34 
9  17 16 67.80   239.84 0.84 
9  17 17 65.12   138.70 0.00 
9  17 18 66.64   317.77 0.00 
9  18 0  40.01   90.00  0.84 
9  18 1  37.74   322.81 0.41 
9  18 2  32.39   239.49 0.24 
9  18 3  397.94  13.19  0.94 
9  18 4  234.47  104.29 0.88 
9  18 5  96.14   344.04 0.74 
9  18 6  237.32  0.82   0.93 
9  18 7  42.91   148.37 0.79 
9  18 8  0.02    289.47 0.60 
9  18 9  68.68   293.32 0.48 
9  18 10 189.62  63.21  0.81 
9  18 11 238.93  183.64 0.89 
9  18 12 212.27  215.84 0.91 
9  18 13 10.44   237.48 0.29 
9  18 14 167.36  77.97  0.80 
9  18 15 137.33  8.05   0.00 
9  18 16 84.01   150.39 0.00 
9  19 0  1.28    270.00 0.02 
9  19 1  251.96  270.32 0.93 
9  19 2  465.07  340.15 0.92 
9  19 3  348.54  209.47 0.93 
9  19 4  156.18  56.72  0.87 
9  19 5  360.82  5.97   0.80 
9  19 6  0.25    353.84 0.04 
9  19 7  229.55  261.59 0.82 
9  19 8  89.73   239.03 0.75 
9  19 9  2.58    34.56  0.19 
9  19 10 36.06   44.57  0.00 
9  19 11 3.27    171.62 0.34 
9  19 12 147.26  285.55 0.00 
9  19 13 138.02  126.60 0.00 
9  19 14 113.70  238.67 0.00 
9  19 15 104.96  101.78 0.00 
9  20 0  184.05  90.00  0.00 
9  20 1  327.76  209.74 0.87 
9  20 2  14.62   168.87 0.32 
9  20 3  2.70    347.09 0.09 
9  20 4  1.58    227.74 0.10 
9  20 5  46.39   89.33  0.52 
9  20 6  81.65   346.61 0.62 
9  20 7  162.82  118.64 0.00 
9  20 8  61.83   108.08 0.00 
9  20 9  26.94   142.93 0.00 
9  20 10 112.09  33.93  0.00 
9  20 11 40.39   191.51 0.00 
9  20 12 68.91   147.89 0.00 
9  20 13 133.72  195.24 0.00 
9  21 0  69.15   90.00  0.00 
9  21 1  146.61  148.65 0.00 
9  21 2  60.41   332.54 0.00 
9  21 3  179.28  40.13  0.00 
9  21 4  66.34   342.11 0.00 
9  21 5  59.60   81.23  0.00 
9  21 6  0.71    337.38 0.00 
9  21 7  46.56   22.96  0.00 
9  21 8  233.36  338.79 0.00 
9  21 9  126.49  273.95 0.00 
9  21 10 117.88  346.35 0.00 
9  22 0  1.67    90.00  0.00 
9  22 1  245.44  278.95 0.00 
9  22 2  97.07   24.94  0.00 
9  22 3  39.45   119.70 0.00 
9  22 4  131.51  285.99 0.00 
9  22 5  92.50   233.74 0.00 
9  22 6  105.81  160.22 0.00 
9  22 7  78.33   256.58 0.00 
10 0  0  531.81  180.00 1.00 
10 0  1  100.17  270.00 0.45 
10 0  2  185.18  180.00 1.00 
10 0  3  497.06  90.00  1.00 
10 0  4  210.85  360.00 0.92 
10 0  5  373.08  90.00  0.95 
10 0  6  84.50   180.00 0.35 
10 0  7  609.99  90.00  1.00 
10 0  8  176.80  180.00 0.24 
10 0  9  6.28    270.00 0.47 
10 0  10 818.89  180.00 0.00 
10 0  11 409.13  270.00 0.98 
10 0  12 36.50   360.00 0.07 
10 0  13 311.95  270.00 0.99 
10 0  14 9.03    360.00 0.03 
10 0  15 971.72  270.00 1.00 
10 0  16 549.83  0.00   0.00 
10 0  17 750.49  270.00 1.00 
10 0  18 11.83   0.00   0.92 
10 0  19 112.33  270.00 0.68 
10 0  20 49.55   0.00   0.20 
10 0  21 278.93  90.00  0.00 
10 0  22 13.70   0.00   0.05 
10 0  23 176.41  270.00 0.80 
10 0  24 325.57  180.00 1.00 
10 0  25 11.78   270.00 0.18 
10 0  26 356.47  180.00 1.00 
10 1  0  128.01  360.00 0.86 
10 1  1  103.82  207.59 0.85 
10 1  2  24.54   251.32 0.30 
10 1  3  226.87  322.73 0.60 
10 1  4  59.85   85.97  0.25 
10 1  5  80.38   333.83 0.93 
10 1  6  8.51    346.36 0.83 
10 1  7  238.39  313.87 0.92 
10 1  8  346.68  237.31 0.85 
10 1  9  487.03  67.45  0.90 
10 1  10 243.95  234.80 0.95 
10 1  11 616.62  338.33 0.96 
10 1  12 400.23  282.34 0.93 
10 1  13 216.66  330.53 0.78 
10 1  14 772.69  138.20 0.98 
10 1  15 360.14  276.61 0.98 
10 1  16 98.35   238.97 0.90 
10 1  17 41.13   171.95 0.92 
10 1  18 632.56  255.21 0.94 
10 1  19 599.13  173.45 0.92 
10 1  20 7.91    315.03 0.45 
10 1  21 82.95   119.15 0.82 
10 1  22 146.71  271.41 0.87 
10 1  23 0.42    354.09 0.11 
10 1  24 278.58  61.02  0.90 
10 1  25 30.94   153.78 0.66 
10 1  26 220.81  318.63 0.95 
10 2  0  90.38   0.00   0.86 
10 2  1  237.65  75.35  0.95 
10 2  2  324.24  331.77 0.97 
10 2  3  69.27   116.75 0.58 
10 2  4  406.67  284.89 0.97 
10 2  5  305.81  350.82 0.92 
10 2  6  6.99    312.00 0.12 
10 2  7  271.29  268.05 0.92 
10 2  8  172.46  151.81 0.70 
10 2  9  355.68  299.14 0.93 
10 2  10 198.84  35.15  0.92 
10 2  11 4.95    163.88 0.32 
10 2  12 50.74   55.16  0.50 
10 2  13 529.10  221.72 0.96 
10 2  14 245.85  125.26 0.82 
10 2  15 82.05   257.19 0.95 
10 2  16 47.39   155.51 0.91 
10 2  17 97.99   113.62 0.21 
10 2  18 337.22  51.25  0.94 
10 2  19 41.12   218.07 0.46 
10 2  20 23.01   342.63 0.32 
10 2  21 149.50  77.10  0.77 
10 2  22 95.63   170.21 0.46 
10 2  23 40.20   335.28 0.56 
10 2  24 28.59   271.61 0.30 
10 2  25 28.21   274.58 0.43 
10 3  0  144.81  180.00 0.37 
10 3  1  237.54  228.60 0.75 
10 3  2  222.64  297.94 0.93 
10 3  3  49.61   63.65  0.92 
10 3  4  430.11  263.52 0.97 
10 3  5  188.10  322.98 0.90 
10 3  6  505.94  88.37  0.94 
10 3  7  656.32  314.99 0.97 
10 3  8  757.89  73.16  0.98 
10 3  9  237.42  259.81 0.93 
10 3  10 30.46   111.24 0.55 
10 3  11 190.01  74.35  0.92 
10 3  12 73.17   4.34   0.44 
10 3  13 310.31  232.79 0.93 
10 3  14 458.55  139.15 0.98 
10 3  15 177.86  175.36 0.92 
10 3  16 296.11  239.81 0.96 
10 3  17 422.13  182.83 0.86 
10 3  18 25.09   23.00  0.70 
10 3  19 426.37  251.23 0.85 
10 3  20 120.71  232.71 0.90 
10 3  21 155.67  260.54 0.80 
10 3  22 22.37   30.07  0.11 
10 3  23 104.85  132.92 0.77 
10 3  24 2.95    123.00 0.29 
10 3  25 120.32  337.15 0.77 
10 4  0  531.01  360.00 0.97 
10 4  1  217.57  279.21 0.94 
10 4  2  33.16   160.17 0.75 
10 4  3  392.45  193.83 0.95 
10 4  4  28.41   263.78 0.72 
10 4  5  275.44  139.04 0.90 
10 4  6  500.11  85.51  0.96 
10 4  7  916.29  293.71 0.98 
10 4  8  113.90  135.88 0.52 
10 4  9  72.81   198.75 0.55 
10 4  10 550.41  17.35  0.94 
10 4  11 405.79  218.88 0.95 
10 4  12 10.30   334.99 0.01 
10 4  13 508.90  339.34 0.87 
10 4  14 152.07  117.93 0.84 
10 4  15 323.44  80.84  0.98 
10 4  16 321.56  76.19  0.83 
10 4  17 592.75  12.63  0.97 
10 4  18 6.19    124.30 0.86 
10 4  19 136.46  77.12  0.39 
10 4  20 276.55  141.28 0.88 
10 4  21 89.82   80.32  0.39 
10 4  22 45.97   112.42 0.20 
10 4  23 109.63  289.94 0.48 
10 4  24 7.15    16.88  0.43 
10 4  25 54.10   222.27 0.44 
10 5  0  29.29   180.00 0.12 
10 5  1  41.82   132.10 0.82 
10 5  2  69.61   187.97 0.81 
10 5  3  38.96   259.36 0.70 
10 5  4  511.91  10.43  0.95 
10 5  5  457.48  352.19 0.98 
10 5  6  300.34  323.94 0.76 
10 5  7  2.82    16.37  0.11 
10 5  8  373.28  246.30 0.96 
10 5  9  191.01  333.27 0.67 
10 5  10 229.53  59.01  0.88 
10 5  11 1035.60 38.32  0.98 
10 5  12 454.90  205.67 0.78 
10 5  13 262.10  77.16  0.94 
10 5  14 42.26   318.58 0.82 
10 5  15 557.20  81.79  0.95 
10 5  16 247.56  234.75 0.91 
10 5  17 155.91  294.65 0.86 
10 5  18 232.95  346.29 0.84 
10 5  19 66.01   221.43 0.28 
10 5  20 161.05  219.29 0.90 
10 5  21 166.96  295.66 0.88 
10 5  22 6.72    47.92  0.16 
10 5  23 345.43  37.63  0.89 
10 5  24 242.80  12.64  0.90 
10 5  25 181.39  268.70 0.93 
10 6  0  613.03  180.00 1.00 
10 6  1  3.98    21.52  0.56 
10 6  2  791.75  120.58 0.99 
10 6  3  281.69  193.56 0.86 
10 6  4  306.67  92.17  0.93 
10 6  5  567.66  224.00 0.87 
10 6  6  312.00  308.48 0.92 
10 6  7  90.06   77.76  0.49 
10 6  8  365.59  284.50 0.86 
10 6  9  645.56  82.84  0.95 
10 6  10 351.55  217.44 0.92 
10 6  11 67.44   88.64  0.44 
10 6  12 151.48  21.01  0.57 
10 6  13 61.19   65.34  0.06 
10 6  14 659.85  334.04 0.98 
10 6  15 176.47  341.66 0.92 
10 6  16 277.67  90.55  0.95 
10 6  17 325.03  3.91   0.92 
10 6  18 508.54  315.02 0.93 
10 6  19 184.97  185.52 0.92 
10 6  20 415.82  107.63 0.92 
10 6  21 216.64  225.59 0.66 
10 6  22 36.88   51.51  0.46 
10 6  23 10.64   141.64 0.55 
10 6  24 2.99    81.33  0.19 
10 6  25 132.30  269.85 0.90 
10 7  0  55.64   360.00 0.52 
10 7  1  474.04  312.69 0.97 
10 7  2  887.39  82.00  0.98 
10 7  3  171.18  321.95 0.87 
10 7  4  822.23  91.04  0.97 
10 7  5  99.36   139.26 0.93 
10 7  6  155.48  98.51  0.93 
10 7  7  274.53  320.97 0.97 
10 7  8  160.66  300.90 0.89 
10 7  9  219.64  303.93 0.76 
10 7  10 3.21    72.81  0.57 
10 7  11 45.51   106.12 0.17 
10 7  12 146.74  340.27 0.92 
10 7  13 332.88  51.24  0.94 
10 7  14 213.07  233.59 0.92 
10 7  15 89.24   42.91  0.68 
10 7  16 324.64  273.57 0.97 
10 7  17 180.31  293.23 0.90 
10 7  18 135.73  253.90 0.72 
10 7  19 252.41  321.19 0.91 
10 7  20 67.24   75.35  0.24 
10 7  21 143.39  158.06 0.59 
10 7  22 313.34  85.63  0.93 
10 7  23 228.90  71.33  0.91 
10 7  24 240.22  41.03  0.94 
10 8  0  93.56   0.00   0.52 
10 8  1  147.42  253.32 0.62 
10 8  2  109.49  128.69 0.96 
10 8  3  193.85  85.76  0.71 
10 8  4  52.76   140.10 0.91 
10 8  5  131.44  218.19 0.93 
10 8  6  567.59  65.95  0.92 
10 8  7  8.88    88.47  0.03 
10 8  8  513.99  241.47 0.95 
10 8  9  122.22  272.17 0.43 
10 8  10 146.69  121.53 0.93 
10 8  11 221.36  30.20  0.96 
10 8  12 755.71  270.24 0.98 
10 8  13 178.89  130.27 0.84 
10 8  14 159.87  26.95  0.93 
10 8  15 401.35  172.11 0.97 
10 8  16 224.54  34.53  0.64 
10 8  17 312.18  49.84  0.91 
10 8  18 393.62  269.04 0.97 
10 8  19 427.84  302.49 0.94 
10 8  20 256.23  247.39 0.89 
10 8  21 28.73   122.08 0.55 
10 8  22 213.60  301.08 0.80 
10 8  23 36.22   159.89 0.48 
10 8  24 20.65   274.53 0.52 
10 9  0  288.06  180.00 0.86 
10 9  1  35.12   125.73 0.91 
10 9  2  436.03  259.43 0.95 
10 9  3  504.24  294.90 0.98 
10 9  4  656.51  107.30 0.97 
10 9  5  495.72  61.00  0.96 
10 9  6  434.79  351.65 0.97 
10 9  7  601.97  100.75 0.96 
10 9  8  45.24   57.77  0.83 
10 9  9  365.94  51.75  0.92 
10 9  10 44.88   57.84  0.86 
10 9  11 67.75   332.88 0.64 
10 9  12 626.14  295.26 0.98 
10 9  13 139.39  130.19 0.81 
10 9  14 708.23  64.00  0.99 
10 9  15 609.26  265.44 0.97 
10 9  16 537.28  189.77 0.91 
10 9  17 135.52  307.45 0.83 
10 9  18 158.40  327.61 0.94 
10 9  19 167.21  175.77 0.90 
10 9  20 51.75   153.94 0.84 
10 9  21 166.83  138.36 0.80 
10 9  22 398.68  244.62 0.95 
10 9  23 1.45    34.64  0.05 
10 10 0  44.62   0.00   0.61 
10 10 1  388.00  357.67 0.89 
10 10 2  182.11  316.70 0.81 
10 10 3  535.69  15.70  0.96 
10 10 4  141.31  126.52 0.87 
10 10 5  802.67  198.76 0.97 
10 10 6  852.67  284.84 0.98 
10 10 7  239.06  222.94 0.93 
10 10 8  120.95  246.10 0.89 
10 10 9  302.00  110.95 0.94 
10 10 10 326.15  206.73 0.97 
10 10 11 91.91   115.77 0.85 
10 10 12 379.87  77.73  0.88 
10 10 13 439.33  329.39 0.96 
10 10 14 743.03  168.71 0.97 
10 10 15 177.88  277.06 0.78 
10 10 16 325.37  258.72 0.93 
10 10 17 208.09  82.36  0.80 
10 10 18 242.41  123.91 0.84 
10 10 19 493.87  269.80 0.94 
10 10 20 1.26    179.62 0.30 
10 10 21 183.40  97.86  0.86 
10 10 22 27.78   247.17 0.38 
10 10 23 10.80   52.56  0.52 
10 11 0  72.89   360.00 0.73 
10 11 1  514.11  165.91 0.95 
10 11 2  312.01  132.68 0.93 
10 11 3  67.87   50.46  0.14 
10 11 4  163.80  315.83 0.94 
10 11 5  428.61  224.09 0.93 
10 11 6  414.06  265.74 0.92 
10 11 7  187.48  355.49 0.86 
10 11 8  82.99   30.88  0.89 
10 11 9  141.74  5.21   0.86 
10 11 10 202.58  188.55 0.92 
10 11 11 55.00   301.29 0.53 
10 11 12 46.53   171.67 0.63 
10 11 13 457.70  81.04  0.96 
10 11 14 81.92   75.96  0.34 
10 11 15 402.58  201.25 0.93 
10 11 16 345.09  74.33  0.91 
10 11 17 29.92   2.34   0.36 
10 11 18 498.21  217.75 0.93 
10 11 19 12.08   148.87 0.47 
10 11 20 225.39  20.44  0.92 
10 11 21 15.32   100.08 0.77 
10 11 22 53.89   6.06   0.46 
10 12 0  731.65  180.00 1.00 
10 12 1  105.53  300.29 0.79 
10 12 2  864.68  81.77  0.00 
10 12 3  541.52  357.01 0.97 
10 12 4  379.91  258.51 0.90 
10 12 5  281.80  145.64 0.92 
10 12 6  163.88  164.50 0.98 
10 12 7  78.21   261.10 0.16 
10 12 8  631.31  126.94 0.97 
10 12 9  542.72  58.50  0.98 
10 12 10 238.93  256.00 0.89 
10 12 11 694.73  67.10  0.97 
10 12 12 22.21   173.15 0.67 
10 12 13 856.16  270.60 0.96 
10 12 14 6.80    116.67 0.31 
10 12 15 295.05  146.98 0.95 
10 12 16 448.59  166.95 0.96 
10 12 17 6.19    301.04 0.09 
10 12 18 403.98  331.05 0.91 
10 12 19 4.12    33.20  0.36 
10 12 20 352.51  293.84 0.95 
10 12 21 208.74  24.03  0.82 
10 13 0  47.26   0.00   0.13 
10 13 1  243.35  239.84 0.92 
10 13 2  328.79  319.17 0.87 
10 13 3  522.13  106.42 0.98 
10 13 4  673.25  93.28  0.97 
10 13 5  334.58  9.70   0.96 
10 13 6  40.07   43.02  0.90 
10 13 7  795.08  313.35 0.97 
10 13 8  253.13  35.85  0.93 
10 13 9  645.11  69.56  0.97 
10 13 10 688.89  343.66 0.00 
10 13 11 49.19   213.46 0.29 
10 13 12 75.03   46.89  0.71 
10 13 13 292.52  232.86 0.90 
10 13 14 128.25  171.14 0.79 
10 13 15 222.28  105.20 0.91 
10 13 16 20.17   307.09 0.41 
10 13 17 4.68    308.75 0.10 
10 13 18 196.46  46.37  0.88 
10 13 19 271.20  260.48 0.93 
10 13 20 62.99   240.01 0.57 
10 13 21 7.22    101.56 0.71 
10 14 0  353.29  180.00 1.00 
10 14 1  306.07  309.82 0.95 
10 14 2  191.24  75.15  0.95 
10 14 3  97.98   74.40  0.16 
10 14 4  77.90   262.76 0.64 
10 14 5  94.39   20.35  0.44 
10 14 6  664.17  267.35 0.95 
10 14 7  354.54  347.69 0.91 
10 14 8  303.15  159.64 0.79 
10 14 9  381.46  330.11 0.90 
10 14 10 81.47   199.54 0.40 
10 14 11 529.68  221.54 0.94 
10 14 12 85.14   318.81 0.45 
10 14 13 484.41  2.29   0.96 
10 14 14 16.30   274.36 0.46 
10 14 15 136.09  212.72 0.79 
10 14 16 567.27  178.68 0.92 
10 14 17 26.05   239.61 0.68 
10 14 18 3.41    146.75 0.19 
10 14 19 10.90   229.71 0.65 
10 14 20 145.95  276.55 0.74 
10 15 0  229.92  180.00 0.99 
10 15 1  386.09  176.48 0.95 
10 15 2  45.43   344.06 0.85 
10 15 3  79.42   212.36 0.59 
10 15 4  331.08  260.91 0.95 
10 15 5  463.93  179.93 0.00 
10 15 6  397.68  278.00 0.94 
10 15 7  94.28   32.56  0.80 
10 15 8  75.60   341.44 0.47 
10 15 9  343.40  92.36  0.88 
10 15 10 492.31  232.82 0.96 
10 15 11 28.49   66.35  0.56 
10 15 12 384.28  211.76 0.95 
10 15 13 25.97   0.91   0.40 
10 15 14 2.31    234.29 0.50 
10 15 15 69.77   292.02 0.44 
10 15 16 16.17   358.24 0.29 
10 15 17 57.40   175.54 0.48 
10 15 18 13.57   270.47 0.34 
10 15 19 62.74   243.31 0.00 
10 16 0  300.35  180.00 0.83 
10 16 1  4.59    358.15 0.27 
10 16 2  571.19  353.27 0.95 
10 16 3  96.47   121.07 0.67 
10 16 4  507.74  153.28 0.89 
10 16 5  389.18  114.33 0.91 
10 16 6  272.63  191.25 0.95 
10 16 7  417.23  350.31 0.89 
10 16 8  404.74  329.04 0.89 
10 16 9  219.86  206.67 0.94 
10 16 10 44.82   286.02 0.58 
10 16 11 326.91  30.61  0.93 
10 16 12 327.26  240.91 0.00 
10 16 13 13.98   359.01 0.11 
10 16 14 179.85  54.70  0.64 
10 16 15 26.24   22.18  0.39 
10 16 16 189.64  213.10 0.85 
10 16 17 100.12  217.60 0.00 
10 16 18 134.51  106.14 0.00 
10 17 0  3.41    0.00   0.14 
10 17 1  12.19   346.95 0.15 
10 17 2  47.98   143.15 0.68 
10 17 3  564.09  306.25 0.88 
10 17 4  34.65   71.82  0.52 
10 17 5  74.94   88.05  0.46 
10 17 6  54.06   192.50 0.47 
10 17 7  15.34   193.77 0.56 
10 17 8  80.56   155.07 0.83 
10 17 9  7.04    19.38  0.52 
10 17 10 15.15   270.84 0.30 
10 17 11 532.37  130.96 0.94 
10 17 12 265.34  207.87 0.89 
10 17 13 88.10   299.93 0.00 
10 17 14 28.37   343.51 0.47 
10 17 15 131.54  228.73 0.00 
10 17 16 124.94  30.47  0.00 
10 18 0  83.59   180.00 0.88 
10 18 1  73.41   6.98   0.43 
10 18 2  496.04  211.90 0.96 
10 18 3  546.40  88.15  0.92 
10 18 4  354.71  237.27 0.91 
10 18 5  47.30   60.71  0.53 
10 18 6  146.40  12.27  0.67 
10 18 7  178.14  145.30 0.85 
10 18 8  160.28  306.61 0.63 
10 18 9  373.35  347.01 0.88 
10 18 10 114.14  147.62 0.63 
10 18 11 119.84  189.27 0.83 
10 18 12 64.25   338.74 0.00 
10 18 13 159.42  327.23 0.00 
10 18 14 102.12  220.14 0.00 
10 18 15 86.10   261.83 0.00 
10 19 0  22.52   180.00 0.12 
10 19 1  40.48   32.51  0.76 
10 19 2  341.46  57.27  0.79 
10 19 3  24.64   270.49 0.34 
10 19 4  8.55    84.90  0.11 
10 19 5  3.13    65.04  0.51 
10 19 6  2.01    275.59 0.29 
10 19 7  65.29   109.48 0.00 
10 19 8  84.42   219.10 0.00 
10 19 9  62.26   300.38 0.00 
10 19 10 31.69   177.07 0.00 
10 19 11 89.28   116.57 0.00 
10 19 12 178.81  136.22 0.00 
10 19 13 95.24   11.23  0.00 
10 20 0  120.06  0.00   0.00 
10 20 1  137.54  163.96 0.00 
10 20 2  71.98   243.36 0.00 
10 20 3  126.46  2.59   0.00 
10 20 4  123.90  25.94  0.00 
10 20 5  104.52  337.87 0.00 
10 20 6  106.56  357.89 0.00 
10 20 7  99.65   214.84 0.00 
10 20 8  70.95   154.49 0.00 
10 20 9  161.92  349.73 0.00 
10 20 10 122.86  354.51 0.00 
10 20 11 17.54   197.60 0.00 
10 21 0  83.37   180.00 0.00 
10 21 1  65.15   54.58  0.00 
10 21 2  160.85  285.43 0.00 
10 21 3  151.02  356.12 0.00 
10 21 4  216.82  247.44 0.00 
10 21 5  135.23  308.11 0.00 
10 21 6  75.61   4.29   0.00 
10 21 7  55.19   44.69  0.00 
10 21 8  164.94  122.89 0.00 
10 22 0  62.98   0.00   0.00 
10 22 1  161.38  76.79  0.00 
10 22 2  87.15   121.93 0.00 
10 22 3  144.18  222.38 0.00 
10 22 4  106.96  11.28  0.00 
11 0  1  74.91   270.00 0.08 
11 0  2  91.37   0.00   0.11 
11 0  3  157.75  90.00  0.99 
11 0  4  6.21    180.00 0.10 
11 0  5  129.95  90.00  0.73 
11 0  6  57.05   0.00   0.24 
11 0  7  20.43   90.00  0.31 
11 0  8  140.99  0.00   0.23 
11 0  9  6.87    270.00 0.18 
11 0  10 803.50  0.00   1.00 
11 0  11 108.69  270.00 0.99 
11 0  12 449.57  360.00 1.00 
11 0  13 452.47  90.00  1.00 
11 0  14 71.90   360.00 0.09 
11 0  15 651.69  270.00 1.00 
11 0  16 28.66   0.00   0.21 
11 0  17 438.92  270.00 1.00 
11 0  18 360.05  180.00 1.00 
11 0  19 225.80  270.00 1.00 
11 0  20 85.68   180.00 0.62 
11 0  21 349.99  270.00 1.00 
11 0  22 73.39   180.00 0.71 
11 0  23 35.41   90.00  0.14 
11 0  24 7.65    180.00 0.35 
11 0  25 203.04  90.00  1.00 
11 1  0  6.08    270.00 0.01 
11 1  1  479.27  325.59 0.99 
11 1  2  63.21   176.06 0.08 
11 1  3  545.97  160.94 0.91 
11 1  4  227.38  304.18 0.95 
11 1  5  405.66  174.37 0.93 
11 1  6  118.54  100.56 0.91 
11 1  7  64.67   27.44  0.93 
11 1  8  36.25   67.44  0.90 
11 1  9  888.68  255.11 0.99 
11 1  10 132.91  81.02  0.60 
11 1  11 223.05  181.80 0.85 
11 1  12 61.95   300.45 0.63 
11 1  13 360.88  340.44 0.93 
11 1  14 151.56  261.76 0.92 
11 1  15 610.58  26.94  0.96 
11 1  16 49.26   203.73 0.78 
11 1  17 20.49   99.83  0.55 
11 1  18 182.15  93.92  0.58 
11 1  19 114.38  326.73 0.63 
11 1  20 467.36  180.95 0.95 
11 1  21 193.83  51.14  0.83 
11 1  22 20.05   273.33 0.65 
11 1  23 24.42   6.66   0.71 
11 1  24 58.23   196.03 0.48 
11 1  25 86.30   237.70 0.64 
11 2  0  22.43   270.00 0.18 
11 2  1  19.69   37.07  0.38 
11 2  2  489.14  42.31  0.98 
11 2  3  345.35  193.28 0.94 
11 2  4  539.35  146.12 0.98 
11 2  5  277.79  207.06 0.93 
11 2  6  164.23  328.19 0.95 
11 2  7  354.85  29.48  0.93 
11 2  8  107.83  94.43  0.94 
11 2  9  138.92  92.20  0.80 
11 2  10 388.51  110.84 0.77 
11 2  11 257.39  242.92 0.90 
11 2  12 288.70  92.54  0.86 
11 2  13 692.84  184.33 0.97 
11 2  14 408.75  331.86 0.92 
11 2  15 176.66  188.13 0.94 
11 2  16 724.09  202.32 0.00 
11 2  17 126.09  226.80 0.52 
11 2  18 259.57  322.71 0.88 
11 2  19 242.87  216.17 0.93 
11 2  20 21.77   256.24 0.09 
11 2  21 48.07   13.60  0.53 
11 2  22 1.56    243.46 0.11 
11 2  23 332.38  147.07 0.89 
11 2  24 29.90   13.41  0.50 
11 2  25 148.64  61.38  0.80 
11 3  0  354.49  270.00 0.97 
11 3  1  23.40   242.60 0.12 
11 3  2  414.64  43.21  0.95 
11 3  3  272.36  275.55 0.91 
11 3  4  121.70  353.42 0.70 
11 3  5  263.73  119.81 0.97 
11 3  6  480.77  168.47 0.97 
11 3  7  168.99  260.53 0.63 
11 3  8  444.28  280.47 0.95 
11 3  9  230.84  95.91  0.79 
11 3  10 470.15  241.42 0.97 
11 3  11 268.29  99.94  0.93 
11 3  12 116.55  35.44  0.34 
11 3  13 626.66  205.83 0.97 
11 3  14 461.14  23.86  0.94 
11 3  15 500.19  79.85  0.92 
11 3  16 187.83  63.11  0.85 
11 3  17 46.91   237.78 0.10 
11 3  18 123.25  143.04 0.61 
11 3  19 26.92   146.44 0.29 
11 3  20 20.76   159.52 0.27 
11 3  21 56.60   257.93 0.56 
11 3  22 101.06  244.22 0.78 
11 3  23 61.62   257.79 0.73 
11 3  24 18.92   222.01 0.16 
11 4  0  112.50  90.00  0.20 
11 4  1  258.80  310.24 0.90 
11 4  2  77.75   227.14 0.66 
11 4  3  692.47  349.87 0.98 
11 4  4  13.55   24.39  0.77 
11 4  5  167.44  276.82 0.79 
11 4  6  838.46  43.87  0.98 
11 4  7  522.17  126.68 0.97 
11 4  8  53.55   174.32 0.02 
11 4  9  79.53   104.54 0.55 
11 4  10 154.41  48.01  0.91 
11 4  11 67.06   111.90 0.75 
11 4  12 94.26   89.66  0.55 
11 4  13 506.48  121.00 0.98 
11 4  14 32.94   117.20 0.40 
11 4  15 14.41   189.40 0.15 
11 4  16 392.67  224.68 0.95 
11 4  17 267.61  245.70 0.94 
11 4  18 46.32   19.65  0.45 
11 4  19 167.87  167.94 0.87 
11 4  20 9.14    122.86 0.43 
11 4  21 107.80  176.95 0.66 
11 4  22 30.09   149.19 0.71 
11 4  23 271.93  248.28 0.95 
11 4  24 3.11    242.12 0.15 
11 5  0  148.87  270.00 0.63 
11 5  1  194.10  259.08 0.50 
11 5  2  415.51  105.42 0.98 
11 5  3  141.75  170.13 0.88 
11 5  4  230.52  294.61 0.90 
11 5  5  536.45  305.87 0.88 
11 5  6  62.72   82.90  0.79 
11 5  7  413.55  355.15 0.94 
11 5  8  303.41  74.93  0.91 
11 5  9  334.27  41.72  0.80 
11 5  10 198.75  304.01 0.76 
11 5  11 486.93  192.18 0.90 
11 5  12 554.07  6.14   0.97 
11 5  13 477.87  129.19 0.97 
11 5  14 88.66   33.80  0.63 
11 5  15 472.44  47.88  0.98 
11 5  16 43.36   200.35 0.08 
11 5  17 97.32   195.73 0.61 
11 5  18 370.48  87.44  0.94 
11 5  19 120.07  171.50 0.93 
11 5  20 41.32   97.77  0.56 
11 5  21 149.90  59.34  0.81 
11 5  22 93.23   191.44 0.54 
11 5  23 292.05  180.81 0.83 
11 5  24 271.61  152.81 0.96 
11 6  0  15.70   90.00  0.63 
11 6  1  279.36  30.61  0.91 
11 6  2  55.76   141.74 0.39 
11 6  3  208.49  167.16 0.73 
11 6  4  202.45  111.01 0.92 
11 6  5  30.35   282.33 0.92 
11 6  6  888.42  188.02 0.98 
11 6  7  205.63  137.77 0.57 
11 6  8  462.64  289.05 0.92 
11 6  9  313.59  274.59 0.93 
11 6  10 344.46  76.45  0.90 
11 6  11 56.53   90.18  0.68 
11 6  12 340.77  346.00 0.95 
11 6  13 292.41  19.59  0.89 
11 6  14 56.11   194.99 0.57 
11 6  15 440.32  194.41 0.98 
11 6  16 48.03   281.19 0.56 
11 6  17 247.50  356.77 0.88 
11 6  18 174.17  153.34 0.92 
11 6  19 235.66  259.66 0.94 
11 6  20 301.88  23.42  0.89 
11 6  21 27.37   246.45 0.46 
11 6  22 422.00  23.82  0.87 
11 6  23 339.93  40.15  0.95 
11 6  24 358.62  209.30 0.95 
11 7  0  415.93  90.00  1.00 
11 7  1  125.19  334.21 0.44 
11 7  2  70.93   193.50 0.82 
11 7  3  379.07  46.24  0.93 
11 7  4  330.43  96.94  0.93 
11 7  5  698.05  56.88  0.97 
11 7  6  108.47  293.64 0.42 
11 7  7  324.35  144.00 0.93 
11 7  8  382.06  172.94 0.94 
11 7  9  430.10  148.80 0.94 
11 7  10 23.56   300.10 0.81 
11 7  11 459.05  231.63 0.98 
11 7  12 579.06  68.87  0.97 
11 7  13 425.71  14.04  0.94 
11 7  14 328.69  200.12 0.90 
11 7  15 77.66   92.43  0.68 
11 7  16 574.46  345.03 0.95 
11 7  17 294.16  289.84 0.95 
11 7  18 114.56  161.93 0.69 
11 7  19 60.50   15.43  0.50 
11 7  20 78.09   218.38 0.73 
11 7  21 19.72   77.18  0.44 
11 7  22 279.91  347.04 0.90 
11 7  23 4.49    275.88 0.42 
11 8  0  745.62  90.00  0.00 
11 8  1  173.75  144.25 0.94 
11 8  2  462.36  251.89 0.96 
11 8  3  350.58  242.98 0.81 
11 8  4  7.52    245.46 0.82 
11 8  5  33.62   340.86 0.22 
11 8  6  636.57  358.04 0.96 
11 8  7  453.92  336.29 0.93 
11 8  8  272.33  12.71  0.96 
11 8  9  76.68   178.07 0.52 
11 8  10 6.92    184.05 0.31 
11 8  11 248.20  111.52 0.93 
11 8  12 130.62  180.85 0.84 
11 8  13 339.38  339.86 0.95 
11 8  14 460.50  335.41 0.97 
11 8  15 218.56  170.19 0.88 
11 8  16 1.59    207.98 0.34 
11 8  17 437.15  327.71 0.97 
11 8  18 315.98  328.16 0.94 
11 8  19 175.62  101.04 0.87 
11 8  20 19.54   295.15 0.44 
11 8  21 354.45  173.40 0.89 
11 8  22 350.49  118.05 0.92 
11 8  23 342.46  277.59 0.93 
11 9  0  111.09  270.00 0.31 
11 9  1  230.70  297.98 0.89 
11 9  2  1052.05 300.16 0.97 
11 9  3  92.18   268.50 0.22 
11 9  4  741.45  62.07  0.96 
11 9  5  529.38  127.01 0.95 
11 9  6  507.06  259.54 0.93 
11 9  7  376.24  247.56 0.94 
11 9  8  366.23  156.26 0.96 
11 9  9  145.26  346.69 0.85 
11 9  10 350.17  7.43   0.96 
11 9  11 292.90  282.81 0.94 
11 9  12 130.75  355.41 0.67 
11 9  13 448.71  183.42 0.96 
11 9  14 342.34  353.63 0.82 
11 9  15 14.06   123.31 0.06 
11 9  16 315.53  316.38 0.87 
11 9  17 439.63  329.18 0.96 
11 9  18 493.90  297.60 0.96 
11 9  19 470.44  209.60 0.90 
11 9  20 63.07   286.55 0.92 
11 9  21 19.59   15.71  0.41 
11 9  22 28.24   168.57 0.11 
11 10 0  612.85  270.00 1.00 
11 10 1  184.16  358.10 0.92 
11 10 2  195.92  100.50 0.89 
11 10 3  346.46  256.42 0.87 
11 10 4  173.55  163.80 0.96 
11 10 5  373.04  70.67  0.91 
11 10 6  377.98  106.94 0.95 
11 10 7  109.31  44.26  0.13 
11 10 8  114.07  168.67 0.93 
11 10 9  430.14  117.54 0.96 
11 10 10 211.14  180.54 0.89 
11 10 11 228.38  328.76 0.93 
11 10 12 494.89  138.80 0.97 
11 10 13 302.63  338.96 0.93 
11 10 14 0.68    252.73 0.30 
11 10 15 152.62  124.88 0.56 
11 10 16 102.66  276.96 0.82 
11 10 17 472.37  237.35 0.97 
11 10 18 213.26  126.49 0.76 
11 10 19 67.62   306.90 0.48 
11 10 20 77.47   131.98 0.75 
11 10 21 0.49    138.50 0.04 
11 10 22 142.68  131.77 0.88 
11 11 0  0.05    270.00 0.03 
11 11 1  27.15   297.50 0.88 
11 11 2  709.81  330.44 0.98 
11 11 3  344.90  243.93 0.92 
11 11 4  366.34  293.98 0.94 
11 11 5  284.97  101.32 0.85 
11 11 6  100.08  168.31 0.92 
11 11 7  332.89  93.25  0.92 
11 11 8  105.87  130.82 0.86 
11 11 9  206.67  106.18 0.88 
11 11 10 385.19  142.56 0.98 
11 11 11 407.73  98.86  0.94 
11 11 12 54.44   189.92 0.71 
11 11 13 578.42  159.21 0.95 
11 11 14 422.86  286.25 0.95 
11 11 15 2.81    15.39  0.09 
11 11 16 270.75  215.29 0.92 
11 11 17 212.42  274.69 0.90 
11 11 18 0.64    141.92 0.24 
11 11 19 89.58   203.84 0.88 
11 11 20 362.68  118.15 0.91 
11 11 21 12.32   4.56   0.65 
11 12 0  678.30  90.00  1.00 
11 12 1  121.54  172.96 0.46 
11 12 2  65.68   266.46 0.16 
11 12 3  289.03  50.55  0.95 
11 12 4  14.18   66.37  0.80 
11 12 5  509.54  240.59 0.97 
11 12 6  174.81  26.63  0.42 
11 12 7  218.86  235.88 0.90 
11 12 8  47.73   143.73 0.60 
11 12 9  335.10  71.43  0.95 
11 12 10 340.12  83.05  0.86 
11 12 11 32.34   120.39 0.28 
11 12 12 382.48  41.66  0.94 
11 12 13 35.59   137.30 0.43 
11 12 14 78.41   253.50 0.75 
11 12 15 304.71  154.16 0.93 
11 12 16 52.60   236.80 0.44 
11 12 17 168.44  257.34 0.71 
11 12 18 2.07    85.28  0.43 
11 12 19 174.26  118.55 0.00 
11 12 20 67.12   213.25 0.48 
11 13 0  0.54    90.00  0.12 
11 13 1  283.30  277.92 0.94 
11 13 2  601.58  0.93   0.98 
11 13 3  161.86  334.30 0.84 
11 13 4  87.60   5.89   0.66 
11 13 5  78.06   331.26 0.83 
11 13 6  485.19  191.49 0.94 
11 13 7  0.94    324.26 0.73 
11 13 8  62.36   4.95   0.66 
11 13 9  48.46   163.49 0.40 
11 13 10 230.90  2.03   0.88 
11 13 11 242.75  264.07 0.88 
11 13 12 659.45  333.89 0.95 
11 13 13 10.47   208.29 0.43 
11 13 14 19.13   205.50 0.21 
11 13 15 404.60  153.87 0.91 
11 13 16 434.01  108.41 0.92 
11 13 17 192.52  297.45 0.00 
11 13 18 106.30  322.61 0.67 
11 13 19 115.50  259.73 0.00 
11 13 20 161.83  116.82 0.00 
11 14 0  545.75  270.00 1.00 
11 14 1  869.62  311.67 0.98 
11 14 2  4.26    339.52 0.52 
11 14 3  137.19  229.30 0.94 
11 14 4  315.03  293.46 0.71 
11 14 5  429.64  82.02  0.94 
11 14 6  517.07  282.95 0.97 
11 14 7  5.58    143.98 0.17 
11 14 8  62.40   313.81 0.44 
11 14 9  380.42  338.76 0.90 
11 14 10 485.42  333.73 0.83 
11 14 11 267.99  235.90 0.70 
11 14 12 0.40    209.04 0.39 
11 14 13 170.97  226.79 0.87 
11 14 14 51.97   215.69 0.39 
11 14 15 5.33    62.07  0.49 
11 14 16 5.88    226.71 0.31 
11 14 17 140.20  317.23 0.00 
11 14 18 123.18  232.71 0.00 
11 14 19 130.96  289.03 0.00 
11 15 0  72.01   270.00 0.38 
11 15 1  552.08  216.05 0.92 
11 15 2  37.25   105.78 0.35 
11 15 3  106.49  72.23  0.71 
11 15 4  526.19  346.40 0.94 
11 15 5  628.90  110.75 0.96 
11 15 6  319.15  262.19 0.91 
11 15 7  245.49  210.25 0.93 
11 15 8  2.75    198.69 0.39 
11 15 9  336.88  174.43 0.91 
11 15 10 158.15  303.34 0.91 
11 15 11 18.91   111.23 0.42 
11 15 12 156.50  113.08 0.64 
11 15 13 502.42  275.13 0.92 
11 15 14 62.61   66.68  0.28 
11 15 15 60.31   210.87 0.00 
11 15 16 82.57   108.96 0.00 
11 15 17 10.51   274.49 0.00 
11 15 18 66.63   182.11 0.00 
11 16 0  68.27   90.00  0.31 
11 16 1  260.37  105.35 0.93 
11 16 2  34.89   41.47  0.47 
11 16 3  557.50  259.40 0.97 
11 16 4  143.33  268.68 0.69 
11 16 5  0.05    349.16 0.74 
11 16 6  85.95   128.18 0.78 
11 16 7  8.92    344.08 0.37 
11 16 8  13.35   343.50 0.82 
11 16 9  150.67  78.70  0.81 
11 16 10 24.70   282.61 0.38 
11 16 11 33.37   190.78 0.29 
11 16 12 147.45  192.04 0.00 
11 16 13 67.95   95.00  0.00 
11 16 14 126.74  319.59 0.00 
11 16 15 160.85  23.02  0.00 
11 16 16 39.26   79.91  0.00 
11 17 0  27.72   270.00 0.55 
11 17 1  83.62   247.44 0.58 
11 17 2  487.38  133.50 0.94 
11 17 3  81.50   117.40 0.59 
11 17 4  315.02  156.82 0.89 
11 17 5  13.17   121.65 0.41 
11 17 6  374.24  54.68  0.93 
11 17 7  47.79   27.89  0.25 
11 17 8  355.85  295.70 0.91 
11 17 9  167.27  108.59 0.48 
11 17 10 284.73  86.57  0.89 
11 17 11 44.09   293.61 0.00 
11 17 12 93.56   264.89 0.00 
11 17 13 48.33   184.38 0.00 
11 17 14 52.20   66.17  0.00 
11 17 15 44.26   211.98 0.00 
11 18 0  104.23  90.00  0.00 
11 18 1  298.34  219.53 0.85 
11 18 2  179.34  326.61 0.75 
11 18 3  21.50   341.34 0.10 
11 18 4  362.57  12.95  0.87 
11 18 5  54.87   60.62  0.40 
11 18 6  49.56   214.42 0.31 
11 18 7  48.09   287.99 0.00 
11 18 8  177.07  147.51 0.00 
11 18 9  112.11  150.70 0.00 
11 18 10 87.77   19.65  0.00 
11 18 11 163.59  2.53   0.00 
11 18 12 90.72   198.49 0.00 
11 18 13 211.87  278.18 0.00 
11 19 0  56.47   270.00 0.00 
11 19 1  120.72  72.06  0.00 
11 19 2  130.11  204.63 0.00 
11 19 3  124.27  235.43 0.00 
11 19 4  154.34  26.86  0.00 
11 19 5  94.96   191.72 0.00 
11 19 6  147.50  320.60 0.00 
11 19 7  196.42  67.33  0.00 
11 19 8  75.92   73.54  0.00 
11 19 9  118.68  268.19 0.00 
11 19 10 47.85   229.02 0.00 
11 19 11 104.57  86.47  0.00 
11 20 0  145.35  270.00 0.00 
11 20 1  47.60   178.64 0.00 
11 20 2  74.89   183.10 0.00 
11 20 3  164.93  257.63 0.00 
11 20 4  31.78   179.77 0.00 
11 20 5  114.09  306.50 0.00 
11 20 6  35.61   294.15 0.00 
11 20 7  129.31  342.38 0.00 
11 20 8  61.67   119.39 0.00 
11 20 9  76.37   147.46 0.00 
11 21 0  9.43    90.00  0.00 
11 21 1  140.06  22.71  0.00 
11 21 2  121.43  144.57 0.00 
11 21 3  47.67   202.11 0.00 
11 21 4  78.88   327.07 0.00 
11 21 5  109.61  347.22 0.00 
12 0  0  225.54  360.00 1.00 
12 0  1  870.00  270.00 1.00 
12 0  2  334.24  180.00 0.24 
12 0  3  433.14  270.00 0.49 
12 0  4  423.12  180.00 1.00 
12 0  5  70.19   90.00  0.33 
12 0  6  392.68  360.00 1.00 
12 0  7  483.91  90.00  1.00 
12 0  8  137.61  180.00 0.25 
12 0  9  157.91  270.00 0.75 
12 0  10 3.96    0.00   0.01 
12 0  11 11.23   90.00  0.37 
12 0  12 385.00  0.00   1.00 
12 0  13 375.02  270.00 1.00 
12 0  14 340.23  0.00   1.00 
12 0  15 305.09  270.00 1.00 
12 0  16 146.40  360.00 0.34 
12 0  17 772.24  90.00  1.00 
12 0  18 7.61    180.00 0.04 
12 0  19 373.12  90.00  1.00 
12 0  20 63.84   360.00 0.47 
12 0  21 424.71  270.00 1.00 
12 0  22 48.05   360.00 0.26 
12 0  23 59.55   90.00  1.00 
12 0  24 5.29    0.00   0.54 
12 1  0  545.35  180.00 1.00 
12 1  1  513.26  247.10 0.97 
12 1  2  12.40   56.91  0.04 
12 1  3  664.51  51.57  0.98 
12 1  4  181.25  240.29 0.93 
12 1  5  72.62   296.00 0.32 
12 1  6  444.70  258.73 0.85 
12 1  7  223.86  118.13 0.93 
12 1  8  327.42  84.57  0.93 
12 1  9  707.72  38.47  0.97 
12 1  10 397.23  153.29 0.83 
12 1  11 5.75    146.29 0.64 
12 1  12 644.76  157.53 0.98 
12 1  13 410.82  245.01 0.86 
12 1  14 16.28   160.79 0.46 
12 1  15 273.46  324.88 0.89 
12 1  16 42.84   180.35 0.23 
12 1  17 280.74  282.80 0.92 
12 1  18 291.89  85.76  0.89 
12 1  19 15.24   310.40 0.44 
12 1  20 31.07   42.12  0.21 
12 1  21 33.29   234.69 0.26 
12 1  22 17.07   1.43   0.34 
12 1  23 1.58    172.72 0.29 
12 1  24 204.20  44.32  0.86 
12 2  0  125.14  0.00   0.11 
12 2  1  14.62   240.81 0.65 
12 2  2  649.02  280.54 0.95 
12 2  3  346.00  159.30 0.95 
12 2  4  274.73  239.48 0.92 
12 2  5  440.72  355.35 0.88 
12 2  6  53.14   230.92 0.85 
12 2  7  382.86  334.00 0.81 
12 2  8  728.36  315.03 0.96 
12 2  9  168.41  325.37 0.91 
12 2  10 73.07   338.79 0.83 
12 2  11 62.58   197.33 0.16 
12 2  12 260.73  136.74 0.00 
12 2  13 514.01  45.97  0.98 
12 2  14 320.66  291.76 0.91 
12 2  15 122.88  357.64 0.79 
12 2  16 18.19   311.28 0.70 
12 2  17 180.81  344.46 0.85 
12 2  18 279.51  173.03 0.95 
12 2  19 43.02   183.57 0.26 
12 2  20 194.65  301.86 0.75 
12 2  21 41.62   47.06  0.43 
12 2  22 188.07  11.86  0.78 
12 2  23 253.06  289.28 0.95 
12 2  24 2.95    171.36 0.35 
12 3  0  21.22   360.00 0.02 
12 3  1  253.20  208.65 0.91 
12 3  2  253.47  315.78 0.94 
12 3  3  102.84  286.34 0.45 
12 3  4  589.97  148.20 0.98 
12 3  5  466.71  16.57  0.82 
12 3  6  341.18  249.54 0.92 
12 3  7  22.36   172.39 0.20 
12 3  8  140.17  352.19 0.34 
12 3  9  141.44  88.36  0.84 
12 3  10 16.96   8.35   0.93 
12 3  11 821.00  153.73 0.99 
12 3  12 71.29   52.32  0.70 
12 3  13 359.81  268.01 0.97 
12 3  14 6.53    294.37 0.10 
12 3  15 164.56  71.68  0.74 
12 3  16 385.11  272.05 0.88 
12 3  17 229.42  66.77  0.84 
12 3  18 296.81  190.60 0.88 
12 3  19 46.81   256.46 0.76 
12 3  20 308.98  165.40 0.89 
12 3  21 47.07   214.41 0.63 
12 3  22 22.54   40.05  0.84 
12 3  23 169.90  125.51 0.74 
12 4  0  651.16  180.00 0.96 
12 4  1  604.67  51.90  0.96 
12 4  2  313.47  354.69 0.96 
12 4  3  580.70  56.92  0.97 
12 4  4  643.70  195.15 0.94 
12 4  5  110.56  37.51  0.59 
12 4  6  128.16  154.23 0.58 
12 4  7  102.68  336.42 0.66 
12 4  8  446.84  51.75  0.96 
12 4  9  421.94  344.92 0.97 
12 4  10 417.57  148.41 0.97 
12 4  11 214.92  231.45 0.86 
12 4  12 448.42  94.32  0.97 
12 4  13 569.32  101.55 0.96 
12 4  14 45.31   54.81  0.15 
12 4  15 30.74   248.27 0.05 
12 4  16 45.50   162.14 0.58 
12 4  17 72.20   16.71  0.86 
12 4  18 455.67  251.59 0.91 
12 4  19 381.12  112.54 0.84 
12 4  20 145.21  316.72 0.65 
12 4  21 77.90   80.36  0.65 
12 4  22 228.51  96.85  0.94 
12 4  23 61.87   148.79 0.46 
12 5  0  31.35   0.00   0.74 
12 5  1  69.62   149.22 0.81 
12 5  2  135.22  70.29  0.37 
12 5  3  371.31  210.80 0.95 
12 5  4  951.97  281.30 0.98 
12 5  5  939.75  120.39 0.98 
12 5  6  667.28  61.68  0.96 
12 5  7  137.70  29.87  0.71 
12 5  8  664.39  204.65 0.96 
12 5  9  137.37  249.78 0.18 
12 5  10 273.31  6.30   0.97 
12 5  11 718.28  9.17   0.99 
12 5  12 13.03   97.38  0.85 
12 5  13 325.15  172.15 0.94 
12 5  14 82.88   320.11 0.92 
12 5  15 45.26   45.00  0.75 
12 5  16 556.80  281.03 0.93 
12 5  17 261.08  168.45 0.91 
12 5  18 143.30  127.05 0.78 
12 5  19 161.26  81.41  0.85 
12 5  20 427.35  283.51 0.87 
12 5  21 52.47   310.39 0.73 
12 5  22 14.00   227.04 0.29 
12 5  23 279.19  181.68 0.96 
12 6  0  177.67  180.00 0.92 
12 6  1  440.36  185.30 0.95 
12 6  2  210.73  13.60  0.69 
12 6  3  121.32  102.06 0.82 
12 6  4  140.02  73.03  0.88 
12 6  5  647.17  235.21 0.95 
12 6  6  416.50  331.49 0.94 
12 6  7  458.62  44.37  0.92 
12 6  8  182.80  17.61  0.74 
12 6  9  260.79  350.12 0.97 
12 6  10 283.95  286.55 0.96 
12 6  11 365.54  251.73 0.88 
12 6  12 478.35  232.43 0.92 
12 6  13 18.70   159.42 0.05 
12 6  14 330.75  108.57 0.94 
12 6  15 227.74  219.54 0.65 
12 6  16 25.74   345.31 0.55 
12 6  17 316.78  58.28  0.95 
12 6  18 318.68  36.37  0.95 
12 6  19 17.48   132.21 0.14 
12 6  20 138.26  65.76  0.57 
12 6  21 400.50  270.88 0.94 
12 6  22 115.19  130.76 0.85 
12 6  23 170.38  101.67 0.00 
12 7  0  911.83  0.00   1.00 
12 7  1  254.18  51.22  0.95 
12 7  2  351.00  102.78 0.89 
12 7  3  89.06   137.83 0.83 
12 7  4  166.85  172.39 0.83 
12 7  5  415.07  145.75 0.96 
12 7  6  441.40  224.53 0.94 
12 7  7  199.32  349.56 0.96 
12 7  8  123.04  39.65  0.88 
12 7  9  288.90  208.10 0.92 
12 7  10 31.90   41.61  0.86 
12 7  11 41.65   338.13 0.56 
12 7  12 69.11   63.49  0.56 
12 7  13 352.78  356.28 0.92 
12 7  14 355.77  232.44 0.93 
12 7  15 60.37   97.62  0.64 
12 7  16 11.73   210.70 0.61 
12 7  17 50.74   281.32 0.53 
12 7  18 291.56  5.85   0.90 
12 7  19 27.77   140.22 0.17 
12 7  20 32.44   287.21 0.36 
12 7  21 138.30  39.94  0.90 
12 7  22 108.26  335.25 0.00 
12 8  0  398.39  360.00 0.95 
12 8  1  129.34  330.93 0.33 
12 8  2  376.09  215.13 0.93 
12 8  3  53.18   287.09 0.80 
12 8  4  182.10  86.16  0.90 
12 8  5  453.50  10.87  0.91 
12 8  6  46.85   121.46 0.92 
12 8  7  471.62  21.00  0.95 
12 8  8  21.18   163.03 0.85 
12 8  9  5.88    109.52 0.94 
12 8  10 319.01  275.27 0.96 
12 8  11 48.24   79.11  0.33 
12 8  12 210.18  202.96 0.91 
12 8  13 210.10  299.33 0.80 
12 8  14 7.55    147.71 0.24 
12 8  15 0.26    81.73  0.23 
12 8  16 440.28  306.90 0.97 
12 8  17 315.65  235.79 0.94 
12 8  18 265.43  191.98 0.88 
12 8  19 21.98   147.17 0.25 
12 8  20 177.98  356.83 0.78 
12 8  21 163.64  249.89 0.64 
12 8  22 7.17    312.79 0.46 
12 9  0  1.77    0.00   0.00 
12 9  1  264.95  30.09  0.96 
12 9  2  41.87   164.54 0.19 
12 9  3  204.91  72.22  0.91 
12 9  4  178.49  112.51 0.90 
12 9  5  520.46  36.28  0.99 
12 9  6  226.19  306.91 0.92 
12 9  7  291.81  108.08 0.94 
12 9  8  408.03  287.19 0.97 
12 9  9  189.15  335.88 0.92 
12 9  10 218.23  302.11 0.73 
12 9  11 466.32  190.27 0.95 
12 9  12 270.61  130.05 0.87 
12 9  13 15.93   28.44  0.22 
12 9  14 19.83   297.30 0.27 
12 9  15 399.43  222.25 0.91 
12 9  16 29.46   201.15 0.49 
12 9  17 443.79  94.06  0.83 
12 9  18 154.62  316.17 0.59 
12 9  19 41.11   115.38 0.48 
12 9  20 20.83   31.06  0.36 
12 9  21 87.11   286.09 0.00 
12 10 0  819.53  0.00   1.00 
12 10 1  38.60   281.78 0.36 
12 10 2  194.25  261.47 0.94 
12 10 3  372.68  223.26 0.97 
12 10 4  134.89  203.67 0.75 
12 10 5  26.48   118.03 0.09 
12 10 6  283.38  295.79 0.90 
12 10 7  37.14   5.80   0.35 
12 10 8  217.11  284.13 0.92 
12 10 9  72.77   292.10 0.73 
12 10 10 68.79   97.94  0.27 
12 10 11 393.75  272.56 0.94 
12 10 12 16.45   281.20 0.17 
12 10 13 531.12  7.47   0.95 
12 10 14 8.80    23.03  0.34 
12 10 15 446.07  332.68 0.97 
12 10 16 352.62  316.96 0.93 
12 10 17 17.30   131.96 0.26 
12 10 18 5.82    61.14  0.33 
12 10 19 102.95  71.49  0.00 
12 10 20 223.65  254.44 0.00 
12 10 21 38.29   315.87 0.00 
12 11 0  918.83  0.00   1.00 
12 11 1  238.30  264.30 0.85 
12 11 2  502.98  74.48  0.96 
12 11 3  222.74  272.12 0.91 
12 11 4  384.91  117.82 0.97 
12 11 5  696.16  135.95 0.00 
12 11 6  234.61  302.71 0.89 
12 11 7  506.76  124.15 0.96 
12 11 8  144.64  353.20 0.63 
12 11 9  181.66  104.70 0.87 
12 11 10 521.60  187.25 0.96 
12 11 11 6.47    124.37 0.10 
12 11 12 425.81  300.34 0.93 
12 11 13 121.34  305.14 0.88 
12 11 14 223.23  159.96 0.91 
12 11 15 220.93  270.38 0.70 
12 11 16 313.28  218.02 0.90 
12 11 17 10.46   306.25 0.12 
12 11 18 113.41  12.86  0.74 
12 11 19 157.54  351.77 0.00 
12 11 20 46.47   123.64 0.00 
12 12 0  85.68   0.00   0.95 
12 12 1  666.53  357.29 0.90 
12 12 2  412.65  287.93 0.97 
12 12 3  600.28  322.55 0.96 
12 12 4  331.34  51.61  0.94 
12 12 5  14.93   68.66  0.79 
12 12 6  204.70  115.66 0.93 
12 12 7  227.00  242.73 0.90 
12 12 8  490.79  15.45  0.96 
12 12 9  195.22  153.45 0.79 
12 12 10 62.39   48.68  0.70 
12 12 11 6.67    70.69  0.23 
12 12 12 171.44  259.51 0.89 
12 12 13 0.82    316.47 0.18 
12 12 14 53.59   145.82 0.53 
12 12 15 341.05  127.94 0.90 
12 12 16 26.33   58.85  0.60 
12 12 17 194.62  193.17 0.86 
12 12 18 150.47  247.61 0.00 
12 12 19 105.42  73.16  0.00 
12 13 0  686.08  180.00 1.00 
12 13 1  596.42  238.17 0.98 
12 13 2  62.63   284.53 0.47 
12 13 3  116.70  178.77 0.41 
12 13 4  285.89  325.67 0.90 
12 13 5  369.60  300.92 0.76 
12 13 6  404.21  179.69 0.79 
12 13 7  7.06    259.24 0.28 
12 13 8  301.03  86.19  0.84 
12 13 9  58.88   293.80 0.78 
12 13 10 19.07   179.34 0.41 
12 13 11 32.51   343.75 0.77 
12 13 12 366.30  59.32  0.94 
12 13 13 20.52   247.12 0.18 
12 13 14 63.26   87.15  0.43 
12 13 15 14.67   253.32 0.55 
12 13 16 114.08  129.32 0.00 
12 13 17 39.78   282.99 0.00 
12 13 18 30.51   233.96 0.00 
12 14 0  6.04    180.00 0.36 
12 14 1  517.24  185.46 0.94 
12 14 2  61.52   23.64  0.60 
12 14 3  373.47  219.23 0.81 
12 14 4  25.57   1.28   0.15 
12 14 5  6.79    121.21 0.06 
12 14 6  543.10  181.00 0.97 
12 14 7  65.20   297.73 0.43 
12 14 8  32.47   322.53 0.69 
12 14 9  138.11  275.36 0.58 
12 14 10 379.85  274.75 0.98 
12 14 11 1.79    144.88 0.42 
12 14 12 66.99   80.44  0.34 
12 14 13 112.82  279.76 0.53 
12 14 14 77.97   289.97 0.00 
12 14 15 143.72  38.87  0.00 
12 14 16 182.68  289.89 0.00 
12 14 17 70.12   350.98 0.00 
12 15 0  372.91  360.00 0.89 
12 15 1  198.35  313.24 0.86 
12 15 2  314.43  125.41 0.94 
12 15 3  224.98  145.96 0.91 
12 15 4  437.57  297.98 0.97 
12 15 5  340.81  299.50 0.87 
12 15 6  197.38  88.36  0.94 
12 15 7  419.53  180.71 0.94 
12 15 8  37.52   162.78 0.56 
12 15 9  6.89    171.71 0.22 
12 15 10 249.94  205.90 0.84 
12 15 11 25.51   251.05 0.26 
12 15 12 289.13  80.04  0.92 
12 15 13 83.71   266.04 0.00 
12 15 14 197.35  289.87 0.00 
12 15 15 69.02   320.53 0.00 
12 15 16 119.43  310.53 0.00 
12 16 0  42.04   360.00 0.35 
12 16 1  10.93   198.12 0.34 
12 16 2  13.33   5.48   0.07 
12 16 3  26.54   359.44 0.71 
12 16 4  27.72   225.07 0.81 
12 16 5  120.78  239.74 0.00 
12 16 6  4.65    345.32 0.11 
12 16 7  204.47  161.27 0.83 
12 16 8  56.20   9.20   0.28 
12 16 9  4.60    234.45 0.27 
12 16 10 30.15   167.18 0.00 
12 16 11 95.87   351.69 0.00 
12 16 12 63.49   12.01  0.00 
12 16 13 16.23   9.41   0.00 
12 16 14 77.16   11.12  0.00 
12 16 15 78.53   229.47 0.00 
12 17 0  377.73  180.00 0.00 
12 17 1  5.88    279.56 0.78 
12 17 2  140.61  262.79 0.81 
12 17 3  18.11   244.59 0.57 
12 17 4  84.19   106.77 0.00 
12 17 5  74.47   310.95 0.00 
12 17 6  57.83   48.57  0.00 
12 17 7  111.79  111.68 0.00 
12 17 8  107.06  125.27 0.00 
12 17 9  88.47   25.29  0.00 
12 17 10 204.43  342.89 0.00 
12 17 11 109.31  13.11  0.00 
12 17 12 38.13   142.68 0.00 
12 17 13 74.48   148.53 0.00 
12 18 0  228.35  0.00   0.00 
12 18 1  45.46   358.57 0.00 
12 18 2  93.63   40.04  0.00 
12 18 3  167.90  131.56 0.00 
12 18 4  91.78   272.74 0.00 
12 18 5  119.13  146.82 0.00 
12 18 6  84.68   71.86  0.00 
12 18 7  130.74  17.21  0.00 
12 18 8  79.54   204.17 0.00 
12 18 9  79.31   130.80 0.00 
12 18 10 43.29   44.04  0.00 
12 18 11 108.21  239.70 0.00 
12 19 0  62.22   180.00 0.00 
12 19 1  23.32   323.45 0.00 
12 19 2  9.86    333.18 0.00 
12 19 3  103.71  287.39 0.00 
12 19 4  166.26  269.51 0.00 
12 19 5  155.67  308.76 0.00 
12 19 6  56.34   350.20 0.00 
12 19 7  112.27  181.42 0.00 
12 19 8  13.15   112.24 0.00 
12 19 9  161.99  105.59 0.00 
12 20 0  183.44  180.00 0.00 
12 20 1  73.70   111.42 0.00 
12 20 2  17.09   239.80 0.00 
12 20 3  74.24   44.39  0.00 
12 20 4  169.98  266.23 0.00 
12 20 5  24.80   7.32   0.00 
12 20 6  68.33   120.40 0.00 
13 0  1  2.42    90.00  0.99 
13 0  2  793.45  0.00   1.00 
13 0  3  181.10  90.00  0.99 
13 0  4  2.70    180.00 0.05 
13 0  5  941.29  90.00  1.00 
13 0  6  14.58   180.00 0.17 
13 0  7  201.14  90.00  0.98 
13 0  8  0.74    0.00   0.23 
13 0  9  178.23  90.00  0.94 
13 0  10 78.68   180.00 0.30 
13 0  11 132.19  90.00  1.00 
13 0  12 21.18   0.00   0.01 
13 0  13 502.76  90.00  1.00 
13 0  14 58.76   180.00 0.53 
13 0  15 455.89  270.00 0.91 
13 0  16 21.46   180.00 0.42 
13 0  17 610.66  90.00  1.00 
13 0  18 25.26   0.00   0.19 
13 0  19 221.84  90.00  0.95 
13 0  20 37.66   0.00   0.43 
13 0  21 6.00    270.00 0.08 
13 0  22 74.47   180.00 0.00 
13 0  23 10.30   90.00  0.00 
13 1  0  282.50  270.00 0.98 
13 1  1  156.06  288.30 0.88 
13 1  2  561.58  77.72  0.91 
13 1  3  282.02  192.91 0.86 
13 1  4  319.26  304.54 0.87 
13 1  5  145.00  16.02  0.78 
13 1  6  78.59   294.36 0.60 
13 1  7  86.42   53.78  0.45 
13 1  8  323.69  263.53 0.97 
13 1  9  114.54  234.51 0.92 
13 1  10 244.97  253.81 0.45 
13 1  11 42.91   41.85  0.93 
13 1  12 548.72  354.04 0.97 
13 1  13 185.04  349.17 0.16 
13 1  14 28.50   295.21 0.63 
13 1  15 716.63  213.29 0.95 
13 1  16 204.24  44.50  0.85 
13 1  17 6.10    140.62 0.84 
13 1  18 400.88  24.80  0.90 
13 1  19 7.21    291.37 0.28 
13 1  20 176.83  141.95 0.84 
13 1  21 127.64  22.89  0.00 
13 1  22 43.92   301.62 0.75 
13 1  23 11.58   18.96  0.41 
13 2  0  945.95  270.00 1.00 
13 2  1  513.58  125.31 0.98 
13 2  2  189.33  263.12 0.93 
13 2  3  580.23  48.90  0.87 
13 2  4  220.04  2.15   0.90 
13 2  5  452.71  221.10 0.96 
13 2  6  696.38  198.13 0.98 
13 2  7  141.04  333.62 0.90 
13 2  8  20.07   261.24 0.88 
13 2  9  413.12  283.36 0.91 
13 2  10 591.82  188.96 0.96 
13 2  11 551.96  110.14 0.96 
13 2  12 320.35  127.82 0.77 
13 2  13 418.26  160.17 0.81 
13 2  14 777.93  40.88  0.97 
13 2  15 324.09  269.43 0.89 
13 2  16 145.21  307.29 0.82 
13 2  17 132.71  339.35 0.89 
13 2  18 15.73   76.42  0.17 
13 2  19 111.44  156.88 0.76 
13 2  20 76.76   61.25  0.56 
13 2  21 158.77  86.32  0.79 
13 2  22 2.80    76.84  0.38 
13 3  0  740.54  90.00  0.00 
13 3  1  272.01  209.77 0.89 
13 3  2  103.04  233.73 0.88 
13 3  3  3.92    241.26 0.31 
13 3  4  489.61  54.69  0.94 
13 3  5  568.53  181.75 0.95 
13 3  6  159.52  247.90 0.85 
13 3  7  286.01  131.76 0.90 
13 3  8  68.52   345.68 0.88 
13 3  9  923.99  163.95 0.99 
13 3  10 140.84  302.34 0.92 
13 3  11 713.41  114.37 0.97 
13 3  12 358.21  107.00 0.96 
13 3  13 132.15  352.33 0.19 
13 3  14 152.15  7.90   0.47 
13 3  15 8.21    237.61 0.21 
13 3  16 43.97   202.27 0.73 
13 3  17 481.13  180.79 0.97 
13 3  18 87.32   159.62 0.71 
13 3  19 17.86   254.03 0.38 
13 3  20 110.98  283.41 0.63 
13 3  21 292.23  89.69  0.90 
13 3  22 102.94  306.34 0.80 
13 4  0  13.36   90.00  0.02 
13 4  1  367.50  19.01  0.87 
13 4  2  590.37  142.73 0.93 
13 4  3  496.21  219.15 0.92 
13 4  4  322.93  76.79  0.93 
13 4  5  695.94  30.27  0.95 
13 4  6  133.44  272.34 0.85 
13 4  7  562.16  216.99 0.93 
13 4  8  358.02  62.15  0.86 
13 4  9  17.74   113.11 0.37 
13 4  10 334.78  5.08   0.92 
13 4  11 66.19   178.41 0.63 
13 4  12 408.16  78.89  0.96 
13 4  13 72.01   302.19 0.24 
13 4  14 307.30  265.87 0.88 
13 4  15 149.57  304.42 0.91 
13 4  16 68.62   104.54 0.49 
13 4  17 253.50  195.67 0.93 
13 4  18 123.61  30.65  0.91 
13 4  19 4.68    117.52 0.25 
13 4  20 31.31   178.10 0.54 
13 4  21 69.32   20.65  0.53 
13 4  22 109.65  166.69 0.74 
13 5  0  29.75   90.00  0.45 
13 5  1  71.36   188.73 0.84 
13 5  2  588.78  323.17 0.95 
13 5  3  92.28   237.83 0.32 
13 5  4  75.54   299.96 0.22 
13 5  5  507.16  162.97 0.97 
13 5  6  120.14  220.18 0.65 
13 5  7  65.71   272.36 0.94 
13 5  8  345.10  55.10  0.93 
13 5  9  582.26  300.43 0.00 
13 5  10 190.02  21.21  0.60 
13 5  11 206.52  70.13  0.95 
13 5  12 13.49   285.22 0.07 
13 5  13 370.82  140.85 0.92 
13 5  14 31.43   259.52 0.11 
13 5  15 89.22   4.23   0.71 
13 5  16 225.30  339.43 0.93 
13 5  17 37.22   7.02   0.40 
13 5  18 189.18  326.38 0.78 
13 5  19 1.59    126.02 0.08 
13 5  20 3.39    201.84 0.10 
13 5  21 8.06    179.19 0.51 
13 5  22 144.67  37.64  0.89 
13 6  0  333.53  270.00 1.00 
13 6  1  4.88    199.41 0.68 
13 6  2  95.12   119.43 0.60 
13 6  3  162.94  244.44 0.88 
13 6  4  501.16  173.26 0.98 
13 6  5  81.36   201.26 0.27 
13 6  6  137.93  181.33 0.91 
13 6  7  493.16  352.38 0.98 
13 6  8  50.61   25.34  0.07 
13 6  9  462.87  142.44 0.89 
13 6  10 377.32  95.70  0.76 
13 6  11 79.49   47.72  0.25 
13 6  12 244.18  326.30 0.84 
13 6  13 238.82  19.82  0.66 
13 6  14 345.29  58.32  0.91 
13 6  15 322.51  319.92 0.93 
13 6  16 7.99    27.66  0.29 
13 6  17 224.17  289.21 0.93 
13 6  18 293.11  206.05 0.86 
13 6  19 55.21   117.96 0.55 
13 6  20 23.68   342.82 0.58 
13 6  21 157.87  3.14   0.58 
13 7  0  43.71   90.00  0.49 
13 7  1  574.68  175.65 0.94 
13 7  2  638.42  140.41 0.99 
13 7  3  450.29  138.48 0.98 
13 7  4  75.47   120.24 0.76 
13 7  5  568.27  59.74  0.97 
13 7  6  659.25  320.26 0.96 
13 7  7  33.68   104.47 0.54 
13 7  8  105.35  293.46 0.44 
13 7  9  24.57   296.28 0.74 
13 7  10 680.97  273.82 0.97 
13 7  11 143.35  25.19  0.68 
13 7  12 380.04  248.47 0.92 
13 7  13 42.39   60.21  0.46 
13 7  14 278.32  81.28  0.72 
13 7  15 308.33  300.67 0.87 
13 7  16 130.01  226.35 0.85 
13 7  17 324.46  44.39  0.85 
13 7  18 39.06   46.40  0.41 
13 7  19 180.26  259.90 0.76 
13 7  20 137.43  261.75 0.00 
13 7  21 101.04  124.26 0.00 
13 8  0  383.38  90.00  0.85 
13 8  1  4.81    98.08  0.06 
13 8  2  377.27  175.96 0.94 
13 8  3  324.18  326.81 0.90 
13 8  4  496.89  53.69  0.98 
13 8  5  262.12  339.59 0.87 
13 8  6  50.32   34.32  0.66 
13 8  7  756.02  236.67 0.98 
13 8  8  56.98   214.37 0.81 
13 8  9  90.14   351.45 0.44 
13 8  10 265.80  222.05 0.96 
13 8  11 575.57  142.03 0.92 
13 8  12 420.12  27.32  0.90 
13 8  13 168.54  189.71 0.84 
13 8  14 723.10  189.79 0.98 
13 8  15 173.57  100.33 0.80 
13 8  16 166.11  345.10 0.54 
13 8  17 36.57   247.11 0.44 
13 8  18 0.58    20.66  0.40 
13 8  19 43.96   15.16  0.81 
13 8  20 109.66  309.71 0.00 
13 8  21 62.31   0.82   0.00 
13 9  0  150.52  270.00 1.00 
13 9  1  669.40  51.00  0.98 
13 9  2  247.08  136.97 0.97 
13 9  3  11.07   320.57 0.85 
13 9  4  133.63  209.40 0.43 
13 9  5  51.42   54.65  0.81 
13 9  6  182.43  146.31 0.89 
13 9  7  359.86  352.99 0.88 
13 9  8  84.07   0.27   0.62 
13 9  9  60.92   12.27  0.59 
13 9  10 188.20  269.36 0.71 
13 9  11 6.24    77.02  0.11 
13 9  12 468.54  338.59 0.93 
13 9  13 30.28   352.15 0.66 
13 9  14 13.27   170.42 0.20 
13 9  15 421.31  293.50 0.96 
13 9  16 98.26   148.03 0.46 
13 9  17 6.53    215.58 0.44 
13 9  18 88.56   271.09 0.75 
13 9  19 73.56   233.30 0.00 
13 9  20 147.30  231.69 0.00 
13 10 0  101.81  90.00  0.31 
13 10 1  541.23  93.09  0.97 
13 10 2  378.66  327.35 0.86 
13 10 3  276.22  120.16 0.90 
13 10 4  396.32  355.86 0.97 
13 10 5  209.81  7.89   0.84 
13 10 6  45.03   53.09  0.35 
13 10 7  501.33  9.59   0.94 
13 10 8  268.36  105.29 0.91 
13 10 9  100.32  4.24   0.30 
13 10 10 247.38  226.83 0.89 
13 10 11 487.96  252.32 0.91 
13 10 12 372.80  268.23 0.96 
13 10 13 79.38   313.74 0.58 
13 10 14 47.04   263.52 0.27 
13 10 15 212.68  120.77 0.62 
13 10 16 1.60    25.64  0.30 
13 10 17 2.61    278.94 0.50 
13 10 18 76.28   189.14 0.00 
13 10 19 78.45   60.21  0.00 
13 11 0  294.32  90.00  1.00 
13 11 1  458.77  277.38 0.95 
13 11 2  73.74   2.21   0.58 
13 11 3  208.76  194.83 0.76 
13 11 4  143.47  83.97  0.88 
13 11 5  137.19  271.64 0.90 
13 11 6  275.76  113.88 0.92 
13 11 7  181.23  329.49 0.81 
13 11 8  338.12  222.09 0.91 
13 11 9  372.96  10.02  0.89 
13 11 10 120.78  195.17 0.76 
13 11 11 369.51  123.74 0.95 
13 11 12 6.24    102.40 0.72 
13 11 13 136.88  55.65  0.85 
13 11 14 237.72  77.24  0.83 
13 11 15 16.77   269.02 0.44 
13 11 16 56.54   140.36 0.37 
13 11 17 26.60   7.45   0.00 
13 11 18 84.68   307.69 0.00 
13 11 19 113.90  39.85  0.00 
13 12 0  636.27  90.00  1.00 
13 12 1  14.93   92.02  0.46 
13 12 2  43.67   116.37 0.72 
13 12 3  13.64   298.01 0.58 
13 12 4  228.65  10.00  0.49 
13 12 5  7.34    217.67 0.11 
13 12 6  57.23   169.39 0.63 
13 12 7  85.78   1.55   0.84 
13 12 8  287.74  44.07  0.85 
13 12 9  33.65   274.29 0.59 
13 12 10 13.97   357.36 0.44 
13 12 11 70.06   104.46 0.77 
13 12 12 42.25   327.77 0.68 
13 12 13 37.53   329.01 0.22 
13 12 14 12.50   30.42  0.34 
13 12 15 116.91  21.61  0.76 
13 12 16 117.79  60.38  0.00 
13 12 17 48.19   142.70 0.00 
13 12 18 114.89  31.39  0.00 
13 13 0  461.06  90.00  1.00 
13 13 1  619.62  321.61 0.96 
13 13 2  7.52    320.66 0.26 
13 13 3  440.17  105.43 0.94 
13 13 4  379.03  44.20  0.95 
13 13 5  265.54  1.64   0.77 
13 13 6  31.15   343.26 0.44 
13 13 7  0.22    248.63 0.22 
13 13 8  2.60    154.25 0.09 
13 13 9  24.07   16.57  0.59 
13 13 10 87.18   349.24 0.68 
13 13 11 179.91  257.54 0.57 
13 13 12 172.07  215.37 0.00 
13 13 13 205.91  166.31 0.00 
13 13 14 102.91  331.56 0.00 
13 13 15 168.48  310.31 0.00 
13 13 16 164.55  118.21 0.00 
13 13 17 125.99  321.45 0.00 
13 14 0  31.64   270.00 0.37 
13 14 1  204.00  95.72  0.88 
13 14 2  644.02  14.14  0.94 
13 14 3  98.97   130.78 0.53 
13 14 4  528.50  261.98 0.96 
13 14 5  333.69  300.98 0.00 
13 14 6  427.11  8.23   0.95 
13 14 7  46.33   166.18 0.50 
13 14 8  161.42  8.59   0.00 
13 14 9  132.97  182.86 0.00 
13 14 10 55.84   155.75 0.00 
13 14 11 9.23    179.43 0.00 
13 14 12 149.03  39.25  0.00 
13 14 13 35.67   227.75 0.00 
13 14 14 111.81  336.41 0.00 
13 14 15 111.78  168.61 0.00 
13 14 16 57.93   306.44 0.00 
13 15 0  26.94   90.00  0.00 
13 15 1  60.95   34.67  0.71 
13 15 2  139.57  22.11  0.75 
13 15 3  268.61  200.64 0.84 
13 15 4  457.74  176.76 0.89 
13 15 5  191.23  134.98 0.00 
13 15 6  51.13   84.94  0.00 
13 15 7  155.96  326.56 0.00 
13 15 8  118.59  248.96 0.00 
13 15 9  52.62   137.44 0.00 
13 15 10 29.39   145.61 0.00 
13 15 11 220.68  309.49 0.00 
13 15 12 104.30  346.20 0.00 
13 15 13 96.13   263.24 0.00 
13 15 14 131.19  188.38 0.00 
13 16 0  103.74  90.00  0.00 
13 16 1  222.33  232.21 0.00 
13 16 2  195.88  102.27 0.00 
13 16 3  119.43  72.69  0.00 
13 16 4  161.58  10.69  0.00 
13 16 5  168.55  183.68 0.00 
13 16 6  132.64  4.14   0.00 
13 16 7  31.49   282.49 0.00 
13 16 8  50.84   41.85  0.00 
13 16 9  21.85   84.86  0.00 
13 16 10 75.25   188.14 0.00 
13 16 11 47.45   356.79 0.00 
13 16 12 71.99   351.27 0.00 
13 16 13 69.08   318.50 0.00 
13 17 0  22.32   90.00  0.00 
13 17 1  103.31  55.80  0.00 
13 17 2  86.56   59.91  0.00 
13 17 3  171.24  76.73  0.00 
13 17 4  38.85   225.33 0.00 
13 17 5  229.23  3.29   0.00 
13 17 6  32.68   297.93 0.00 
13 17 7  69.44   317.92 0.00 
13 17 8  63.48   63.96  0.00 
13 17 9  27.52   25.52  0.00 
13 17 10 3.05    220.45 0.00 
13 17 11 71.50   49.79  0.00 
13 18 0  54.95   90.00  0.00 
13 18 1  137.24  154.20 0.00 
13 18 2  77.88   10.87  0.00 
13 18 3  43.47   150.22 0.00 
13 18 4  75.11   26.96  0.00 
13 18 5  116.11  357.01 0.00 
13 18 6  72.36   166.17 0.00 
13 18 7  63.13   57.94  0.00 
13 18 8  30.03   229.05 0.00 
13 18 9  47.41   331.65 0.00 
13 19 0  31.82   90.00  0.00 
13 19 1  121.23  272.09 0.00 
13 19 2  68.25   119.92 0.00 
13 19 3  119.04  351.48 0.00 
13 19 4  93.83   190.97 0.00 
13 19 5  80.27   298.12 0.00 
13 19 6  106.76  15.23  0.00 
14 0  0  23.49   180.00 0.10 
14 0  1  13.37   90.00  0.11 
14 0  2  79.82   0.00   0.39 
14 0  3  395.30  90.00  1.00 
14 0  4  547.57  180.00 1.00 
14 0  5  364.53  90.00  1.00 
14 0  6  6.75    0.00   0.02 
14 0  7  23.13   270.00 0.17 
14 0  8  830.69  180.00 1.00 
14 0  9  78.88   270.00 0.31 
14 0  10 695.09  0.00   0.00 
14 0  11 703.26  270.00 0.00 
14 0  12 114.86  0.00   0.24 
14 0  13 181.23  270.00 0.00 
14 0  14 839.75  180.00 1.00 
14 0  15 3.24    270.00 0.01 
14 0  16 169.95  360.00 0.90 
14 0  17 30.12   270.00 0.15 
14 0  18 19.28   0.00   0.13 
14 0  19 126.33  90.00  0.00 
14 0  20 7.30    360.00 0.20 
14 0  21 97.53   270.00 0.00 
14 1  0  12.93   180.00 0.04 
14 1  1  409.93  324.40 0.95 
14 1  2  139.26  355.15 0.31 
14 1  3  164.26  197.27 0.84 
14 1  4  596.57  77.95  0.97 
14 1  5  131.46  155.38 0.62 
14 1  6  415.78  357.83 0.93 
14 1  7  70.33   61.47  0.45 
14 1  8  172.41  121.48 0.26 
14 1  9  254.10  109.44 0.90 
14 1  10 20.15   65.12  0.18 
14 1  11 37.25   324.41 0.65 
14 1  12 247.58  190.78 0.72 
14 1  13 212.73  26.16  0.69 
14 1  14 118.13  338.34 0.17 
14 1  15 26.49   72.90  0.41 
14 1  16 11.66   104.73 0.21 
14 1  17 240.77  231.08 0.87 
14 1  18 4.74    98.48  0.10 
14 1  19 95.33   63.85  0.70 
14 1  20 19.36   87.68  0.47 
14 1  21 50.31   285.72 0.89 
14 2  0  259.22  0.00   0.92 
14 2  1  288.05  145.23 0.97 
14 2  2  971.20  170.57 0.99 
14 2  3  357.68  265.49 0.91 
14 2  4  499.96  116.25 0.99 
14 2  5  261.82  233.87 0.98 
14 2  6  107.15  102.75 0.50 
14 2  7  73.86   118.38 0.95 
14 2  8  473.53  108.44 0.98 
14 2  9  16.40   111.35 0.03 
14 2  10 295.23  47.85  0.91 
14 2  11 675.26  14.93  0.97 
14 2  12 123.79  318.15 0.75 
14 2  13 116.03  218.42 0.00 
14 2  14 129.10  171.21 0.75 
14 2  15 452.93  211.57 0.93 
14 2  16 187.28  167.52 0.78 
14 2  17 184.94  86.73  0.86 
14 2  18 9.69    42.21  0.43 
14 2  19 187.93  219.24 0.00 
14 2  20 217.88  44.40  0.00 
14 2  21 84.57   72.82  0.60 
14 3  0  42.83   180.00 0.49 
14 3  1  747.29  54.42  0.99 
14 3  2  612.19  87.09  0.98 
14 3  3  312.02  92.68  0.92 
14 3  4  24.66   164.21 0.40 
14 3  5  423.73  182.01 0.93 
14 3  6  346.93  157.40 0.97 
14 3  7  371.21  339.08 0.70 
14 3  8  5.90    36.74  0.40 
14 3  9  510.84  280.97 0.97 
14 3  10 59.93   196.76 0.73 
14 3  11 289.18  45.25  0.94 
14 3  12 463.53  320.22 0.90 
14 3  13 25.54   341.80 0.49 
14 3  14 69.32   324.03 0.00 
14 3  15 174.17  184.47 0.88 
14 3  16 344.31  101.62 0.95 
14 3  17 19.32   68.25  0.28 
14 3  18 24.14   197.10 0.27 
14 3  19 90.83   109.90 0.69 
14 3  20 8.20    78.77  0.13 
14 3  21 123.58  343.27 0.00 
14 4  0  53.73   180.00 0.48 
14 4  1  321.10  241.36 0.97 
14 4  2  386.74  259.89 0.97 
14 4  3  430.09  30.74  0.96 
14 4  4  85.38   350.89 0.74 
14 4  5  167.86  148.59 0.95 
14 4  6  891.02  186.89 0.98 
14 4  7  26.84   55.97  0.84 
14 4  8  679.30  210.61 0.95 
14 4  9  20.86   47.45  0.71 
14 4  10 161.49  145.21 0.89 
14 4  11 722.51  224.30 0.97 
14 4  12 63.97   303.72 0.40 
14 4  13 189.79  125.54 0.80 
14 4  14 117.06  81.61  0.79 
14 4  15 3.82    49.42  0.54 
14 4  16 3.50    295.79 0.32 
14 4  17 275.95  22.74  0.77 
14 4  18 150.02  44.62  0.83 
14 4  19 66.57   310.64 0.49 
14 4  20 113.59  261.30 0.70 
14 4  21 76.46   16.28  0.00 
14 5  0  83.70   0.00   0.23 
14 5  1  134.72  190.05 0.83 
14 5  2  17.12   26.82  0.74 
14 5  3  432.12  158.20 0.99 
14 5  4  412.82  273.17 0.95 
14 5  5  11.55   19.80  0.73 
14 5  6  147.87  108.15 0.96 
14 5  7  34.20   163.87 0.31 
14 5  8  30.21   77.70  0.54 
14 5  9  464.30  67.41  0.00 
14 5  10 278.46  114.95 0.94 
14 5  11 35.72   217.11 0.14 
14 5  12 187.82  317.54 0.78 
14 5  13 14.32   117.90 0.26 
14 5  14 0.98    323.45 0.37 
14 5  15 17.73   111.78 0.65 
14 5  16 272.62  196.23 0.79 
14 5  17 495.43  77.40  0.91 
14 5  18 76.15   0.34   0.61 
14 5  19 71.99   319.96 0.00 
14 5  20 94.34   204.55 0.00 
14 6  0  8.84    0.00   0.23 
14 6  1  443.71  41.08  0.96 
14 6  2  54.95   134.64 0.37 
14 6  3  293.29  182.89 0.78 
14 6  4  428.14  69.05  0.93 
14 6  5  247.59  12.75  0.58 
14 6  6  185.27  135.82 0.54 
14 6  7  202.89  281.12 0.91 
14 6  8  222.72  280.32 0.95 
14 6  9  124.68  359.74 0.89 
14 6  10 458.19  12.68  0.92 
14 6  11 112.26  209.29 0.63 
14 6  12 18.27   165.74 0.14 
14 6  13 215.71  113.44 0.80 
14 6  14 212.72  152.92 0.87 
14 6  15 13.64   322.07 0.54 
14 6  16 75.41   302.32 0.56 
14 6  17 22.79   45.63  0.26 
14 6  18 4.66    110.56 0.37 
14 6  19 192.81  234.48 0.91 
14 6  20 35.73   213.37 0.00 
14 7  0  51.00   180.00 0.81 
14 7  1  499.39  227.17 0.84 
14 7  2  1.07    313.28 0.46 
14 7  3  194.90  97.25  0.76 
14 7  4  100.50  201.62 0.68 
14 7  5  286.03  217.04 0.92 
14 7  6  306.65  180.42 0.94 
14 7  7  614.74  152.51 0.98 
14 7  8  534.70  236.49 0.97 
14 7  9  379.98  118.22 0.94 
14 7  10 459.33  116.12 0.95 
14 7  11 45.83   270.90 0.32 
14 7  12 208.82  6.96   0.90 
14 7  13 444.75  38.60  0.95 
14 7  14 162.42  238.97 0.73 
14 7  15 195.31  252.41 0.72 
14 7  16 105.38  332.54 0.76 
14 7  17 86.48   282.75 0.46 
14 7  18 13.18   231.59 0.80 
14 7  19 139.71  311.88 0.00 
14 7  20 44.59   83.24  0.00 
14 8  0  265.98  180.00 1.00 
14 8  1  79.71   52.32  0.77 
14 8  2  521.44  133.07 0.97 
14 8  3  590.55  170.60 0.97 
14 8  4  20.56   32.73  0.41 
14 8  5  113.55  171.24 0.93 
14 8  6  444.10  20.39  0.95 
14 8  7  283.36  7.16   0.79 
14 8  8  12.84   18.17  0.28 
14 8  9  376.13  193.04 0.95 
14 8  10 387.17  28.87  0.77 
14 8  11 580.21  29.01  0.96 
14 8  12 181.04  326.65 0.52 
14 8  13 120.06  245.12 0.91 
14 8  14 566.04  282.67 0.94 
14 8  15 303.47  86.96  0.83 
14 8  16 4.53    157.40 0.18 
14 8  17 411.91  250.91 0.88 
14 8  18 170.64  253.96 0.00 
14 8  19 125.19  164.44 0.00 
14 9  0  2.16    0.00   0.02 
14 9  1  224.11  5.76   0.96 
14 9  2  55.67   323.48 0.79 
14 9  3  116.43  81.06  0.83 
14 9  4  293.18  163.69 0.82 
14 9  5  276.87  315.91 0.92 
14 9  6  21.28   303.98 0.39 
14 9  7  11.89   350.88 0.31 
14 9  8  13.37   159.84 0.17 
14 9  9  463.42  250.09 0.86 
14 9  10 62.39   207.04 0.73 
14 9  11 154.90  193.79 0.70 
14 9  12 118.95  222.71 0.80 
14 9  13 332.92  130.31 0.82 
14 9  14 48.89   78.89  0.65 
14 9  15 25.85   167.93 0.46 
14 9  16 29.61   170.27 0.33 
14 9  17 77.73   142.41 0.00 
14 9  18 126.17  51.56  0.00 
14 9  19 27.79   180.46 0.00 
14 10 0  73.60   180.00 0.49 
14 10 1  501.68  159.39 0.93 
14 10 2  136.52  319.14 0.86 
14 10 3  276.63  114.22 0.75 
14 10 4  29.49   7.32   0.56 
14 10 5  59.20   350.56 0.59 
14 10 6  38.32   14.44  0.50 
14 10 7  70.28   329.93 0.75 
14 10 8  238.24  148.17 0.91 
14 10 9  66.68   16.78  0.66 
14 10 10 333.30  33.00  0.91 
14 10 11 53.56   342.09 0.75 
14 10 12 27.98   84.44  0.57 
14 10 13 185.01  40.49  0.64 
14 10 14 84.58   52.37  0.59 
14 10 15 107.52  132.08 0.00 
14 10 16 60.30   1.54   0.00 
14 10 17 80.04   40.73  0.00 
14 10 18 82.91   334.73 0.00 
14 11 0  10.95   0.00   0.44 
14 11 1  398.50  201.51 0.89 
14 11 2  443.56  79.74  0.86 
14 11 3  71.12   144.67 0.70 
14 11 4  371.36  47.78  0.79 
14 11 5  24.82   263.25 0.44 
14 11 6  22.87   127.60 0.23 
14 11 7  390.79  45.73  0.90 
14 11 8  127.40  316.78 0.59 
14 11 9  210.38  82.65  0.00 
14 11 10 383.67  109.23 0.94 
14 11 11 47.60   241.48 0.51 
14 11 12 264.14  316.91 0.71 
14 11 13 18.16   301.97 0.28 
14 11 14 111.17  285.07 0.00 
14 11 15 126.15  270.14 0.00 
14 11 16 15.17   178.81 0.00 
14 11 17 91.94   176.01 0.00 
14 12 0  181.23  360.00 0.99 
14 12 1  9.04    62.01  0.33 
14 12 2  117.91  135.68 0.46 
14 12 3  157.67  33.53  0.78 
14 12 4  384.72  254.97 0.88 
14 12 5  313.48  45.40  0.83 
14 12 6  36.02   169.33 0.33 
14 12 7  73.68   120.93 0.66 
14 12 8  347.97  60.82  0.92 
14 12 9  155.59  281.02 0.00 
14 12 10 1.14    115.44 0.23 
14 12 11 109.73  80.13  0.00 
14 12 12 34.12   97.94  0.00 
14 12 13 95.77   224.66 0.00 
14 12 14 105.44  259.45 0.00 
14 12 15 62.80   112.43 0.00 
14 12 16 123.82  336.55 0.00 
14 13 0  29.49   360.00 0.00 
14 13 1  149.20  252.81 0.80 
14 13 2  168.23  216.82 0.73 
14 13 3  53.36   208.76 0.00 
14 13 4  3.54    126.68 0.70 
14 13 5  11.55   223.42 0.39 
14 13 6  188.39  339.00 0.71 
14 13 7  318.76  38.23  0.91 
14 13 8  69.78   230.17 0.00 
14 13 9  38.56   7.28   0.00 
14 13 10 50.92   281.86 0.00 
14 13 11 45.37   186.03 0.00 
14 13 12 13.82   122.40 0.00 
14 13 13 58.52   198.47 0.00 
14 13 14 112.15  11.27  0.00 
14 13 15 126.11  65.64  0.00 
14 14 0  115.75  0.00   0.00 
14 14 1  185.68  214.89 0.00 
14 14 2  185.76  120.34 0.00 
14 14 3  137.52  104.68 0.00 
14 14 4  194.53  98.31  0.00 
14 14 5  69.63   190.96 0.00 
14 14 6  99.68   275.44 0.00 
14 14 7  104.65  258.13 0.00 
14 14 8  79.02   354.67 0.00 
14 14 9  98.63   3.23   0.00 
14 14 10 110.63  174.76 0.00 
14 14 11 201.75  237.89 0.00 
14 14 12 80.09   92.81  0.00 
14 14 13 149.72  124.81 0.00 
14 14 14 80.18   135.31 0.00 
14 15 0  88.37   180.00 0.00 
14 15 1  68.47   60.62  0.00 
14 15 2  125.43  64.62  0.00 
14 15 3  83.59   285.01 0.00 
14 15 4  51.04   16.24  0.00 
14 15 5  112.56  99.01  0.00 
14 15 6  232.69  226.25 0.00 
14 15 7  81.92   324.36 0.00 
14 15 8  35.20   335.11 0.00 
14 15 9  93.23   18.99  0.00 
14 15 10 97.56   162.48 0.00 
14 15 11 71.76   216.97 0.00 
14 15 12 53.13   259.04 0.00 
14 16 0  53.78   180.00 0.00 
14 16 1  79.85   321.77 0.00 
14 16 2  53.52   80.58  0.00 
14 16 3  144.48  43.68  0.00 
14 16 4  238.66  122.63 0.00 
14 16 5  72.13   27.45  0.00 
14 16 6  99.81   295.26 0.00 
14 16 7  63.60   266.04 0.00 
14 16 8  44.21   149.71 0.00 
14 16 9  297.57  31.54  0.00 
14 16 10 118.80  195.89 0.00 
14 16 11 139.02  272.43 0.00 
14 17 0  179.41  180.00 0.00 
14 17 1  76.04   129.19 0.00 
14 17 2  227.39  310.20 0.00 
14 17 3  178.06  38.32  0.00 
14 17 4  102.52  309.79 0.00 
14 17 5  162.20  16.84  0.00 
14 17 6  104.62  26.89  0.00 
14 17 7  60.90   282.23 0.00 
14 17 8  107.77  220.57 0.00 
14 18 0  94.18   180.00 0.00 
14 18 1  86.47   53.80  0.00 
14 18 2  115.12  38.40  0.00 
14 18 3  41.23   118.99 0.00 
14 18 4  154.30  278.65 0.00 
14 18 5  10.65   314.29 0.00 
15 0  1  109.96  270.00 0.32 
15 0  2  345.78  360.00 0.86 
15 0  3  329.39  90.00  1.00 
15 0  4  636.10  180.00 1.00 
15 0  5  24.49   270.00 0.06 
15 0  6  12.94   0.00   1.00 
15 0  7  356.87  270.00 1.00 
15 0  8  21.42   360.00 0.22 
15 0  9  152.02  270.00 0.67 
15 0  10 439.22  180.00 0.00 
15 0  11 142.40  90.00  0.00 
15 0  12 374.86  0.00   0.00 
15 0  13 9.48    270.00 0.00 
15 0  14 286.71  0.00   0.00 
15 0  15 20.62   90.00  0.08 
15 0  16 2.62    0.00   0.28 
15 0  17 37.19   270.00 0.28 
15 0  18 275.46  0.00   0.00 
15 0  19 33.28   90.00  0.00 
15 0  20 301.05  180.00 0.00 
15 1  0  9.09    90.00  0.33 
15 1  1  338.95  62.74  0.93 
15 1  2  31.76   249.24 0.16 
15 1  3  168.33  347.86 0.89 
15 1  4  87.16   320.56 0.94 
15 1  5  515.05  195.50 0.94 
15 1  6  54.06   53.47  0.92 
15 1  7  264.71  115.65 0.91 
15 1  8  333.37  276.34 0.92 
15 1  9  407.77  12.17  0.95 
15 1  10 6.12    102.36 0.26 
15 1  11 522.11  217.31 0.93 
15 1  12 213.54  221.45 0.00 
15 1  13 6.77    355.20 0.45 
15 1  14 1.64    132.65 0.61 
15 1  15 30.16   136.42 0.36 
15 1  16 140.03  99.46  0.53 
15 1  17 136.66  276.28 0.80 
15 1  18 100.88  180.82 0.00 
15 1  19 175.03  359.37 0.00 
15 1  20 150.26  293.61 0.00 
15 2  0  269.93  270.00 0.81 
15 2  1  494.59  348.86 0.96 
15 2  2  191.61  293.92 0.83 
15 2  3  3.45    241.91 0.26 
15 2  4  311.94  96.74  0.90 
15 2  5  7.89    37.85  0.92 
15 2  6  125.14  101.30 0.91 
15 2  7  10.96   9.15   0.51 
15 2  8  177.19  216.30 0.78 
15 2  9  52.87   247.48 0.49 
15 2  10 29.79   158.79 0.17 
15 2  11 3.25    69.06  0.04 
15 2  12 333.24  68.81  0.87 
15 2  13 81.05   148.07 0.73 
15 2  14 5.30    210.81 0.28 
15 2  15 11.09   204.54 0.14 
15 2  16 58.01   207.88 0.34 
15 2  17 5.88    301.08 0.15 
15 2  18 158.60  87.05  0.00 
15 2  19 44.31   265.32 0.00 
15 2  20 9.69    144.10 0.00 
15 3  0  561.84  270.00 0.97 
15 3  1  47.75   189.88 0.58 
15 3  2  16.83   291.62 0.21 
15 3  3  133.98  116.80 0.80 
15 3  4  76.27   237.25 0.71 
15 3  5  80.85   315.90 0.63 
15 3  6  642.17  195.24 0.97 
15 3  7  17.85   41.83  0.70 
15 3  8  43.10   193.57 0.40 
15 3  9  119.48  8.51   0.68 
15 3  10 231.99  190.30 0.72 
15 3  11 167.87  278.55 0.79 
15 3  12 4.31    317.17 0.82 
15 3  13 496.19  301.13 0.93 
15 3  14 43.35   332.79 0.57 
15 3  15 28.44   329.30 0.51 
15 3  16 11.19   67.99  0.22 
15 3  17 30.18   286.76 0.29 
15 3  18 195.52  201.12 0.00 
15 3  19 112.11  69.38  0.00 
15 3  20 84.47   286.91 0.00 
15 4  0  691.11  90.00  0.00 
15 4  1  142.98  55.91  0.77 
15 4  2  241.15  30.16  0.95 
15 4  3  280.59  78.68  0.92 
15 4  4  368.44  228.88 0.96 
15 4  5  63.31   219.36 0.36 
15 4  6  195.80  290.94 0.63 
15 4  7  731.13  123.12 0.95 
15 4  8  322.59  340.10 0.86 
15 4  9  10.40   201.47 0.14 
15 4  10 142.26  159.74 0.65 
15 4  11 343.44  257.24 0.88 
15 4  12 362.11  175.97 0.92 
15 4  13 343.30  107.70 0.93 
15 4  14 161.68  194.60 0.00 
15 4  15 63.08   311.23 0.14 
15 4  16 277.13  78.52  0.89 
15 4  17 63.98   43.13  0.34 
15 4  18 3.67    248.77 0.30 
15 4  19 145.33  155.94 0.00 
15 5  0  669.58  270.00 1.00 
15 5  1  418.06  350.13 0.94 
15 5  2  33.67   116.32 0.17 
15 5  3  17.23   335.89 0.32 
15 5  4  1.88    258.96 0.86 
15 5  5  305.03  93.29  0.93 
15 5  6  213.59  52.71  0.92 
15 5  7  310.29  238.82 0.93 
15 5  8  342.23  344.79 0.86 
15 5  9  115.33  263.08 0.56 
15 5  10 48.63   208.20 0.74 
15 5  11 197.54  231.23 0.00 
15 5  12 439.01  108.09 0.96 
15 5  13 436.56  79.19  0.00 
15 5  14 82.56   146.93 0.41 
15 5  15 12.65   246.63 0.18 
15 5  16 158.65  111.33 0.75 
15 5  17 129.96  10.50  0.00 
15 5  18 150.66  359.84 0.00 
15 5  19 81.03   262.28 0.00 
15 6  0  647.84  270.00 0.96 
15 6  1  425.97  123.03 0.92 
15 6  2  58.59   309.74 0.53 
15 6  3  362.44  271.72 0.91 
15 6  4  855.32  123.40 0.97 
15 6  5  179.34  192.45 0.93 
15 6  6  361.84  69.43  0.91 
15 6  7  103.49  54.44  0.86 
15 6  8  71.71   153.90 0.67 
15 6  9  309.91  302.19 0.92 
15 6  10 368.28  58.91  0.93 
15 6  11 261.85  68.11  0.93 
15 6  12 9.74    122.45 0.23 
15 6  13 138.77  260.12 0.90 
15 6  14 215.71  74.19  0.63 
15 6  15 9.51    85.08  0.25 
15 6  16 17.70   50.85  0.41 
15 6  17 100.39  36.18  0.00 
15 6  18 103.87  107.11 0.00 
15 6  19 95.58   243.16 0.00 
15 7  0  407.34  90.00  1.00 
15 7  1  15.72   122.52 0.55 
15 7  2  17.90   156.92 0.14 
15 7  3  68.76   270.38 0.47 
15 7  4  467.16  196.02 0.95 
15 7  5  480.52  53.20  0.81 
15 7  6  443.90  350.81 0.92 
15 7  7  164.17  274.17 0.71 
15 7  8  415.83  220.96 0.93 
15 7  9  29.85   282.95 0.48 
15 7  10 366.03  346.95 0.94 
15 7  11 191.02  314.61 0.90 
15 7  12 536.21  190.27 0.97 
15 7  13 308.06  211.77 0.88 
15 7  14 151.57  353.82 0.83 
15 7  15 8.76    343.72 0.26 
15 7  16 90.23   216.75 0.00 
15 7  17 45.36   17.91  0.00 
15 7  18 182.47  169.59 0.00 
15 8  0  511.34  270.00 0.97 
15 8  1  26.29   70.62  0.68 
15 8  2  71.83   116.40 0.55 
15 8  3  121.63  81.33  0.68 
15 8  4  315.89  25.32  0.75 
15 8  5  245.99  353.56 0.88 
15 8  6  571.46  190.61 0.97 
15 8  7  78.46   234.52 0.82 
15 8  8  345.32  101.55 0.88 
15 8  9  156.48  175.66 0.91 
15 8  10 411.72  145.11 0.95 
15 8  11 194.88  91.28  0.78 
15 8  12 80.31   277.51 0.49 
15 8  13 24.43   73.47  0.29 
15 8  14 12.54   142.11 0.16 
15 8  15 20.60   110.62 0.00 
15 8  16 49.61   177.33 0.00 
15 8  17 47.64   176.92 0.00 
15 8  18 120.11  41.37  0.00 
15 9  0  59.77   90.00  0.78 
15 9  1  34.21   143.90 0.46 
15 9  2  591.71  185.15 0.94 
15 9  3  39.41   219.09 0.38 
15 9  4  413.04  121.72 0.90 
15 9  5  6.76    118.17 0.46 
15 9  6  74.78   49.82  0.56 
15 9  7  199.72  172.82 0.81 
15 9  8  209.23  121.93 0.55 
15 9  9  305.93  104.04 0.00 
15 9  10 49.57   171.93 0.00 
15 9  11 45.38   286.99 0.00 
15 9  12 173.36  41.68  0.00 
15 9  13 36.32   344.48 0.00 
15 9  14 202.74  177.26 0.00 
15 9  15 83.51   20.76  0.00 
15 9  16 96.24   328.12 0.00 
15 9  17 143.32  274.28 0.00 
15 10 0  260.31  90.00  0.00 
15 10 1  33.23   244.88 0.60 
15 10 2  10.91   202.35 0.54 
15 10 3  10.18   122.53 0.31 
15 10 4  29.98   248.69 0.30 
15 10 5  18.75   68.75  0.45 
15 10 6  87.26   298.02 0.41 
15 10 7  302.13  237.60 0.00 
15 10 8  111.86  96.87  0.00 
15 10 9  19.92   343.63 0.00 
15 10 10 95.00   221.64 0.00 
15 10 11 193.82  215.98 0.00 
15 10 12 26.63   294.82 0.00 
15 10 13 83.77   138.38 0.00 
15 10 14 108.20  114.64 0.00 
15 10 15 73.13   113.42 0.00 
15 10 16 90.81   45.25  0.00 
15 11 0  128.00  270.00 0.00 
15 11 1  381.08  338.60 0.87 
15 11 2  159.61  221.09 0.39 
15 11 3  276.74  240.36 0.95 
15 11 4  160.01  79.33  0.78 
15 11 5  196.54  44.10  0.90 
15 11 6  90.45   214.99 0.00 
15 11 7  49.82   104.95 0.30 
15 11 8  167.46  122.53 0.00 
15 11 9  118.96  137.80 0.00 
15 11 10 88.70   225.60 0.00 
15 11 11 144.56  277.87 0.00 
15 11 12 68.42   266.57 0.00 
15 11 13 89.48   245.55 0.00 
15 11 14 117.76  53.00  0.00 
15 11 15 128.50  211.54 0.00 
15 12 0  56.64   90.00  0.00 
15 12 1  116.79  221.18 0.00 
15 12 2  148.26  229.02 0.00 
15 12 3  239.16  32.46  0.00 
15 12 4  97.42   108.55 0.00 
15 12 5  81.62   12.22  0.00 
15 12 6  108.45  29.86  0.00 
15 12 7  149.96  79.92  0.00 
15 12 8  42.02   295.24 0.00 
15 12 9  103.01  118.43 0.00 
15 12 10 125.17  120.53 0.00 
15 12 11 114.54  182.94 0.00 
15 12 12 74.81   303.05 0.00 
15 12 13 129.43  317.77 0.00 
15 12 14 154.59  229.19 0.00 
15 13 0  227.34  270.00 0.00 
15 13 1  116.35  138.89 0.00 
15 13 2  82.49   291.70 0.00 
15 13 3  11.50   48.08  0.00 
15 13 4  69.98   296.29 0.00 
15 13 5  76.30   73.10  0.00 
15 13 6  48.89   274.54 0.00 
15 13 7  33.31   69.81  0.00 
15 13 8  154.34  349.68 0.00 
15 13 9  86.86   154.86 0.00 
15 13 10 63.85   92.22  0.00 
15 13 11 33.48   18.70  0.00 
15 13 12 147.29  78.33  0.00 
15 13 13 179.75  124.68 0.00 
15 14 0  53.94   90.00  0.00 
15 14 1  28.19   222.19 0.00 
15 14 2  115.25  104.98 0.00 
15 14 3  106.06  214.93 0.00 
15 14 4  142.51  310.97 0.00 
15 14 5  187.82  132.21 0.00 
15 14 6  35.13   344.71 0.00 
15 14 7  136.29  241.35 0.00 
15 14 8  128.44  63.82  0.00 
15 14 9  35.21   85.09  0.00 
15 14 10 83.41   152.82 0.00 
15 14 11 88.27   267.56 0.00 
15 14 12 106.86  79.70  0.00 
15 15 0  28.24   270.00 0.00 
15 15 1  90.39   213.22 0.00 
15 15 2  69.93   292.54 0.00 
15 15 3  46.86   68.09  0.00 
15 15 4  82.35   38.84  0.00 
15 15 5  36.50   49.33  0.00 
15 15 6  57.97   335.29 0.00 
15 15 7  76.47   168.64 0.00 
15 15 8  109.90  231.28 0.00 
15 15 9  117.43  266.81 0.00 
15 15 10 85.98   81.64  0.00 
15 16 0  289.61  90.00  0.00 
15 16 1  135.05  250.22 0.00 
15 16 2  140.36  260.15 0.00 
15 16 3  95.34   42.38  0.00 
15 16 4  11.73   115.16 0.00 
15 16 5  117.54  46.37  0.00 
15 16 6  165.41  334.64 0.00 
15 16 7  210.10  124.46 0.00 
15 17 0  96.23   270.00 0.00 
15 17 1  90.44   95.03  0.00 
15 17 2  42.50   74.77  0.00 
15 17 3  11.49   56.31  0.00 
15 17 4  41.45   43.92  0.00 
16 0  0  547.49  360.00 1.00 
16 0  1  64.68   90.00  0.38 
16 0  2  343.72  360.00 1.00 
16 0  3  118.59  90.00  0.94 
16 0  4  16.17   360.00 0.34 
16 0  5  47.04   90.00  0.28 
16 0  6  3.87    180.00 0.02 
16 0  7  60.06   270.00 0.00 
16 0  8  5.18    180.00 0.00 
16 0  9  150.86  270.00 0.00 
16 0  10 45.99   0.00   0.00 
16 0  11 109.79  90.00  0.00 
16 0  12 389.76  180.00 0.00 
16 0  13 125.75  270.00 0.00 
16 0  14 70.64   360.00 0.00 
16 0  15 88.88   270.00 0.00 
16 0  16 238.51  180.00 0.00 
16 0  17 69.60   270.00 0.00 
16 0  18 1.70    180.00 0.00 
16 1  0  41.27   0.00   0.30 
16 1  1  302.49  318.06 0.92 
16 1  2  118.09  200.41 0.28 
16 1  3  511.08  268.20 0.93 
16 1  4  24.93   47.83  0.76 
16 1  5  252.96  84.41  0.88 
16 1  6  28.14   33.29  0.48 
16 1  7  15.31   265.10 0.26 
16 1  8  8.64    67.06  0.77 
16 1  9  143.90  181.92 0.00 
16 1  10 83.41   119.12 0.00 
16 1  11 245.14  42.95  0.00 
16 1  12 109.61  168.08 0.00 
16 1  13 117.82  23.93  0.00 
16 1  14 112.52  214.86 0.00 
16 1  15 74.94   232.05 0.32 
16 1  16 118.02  17.02  0.00 
16 1  17 41.20   77.32  0.00 
16 1  18 64.36   8.28   0.00 
16 2  0  49.12   180.00 0.88 
16 2  1  99.27   313.94 0.71 
16 2  2  548.68  111.80 0.95 
16 2  3  285.45  245.98 0.93 
16 2  4  21.14   332.99 0.40 
16 2  5  4.92    186.79 0.17 
16 2  6  56.78   324.45 0.23 
16 2  7  110.54  350.12 0.61 
16 2  8  12.96   89.55  0.29 
16 2  9  4.48    182.09 0.63 
16 2  10 77.67   355.49 0.61 
16 2  11 19.52   174.57 0.52 
16 2  12 44.03   97.68  0.61 
16 2  13 1.79    129.61 0.27 
16 2  14 225.09  251.22 0.82 
16 2  15 4.71    328.75 0.56 
16 2  16 126.08  36.99  0.00 
16 2  17 188.02  158.39 0.00 
16 2  18 46.00   41.01  0.00 
16 3  0  312.04  0.00   0.00 
16 3  1  171.71  81.18  0.89 
16 3  2  385.40  339.59 0.94 
16 3  3  247.20  341.79 0.87 
16 3  4  638.28  218.23 0.95 
16 3  5  24.35   158.67 0.29 
16 3  6  17.79   141.75 0.67 
16 3  7  85.38   326.04 0.61 
16 3  8  322.20  286.25 0.91 
16 3  9  39.00   120.64 0.68 
16 3  10 19.96   247.77 0.14 
16 3  11 10.51   112.65 0.13 
16 3  12 39.31   308.52 0.32 
16 3  13 127.38  175.13 0.00 
16 3  14 56.97   275.56 0.00 
16 3  15 91.87   140.12 0.00 
16 3  16 64.36   98.57  0.00 
16 3  17 95.78   111.44 0.00 
16 3  18 73.87   63.45  0.00 
16 4  0  91.64   0.00   1.00 
16 4  1  546.70  295.03 0.96 
16 4  2  160.32  327.81 0.66 
16 4  3  292.89  162.46 0.78 
16 4  4  213.67  251.99 0.90 
16 4  5  11.29   120.64 0.41 
16 4  6  36.43   230.04 0.56 
16 4  7  340.30  131.67 0.85 
16 4  8  66.15   115.47 0.00 
16 4  9  16.79   219.66 0.23 
16 4  10 97.74   252.80 0.90 
16 4  11 240.39  74.24  0.00 
16 4  12 281.97  24.64  0.00 
16 4  13 134.38  324.97 0.00 
16 4  14 102.10  289.05 0.00 
16 4  15 46.11   209.55 0.00 
16 4  16 40.80   73.36  0.00 
16 4  17 75.13   245.26 0.00 
16 4  18 19.01   183.78 0.00 
16 5  0  56.15   180.00 0.50 
16 5  1  34.95   224.48 0.63 
16 5  2  106.60  153.30 0.69 
16 5  3  28.15   133.38 0.34 
16 5  4  279.64  124.87 0.79 
16 5  5  134.93  149.42 0.52 
16 5  6  208.16  343.86 0.77 
16 5  7  33.15   320.46 0.57 
16 5  8  227.33  26.62  0.80 
16 5  9  22.26   210.63 0.41 
16 5  10 168.26  305.25 0.00 
16 5  11 116.85  248.92 0.00 
16 5  12 32.31   143.76 0.00 
16 5  13 63.68   140.82 0.00 
16 5  14 114.85  349.26 0.00 
16 5  15 80.20   111.50 0.00 
16 5  16 64.38   330.73 0.00 
16 5  17 93.87   273.04 0.00 
16 6  0  1.49    180.00 0.01 
16 6  1  23.02   19.75  0.27 
16 6  2  190.95  311.40 0.86 
16 6  3  417.96  237.47 0.93 
16 6  4  114.72  85.14  0.69 
16 6  5  187.82  324.05 0.74 
16 6  6  41.87   291.16 0.69 
16 6  7  346.68  259.67 0.92 
16 6  8  379.50  212.15 0.00 
16 6  9  211.00  278.00 0.80 
16 6  10 152.12  238.21 0.57 
16 6  11 134.85  162.21 0.00 
16 6  12 67.70   261.32 0.00 
16 6  13 78.06   330.23 0.00 
16 6  14 43.62   73.71  0.00 
16 6  15 78.66   37.48  0.00 
16 6  16 43.91   317.19 0.00 
16 6  17 56.82   348.35 0.00 
16 7  0  0.90    180.00 0.13 
16 7  1  39.79   252.35 0.49 
16 7  2  393.89  176.11 0.93 
16 7  3  352.92  33.99  0.76 
16 7  4  235.68  280.00 0.00 
16 7  5  15.44   132.76 0.76 
16 7  6  196.29  121.92 0.86 
16 7  7  278.81  307.84 0.88 
16 7  8  36.95   146.09 0.66 
16 7  9  168.85  103.14 0.00 
16 7  10 43.07   167.74 0.58 
16 7  11 8.34    236.65 0.49 
16 7  12 52.34   224.75 0.00 
16 7  13 121.70  90.23  0.00 
16 7  14 110.44  301.75 0.00 
16 7  15 52.66   76.39  0.00 
16 7  16 130.30  120.48 0.00 
16 8  0  260.93  180.00 0.00 
16 8  1  322.96  94.96  0.88 
16 8  2  217.78  336.37 0.00 
16 8  3  224.50  315.55 0.00 
16 8  4  70.39   193.62 0.00 
16 8  5  415.99  115.61 0.87 
16 8  6  68.12   76.33  0.00 
16 8  7  75.00   168.05 0.00 
16 8  8  136.09  319.23 0.00 
16 8  9  51.16   264.06 0.00 
16 8  10 79.40   352.32 0.00 
16 8  11 61.48   286.54 0.00 
16 8  12 155.38  318.56 0.00 
16 8  13 85.17   137.94 0.00 
16 8  14 64.09   320.33 0.00 
16 8  15 103.44  254.46 0.00 
16 8  16 61.89   32.26  0.00 
16 9  0  20.85   0.00   0.00 
16 9  1  146.63  148.07 0.84 
16 9  2  85.74   258.25 0.00 
16 9  3  301.58  247.89 0.00 
16 9  4  20.06   197.04 0.00 
16 9  5  195.57  277.85 0.00 
16 9  6  179.53  15.58  0.00 
16 9  7  120.35  102.88 0.00 
16 9  8  172.76  210.06 0.00 
16 9  9  111.12  208.32 0.00 
16 9  10 125.44  123.94 0.00 
16 9  11 50.60   138.74 0.00 
16 9  12 136.89  182.79 0.00 
16 9  13 48.01   234.91 0.00 
16 9  14 6.37    351.30 0.00 
16 9  15 117.62  260.03 0.00 
16 10 0  50.40   0.00   0.00 
16 10 1  349.24  334.10 0.00 
16 10 2  140.61  253.69 0.00 
16 10 3  371.13  146.84 0.00 
16 10 4  161.23  345.65 0.00 
16 10 5  118.45  259.30 0.00 
16 10 6  87.54   53.85  0.00 
16 10 7  105.60  12.43  0.00 
16 10 8  68.03   82.09  0.00 
16 10 9  115.74  129.02 0.00 
16 10 10 192.05  174.77 0.00 
16 10 11 41.40   59.10  0.00 
16 10 12 148.79  265.14 0.00 
16 10 13 69.23   7.48   0.00 
16 10 14 22.01   342.44 0.00 
16 11 0  185.60  0.00   0.00 
16 11 1  114.92  142.59 0.00 
16 11 2  16.05   258.59 0.00 
16 11 3  85.62   0.08   0.00 
16 11 4  39.97   48.66  0.00 
16 11 5  80.20   303.77 0.00 
16 11 6  79.38   265.73 0.00 
16 11 7  246.31  340.13 0.00 
16 11 8  172.28  129.14 0.00 
16 11 9  43.46   315.89 0.00 
16 11 10 24.51   316.13 0.00 
16 11 11 189.41  148.27 0.00 
16 11 12 225.67  227.56 0.00 
16 11 13 27.38   184.80 0.00 
16 12 0  30.30   180.00 0.00 
16 12 1  89.76   248.16 0.00 
16 12 2  55.25   291.70 0.00 
16 12 3  21.98   304.07 0.00 
16 12 4  130.31  75.72  0.00 
16 12 5  55.00   4.38   0.00 
16 12 6  49.56   46.12  0.00 
16 12 7  153.38  97.55  0.00 
16 12 8  49.85   261.53 0.00 
16 12 9  159.60  346.78 0.00 
16 12 10 171.09  90.33  0.00 
16 12 11 59.67   311.05 0.00 
16 12 12 147.07  334.28 0.00 
16 13 0  10.11   360.00 0.00 
16 13 1  45.77   123.51 0.00 
16 13 2  88.09   134.13 0.00 
16 13 3  62.83   124.22 0.00 
16 13 4  61.25   66.24  0.00 
16 13 5  137.59  9.81   0.00 
16 13 6  162.79  92.85  0.00 
16 13 7  233.48  17.19  0.00 
16 13 8  99.81   16.43  0.00 
16 13 9  39.47   113.98 0.00 
16 13 10 92.00   256.18 0.00 
16 14 0  140.30  180.00 0.00 
16 14 1  57.83   70.64  0.00 
16 14 2  115.85  278.53 0.00 
16 14 3  42.52   197.83 0.00 
16 14 4  76.53   47.09  0.00 
16 14 5  135.31  331.18 0.00 
16 14 6  128.18  290.81 0.00 
16 14 7  240.64  46.14  0.00 
16 14 8  99.79   162.85 0.00 
16 15 0  69.20   0.00   0.00 
16 15 1  198.44  155.63 0.00 
16 15 2  120.82  342.49 0.00 
16 15 3  76.87   98.14  0.00 
16 15 4  25.52   270.42 0.00 
16 15 5  89.87   309.05 0.00 
16 15 6  81.09   18.14  0.00 
17 0  1  38.92   270.00 0.00 
17 0  2  309.81  360.00 0.00 
17 0  3  288.96  90.00  0.00 
17 0  4  73.71   0.00   0.00 
17 0  5  701.40  90.00  0.00 
17 0  6  185.58  0.00   0.00 
17 0  7  258.40  90.00  0.83 
17 0  8  230.73  180.00 0.00 
17 0  9  19.00   270.00 0.00 
17 0  10 97.41   180.00 0.00 
17 0  11 108.16  270.00 0.00 
17 0  12 75.87   180.00 0.00 
17 0  13 27.96   270.00 0.00 
17 0  14 26.67   360.00 0.00 
17 0  15 228.61  270.00 0.00 
17 0  16 23.71   180.00 0.00 
17 1  0  100.25  270.00 0.00 
17 1  1  0.53    255.25 0.51 
17 1  2  494.39  26.23  0.93 
17 1  3  226.14  220.07 0.00 
17 1  4  246.21  19.34  0.00 
17 1  5  94.81   188.24 0.48 
17 1  6  93.13   308.42 0.90 
17 1  7  64.22   242.05 0.00 
17 1  8  101.81  70.94  0.00 
17 1  9  18.53   107.11 0.00 
17 1  10 174.15  208.07 0.00 
17 1  11 127.71  140.10 0.00 
17 1  12 62.75   96.00  0.00 
17 1  13 129.56  88.52  0.00 
17 1  14 96.39   216.45 0.00 
17 1  15 220.43  256.69 0.00 
17 1  16 25.03   182.27 0.00 
17 2  0  214.56  90.00  0.00 
17 2  1  4.29    159.89 0.65 
17 2  2  22.09   276.82 0.54 
17 2  3  277.18  285.29 0.00 
17 2  4  111.90  319.35 0.00 
17 2  5  110.23  214.88 0.00 
17 2  6  209.84  91.43  0.88 
17 2  7  64.17   174.30 0.00 
17 2  8  281.10  202.05 0.00 
17 2  9  150.88  331.09 0.00 
17 2  10 77.67   247.67 0.24 
17 2  11 163.33  151.42 0.00 
17 2  12 69.44   9.73   0.00 
17 2  13 109.14  109.85 0.00 
17 2  14 139.14  98.47  0.00 
17 2  15 16.56   330.20 0.00 
17 2  16 30.74   152.01 0.00 
17 3  0  233.44  270.00 0.00 
17 3  1  59.68   107.59 0.65 
17 3  2  66.60   252.39 0.00 
17 3  3  193.92  46.16  0.00 
17 3  4  205.70  20.70  0.00 
17 3  5  340.95  297.68 0.88 
17 3  6  92.78   135.11 0.00 
17 3  7  215.83  122.97 0.00 
17 3  8  37.70   142.78 0.00 
17 3  9  139.89  235.62 0.00 
17 3  10 253.53  60.82  0.00 
17 3  11 183.38  281.97 0.00 
17 3  12 77.65   305.19 0.00 
17 3  13 116.02  202.40 0.00 
17 3  14 140.11  124.52 0.00 
17 3  15 93.37   117.90 0.00 
17 3  16 184.71  241.28 0.00 
17 4  0  112.47  90.00  0.00 
17 4  1  253.27  24.17  0.92 
17 4  2  61.43   4.62   0.00 
17 4  3  251.26  224.46 0.00 
17 4  4  259.97  27.32  0.00 
17 4  5  16.21   142.26 0.46 
17 4  6  20.02   160.51 0.51 
17 4  7  44.14   21.62  0.00 
17 4  8  12.90   8.90   0.00 
17 4  9  188.77  355.41 0.00 
17 4  10 49.47   117.64 0.00 
17 4  11 69.31   295.43 0.00 
17 4  12 105.60  149.86 0.00 
17 4  13 50.35   97.44  0.00 
17 4  14 137.47  122.24 0.00 
17 4  15 120.83  58.97  0.00 
17 5  0  158.79  270.00 0.00 
17 5  1  255.54  250.96 0.00 
17 5  2  78.40   254.73 0.00 
17 5  3  200.31  315.78 0.00 
17 5  4  68.30   162.96 0.00 
17 5  5  274.93  186.27 0.00 
17 5  6  27.60   7.84   0.00 
17 5  7  103.78  139.93 0.00 
17 5  8  151.32  147.98 0.00 
17 5  9  120.98  318.25 0.00 
17 5  10 67.30   251.97 0.00 
17 5  11 107.53  252.37 0.00 
17 5  12 171.84  292.76 0.00 
17 5  13 57.77   327.33 0.00 
17 5  14 109.21  326.33 0.00 
17 5  15 76.01   51.90  0.00 
17 6  0  138.65  90.00  0.00 
17 6  1  154.07  262.20 0.00 
17 6  2  202.38  63.48  0.00 
17 6  3  25.85   332.01 0.00 
17 6  4  65.53   143.16 0.00 
17 6  5  189.77  319.23 0.00 
17 6  6  141.45  93.18  0.00 
17 6  7  60.02   15.07  0.00 
17 6  8  166.87  50.41  0.00 
17 6  9  35.51   305.31 0.00 
17 6  10 98.00   39.22  0.00 
17 6  11 228.16  244.94 0.00 
17 6  12 99.22   7.97   0.00 
17 6  13 55.32   144.70 0.00 
17 6  14 38.88   347.43 0.00 
17 6  15 148.89  57.33  0.00 
17 7  0  62.15   90.00  0.00 
17 7  1  120.37  326.55 0.00 
17 7  2  254.01  230.10 0.00 
17 7  3  71.32   32.52  0.00 
17 7  4  33.69   52.76  0.00 
17 7  5  165.74  8.31   0.00 
17 7  6  110.18  120.62 0.00 
17 7  7  29.08   291.96 0.00 
17 7  8  110.14  208.32 0.00 
17 7  9  73.76   309.54 0.00 
17 7  10 96.01   225.83 0.00 
17 7  11 98.42   270.31 0.00 
17 7  12 95.01   165.76 0.00 
17 7  13 51.56   176.26 0.00 
17 7  14 30.54   219.83 0.00 
17 8  0  104.29  90.00  0.00 
17 8  1  76.87   184.74 0.00 
17 8  2  153.80  183.67 0.00 
17 8  3  150.97  224.20 0.00 
17 8  4  59.61   354.54 0.00 
17 8  5  12.25   125.58 0.00 
17 8  6  201.16  353.60 0.00 
17 8  7  16.98   93.09  0.00 
17 8  8  174.25  171.79 0.00 
17 8  9  12.34   161.81 0.00 
17 8  10 149.64  280.33 0.00 
17 8  11 180.30  129.60 0.00 
17 8  12 97.83   195.20 0.00 
17 8  13 94.33   4.58   0.00 
17 9  0  53.73   270.00 0.00 
17 9  1  71.50   268.18 0.00 
17 9  2  124.25  88.53  0.00 
17 9  3  105.91  223.36 0.00 
17 9  4  121.26  200.35 0.00 
17 9  5  97.40   7.75   0.00 
17 9  6  93.31   322.10 0.00 
17 9  7  76.76   132.99 0.00 
17 9  8  88.31   69.21  0.00 
17 9  9  76.81   158.40 0.00 
17 9  10 130.50  3.50   0.00 
17 9  11 95.44   237.73 0.00 
17 9  12 124.51  231.32 0.00 
17 10 0  83.44   270.00 0.00 
17 10 1  42.29   56.66  0.00 
17 10 2  119.10  104.98 0.00 
17 10 3  169.41  168.79 0.00 
17 10 4  50.63   65.09  0.00 
17 10 5  135.70  299.24 0.00 
17 10 6  55.48   218.54 0.00 
17 10 7  181.44  284.18 0.00 
17 10 8  121.84  77.10  0.00 
17 10 9  117.87  182.78 0.00 
17 10 10 47.50   279.50 0.00 
17 10 11 58.12   275.81 0.00 
17 11 0  44.83   90.00  0.00 
17 11 1  110.47  334.62 0.00 
17 11 2  93.39   246.53 0.00 
17 11 3  22.68   67.38  0.00 
17 11 4  75.54   242.26 0.00 
17 11 5  144.21  19.82  0.00 
17 11 6  83.38   146.71 0.00 
17 11 7  120.05  344.17 0.00 
17 11 8  73.67   175.04 0.00 
17 11 9  70.63   189.54 0.00 
17 11 10 133.39  1.14   0.00 
17 12 0  136.12  270.00 0.00 
17 12 1  16.13   32.82  0.00 
17 12 2  66.67   255.74 0.00 
17 12 3  130.82  85.34  0.00 
17 12 4  63.34   288.47 0.00 
17 12 5  122.55  86.58  0.00 
17 12 6  272.11  313.20 0.00 
17 12 7  117.42  249.74 0.00 
17 12 8  101.79  336.69 0.00 
17 13 0  14.05   90.00  0.00 
17 13 1  244.24  212.56 0.00 
17 13 2  89.72   119.58 0.00 
17 13 3  127.05  162.90 0.00 
17 13 4  190.75  357.78 0.00 
17 13 5  149.39  95.68  0.00 
17 13 6  66.08   27.50  0.00 
17 14 0  165.77  90.00  0.00 
17 14 1  60.70   70.77  0.00 
17 14 2  84.54   133.63 0.00 
18 0  0  139.09  180.00 0.00 
18 0  1  28.97   90.00  0.00 
18 0  2  50.77   180.00 0.00 
18 0  3  102.73  90.00  0.00 
18 0  4  170.50  360.00 0.00 
18 0  5  150.50  270.00 0.00 
18 0  6  142.25  180.00 0.00 
18 0  7  13.82   90.00  0.00 
18 0  8  71.48   360.00 0.00 
18 0  9  86.93   90.00  0.00 
18 0  10 79.58   180.00 0.00 
18 0  11 26.04   90.00  0.00 
18 0  12 13.63   180.00 0.00 
18 0  13 7.05    90.00  0.00 
18 0  14 1.57    180.00 0.00 
18 1  0  92.16   180.00 0.00 
18 1  1  109.25  84.15  0.00 
18 1  2  71.75   226.80 0.00 
18 1  3  68.81   161.49 0.00 
18 1  4  209.44  104.62 0.00 
18 1  5  56.26   336.14 0.00 
18 1  6  107.49  287.45 0.00 
18 1  7  77.01   247.93 0.00 
18 1  8  116.99  128.58 0.00 
18 1  9  159.10  278.96 0.00 
18 1  10 148.77  317.48 0.00 
18 1  11 94.32   165.07 0.00 
18 1  12 36.20   194.11 0.00 
18 1  13 94.43   75.55  0.00 
18 1  14 115.98  3.09   0.00 
18 2  0  184.18  0.00   0.00 
18 2  1  168.27  309.39 0.00 
18 2  2  23.91   182.24 0.00 
18 2  3  306.84  313.92 0.00 
18 2  4  170.52  197.44 0.00 
18 2  5  219.90  51.57  0.00 
18 2  6  21.49   255.58 0.00 
18 2  7  153.26  149.68 0.00 
18 2  8  123.06  183.09 0.00 
18 2  9  51.87   175.56 0.00 
18 2  10 123.82  321.57 0.00 
18 2  11 144.09  184.98 0.00 
18 2  12 125.58  153.28 0.00 
18 2  13 62.63   342.76 0.00 
18 3  0  101.99  0.00   0.00 
18 3  1  69.31   36.91  0.00 
18 3  2  164.74  258.42 0.00 
18 3  3  123.59  203.38 0.00 
18 3  4  22.60   9.39   0.00 
18 3  5  143.91  127.55 0.00 
18 3  6  49.32   67.77  0.00 
18 3  7  41.54   128.09 0.00 
18 3  8  99.27   33.85  0.00 
18 3  9  176.07  136.88 0.00 
18 3  10 112.18  145.16 0.00 
18 3  11 89.57   130.75 0.00 
18 3  12 90.03   136.78 0.00 
18 3  13 34.28   48.60  0.00 
18 4  0  309.63  180.00 0.00 
18 4  1  149.10  313.08 0.00 
18 4  2  40.28   83.35  0.00 
18 4  3  36.88   82.89  0.00 
18 4  4  63.34   321.69 0.00 
18 4  5  142.20  229.49 0.00 
18 4  6  31.02   178.52 0.00 
18 4  7  17.99   175.78 0.00 
18 4  8  198.61  17.90  0.00 
18 4  9  49.55   197.97 0.00 
18 4  10 70.83   319.17 0.00 
18 4  11 134.06  315.47 0.00 
18 4  12 120.68  211.41 0.00 
18 4  13 74.43   295.02 0.00 
18 5  0  55.71   360.00 0.00 
18 5  1  97.37   100.40 0.00 
18 5  2  121.58  182.76 0.00 
18 5  3  70.82   103.74 0.00 
18 5  4  114.45  258.99 0.00 
18 5  5  72.48   346.46 0.00 
18 5  6  119.68  26.78  0.00 
18 5  7  107.24  329.45 0.00 
18 5  8  45.04   302.56 0.00 
18 5  9  21.52   281.31 0.00 
18 5  10 69.07   281.27 0.00 
18 5  11 95.65   185.08 0.00 
18 5  12 58.07   73.33  0.00 
18 6  0  36.62   180.00 0.00 
18 6  1  37.11   114.24 0.00 
18 6  2  72.90   22.53  0.00 
18 6  3  23.43   322.88 0.00 
18 6  4  41.83   156.59 0.00 
18 6  5  20.02   273.62 0.00 
18 6  6  48.50   164.10 0.00 
18 6  7  63.94   218.69 0.00 
18 6  8  62.51   234.86 0.00 
18 6  9  59.79   173.38 0.00 
18 6  10 71.00   288.61 0.00 
18 6  11 56.69   312.56 0.00 
18 6  12 123.51  25.14  0.00 
18 7  0  78.75   180.00 0.00 
18 7  1  225.73  110.36 0.00 
18 7  2  101.56  179.83 0.00 
18 7  3  50.72   303.75 0.00 
18 7  4  102.55  17.06  0.00 
18 7  5  105.55  41.27  0.00 
18 7  6  25.79   340.32 0.00 
18 7  7  109.73  108.68 0.00 
18 7  8  114.85  121.84 0.00 
18 7  9  117.09  112.34 0.00 
18 7  10 85.26   357.19 0.00 
18 7  11 83.99   298.12 0.00 
18 8  0  0.49    180.00 0.00 
18 8  1  74.63   134.83 0.00 
18 8  2  86.79   87.85  0.00 
18 8  3  92.44   148.85 0.00 
18 8  4  40.77   331.61 0.00 
18 8  5  96.55   227.58 0.00 
18 8  6  140.39  319.28 0.00 
18 8  7  145.62  52.88  0.00 
18 8  8  112.26  64.19  0.00 
18 8  9  125.99  299.18 0.00 
18 8  10 168.27  243.91 0.00 
18 9  0  120.01  0.00   0.00 
18 9  1  21.01   339.96 0.00 
18 9  2  35.98   50.74  0.00 
18 9  3  61.95   56.55  0.00 
18 9  4  122.31  222.76 0.00 
18 9  5  144.22  54.77  0.00 
18 9  6  44.21   112.11 0.00 
18 9  7  47.12   158.35 0.00 
18 9  8  58.29   6.97   0.00 
18 9  9  55.41   150.84 0.00 
18 10 0  47.05   0.00   0.00 
18 10 1  102.16  311.16 0.00 
18 10 2  157.09  260.60 0.00 
18 10 3  44.48   191.33 0.00 
18 10 4  22.35   217.15 0.00 
18 10 5  93.93   38.04  0.00 
18 10 6  126.53  60.51  0.00 
18 10 7  106.31  308.31 0.00 
18 11 0  52.75   0.00   0.00 
18 11 1  161.18  182.70 0.00 
18 11 2  41.96   334.05 0.00 
18 11 3  95.22   343.50 0.00 
18 11 4  116.57  112.94 0.00 
18 11 5  95.23   196.27 0.00 
18 12 0  136.73  180.00 0.00 
18 12 1  110.88  221.41 0.00 
19 0  1  44.26   270.00 0.00 
19 0  2  71.96   0.00   0.00 
19 0  3  197.15  270.00 0.00 
19 0  4  7.16    360.00 0.00 
19 0  5  57.11   270.00 0.00 
19 0  6  58.93   0.00   0.00 
19 0  7  113.27  270.00 0.00 
19 0  8  36.72   180.00 0.00 
19 0  9  52.33   270.00 0.00 
19 0  10 28.46   0.00   0.00 
19 1  0  64.61   270.00 0.00 
19 1  1  146.62  351.91 0.00 
19 1  2  90.37   334.73 0.00 
19 1  3  84.25   199.19 0.00 
19 1  4  39.98   245.64 0.00 
19 1  5  154.62  232.60 0.00 
19 1  6  164.26  119.46 0.00 
19 1  7  62.68   29.73  0.00 
19 1  8  70.18   279.60 0.00 
19 1  9  141.43  280.15 0.00 
19 1  10 88.66   188.16 0.00 
19 2  0  34.92   270.00 0.00 
19 2  1  18.99   308.39 0.00 
19 2  2  131.79  164.27 0.00 
19 2  3  34.26   343.75 0.00 
19 2  4  57.81   286.04 0.00 
19 2  5  59.13   112.69 0.00 
19 2  6  57.00   132.59 0.00 
19 2  7  103.03  17.33  0.00 
19 2  8  142.36  100.77 0.00 
19 2  9  117.99  133.51 0.00 
19 2  10 127.65  199.76 0.00 
19 3  0  17.36   270.00 0.00 
19 3  1  70.57   280.62 0.00 
19 3  2  112.95  339.07 0.00 
19 3  3  49.55   306.74 0.00 
19 3  4  185.42  184.83 0.00 
19 3  5  121.83  168.71 0.00 
19 3  6  110.30  270.36 0.00 
19 3  7  89.47   48.55  0.00 
19 3  8  93.02   24.51  0.00 
19 3  9  24.66   317.38 0.00 
19 3  10 70.30   249.54 0.00 
19 4  0  1.35    270.00 0.00 
19 4  1  24.23   251.13 0.00 
19 4  2  91.71   297.74 0.00 
19 4  3  165.97  150.16 0.00 
19 4  4  26.71   194.26 0.00 
19 4  5  50.03   266.91 0.00 
19 4  6  79.55   255.52 0.00 
19 4  7  47.53   59.54  0.00 
19 4  8  37.74   177.92 0.00 
19 4  9  22.40   330.93 0.00 
19 5  0  73.43   270.00 0.00 
19 5  1  92.19   145.77 0.00 
19 5  2  105.44  20.17  0.00 
19 5  3  56.92   336.80 0.00 
19 5  4  100.41  4.33   0.00 
19 5  5  33.04   85.27  0.00 
19 5  6  165.73  242.03 0.00 
19 5  7  78.94   161.49 0.00 
19 5  8  141.12  72.78  0.00 
19 5  9  134.40  56.77  0.00 
19 6  0  96.93   90.00  0.00 
19 6  1  72.59   339.85 0.00 
19 6  2  14.99   93.03  0.00 
19 6  3  65.41   260.17 0.00 
19 6  4  119.02  239.25 0.00 
19 6  5  32.69   152.56 0.00 
19 6  6  205.28  35.82  0.00 
19 6  7  53.95   273.11 0.00 
19 6  8  28.82   40.53  0.00 
19 7  0  164.69  90.00  0.00 
19 7  1  80.71   70.94  0.00 
19 7  2  59.55   353.52 0.00 
19 7  3  38.87   148.04 0.00 
19 7  4  90.08   248.34 0.00 
19 7  5  62.26   301.43 0.00 
19 7  6  139.69  212.11 0.00 
19 7  7  197.85  355.62 0.00 
19 8  0  26.70   270.00 0.00 
19 8  1  47.58   239.57 0.00 
19 8  2  160.03  41.96  0.00 
19 8  3  91.00   157.23 0.00 
19 8  4  55.04   335.94 0.00 
19 8  5  158.25  173.30 0.00 
19 9  0  37.86   270.00 0.00 
19 9  1  37.67   42.30  0.00 
19 9  2  45.18   189.06 0.00 
19 9  3  103.45  74.19  0.00 
20 0  0  58.00   360.00 0.00 
20 0  1  76.18   270.00 0.00 
20 0  2  24.75   360.00 0.00 
20 0  3  109.04  90.00  0.00 
20 0  4  72.66   360.00 0.00 
20 0  5  22.28   270.00 0.00 
20 0  6  4.60    360.00 0.00 
20 1  0  77.55   180.00 0.00 
20 1  1  168.48  29.26  0.00 
20 1  2  65.10   109.90 0.00 
20 1  3  59.20   210.35 0.00 
20 1  4  154.40  274.29 0.00 
20 1  5  128.68  353.31 0.00 
20 2  0  59.15   0.00   0.00 
20 2  1  126.76  18.22  0.00 
20 2  2  141.16  333.47 0.00 
20 2  3  109.79  105.20 0.00 
20 2  4  40.22   332.45 0.00 
20 2  5  100.23  281.89 0.00 
20 3  0  11.72   360.00 0.00 
20 3  1  48.14   237.09 0.00 
20 3  2  56.27   359.21 0.00 
20 3  3  54.98   229.96 0.00 
20 3  4  26.91   181.32 0.00 
20 4  0  9.94    180.00 0.00 
20 4  1  71.53   297.55 0.00 
20 4  2  66.89   302.36 0.00 
20 4  3  128.19  262.34 0.00 
20 5  0  36.56   180.00 0.00 
20 5  1  55.23   0.24   0.00 
# 
