# Supplementary material for: Rational design of a sensitivity-enhanced tracer for discovering efficient APC–Asef inhibitors
Source: Nat Commun. 2022 Aug 24;13:4961. doi: 10.1038/s41467-022-32612-6 (PMC9402538; doi:10.1038/s41467-022-32612-6)
Supplement: Supplementary file 4 — Source Data [file 41467_2022_32612_MOESM4_ESM.zip › Source Data/7F7O validation report/D_1300023042_val-report-wwpdb-fo-fc-edmap-coef-annotate_P1.cif]

data_7f7ofo
# 
_cell.entry_id      7f7o 
_cell.length_a      57.234 
_cell.length_b      71.619 
_cell.length_c      83.873 
_cell.angle_alpha   90.000 
_cell.angle_beta    90.000 
_cell.angle_gamma   90.000 
# 
_entry.id   7f7o 
# 
_symmetry.entry_id               7f7o 
_symmetry.space_group_name_H-M   'P 21 21 21' 
_symmetry.Int_Tables_number      19 
# 
loop_
_refln.index_h 
_refln.index_k 
_refln.index_l 
_refln.pdbx_DELFWT 
_refln.pdbx_DELPHWT 
_refln.fom 
0  0  2  0.00    0.00   0.00 
0  0  4  153.35  180.00 1.00 
0  0  6  36.25   0.00   0.17 
0  0  8  0.00    0.00   0.00 
0  0  10 339.48  180.00 1.00 
0  0  12 459.50  0.00   0.95 
0  0  14 22.53   0.00   0.02 
0  0  16 83.49   360.00 0.80 
0  0  18 66.34   180.00 0.14 
0  0  20 96.87   360.00 0.52 
0  0  22 477.73  180.00 1.00 
0  0  24 0.00    0.00   0.00 
0  0  26 186.52  180.00 1.00 
0  0  28 296.07  180.00 0.26 
0  1  2  23.72   90.00  0.01 
0  1  3  148.57  90.00  0.70 
0  1  4  299.54  90.00  0.05 
0  1  5  255.04  90.00  0.12 
0  1  6  183.66  90.00  0.31 
0  1  7  157.82  270.00 1.00 
0  1  8  0.00    0.00   0.00 
0  1  9  41.14   90.00  1.00 
0  1  10 54.95   270.00 0.35 
0  1  11 155.02  90.00  0.64 
0  1  12 481.67  90.00  0.25 
0  1  13 284.39  270.00 1.00 
0  1  14 248.62  270.00 1.00 
0  1  15 245.78  90.00  1.00 
0  1  16 50.90   270.00 0.85 
0  1  17 99.68   90.00  1.00 
0  1  18 442.10  270.00 0.92 
0  1  19 36.62   270.00 1.00 
0  1  20 25.38   90.00  0.28 
0  1  21 53.54   90.00  1.00 
0  1  22 572.74  270.00 1.00 
0  1  23 0.00    0.00   0.00 
0  1  24 18.88   270.00 0.20 
0  1  25 58.94   90.00  0.06 
0  1  26 112.53  90.00  0.07 
0  1  27 24.38   270.00 0.88 
0  1  28 23.29   270.00 0.67 
0  1  29 204.20  270.00 1.00 
0  2  0  0.00    0.00   0.00 
0  2  1  85.45   180.00 0.59 
0  2  2  438.09  360.00 1.00 
0  2  3  104.77  180.00 0.07 
0  2  4  473.96  180.00 1.00 
0  2  5  431.59  360.00 1.00 
0  2  6  400.73  360.00 1.00 
0  2  7  360.97  0.00   0.04 
0  2  8  0.00    0.00   0.00 
0  2  9  204.91  180.00 0.99 
0  2  10 141.44  360.00 1.00 
0  2  11 31.64   0.00   0.61 
0  2  12 6.37    180.00 0.07 
0  2  13 491.63  0.00   1.00 
0  2  14 71.22   0.00   1.00 
0  2  15 205.52  0.00   0.69 
0  2  16 633.39  0.00   1.00 
0  2  17 197.81  180.00 0.28 
0  2  18 31.23   360.00 0.65 
0  2  19 9.02    360.00 0.17 
0  2  20 243.43  0.00   0.91 
0  2  21 260.27  0.00   1.00 
0  2  22 76.49   0.00   0.51 
0  2  23 192.81  180.00 0.08 
0  2  24 24.27   360.00 0.02 
0  2  25 331.67  0.00   1.00 
0  2  26 151.65  180.00 0.90 
0  2  27 44.88   180.00 0.48 
0  2  28 135.73  180.00 0.64 
0  2  29 48.47   180.00 0.14 
0  3  1  459.90  270.00 0.96 
0  3  2  635.29  90.00  0.98 
0  3  3  232.28  270.00 1.00 
0  3  4  167.27  90.00  0.35 
0  3  5  47.98   270.00 0.62 
0  3  6  175.62  90.00  0.99 
0  3  7  0.00    0.00   0.00 
0  3  8  86.86   270.00 1.00 
0  3  9  39.37   90.00  1.00 
0  3  10 97.26   270.00 0.99 
0  3  11 19.38   270.00 0.03 
0  3  12 10.76   90.00  0.04 
0  3  13 6.43    270.00 0.01 
0  3  14 422.70  90.00  0.76 
0  3  15 173.49  90.00  1.00 
0  3  16 67.70   90.00  0.99 
0  3  17 204.48  270.00 0.18 
0  3  18 254.91  90.00  0.10 
0  3  19 204.61  270.00 0.55 
0  3  20 34.21   90.00  0.06 
0  3  21 270.47  270.00 1.00 
0  3  22 0.00    0.00   0.00 
0  3  23 81.07   90.00  0.81 
0  3  24 149.17  270.00 0.95 
0  3  25 78.46   270.00 0.98 
0  3  26 29.38   270.00 0.61 
0  3  27 66.83   270.00 0.99 
0  3  28 61.06   90.00  0.21 
0  3  29 156.88  90.00  0.84 
0  4  0  456.28  360.00 1.00 
0  4  1  0.00    0.00   0.00 
0  4  2  274.67  180.00 1.00 
0  4  3  712.29  0.00   1.00 
0  4  4  203.69  180.00 0.13 
0  4  5  238.85  360.00 1.00 
0  4  6  8.14    180.00 1.00 
0  4  7  4.86    180.00 1.00 
0  4  8  190.12  180.00 0.94 
0  4  9  233.93  180.00 0.50 
0  4  10 325.86  360.00 0.97 
0  4  11 0.00    0.00   0.00 
0  4  12 57.80   0.00   0.93 
0  4  13 17.15   0.00   0.94 
0  4  14 46.10   180.00 0.28 
0  4  15 97.62   180.00 1.00 
0  4  16 279.49  180.00 1.00 
0  4  17 216.82  0.00   0.52 
0  4  18 309.68  180.00 1.00 
0  4  19 104.54  180.00 0.56 
0  4  20 192.49  180.00 1.00 
0  4  21 246.93  180.00 0.42 
0  4  22 140.66  180.00 0.13 
0  4  23 164.59  180.00 0.84 
0  4  24 258.08  180.00 0.17 
0  4  25 189.25  360.00 0.98 
0  4  26 29.68   180.00 0.67 
0  4  27 33.76   180.00 0.20 
0  4  28 226.79  180.00 0.72 
0  4  29 50.50   180.00 0.31 
0  5  1  310.50  270.00 0.46 
0  5  2  0.00    0.00   0.00 
0  5  3  2.41    269.99 0.00 
0  5  4  344.25  270.00 1.00 
0  5  5  0.00    0.00   0.00 
0  5  6  74.50   270.00 1.00 
0  5  7  136.28  270.00 1.00 
0  5  8  322.96  90.00  0.84 
0  5  9  234.55  270.00 1.00 
0  5  10 100.06  90.00  0.90 
0  5  11 11.81   90.00  0.60 
0  5  12 52.98   90.00  1.00 
0  5  13 26.17   270.00 0.42 
0  5  14 88.89   90.00  1.00 
0  5  15 152.92  90.00  1.00 
0  5  16 186.59  90.00  0.98 
0  5  17 251.26  270.00 0.71 
0  5  18 41.67   90.00  0.05 
0  5  19 158.17  90.00  1.00 
0  5  20 278.57  270.00 0.86 
0  5  21 341.87  90.00  0.14 
0  5  22 32.05   90.00  0.01 
0  5  23 173.90  90.00  0.98 
0  5  24 44.84   270.00 0.02 
0  5  25 121.65  270.00 1.00 
0  5  26 106.40  90.00  0.15 
0  5  27 80.58   270.00 0.84 
0  5  28 113.72  90.00  0.90 
0  5  29 108.02  270.00 0.13 
0  6  0  109.02  360.00 0.55 
0  6  1  346.22  0.00   0.84 
0  6  2  118.26  360.00 1.00 
0  6  3  0.00    0.00   0.00 
0  6  4  24.84   0.00   0.05 
0  6  5  153.33  180.00 1.00 
0  6  6  30.61   0.00   1.00 
0  6  7  39.88   0.00   0.92 
0  6  8  151.97  0.00   0.16 
0  6  9  15.68   180.00 1.00 
0  6  10 16.52   180.00 1.00 
0  6  11 243.36  180.00 1.00 
0  6  12 24.30   180.00 0.19 
0  6  13 27.80   180.00 0.75 
0  6  14 49.36   0.00   0.83 
0  6  15 606.45  0.00   0.93 
0  6  16 509.41  180.00 0.99 
0  6  17 226.69  180.00 1.00 
0  6  18 94.29   180.00 0.65 
0  6  19 52.51   180.00 0.96 
0  6  20 5.53    180.00 0.99 
0  6  21 83.94   180.00 1.00 
0  6  22 316.49  180.00 0.36 
0  6  23 52.63   360.00 0.91 
0  6  24 58.18   180.00 1.00 
0  6  25 27.42   180.00 0.95 
0  6  26 42.69   0.00   0.14 
0  6  27 56.31   0.00   0.48 
0  6  28 85.22   0.00   0.99 
0  6  29 153.52  180.00 0.69 
0  7  1  0.00    0.00   0.00 
0  7  2  0.00    0.00   0.00 
0  7  3  53.90   270.00 1.00 
0  7  4  158.98  270.00 0.97 
0  7  5  111.16  270.00 1.00 
0  7  6  175.66  270.00 0.50 
0  7  7  20.41   90.00  0.26 
0  7  8  186.22  90.00  0.10 
0  7  9  115.46  270.00 1.00 
0  7  10 353.67  90.00  0.97 
0  7  11 135.91  270.00 1.00 
0  7  12 343.24  90.00  0.95 
0  7  13 46.34   90.00  0.03 
0  7  14 0.00    0.00   0.00 
0  7  15 183.90  270.00 0.06 
0  7  16 440.87  270.00 0.75 
0  7  17 138.57  90.00  0.30 
0  7  18 43.98   90.00  1.00 
0  7  19 695.93  90.00  0.92 
0  7  20 239.79  90.00  0.66 
0  7  21 59.28   270.00 0.74 
0  7  22 76.74   90.00  0.16 
0  7  23 196.47  270.00 0.95 
0  7  24 213.83  90.00  1.00 
0  7  25 56.12   90.00  0.13 
0  7  26 17.20   270.00 0.17 
0  7  27 57.62   270.00 0.06 
0  7  28 90.28   90.00  0.20 
0  8  0  134.42  180.00 1.00 
0  8  1  163.87  180.00 1.00 
0  8  2  23.48   360.00 0.73 
0  8  3  379.52  180.00 0.92 
0  8  4  61.26   360.00 1.00 
0  8  5  96.79   180.00 1.00 
0  8  6  47.59   180.00 0.97 
0  8  7  63.50   360.00 1.00 
0  8  8  519.42  360.00 0.98 
0  8  9  156.89  180.00 0.74 
0  8  10 542.79  180.00 1.00 
0  8  11 110.73  180.00 0.20 
0  8  12 214.84  360.00 1.00 
0  8  13 409.66  180.00 1.00 
0  8  14 421.42  360.00 0.99 
0  8  15 272.69  180.00 0.31 
0  8  16 0.00    0.00   0.00 
0  8  17 104.97  0.00   1.00 
0  8  18 34.20   0.00   0.90 
0  8  19 82.94   180.00 0.96 
0  8  20 160.04  180.00 0.10 
0  8  21 9.73    360.00 0.15 
0  8  22 124.52  180.00 0.18 
0  8  23 219.39  180.00 1.00 
0  8  24 100.80  180.00 0.31 
0  8  25 127.50  360.00 0.27 
0  8  26 4.53    180.00 0.35 
0  8  27 144.48  180.00 0.96 
0  8  28 215.93  180.00 0.99 
0  9  1  163.49  90.00  1.00 
0  9  2  113.39  90.00  0.04 
0  9  3  321.98  270.00 0.06 
0  9  4  400.36  270.00 1.00 
0  9  5  75.14   90.00  0.18 
0  9  6  92.57   90.00  1.00 
0  9  7  56.58   270.00 0.24 
0  9  8  396.60  270.00 1.00 
0  9  9  92.21   270.00 0.19 
0  9  10 29.75   90.00  0.35 
0  9  11 310.84  90.00  0.71 
0  9  12 7.57    270.00 0.09 
0  9  13 207.66  270.00 0.64 
0  9  14 194.49  90.00  0.31 
0  9  15 127.61  90.00  1.00 
0  9  16 89.18   270.00 0.73 
0  9  17 104.34  270.00 0.15 
0  9  18 670.58  270.00 0.95 
0  9  19 39.79   90.00  0.12 
0  9  20 35.75   90.00  1.00 
0  9  21 210.57  270.00 1.00 
0  9  22 0.00    0.00   0.00 
0  9  23 84.09   90.00  0.65 
0  9  24 254.55  270.00 0.99 
0  9  25 162.65  270.00 0.23 
0  9  26 43.56   90.00  1.00 
0  9  27 65.44   90.00  0.96 
0  9  28 105.80  270.00 0.25 
0  10 0  200.58  180.00 0.44 
0  10 1  97.41   180.00 0.41 
0  10 2  189.01  0.00   1.00 
0  10 3  77.96   360.00 0.59 
0  10 4  544.77  360.00 1.00 
0  10 5  72.32   0.00   1.00 
0  10 6  77.62   180.00 0.92 
0  10 7  167.32  180.00 1.00 
0  10 8  444.44  180.00 1.00 
0  10 9  195.12  360.00 1.00 
0  10 10 193.81  180.00 0.11 
0  10 11 413.99  180.00 1.00 
0  10 12 65.73   180.00 1.00 
0  10 13 164.46  360.00 0.72 
0  10 14 290.51  180.00 1.00 
0  10 15 90.43   360.00 1.00 
0  10 16 558.67  360.00 1.00 
0  10 17 523.93  180.00 1.00 
0  10 18 90.10   180.00 0.84 
0  10 19 0.00    0.00   0.00 
0  10 20 149.18  0.00   0.22 
0  10 21 0.00    0.00   0.00 
0  10 22 55.77   180.00 0.95 
0  10 23 3.47    0.00   1.00 
0  10 24 48.97   360.00 0.05 
0  10 25 18.97   180.00 1.00 
0  10 26 2.96    180.00 0.03 
0  10 27 11.27   180.00 0.09 
0  11 1  89.87   270.00 0.04 
0  11 2  325.87  90.00  1.00 
0  11 3  432.34  90.00  1.00 
0  11 4  255.76  270.00 0.99 
0  11 5  203.93  270.00 0.15 
0  11 6  85.00   270.00 0.53 
0  11 7  15.74   90.00  0.52 
0  11 8  272.47  270.00 1.00 
0  11 9  19.98   90.00  0.01 
0  11 10 51.59   90.00  1.00 
0  11 11 313.86  270.00 1.00 
0  11 12 166.21  90.00  1.00 
0  11 13 184.02  270.00 1.00 
0  11 14 139.78  270.00 0.76 
0  11 15 105.33  90.00  0.87 
0  11 16 0.00    0.00   0.00 
0  11 17 93.35   90.00  0.14 
0  11 18 4.29    90.00  0.05 
0  11 19 119.36  270.00 0.14 
0  11 20 364.08  90.00  0.52 
0  11 21 314.55  270.00 0.18 
0  11 22 496.71  270.00 1.00 
0  11 23 233.11  90.00  0.52 
0  11 24 61.07   90.00  0.90 
0  11 25 95.57   270.00 0.34 
0  11 26 57.82   90.00  0.99 
0  11 27 101.88  270.00 0.33 
0  12 0  218.79  180.00 0.93 
0  12 1  178.18  180.00 0.53 
0  12 2  139.88  0.00   0.97 
0  12 3  0.00    0.00   0.00 
0  12 4  44.01   180.00 0.06 
0  12 5  98.36   360.00 1.00 
0  12 6  124.38  0.00   0.19 
0  12 7  85.48   360.00 0.04 
0  12 8  272.93  0.00   0.83 
0  12 9  136.71  180.00 0.89 
0  12 10 49.39   180.00 0.05 
0  12 11 540.26  180.00 0.62 
0  12 12 28.37   0.00   0.02 
0  12 13 98.75   180.00 1.00 
0  12 14 20.88   180.00 0.04 
0  12 15 2.07    180.00 0.06 
0  12 16 145.78  0.00   0.19 
0  12 17 7.79    180.00 1.00 
0  12 18 82.64   0.00   0.24 
0  12 19 342.53  0.00   0.50 
0  12 20 38.51   180.00 0.95 
0  12 21 248.05  0.00   0.99 
0  12 22 190.54  180.00 0.20 
0  12 23 283.37  0.00   1.00 
0  12 24 39.40   180.00 0.72 
0  12 25 26.46   180.00 0.10 
0  12 26 15.38   180.00 0.40 
0  13 1  140.14  270.00 1.00 
0  13 2  167.51  270.00 0.09 
0  13 3  259.42  270.00 0.71 
0  13 4  179.19  90.00  0.98 
0  13 5  4.43    270.00 0.71 
0  13 6  264.20  90.00  0.93 
0  13 7  28.21   90.00  0.20 
0  13 8  441.03  90.00  0.97 
0  13 9  66.00   270.00 1.00 
0  13 10 98.29   90.00  0.41 
0  13 11 101.76  270.00 0.99 
0  13 12 56.74   270.00 0.16 
0  13 13 22.59   270.00 0.01 
0  13 14 0.00    0.00   0.00 
0  13 15 0.00    0.00   0.00 
0  13 16 176.64  270.00 0.98 
0  13 17 257.72  90.00  0.98 
0  13 18 306.78  270.00 0.66 
0  13 19 96.12   270.00 0.67 
0  13 20 260.43  270.00 0.98 
0  13 21 119.39  90.00  0.61 
0  13 22 80.95   270.00 0.07 
0  13 23 234.33  90.00  0.99 
0  13 24 76.15   270.00 0.55 
0  13 25 0.57    90.00  0.01 
0  14 0  509.54  0.00   1.00 
0  14 1  84.32   360.00 1.00 
0  14 2  470.85  180.00 1.00 
0  14 3  254.32  180.00 0.42 
0  14 4  235.34  0.00   0.13 
0  14 5  198.47  180.00 0.97 
0  14 6  183.44  360.00 0.97 
0  14 7  82.08   180.00 1.00 
0  14 8  604.54  0.00   0.31 
0  14 9  153.18  0.00   0.97 
0  14 10 212.43  0.00   1.00 
0  14 11 89.45   0.00   0.57 
0  14 12 2.03    180.00 0.25 
0  14 13 195.68  180.00 1.00 
0  14 14 472.87  0.00   1.00 
0  14 15 87.16   180.00 1.00 
0  14 16 109.10  180.00 1.00 
0  14 17 100.66  0.00   1.00 
0  14 18 38.63   180.00 0.81 
0  14 19 302.14  180.00 0.92 
0  14 20 49.37   0.00   1.00 
0  14 21 40.38   180.00 0.55 
0  14 22 13.09   180.00 0.12 
0  14 23 88.51   180.00 0.32 
0  14 24 57.74   0.00   0.18 
0  14 25 57.41   180.00 0.55 
0  15 1  58.74   90.00  0.15 
0  15 2  45.86   270.00 0.99 
0  15 3  335.03  270.00 1.00 
0  15 4  241.55  90.00  0.70 
0  15 5  430.72  90.00  0.89 
0  15 6  0.00    0.00   0.00 
0  15 7  364.31  270.00 0.57 
0  15 8  483.59  270.00 1.00 
0  15 9  104.67  270.00 0.03 
0  15 10 184.23  90.00  1.00 
0  15 11 265.35  90.00  1.00 
0  15 12 37.53   90.00  1.00 
0  15 13 68.46   90.00  0.60 
0  15 14 132.62  90.00  0.95 
0  15 15 161.27  270.00 0.53 
0  15 16 197.67  270.00 0.13 
0  15 17 43.51   270.00 0.39 
0  15 18 71.93   270.00 0.99 
0  15 19 123.39  270.00 0.52 
0  15 20 121.88  90.00  1.00 
0  15 21 264.36  90.00  0.95 
0  15 22 23.08   270.00 0.07 
0  15 23 54.05   90.00  0.96 
0  15 24 54.47   270.00 0.62 
0  16 0  803.60  180.00 1.00 
0  16 1  104.38  180.00 1.00 
0  16 2  10.50   180.00 0.85 
0  16 3  295.48  180.00 1.00 
0  16 4  68.47   0.00   0.72 
0  16 5  6.22    180.00 0.02 
0  16 6  202.12  0.00   0.20 
0  16 7  218.04  180.00 0.90 
0  16 8  113.62  0.00   0.97 
0  16 9  217.44  180.00 1.00 
0  16 10 235.28  0.00   0.99 
0  16 11 192.78  0.00   1.00 
0  16 12 74.22   0.00   0.93 
0  16 13 27.53   360.00 0.28 
0  16 14 83.91   180.00 0.67 
0  16 15 45.07   0.00   0.10 
0  16 16 30.88   0.00   0.98 
0  16 17 24.93   0.00   1.00 
0  16 18 42.63   180.00 0.09 
0  16 19 186.44  0.00   0.83 
0  16 20 169.93  0.00   0.27 
0  16 21 0.00    0.00   0.00 
0  16 22 66.82   180.00 0.14 
0  16 23 0.00    0.00   0.00 
0  17 1  92.59   270.00 0.99 
0  17 2  10.02   90.00  0.07 
0  17 3  114.62  90.00  0.13 
0  17 4  54.90   270.00 1.00 
0  17 5  257.75  270.00 0.92 
0  17 6  151.27  270.00 0.87 
0  17 7  31.44   90.00  0.78 
0  17 8  0.00    0.00   0.00 
0  17 9  3.55    90.00  0.67 
0  17 10 239.65  90.00  1.00 
0  17 11 206.17  90.00  0.99 
0  17 12 36.34   270.00 1.00 
0  17 13 273.90  90.00  0.14 
0  17 14 24.63   270.00 0.07 
0  17 15 158.87  90.00  1.00 
0  17 16 8.15    270.00 0.43 
0  17 17 27.69   270.00 0.04 
0  17 18 16.85   90.00  0.03 
0  17 19 98.38   270.00 0.65 
0  17 20 138.33  270.00 0.47 
0  17 21 116.49  270.00 0.64 
0  17 22 125.45  270.00 0.99 
0  18 0  0.00    0.00   0.00 
0  18 1  0.00    0.00   0.00 
0  18 2  516.73  180.00 0.65 
0  18 3  92.35   180.00 0.20 
0  18 4  65.49   0.00   0.08 
0  18 5  690.97  180.00 0.75 
0  18 6  0.40    180.00 1.00 
0  18 7  10.11   180.00 0.05 
0  18 8  280.92  0.00   1.00 
0  18 9  80.87   360.00 0.10 
0  18 10 12.31   180.00 0.10 
0  18 11 153.60  0.00   0.40 
0  18 12 28.89   0.00   0.87 
0  18 13 270.55  360.00 1.00 
0  18 14 182.48  360.00 0.30 
0  18 15 68.56   180.00 0.14 
0  18 16 31.65   180.00 0.05 
0  18 17 0.00    0.00   0.00 
0  18 18 37.22   180.00 0.45 
0  18 19 52.83   360.00 0.41 
0  18 20 0.00    0.00   0.00 
0  18 21 194.41  180.00 0.53 
0  19 1  54.69   270.00 0.55 
0  19 2  2.90    270.00 0.01 
0  19 3  769.48  90.00  0.53 
0  19 4  169.07  270.00 0.26 
0  19 5  235.01  90.00  1.00 
0  19 6  86.86   270.00 1.00 
0  19 7  84.84   90.00  0.50 
0  19 8  437.79  90.00  1.00 
0  19 9  100.02  270.00 0.09 
0  19 10 159.51  270.00 0.37 
0  19 11 257.17  90.00  0.80 
0  19 12 58.08   90.00  0.27 
0  19 13 67.73   90.00  0.18 
0  19 14 60.65   90.00  0.13 
0  19 15 118.91  90.00  0.40 
0  19 16 0.00    0.00   0.00 
0  19 17 97.53   90.00  0.19 
0  19 18 10.45   270.00 0.03 
0  19 19 83.76   270.00 0.43 
0  19 20 33.35   270.00 0.90 
0  20 0  155.41  180.00 0.92 
0  20 1  273.01  360.00 1.00 
0  20 2  70.63   0.00   0.08 
0  20 3  38.09   180.00 1.00 
0  20 4  61.67   180.00 0.15 
0  20 5  161.40  180.00 0.53 
0  20 6  22.25   180.00 0.14 
0  20 7  179.33  0.00   1.00 
0  20 8  37.83   360.00 0.79 
0  20 9  19.61   0.00   1.00 
0  20 10 37.56   180.00 0.47 
0  20 11 88.59   180.00 0.64 
0  20 12 91.39   180.00 0.41 
0  20 13 315.03  180.00 0.49 
0  20 14 191.37  360.00 0.46 
0  20 15 25.47   360.00 0.07 
0  20 16 20.79   0.00   0.34 
0  20 17 214.35  180.00 0.53 
0  20 18 0.00    0.00   0.00 
0  21 1  91.33   90.00  0.19 
0  21 2  229.20  90.00  1.00 
0  21 3  0.00    0.00   0.00 
0  21 4  83.69   90.00  0.81 
0  21 5  101.25  90.00  0.22 
0  21 6  87.45   90.00  0.98 
0  21 7  258.64  270.00 1.00 
0  21 8  72.88   90.00  0.23 
0  21 9  186.85  270.00 1.00 
0  21 10 194.93  90.00  0.37 
0  21 11 163.22  90.00  0.50 
0  21 12 0.00    0.00   0.00 
0  21 13 54.90   90.00  0.48 
0  21 14 9.18    90.00  1.00 
0  21 15 22.02   90.00  0.37 
0  21 16 183.82  90.00  0.63 
0  21 17 0.00    0.00   0.00 
0  22 0  83.01   180.00 0.64 
0  22 1  49.49   0.00   0.16 
0  22 2  43.47   180.00 0.13 
0  22 3  48.54   0.00   1.00 
0  22 4  198.12  0.00   0.99 
0  22 5  413.52  180.00 0.78 
0  22 6  17.79   0.00   0.06 
0  22 7  96.27   180.00 0.85 
0  22 8  14.01   180.00 0.53 
0  22 9  4.61    360.00 0.09 
0  22 10 18.63   0.00   0.50 
0  22 11 0.00    0.00   0.00 
0  22 12 0.00    0.00   0.00 
0  22 13 0.00    0.00   0.00 
0  22 14 0.00    0.00   0.00 
0  22 15 0.00    0.00   0.00 
0  23 1  20.12   90.00  0.09 
0  23 2  0.00    0.00   0.00 
0  23 3  39.64   90.00  0.31 
0  23 4  0.00    0.00   0.00 
0  23 5  0.00    0.00   0.00 
0  23 6  0.00    0.00   0.00 
0  23 7  0.00    0.00   0.00 
0  23 8  0.00    0.00   0.00 
0  23 9  0.00    0.00   0.00 
0  23 10 0.00    0.00   0.00 
0  23 11 0.00    0.00   0.00 
0  23 12 0.00    0.00   0.00 
0  23 13 0.00    0.00   0.00 
0  24 0  38.81   0.00   0.16 
0  24 1  0.00    0.00   0.00 
0  24 2  0.00    0.00   0.00 
0  24 3  0.00    0.00   0.00 
0  24 4  0.00    0.00   0.00 
0  24 5  0.00    0.00   0.00 
0  24 6  0.00    0.00   0.00 
0  24 7  0.00    0.00   0.00 
0  24 8  0.00    0.00   0.00 
0  24 9  0.00    0.00   0.00 
0  24 10 0.00    0.00   0.00 
0  25 1  0.00    0.00   0.00 
0  25 2  0.00    0.00   0.00 
0  25 3  0.00    0.00   0.00 
0  25 4  0.00    0.00   0.00 
0  25 5  0.00    0.00   0.00 
0  25 6  0.00    0.00   0.00 
1  0  2  818.98  180.00 0.48 
1  0  3  773.46  270.00 1.00 
1  0  4  50.81   180.00 0.84 
1  0  5  514.59  270.00 0.96 
1  0  6  218.51  360.00 1.00 
1  0  7  506.61  90.00  1.00 
1  0  8  148.48  180.00 1.00 
1  0  9  0.00    0.00   0.00 
1  0  10 92.63   180.00 0.65 
1  0  11 110.46  270.00 0.12 
1  0  12 120.41  180.00 1.00 
1  0  13 236.81  270.00 0.97 
1  0  14 123.37  0.00   0.22 
1  0  15 68.51   90.00  0.66 
1  0  16 0.00    0.00   0.00 
1  0  17 271.19  90.00  1.00 
1  0  18 496.67  360.00 0.08 
1  0  19 166.17  90.00  0.98 
1  0  20 125.16  180.00 1.00 
1  0  21 2.32    270.00 0.65 
1  0  22 41.50   360.00 0.02 
1  0  23 18.88   90.00  0.04 
1  0  24 94.42   0.00   0.37 
1  0  25 196.36  270.00 0.36 
1  0  26 70.51   180.00 1.00 
1  0  27 49.64   90.00  0.46 
1  0  28 58.92   180.00 0.35 
1  0  29 46.16   90.00  0.63 
1  1  0  852.08  270.00 1.00 
1  1  1  1127.52 105.24 0.02 
1  1  2  399.28  20.70  0.28 
1  1  3  179.96  168.17 0.92 
1  1  4  216.57  354.81 0.84 
1  1  5  481.77  347.43 0.97 
1  1  6  16.52   35.01  0.79 
1  1  7  342.38  213.15 0.84 
1  1  8  607.55  163.17 0.98 
1  1  9  55.50   180.95 0.90 
1  1  10 120.41  212.08 0.90 
1  1  11 275.14  332.44 0.88 
1  1  12 70.46   145.81 0.97 
1  1  13 93.55   125.14 0.96 
1  1  14 102.72  51.08  0.41 
1  1  15 54.33   130.43 0.42 
1  1  16 49.79   63.28  0.96 
1  1  17 63.81   99.68  0.46 
1  1  18 75.97   52.65  0.90 
1  1  19 125.12  71.06  0.96 
1  1  20 37.73   239.77 0.93 
1  1  21 129.64  323.04 0.20 
1  1  22 53.99   344.71 0.93 
1  1  23 128.82  259.93 0.89 
1  1  24 98.62   71.07  0.94 
1  1  25 24.54   127.08 0.59 
1  1  26 174.22  156.87 0.52 
1  1  27 110.04  343.70 0.86 
1  1  28 24.74   244.90 0.92 
1  1  29 98.82   47.42  0.89 
1  2  0  273.32  90.00  0.22 
1  2  1  375.28  232.74 0.93 
1  2  2  156.68  343.93 0.96 
1  2  3  628.71  35.43  0.97 
1  2  4  46.01   263.81 0.13 
1  2  5  52.94   312.96 0.95 
1  2  6  32.68   201.69 0.97 
1  2  7  40.56   106.38 0.15 
1  2  8  548.02  43.19  0.99 
1  2  9  187.22  91.08  0.99 
1  2  10 376.34  313.76 0.97 
1  2  11 376.37  65.67  0.98 
1  2  12 241.48  258.43 0.62 
1  2  13 152.16  15.47  0.97 
1  2  14 52.84   50.29  0.13 
1  2  15 177.02  159.43 0.95 
1  2  16 35.20   34.20  0.84 
1  2  17 114.09  112.95 0.28 
1  2  18 327.06  123.56 0.76 
1  2  19 90.58   294.14 0.45 
1  2  20 215.27  81.30  0.95 
1  2  21 179.97  169.09 0.90 
1  2  22 33.57   141.00 0.97 
1  2  23 87.37   99.25  0.71 
1  2  24 32.69   98.60  0.45 
1  2  25 14.39   338.69 0.90 
1  2  26 90.38   191.74 0.97 
1  2  27 47.86   184.07 0.29 
1  2  28 29.15   139.42 0.48 
1  2  29 272.28  151.96 0.88 
1  3  0  576.40  270.00 0.52 
1  3  1  272.84  23.19  0.79 
1  3  2  408.75  272.81 0.82 
1  3  3  242.46  62.13  0.17 
1  3  4  376.03  94.53  0.45 
1  3  5  29.22   19.41  0.98 
1  3  6  161.85  112.77 0.63 
1  3  7  169.86  5.78   0.98 
1  3  8  262.48  33.99  0.99 
1  3  9  0.00    0.00   0.00 
1  3  10 187.16  121.82 0.98 
1  3  11 86.16   305.03 0.98 
1  3  12 105.04  146.90 0.94 
1  3  13 30.59   162.34 0.59 
1  3  14 153.49  329.64 0.75 
1  3  15 74.66   39.91  0.62 
1  3  16 32.90   123.80 0.14 
1  3  17 219.94  243.17 0.97 
1  3  18 261.60  116.05 0.86 
1  3  19 147.97  272.44 0.02 
1  3  20 35.41   277.09 0.97 
1  3  21 19.07   209.74 0.94 
1  3  22 164.62  59.98  0.46 
1  3  23 92.20   113.10 0.94 
1  3  24 152.28  158.94 0.28 
1  3  25 109.12  323.36 0.76 
1  3  26 64.97   50.72  0.82 
1  3  27 4.49    255.76 0.67 
1  3  28 91.13   42.17  0.92 
1  3  29 32.34   223.51 0.78 
1  4  0  406.67  90.00  1.00 
1  4  1  157.65  235.56 0.86 
1  4  2  470.51  1.92   0.94 
1  4  3  254.92  0.99   0.93 
1  4  4  166.81  214.68 0.92 
1  4  5  251.23  154.08 0.98 
1  4  6  70.33   95.11  0.94 
1  4  7  0.00    0.00   0.00 
1  4  8  326.93  265.40 0.99 
1  4  9  262.18  270.31 0.98 
1  4  10 251.88  258.71 0.98 
1  4  11 20.87   1.85   0.97 
1  4  12 96.19   351.02 0.92 
1  4  13 141.85  26.83  0.86 
1  4  14 98.24   221.01 0.97 
1  4  15 524.56  336.92 0.98 
1  4  16 134.27  202.16 0.92 
1  4  17 215.09  296.63 0.78 
1  4  18 145.09  180.95 0.97 
1  4  19 202.74  332.90 0.90 
1  4  20 129.08  32.21  0.90 
1  4  21 262.93  285.81 0.98 
1  4  22 306.30  301.16 0.80 
1  4  23 53.72   127.51 0.84 
1  4  24 8.73    201.43 0.87 
1  4  25 61.91   248.72 0.50 
1  4  26 22.28   120.24 0.06 
1  4  27 9.22    157.54 0.86 
1  4  28 86.78   258.02 0.89 
1  4  29 44.05   28.49  0.52 
1  5  0  254.61  90.00  0.38 
1  5  1  9.94    313.68 0.60 
1  5  2  586.92  173.82 0.98 
1  5  3  344.71  101.88 0.99 
1  5  4  157.06  346.59 0.96 
1  5  5  234.42  297.33 0.23 
1  5  6  77.77   337.68 0.96 
1  5  7  134.99  87.27  0.98 
1  5  8  230.75  336.72 0.98 
1  5  9  24.49   160.04 0.84 
1  5  10 239.95  326.78 0.95 
1  5  11 107.93  22.28  0.59 
1  5  12 313.21  164.48 0.81 
1  5  13 6.81    263.01 0.93 
1  5  14 206.91  336.44 0.97 
1  5  15 395.86  343.64 0.96 
1  5  16 303.20  132.10 0.96 
1  5  17 324.74  17.49  0.93 
1  5  18 291.02  206.25 0.96 
1  5  19 26.79   234.79 0.96 
1  5  20 209.48  284.56 0.90 
1  5  21 26.92   143.59 0.83 
1  5  22 48.27   28.03  0.91 
1  5  23 110.18  184.40 0.60 
1  5  24 159.95  298.09 0.37 
1  5  25 53.90   208.06 0.90 
1  5  26 103.08  66.23  0.83 
1  5  27 180.18  87.54  0.61 
1  5  28 90.51   70.09  0.66 
1  5  29 88.71   14.97  0.81 
1  6  0  0.00    0.00   0.00 
1  6  1  0.00    0.00   0.00 
1  6  2  80.89   178.18 0.98 
1  6  3  161.80  153.11 0.96 
1  6  4  197.19  322.47 0.98 
1  6  5  85.93   205.52 0.99 
1  6  6  102.56  280.09 0.91 
1  6  7  3.08    133.94 0.96 
1  6  8  242.88  42.09  0.99 
1  6  9  36.99   337.36 0.64 
1  6  10 235.44  307.56 0.98 
1  6  11 109.01  83.43  0.96 
1  6  12 39.86   114.53 0.95 
1  6  13 3.52    131.86 0.95 
1  6  14 25.99   302.02 0.73 
1  6  15 60.44   53.46  0.94 
1  6  16 106.61  208.28 0.95 
1  6  17 127.67  170.65 0.85 
1  6  18 19.08   1.30   0.17 
1  6  19 189.17  84.95  0.97 
1  6  20 339.21  324.68 0.95 
1  6  21 372.96  28.53  0.96 
1  6  22 197.67  107.47 0.89 
1  6  23 130.20  117.22 0.24 
1  6  24 4.81    311.42 0.86 
1  6  25 2.66    75.60  0.59 
1  6  26 0.30    3.84   0.10 
1  6  27 117.61  188.38 0.49 
1  6  28 134.66  117.74 0.94 
1  6  29 149.12  268.68 0.72 
1  7  0  55.92   90.00  1.00 
1  7  1  231.58  169.07 0.83 
1  7  2  271.77  131.81 0.98 
1  7  3  377.39  333.80 0.99 
1  7  4  134.55  45.91  0.97 
1  7  5  379.97  134.83 0.99 
1  7  6  462.97  121.17 0.99 
1  7  7  67.46   258.11 0.85 
1  7  8  106.25  130.55 0.97 
1  7  9  147.18  139.03 0.98 
1  7  10 250.94  127.92 0.98 
1  7  11 72.90   57.05  0.63 
1  7  12 73.19   67.94  0.87 
1  7  13 249.58  63.53  0.88 
1  7  14 243.67  237.40 0.85 
1  7  15 344.93  195.39 0.27 
1  7  16 182.91  162.92 0.75 
1  7  17 337.58  224.48 0.83 
1  7  18 61.55   151.62 0.89 
1  7  19 108.84  86.21  0.04 
1  7  20 284.95  218.92 0.96 
1  7  21 292.74  127.77 0.74 
1  7  22 49.28   206.01 0.97 
1  7  23 182.66  74.89  0.84 
1  7  24 125.52  230.52 0.90 
1  7  25 24.35   322.32 0.10 
1  7  26 237.29  158.96 0.90 
1  7  27 49.48   286.41 0.37 
1  7  28 105.44  228.66 0.63 
1  8  0  83.81   90.00  1.00 
1  8  1  30.73   119.71 0.92 
1  8  2  141.31  172.45 0.95 
1  8  3  73.85   71.53  0.96 
1  8  4  46.05   55.89  0.96 
1  8  5  178.78  52.55  0.91 
1  8  6  62.05   348.70 0.35 
1  8  7  65.24   48.92  0.97 
1  8  8  102.74  99.47  0.06 
1  8  9  352.76  333.28 0.94 
1  8  10 333.37  16.37  0.96 
1  8  11 145.04  197.61 0.95 
1  8  12 46.47   115.33 0.81 
1  8  13 217.58  248.05 0.91 
1  8  14 186.21  171.51 0.94 
1  8  15 209.04  85.66  0.98 
1  8  16 216.71  93.32  0.96 
1  8  17 184.07  194.81 0.95 
1  8  18 243.68  272.88 0.97 
1  8  19 18.71   277.58 0.98 
1  8  20 157.58  337.94 0.97 
1  8  21 328.34  316.41 0.88 
1  8  22 56.55   162.31 0.07 
1  8  23 145.60  294.04 0.81 
1  8  24 34.39   241.94 0.91 
1  8  25 123.91  35.87  0.84 
1  8  26 79.19   72.77  0.35 
1  8  27 68.07   38.63  0.48 
1  8  28 96.98   298.39 0.20 
1  9  0  0.02    269.98 0.00 
1  9  1  108.15  334.64 0.93 
1  9  2  85.64   62.65  0.98 
1  9  3  61.06   323.77 0.42 
1  9  4  11.45   282.38 0.96 
1  9  5  218.77  62.83  0.95 
1  9  6  118.68  202.38 0.98 
1  9  7  189.66  350.97 0.89 
1  9  8  19.66   255.74 0.23 
1  9  9  245.27  174.28 0.97 
1  9  10 465.53  67.65  0.98 
1  9  11 128.92  65.92  0.96 
1  9  12 138.17  123.74 0.78 
1  9  13 83.74   118.69 0.63 
1  9  14 49.89   25.52  0.35 
1  9  15 260.78  268.94 0.95 
1  9  16 236.16  69.56  0.97 
1  9  17 676.68  123.63 0.97 
1  9  18 142.06  114.93 0.93 
1  9  19 53.51   227.95 0.44 
1  9  20 73.65   234.68 0.88 
1  9  21 228.74  310.23 0.92 
1  9  22 49.33   290.87 0.79 
1  9  23 24.63   271.94 0.16 
1  9  24 73.02   264.54 0.97 
1  9  25 39.65   170.30 0.24 
1  9  26 0.81    359.79 0.05 
1  9  27 34.27   155.66 0.29 
1  10 0  58.74   90.00  0.93 
1  10 1  263.17  16.31  0.93 
1  10 2  61.57   194.13 0.19 
1  10 3  164.65  276.20 0.98 
1  10 4  108.94  61.10  0.97 
1  10 5  22.15   275.67 0.96 
1  10 6  114.98  7.00   0.86 
1  10 7  136.24  244.88 0.66 
1  10 8  45.35   123.18 0.95 
1  10 9  90.45   293.05 0.89 
1  10 10 52.64   6.95   0.95 
1  10 11 130.36  155.72 0.41 
1  10 12 246.13  271.31 0.96 
1  10 13 15.03   213.73 0.49 
1  10 14 169.27  45.81  0.93 
1  10 15 168.87  27.42  0.43 
1  10 16 59.13   143.50 0.74 
1  10 17 153.44  313.48 0.98 
1  10 18 209.59  103.35 0.76 
1  10 19 6.44    187.06 0.46 
1  10 20 65.78   59.86  0.75 
1  10 21 150.85  80.76  0.85 
1  10 22 421.23  246.15 0.97 
1  10 23 139.44  22.31  0.74 
1  10 24 25.73   270.31 0.76 
1  10 25 176.26  264.51 0.78 
1  10 26 18.68   71.17  0.56 
1  10 27 26.70   339.80 0.68 
1  11 0  33.46   90.00  1.00 
1  11 1  67.34   179.60 0.94 
1  11 2  43.91   297.02 0.48 
1  11 3  35.25   217.16 0.49 
1  11 4  55.00   119.04 0.41 
1  11 5  310.18  295.48 0.86 
1  11 6  188.40  14.75  0.20 
1  11 7  115.88  236.09 0.96 
1  11 8  2.07    208.44 0.92 
1  11 9  19.03   216.08 0.93 
1  11 10 155.12  190.59 0.88 
1  11 11 24.81   353.49 0.11 
1  11 12 330.13  357.04 0.95 
1  11 13 120.42  134.80 0.61 
1  11 14 110.95  95.52  0.74 
1  11 15 166.71  44.25  0.98 
1  11 16 136.26  69.82  0.15 
1  11 17 81.18   242.86 0.95 
1  11 18 249.07  106.51 0.95 
1  11 19 76.34   24.51  0.71 
1  11 20 230.61  8.62   0.97 
1  11 21 295.54  268.21 0.90 
1  11 22 128.93  141.18 0.29 
1  11 23 48.35   138.67 0.30 
1  11 24 310.35  104.24 0.80 
1  11 25 152.71  233.06 0.80 
1  11 26 2.91    198.38 0.93 
1  12 0  0.00    0.00   0.00 
1  12 1  0.00    0.00   0.00 
1  12 2  114.89  327.72 0.89 
1  12 3  372.45  3.75   0.98 
1  12 4  42.89   56.26  0.42 
1  12 5  189.88  308.88 0.94 
1  12 6  107.33  349.07 0.82 
1  12 7  123.57  97.12  0.86 
1  12 8  76.59   39.79  0.87 
1  12 9  49.48   236.16 0.36 
1  12 10 6.33    97.13  0.91 
1  12 11 386.79  170.37 0.92 
1  12 12 192.83  83.75  0.91 
1  12 13 86.90   260.06 0.80 
1  12 14 53.85   189.11 0.26 
1  12 15 650.56  357.46 0.96 
1  12 16 101.52  128.98 0.74 
1  12 17 31.35   255.97 0.88 
1  12 18 59.82   108.64 0.66 
1  12 19 281.95  320.26 0.95 
1  12 20 120.26  67.01  0.41 
1  12 21 92.90   301.53 0.97 
1  12 22 219.96  194.72 0.79 
1  12 23 204.01  68.78  0.88 
1  12 24 69.54   224.28 0.86 
1  12 25 109.75  208.89 0.80 
1  12 26 88.60   311.27 0.61 
1  13 0  13.71   90.00  0.04 
1  13 1  133.10  10.38  0.98 
1  13 2  42.24   282.86 0.91 
1  13 3  81.34   315.86 0.14 
1  13 4  44.05   330.75 0.92 
1  13 5  259.15  227.25 0.87 
1  13 6  330.69  204.16 0.97 
1  13 7  52.43   121.04 0.26 
1  13 8  279.51  221.59 0.94 
1  13 9  241.24  323.82 0.94 
1  13 10 22.69   253.47 0.83 
1  13 11 256.65  121.15 0.95 
1  13 12 296.94  313.25 0.97 
1  13 13 336.71  222.55 0.97 
1  13 14 56.23   347.83 0.95 
1  13 15 79.78   117.25 0.97 
1  13 16 441.30  29.42  0.98 
1  13 17 68.49   56.97  0.62 
1  13 18 78.58   347.67 0.48 
1  13 19 33.98   346.56 0.29 
1  13 20 96.84   77.64  0.71 
1  13 21 69.55   57.74  0.09 
1  13 22 16.32   80.95  0.86 
1  13 23 32.24   133.29 0.18 
1  13 24 101.60  184.88 0.47 
1  13 25 97.87   350.51 0.33 
1  14 0  6.06    90.00  1.00 
1  14 1  262.25  235.58 0.71 
1  14 2  134.84  131.71 0.11 
1  14 3  7.53    197.35 0.20 
1  14 4  20.25   237.74 0.83 
1  14 5  7.16    210.97 0.79 
1  14 6  215.39  275.38 0.91 
1  14 7  34.10   273.59 0.94 
1  14 8  161.42  270.94 0.70 
1  14 9  104.77  78.34  0.95 
1  14 10 559.87  79.07  0.97 
1  14 11 223.04  311.61 0.94 
1  14 12 155.64  90.66  0.90 
1  14 13 62.92   266.68 0.94 
1  14 14 120.54  270.10 0.93 
1  14 15 194.00  255.56 0.98 
1  14 16 90.34   286.54 0.97 
1  14 17 59.08   217.18 0.96 
1  14 18 45.27   274.75 0.54 
1  14 19 178.46  95.86  0.94 
1  14 20 21.40   266.42 0.36 
1  14 21 181.83  279.11 0.81 
1  14 22 185.02  202.75 0.91 
1  14 23 106.38  46.69  0.22 
1  14 24 323.34  47.75  0.82 
1  14 25 0.00    0.00   0.00 
1  15 0  34.58   270.00 1.00 
1  15 1  615.48  339.07 0.97 
1  15 2  507.81  212.18 0.90 
1  15 3  191.88  31.28  0.44 
1  15 4  189.28  201.06 0.95 
1  15 5  29.90   133.00 0.57 
1  15 6  317.15  102.82 0.71 
1  15 7  461.48  109.07 0.86 
1  15 8  131.74  3.16   0.93 
1  15 9  214.85  312.86 0.95 
1  15 10 18.69   109.45 0.85 
1  15 11 85.76   39.43  0.83 
1  15 12 249.80  181.20 0.94 
1  15 13 182.80  148.16 0.93 
1  15 14 141.32  177.86 0.86 
1  15 15 93.41   296.43 0.98 
1  15 16 47.39   106.75 0.21 
1  15 17 21.70   231.62 0.96 
1  15 18 262.65  78.90  0.44 
1  15 19 101.95  328.91 0.92 
1  15 20 36.02   274.83 0.47 
1  15 21 147.35  217.28 0.78 
1  15 22 95.85   49.42  0.87 
1  15 23 31.52   38.08  0.41 
1  15 24 33.34   220.73 0.09 
1  16 0  369.96  90.00  0.18 
1  16 1  141.15  64.01  0.86 
1  16 2  18.21   51.09  0.92 
1  16 3  228.75  71.36  0.86 
1  16 4  99.35   234.10 0.96 
1  16 5  241.92  173.40 0.93 
1  16 6  20.01   283.21 0.80 
1  16 7  106.59  146.88 0.97 
1  16 8  33.71   140.99 0.98 
1  16 9  23.09   133.26 0.96 
1  16 10 89.67   163.60 0.95 
1  16 11 467.03  101.64 0.93 
1  16 12 195.51  92.44  0.97 
1  16 13 102.83  264.61 0.57 
1  16 14 243.06  77.23  0.24 
1  16 15 26.93   223.18 0.78 
1  16 16 19.82   49.81  0.63 
1  16 17 61.38   274.63 0.95 
1  16 18 300.27  235.48 0.92 
1  16 19 1.60    5.83   0.30 
1  16 20 0.69    282.58 0.04 
1  16 21 109.37  29.93  0.70 
1  16 22 63.47   319.14 0.69 
1  16 23 12.40   327.33 0.79 
1  17 0  213.80  270.00 0.99 
1  17 1  2.82    259.24 0.28 
1  17 2  21.43   157.82 0.84 
1  17 3  354.35  146.94 0.74 
1  17 4  183.05  338.11 0.96 
1  17 5  74.01   67.77  0.57 
1  17 6  11.02   311.37 0.97 
1  17 7  212.64  208.76 0.25 
1  17 8  51.76   131.14 0.90 
1  17 9  39.00   222.21 0.98 
1  17 10 145.80  148.32 0.82 
1  17 11 6.09    253.29 0.97 
1  17 12 163.30  306.69 0.85 
1  17 13 162.73  323.39 0.92 
1  17 14 1.63    204.97 0.47 
1  17 15 53.28   95.36  0.92 
1  17 16 72.95   180.26 0.94 
1  17 17 226.46  224.46 0.85 
1  17 18 312.85  139.86 0.90 
1  17 19 174.82  305.58 0.77 
1  17 20 32.04   3.98   0.90 
1  17 21 67.61   54.54  0.72 
1  17 22 39.48   253.66 0.26 
1  18 0  0.00    0.00   0.00 
1  18 1  205.33  347.42 0.92 
1  18 2  24.80   200.23 0.95 
1  18 3  163.31  296.72 0.93 
1  18 4  237.58  352.79 0.89 
1  18 5  181.68  297.12 0.98 
1  18 6  217.65  227.35 0.97 
1  18 7  32.47   311.34 0.20 
1  18 8  171.39  15.91  0.92 
1  18 9  14.16   259.73 0.84 
1  18 10 165.37  341.42 0.86 
1  18 11 51.26   133.00 0.62 
1  18 12 26.42   359.32 0.12 
1  18 13 300.95  52.17  0.19 
1  18 14 104.07  312.27 0.86 
1  18 15 78.43   346.46 0.59 
1  18 16 20.58   173.25 0.57 
1  18 17 180.06  60.18  0.75 
1  18 18 48.97   67.45  0.56 
1  18 19 184.27  204.94 0.51 
1  18 20 13.15   122.13 0.17 
1  18 21 213.11  236.88 0.72 
1  19 0  225.04  90.00  0.17 
1  19 1  355.97  87.18  0.98 
1  19 2  208.83  9.93   0.42 
1  19 3  68.32   321.75 0.90 
1  19 4  155.59  40.56  0.55 
1  19 5  58.89   215.67 0.95 
1  19 6  112.26  331.80 0.75 
1  19 7  16.31   357.81 0.96 
1  19 8  109.03  185.77 0.20 
1  19 9  4.78    318.75 0.74 
1  19 10 67.12   336.42 0.57 
1  19 11 142.90  161.35 0.58 
1  19 12 53.26   261.45 0.93 
1  19 13 91.80   115.69 0.92 
1  19 14 116.43  262.08 0.42 
1  19 15 34.59   259.68 0.65 
1  19 16 9.91    334.71 0.71 
1  19 17 58.43   261.56 0.67 
1  19 18 50.01   83.53  0.15 
1  19 19 61.35   283.71 0.80 
1  20 0  23.52   90.00  0.15 
1  20 1  114.11  105.55 0.84 
1  20 2  214.73  150.32 0.69 
1  20 3  403.70  187.40 0.91 
1  20 4  42.47   286.43 0.75 
1  20 5  304.89  215.73 0.97 
1  20 6  167.28  278.28 0.67 
1  20 7  80.88   337.24 0.70 
1  20 8  78.78   270.17 0.14 
1  20 9  42.74   49.71  0.95 
1  20 10 138.86  67.33  0.94 
1  20 11 64.16   132.75 0.51 
1  20 12 113.62  120.41 0.47 
1  20 13 92.62   99.63  0.20 
1  20 14 17.24   291.78 0.28 
1  20 15 173.29  208.39 0.91 
1  20 16 26.34   157.36 0.47 
1  20 17 33.96   42.03  0.14 
1  20 18 37.68   262.99 0.71 
1  21 0  175.68  90.00  0.31 
1  21 1  245.89  280.63 0.54 
1  21 2  89.26   63.90  0.38 
1  21 3  299.94  177.10 0.95 
1  21 4  139.08  202.71 0.96 
1  21 5  86.78   337.77 0.86 
1  21 6  231.41  222.26 0.88 
1  21 7  72.97   142.05 0.91 
1  21 8  81.56   8.43   0.87 
1  21 9  169.40  351.21 0.94 
1  21 10 120.08  213.56 0.74 
1  21 11 132.68  263.23 0.78 
1  21 12 109.83  132.66 0.40 
1  21 13 10.09   78.18  0.37 
1  21 14 56.37   221.46 0.23 
1  21 15 18.40   320.89 0.34 
1  21 16 3.13    37.57  0.62 
1  21 17 49.17   248.58 0.50 
1  22 0  125.80  270.00 0.30 
1  22 1  28.46   189.51 0.86 
1  22 2  85.14   153.01 0.93 
1  22 3  2.14    49.81  0.94 
1  22 4  2.23    160.44 0.61 
1  22 5  157.07  201.16 0.79 
1  22 6  14.21   23.82  0.06 
1  22 7  178.86  160.57 0.93 
1  22 8  109.26  346.10 0.91 
1  22 9  103.59  15.87  0.87 
1  22 10 221.35  322.45 0.96 
1  22 11 7.93    34.09  0.73 
1  22 12 1.92    25.04  0.13 
1  22 13 4.90    261.18 0.23 
1  22 14 140.80  260.16 0.82 
1  22 15 0.00    0.00   0.00 
1  23 0  7.68    270.00 0.05 
1  23 1  2.86    215.54 0.57 
1  23 2  89.55   31.04  0.40 
1  23 3  58.13   114.84 0.52 
1  23 4  89.12   74.28  0.51 
1  23 5  0.00    0.00   0.00 
1  23 6  28.50   31.69  0.33 
1  23 7  113.19  19.34  0.69 
1  23 8  90.19   124.20 0.56 
1  23 9  168.04  93.12  0.70 
1  23 10 78.65   253.52 0.85 
1  23 11 2.07    278.61 0.81 
1  23 12 0.00    0.00   0.00 
1  24 0  0.00    0.00   0.00 
1  24 1  31.66   193.26 0.56 
1  24 2  22.87   137.68 0.33 
1  24 3  38.07   330.58 0.85 
1  24 4  68.38   130.23 0.36 
1  24 5  0.00    0.00   0.00 
1  24 6  0.00    0.00   0.00 
1  24 7  0.00    0.00   0.00 
1  24 8  0.00    0.00   0.00 
1  24 9  0.00    0.00   0.00 
1  24 10 0.00    0.00   0.00 
1  25 0  0.00    0.00   0.00 
1  25 1  0.00    0.00   0.00 
1  25 2  0.00    0.00   0.00 
1  25 3  0.00    0.00   0.00 
1  25 4  0.00    0.00   0.00 
1  25 5  0.00    0.00   0.00 
1  25 6  0.00    0.00   0.00 
2  0  0  493.21  0.00   0.01 
2  0  1  0.00    0.00   0.00 
2  0  2  106.25  0.00   0.06 
2  0  3  99.78   270.00 0.73 
2  0  4  294.09  0.00   0.11 
2  0  5  178.73  270.00 1.00 
2  0  6  0.00    0.00   0.00 
2  0  7  89.44   270.00 1.00 
2  0  8  0.00    0.00   0.00 
2  0  9  8.79    90.00  0.97 
2  0  10 117.53  360.00 1.00 
2  0  11 299.67  90.00  1.00 
2  0  12 63.78   180.00 0.99 
2  0  13 394.32  90.00  1.00 
2  0  14 48.23   180.00 0.17 
2  0  15 48.40   270.00 0.87 
2  0  16 42.85   180.00 0.06 
2  0  17 99.61   270.00 0.03 
2  0  18 6.98    180.00 1.00 
2  0  19 83.79   90.00  0.17 
2  0  20 414.30  180.00 1.00 
2  0  21 92.80   270.00 0.20 
2  0  22 314.43  180.00 1.00 
2  0  23 185.50  270.00 0.87 
2  0  24 265.78  180.00 0.99 
2  0  25 78.34   90.00  0.90 
2  0  26 0.00    0.00   0.00 
2  0  27 54.83   90.00  0.18 
2  0  28 58.07   180.00 0.96 
2  0  29 0.00    0.00   0.00 
2  1  0  115.67  0.00   0.38 
2  1  1  242.79  321.65 0.84 
2  1  2  296.96  225.13 0.98 
2  1  3  374.61  335.36 0.90 
2  1  4  135.64  47.48  0.98 
2  1  5  149.07  128.82 0.96 
2  1  6  5.90    312.49 0.93 
2  1  7  17.60   267.28 0.91 
2  1  8  149.05  173.92 0.99 
2  1  9  129.60  320.29 0.97 
2  1  10 303.98  11.39  0.95 
2  1  11 215.48  36.46  0.95 
2  1  12 49.30   160.49 0.64 
2  1  13 395.22  13.11  0.96 
2  1  14 87.98   299.57 0.91 
2  1  15 115.44  46.45  0.20 
2  1  16 86.23   239.17 0.57 
2  1  17 23.66   102.08 0.16 
2  1  18 163.95  75.09  0.80 
2  1  19 3.66    101.97 0.78 
2  1  20 120.17  357.92 0.97 
2  1  21 9.13    169.81 0.76 
2  1  22 12.99   103.56 0.65 
2  1  23 227.98  134.64 0.75 
2  1  24 151.90  91.13  0.73 
2  1  25 0.00    0.00   0.00 
2  1  26 89.27   294.61 0.91 
2  1  27 10.98   104.45 0.81 
2  1  28 37.73   269.29 0.35 
2  1  29 34.59   11.59  0.63 
2  2  0  488.34  180.00 1.00 
2  2  1  887.57  52.71  0.95 
2  2  2  150.34  312.42 0.36 
2  2  3  208.00  60.90  0.92 
2  2  4  457.65  188.43 0.96 
2  2  5  131.31  53.88  0.97 
2  2  6  101.01  257.36 0.50 
2  2  7  0.00    0.00   0.00 
2  2  8  95.95   260.66 0.99 
2  2  9  184.75  337.32 0.71 
2  2  10 206.70  162.78 0.32 
2  2  11 230.86  110.34 0.90 
2  2  12 52.80   33.07  0.55 
2  2  13 130.69  63.55  0.65 
2  2  14 0.00    0.00   0.00 
2  2  15 109.82  137.29 0.95 
2  2  16 6.87    110.44 0.94 
2  2  17 13.33   123.37 0.88 
2  2  18 129.35  123.26 0.94 
2  2  19 264.01  88.69  0.93 
2  2  20 258.38  82.95  0.94 
2  2  21 216.07  232.55 0.96 
2  2  22 20.33   354.23 0.03 
2  2  23 24.05   314.31 0.95 
2  2  24 27.16   351.73 0.23 
2  2  25 42.49   196.86 0.94 
2  2  26 102.14  344.71 0.86 
2  2  27 80.52   52.26  0.67 
2  2  28 114.95  4.97   0.43 
2  2  29 102.66  258.48 0.25 
2  3  0  576.32  360.00 1.00 
2  3  1  99.78   246.99 0.94 
2  3  2  339.02  157.33 0.98 
2  3  3  102.40  142.49 0.96 
2  3  4  200.23  189.93 0.99 
2  3  5  35.79   272.89 0.89 
2  3  6  37.59   240.03 0.98 
2  3  7  115.08  305.78 0.99 
2  3  8  0.00    0.00   0.00 
2  3  9  88.47   206.39 0.96 
2  3  10 284.82  100.18 0.96 
2  3  11 11.45   146.88 0.31 
2  3  12 107.66  163.94 0.30 
2  3  13 29.24   79.65  0.72 
2  3  14 235.18  152.89 0.97 
2  3  15 402.35  290.45 0.98 
2  3  16 377.07  291.09 0.98 
2  3  17 273.84  102.84 0.89 
2  3  18 323.27  208.99 0.96 
2  3  19 72.00   238.87 0.68 
2  3  20 80.46   208.66 0.99 
2  3  21 36.68   300.31 0.91 
2  3  22 116.78  226.47 0.67 
2  3  23 162.58  186.86 0.96 
2  3  24 161.43  2.33   0.26 
2  3  25 65.56   53.66  0.73 
2  3  26 176.33  308.27 0.80 
2  3  27 39.88   21.67  0.12 
2  3  28 64.22   291.75 0.38 
2  3  29 5.16    210.84 0.89 
2  4  0  128.95  360.00 0.75 
2  4  1  0.00    0.00   0.00 
2  4  2  373.61  165.86 0.98 
2  4  3  139.69  191.01 0.98 
2  4  4  267.85  187.01 0.86 
2  4  5  96.36   19.19  0.95 
2  4  6  251.22  69.70  0.98 
2  4  7  161.22  355.41 0.98 
2  4  8  73.08   195.31 0.99 
2  4  9  312.33  14.29  0.66 
2  4  10 441.47  349.52 0.98 
2  4  11 244.28  0.36   0.85 
2  4  12 175.51  240.90 0.95 
2  4  13 41.54   222.47 0.73 
2  4  14 71.33   292.67 0.96 
2  4  15 104.28  335.67 0.97 
2  4  16 389.80  335.02 0.91 
2  4  17 93.59   70.58  0.16 
2  4  18 141.25  216.87 0.86 
2  4  19 276.67  76.38  0.76 
2  4  20 29.35   46.30  0.21 
2  4  21 233.59  73.59  0.96 
2  4  22 276.48  203.29 0.99 
2  4  23 150.77  198.64 0.95 
2  4  24 4.39    58.60  0.59 
2  4  25 154.28  197.19 0.86 
2  4  26 13.04   336.15 0.37 
2  4  27 40.01   83.42  0.13 
2  4  28 38.96   115.43 0.37 
2  4  29 71.35   29.90  0.81 
2  5  0  229.99  0.00   1.00 
2  5  1  294.25  110.60 0.96 
2  5  2  0.00    0.00   0.00 
2  5  3  42.56   158.05 0.98 
2  5  4  202.20  24.56  0.95 
2  5  5  142.92  234.53 0.62 
2  5  6  288.88  281.62 0.97 
2  5  7  567.46  351.74 0.99 
2  5  8  284.62  351.18 0.98 
2  5  9  36.72   81.25  0.99 
2  5  10 442.81  251.82 0.98 
2  5  11 316.10  311.85 0.96 
2  5  12 6.48    99.55  0.88 
2  5  13 173.41  210.88 0.80 
2  5  14 45.74   352.56 0.91 
2  5  15 242.19  32.24  0.89 
2  5  16 12.02   150.27 0.50 
2  5  17 257.86  221.60 0.93 
2  5  18 467.73  287.77 0.96 
2  5  19 171.39  243.39 0.98 
2  5  20 161.84  237.92 0.89 
2  5  21 68.77   54.09  0.96 
2  5  22 222.10  148.94 0.44 
2  5  23 105.69  264.98 0.14 
2  5  24 5.97    228.93 0.95 
2  5  25 126.69  2.56   0.78 
2  5  26 3.74    154.05 0.43 
2  5  27 8.40    26.24  0.71 
2  5  28 114.18  122.06 0.63 
2  5  29 98.57   43.59  0.90 
2  6  0  0.00    0.00   0.00 
2  6  1  158.65  84.23  0.99 
2  6  2  205.76  305.36 0.95 
2  6  3  136.43  205.91 0.99 
2  6  4  218.65  299.12 0.97 
2  6  5  179.32  58.67  0.99 
2  6  6  0.00    0.00   0.00 
2  6  7  17.16   108.78 0.67 
2  6  8  304.16  7.88   0.71 
2  6  9  193.51  101.32 0.95 
2  6  10 73.76   110.89 0.96 
2  6  11 137.54  36.61  0.97 
2  6  12 124.27  33.30  0.74 
2  6  13 1.01    175.75 0.95 
2  6  14 100.50  228.17 0.75 
2  6  15 226.80  287.25 0.97 
2  6  16 74.07   12.36  0.77 
2  6  17 63.55   66.93  0.97 
2  6  18 255.59  299.94 0.61 
2  6  19 183.23  286.35 0.96 
2  6  20 39.55   321.17 0.96 
2  6  21 255.93  246.25 0.73 
2  6  22 195.27  78.74  0.83 
2  6  23 30.06   296.72 0.82 
2  6  24 107.37  315.18 0.79 
2  6  25 45.05   228.10 0.89 
2  6  26 25.56   355.82 0.19 
2  6  27 184.44  349.07 0.76 
2  6  28 39.77   268.40 0.76 
2  7  0  497.64  180.00 0.81 
2  7  1  75.80   321.70 0.98 
2  7  2  162.35  200.29 0.94 
2  7  3  287.62  225.41 0.98 
2  7  4  0.00    0.00   0.00 
2  7  5  381.72  104.60 0.83 
2  7  6  360.46  71.14  0.91 
2  7  7  987.69  313.66 0.97 
2  7  8  279.73  293.35 0.96 
2  7  9  312.51  356.69 0.99 
2  7  10 74.90   187.56 0.75 
2  7  11 21.60   44.77  0.94 
2  7  12 179.32  311.44 0.87 
2  7  13 218.51  160.24 0.97 
2  7  14 124.63  209.67 0.83 
2  7  15 7.21    215.60 0.90 
2  7  16 291.76  284.21 0.95 
2  7  17 112.53  282.53 0.42 
2  7  18 159.79  320.32 0.94 
2  7  19 118.24  343.06 0.97 
2  7  20 289.47  77.82  0.97 
2  7  21 171.07  287.73 0.93 
2  7  22 271.39  332.52 0.94 
2  7  23 23.88   306.66 0.90 
2  7  24 142.41  85.20  0.87 
2  7  25 37.96   134.75 0.75 
2  7  26 78.86   283.09 0.83 
2  7  27 0.00    0.00   0.00 
2  7  28 25.42   214.54 0.74 
2  8  0  117.96  180.00 0.93 
2  8  1  95.27   353.54 0.70 
2  8  2  204.36  33.36  0.98 
2  8  3  306.78  177.18 0.94 
2  8  4  308.10  151.88 0.95 
2  8  5  147.49  208.87 0.98 
2  8  6  208.86  213.45 0.97 
2  8  7  99.09   202.05 0.85 
2  8  8  199.14  234.58 0.94 
2  8  9  109.03  71.19  0.62 
2  8  10 118.34  46.72  0.94 
2  8  11 159.50  30.24  0.92 
2  8  12 176.83  99.50  0.95 
2  8  13 50.04   262.73 0.52 
2  8  14 507.68  257.93 0.97 
2  8  15 0.67    242.00 0.95 
2  8  16 181.87  46.14  0.72 
2  8  17 344.13  61.95  0.94 
2  8  18 57.53   197.08 0.96 
2  8  19 146.71  163.84 0.99 
2  8  20 10.36   9.65   0.75 
2  8  21 415.14  215.58 0.98 
2  8  22 48.61   221.21 0.51 
2  8  23 59.27   289.09 0.82 
2  8  24 46.45   60.92  0.62 
2  8  25 143.49  70.20  0.36 
2  8  26 56.83   113.16 0.95 
2  8  27 53.69   343.25 0.58 
2  8  28 21.43   18.82  0.94 
2  9  0  19.76   360.00 0.01 
2  9  1  73.22   203.03 0.97 
2  9  2  367.09  232.32 0.39 
2  9  3  101.47  126.75 0.30 
2  9  4  228.36  202.96 0.80 
2  9  5  130.71  126.12 0.14 
2  9  6  97.33   99.80  0.91 
2  9  7  6.10    209.44 0.90 
2  9  8  186.65  42.96  0.97 
2  9  9  297.79  323.89 0.97 
2  9  10 45.30   69.89  0.96 
2  9  11 33.25   305.74 0.65 
2  9  12 168.42  313.48 0.95 
2  9  13 6.30    95.47  0.97 
2  9  14 187.59  322.29 0.97 
2  9  15 307.91  122.80 0.98 
2  9  16 40.86   41.18  0.96 
2  9  17 241.63  148.12 0.82 
2  9  18 68.93   184.95 0.94 
2  9  19 84.78   289.68 0.84 
2  9  20 284.01  46.26  0.95 
2  9  21 324.82  257.27 0.94 
2  9  22 298.68  174.18 0.97 
2  9  23 175.22  205.97 0.72 
2  9  24 188.40  212.93 0.90 
2  9  25 44.79   109.61 0.04 
2  9  26 244.51  49.94  0.84 
2  9  27 260.47  49.72  0.95 
2  10 0  79.92   180.00 0.02 
2  10 1  19.05   349.84 0.96 
2  10 2  247.28  229.72 0.98 
2  10 3  306.21  248.96 0.47 
2  10 4  115.15  286.60 0.93 
2  10 5  50.13   335.38 0.07 
2  10 6  38.57   357.06 0.93 
2  10 7  246.67  8.00   0.97 
2  10 8  203.15  185.03 0.96 
2  10 9  192.79  117.16 0.96 
2  10 10 180.86  201.73 0.93 
2  10 11 577.42  244.28 0.98 
2  10 12 173.35  126.03 0.58 
2  10 13 118.36  229.08 0.97 
2  10 14 93.42   223.13 0.60 
2  10 15 119.64  159.29 0.25 
2  10 16 243.10  118.02 0.94 
2  10 17 5.33    346.01 0.96 
2  10 18 142.35  47.09  0.94 
2  10 19 49.20   210.44 0.70 
2  10 20 231.51  329.57 0.92 
2  10 21 84.64   359.25 0.79 
2  10 22 109.20  53.63  0.93 
2  10 23 69.71   149.03 0.95 
2  10 24 188.42  143.10 0.92 
2  10 25 11.05   288.34 0.25 
2  10 26 21.70   131.61 0.93 
2  10 27 47.82   254.41 0.20 
2  11 0  1.35    0.00   0.01 
2  11 1  27.51   36.99  0.31 
2  11 2  223.52  27.56  0.62 
2  11 3  90.35   208.21 0.80 
2  11 4  63.92   150.20 0.46 
2  11 5  261.27  158.79 0.97 
2  11 6  166.46  296.06 0.96 
2  11 7  74.46   31.86  0.67 
2  11 8  172.06  349.91 0.49 
2  11 9  40.46   125.76 0.98 
2  11 10 0.02    27.84  0.94 
2  11 11 301.80  283.79 0.75 
2  11 12 3.13    170.12 0.96 
2  11 13 416.42  152.67 0.88 
2  11 14 304.49  292.56 0.98 
2  11 15 302.74  290.06 0.97 
2  11 16 365.24  76.74  0.98 
2  11 17 271.21  357.54 0.95 
2  11 18 216.35  220.50 0.89 
2  11 19 398.53  264.91 0.57 
2  11 20 140.31  245.72 0.54 
2  11 21 18.23   289.60 0.95 
2  11 22 72.36   329.22 0.66 
2  11 23 41.05   185.97 0.62 
2  11 24 12.01   113.61 0.85 
2  11 25 91.70   89.32  0.52 
2  11 26 112.19  147.11 0.90 
2  12 0  135.34  0.00   0.70 
2  12 1  129.79  177.73 0.97 
2  12 2  70.05   247.07 0.96 
2  12 3  49.98   268.04 0.98 
2  12 4  208.55  54.27  0.79 
2  12 5  6.08    339.16 0.84 
2  12 6  51.12   209.59 0.87 
2  12 7  64.65   172.46 0.88 
2  12 8  157.00  133.16 0.65 
2  12 9  15.00   266.58 0.96 
2  12 10 288.78  322.08 0.96 
2  12 11 201.38  222.02 0.76 
2  12 12 25.13   318.89 0.91 
2  12 13 414.11  16.64  0.86 
2  12 14 195.20  74.87  0.93 
2  12 15 83.02   60.12  0.32 
2  12 16 118.36  215.20 0.97 
2  12 17 104.66  119.91 0.98 
2  12 18 142.47  6.44   0.40 
2  12 19 347.52  280.85 0.98 
2  12 20 485.01  326.56 0.95 
2  12 21 164.41  311.65 0.93 
2  12 22 2.12    209.31 0.32 
2  12 23 212.26  33.57  0.76 
2  12 24 58.55   359.60 0.15 
2  12 25 107.94  193.07 0.35 
2  12 26 157.18  209.74 0.91 
2  13 0  120.66  180.00 0.31 
2  13 1  86.43   297.17 0.98 
2  13 2  309.82  269.04 0.94 
2  13 3  164.64  23.27  0.07 
2  13 4  327.07  296.56 0.99 
2  13 5  90.18   214.72 0.31 
2  13 6  33.89   291.65 0.32 
2  13 7  301.49  40.10  0.44 
2  13 8  357.08  274.40 0.69 
2  13 9  700.47  268.06 0.98 
2  13 10 89.71   324.25 0.94 
2  13 11 15.53   236.38 0.29 
2  13 12 10.67   287.51 0.71 
2  13 13 23.59   156.15 0.90 
2  13 14 59.30   16.12  0.98 
2  13 15 89.73   226.85 0.91 
2  13 16 236.74  184.87 0.87 
2  13 17 173.17  47.72  0.61 
2  13 18 8.00    77.25  0.77 
2  13 19 36.86   21.91  0.74 
2  13 20 63.86   65.62  0.31 
2  13 21 212.01  122.04 0.96 
2  13 22 125.68  298.95 0.32 
2  13 23 49.59   23.80  0.45 
2  13 24 149.18  327.59 0.87 
2  13 25 0.00    0.00   0.00 
2  14 0  128.09  0.00   0.98 
2  14 1  122.15  63.73  0.48 
2  14 2  2.16    325.78 0.85 
2  14 3  160.52  199.21 0.74 
2  14 4  165.78  253.77 0.27 
2  14 5  188.36  247.63 0.96 
2  14 6  15.66   18.55  0.94 
2  14 7  183.42  117.44 0.51 
2  14 8  31.15   334.86 0.95 
2  14 9  66.19   334.56 0.77 
2  14 10 280.31  245.88 0.86 
2  14 11 34.84   205.95 0.39 
2  14 12 65.75   280.74 0.88 
2  14 13 58.49   18.51  0.99 
2  14 14 9.28    241.61 0.91 
2  14 15 10.72   36.31  0.98 
2  14 16 342.21  243.51 0.77 
2  14 17 300.49  163.72 0.90 
2  14 18 240.42  16.75  0.96 
2  14 19 194.95  218.39 0.98 
2  14 20 106.74  224.03 0.89 
2  14 21 11.15   234.99 0.64 
2  14 22 4.90    103.48 0.23 
2  14 23 294.19  302.97 0.95 
2  14 24 10.85   65.97  0.88 
2  15 0  189.26  0.00   0.29 
2  15 1  482.87  207.65 0.92 
2  15 2  361.15  296.75 0.79 
2  15 3  117.32  354.63 0.92 
2  15 4  0.61    327.27 0.81 
2  15 5  73.25   90.61  0.80 
2  15 6  82.32   185.43 0.87 
2  15 7  224.54  358.43 0.93 
2  15 8  104.27  235.39 0.91 
2  15 9  18.69   79.81  0.36 
2  15 10 230.73  265.65 0.77 
2  15 11 242.17  134.41 0.53 
2  15 12 90.77   194.35 0.87 
2  15 13 311.35  298.39 0.94 
2  15 14 189.58  294.20 0.92 
2  15 15 36.88   58.67  0.95 
2  15 16 49.39   336.86 0.72 
2  15 17 163.59  266.70 0.96 
2  15 18 115.17  181.48 0.96 
2  15 19 136.71  47.14  0.95 
2  15 20 58.22   198.89 0.32 
2  15 21 330.13  264.98 0.91 
2  15 22 95.36   162.56 0.88 
2  15 23 118.94  341.24 0.38 
2  15 24 58.80   328.17 0.94 
2  16 0  378.69  0.00   0.18 
2  16 1  179.67  300.91 0.93 
2  16 2  199.06  101.56 0.26 
2  16 3  145.77  151.53 0.62 
2  16 4  133.22  208.84 0.88 
2  16 5  45.39   146.55 0.74 
2  16 6  125.41  324.06 0.96 
2  16 7  22.44   231.91 0.95 
2  16 8  206.01  85.52  0.78 
2  16 9  53.06   198.71 0.88 
2  16 10 35.99   348.67 0.21 
2  16 11 54.08   110.47 0.97 
2  16 12 37.46   49.99  0.52 
2  16 13 68.49   105.07 0.28 
2  16 14 318.65  109.66 0.96 
2  16 15 113.90  263.45 0.92 
2  16 16 249.11  310.16 0.96 
2  16 17 68.30   321.42 0.77 
2  16 18 13.75   170.51 0.92 
2  16 19 38.02   109.48 0.23 
2  16 20 42.10   9.26   0.80 
2  16 21 199.41  50.44  0.93 
2  16 22 190.79  157.14 0.91 
2  16 23 109.88  26.59  0.96 
2  17 0  40.79   360.00 0.95 
2  17 1  143.85  12.90  0.85 
2  17 2  189.62  81.67  0.85 
2  17 3  269.85  311.22 0.98 
2  17 4  206.47  237.99 0.94 
2  17 5  62.16   126.62 0.97 
2  17 6  172.35  162.66 0.66 
2  17 7  23.34   273.44 0.75 
2  17 8  370.33  283.92 0.98 
2  17 9  98.05   292.02 0.27 
2  17 10 132.16  174.80 0.88 
2  17 11 33.54   237.15 0.81 
2  17 12 17.50   117.98 0.86 
2  17 13 270.78  304.72 0.87 
2  17 14 196.81  45.20  0.91 
2  17 15 154.26  351.72 0.94 
2  17 16 118.89  163.76 0.36 
2  17 17 18.20   211.32 0.82 
2  17 18 12.43   234.72 0.71 
2  17 19 94.20   110.95 0.38 
2  17 20 165.27  306.25 0.79 
2  17 21 123.37  133.55 0.71 
2  17 22 37.51   316.48 0.90 
2  18 0  111.85  180.00 1.00 
2  18 1  327.97  176.26 0.96 
2  18 2  146.27  349.22 0.95 
2  18 3  51.33   31.92  0.81 
2  18 4  22.85   146.81 0.67 
2  18 5  14.19   172.92 0.82 
2  18 6  51.93   74.72  0.94 
2  18 7  0.00    0.00   0.00 
2  18 8  277.07  257.32 0.75 
2  18 9  23.25   115.81 0.86 
2  18 10 36.26   101.29 0.63 
2  18 11 223.57  208.94 0.86 
2  18 12 103.21  170.41 0.95 
2  18 13 269.30  32.49  0.24 
2  18 14 446.75  63.05  0.96 
2  18 15 122.48  98.91  0.17 
2  18 16 64.12   233.39 0.50 
2  18 17 284.21  178.43 0.94 
2  18 18 72.33   13.14  0.91 
2  18 19 41.74   295.08 0.11 
2  18 20 114.88  332.06 0.61 
2  18 21 53.05   105.27 0.65 
2  19 0  246.14  0.00   0.40 
2  19 1  137.51  305.94 0.57 
2  19 2  97.01   77.10  0.96 
2  19 3  46.44   114.70 0.45 
2  19 4  50.44   245.01 0.86 
2  19 5  186.78  301.36 0.97 
2  19 6  126.75  220.21 0.83 
2  19 7  1.10    141.30 0.86 
2  19 8  88.61   95.41  0.88 
2  19 9  246.80  228.87 0.31 
2  19 10 120.81  268.06 0.10 
2  19 11 24.19   42.59  0.55 
2  19 12 22.42   196.05 0.81 
2  19 13 60.09   123.75 0.88 
2  19 14 196.41  184.74 0.71 
2  19 15 97.78   125.78 0.92 
2  19 16 93.74   322.42 0.45 
2  19 17 197.95  27.68  0.94 
2  19 18 93.26   248.66 0.87 
2  19 19 19.44   164.56 0.61 
2  20 0  217.09  180.00 0.27 
2  20 1  194.44  234.24 0.28 
2  20 2  437.53  69.36  0.97 
2  20 3  52.57   304.79 0.04 
2  20 4  189.55  275.62 0.87 
2  20 5  112.86  0.61   0.69 
2  20 6  31.00   210.77 0.62 
2  20 7  142.95  193.72 0.82 
2  20 8  27.83   228.75 0.32 
2  20 9  156.81  292.98 0.90 
2  20 10 220.31  296.75 0.37 
2  20 11 86.16   224.03 0.93 
2  20 12 194.98  108.71 0.55 
2  20 13 13.05   152.29 0.68 
2  20 14 45.36   187.76 0.21 
2  20 15 89.81   40.72  0.65 
2  20 16 7.89    95.70  0.52 
2  20 17 16.17   227.83 0.72 
2  20 18 0.00    0.00   0.00 
2  21 0  0.59    0.00   0.87 
2  21 1  129.51  307.21 0.90 
2  21 2  227.80  223.39 0.94 
2  21 3  98.26   341.50 0.52 
2  21 4  2.27    195.01 0.75 
2  21 5  176.53  139.16 0.85 
2  21 6  112.05  50.94  0.28 
2  21 7  144.16  44.82  0.95 
2  21 8  44.53   78.41  0.96 
2  21 9  76.43   300.88 0.85 
2  21 10 123.15  123.96 0.34 
2  21 11 63.86   21.45  0.76 
2  21 12 124.20  139.72 0.48 
2  21 13 15.50   154.33 0.67 
2  21 14 0.88    93.34  0.64 
2  21 15 98.78   346.43 0.63 
2  21 16 142.92  220.69 0.43 
2  22 0  24.63   180.00 1.00 
2  22 1  35.54   19.03  0.90 
2  22 2  149.41  7.21   0.93 
2  22 3  19.39   37.93  0.45 
2  22 4  35.72   217.23 0.62 
2  22 5  87.45   98.03  0.93 
2  22 6  28.70   275.66 0.86 
2  22 7  60.51   15.53  0.22 
2  22 8  18.26   227.85 0.15 
2  22 9  50.44   84.91  0.49 
2  22 10 193.87  56.30  0.74 
2  22 11 19.45   159.12 0.15 
2  22 12 132.99  26.40  0.66 
2  22 13 117.23  31.03  0.54 
2  22 14 74.24   145.76 0.32 
2  23 0  18.46   360.00 0.03 
2  23 1  142.85  297.38 0.39 
2  23 2  99.68   138.66 0.67 
2  23 3  213.23  301.15 0.61 
2  23 4  14.46   158.83 0.15 
2  23 5  0.00    0.00   0.00 
2  23 6  45.58   77.69  0.79 
2  23 7  211.48  122.88 0.93 
2  23 8  113.35  285.83 0.60 
2  23 9  9.61    16.94  0.77 
2  23 10 36.55   120.89 0.90 
2  23 11 54.49   61.71  0.44 
2  23 12 0.00    0.00   0.00 
2  24 0  0.00    0.00   0.00 
2  24 1  15.48   14.93  0.53 
2  24 2  160.96  146.55 0.84 
2  24 3  3.98    260.51 0.26 
2  24 4  0.00    0.00   0.00 
2  24 5  0.00    0.00   0.00 
2  24 6  0.00    0.00   0.00 
2  24 7  0.00    0.00   0.00 
2  24 8  0.00    0.00   0.00 
2  24 9  0.00    0.00   0.00 
2  25 0  0.00    0.00   0.00 
2  25 1  0.00    0.00   0.00 
2  25 2  0.00    0.00   0.00 
2  25 3  0.00    0.00   0.00 
2  25 4  0.00    0.00   0.00 
2  25 5  0.00    0.00   0.00 
3  0  1  211.91  270.00 1.00 
3  0  2  363.32  180.00 1.00 
3  0  3  426.65  90.00  0.45 
3  0  4  17.79   360.00 1.00 
3  0  5  330.18  270.00 1.00 
3  0  6  0.00    0.00   0.00 
3  0  7  0.00    0.00   0.00 
3  0  8  121.78  180.00 1.00 
3  0  9  10.16   270.00 1.00 
3  0  10 143.38  180.00 0.15 
3  0  11 99.70   270.00 0.52 
3  0  12 115.78  180.00 1.00 
3  0  13 3.83    270.00 0.99 
3  0  14 118.69  180.00 0.37 
3  0  15 124.60  90.00  0.22 
3  0  16 79.43   0.00   0.82 
3  0  17 197.50  270.00 0.87 
3  0  18 306.19  180.00 1.00 
3  0  19 338.38  270.00 1.00 
3  0  20 383.81  180.00 1.00 
3  0  21 302.46  270.00 0.40 
3  0  22 152.58  180.00 0.08 
3  0  23 238.02  270.00 0.37 
3  0  24 23.79   0.00   0.73 
3  0  25 0.00    0.00   0.00 
3  0  26 23.69   0.00   0.16 
3  0  27 31.31   270.00 0.97 
3  0  28 83.59   0.00   0.12 
3  0  29 60.53   90.00  0.54 
3  1  0  32.09   270.00 1.00 
3  1  1  276.94  96.11  0.71 
3  1  2  384.30  265.01 0.98 
3  1  3  102.21  23.63  0.91 
3  1  4  73.80   341.28 0.89 
3  1  5  12.07   343.60 0.97 
3  1  6  122.89  219.19 0.97 
3  1  7  32.76   115.11 0.99 
3  1  8  304.63  217.19 0.99 
3  1  9  323.03  149.26 0.44 
3  1  10 54.19   277.62 0.93 
3  1  11 313.08  235.93 0.98 
3  1  12 117.51  219.32 0.47 
3  1  13 3.14    134.38 0.90 
3  1  14 1.56    41.60  0.91 
3  1  15 20.39   249.44 0.46 
3  1  16 451.54  359.07 0.97 
3  1  17 124.54  189.08 0.81 
3  1  18 93.65   13.51  0.90 
3  1  19 223.90  63.84  0.94 
3  1  20 175.02  134.86 0.36 
3  1  21 146.44  215.30 0.94 
3  1  22 278.68  283.51 0.99 
3  1  23 224.68  17.76  0.32 
3  1  24 148.57  146.59 0.08 
3  1  25 91.74   289.25 0.29 
3  1  26 18.36   336.48 0.94 
3  1  27 199.65  307.92 0.62 
3  1  28 47.70   26.08  0.10 
3  1  29 67.02   131.19 0.71 
3  2  0  1004.45 90.00  0.98 
3  2  1  99.55   177.99 0.98 
3  2  2  37.49   245.61 0.96 
3  2  3  178.48  223.01 0.95 
3  2  4  430.89  292.96 0.99 
3  2  5  27.37   295.69 0.99 
3  2  6  162.78  340.59 0.99 
3  2  7  101.27  203.62 0.99 
3  2  8  92.88   318.01 0.98 
3  2  9  95.10   239.07 0.99 
3  2  10 111.86  353.75 0.99 
3  2  11 169.18  191.87 0.66 
3  2  12 122.07  143.98 0.97 
3  2  13 8.24    37.48  0.90 
3  2  14 160.02  145.33 0.95 
3  2  15 50.58   236.11 0.87 
3  2  16 83.99   18.41  0.76 
3  2  17 79.06   275.66 0.89 
3  2  18 116.64  341.43 0.93 
3  2  19 8.46    326.23 0.93 
3  2  20 68.39   347.80 0.96 
3  2  21 67.49   277.07 0.43 
3  2  22 269.79  271.86 0.14 
3  2  23 210.61  88.65  0.98 
3  2  24 19.65   76.22  0.58 
3  2  25 345.80  259.79 0.86 
3  2  26 6.31    72.56  0.85 
3  2  27 109.82  190.05 0.95 
3  2  28 104.78  52.46  0.30 
3  2  29 102.78  202.05 0.23 
3  3  0  174.72  270.00 1.00 
3  3  1  177.11  60.69  0.89 
3  3  2  666.57  159.93 0.98 
3  3  3  120.66  218.25 0.97 
3  3  4  32.37   133.63 0.98 
3  3  5  7.73    286.16 0.97 
3  3  6  94.01   327.24 0.97 
3  3  7  303.38  149.65 0.98 
3  3  8  61.45   65.55  0.99 
3  3  9  62.07   131.91 0.99 
3  3  10 315.97  59.30  0.93 
3  3  11 27.59   12.29  0.92 
3  3  12 35.33   59.18  0.11 
3  3  13 33.04   357.86 0.93 
3  3  14 100.06  351.33 0.90 
3  3  15 22.93   206.51 0.95 
3  3  16 49.90   319.60 0.98 
3  3  17 2.15    116.14 0.51 
3  3  18 334.78  205.75 0.66 
3  3  19 341.05  331.17 0.94 
3  3  20 47.51   56.71  0.95 
3  3  21 41.88   67.24  0.71 
3  3  22 43.47   12.15  0.91 
3  3  23 91.57   35.06  0.84 
3  3  24 267.67  163.68 0.88 
3  3  25 108.92  324.62 0.91 
3  3  26 43.97   238.80 0.76 
3  3  27 67.12   94.30  0.48 
3  3  28 48.88   212.89 0.18 
3  3  29 122.84  29.75  0.77 
3  4  0  0.00    0.00   0.00 
3  4  1  0.69    258.89 0.94 
3  4  2  23.98   287.39 0.73 
3  4  3  302.63  206.79 0.91 
3  4  4  13.97   309.59 0.98 
3  4  5  122.67  10.97  0.98 
3  4  6  20.53   250.73 0.98 
3  4  7  136.83  156.38 0.98 
3  4  8  0.85    231.85 0.98 
3  4  9  87.54   78.64  0.99 
3  4  10 236.32  41.77  0.99 
3  4  11 77.34   298.14 0.81 
3  4  12 39.22   78.94  0.98 
3  4  13 37.02   257.44 0.95 
3  4  14 102.26  44.85  0.91 
3  4  15 174.33  164.62 0.57 
3  4  16 40.71   217.20 0.15 
3  4  17 192.48  96.24  0.92 
3  4  18 544.47  124.89 0.97 
3  4  19 34.69   107.30 0.39 
3  4  20 6.14    201.95 0.92 
3  4  21 196.13  144.00 0.87 
3  4  22 163.04  185.12 0.92 
3  4  23 142.23  69.69  0.38 
3  4  24 27.99   180.37 0.17 
3  4  25 41.29   12.56  0.97 
3  4  26 76.59   16.19  0.71 
3  4  27 72.12   306.49 0.36 
3  4  28 35.44   357.31 0.45 
3  4  29 186.86  359.73 0.87 
3  5  0  0.00    0.00   0.00 
3  5  1  137.88  84.43  0.98 
3  5  2  159.68  148.00 0.99 
3  5  3  355.12  122.80 0.90 
3  5  4  267.28  9.32   0.95 
3  5  5  369.21  47.93  0.94 
3  5  6  261.64  39.25  0.94 
3  5  7  79.87   63.47  0.58 
3  5  8  125.57  165.85 0.93 
3  5  9  307.21  74.30  0.93 
3  5  10 275.10  43.06  0.98 
3  5  11 194.56  91.57  0.92 
3  5  12 72.34   323.97 0.86 
3  5  13 2.88    102.16 0.95 
3  5  14 28.78   42.44  0.90 
3  5  15 522.20  236.87 0.98 
3  5  16 224.32  249.35 0.97 
3  5  17 308.11  169.11 0.90 
3  5  18 116.30  81.17  0.42 
3  5  19 157.81  300.76 0.94 
3  5  20 20.63   347.44 0.47 
3  5  21 127.40  94.57  0.89 
3  5  22 170.21  311.55 0.65 
3  5  23 12.69   155.49 0.78 
3  5  24 125.75  134.79 0.94 
3  5  25 178.18  235.68 0.92 
3  5  26 42.36   153.45 0.72 
3  5  27 49.64   49.72  0.83 
3  5  28 5.07    297.79 0.80 
3  5  29 81.15   259.56 0.45 
3  6  0  0.00    0.00   0.00 
3  6  1  71.11   73.96  0.94 
3  6  2  77.01   183.01 0.96 
3  6  3  286.50  218.37 0.99 
3  6  4  296.79  187.84 0.99 
3  6  5  163.11  346.43 0.91 
3  6  6  373.67  258.77 0.96 
3  6  7  289.84  168.66 0.98 
3  6  8  200.76  26.68  0.99 
3  6  9  138.99  240.39 0.95 
3  6  10 21.57   231.69 0.70 
3  6  11 84.03   54.53  0.34 
3  6  12 145.17  81.99  0.96 
3  6  13 62.53   244.86 0.36 
3  6  14 140.20  46.88  0.93 
3  6  15 179.87  297.24 0.96 
3  6  16 393.03  211.99 0.95 
3  6  17 43.67   312.30 0.94 
3  6  18 96.96   0.04   0.91 
3  6  19 42.61   66.79  0.98 
3  6  20 109.16  64.09  0.91 
3  6  21 55.00   275.07 0.79 
3  6  22 0.00    0.00   0.00 
3  6  23 156.31  306.15 0.94 
3  6  24 150.23  85.14  0.86 
3  6  25 267.87  218.61 0.97 
3  6  26 7.39    220.59 0.71 
3  6  27 140.16  177.31 0.87 
3  6  28 38.20   240.74 0.42 
3  7  0  287.20  270.00 0.75 
3  7  1  84.59   294.49 0.98 
3  7  2  304.93  30.14  0.88 
3  7  3  87.56   87.82  0.98 
3  7  4  163.57  226.12 0.94 
3  7  5  191.57  327.56 0.97 
3  7  6  284.08  118.59 0.60 
3  7  7  142.96  263.43 0.89 
3  7  8  277.43  134.41 0.98 
3  7  9  237.25  159.19 0.91 
3  7  10 137.97  156.85 0.87 
3  7  11 122.51  129.41 0.93 
3  7  12 47.72   152.68 0.97 
3  7  13 189.77  249.15 0.96 
3  7  14 600.36  239.92 0.91 
3  7  15 141.55  146.21 0.42 
3  7  16 338.62  321.34 0.51 
3  7  17 35.90   34.69  0.79 
3  7  18 186.39  243.32 0.87 
3  7  19 31.24   221.69 0.92 
3  7  20 317.44  16.87  0.98 
3  7  21 75.02   95.84  0.94 
3  7  22 3.14    14.07  0.25 
3  7  23 48.32   90.28  0.93 
3  7  24 4.37    284.57 0.83 
3  7  25 38.09   198.14 0.52 
3  7  26 118.69  38.72  0.78 
3  7  27 129.66  102.31 0.92 
3  7  28 104.28  236.00 0.93 
3  8  0  0.00    0.00   0.00 
3  8  1  30.07   250.86 0.90 
3  8  2  223.78  97.92  0.57 
3  8  3  117.16  296.95 0.86 
3  8  4  47.77   236.82 0.96 
3  8  5  212.08  96.51  0.98 
3  8  6  350.80  18.77  0.50 
3  8  7  98.58   141.08 0.80 
3  8  8  183.63  30.45  0.63 
3  8  9  296.20  112.13 0.94 
3  8  10 138.46  198.08 0.44 
3  8  11 141.31  209.91 0.77 
3  8  12 196.49  174.34 0.95 
3  8  13 72.54   153.35 0.85 
3  8  14 51.66   110.57 0.97 
3  8  15 25.59   281.86 0.93 
3  8  16 122.68  101.72 0.86 
3  8  17 105.92  251.96 0.88 
3  8  18 96.45   277.99 0.88 
3  8  19 37.80   111.89 0.95 
3  8  20 191.79  345.86 0.91 
3  8  21 83.66   128.28 0.92 
3  8  22 54.71   161.56 0.64 
3  8  23 80.20   314.26 0.90 
3  8  24 211.86  43.43  0.86 
3  8  25 91.22   53.03  0.21 
3  8  26 0.61    272.44 0.83 
3  8  27 19.64   107.77 0.96 
3  8  28 138.47  3.47   0.87 
3  9  0  249.21  270.00 1.00 
3  9  1  159.95  207.00 0.97 
3  9  2  117.13  227.53 0.78 
3  9  3  227.55  128.59 0.96 
3  9  4  112.87  28.66  0.20 
3  9  5  170.50  150.10 0.98 
3  9  6  59.65   314.67 0.98 
3  9  7  137.42  349.15 0.56 
3  9  8  230.20  93.24  0.97 
3  9  9  67.64   17.36  0.29 
3  9  10 208.90  93.42  0.96 
3  9  11 255.86  163.62 0.98 
3  9  12 259.66  352.86 0.98 
3  9  13 198.11  172.72 0.92 
3  9  14 82.63   297.22 0.95 
3  9  15 63.55   175.09 0.96 
3  9  16 173.47  313.17 0.84 
3  9  17 417.26  324.43 0.96 
3  9  18 146.79  279.79 0.88 
3  9  19 89.74   175.20 0.79 
3  9  20 102.83  305.59 0.97 
3  9  21 56.50   271.21 0.73 
3  9  22 14.12   148.79 0.13 
3  9  23 370.36  63.12  0.95 
3  9  24 69.44   137.73 0.85 
3  9  25 105.64  294.98 0.60 
3  9  26 15.25   120.84 0.89 
3  9  27 66.15   227.62 0.23 
3  10 0  288.19  270.00 0.98 
3  10 1  131.91  234.21 0.96 
3  10 2  131.45  200.80 0.87 
3  10 3  53.76   183.36 0.95 
3  10 4  78.25   161.42 0.46 
3  10 5  19.75   223.29 0.57 
3  10 6  46.19   275.32 0.84 
3  10 7  28.51   41.67  0.91 
3  10 8  82.61   332.58 0.82 
3  10 9  21.38   194.80 0.96 
3  10 10 48.10   198.42 0.84 
3  10 11 107.13  4.47   0.96 
3  10 12 233.59  103.42 0.98 
3  10 13 102.66  225.12 0.29 
3  10 14 215.73  179.60 0.86 
3  10 15 95.82   76.03  0.91 
3  10 16 222.98  65.42  0.96 
3  10 17 312.47  118.88 0.96 
3  10 18 128.52  265.14 0.29 
3  10 19 143.71  205.96 0.44 
3  10 20 24.28   339.62 0.39 
3  10 21 321.83  298.14 0.95 
3  10 22 91.81   52.18  0.48 
3  10 23 170.18  337.12 0.38 
3  10 24 67.06   191.62 0.29 
3  10 25 28.97   253.25 0.58 
3  10 26 47.03   111.55 0.74 
3  10 27 175.01  340.81 0.83 
3  11 0  50.06   90.00  0.76 
3  11 1  193.43  45.66  0.51 
3  11 2  94.14   46.11  0.84 
3  11 3  152.55  212.44 0.95 
3  11 4  81.55   47.25  0.95 
3  11 5  199.41  147.99 0.93 
3  11 6  56.95   138.74 0.94 
3  11 7  109.52  4.37   0.65 
3  11 8  260.08  231.32 0.71 
3  11 9  34.40   180.55 0.93 
3  11 10 32.41   140.30 0.79 
3  11 11 49.18   222.05 0.96 
3  11 12 83.65   121.93 0.92 
3  11 13 368.29  265.33 0.96 
3  11 14 560.12  14.72  0.98 
3  11 15 27.55   84.51  0.96 
3  11 16 56.15   251.03 0.84 
3  11 17 107.56  266.10 0.97 
3  11 18 50.78   218.85 0.56 
3  11 19 84.03   203.33 0.89 
3  11 20 300.31  268.22 0.95 
3  11 21 15.25   263.60 0.88 
3  11 22 83.26   68.65  0.94 
3  11 23 264.39  39.81  0.18 
3  11 24 43.17   177.04 0.86 
3  11 25 33.15   297.57 0.88 
3  11 26 121.85  64.49  0.75 
3  12 0  0.00    0.00   0.00 
3  12 1  147.26  125.99 0.97 
3  12 2  12.51   178.66 0.74 
3  12 3  0.90    17.96  0.94 
3  12 4  159.40  50.95  0.29 
3  12 5  124.22  356.41 0.75 
3  12 6  510.12  36.02  0.97 
3  12 7  115.18  190.45 0.62 
3  12 8  67.19   355.89 0.82 
3  12 9  72.64   341.35 0.90 
3  12 10 849.49  148.31 0.88 
3  12 11 95.61   265.17 0.97 
3  12 12 138.66  131.86 0.41 
3  12 13 130.68  40.50  0.87 
3  12 14 84.89   194.98 0.52 
3  12 15 21.43   178.38 0.99 
3  12 16 90.13   276.58 0.95 
3  12 17 64.83   72.52  0.52 
3  12 18 283.19  223.81 0.26 
3  12 19 445.41  177.81 0.86 
3  12 20 32.07   331.10 0.79 
3  12 21 139.10  161.67 0.67 
3  12 22 94.54   200.76 0.38 
3  12 23 440.58  350.30 0.95 
3  12 24 111.79  132.59 0.91 
3  12 25 15.62   77.45  0.88 
3  12 26 139.27  240.03 0.93 
3  13 0  41.62   270.00 1.00 
3  13 1  131.80  275.32 0.83 
3  13 2  84.26   114.28 0.62 
3  13 3  138.59  232.32 0.96 
3  13 4  64.64   305.14 0.91 
3  13 5  111.89  119.23 0.98 
3  13 6  1.20    223.81 0.78 
3  13 7  217.03  62.37  0.92 
3  13 8  241.00  163.74 0.33 
3  13 9  163.99  147.29 0.91 
3  13 10 94.68   221.01 0.83 
3  13 11 552.31  97.66  0.97 
3  13 12 27.69   77.23  0.38 
3  13 13 35.21   136.60 0.70 
3  13 14 321.68  217.85 0.98 
3  13 15 626.62  263.72 0.23 
3  13 16 20.13   260.98 0.99 
3  13 17 377.69  36.37  0.98 
3  13 18 27.06   1.79   0.24 
3  13 19 295.89  156.35 0.97 
3  13 20 188.46  161.19 0.97 
3  13 21 104.95  216.89 0.60 
3  13 22 1.68    73.83  0.20 
3  13 23 384.05  264.35 0.95 
3  13 24 93.72   350.16 0.93 
3  13 25 8.53    285.37 0.09 
3  14 0  50.50   270.00 0.16 
3  14 1  94.42   290.19 0.86 
3  14 2  148.80  288.97 0.73 
3  14 3  12.92   93.29  0.90 
3  14 4  6.13    217.63 0.88 
3  14 5  240.89  74.37  0.97 
3  14 6  145.11  75.72  0.20 
3  14 7  39.94   288.30 0.75 
3  14 8  53.88   45.66  0.97 
3  14 9  50.25   234.12 0.37 
3  14 10 133.05  231.57 0.89 
3  14 11 90.03   260.43 0.96 
3  14 12 66.83   74.75  0.84 
3  14 13 298.06  97.00  0.86 
3  14 14 168.77  152.20 0.96 
3  14 15 99.51   169.26 0.97 
3  14 16 311.16  264.42 0.94 
3  14 17 27.55   84.51  0.46 
3  14 18 5.85    344.84 0.72 
3  14 19 374.98  288.91 0.96 
3  14 20 93.44   249.60 0.62 
3  14 21 0.00    0.00   0.00 
3  14 22 70.78   300.09 0.40 
3  14 23 8.20    27.75  0.74 
3  14 24 0.00    0.00   0.00 
3  15 0  162.65  90.00  0.36 
3  15 1  116.72  322.21 0.93 
3  15 2  29.17   204.99 0.89 
3  15 3  349.75  314.02 0.79 
3  15 4  37.90   200.80 0.97 
3  15 5  162.46  26.34  0.94 
3  15 6  131.04  14.97  0.66 
3  15 7  64.18   353.26 0.31 
3  15 8  247.15  73.32  0.89 
3  15 9  275.20  16.94  0.96 
3  15 10 21.86   24.94  0.20 
3  15 11 34.18   223.66 0.88 
3  15 12 369.16  54.90  0.86 
3  15 13 104.89  75.96  0.91 
3  15 14 236.74  96.14  0.98 
3  15 15 223.51  250.87 0.98 
3  15 16 21.65   359.33 0.79 
3  15 17 199.47  44.94  0.47 
3  15 18 324.69  271.95 0.94 
3  15 19 191.14  106.69 0.28 
3  15 20 49.17   197.25 0.34 
3  15 21 98.81   36.40  0.91 
3  15 22 252.87  53.28  0.96 
3  15 23 235.53  181.88 0.93 
3  16 0  0.00    0.00   0.00 
3  16 1  125.16  92.10  0.87 
3  16 2  92.05   43.25  0.98 
3  16 3  6.89    89.04  0.93 
3  16 4  100.63  289.99 0.76 
3  16 5  137.43  129.53 0.08 
3  16 6  65.31   168.17 0.93 
3  16 7  31.40   235.15 0.78 
3  16 8  174.96  40.65  0.34 
3  16 9  107.78  129.82 0.95 
3  16 10 306.17  43.43  0.97 
3  16 11 312.28  239.55 0.91 
3  16 12 193.66  334.11 0.74 
3  16 13 72.46   169.98 0.88 
3  16 14 265.09  350.41 0.90 
3  16 15 53.34   217.94 0.86 
3  16 16 67.94   66.70  0.98 
3  16 17 80.70   259.88 0.92 
3  16 18 117.47  114.24 0.82 
3  16 19 80.14   319.97 0.26 
3  16 20 50.56   109.73 0.78 
3  16 21 59.74   273.06 0.19 
3  16 22 3.31    38.06  0.04 
3  17 0  0.66    270.00 0.91 
3  17 1  83.31   281.70 0.77 
3  17 2  45.61   101.00 0.96 
3  17 3  100.90  6.59   0.55 
3  17 4  149.08  252.52 0.92 
3  17 5  34.43   294.10 0.90 
3  17 6  154.13  335.79 0.97 
3  17 7  74.60   69.48  0.51 
3  17 8  295.76  357.83 0.92 
3  17 9  189.19  230.27 0.94 
3  17 10 7.14    343.34 0.60 
3  17 11 144.18  132.01 0.79 
3  17 12 58.38   301.61 0.56 
3  17 13 108.02  80.82  0.92 
3  17 14 275.52  2.09   0.96 
3  17 15 92.57   32.44  0.97 
3  17 16 22.82   113.03 0.11 
3  17 17 73.14   282.85 0.89 
3  17 18 255.81  235.04 0.90 
3  17 19 365.71  330.19 0.85 
3  17 20 125.76  221.13 0.67 
3  17 21 12.54   74.48  0.55 
3  18 0  10.55   90.00  0.90 
3  18 1  235.09  297.01 0.20 
3  18 2  54.07   353.45 0.97 
3  18 3  207.70  82.17  0.41 
3  18 4  269.84  335.09 0.94 
3  18 5  237.99  17.99  0.21 
3  18 6  66.31   134.03 0.05 
3  18 7  24.61   82.93  0.21 
3  18 8  242.52  99.67  0.89 
3  18 9  104.33  34.59  0.82 
3  18 10 72.40   104.22 0.85 
3  18 11 221.80  65.22  0.57 
3  18 12 108.36  56.24  0.23 
3  18 13 135.77  86.58  0.44 
3  18 14 24.00   170.95 0.77 
3  18 15 81.06   252.04 0.95 
3  18 16 1.50    281.97 0.33 
3  18 17 17.02   252.57 0.86 
3  18 18 16.57   334.82 0.91 
3  18 19 56.95   198.17 0.55 
3  18 20 275.56  183.40 0.94 
3  19 0  469.04  90.00  0.31 
3  19 1  4.41    80.69  0.90 
3  19 2  165.25  154.90 0.97 
3  19 3  24.99   281.87 0.51 
3  19 4  416.73  241.59 0.87 
3  19 5  236.75  41.73  0.93 
3  19 6  229.74  200.88 0.79 
3  19 7  106.79  296.93 0.78 
3  19 8  165.01  8.89   0.10 
3  19 9  77.71   212.62 0.40 
3  19 10 1.57    179.81 0.75 
3  19 11 125.62  136.09 0.96 
3  19 12 0.65    210.85 0.67 
3  19 13 52.96   83.61  0.74 
3  19 14 54.54   15.59  0.70 
3  19 15 20.27   341.33 0.06 
3  19 16 199.01  277.11 0.78 
3  19 17 25.61   71.56  0.73 
3  19 18 146.77  260.63 0.89 
3  19 19 25.48   224.38 0.18 
3  20 0  35.81   270.00 0.07 
3  20 1  336.99  189.46 0.90 
3  20 2  99.02   106.74 0.92 
3  20 3  76.36   80.24  0.19 
3  20 4  55.31   165.17 0.84 
3  20 5  38.21   34.61  0.77 
3  20 6  56.54   252.54 0.93 
3  20 7  99.32   288.32 0.88 
3  20 8  66.10   171.82 0.56 
3  20 9  130.10  262.90 0.54 
3  20 10 93.45   341.06 0.84 
3  20 11 105.43  30.40  0.62 
3  20 12 47.76   317.83 0.23 
3  20 13 101.17  230.61 0.21 
3  20 14 0.60    216.35 0.91 
3  20 15 4.02    292.58 0.37 
3  20 16 106.17  135.36 0.87 
3  20 17 105.52  348.71 0.74 
3  20 18 13.09   46.27  0.41 
3  21 0  192.36  90.00  0.28 
3  21 1  301.53  50.49  0.67 
3  21 2  176.50  96.22  0.97 
3  21 3  139.53  194.57 0.89 
3  21 4  56.77   333.20 0.22 
3  21 5  13.84   209.89 0.97 
3  21 6  206.88  185.49 0.95 
3  21 7  71.06   56.81  0.58 
3  21 8  28.08   215.97 0.82 
3  21 9  6.42    35.23  0.70 
3  21 10 80.39   167.35 0.38 
3  21 11 134.42  349.31 0.85 
3  21 12 118.40  133.54 0.60 
3  21 13 152.98  165.16 0.54 
3  21 14 53.78   322.58 0.24 
3  21 15 114.76  18.56  0.57 
3  21 16 28.37   244.57 0.69 
3  22 0  387.53  270.00 1.00 
3  22 1  235.55  308.43 0.89 
3  22 2  41.08   345.40 0.15 
3  22 3  75.61   61.47  0.53 
3  22 4  2.14    171.89 0.29 
3  22 5  21.93   295.66 0.91 
3  22 6  111.24  23.23  0.84 
3  22 7  106.38  227.33 0.57 
3  22 8  45.05   102.34 0.14 
3  22 9  1.82    260.52 0.42 
3  22 10 146.76  148.04 0.72 
3  22 11 33.09   83.86  0.35 
3  22 12 69.14   34.88  0.40 
3  22 13 36.24   208.61 0.49 
3  22 14 40.92   64.28  0.26 
3  23 0  0.00    0.00   0.00 
3  23 1  7.60    104.10 0.35 
3  23 2  26.98   164.02 0.32 
3  23 3  0.00    0.00   0.00 
3  23 4  64.46   148.67 0.42 
3  23 5  78.06   222.33 0.73 
3  23 6  76.42   104.65 0.53 
3  23 7  92.58   355.60 0.89 
3  23 8  45.71   355.21 0.88 
3  23 9  39.56   267.67 0.59 
3  23 10 0.00    0.00   0.00 
3  23 11 0.00    0.00   0.00 
3  23 12 0.00    0.00   0.00 
3  24 0  0.00    0.00   0.00 
3  24 1  0.00    0.00   0.00 
3  24 2  0.00    0.00   0.00 
3  24 3  0.00    0.00   0.00 
3  24 4  0.00    0.00   0.00 
3  24 5  0.00    0.00   0.00 
3  24 6  0.00    0.00   0.00 
3  24 7  0.00    0.00   0.00 
3  24 8  0.00    0.00   0.00 
3  24 9  0.00    0.00   0.00 
3  25 0  0.00    0.00   0.00 
3  25 1  0.00    0.00   0.00 
3  25 2  0.00    0.00   0.00 
3  25 3  0.00    0.00   0.00 
3  25 4  0.00    0.00   0.00 
4  0  0  796.08  360.00 1.00 
4  0  1  232.04  90.00  1.00 
4  0  2  103.80  180.00 0.02 
4  0  3  247.92  270.00 0.02 
4  0  4  67.38   0.00   1.00 
4  0  5  292.14  90.00  0.06 
4  0  6  285.64  180.00 1.00 
4  0  7  0.00    0.00   0.00 
4  0  8  27.36   0.00   0.05 
4  0  9  0.00    0.00   0.00 
4  0  10 0.00    0.00   0.00 
4  0  11 140.13  90.00  0.76 
4  0  12 23.86   180.00 0.21 
4  0  13 8.29    270.00 0.21 
4  0  14 64.45   0.00   0.02 
4  0  15 60.92   270.00 0.46 
4  0  16 62.97   0.00   1.00 
4  0  17 55.79   90.00  0.96 
4  0  18 67.91   0.00   0.03 
4  0  19 592.65  270.00 0.26 
4  0  20 137.12  0.00   0.98 
4  0  21 177.51  90.00  0.85 
4  0  22 63.38   180.00 0.77 
4  0  23 109.49  90.00  0.40 
4  0  24 154.02  180.00 0.55 
4  0  25 200.11  270.00 1.00 
4  0  26 188.31  0.00   1.00 
4  0  27 61.94   90.00  0.36 
4  0  28 49.62   360.00 1.00 
4  0  29 42.75   90.00  0.33 
4  1  0  410.39  180.00 1.00 
4  1  1  285.19  285.84 0.84 
4  1  2  38.41   51.80  0.96 
4  1  3  84.14   269.10 0.42 
4  1  4  23.24   347.64 0.95 
4  1  5  85.86   193.41 0.98 
4  1  6  229.30  87.48  0.98 
4  1  7  24.02   220.90 0.99 
4  1  8  161.06  248.62 0.99 
4  1  9  465.32  121.36 0.99 
4  1  10 226.99  11.17  0.72 
4  1  11 224.88  117.13 0.95 
4  1  12 119.99  77.41  0.89 
4  1  13 275.03  195.07 0.90 
4  1  14 58.60   227.51 0.89 
4  1  15 130.76  127.03 0.70 
4  1  16 217.47  223.03 0.97 
4  1  17 129.99  85.19  0.25 
4  1  18 21.21   359.41 0.89 
4  1  19 11.58   200.06 0.96 
4  1  20 111.49  74.51  0.89 
4  1  21 247.86  208.79 0.98 
4  1  22 178.90  61.19  0.97 
4  1  23 91.61   16.16  0.80 
4  1  24 91.73   10.99  0.86 
4  1  25 139.78  107.31 0.96 
4  1  26 41.01   312.29 0.28 
4  1  27 188.86  228.51 0.95 
4  1  28 10.32   315.56 0.79 
4  1  29 171.04  124.06 0.88 
4  2  0  110.14  180.00 1.00 
4  2  1  44.74   0.58   0.88 
4  2  2  196.63  347.85 0.92 
4  2  3  419.10  16.34  0.93 
4  2  4  183.50  166.02 0.96 
4  2  5  247.31  142.36 0.98 
4  2  6  337.91  59.05  0.99 
4  2  7  112.74  336.13 0.99 
4  2  8  55.81   9.96   0.97 
4  2  9  123.73  94.15  0.98 
4  2  10 78.54   91.43  0.83 
4  2  11 211.23  110.26 0.86 
4  2  12 128.51  265.87 0.75 
4  2  13 29.65   166.26 0.97 
4  2  14 145.39  349.63 0.90 
4  2  15 35.22   254.05 0.69 
4  2  16 130.66  206.57 0.88 
4  2  17 266.20  142.00 0.97 
4  2  18 105.25  152.69 0.92 
4  2  19 57.75   207.85 0.83 
4  2  20 4.76    34.92  0.94 
4  2  21 200.32  208.74 0.94 
4  2  22 47.96   208.29 0.99 
4  2  23 27.56   131.35 0.89 
4  2  24 107.45  151.73 0.54 
4  2  25 143.97  124.56 0.83 
4  2  26 146.16  325.10 0.35 
4  2  27 5.83    58.21  0.72 
4  2  28 93.35   2.65   0.93 
4  2  29 18.68   13.43  0.86 
4  3  0  449.45  180.00 0.88 
4  3  1  304.25  259.88 0.98 
4  3  2  333.28  146.33 0.93 
4  3  3  0.00    0.00   0.00 
4  3  4  160.22  87.08  0.94 
4  3  5  184.04  281.61 0.88 
4  3  6  11.92   302.96 0.97 
4  3  7  175.85  178.42 0.98 
4  3  8  81.43   170.20 0.98 
4  3  9  246.52  37.59  0.95 
4  3  10 353.72  343.16 0.96 
4  3  11 4.12    107.52 0.48 
4  3  12 96.86   140.88 0.21 
4  3  13 4.84    73.13  0.95 
4  3  14 210.06  115.29 0.90 
4  3  15 245.22  338.99 0.98 
4  3  16 134.01  336.68 0.84 
4  3  17 288.17  316.68 0.92 
4  3  18 186.11  136.09 0.91 
4  3  19 112.53  192.09 0.87 
4  3  20 295.30  314.73 0.94 
4  3  21 61.94   278.13 0.61 
4  3  22 280.40  250.29 0.84 
4  3  23 47.86   246.67 0.05 
4  3  24 218.46  193.27 0.91 
4  3  25 172.54  109.27 0.87 
4  3  26 79.08   237.84 0.72 
4  3  27 66.96   299.58 0.23 
4  3  28 20.57   88.22  0.92 
4  3  29 67.64   65.75  0.77 
4  4  0  143.39  0.00   0.02 
4  4  1  272.05  127.54 0.99 
4  4  2  400.35  257.84 0.95 
4  4  3  420.21  218.36 0.95 
4  4  4  0.00    0.00   0.00 
4  4  5  18.67   184.27 0.99 
4  4  6  152.02  128.99 0.97 
4  4  7  93.95   158.79 0.96 
4  4  8  338.01  64.82  0.97 
4  4  9  19.85   98.24  0.99 
4  4  10 243.82  38.92  0.89 
4  4  11 106.12  83.90  0.84 
4  4  12 159.37  221.68 0.93 
4  4  13 73.05   75.03  0.89 
4  4  14 111.37  296.91 0.65 
4  4  15 78.23   242.19 0.75 
4  4  16 389.63  47.51  0.96 
4  4  17 172.79  84.95  0.96 
4  4  18 668.67  55.50  0.96 
4  4  19 134.69  104.72 0.17 
4  4  20 32.68   28.17  0.95 
4  4  21 144.82  2.88   0.97 
4  4  22 138.55  8.67   0.95 
4  4  23 250.14  280.16 0.96 
4  4  24 187.75  89.76  0.88 
4  4  25 81.47   278.87 0.72 
4  4  26 211.10  207.25 0.93 
4  4  27 75.53   179.76 0.32 
4  4  28 90.93   130.08 0.57 
4  5  0  48.75   180.00 0.05 
4  5  1  354.15  354.09 0.99 
4  5  2  94.00   125.95 0.99 
4  5  3  272.80  112.77 0.99 
4  5  4  277.87  330.15 0.98 
4  5  5  278.67  280.16 0.98 
4  5  6  130.35  182.65 0.96 
4  5  7  221.75  62.93  0.99 
4  5  8  60.01   110.80 0.93 
4  5  9  172.62  350.23 0.94 
4  5  10 194.98  237.91 0.96 
4  5  11 29.99   130.93 0.72 
4  5  12 58.45   154.43 0.25 
4  5  13 199.63  129.24 0.98 
4  5  14 7.97    356.37 0.48 
4  5  15 255.26  104.16 0.96 
4  5  16 38.97   12.05  0.01 
4  5  17 199.78  132.85 0.86 
4  5  18 125.55  337.76 0.09 
4  5  19 40.24   146.66 0.98 
4  5  20 11.15   109.48 0.97 
4  5  21 404.37  216.10 0.77 
4  5  22 247.66  296.23 0.96 
4  5  23 167.02  295.06 0.92 
4  5  24 7.12    95.47  0.90 
4  5  25 43.72   47.96  0.75 
4  5  26 90.66   286.89 0.57 
4  5  27 37.38   267.49 0.75 
4  5  28 41.47   32.84  0.59 
4  6  0  0.00    0.00   0.00 
4  6  1  99.44   84.50  0.99 
4  6  2  118.01  213.57 0.93 
4  6  3  137.58  234.59 0.83 
4  6  4  268.32  0.60   0.98 
4  6  5  283.97  286.97 0.98 
4  6  6  225.59  6.47   0.97 
4  6  7  9.38    332.33 0.95 
4  6  8  82.37   83.73  0.97 
4  6  9  323.60  150.71 0.99 
4  6  10 157.36  197.01 0.91 
4  6  11 248.86  110.02 0.97 
4  6  12 81.57   271.10 0.21 
4  6  13 139.40  356.22 0.30 
4  6  14 61.02   57.62  0.21 
4  6  15 144.49  1.40   0.89 
4  6  16 35.36   23.47  0.83 
4  6  17 303.19  92.47  0.89 
4  6  18 43.67   67.39  0.95 
4  6  19 278.31  257.22 0.85 
4  6  20 18.33   127.56 0.90 
4  6  21 188.68  100.79 0.97 
4  6  22 39.78   5.61   0.74 
4  6  23 196.68  331.34 0.83 
4  6  24 31.65   276.32 0.97 
4  6  25 208.63  288.81 0.92 
4  6  26 95.47   9.70   0.91 
4  6  27 33.33   57.43  0.16 
4  6  28 25.21   105.96 0.85 
4  7  0  96.09   0.00   1.00 
4  7  1  158.24  116.29 0.97 
4  7  2  203.21  155.50 0.89 
4  7  3  505.67  139.92 0.99 
4  7  4  38.10   54.01  0.98 
4  7  5  22.77   43.08  0.93 
4  7  6  147.93  277.12 0.72 
4  7  7  92.65   149.23 0.98 
4  7  8  371.76  43.22  0.98 
4  7  9  24.78   232.49 0.93 
4  7  10 260.01  82.93  0.97 
4  7  11 165.72  138.02 0.62 
4  7  12 108.57  328.34 0.91 
4  7  13 134.12  96.97  0.13 
4  7  14 129.21  162.03 0.89 
4  7  15 299.92  115.96 0.89 
4  7  16 32.99   227.06 0.54 
4  7  17 143.66  15.01  0.96 
4  7  18 203.22  235.61 0.97 
4  7  19 131.32  252.10 0.92 
4  7  20 141.35  184.52 0.98 
4  7  21 72.00   131.38 0.90 
4  7  22 56.89   297.02 0.54 
4  7  23 207.53  20.38  0.87 
4  7  24 212.64  13.71  0.88 
4  7  25 39.80   190.18 0.73 
4  7  26 224.25  203.09 0.93 
4  7  27 183.72  19.28  0.73 
4  7  28 12.27   251.31 0.83 
4  8  0  92.38   0.00   1.00 
4  8  1  331.04  279.17 0.59 
4  8  2  130.22  123.12 0.95 
4  8  3  103.04  132.98 0.97 
4  8  4  304.49  306.72 0.60 
4  8  5  8.30    35.20  0.97 
4  8  6  265.75  148.64 0.95 
4  8  7  16.72   221.64 0.57 
4  8  8  157.74  224.10 0.96 
4  8  9  3.40    281.60 0.66 
4  8  10 60.77   179.37 0.90 
4  8  11 229.42  37.99  0.98 
4  8  12 10.05   221.15 0.96 
4  8  13 86.60   100.04 0.92 
4  8  14 193.73  75.31  0.42 
4  8  15 140.70  51.39  0.93 
4  8  16 598.62  265.12 0.98 
4  8  17 35.71   233.09 0.96 
4  8  18 150.76  336.59 0.97 
4  8  19 54.85   273.27 0.34 
4  8  20 59.56   216.46 0.83 
4  8  21 164.59  58.33  0.88 
4  8  22 36.73   129.97 0.72 
4  8  23 201.28  79.33  0.45 
4  8  24 140.02  33.84  0.89 
4  8  25 112.35  166.74 0.17 
4  8  26 45.16   90.04  0.95 
4  8  27 31.15   132.43 0.51 
4  9  0  62.49   180.00 1.00 
4  9  1  191.84  149.31 0.80 
4  9  2  38.84   39.35  0.25 
4  9  3  93.93   291.35 0.93 
4  9  4  97.76   275.83 0.65 
4  9  5  348.41  95.42  0.91 
4  9  6  195.98  332.34 0.67 
4  9  7  178.85  315.46 0.87 
4  9  8  130.68  195.75 0.78 
4  9  9  1.36    207.46 0.96 
4  9  10 94.09   190.21 0.18 
4  9  11 9.37    323.34 0.79 
4  9  12 1.94    40.68  0.92 
4  9  13 40.99   8.54   0.93 
4  9  14 275.08  127.73 0.98 
4  9  15 216.50  217.89 0.90 
4  9  16 174.47  277.10 0.19 
4  9  17 129.81  219.42 0.99 
4  9  18 349.02  213.66 0.93 
4  9  19 461.37  314.37 0.93 
4  9  20 144.39  269.42 0.94 
4  9  21 52.45   341.12 0.67 
4  9  22 115.13  177.98 0.61 
4  9  23 113.00  346.83 0.48 
4  9  24 95.69   335.77 0.65 
4  9  25 196.55  56.70  0.90 
4  9  26 24.07   183.63 0.30 
4  9  27 28.65   254.20 0.77 
4  10 0  320.14  0.00   0.73 
4  10 1  158.59  301.09 0.23 
4  10 2  217.39  114.40 0.43 
4  10 3  48.26   151.43 0.87 
4  10 4  90.79   175.34 0.90 
4  10 5  46.01   57.71  0.87 
4  10 6  127.75  18.16  0.52 
4  10 7  26.02   207.76 0.31 
4  10 8  116.77  314.95 0.80 
4  10 9  116.34  350.50 0.93 
4  10 10 181.21  190.05 0.78 
4  10 11 235.22  42.69  0.92 
4  10 12 80.16   112.77 0.12 
4  10 13 81.81   341.38 0.65 
4  10 14 32.40   9.36   0.82 
4  10 15 430.05  46.95  0.98 
4  10 16 16.66   314.85 0.84 
4  10 17 65.43   247.76 0.97 
4  10 18 330.84  204.09 0.98 
4  10 19 5.62    89.55  0.98 
4  10 20 25.42   57.14  0.05 
4  10 21 43.66   130.77 0.82 
4  10 22 70.86   111.14 0.94 
4  10 23 66.42   107.85 0.96 
4  10 24 75.11   322.44 0.20 
4  10 25 43.60   255.44 0.85 
4  10 26 0.00    0.00   0.00 
4  11 0  330.20  180.00 1.00 
4  11 1  66.54   25.36  0.83 
4  11 2  88.36   231.65 0.93 
4  11 3  190.51  322.91 0.81 
4  11 4  488.29  320.54 0.92 
4  11 5  38.57   168.38 0.96 
4  11 6  306.24  18.54  0.91 
4  11 7  48.49   290.50 0.74 
4  11 8  181.59  169.31 0.96 
4  11 9  109.41  295.61 0.83 
4  11 10 58.05   280.67 0.62 
4  11 11 87.88   54.66  0.97 
4  11 12 229.89  166.30 0.93 
4  11 13 229.55  99.14  0.96 
4  11 14 314.92  311.63 0.85 
4  11 15 452.03  28.48  0.96 
4  11 16 46.90   44.31  0.28 
4  11 17 0.98    126.70 0.91 
4  11 18 7.16    89.26  0.97 
4  11 19 165.87  169.80 0.87 
4  11 20 58.18   145.25 0.62 
4  11 21 241.03  210.79 0.98 
4  11 22 31.85   76.77  0.94 
4  11 23 66.38   2.77   0.88 
4  11 24 62.78   336.75 0.94 
4  11 25 29.86   263.77 0.84 
4  11 26 105.58  272.83 0.74 
4  12 0  59.02   180.00 0.51 
4  12 1  131.01  292.88 0.96 
4  12 2  91.90   224.20 0.98 
4  12 3  15.49   181.62 0.87 
4  12 4  28.16   221.89 0.79 
4  12 5  60.31   346.26 0.08 
4  12 6  50.72   344.97 0.75 
4  12 7  154.99  169.03 0.88 
4  12 8  72.09   248.57 0.71 
4  12 9  67.11   58.75  0.97 
4  12 10 0.00    0.00   0.00 
4  12 11 0.00    0.00   0.00 
4  12 12 229.61  339.40 0.89 
4  12 13 344.87  169.27 0.73 
4  12 14 56.89   278.51 0.82 
4  12 15 242.01  11.10  0.79 
4  12 16 359.83  215.05 0.90 
4  12 17 155.87  76.68  0.98 
4  12 18 178.81  79.30  0.98 
4  12 19 213.87  333.17 0.14 
4  12 20 25.73   141.70 0.30 
4  12 21 96.25   196.20 0.96 
4  12 22 104.77  348.65 0.68 
4  12 23 51.02   115.85 0.08 
4  12 24 96.44   126.07 0.66 
4  12 25 50.83   144.40 0.93 
4  13 0  249.41  180.00 1.00 
4  13 1  183.77  178.53 0.96 
4  13 2  123.53  9.50   0.82 
4  13 3  93.53   148.59 0.97 
4  13 4  45.62   13.84  0.27 
4  13 5  24.93   122.75 0.90 
4  13 6  77.52   230.48 0.92 
4  13 7  13.26   42.97  0.14 
4  13 8  99.68   298.59 0.97 
4  13 9  96.95   164.89 0.94 
4  13 10 327.06  185.35 0.91 
4  13 11 280.05  307.90 0.96 
4  13 12 89.05   218.85 0.97 
4  13 13 368.92  287.80 0.90 
4  13 14 161.53  2.57   0.91 
4  13 15 25.61   73.46  0.85 
4  13 16 211.47  358.69 0.87 
4  13 17 161.29  140.89 0.92 
4  13 18 162.64  269.31 0.83 
4  13 19 189.85  254.27 0.90 
4  13 20 181.72  241.24 0.95 
4  13 21 429.32  105.93 0.90 
4  13 22 231.57  17.46  0.91 
4  13 23 8.92    294.02 0.44 
4  13 24 92.64   340.58 0.32 
4  13 25 163.60  35.39  0.92 
4  14 0  33.33   180.00 1.00 
4  14 1  287.23  154.43 0.92 
4  14 2  460.92  341.74 0.89 
4  14 3  13.51   137.43 0.46 
4  14 4  478.30  290.96 0.97 
4  14 5  0.00    0.00   0.00 
4  14 6  24.69   55.09  0.34 
4  14 7  171.37  213.95 0.94 
4  14 8  139.16  277.80 0.97 
4  14 9  123.95  190.79 0.92 
4  14 10 117.92  88.72  0.97 
4  14 11 89.67   328.76 0.98 
4  14 12 24.89   109.86 0.91 
4  14 13 155.48  96.79  0.67 
4  14 14 192.89  49.22  0.89 
4  14 15 83.28   98.54  0.98 
4  14 16 36.54   250.71 0.90 
4  14 17 14.33   157.99 0.49 
4  14 18 140.17  216.16 0.88 
4  14 19 125.99  74.84  0.39 
4  14 20 66.08   62.56  0.95 
4  14 21 84.49   235.50 0.73 
4  14 22 244.21  348.79 0.94 
4  14 23 138.96  151.42 0.92 
4  14 24 44.10   159.82 0.58 
4  15 0  74.83   180.00 1.00 
4  15 1  227.70  53.92  0.85 
4  15 2  232.20  181.71 0.69 
4  15 3  254.80  71.15  0.95 
4  15 4  161.80  68.72  0.98 
4  15 5  372.68  158.09 0.45 
4  15 6  121.29  159.22 0.40 
4  15 7  17.36   91.14  0.92 
4  15 8  162.96  152.34 0.96 
4  15 9  74.53   286.26 0.94 
4  15 10 276.39  321.89 0.98 
4  15 11 124.15  142.84 0.34 
4  15 12 278.18  226.76 0.88 
4  15 13 27.95   185.96 0.91 
4  15 14 353.01  36.93  0.96 
4  15 15 511.46  318.10 0.59 
4  15 16 66.90   78.68  0.25 
4  15 17 84.44   132.55 0.27 
4  15 18 190.32  103.94 0.84 
4  15 19 90.64   83.44  0.89 
4  15 20 2.62    264.70 0.07 
4  15 21 43.92   132.86 0.18 
4  15 22 26.84   272.74 0.43 
4  15 23 2.35    127.61 0.87 
4  16 0  152.52  360.00 0.16 
4  16 1  175.80  87.72  0.87 
4  16 2  23.41   343.04 0.89 
4  16 3  329.26  236.39 0.94 
4  16 4  109.99  2.14   0.82 
4  16 5  131.72  38.83  0.59 
4  16 6  170.69  217.89 0.87 
4  16 7  307.42  277.52 0.90 
4  16 8  78.83   194.92 0.92 
4  16 9  207.53  201.16 0.38 
4  16 10 154.57  189.02 0.97 
4  16 11 330.37  104.45 0.94 
4  16 12 118.28  187.20 0.31 
4  16 13 48.76   153.78 0.96 
4  16 14 20.38   326.22 0.09 
4  16 15 0.00    0.00   0.00 
4  16 16 14.81   313.12 0.93 
4  16 17 82.64   276.16 0.92 
4  16 18 0.57    258.36 0.44 
4  16 19 45.17   213.33 0.38 
4  16 20 82.93   88.18  0.61 
4  16 21 34.96   299.86 0.86 
4  16 22 145.95  177.90 0.84 
4  17 0  26.22   180.00 0.32 
4  17 1  103.76  20.80  0.07 
4  17 2  79.21   347.50 0.95 
4  17 3  9.68    176.03 0.89 
4  17 4  58.44   6.55   0.91 
4  17 5  36.91   40.94  0.13 
4  17 6  223.42  128.40 0.98 
4  17 7  102.74  119.43 0.98 
4  17 8  187.94  46.86  0.92 
4  17 9  51.61   15.64  0.78 
4  17 10 46.82   273.20 0.94 
4  17 11 13.72   87.35  0.62 
4  17 12 53.42   55.34  0.12 
4  17 13 95.09   98.48  0.06 
4  17 14 245.72  125.62 0.94 
4  17 15 95.90   309.64 0.64 
4  17 16 102.68  217.90 0.97 
4  17 17 104.27  248.22 0.70 
4  17 18 80.46   114.93 0.47 
4  17 19 32.46   271.91 0.55 
4  17 20 58.73   150.11 0.35 
4  17 21 93.26   115.59 0.29 
4  18 0  0.00    0.00   0.00 
4  18 1  52.75   339.43 0.50 
4  18 2  19.05   278.35 0.77 
4  18 3  300.52  33.59  0.82 
4  18 4  312.61  110.78 0.94 
4  18 5  105.31  135.65 0.96 
4  18 6  133.49  101.16 0.90 
4  18 7  98.45   312.82 0.94 
4  18 8  55.63   97.73  0.39 
4  18 9  293.28  40.70  0.27 
4  18 10 77.10   334.33 0.72 
4  18 11 225.32  189.67 0.56 
4  18 12 3.85    56.37  0.23 
4  18 13 401.40  356.31 0.96 
4  18 14 28.91   343.93 0.95 
4  18 15 202.81  123.82 0.96 
4  18 16 0.00    0.00   0.00 
4  18 17 100.53  266.49 0.85 
4  18 18 121.10  328.01 0.89 
4  18 19 278.52  327.67 0.95 
4  18 20 66.59   333.58 0.89 
4  19 0  27.34   180.00 0.19 
4  19 1  92.48   235.32 0.98 
4  19 2  165.20  131.91 0.94 
4  19 3  48.97   233.72 0.75 
4  19 4  88.01   225.73 0.56 
4  19 5  24.53   359.02 0.83 
4  19 6  6.26    95.82  0.03 
4  19 7  678.05  286.27 0.93 
4  19 8  77.97   265.65 0.41 
4  19 9  112.22  2.61   0.46 
4  19 10 246.30  272.69 0.63 
4  19 11 0.43    359.06 0.59 
4  19 12 110.48  208.17 0.90 
4  19 13 316.10  327.95 0.62 
4  19 14 174.39  228.81 0.84 
4  19 15 27.48   6.35   0.56 
4  19 16 60.50   39.30  0.30 
4  19 17 37.16   141.35 0.93 
4  19 18 132.90  225.00 0.96 
4  19 19 105.38  25.62  0.60 
4  20 0  28.29   180.00 0.10 
4  20 1  34.89   57.24  0.87 
4  20 2  33.92   311.38 0.53 
4  20 3  251.79  217.65 0.96 
4  20 4  43.13   41.12  0.51 
4  20 5  65.52   55.36  0.71 
4  20 6  258.32  169.00 0.91 
4  20 7  127.72  189.53 0.50 
4  20 8  260.08  354.53 0.93 
4  20 9  87.42   101.33 0.39 
4  20 10 126.02  119.23 0.86 
4  20 11 300.56  66.27  0.90 
4  20 12 249.10  16.51  0.80 
4  20 13 5.78    256.30 0.10 
4  20 14 1.73    200.19 0.15 
4  20 15 213.67  268.93 0.69 
4  20 16 83.98   249.12 0.30 
4  20 17 115.68  44.22  0.90 
4  21 0  0.00    0.00   0.00 
4  21 1  183.95  264.69 0.78 
4  21 2  169.08  58.20  0.86 
4  21 3  66.58   219.32 0.30 
4  21 4  10.25   290.64 0.89 
4  21 5  5.82    117.50 0.46 
4  21 6  3.05    300.47 0.72 
4  21 7  33.12   323.44 0.92 
4  21 8  73.01   346.74 0.54 
4  21 9  85.73   151.58 0.81 
4  21 10 24.78   292.18 0.48 
4  21 11 92.61   258.77 0.60 
4  21 12 92.21   232.36 0.93 
4  21 13 63.80   181.61 0.37 
4  21 14 345.87  133.54 0.91 
4  21 15 32.90   124.13 0.57 
4  21 16 117.85  338.67 0.66 
4  22 0  4.41    180.00 0.46 
4  22 1  176.14  339.82 0.58 
4  22 2  119.07  302.46 0.47 
4  22 3  255.12  322.18 0.85 
4  22 4  32.86   160.44 0.85 
4  22 5  70.63   313.61 0.19 
4  22 6  64.36   317.84 0.78 
4  22 7  68.44   275.33 0.72 
4  22 8  20.98   356.36 0.39 
4  22 9  4.47    92.73  0.38 
4  22 10 30.21   216.08 0.24 
4  22 11 241.81  82.09  0.79 
4  22 12 49.08   21.93  0.30 
4  22 13 55.75   139.78 0.75 
4  22 14 0.00    0.00   0.00 
4  23 0  0.00    0.00   0.00 
4  23 1  0.00    0.00   0.00 
4  23 2  1.85    164.21 0.69 
4  23 3  89.77   124.43 0.88 
4  23 4  48.78   291.62 0.39 
4  23 5  71.60   322.98 0.46 
4  23 6  16.50   315.72 0.80 
4  23 7  34.43   103.89 0.35 
4  23 8  18.65   97.00  0.57 
4  23 9  0.00    0.00   0.00 
4  23 10 0.00    0.00   0.00 
4  23 11 0.00    0.00   0.00 
4  24 0  0.00    0.00   0.00 
4  24 1  0.00    0.00   0.00 
4  24 2  0.00    0.00   0.00 
4  24 3  0.00    0.00   0.00 
4  24 4  0.00    0.00   0.00 
4  24 5  0.00    0.00   0.00 
4  24 6  0.00    0.00   0.00 
4  24 7  0.00    0.00   0.00 
4  24 8  0.00    0.00   0.00 
4  25 0  0.00    0.00   0.00 
4  25 1  0.00    0.00   0.00 
4  25 2  0.00    0.00   0.00 
5  0  1  34.26   270.00 1.00 
5  0  2  1036.84 360.00 1.00 
5  0  3  325.15  270.00 1.00 
5  0  4  605.71  360.00 1.00 
5  0  5  218.32  270.00 0.01 
5  0  6  0.00    0.00   0.00 
5  0  7  193.81  90.00  1.00 
5  0  8  288.53  180.00 1.00 
5  0  9  669.70  270.00 1.00 
5  0  10 178.17  0.00   0.82 
5  0  11 64.77   90.00  0.88 
5  0  12 61.69   360.00 1.00 
5  0  13 67.78   270.00 0.86 
5  0  14 56.70   0.00   0.33 
5  0  15 60.58   270.00 1.00 
5  0  16 12.25   180.00 0.81 
5  0  17 110.74  90.00  1.00 
5  0  18 1.22    180.00 0.00 
5  0  19 3.56    270.00 0.01 
5  0  20 226.18  0.00   1.00 
5  0  21 662.53  270.00 0.79 
5  0  22 291.82  180.00 0.37 
5  0  23 0.00    0.00   0.00 
5  0  24 3.99    180.00 0.98 
5  0  25 159.66  90.00  0.54 
5  0  26 209.50  180.00 0.62 
5  0  27 65.45   270.00 0.96 
5  0  28 150.89  180.00 0.93 
5  0  29 38.32   90.00  0.73 
5  1  0  297.95  90.00  1.00 
5  1  1  352.29  328.28 0.98 
5  1  2  274.21  38.46  0.66 
5  1  3  193.48  89.56  0.95 
5  1  4  126.63  218.12 0.97 
5  1  5  224.89  125.88 0.96 
5  1  6  152.46  330.10 0.88 
5  1  7  122.34  74.02  0.97 
5  1  8  19.16   255.54 0.97 
5  1  9  214.47  188.24 0.91 
5  1  10 130.22  66.11  0.97 
5  1  11 48.20   351.39 0.98 
5  1  12 43.55   343.49 0.94 
5  1  13 48.22   126.25 0.95 
5  1  14 97.99   114.15 0.73 
5  1  15 136.72  142.49 0.91 
5  1  16 273.41  51.21  0.56 
5  1  17 322.46  53.95  0.26 
5  1  18 241.54  57.69  0.94 
5  1  19 140.00  77.84  0.93 
5  1  20 153.46  275.05 0.94 
5  1  21 167.32  118.89 0.89 
5  1  22 202.72  154.29 0.95 
5  1  23 55.37   92.83  0.89 
5  1  24 91.98   158.65 0.92 
5  1  25 197.77  302.63 0.96 
5  1  26 4.68    32.00  0.85 
5  1  27 159.58  338.79 0.94 
5  1  28 16.21   107.08 0.86 
5  2  0  135.91  270.00 1.00 
5  2  1  275.16  320.67 0.86 
5  2  2  17.48   73.29  0.98 
5  2  3  270.45  157.93 0.25 
5  2  4  0.93    169.59 0.98 
5  2  5  117.40  19.35  0.98 
5  2  6  196.20  252.68 0.98 
5  2  7  160.01  290.01 0.37 
5  2  8  209.56  47.59  0.97 
5  2  9  220.20  356.29 0.90 
5  2  10 0.32    25.69  0.59 
5  2  11 206.17  201.20 0.92 
5  2  12 99.74   46.57  0.94 
5  2  13 62.79   235.88 0.92 
5  2  14 20.68   67.37  0.16 
5  2  15 146.16  242.92 0.87 
5  2  16 294.84  193.14 0.96 
5  2  17 213.20  22.90  0.56 
5  2  18 68.27   180.66 0.95 
5  2  19 31.37   30.03  0.48 
5  2  20 252.76  279.63 0.93 
5  2  21 188.46  133.02 0.56 
5  2  22 268.02  131.35 0.19 
5  2  23 239.57  141.26 0.85 
5  2  24 62.43   30.48  0.91 
5  2  25 238.83  30.38  0.85 
5  2  26 76.38   255.38 0.74 
5  2  27 32.95   200.11 0.48 
5  2  28 78.41   290.61 0.17 
5  3  0  43.90   270.00 1.00 
5  3  1  3.24    244.62 0.46 
5  3  2  90.20   0.53   0.98 
5  3  3  166.83  76.31  0.99 
5  3  4  274.37  356.94 0.97 
5  3  5  384.00  37.42  0.99 
5  3  6  25.80   196.39 0.97 
5  3  7  215.45  209.33 0.98 
5  3  8  349.11  284.47 0.96 
5  3  9  449.23  173.58 0.96 
5  3  10 137.60  359.10 0.97 
5  3  11 49.26   237.31 0.86 
5  3  12 19.15   48.44  0.89 
5  3  13 246.91  51.50  0.93 
5  3  14 76.99   35.95  0.99 
5  3  15 244.75  103.37 0.96 
5  3  16 508.02  242.02 0.91 
5  3  17 11.93   258.57 0.87 
5  3  18 39.61   138.99 0.95 
5  3  19 111.98  177.68 0.89 
5  3  20 29.28   151.46 0.29 
5  3  21 108.65  234.81 0.39 
5  3  22 312.87  227.44 0.93 
5  3  23 110.60  60.42  0.95 
5  3  24 21.99   294.24 0.90 
5  3  25 98.27   161.74 0.96 
5  3  26 49.33   333.21 0.72 
5  3  27 63.37   226.68 0.37 
5  3  28 168.06  160.89 0.80 
5  4  0  626.12  90.00  1.00 
5  4  1  0.00    0.00   0.00 
5  4  2  34.67   51.59  0.88 
5  4  3  27.02   223.72 0.99 
5  4  4  156.59  190.51 0.98 
5  4  5  318.37  79.69  0.94 
5  4  6  134.65  344.72 0.98 
5  4  7  285.79  130.41 0.91 
5  4  8  67.55   194.78 0.89 
5  4  9  320.66  195.29 0.95 
5  4  10 87.78   283.99 0.97 
5  4  11 47.95   22.39  0.67 
5  4  12 173.22  274.59 0.92 
5  4  13 48.91   95.74  0.89 
5  4  14 458.18  334.30 0.98 
5  4  15 385.26  245.02 0.94 
5  4  16 293.30  12.46  0.12 
5  4  17 17.13   345.53 0.95 
5  4  18 65.08   39.56  0.22 
5  4  19 138.77  82.00  0.94 
5  4  20 128.97  110.92 0.27 
5  4  21 129.30  250.39 0.96 
5  4  22 280.19  254.21 0.98 
5  4  23 0.92    82.33  0.59 
5  4  24 48.52   45.58  0.76 
5  4  25 76.07   259.26 0.57 
5  4  26 103.65  125.12 0.57 
5  4  27 160.35  191.31 0.47 
5  4  28 91.40   109.94 0.62 
5  5  0  0.00    0.00   0.00 
5  5  1  29.07   172.34 0.96 
5  5  2  204.89  324.67 0.72 
5  5  3  56.71   238.90 0.98 
5  5  4  331.27  223.61 0.99 
5  5  5  20.32   96.58  0.87 
5  5  6  95.92   99.78  0.88 
5  5  7  51.95   71.80  0.93 
5  5  8  6.13    186.57 0.97 
5  5  9  29.72   187.66 0.28 
5  5  10 213.25  66.35  0.72 
5  5  11 126.06  91.80  0.96 
5  5  12 202.06  54.32  0.99 
5  5  13 173.63  23.16  0.98 
5  5  14 24.02   188.35 0.77 
5  5  15 168.12  212.29 0.96 
5  5  16 20.59   242.93 0.94 
5  5  17 2.21    7.75   0.91 
5  5  18 25.64   316.48 0.98 
5  5  19 15.28   202.45 0.16 
5  5  20 135.92  317.73 0.96 
5  5  21 214.02  302.41 0.93 
5  5  22 255.39  262.69 0.88 
5  5  23 3.06    287.33 0.50 
5  5  24 16.99   226.20 0.95 
5  5  25 40.39   170.84 0.70 
5  5  26 90.53   188.65 0.62 
5  5  27 14.46   234.74 0.91 
5  5  28 101.62  162.99 0.30 
5  6  0  30.40   90.00  0.14 
5  6  1  22.38   132.69 0.98 
5  6  2  366.65  101.13 0.99 
5  6  3  29.25   19.63  0.94 
5  6  4  193.87  38.93  0.98 
5  6  5  129.16  272.29 0.96 
5  6  6  135.52  273.88 0.99 
5  6  7  42.09   281.87 0.77 
5  6  8  323.18  358.33 0.98 
5  6  9  339.93  49.45  0.98 
5  6  10 20.04   346.95 0.61 
5  6  11 98.12   88.96  0.62 
5  6  12 228.96  53.02  0.94 
5  6  13 270.80  43.15  0.74 
5  6  14 202.81  46.14  0.90 
5  6  15 420.25  297.28 0.91 
5  6  16 108.72  110.36 0.71 
5  6  17 348.62  225.70 0.96 
5  6  18 35.75   158.04 0.62 
5  6  19 58.94   50.78  0.96 
5  6  20 162.22  59.53  0.97 
5  6  21 94.81   76.01  0.96 
5  6  22 583.68  252.26 0.96 
5  6  23 246.91  262.20 0.20 
5  6  24 152.82  253.74 0.85 
5  6  25 127.28  164.86 0.67 
5  6  26 99.53   177.03 0.89 
5  6  27 2.79    292.81 0.91 
5  6  28 54.02   279.49 0.16 
5  7  0  16.35   90.00  0.31 
5  7  1  99.31   226.33 0.97 
5  7  2  89.21   59.82  0.77 
5  7  3  8.00    107.47 0.97 
5  7  4  8.17    220.43 0.93 
5  7  5  59.14   81.74  0.58 
5  7  6  222.23  70.88  0.91 
5  7  7  324.98  210.74 0.99 
5  7  8  105.36  220.62 0.67 
5  7  9  50.75   168.34 0.85 
5  7  10 102.90  268.38 0.94 
5  7  11 10.04   144.87 0.95 
5  7  12 59.91   206.94 0.73 
5  7  13 108.34  254.83 0.68 
5  7  14 35.69   117.86 0.97 
5  7  15 277.96  64.69  0.94 
5  7  16 268.27  102.49 0.95 
5  7  17 267.09  278.28 0.98 
5  7  18 208.02  67.91  0.90 
5  7  19 71.47   6.70   0.96 
5  7  20 95.27   224.97 0.91 
5  7  21 26.70   314.34 0.92 
5  7  22 54.79   6.93   0.30 
5  7  23 59.19   167.94 0.22 
5  7  24 145.40  244.22 0.27 
5  7  25 74.11   11.73  0.68 
5  7  26 56.23   315.50 0.07 
5  7  27 106.09  179.79 0.86 
5  8  0  83.26   90.00  0.32 
5  8  1  54.86   235.56 0.64 
5  8  2  26.30   350.72 0.83 
5  8  3  53.95   354.90 0.47 
5  8  4  46.94   359.48 0.96 
5  8  5  279.12  331.82 0.97 
5  8  6  14.84   348.53 0.93 
5  8  7  224.15  72.41  0.45 
5  8  8  12.41   214.24 0.91 
5  8  9  314.12  358.77 0.97 
5  8  10 198.38  11.71  0.96 
5  8  11 95.10   131.90 0.87 
5  8  12 119.56  153.50 0.74 
5  8  13 211.91  111.47 0.91 
5  8  14 245.56  65.97  0.58 
5  8  15 127.22  200.25 0.86 
5  8  16 304.48  126.40 0.98 
5  8  17 127.37  100.26 0.55 
5  8  18 39.18   113.82 0.95 
5  8  19 66.07   223.98 0.96 
5  8  20 99.43   253.48 0.87 
5  8  21 42.64   80.15  0.33 
5  8  22 47.26   137.48 0.97 
5  8  23 36.17   196.21 0.15 
5  8  24 91.68   300.81 0.29 
5  8  25 71.58   132.55 0.59 
5  8  26 18.68   77.16  0.90 
5  8  27 183.88  168.47 0.74 
5  9  0  200.66  90.00  1.00 
5  9  1  168.74  41.27  0.31 
5  9  2  35.91   200.29 0.64 
5  9  3  178.53  281.43 0.96 
5  9  4  68.89   158.33 0.98 
5  9  5  125.93  59.50  0.98 
5  9  6  133.89  161.18 0.62 
5  9  7  315.43  289.02 0.82 
5  9  8  55.01   324.80 0.61 
5  9  9  4.17    207.89 0.73 
5  9  10 364.10  85.07  0.98 
5  9  11 234.78  180.21 0.46 
5  9  12 391.41  13.73  0.96 
5  9  13 121.78  7.68   0.93 
5  9  14 14.75   289.90 0.77 
5  9  15 376.91  247.06 0.97 
5  9  16 158.05  271.29 0.99 
5  9  17 240.66  340.70 0.94 
5  9  18 73.40   227.40 0.10 
5  9  19 125.95  86.99  0.78 
5  9  20 111.68  54.13  0.61 
5  9  21 12.70   193.27 0.25 
5  9  22 56.88   39.83  0.94 
5  9  23 113.12  171.31 0.93 
5  9  24 33.15   31.89  0.60 
5  9  25 117.08  236.97 0.22 
5  9  26 53.49   310.70 0.60 
5  9  27 0.00    0.00   0.00 
5  10 0  61.50   270.00 0.18 
5  10 1  95.55   208.28 0.95 
5  10 2  31.69   313.60 0.73 
5  10 3  252.24  304.85 0.94 
5  10 4  55.37   25.69  0.80 
5  10 5  78.79   287.15 0.33 
5  10 6  131.23  141.50 0.93 
5  10 7  27.54   68.13  0.97 
5  10 8  188.90  88.68  0.96 
5  10 9  103.15  265.64 0.95 
5  10 10 352.23  317.59 0.92 
5  10 11 169.54  22.48  0.96 
5  10 12 29.34   358.47 0.58 
5  10 13 57.64   147.41 0.93 
5  10 14 87.48   291.24 0.51 
5  10 15 160.69  227.88 0.21 
5  10 16 372.30  142.72 0.89 
5  10 17 146.34  249.48 0.55 
5  10 18 293.37  182.95 0.96 
5  10 19 390.73  338.84 0.95 
5  10 20 70.77   61.97  0.73 
5  10 21 18.16   126.48 0.44 
5  10 22 8.37    86.60  0.93 
5  10 23 222.31  249.69 0.94 
5  10 24 38.99   132.80 0.47 
5  10 25 32.15   258.76 0.76 
5  10 26 27.42   326.64 0.30 
5  11 0  4.11    270.00 0.01 
5  11 1  237.40  13.81  0.95 
5  11 2  354.61  257.69 0.98 
5  11 3  8.43    200.73 0.72 
5  11 4  43.19   247.11 0.84 
5  11 5  2.70    265.64 0.91 
5  11 6  75.72   167.42 0.95 
5  11 7  12.11   174.90 0.73 
5  11 8  11.96   10.17  0.97 
5  11 9  63.13   155.86 0.96 
5  11 10 94.61   70.20  0.95 
5  11 11 111.13  175.07 0.95 
5  11 12 325.70  330.77 0.82 
5  11 13 138.44  342.63 0.91 
5  11 14 280.13  352.89 0.49 
5  11 15 223.98  201.29 0.97 
5  11 16 205.10  255.71 0.90 
5  11 17 137.12  56.41  0.98 
5  11 18 365.55  321.28 0.96 
5  11 19 74.34   320.94 0.69 
5  11 20 62.45   198.89 0.94 
5  11 21 9.35    112.29 0.87 
5  11 22 194.42  45.95  0.80 
5  11 23 22.59   323.98 0.78 
5  11 24 16.43   217.33 0.96 
5  11 25 140.40  30.64  0.92 
5  11 26 0.00    0.00   0.00 
5  12 0  429.93  270.00 0.47 
5  12 1  14.17   321.39 0.22 
5  12 2  171.51  139.04 0.98 
5  12 3  69.59   192.58 0.94 
5  12 4  115.89  38.27  0.92 
5  12 5  178.24  95.60  0.93 
5  12 6  195.83  23.21  0.29 
5  12 7  13.09   228.00 0.94 
5  12 8  172.13  319.13 0.94 
5  12 9  166.52  254.39 0.10 
5  12 10 117.94  340.69 0.91 
5  12 11 265.89  254.47 0.79 
5  12 12 188.42  219.41 0.94 
5  12 13 42.82   192.45 0.94 
5  12 14 332.48  74.97  0.97 
5  12 15 67.11   112.48 0.94 
5  12 16 1.37    282.74 0.97 
5  12 17 40.01   299.55 0.92 
5  12 18 82.65   173.04 0.74 
5  12 19 127.96  226.76 0.86 
5  12 20 244.50  159.74 0.95 
5  12 21 378.14  71.26  0.93 
5  12 22 482.46  44.01  0.94 
5  12 23 51.10   258.56 0.40 
5  12 24 105.32  229.67 0.47 
5  12 25 22.90   236.65 0.67 
5  13 0  209.66  270.00 1.00 
5  13 1  1.24    209.79 0.98 
5  13 2  73.36   182.97 0.51 
5  13 3  64.80   341.94 0.87 
5  13 4  45.09   126.20 0.75 
5  13 5  105.13  321.48 0.94 
5  13 6  409.18  328.07 0.98 
5  13 7  206.09  215.25 0.98 
5  13 8  23.23   241.20 0.87 
5  13 9  318.91  76.65  0.90 
5  13 10 228.21  331.55 0.96 
5  13 11 566.73  30.75  0.93 
5  13 12 20.51   356.47 0.57 
5  13 13 189.94  179.09 0.90 
5  13 14 86.58   329.00 0.70 
5  13 15 70.96   212.08 0.43 
5  13 16 134.02  306.31 0.93 
5  13 17 29.73   358.95 0.74 
5  13 18 81.97   203.52 0.38 
5  13 19 39.67   222.02 0.11 
5  13 20 133.09  89.13  0.75 
5  13 21 9.77    12.48  0.73 
5  13 22 6.17    196.12 0.18 
5  13 23 54.49   205.52 0.76 
5  13 24 108.81  168.60 0.37 
5  14 0  320.08  270.00 1.00 
5  14 1  380.00  131.02 0.98 
5  14 2  238.67  94.44  0.98 
5  14 3  64.10   299.54 0.76 
5  14 4  256.43  182.53 0.94 
5  14 5  441.99  27.46  0.96 
5  14 6  115.11  187.37 0.92 
5  14 7  73.77   253.80 0.95 
5  14 8  254.13  333.89 0.97 
5  14 9  16.01   5.04   0.88 
5  14 10 80.36   230.20 0.97 
5  14 11 200.09  207.73 0.92 
5  14 12 202.60  140.11 0.97 
5  14 13 299.81  323.65 0.78 
5  14 14 60.58   86.04  0.81 
5  14 15 247.75  271.92 0.54 
5  14 16 58.75   279.25 0.06 
5  14 17 50.34   147.79 0.83 
5  14 18 251.93  349.47 0.90 
5  14 19 175.70  88.24  0.90 
5  14 20 19.22   216.95 0.66 
5  14 21 440.62  95.86  0.94 
5  14 22 34.93   26.86  0.90 
5  14 23 13.31   210.13 0.20 
5  15 0  208.03  270.00 1.00 
5  15 1  126.96  320.86 0.58 
5  15 2  328.49  338.95 0.95 
5  15 3  441.98  115.63 0.95 
5  15 4  461.64  331.30 0.96 
5  15 5  151.33  9.41   0.40 
5  15 6  75.55   285.18 0.90 
5  15 7  149.22  79.86  0.91 
5  15 8  386.70  325.75 0.98 
5  15 9  61.13   173.02 0.96 
5  15 10 68.51   320.07 0.95 
5  15 11 147.74  145.39 0.95 
5  15 12 283.46  197.16 0.98 
5  15 13 173.30  60.58  0.76 
5  15 14 208.07  125.09 0.89 
5  15 15 40.23   220.32 0.24 
5  15 16 369.33  314.71 0.96 
5  15 17 78.14   248.75 0.96 
5  15 18 28.43   277.26 0.94 
5  15 19 151.95  283.44 0.82 
5  15 20 135.59  63.63  0.84 
5  15 21 166.74  348.25 0.49 
5  15 22 110.17  162.27 0.34 
5  15 23 17.25   229.23 0.63 
5  16 0  195.85  90.00  0.46 
5  16 1  195.23  222.00 0.97 
5  16 2  311.57  320.50 0.91 
5  16 3  245.03  50.14  0.95 
5  16 4  101.45  112.46 0.98 
5  16 5  329.44  274.08 0.95 
5  16 6  0.00    0.00   0.00 
5  16 7  109.17  2.31   0.89 
5  16 8  16.68   30.76  0.98 
5  16 9  1.13    107.79 0.81 
5  16 10 222.34  207.14 0.93 
5  16 11 34.38   106.05 0.95 
5  16 12 387.14  332.01 0.89 
5  16 13 145.89  317.09 0.87 
5  16 14 182.15  54.56  0.86 
5  16 15 111.89  195.39 0.78 
5  16 16 40.26   232.51 0.86 
5  16 17 78.67   239.21 0.30 
5  16 18 50.36   61.64  0.33 
5  16 19 267.23  165.17 0.94 
5  16 20 99.76   205.76 0.93 
5  16 21 13.24   10.11  0.37 
5  16 22 63.91   179.45 0.66 
5  17 0  325.50  90.00  0.98 
5  17 1  23.47   228.74 0.40 
5  17 2  290.27  79.20  0.95 
5  17 3  186.39  281.86 0.95 
5  17 4  52.76   49.61  0.97 
5  17 5  178.69  302.81 0.53 
5  17 6  175.20  335.17 0.87 
5  17 7  85.61   22.82  0.37 
5  17 8  52.56   163.09 0.94 
5  17 9  28.41   332.57 0.95 
5  17 10 4.39    181.75 0.81 
5  17 11 116.70  116.35 0.92 
5  17 12 355.21  323.42 0.73 
5  17 13 302.60  199.79 0.94 
5  17 14 25.30   325.16 0.68 
5  17 15 71.02   265.10 0.98 
5  17 16 251.60  207.53 0.90 
5  17 17 74.16   308.82 0.26 
5  17 18 123.04  317.79 0.92 
5  17 19 47.58   186.75 0.51 
5  17 20 68.66   264.90 0.89 
5  17 21 65.48   247.36 0.94 
5  18 0  118.81  270.00 1.00 
5  18 1  42.79   263.76 0.91 
5  18 2  118.19  347.24 0.93 
5  18 3  402.33  126.66 0.89 
5  18 4  129.81  285.36 0.11 
5  18 5  109.45  191.32 0.91 
5  18 6  206.55  285.60 0.97 
5  18 7  76.08   285.60 0.96 
5  18 8  199.87  3.17   0.26 
5  18 9  96.43   218.14 0.43 
5  18 10 64.37   255.84 0.73 
5  18 11 1.32    282.67 0.77 
5  18 12 159.28  156.92 0.42 
5  18 13 121.17  229.98 0.90 
5  18 14 145.58  23.32  0.91 
5  18 15 35.33   290.69 0.73 
5  18 16 130.62  198.64 0.32 
5  18 17 38.09   175.91 0.36 
5  18 18 28.59   135.25 0.62 
5  18 19 33.73   306.73 0.24 
5  19 0  178.46  90.00  0.15 
5  19 1  71.87   159.43 0.43 
5  19 2  44.75   277.28 0.09 
5  19 3  194.12  156.09 0.95 
5  19 4  20.93   99.85  0.92 
5  19 5  319.88  306.75 0.94 
5  19 6  137.69  285.15 0.25 
5  19 7  1.82    325.06 0.87 
5  19 8  75.56   99.31  0.65 
5  19 9  78.58   60.89  0.79 
5  19 10 293.69  135.95 0.65 
5  19 11 24.03   171.86 0.56 
5  19 12 186.33  117.09 0.73 
5  19 13 21.60   252.64 0.87 
5  19 14 41.58   18.01  0.10 
5  19 15 94.76   7.88   0.70 
5  19 16 11.66   198.97 0.33 
5  19 17 37.49   3.55   0.52 
5  19 18 63.31   188.97 0.54 
5  20 0  18.71   270.00 1.00 
5  20 1  179.88  30.25  0.27 
5  20 2  144.12  188.01 0.90 
5  20 3  54.93   253.31 0.74 
5  20 4  345.09  145.94 0.84 
5  20 5  90.59   70.15  0.82 
5  20 6  37.58   34.59  0.83 
5  20 7  183.49  197.83 0.70 
5  20 8  145.04  341.95 0.58 
5  20 9  53.06   345.37 0.57 
5  20 10 10.89   227.79 0.30 
5  20 11 25.70   343.45 0.77 
5  20 12 168.99  210.12 0.84 
5  20 13 69.37   264.37 0.21 
5  20 14 4.54    329.70 0.02 
5  20 15 13.06   336.73 0.60 
5  20 16 0.00    0.00   0.00 
5  20 17 123.46  151.53 0.83 
5  21 0  1.97    270.00 0.40 
5  21 1  5.01    232.37 0.14 
5  21 2  95.26   98.11  0.93 
5  21 3  51.85   117.06 0.79 
5  21 4  217.35  247.31 0.57 
5  21 5  4.14    296.82 0.62 
5  21 6  18.22   217.36 0.77 
5  21 7  165.54  235.71 0.44 
5  21 8  79.78   40.34  0.27 
5  21 9  19.86   286.11 0.10 
5  21 10 154.07  15.21  0.93 
5  21 11 27.93   135.38 0.28 
5  21 12 23.82   335.95 0.10 
5  21 13 106.69  66.08  0.76 
5  21 14 88.97   265.30 0.79 
5  21 15 0.00    0.00   0.00 
5  22 0  0.00    0.00   0.00 
5  22 1  49.20   132.70 0.88 
5  22 2  128.42  339.02 0.30 
5  22 3  56.64   212.24 0.52 
5  22 4  85.89   288.65 0.59 
5  22 5  54.11   332.78 0.29 
5  22 6  7.40    222.55 0.83 
5  22 7  42.98   204.18 0.66 
5  22 8  2.36    86.40  0.31 
5  22 9  0.00    0.00   0.00 
5  22 10 122.00  174.37 0.51 
5  22 11 137.39  20.63  0.48 
5  22 12 0.00    0.00   0.00 
5  22 13 0.00    0.00   0.00 
5  23 0  0.00    0.00   0.00 
5  23 1  0.00    0.00   0.00 
5  23 2  3.15    135.02 0.03 
5  23 3  0.00    0.00   0.00 
5  23 4  0.00    0.00   0.00 
5  23 5  0.00    0.00   0.00 
5  23 6  0.00    0.00   0.00 
5  23 7  0.00    0.00   0.00 
5  23 8  0.00    0.00   0.00 
5  23 9  0.00    0.00   0.00 
5  23 10 0.00    0.00   0.00 
5  24 0  0.00    0.00   0.00 
5  24 1  0.00    0.00   0.00 
5  24 2  0.00    0.00   0.00 
5  24 3  0.00    0.00   0.00 
5  24 4  0.00    0.00   0.00 
5  24 5  0.00    0.00   0.00 
5  24 6  0.00    0.00   0.00 
5  24 7  0.00    0.00   0.00 
6  0  0  673.28  0.00   1.00 
6  0  1  151.58  270.00 1.00 
6  0  2  275.16  180.00 1.00 
6  0  3  172.83  90.00  1.00 
6  0  4  20.73   180.00 0.70 
6  0  5  166.42  90.00  1.00 
6  0  6  245.35  360.00 1.00 
6  0  7  233.05  270.00 1.00 
6  0  8  448.04  180.00 0.90 
6  0  9  303.91  90.00  0.96 
6  0  10 110.17  360.00 0.76 
6  0  11 69.83   270.00 0.05 
6  0  12 5.43    180.00 0.00 
6  0  13 2.43    270.00 0.00 
6  0  14 117.20  180.00 1.00 
6  0  15 258.00  270.00 0.63 
6  0  16 613.44  360.00 0.12 
6  0  17 2.42    90.00  0.57 
6  0  18 0.00    0.00   0.00 
6  0  19 400.44  90.00  0.22 
6  0  20 8.78    0.00   0.06 
6  0  21 106.69  270.00 0.05 
6  0  22 18.05   360.00 0.23 
6  0  23 24.79   270.00 0.16 
6  0  24 82.53   360.00 0.17 
6  0  25 210.91  270.00 0.33 
6  0  26 220.03  360.00 0.99 
6  0  27 87.22   90.00  0.98 
6  0  28 12.03   0.00   0.15 
6  1  0  138.16  0.00   0.86 
6  1  1  162.59  272.48 0.58 
6  1  2  246.47  68.45  0.96 
6  1  3  230.43  325.73 0.40 
6  1  4  60.58   249.25 0.97 
6  1  5  9.53    48.64  0.56 
6  1  6  107.86  259.97 0.98 
6  1  7  328.38  15.86  0.98 
6  1  8  68.81   159.88 0.98 
6  1  9  98.92   210.52 0.36 
6  1  10 9.78    301.13 0.52 
6  1  11 6.00    318.16 0.94 
6  1  12 319.88  263.80 0.95 
6  1  13 46.07   44.85  0.96 
6  1  14 1.10    28.51  0.93 
6  1  15 81.78   275.38 0.93 
6  1  16 82.73   169.58 0.95 
6  1  17 159.42  352.06 0.81 
6  1  18 103.36  310.96 0.80 
6  1  19 32.15   173.21 0.98 
6  1  20 45.86   254.32 0.97 
6  1  21 34.01   287.20 0.40 
6  1  22 185.73  105.59 0.39 
6  1  23 93.15   251.85 0.10 
6  1  24 31.05   125.03 0.90 
6  1  25 135.33  321.21 0.78 
6  1  26 35.36   220.04 0.79 
6  1  27 75.60   82.12  0.66 
6  1  28 85.37   253.24 0.63 
6  2  0  58.33   360.00 0.11 
6  2  1  447.82  111.80 0.98 
6  2  2  24.26   93.64  0.99 
6  2  3  146.24  252.56 0.73 
6  2  4  25.89   5.87   0.97 
6  2  5  15.09   256.21 0.97 
6  2  6  16.94   202.23 0.50 
6  2  7  156.15  174.87 0.91 
6  2  8  118.54  14.96  0.67 
6  2  9  9.61    50.79  0.48 
6  2  10 248.04  153.05 0.97 
6  2  11 154.05  149.23 0.75 
6  2  12 203.18  292.61 0.98 
6  2  13 287.21  89.69  0.95 
6  2  14 432.46  111.03 0.98 
6  2  15 123.90  236.32 0.94 
6  2  16 10.62   7.39   0.93 
6  2  17 60.02   99.21  0.78 
6  2  18 125.03  266.54 0.39 
6  2  19 51.70   8.20   0.87 
6  2  20 22.55   8.07   0.91 
6  2  21 80.84   332.80 0.87 
6  2  22 39.56   44.28  0.86 
6  2  23 265.01  71.46  0.96 
6  2  24 116.70  357.36 0.91 
6  2  25 94.03   107.58 0.77 
6  2  26 9.64    246.60 0.83 
6  2  27 89.43   218.25 0.33 
6  2  28 26.61   290.91 0.31 
6  3  0  108.10  0.00   1.00 
6  3  1  188.23  268.17 0.98 
6  3  2  80.24   348.21 0.95 
6  3  3  32.09   160.28 0.98 
6  3  4  336.98  280.24 0.99 
6  3  5  164.24  158.72 0.99 
6  3  6  392.21  357.76 0.95 
6  3  7  391.52  117.54 0.98 
6  3  8  36.17   242.06 0.50 
6  3  9  155.70  242.25 0.15 
6  3  10 8.91    309.05 0.91 
6  3  11 36.63   145.85 0.96 
6  3  12 266.06  150.21 0.95 
6  3  13 123.13  72.27  0.74 
6  3  14 107.53  200.92 0.95 
6  3  15 91.27   121.85 0.96 
6  3  16 49.30   195.21 0.96 
6  3  17 183.10  103.97 0.03 
6  3  18 280.13  341.37 0.87 
6  3  19 92.19   87.06  0.97 
6  3  20 44.80   125.49 0.38 
6  3  21 28.05   118.91 0.82 
6  3  22 60.76   227.63 0.16 
6  3  23 31.51   264.38 0.94 
6  3  24 93.13   132.27 0.96 
6  3  25 19.68   68.23  0.69 
6  3  26 123.49  333.96 0.74 
6  3  27 5.15    18.01  0.66 
6  3  28 9.02    259.34 0.80 
6  4  0  189.40  180.00 0.44 
6  4  1  291.29  59.20  0.98 
6  4  2  139.91  343.50 0.98 
6  4  3  126.31  326.04 0.98 
6  4  4  27.50   299.64 0.94 
6  4  5  230.90  310.78 0.83 
6  4  6  78.05   6.33   0.97 
6  4  7  206.68  27.09  0.92 
6  4  8  1.64    91.40  0.97 
6  4  9  254.38  185.70 0.96 
6  4  10 147.63  170.60 0.72 
6  4  11 153.25  192.30 0.89 
6  4  12 219.62  225.02 0.98 
6  4  13 158.98  115.61 0.97 
6  4  14 56.12   300.42 0.98 
6  4  15 49.92   115.88 0.57 
6  4  16 91.63   137.34 0.96 
6  4  17 295.73  98.43  0.24 
6  4  18 0.62    137.62 0.93 
6  4  19 138.35  33.44  0.99 
6  4  20 110.83  140.10 0.92 
6  4  21 75.30   23.01  0.04 
6  4  22 101.68  286.43 0.81 
6  4  23 267.41  138.34 0.96 
6  4  24 27.48   191.92 0.88 
6  4  25 145.29  14.32  0.87 
6  4  26 78.53   211.49 0.60 
6  4  27 54.16   335.83 0.84 
6  4  28 47.14   140.27 0.88 
6  5  0  24.80   180.00 1.00 
6  5  1  121.25  65.66  0.89 
6  5  2  69.86   191.24 0.99 
6  5  3  143.80  62.13  0.97 
6  5  4  60.82   323.91 0.96 
6  5  5  270.03  359.43 0.53 
6  5  6  25.19   150.55 0.95 
6  5  7  370.26  268.22 0.91 
6  5  8  188.69  58.13  0.96 
6  5  9  43.32   257.38 0.74 
6  5  10 384.58  100.09 0.84 
6  5  11 35.04   169.69 0.95 
6  5  12 201.09  25.67  0.35 
6  5  13 46.65   107.89 0.87 
6  5  14 240.04  347.40 0.98 
6  5  15 129.92  87.31  0.97 
6  5  16 92.97   315.79 0.80 
6  5  17 7.23    51.08  0.86 
6  5  18 26.24   331.04 0.89 
6  5  19 56.76   358.58 0.87 
6  5  20 54.12   315.44 0.97 
6  5  21 150.96  173.58 0.31 
6  5  22 78.22   237.58 0.44 
6  5  23 47.04   23.80  0.94 
6  5  24 108.14  120.46 0.94 
6  5  25 26.30   195.57 0.47 
6  5  26 138.66  171.51 0.23 
6  5  27 171.94  0.87   0.71 
6  5  28 0.00    0.00   0.00 
6  6  0  263.39  180.00 1.00 
6  6  1  232.51  329.13 0.96 
6  6  2  285.45  41.52  0.94 
6  6  3  210.98  188.36 0.92 
6  6  4  12.81   24.16  0.98 
6  6  5  146.25  116.27 0.94 
6  6  6  203.44  23.99  0.74 
6  6  7  54.27   81.64  0.12 
6  6  8  137.80  150.88 0.85 
6  6  9  89.57   276.74 0.95 
6  6  10 33.21   44.73  0.93 
6  6  11 265.44  112.79 0.93 
6  6  12 228.44  142.87 0.92 
6  6  13 210.03  257.85 0.90 
6  6  14 364.03  309.64 0.96 
6  6  15 166.92  355.79 0.90 
6  6  16 75.81   230.25 0.93 
6  6  17 52.67   141.78 0.93 
6  6  18 98.52   352.81 0.96 
6  6  19 327.88  276.56 0.92 
6  6  20 14.08   211.80 0.89 
6  6  21 34.03   198.88 0.59 
6  6  22 55.01   231.60 0.95 
6  6  23 41.35   36.21  0.89 
6  6  24 75.17   197.44 0.69 
6  6  25 5.04    68.41  0.31 
6  6  26 119.91  284.94 0.54 
6  6  27 71.83   97.70  0.62 
6  7  0  309.20  180.00 1.00 
6  7  1  432.48  130.85 0.99 
6  7  2  4.36    259.49 0.91 
6  7  3  202.98  122.60 0.30 
6  7  4  150.59  273.30 0.95 
6  7  5  169.98  239.76 0.99 
6  7  6  82.01   98.86  0.97 
6  7  7  81.94   317.66 0.93 
6  7  8  31.27   9.80   0.89 
6  7  9  150.25  73.26  0.94 
6  7  10 83.57   3.58   0.95 
6  7  11 181.50  99.73  0.60 
6  7  12 144.41  288.83 0.96 
6  7  13 179.49  329.40 0.95 
6  7  14 152.36  314.91 0.90 
6  7  15 70.52   11.00  0.18 
6  7  16 244.28  14.15  0.96 
6  7  17 190.56  348.16 0.95 
6  7  18 224.75  172.67 0.97 
6  7  19 91.50   150.26 0.86 
6  7  20 481.13  337.46 0.41 
6  7  21 272.27  43.71  0.95 
6  7  22 88.21   218.87 0.81 
6  7  23 65.32   341.39 0.82 
6  7  24 185.48  129.54 0.95 
6  7  25 84.34   335.04 0.90 
6  7  26 92.01   359.58 0.95 
6  7  27 0.00    0.00   0.00 
6  8  0  11.91   180.00 1.00 
6  8  1  140.46  320.25 0.96 
6  8  2  95.27   86.92  0.91 
6  8  3  187.13  268.14 0.98 
6  8  4  189.62  327.32 0.18 
6  8  5  68.86   214.50 0.93 
6  8  6  428.27  176.84 0.98 
6  8  7  224.69  132.29 0.98 
6  8  8  226.15  36.98  0.10 
6  8  9  169.27  280.01 0.99 
6  8  10 177.97  55.54  0.83 
6  8  11 230.46  248.85 0.92 
6  8  12 56.20   328.16 0.91 
6  8  13 159.52  159.94 0.96 
6  8  14 254.45  215.27 0.55 
6  8  15 46.54   346.74 0.51 
6  8  16 250.05  321.43 0.88 
6  8  17 138.75  260.69 0.95 
6  8  18 18.46   273.68 0.98 
6  8  19 193.34  145.15 0.95 
6  8  20 154.92  160.68 0.85 
6  8  21 224.48  159.58 0.88 
6  8  22 1.08    248.20 0.74 
6  8  23 191.70  226.29 0.96 
6  8  24 92.89   180.71 0.36 
6  8  25 32.12   260.63 0.67 
6  8  26 9.82    1.69   0.81 
6  8  27 67.61   288.49 0.52 
6  9  0  269.20  180.00 1.00 
6  9  1  118.90  243.84 0.99 
6  9  2  33.90   9.69   0.90 
6  9  3  303.40  299.86 0.90 
6  9  4  11.07   312.17 0.50 
6  9  5  116.28  28.62  0.91 
6  9  6  299.62  1.32   0.97 
6  9  7  88.37   99.18  0.88 
6  9  8  57.85   325.41 0.78 
6  9  9  2.84    306.16 0.92 
6  9  10 54.14   292.53 0.84 
6  9  11 59.86   1.47   0.15 
6  9  12 482.32  283.81 0.43 
6  9  13 47.71   91.67  0.83 
6  9  14 178.11  120.58 0.15 
6  9  15 440.50  159.04 0.90 
6  9  16 5.67    143.73 0.68 
6  9  17 32.55   84.53  0.91 
6  9  18 293.02  153.70 0.19 
6  9  19 86.56   42.18  0.96 
6  9  20 52.34   81.17  0.42 
6  9  21 143.04  247.41 0.95 
6  9  22 25.82   90.05  0.41 
6  9  23 87.98   115.84 0.83 
6  9  24 28.81   290.60 0.22 
6  9  25 124.77  305.55 0.56 
6  9  26 90.09   261.42 0.78 
6  10 0  88.68   0.00   0.99 
6  10 1  246.91  243.78 0.95 
6  10 2  494.70  157.46 0.97 
6  10 3  102.76  261.27 0.57 
6  10 4  388.91  322.33 0.92 
6  10 5  211.96  161.31 0.98 
6  10 6  107.75  358.58 0.86 
6  10 7  339.90  195.62 0.54 
6  10 8  669.74  347.00 0.98 
6  10 9  80.31   268.92 0.97 
6  10 10 99.33   327.32 0.96 
6  10 11 113.11  316.23 0.95 
6  10 12 66.40   20.20  0.37 
6  10 13 70.02   177.06 0.74 
6  10 14 277.26  303.49 0.56 
6  10 15 129.24  126.69 0.93 
6  10 16 161.50  21.47  0.91 
6  10 17 76.22   31.58  0.90 
6  10 18 1.02    188.98 0.95 
6  10 19 140.37  235.39 0.91 
6  10 20 122.00  285.48 0.94 
6  10 21 90.73   98.82  0.91 
6  10 22 74.20   342.09 0.85 
6  10 23 36.42   146.77 0.79 
6  10 24 143.15  139.94 0.45 
6  10 25 287.67  348.83 0.93 
6  10 26 103.70  332.59 0.93 
6  11 0  0.00    0.00   0.00 
6  11 1  35.56   219.23 0.92 
6  11 2  125.47  348.41 0.97 
6  11 3  147.16  243.56 0.43 
6  11 4  109.54  242.90 0.83 
6  11 5  183.72  137.24 0.73 
6  11 6  450.66  45.31  0.99 
6  11 7  8.86    83.14  0.91 
6  11 8  58.97   299.13 0.96 
6  11 9  12.11   94.87  0.96 
6  11 10 274.86  248.55 0.72 
6  11 11 97.27   323.42 0.81 
6  11 12 181.01  154.79 0.53 
6  11 13 21.11   302.12 0.94 
6  11 14 333.80  171.33 0.73 
6  11 15 57.41   96.45  0.94 
6  11 16 150.46  168.80 0.91 
6  11 17 19.93   194.82 0.72 
6  11 18 41.98   339.81 0.24 
6  11 19 109.12  353.90 0.89 
6  11 20 88.55   157.34 0.92 
6  11 21 273.91  282.02 0.90 
6  11 22 66.56   231.70 0.89 
6  11 23 93.02   153.21 0.60 
6  11 24 87.46   285.91 0.96 
6  11 25 34.83   293.54 0.58 
6  12 0  26.93   180.00 1.00 
6  12 1  209.88  114.36 0.30 
6  12 2  225.70  76.17  0.56 
6  12 3  44.35   177.13 0.98 
6  12 4  130.46  35.05  0.89 
6  12 5  234.70  354.90 0.97 
6  12 6  260.82  9.11   0.92 
6  12 7  488.67  245.71 0.93 
6  12 8  22.31   45.56  0.81 
6  12 9  82.87   160.92 0.98 
6  12 10 158.68  129.31 0.93 
6  12 11 168.01  320.43 0.42 
6  12 12 142.40  150.04 0.97 
6  12 13 43.79   73.81  0.51 
6  12 14 1.46    60.21  0.85 
6  12 15 126.12  255.94 0.73 
6  12 16 80.14   51.28  0.79 
6  12 17 303.00  11.53  0.94 
6  12 18 125.09  252.34 0.93 
6  12 19 186.57  56.81  0.95 
6  12 20 114.07  106.44 0.95 
6  12 21 266.33  161.09 0.92 
6  12 22 38.72   257.78 0.29 
6  12 23 16.57   267.24 0.76 
6  12 24 7.14    304.45 0.09 
6  13 0  232.30  180.00 0.97 
6  13 1  46.09   272.33 0.27 
6  13 2  258.62  329.42 0.95 
6  13 3  6.25    355.68 0.71 
6  13 4  105.97  199.25 0.26 
6  13 5  161.04  154.80 0.93 
6  13 6  271.46  86.31  0.96 
6  13 7  177.45  176.74 0.93 
6  13 8  77.06   166.19 0.94 
6  13 9  73.88   92.51  0.77 
6  13 10 551.54  168.45 0.98 
6  13 11 99.10   304.50 0.93 
6  13 12 210.51  216.01 0.92 
6  13 13 62.52   51.05  0.91 
6  13 14 125.56  359.38 0.71 
6  13 15 423.09  293.38 0.95 
6  13 16 28.77   274.90 0.96 
6  13 17 101.57  146.04 0.36 
6  13 18 171.79  357.36 0.95 
6  13 19 4.79    149.64 0.75 
6  13 20 229.68  31.76  0.92 
6  13 21 0.00    0.00   0.00 
6  13 22 24.33   20.80  0.86 
6  13 23 58.51   300.75 0.82 
6  13 24 54.13   107.05 0.68 
6  14 0  363.22  180.00 1.00 
6  14 1  224.61  285.36 0.84 
6  14 2  335.38  162.57 0.54 
6  14 3  266.89  8.50   0.74 
6  14 4  254.81  165.81 0.91 
6  14 5  1.06    177.35 0.91 
6  14 6  270.94  68.84  0.98 
6  14 7  71.52   183.45 0.95 
6  14 8  367.26  240.35 0.38 
6  14 9  98.57   238.24 0.64 
6  14 10 243.34  67.43  0.94 
6  14 11 241.55  103.83 0.64 
6  14 12 100.03  162.16 0.94 
6  14 13 223.20  77.71  0.98 
6  14 14 206.04  130.17 0.96 
6  14 15 71.94   225.51 0.13 
6  14 16 143.30  57.55  0.17 
6  14 17 30.32   166.72 0.81 
6  14 18 144.91  221.06 0.74 
6  14 19 64.41   19.70  0.78 
6  14 20 16.71   163.39 0.85 
6  14 21 3.00    169.47 0.67 
6  14 22 33.05   300.31 0.75 
6  14 23 128.67  29.89  0.88 
6  15 0  64.68   180.00 0.99 
6  15 1  210.46  146.77 0.97 
6  15 2  191.45  302.67 0.83 
6  15 3  494.58  58.85  0.96 
6  15 4  63.99   346.62 0.96 
6  15 5  391.62  220.75 0.98 
6  15 6  76.11   43.55  0.88 
6  15 7  191.12  341.89 0.96 
6  15 8  30.38   52.77  0.97 
6  15 9  154.63  261.01 0.17 
6  15 10 276.66  153.60 0.66 
6  15 11 365.62  277.26 0.94 
6  15 12 102.40  123.90 0.73 
6  15 13 123.38  352.16 0.51 
6  15 14 358.49  357.57 0.92 
6  15 15 125.65  359.35 0.39 
6  15 16 12.56   163.76 0.80 
6  15 17 304.45  16.60  0.83 
6  15 18 35.64   66.88  0.32 
6  15 19 116.00  67.93  0.86 
6  15 20 57.39   80.18  0.20 
6  15 21 45.30   161.51 0.59 
6  15 22 124.35  9.81   0.68 
6  16 0  254.25  360.00 0.29 
6  16 1  216.42  16.24  0.97 
6  16 2  131.55  189.68 0.17 
6  16 3  217.51  46.34  0.93 
6  16 4  294.20  185.14 0.96 
6  16 5  255.75  262.23 0.92 
6  16 6  196.68  282.66 0.98 
6  16 7  345.51  255.37 0.95 
6  16 8  167.50  46.50  0.31 
6  16 9  77.88   133.99 0.85 
6  16 10 7.28    133.52 0.92 
6  16 11 222.13  175.91 0.95 
6  16 12 42.45   346.44 0.83 
6  16 13 156.63  141.36 0.82 
6  16 14 130.36  190.49 0.90 
6  16 15 106.60  167.06 0.49 
6  16 16 37.35   312.07 0.86 
6  16 17 216.85  96.36  0.55 
6  16 18 189.90  303.35 0.91 
6  16 19 1.16    207.26 0.93 
6  16 20 45.43   340.23 0.19 
6  16 21 18.58   107.99 0.77 
6  17 0  838.51  180.00 0.99 
6  17 1  74.13   120.79 0.90 
6  17 2  139.58  278.62 0.97 
6  17 3  160.75  164.64 0.97 
6  17 4  71.15   191.37 0.94 
6  17 5  233.25  90.70  0.51 
6  17 6  78.97   84.85  0.94 
6  17 7  127.79  232.37 0.53 
6  17 8  302.76  20.77  0.84 
6  17 9  107.56  239.31 0.96 
6  17 10 141.51  221.74 0.85 
6  17 11 48.40   318.03 0.57 
6  17 12 200.44  155.93 0.94 
6  17 13 94.05   147.93 0.28 
6  17 14 35.12   67.88  0.73 
6  17 15 25.25   51.50  0.95 
6  17 16 359.39  41.67  0.86 
6  17 17 45.32   230.21 0.62 
6  17 18 44.46   146.80 0.84 
6  17 19 60.41   62.30  0.59 
6  17 20 5.04    264.61 0.63 
6  18 0  164.80  0.00   0.17 
6  18 1  270.26  73.67  0.84 
6  18 2  281.94  300.21 0.92 
6  18 3  172.24  332.23 0.79 
6  18 4  144.42  275.79 0.95 
6  18 5  187.03  243.18 0.94 
6  18 6  206.27  339.40 0.97 
6  18 7  158.78  209.47 0.74 
6  18 8  83.07   102.10 0.89 
6  18 9  213.61  2.56   0.36 
6  18 10 94.19   132.08 0.82 
6  18 11 162.01  76.74  0.84 
6  18 12 9.89    324.28 0.47 
6  18 13 59.15   78.15  0.90 
6  18 14 85.24   111.57 0.81 
6  18 15 49.21   36.82  0.58 
6  18 16 30.93   144.18 0.20 
6  18 17 95.05   175.48 0.77 
6  18 18 32.31   276.04 0.63 
6  18 19 210.74  0.38   0.81 
6  19 0  71.73   360.00 0.20 
6  19 1  22.50   85.09  0.42 
6  19 2  30.03   86.82  0.89 
6  19 3  111.92  293.82 0.28 
6  19 4  18.61   188.34 0.85 
6  19 5  53.99   330.17 0.80 
6  19 6  95.38   295.33 0.83 
6  19 7  328.23  94.42  0.62 
6  19 8  62.66   286.58 0.60 
6  19 9  68.32   144.76 0.94 
6  19 10 131.69  187.57 0.94 
6  19 11 71.04   13.20  0.71 
6  19 12 167.07  255.36 0.50 
6  19 13 59.67   115.60 0.38 
6  19 14 112.92  173.29 0.74 
6  19 15 148.87  63.46  0.78 
6  19 16 48.63   23.22  0.94 
6  19 17 89.89   63.62  0.92 
6  20 0  193.99  360.00 1.00 
6  20 1  93.48   261.55 0.79 
6  20 2  137.14  90.04  0.58 
6  20 3  52.85   252.97 0.73 
6  20 4  70.13   137.81 0.79 
6  20 5  56.63   287.53 0.48 
6  20 6  109.76  24.05  0.52 
6  20 7  92.09   218.84 0.92 
6  20 8  96.33   328.10 0.91 
6  20 9  255.17  157.13 0.67 
6  20 10 49.42   47.22  0.20 
6  20 11 16.90   315.68 0.48 
6  20 12 6.71    76.98  0.08 
6  20 13 46.75   14.06  0.51 
6  20 14 112.03  56.23  0.52 
6  20 15 61.58   286.40 0.38 
6  20 16 0.00    0.00   0.00 
6  21 0  39.63   0.00   0.39 
6  21 1  86.78   213.05 0.84 
6  21 2  8.44    235.38 0.83 
6  21 3  159.41  265.45 0.50 
6  21 4  11.26   303.88 0.84 
6  21 5  97.54   170.85 0.95 
6  21 6  73.89   344.37 0.72 
6  21 7  28.25   25.03  0.14 
6  21 8  129.24  308.42 0.83 
6  21 9  70.73   337.65 0.48 
6  21 10 1.87    276.32 0.13 
6  21 11 46.64   184.43 0.85 
6  21 12 30.70   246.91 0.17 
6  21 13 0.00    0.00   0.00 
6  21 14 0.00    0.00   0.00 
6  22 0  102.32  360.00 0.26 
6  22 1  16.74   322.58 0.28 
6  22 2  16.73   221.42 0.64 
6  22 3  69.41   14.84  0.33 
6  22 4  81.53   173.27 0.49 
6  22 5  55.17   34.89  0.84 
6  22 6  75.05   141.29 0.54 
6  22 7  99.04   78.64  0.49 
6  22 8  65.69   241.22 0.42 
6  22 9  0.00    0.00   0.00 
6  22 10 0.00    0.00   0.00 
6  22 11 0.00    0.00   0.00 
6  22 12 0.00    0.00   0.00 
6  23 0  0.00    0.00   0.00 
6  23 1  0.00    0.00   0.00 
6  23 2  0.00    0.00   0.00 
6  23 3  0.00    0.00   0.00 
6  23 4  0.00    0.00   0.00 
6  23 5  0.00    0.00   0.00 
6  23 6  0.00    0.00   0.00 
6  23 7  0.00    0.00   0.00 
6  23 8  0.00    0.00   0.00 
6  23 9  0.00    0.00   0.00 
6  24 0  0.00    0.00   0.00 
6  24 1  0.00    0.00   0.00 
6  24 2  0.00    0.00   0.00 
6  24 3  0.00    0.00   0.00 
6  24 4  0.00    0.00   0.00 
6  24 5  0.00    0.00   0.00 
7  0  1  120.85  90.00  0.98 
7  0  2  95.22   0.00   0.35 
7  0  3  0.00    0.00   0.00 
7  0  4  184.37  360.00 0.70 
7  0  5  46.67   90.00  0.13 
7  0  6  1.86    180.00 1.00 
7  0  7  7.43    270.00 0.18 
7  0  8  130.10  360.00 0.04 
7  0  9  245.85  90.00  1.00 
7  0  10 211.70  180.00 1.00 
7  0  11 9.38    90.00  0.22 
7  0  12 344.54  0.00   1.00 
7  0  13 0.00    0.00   0.00 
7  0  14 294.99  180.00 1.00 
7  0  15 43.85   270.00 0.11 
7  0  16 214.48  180.00 0.39 
7  0  17 525.90  90.00  0.97 
7  0  18 281.00  180.00 1.00 
7  0  19 103.05  90.00  0.97 
7  0  20 165.25  0.00   1.00 
7  0  21 28.72   270.00 1.00 
7  0  22 241.06  0.00   1.00 
7  0  23 64.86   90.00  0.06 
7  0  24 376.67  360.00 1.00 
7  0  25 340.04  270.00 1.00 
7  0  26 54.20   360.00 0.67 
7  0  27 9.48    90.00  0.03 
7  0  28 110.37  0.00   0.75 
7  1  0  33.88   90.00  0.07 
7  1  1  310.63  105.29 0.99 
7  1  2  13.16   43.17  0.45 
7  1  3  174.86  129.59 0.93 
7  1  4  13.59   238.82 0.95 
7  1  5  54.89   312.44 0.93 
7  1  6  97.34   299.66 0.90 
7  1  7  0.00    0.00   0.00 
7  1  8  285.52  203.48 0.70 
7  1  9  145.70  193.09 0.96 
7  1  10 53.04   31.88  0.49 
7  1  11 207.22  215.64 0.86 
7  1  12 107.51  97.09  0.94 
7  1  13 1.75    182.87 0.96 
7  1  14 303.00  8.01   0.82 
7  1  15 69.60   30.61  0.84 
7  1  16 10.83   171.68 0.61 
7  1  17 4.32    99.33  0.18 
7  1  18 65.50   137.23 0.74 
7  1  19 113.81  100.91 0.88 
7  1  20 173.72  10.72  0.92 
7  1  21 27.46   278.95 0.90 
7  1  22 369.38  14.53  0.92 
7  1  23 68.76   278.80 0.74 
7  1  24 46.21   206.59 0.97 
7  1  25 47.36   265.17 0.05 
7  1  26 16.86   9.92   0.47 
7  1  27 109.96  164.67 0.68 
7  1  28 17.19   225.53 0.19 
7  2  0  125.34  90.00  0.86 
7  2  1  25.70   165.31 0.70 
7  2  2  87.45   27.85  0.99 
7  2  3  249.82  329.36 0.97 
7  2  4  23.90   243.87 0.97 
7  2  5  176.39  257.06 0.87 
7  2  6  108.85  98.21  0.99 
7  2  7  138.65  17.97  0.95 
7  2  8  108.64  19.87  0.94 
7  2  9  116.71  64.47  0.89 
7  2  10 73.78   233.66 0.56 
7  2  11 63.39   155.35 0.71 
7  2  12 21.13   355.01 0.95 
7  2  13 210.29  317.99 0.84 
7  2  14 333.58  6.74   0.93 
7  2  15 6.15    212.24 0.93 
7  2  16 188.42  341.27 0.90 
7  2  17 31.64   322.57 0.96 
7  2  18 12.71   351.09 0.92 
7  2  19 41.58   263.50 0.83 
7  2  20 182.37  261.32 0.90 
7  2  21 35.73   162.17 0.47 
7  2  22 137.72  337.39 0.85 
7  2  23 35.21   28.61  0.95 
7  2  24 60.15   82.67  0.90 
7  2  25 43.29   62.42  0.74 
7  2  26 22.13   167.89 0.58 
7  2  27 27.39   226.90 0.87 
7  2  28 111.80  156.43 0.92 
7  3  0  55.84   270.00 1.00 
7  3  1  128.21  333.26 0.97 
7  3  2  193.04  286.15 0.91 
7  3  3  180.08  13.14  0.95 
7  3  4  141.75  141.13 0.97 
7  3  5  93.15   98.19  0.96 
7  3  6  5.79    108.44 0.89 
7  3  7  271.28  136.27 0.78 
7  3  8  102.15  287.58 0.98 
7  3  9  97.28   98.83  0.94 
7  3  10 369.45  66.70  0.96 
7  3  11 20.48   356.23 0.94 
7  3  12 248.24  223.33 0.92 
7  3  13 1.91    95.13  0.89 
7  3  14 66.75   322.05 0.58 
7  3  15 17.06   109.52 0.77 
7  3  16 10.09   171.79 0.20 
7  3  17 107.14  154.19 0.79 
7  3  18 255.14  11.28  0.96 
7  3  19 464.28  113.47 0.98 
7  3  20 188.80  23.03  0.69 
7  3  21 187.34  98.08  0.93 
7  3  22 28.61   114.85 0.51 
7  3  23 126.13  113.62 0.91 
7  3  24 26.18   165.45 0.93 
7  3  25 1.19    244.57 0.47 
7  3  26 248.81  351.71 0.95 
7  3  27 26.97   245.31 0.61 
7  4  0  130.97  270.00 0.62 
7  4  1  20.71   38.23  0.98 
7  4  2  263.58  308.30 0.82 
7  4  3  167.00  203.21 0.59 
7  4  4  198.90  318.85 0.98 
7  4  5  121.73  240.59 0.96 
7  4  6  321.90  272.68 0.93 
7  4  7  174.08  260.01 0.08 
7  4  8  60.51   271.43 0.83 
7  4  9  109.36  145.93 0.41 
7  4  10 73.05   42.37  0.61 
7  4  11 144.59  73.00  0.91 
7  4  12 399.10  227.03 0.90 
7  4  13 324.30  22.11  0.91 
7  4  14 63.34   228.39 0.98 
7  4  15 531.36  180.34 0.96 
7  4  16 34.46   326.78 0.91 
7  4  17 93.51   180.35 0.94 
7  4  18 193.19  13.49  0.93 
7  4  19 5.85    170.04 0.88 
7  4  20 54.20   34.01  0.93 
7  4  21 18.88   29.90  0.45 
7  4  22 101.72  67.26  0.94 
7  4  23 218.85  219.35 0.85 
7  4  24 119.00  4.08   0.69 
7  4  25 129.17  340.34 0.44 
7  4  26 234.70  149.36 0.80 
7  4  27 164.22  200.78 0.51 
7  5  0  52.90   270.00 0.57 
7  5  1  343.43  74.92  0.93 
7  5  2  41.13   235.19 0.32 
7  5  3  58.33   8.50   0.98 
7  5  4  98.62   149.69 0.88 
7  5  5  33.18   94.00  0.92 
7  5  6  315.86  141.84 0.98 
7  5  7  43.84   138.50 0.85 
7  5  8  38.55   332.58 0.17 
7  5  9  79.37   330.72 0.96 
7  5  10 6.15    113.26 0.66 
7  5  11 110.30  36.22  0.80 
7  5  12 120.04  127.54 0.96 
7  5  13 323.32  175.52 0.90 
7  5  14 213.06  347.17 0.46 
7  5  15 163.36  302.00 0.97 
7  5  16 11.63   299.99 0.96 
7  5  17 83.45   160.90 0.97 
7  5  18 101.65  107.62 0.69 
7  5  19 78.31   336.81 0.98 
7  5  20 196.40  258.04 0.35 
7  5  21 313.77  239.47 0.77 
7  5  22 255.24  264.43 0.95 
7  5  23 24.10   206.88 0.17 
7  5  24 65.08   310.47 0.59 
7  5  25 59.39   114.08 0.53 
7  5  26 135.32  137.47 0.59 
7  5  27 88.13   286.06 0.85 
7  6  0  0.00    0.00   0.00 
7  6  1  24.87   154.66 0.95 
7  6  2  109.25  140.15 0.57 
7  6  3  64.62   159.70 0.99 
7  6  4  277.76  113.63 0.86 
7  6  5  62.10   80.63  0.83 
7  6  6  71.61   304.79 0.14 
7  6  7  31.28   20.47  0.94 
7  6  8  41.64   55.26  0.88 
7  6  9  181.47  239.85 0.94 
7  6  10 580.01  277.81 0.97 
7  6  11 91.59   271.89 0.90 
7  6  12 82.51   264.13 0.37 
7  6  13 106.84  288.33 0.63 
7  6  14 11.65   138.09 0.80 
7  6  15 210.98  185.30 0.98 
7  6  16 289.90  269.32 0.97 
7  6  17 62.31   290.53 0.78 
7  6  18 215.81  16.58  0.84 
7  6  19 61.46   231.85 0.87 
7  6  20 93.76   245.46 0.96 
7  6  21 217.43  260.87 0.89 
7  6  22 180.65  150.71 0.61 
7  6  23 95.20   271.39 0.43 
7  6  24 93.80   111.17 0.80 
7  6  25 76.85   238.00 0.70 
7  6  26 72.14   19.36  0.36 
7  6  27 50.53   136.12 0.94 
7  7  0  122.91  90.00  0.70 
7  7  1  226.29  349.34 0.94 
7  7  2  17.36   39.41  0.79 
7  7  3  60.60   66.76  0.94 
7  7  4  68.48   321.54 0.91 
7  7  5  157.92  291.24 0.49 
7  7  6  105.22  145.90 0.95 
7  7  7  280.19  314.39 0.93 
7  7  8  96.67   187.74 0.97 
7  7  9  442.56  155.75 0.97 
7  7  10 284.73  354.99 0.97 
7  7  11 50.56   335.29 0.79 
7  7  12 71.37   239.23 0.92 
7  7  13 148.47  130.44 0.39 
7  7  14 4.37    291.62 0.25 
7  7  15 111.50  215.41 0.92 
7  7  16 87.07   114.13 0.73 
7  7  17 36.79   205.36 0.98 
7  7  18 9.00    118.51 0.95 
7  7  19 24.02   81.05  0.89 
7  7  20 92.07   238.61 0.68 
7  7  21 10.41   324.90 0.85 
7  7  22 101.20  189.82 0.98 
7  7  23 276.28  54.09  0.94 
7  7  24 169.39  278.25 0.37 
7  7  25 8.06    359.20 0.52 
7  7  26 96.92   11.89  0.90 
7  8  0  222.35  270.00 1.00 
7  8  1  60.81   205.06 0.94 
7  8  2  10.73   264.47 0.97 
7  8  3  38.38   302.73 0.95 
7  8  4  238.25  215.94 0.97 
7  8  5  69.09   95.63  0.80 
7  8  6  30.81   23.92  0.91 
7  8  7  57.85   120.98 0.89 
7  8  8  227.30  336.86 0.90 
7  8  9  32.78   162.81 0.87 
7  8  10 195.73  228.03 0.90 
7  8  11 307.21  141.64 0.85 
7  8  12 114.31  27.50  0.94 
7  8  13 40.30   75.99  0.13 
7  8  14 154.81  47.57  0.95 
7  8  15 76.36   297.60 0.95 
7  8  16 245.14  160.91 0.88 
7  8  17 35.15   265.98 0.91 
7  8  18 11.96   306.83 0.96 
7  8  19 116.52  139.28 0.85 
7  8  20 441.17  48.52  0.95 
7  8  21 245.87  184.33 0.94 
7  8  22 24.81   17.79  0.23 
7  8  23 489.38  77.10  0.95 
7  8  24 331.39  343.14 0.85 
7  8  25 103.82  79.13  0.63 
7  8  26 49.13   263.67 0.19 
7  9  0  69.04   90.00  0.04 
7  9  1  28.60   319.76 0.94 
7  9  2  192.41  42.32  0.96 
7  9  3  148.56  328.94 0.09 
7  9  4  225.06  256.71 0.98 
7  9  5  49.71   57.95  0.77 
7  9  6  47.82   141.52 0.99 
7  9  7  36.15   90.31  0.53 
7  9  8  335.51  2.24   0.98 
7  9  9  0.00    0.00   0.00 
7  9  10 42.71   258.87 0.95 
7  9  11 413.24  153.61 0.49 
7  9  12 242.54  143.65 0.83 
7  9  13 198.68  272.04 0.37 
7  9  14 263.89  140.28 0.95 
7  9  15 241.12  301.53 0.84 
7  9  16 112.41  66.14  0.67 
7  9  17 9.11    37.44  0.45 
7  9  18 232.44  257.72 0.97 
7  9  19 71.63   359.85 0.87 
7  9  20 299.18  352.84 0.95 
7  9  21 202.45  233.77 0.98 
7  9  22 11.64   86.55  0.93 
7  9  23 0.21    231.55 0.09 
7  9  24 167.93  325.53 0.90 
7  9  25 8.36    66.68  0.93 
7  9  26 9.72    238.14 0.46 
7  10 0  46.89   90.00  1.00 
7  10 1  358.02  72.34  0.94 
7  10 2  117.45  97.27  0.71 
7  10 3  111.64  270.69 0.65 
7  10 4  178.34  227.64 0.93 
7  10 5  271.09  271.40 0.87 
7  10 6  47.22   214.75 0.60 
7  10 7  173.02  124.38 0.34 
7  10 8  163.44  212.85 0.92 
7  10 9  272.61  139.38 0.88 
7  10 10 249.02  199.25 0.95 
7  10 11 155.01  324.24 0.68 
7  10 12 57.28   210.92 0.73 
7  10 13 125.63  292.08 0.32 
7  10 14 322.10  193.39 0.97 
7  10 15 21.81   108.43 0.43 
7  10 16 7.56    52.04  0.79 
7  10 17 415.63  59.68  0.97 
7  10 18 96.01   182.59 0.87 
7  10 19 62.43   138.95 0.09 
7  10 20 78.81   321.74 0.61 
7  10 21 89.80   85.62  0.98 
7  10 22 41.07   185.42 0.59 
7  10 23 87.88   127.32 0.42 
7  10 24 139.59  197.95 0.68 
7  10 25 12.30   331.30 0.78 
7  11 0  170.68  270.00 1.00 
7  11 1  97.36   199.63 0.96 
7  11 2  197.94  295.61 0.31 
7  11 3  161.95  115.49 0.96 
7  11 4  263.34  196.40 0.98 
7  11 5  21.18   311.98 0.96 
7  11 6  80.20   160.54 0.92 
7  11 7  117.98  8.69   0.83 
7  11 8  271.21  106.83 0.83 
7  11 9  649.24  291.05 0.93 
7  11 10 135.47  55.17  0.87 
7  11 11 195.34  115.46 0.98 
7  11 12 15.47   23.28  0.66 
7  11 13 113.38  248.52 0.86 
7  11 14 165.02  86.70  0.96 
7  11 15 195.70  319.05 0.93 
7  11 16 142.12  344.66 0.88 
7  11 17 62.65   227.43 0.94 
7  11 18 31.36   98.46  0.18 
7  11 19 187.16  31.53  0.69 
7  11 20 113.75  70.53  0.38 
7  11 21 220.71  98.90  0.90 
7  11 22 16.82   354.12 0.53 
7  11 23 70.53   88.38  0.30 
7  11 24 82.29   152.65 0.48 
7  12 0  1.26    90.00  0.90 
7  12 1  261.60  205.92 0.98 
7  12 2  10.26   181.38 0.93 
7  12 3  81.11   18.22  0.31 
7  12 4  239.96  334.55 0.91 
7  12 5  138.64  281.56 0.96 
7  12 6  154.04  41.42  0.37 
7  12 7  290.93  311.80 0.97 
7  12 8  30.58   274.95 0.79 
7  12 9  82.85   131.32 0.95 
7  12 10 391.29  66.41  0.98 
7  12 11 72.77   14.87  0.93 
7  12 12 116.65  292.89 0.60 
7  12 13 332.34  195.75 0.93 
7  12 14 3.40    216.15 0.98 
7  12 15 15.72   359.33 0.51 
7  12 16 237.74  87.20  0.95 
7  12 17 5.46    248.88 0.66 
7  12 18 66.06   8.32   0.90 
7  12 19 198.67  25.70  0.89 
7  12 20 14.35   138.63 0.24 
7  12 21 275.66  207.38 0.73 
7  12 22 71.90   23.21  0.73 
7  12 23 80.38   204.43 0.78 
7  12 24 4.49    267.26 0.75 
7  13 0  28.29   270.00 0.87 
7  13 1  0.00    0.00   0.00 
7  13 2  73.89   265.26 0.97 
7  13 3  137.41  72.70  0.93 
7  13 4  101.38  73.79  0.54 
7  13 5  16.82   239.14 0.74 
7  13 6  26.37   300.09 0.05 
7  13 7  299.42  74.09  0.96 
7  13 8  262.00  103.33 0.93 
7  13 9  73.21   305.60 0.97 
7  13 10 323.84  352.56 0.97 
7  13 11 65.99   239.78 0.93 
7  13 12 170.18  281.97 0.93 
7  13 13 556.61  46.07  0.94 
7  13 14 47.51   315.24 0.75 
7  13 15 562.91  34.49  0.89 
7  13 16 293.67  316.45 0.96 
7  13 17 64.62   313.41 0.92 
7  13 18 129.03  168.29 0.65 
7  13 19 0.76    148.58 0.40 
7  13 20 57.15   284.69 0.20 
7  13 21 298.47  121.32 0.95 
7  13 22 27.64   356.48 0.81 
7  13 23 16.74   72.15  0.38 
7  14 0  249.31  270.00 0.94 
7  14 1  285.98  68.06  0.97 
7  14 2  30.62   140.03 0.69 
7  14 3  73.16   12.65  0.12 
7  14 4  3.23    293.54 0.79 
7  14 5  181.69  15.84  0.07 
7  14 6  83.75   250.27 0.92 
7  14 7  43.83   71.50  0.97 
7  14 8  362.82  235.30 0.91 
7  14 9  67.99   258.56 0.97 
7  14 10 249.12  59.00  0.89 
7  14 11 180.70  161.03 0.93 
7  14 12 65.18   163.44 0.58 
7  14 13 137.85  182.37 0.96 
7  14 14 319.90  303.83 0.95 
7  14 15 87.68   31.33  0.59 
7  14 16 38.82   291.81 0.32 
7  14 17 155.64  283.79 0.90 
7  14 18 1.30    232.07 0.50 
7  14 19 31.75   128.27 0.12 
7  14 20 0.00    0.00   0.00 
7  14 21 80.64   240.20 0.73 
7  14 22 186.77  18.49  0.89 
7  15 0  156.82  270.00 1.00 
7  15 1  145.72  339.29 0.95 
7  15 2  245.27  211.11 0.95 
7  15 3  131.81  54.58  0.24 
7  15 4  105.15  133.82 0.49 
7  15 5  48.65   1.23   0.87 
7  15 6  124.93  68.96  0.88 
7  15 7  570.84  141.27 0.97 
7  15 8  198.70  74.57  0.86 
7  15 9  1.23    32.52  0.64 
7  15 10 64.52   86.73  0.95 
7  15 11 23.84   318.61 0.97 
7  15 12 55.17   336.13 0.58 
7  15 13 61.19   156.74 0.54 
7  15 14 33.93   114.54 0.56 
7  15 15 135.42  327.94 0.84 
7  15 16 248.41  193.31 0.72 
7  15 17 113.41  52.66  0.65 
7  15 18 127.84  113.79 0.88 
7  15 19 294.81  311.74 0.84 
7  15 20 27.51   31.73  0.28 
7  15 21 10.84   103.69 0.79 
7  16 0  21.86   90.00  1.00 
7  16 1  377.90  9.12   0.82 
7  16 2  29.42   341.01 0.97 
7  16 3  9.93    296.99 0.92 
7  16 4  166.71  268.19 0.97 
7  16 5  182.92  260.82 0.97 
7  16 6  192.80  352.74 0.93 
7  16 7  280.26  350.31 0.76 
7  16 8  61.31   136.55 0.80 
7  16 9  75.64   217.90 0.86 
7  16 10 60.34   16.35  0.28 
7  16 11 365.35  244.97 0.91 
7  16 12 50.78   109.83 0.32 
7  16 13 20.22   7.20   0.71 
7  16 14 59.09   196.98 0.94 
7  16 15 70.72   145.07 0.97 
7  16 16 56.84   298.19 0.16 
7  16 17 228.42  104.67 0.88 
7  16 18 77.38   338.83 0.65 
7  16 19 19.07   281.19 0.42 
7  16 20 18.82   3.86   0.23 
7  17 0  205.82  90.00  0.52 
7  17 1  1.64    181.36 0.21 
7  17 2  76.19   86.90  0.98 
7  17 3  91.81   171.15 0.94 
7  17 4  0.00    0.00   0.00 
7  17 5  267.84  75.46  0.97 
7  17 6  179.49  201.26 0.86 
7  17 7  98.27   94.66  0.97 
7  17 8  393.08  68.16  0.97 
7  17 9  19.50   270.00 0.83 
7  17 10 25.70   309.38 0.59 
7  17 11 164.16  152.01 0.70 
7  17 12 34.18   1.63   0.52 
7  17 13 245.42  64.21  0.98 
7  17 14 115.72  307.11 0.73 
7  17 15 105.95  41.71  0.41 
7  17 16 36.30   318.23 0.36 
7  17 17 4.21    266.64 0.33 
7  17 18 259.65  271.05 0.88 
7  17 19 17.21   150.39 0.15 
7  18 0  74.39   270.00 1.00 
7  18 1  73.48   39.54  0.72 
7  18 2  16.17   28.82  0.32 
7  18 3  79.88   178.98 0.88 
7  18 4  249.67  120.22 0.53 
7  18 5  125.31  123.56 0.79 
7  18 6  73.85   14.25  0.65 
7  18 7  14.27   283.10 0.74 
7  18 8  147.51  81.47  0.93 
7  18 9  212.71  152.88 0.89 
7  18 10 99.07   350.54 0.53 
7  18 11 115.54  268.43 0.93 
7  18 12 26.43   72.75  0.08 
7  18 13 36.22   173.89 0.90 
7  18 14 9.55    96.71  0.08 
7  18 15 95.23   189.47 0.44 
7  18 16 117.39  146.10 0.52 
7  18 17 318.02  248.05 0.94 
7  18 18 48.54   145.91 0.72 
7  19 0  364.86  270.00 1.00 
7  19 1  58.05   163.00 0.19 
7  19 2  90.31   204.19 0.23 
7  19 3  176.66  48.76  0.53 
7  19 4  1.69    226.88 0.93 
7  19 5  357.83  246.54 0.94 
7  19 6  65.54   155.09 0.93 
7  19 7  13.01   65.35  0.57 
7  19 8  76.22   71.93  0.94 
7  19 9  124.23  306.99 0.65 
7  19 10 42.85   282.81 0.58 
7  19 11 96.52   127.58 0.66 
7  19 12 109.08  177.94 0.49 
7  19 13 60.24   30.06  0.22 
7  19 14 76.15   253.54 0.49 
7  19 15 172.19  59.56  0.90 
7  19 16 63.20   145.46 0.76 
7  19 17 12.52   323.85 0.48 
7  20 0  104.69  90.00  0.70 
7  20 1  77.31   28.24  0.56 
7  20 2  86.54   65.71  0.96 
7  20 3  207.83  28.64  0.98 
7  20 4  27.06   317.49 0.86 
7  20 5  87.26   59.77  0.94 
7  20 6  81.00   332.12 0.33 
7  20 7  1.03    300.04 0.40 
7  20 8  39.39   47.53  0.56 
7  20 9  44.29   100.64 0.41 
7  20 10 237.06  120.04 0.88 
7  20 11 154.17  158.84 0.84 
7  20 12 1.59    345.03 0.19 
7  20 13 139.21  125.31 0.60 
7  20 14 61.52   180.80 0.37 
7  20 15 0.00    0.00   0.00 
7  21 0  203.70  270.00 0.77 
7  21 1  108.39  257.27 0.66 
7  21 2  64.43   10.85  0.40 
7  21 3  107.01  304.80 0.32 
7  21 4  43.54   239.70 0.52 
7  21 5  8.82    152.91 0.03 
7  21 6  101.30  96.01  0.68 
7  21 7  166.90  12.69  0.83 
7  21 8  20.68   52.07  0.61 
7  21 9  76.84   334.11 0.37 
7  21 10 0.00    0.00   0.00 
7  21 11 93.19   311.94 0.56 
7  21 12 0.00    0.00   0.00 
7  21 13 0.00    0.00   0.00 
7  22 0  0.00    0.00   0.00 
7  22 1  0.00    0.00   0.00 
7  22 2  0.00    0.00   0.00 
7  22 3  0.00    0.00   0.00 
7  22 4  0.00    0.00   0.00 
7  22 5  0.00    0.00   0.00 
7  22 6  0.00    0.00   0.00 
7  22 7  0.00    0.00   0.00 
7  22 8  0.00    0.00   0.00 
7  22 9  0.00    0.00   0.00 
7  22 10 0.00    0.00   0.00 
7  22 11 0.00    0.00   0.00 
7  23 0  0.00    0.00   0.00 
7  23 1  0.00    0.00   0.00 
7  23 2  0.00    0.00   0.00 
7  23 3  0.00    0.00   0.00 
7  23 4  0.00    0.00   0.00 
7  23 5  0.00    0.00   0.00 
7  23 6  0.00    0.00   0.00 
7  23 7  0.00    0.00   0.00 
7  23 8  0.00    0.00   0.00 
7  24 0  0.00    0.00   0.00 
8  0  0  76.67   0.00   0.33 
8  0  1  535.30  270.00 0.97 
8  0  2  140.35  180.00 1.00 
8  0  3  63.31   270.00 0.86 
8  0  4  293.36  0.00   1.00 
8  0  5  353.22  270.00 1.00 
8  0  6  94.85   180.00 1.00 
8  0  7  4.26    270.00 0.04 
8  0  8  136.08  0.00   1.00 
8  0  9  148.25  270.00 0.88 
8  0  10 96.31   0.00   0.23 
8  0  11 582.96  270.00 1.00 
8  0  12 0.00    0.00   0.00 
8  0  13 356.79  270.00 0.18 
8  0  14 280.15  0.00   0.90 
8  0  15 98.68   270.00 0.98 
8  0  16 19.77   180.00 0.90 
8  0  17 306.25  90.00  1.00 
8  0  18 345.40  360.00 0.88 
8  0  19 350.21  90.00  0.98 
8  0  20 9.66    0.00   1.00 
8  0  21 39.16   90.00  0.30 
8  0  22 202.56  180.00 0.86 
8  0  23 377.88  270.00 0.99 
8  0  24 407.32  180.00 0.98 
8  0  25 45.75   90.00  0.10 
8  0  26 1.23    0.00   0.56 
8  0  27 91.40   90.00  0.72 
8  1  0  36.75   0.00   0.13 
8  1  1  224.61  351.10 0.88 
8  1  2  8.56    73.08  0.87 
8  1  3  76.58   57.95  0.87 
8  1  4  280.85  38.92  0.90 
8  1  5  120.36  147.32 0.43 
8  1  6  100.97  27.51  0.75 
8  1  7  233.06  170.44 0.87 
8  1  8  160.60  111.83 0.62 
8  1  9  56.24   242.65 0.66 
8  1  10 131.33  82.54  0.83 
8  1  11 56.23   240.19 0.93 
8  1  12 228.81  242.20 0.90 
8  1  13 56.53   101.03 0.93 
8  1  14 7.10    97.08  0.90 
8  1  15 63.25   92.00  0.71 
8  1  16 311.43  277.71 0.79 
8  1  17 13.32   230.80 0.98 
8  1  18 209.51  101.79 0.89 
8  1  19 115.29  67.46  0.97 
8  1  20 131.78  226.84 0.96 
8  1  21 101.69  336.69 0.45 
8  1  22 28.19   189.06 0.12 
8  1  23 72.93   175.38 0.95 
8  1  24 2.83    241.49 0.41 
8  1  25 29.55   249.53 0.49 
8  1  26 114.16  90.12  0.88 
8  1  27 59.58   230.29 0.79 
8  2  0  108.02  0.00   0.97 
8  2  1  235.28  117.55 0.78 
8  2  2  90.17   85.10  0.97 
8  2  3  234.38  77.35  0.46 
8  2  4  61.07   274.74 0.81 
8  2  5  138.35  283.35 0.73 
8  2  6  32.20   28.84  0.98 
8  2  7  11.51   218.22 0.92 
8  2  8  350.85  196.52 0.96 
8  2  9  131.52  61.43  0.89 
8  2  10 335.50  73.50  0.30 
8  2  11 52.37   18.21  0.89 
8  2  12 64.88   107.55 0.88 
8  2  13 47.23   223.59 0.96 
8  2  14 127.32  354.41 0.96 
8  2  15 138.27  329.61 0.77 
8  2  16 55.49   221.29 0.47 
8  2  17 201.67  122.99 0.87 
8  2  18 91.58   317.30 0.96 
8  2  19 162.95  8.34   0.96 
8  2  20 57.69   16.87  0.96 
8  2  21 112.66  324.43 0.69 
8  2  22 37.12   123.80 0.91 
8  2  23 98.25   41.84  0.89 
8  2  24 116.38  0.40   0.65 
8  2  25 175.72  213.63 0.33 
8  2  26 57.78   58.52  0.23 
8  2  27 200.94  58.35  0.91 
8  3  0  240.44  360.00 1.00 
8  3  1  129.39  210.24 0.14 
8  3  2  94.08   253.32 0.94 
8  3  3  453.03  255.18 0.97 
8  3  4  269.87  278.33 0.87 
8  3  5  156.48  68.68  0.66 
8  3  6  157.74  236.51 0.98 
8  3  7  33.28   17.68  0.50 
8  3  8  161.88  161.60 0.97 
8  3  9  61.36   89.53  0.96 
8  3  10 179.35  138.46 0.79 
8  3  11 227.47  328.44 0.92 
8  3  12 170.71  239.08 0.91 
8  3  13 497.29  78.78  0.98 
8  3  14 105.13  290.01 0.72 
8  3  15 40.16   176.49 0.94 
8  3  16 67.11   225.92 0.92 
8  3  17 192.03  60.86  0.98 
8  3  18 468.60  138.69 0.96 
8  3  19 337.46  44.19  0.97 
8  3  20 14.40   43.92  0.94 
8  3  21 108.71  99.39  0.93 
8  3  22 206.34  69.61  0.92 
8  3  23 171.57  356.69 0.20 
8  3  24 74.76   208.97 0.58 
8  3  25 132.92  253.24 0.85 
8  3  26 44.32   359.86 0.78 
8  3  27 42.03   237.27 0.80 
8  4  0  5.45    0.00   0.00 
8  4  1  124.75  352.45 0.76 
8  4  2  299.70  112.57 0.99 
8  4  3  35.84   205.11 0.61 
8  4  4  65.77   110.79 0.86 
8  4  5  67.33   346.90 0.91 
8  4  6  17.51   92.92  0.95 
8  4  7  188.01  289.10 0.96 
8  4  8  22.96   35.79  0.86 
8  4  9  14.46   210.11 0.29 
8  4  10 247.60  186.30 0.24 
8  4  11 182.73  37.87  0.77 
8  4  12 337.08  147.04 0.95 
8  4  13 10.51   83.34  0.88 
8  4  14 41.29   88.56  0.91 
8  4  15 129.17  1.96   0.93 
8  4  16 113.46  197.26 0.97 
8  4  17 232.06  28.87  0.95 
8  4  18 128.84  324.74 0.94 
8  4  19 78.56   38.86  0.11 
8  4  20 114.71  354.46 0.79 
8  4  21 182.04  62.11  0.90 
8  4  22 218.15  187.17 0.89 
8  4  23 167.91  176.48 0.96 
8  4  24 124.67  231.83 0.76 
8  4  25 112.68  78.31  0.94 
8  4  26 136.19  240.37 0.74 
8  4  27 92.70   49.57  0.23 
8  5  0  148.64  180.00 0.71 
8  5  1  80.45   306.53 0.78 
8  5  2  248.01  112.95 0.85 
8  5  3  88.02   198.24 0.97 
8  5  4  378.41  45.75  0.95 
8  5  5  76.27   117.89 0.89 
8  5  6  34.16   201.15 0.60 
8  5  7  19.05   117.53 0.08 
8  5  8  53.28   224.01 0.95 
8  5  9  227.22  220.11 0.99 
8  5  10 266.76  134.95 0.96 
8  5  11 86.17   49.35  0.97 
8  5  12 419.39  135.77 0.99 
8  5  13 65.59   257.92 0.75 
8  5  14 16.96   183.90 0.12 
8  5  15 69.43   244.60 0.94 
8  5  16 155.52  54.15  0.98 
8  5  17 289.92  47.29  0.95 
8  5  18 89.01   91.49  0.96 
8  5  19 218.73  285.92 0.54 
8  5  20 92.62   40.11  0.11 
8  5  21 65.14   258.10 0.45 
8  5  22 83.86   239.75 0.90 
8  5  23 238.98  57.58  0.94 
8  5  24 141.85  261.68 0.74 
8  5  25 152.36  227.01 0.75 
8  5  26 26.62   158.17 0.38 
8  6  0  197.93  0.00   1.00 
8  6  1  76.49   20.95  0.97 
8  6  2  154.61  195.50 0.83 
8  6  3  99.30   68.36  0.23 
8  6  4  27.55   171.38 0.09 
8  6  5  107.29  203.12 0.94 
8  6  6  81.29   55.58  0.58 
8  6  7  104.07  234.77 0.98 
8  6  8  87.33   159.99 0.84 
8  6  9  140.15  167.93 0.93 
8  6  10 131.93  262.59 0.94 
8  6  11 484.60  237.70 0.13 
8  6  12 247.91  68.08  0.92 
8  6  13 24.66   1.28   0.92 
8  6  14 361.54  46.82  0.92 
8  6  15 94.16   51.44  0.88 
8  6  16 286.08  74.28  0.92 
8  6  17 202.19  46.67  0.98 
8  6  18 90.51   165.26 0.94 
8  6  19 74.73   70.70  0.77 
8  6  20 72.60   49.14  0.63 
8  6  21 172.55  270.65 0.87 
8  6  22 101.30  206.04 0.28 
8  6  23 101.95  61.31  0.30 
8  6  24 131.05  144.62 0.85 
8  6  25 146.36  279.20 0.50 
8  6  26 22.07   177.70 0.89 
8  7  0  163.07  180.00 0.10 
8  7  1  90.11   166.02 0.72 
8  7  2  50.58   239.47 0.08 
8  7  3  92.34   72.70  0.97 
8  7  4  68.19   162.88 0.95 
8  7  5  173.17  236.10 0.88 
8  7  6  164.69  128.00 0.84 
8  7  7  134.59  267.05 0.97 
8  7  8  241.81  81.65  0.94 
8  7  9  46.53   113.90 0.66 
8  7  10 208.87  280.55 0.97 
8  7  11 286.85  58.62  0.91 
8  7  12 127.55  235.64 0.54 
8  7  13 106.17  63.86  0.44 
8  7  14 339.42  10.83  0.32 
8  7  15 161.17  155.01 0.97 
8  7  16 280.26  0.28   0.95 
8  7  17 28.31   65.32  0.91 
8  7  18 119.81  190.88 0.20 
8  7  19 49.02   100.20 0.21 
8  7  20 55.44   307.31 0.10 
8  7  21 21.47   208.19 0.25 
8  7  22 78.90   206.91 0.75 
8  7  23 76.55   149.63 0.06 
8  7  24 4.81    267.19 0.32 
8  7  25 41.17   263.25 0.20 
8  7  26 163.43  147.43 0.91 
8  8  0  333.87  360.00 1.00 
8  8  1  60.37   160.77 0.90 
8  8  2  178.21  94.41  0.78 
8  8  3  47.81   150.88 0.97 
8  8  4  149.03  219.03 0.69 
8  8  5  141.73  110.23 0.86 
8  8  6  141.39  284.36 0.68 
8  8  7  14.66   125.94 0.87 
8  8  8  152.08  85.25  0.16 
8  8  9  47.17   352.41 0.96 
8  8  10 232.32  334.41 0.90 
8  8  11 266.11  169.04 0.46 
8  8  12 282.01  11.67  0.95 
8  8  13 124.06  177.53 0.97 
8  8  14 79.55   232.43 0.94 
8  8  15 287.77  178.85 0.87 
8  8  16 211.66  143.32 0.55 
8  8  17 19.32   121.72 0.97 
8  8  18 42.01   191.24 0.95 
8  8  19 198.55  308.78 0.96 
8  8  20 90.29   292.39 0.40 
8  8  21 413.64  87.61  0.96 
8  8  22 35.89   3.74   0.30 
8  8  23 22.25   291.29 0.86 
8  8  24 105.94  169.83 0.48 
8  8  25 68.28   348.51 0.35 
8  9  0  201.79  0.00   1.00 
8  9  1  55.35   297.52 0.93 
8  9  2  106.04  225.19 0.93 
8  9  3  16.62   163.77 0.67 
8  9  4  160.63  223.83 0.96 
8  9  5  104.96  127.48 0.85 
8  9  6  96.54   161.03 0.51 
8  9  7  19.94   330.36 0.71 
8  9  8  25.97   306.06 0.98 
8  9  9  7.85    110.79 0.89 
8  9  10 88.90   358.98 0.93 
8  9  11 179.62  216.20 0.54 
8  9  12 395.34  304.72 0.75 
8  9  13 3.18    316.09 0.98 
8  9  14 148.54  280.86 0.69 
8  9  15 156.52  65.56  0.25 
8  9  16 65.06   62.02  0.16 
8  9  17 54.96   214.17 0.33 
8  9  18 442.64  83.64  0.91 
8  9  19 23.10   221.60 0.85 
8  9  20 143.02  107.63 0.94 
8  9  21 0.00    0.00   0.00 
8  9  22 48.94   37.98  0.35 
8  9  23 85.69   359.87 0.93 
8  9  24 27.68   71.32  0.90 
8  9  25 16.95   343.06 0.42 
8  10 0  80.71   180.00 0.85 
8  10 1  266.03  199.84 0.94 
8  10 2  89.54   66.98  0.72 
8  10 3  70.76   23.11  0.78 
8  10 4  256.25  51.30  0.73 
8  10 5  319.37  235.25 0.97 
8  10 6  47.36   137.02 0.93 
8  10 7  254.52  116.56 0.95 
8  10 8  170.10  155.86 0.92 
8  10 9  191.01  262.58 0.92 
8  10 10 228.84  6.57   0.98 
8  10 11 370.48  128.73 0.88 
8  10 12 240.65  165.19 0.65 
8  10 13 17.55   283.71 0.96 
8  10 14 39.14   68.34  0.88 
8  10 15 95.51   325.02 0.95 
8  10 16 13.89   80.27  0.93 
8  10 17 112.86  106.52 0.43 
8  10 18 126.39  265.43 0.85 
8  10 19 389.08  307.25 0.97 
8  10 20 54.20   311.35 0.90 
8  10 21 184.90  324.94 0.89 
8  10 22 118.17  2.38   0.70 
8  10 23 82.47   7.89   0.82 
8  10 24 134.02  284.55 0.44 
8  11 0  224.64  360.00 0.11 
8  11 1  190.07  46.76  0.96 
8  11 2  5.73    346.21 0.47 
8  11 3  103.97  227.43 0.45 
8  11 4  0.40    310.47 0.41 
8  11 5  481.01  156.04 0.49 
8  11 6  272.08  356.62 0.55 
8  11 7  366.99  251.32 0.95 
8  11 8  220.67  105.03 0.94 
8  11 9  221.48  0.26   0.95 
8  11 10 127.31  27.66  0.04 
8  11 11 257.65  280.50 0.83 
8  11 12 54.94   250.84 0.74 
8  11 13 66.42   207.34 0.77 
8  11 14 41.31   323.61 0.90 
8  11 15 72.90   288.32 0.98 
8  11 16 181.79  165.86 0.88 
8  11 17 55.30   104.03 0.37 
8  11 18 45.22   156.43 0.58 
8  11 19 149.84  92.15  0.32 
8  11 20 212.71  202.12 0.85 
8  11 21 344.90  174.94 0.92 
8  11 22 100.52  247.88 0.92 
8  11 23 58.60   216.77 0.85 
8  11 24 113.13  73.35  0.96 
8  12 0  176.68  0.00   1.00 
8  12 1  48.85   230.79 0.93 
8  12 2  259.47  34.14  0.96 
8  12 3  582.90  235.64 0.93 
8  12 4  44.64   235.04 0.80 
8  12 5  98.62   50.24  0.96 
8  12 6  131.47  262.48 0.11 
8  12 7  27.25   354.98 0.91 
8  12 8  48.25   41.58  0.78 
8  12 9  15.73   224.14 0.53 
8  12 10 130.44  313.21 0.92 
8  12 11 66.54   41.64  0.97 
8  12 12 84.68   53.02  0.94 
8  12 13 12.85   276.90 0.92 
8  12 14 313.44  70.87  0.97 
8  12 15 11.46   279.33 0.11 
8  12 16 5.50    82.83  0.66 
8  12 17 246.42  29.62  0.95 
8  12 18 62.41   9.56   0.49 
8  12 19 28.54   136.15 0.89 
8  12 20 335.68  134.28 0.84 
8  12 21 117.47  351.69 0.37 
8  12 22 235.62  310.02 0.95 
8  12 23 165.92  196.43 0.94 
8  13 0  28.70   180.00 0.43 
8  13 1  130.07  0.89   0.98 
8  13 2  190.44  47.96  0.86 
8  13 3  248.87  226.62 0.91 
8  13 4  36.02   92.66  0.34 
8  13 5  44.06   218.90 0.21 
8  13 6  41.18   0.28   0.92 
8  13 7  166.26  185.46 0.98 
8  13 8  369.99  217.12 0.96 
8  13 9  98.41   333.26 0.96 
8  13 10 0.00    0.00   0.00 
8  13 11 97.26   214.51 0.87 
8  13 12 119.75  279.24 0.96 
8  13 13 192.02  265.27 0.97 
8  13 14 80.79   336.62 0.53 
8  13 15 154.39  180.67 0.89 
8  13 16 88.55   97.54  0.14 
8  13 17 117.56  153.34 0.79 
8  13 18 3.18    101.90 0.05 
8  13 19 395.30  269.15 0.89 
8  13 20 82.52   270.61 0.20 
8  13 21 12.27   351.00 0.12 
8  13 22 36.43   61.08  0.90 
8  14 0  28.88   180.00 0.20 
8  14 1  199.20  85.76  0.90 
8  14 2  312.54  184.65 0.62 
8  14 3  219.29  20.13  0.92 
8  14 4  105.55  7.35   0.98 
8  14 5  25.94   332.32 0.96 
8  14 6  217.01  117.39 0.39 
8  14 7  110.90  205.25 0.45 
8  14 8  318.88  12.50  0.99 
8  14 9  37.71   329.44 0.54 
8  14 10 28.22   326.53 0.92 
8  14 11 59.22   149.52 0.79 
8  14 12 234.21  104.63 0.84 
8  14 13 13.37   9.74   0.62 
8  14 14 66.03   352.53 0.44 
8  14 15 87.18   166.94 0.29 
8  14 16 101.35  50.69  0.49 
8  14 17 48.67   274.53 0.34 
8  14 18 38.35   214.93 0.21 
8  14 19 70.59   50.69  0.40 
8  14 20 13.27   234.84 0.77 
8  14 21 110.03  41.93  0.78 
8  14 22 15.78   284.42 0.57 
8  15 0  3.06    180.00 0.99 
8  15 1  49.60   34.70  0.88 
8  15 2  83.20   222.44 0.97 
8  15 3  136.87  33.14  0.91 
8  15 4  207.11  64.12  0.98 
8  15 5  258.47  76.26  0.98 
8  15 6  69.33   357.15 0.84 
8  15 7  74.86   239.08 0.90 
8  15 8  243.08  89.82  0.84 
8  15 9  75.02   247.61 0.94 
8  15 10 2.10    145.16 0.78 
8  15 11 102.69  228.30 0.94 
8  15 12 252.22  320.30 0.97 
8  15 13 34.54   173.79 0.46 
8  15 14 249.50  170.24 0.92 
8  15 15 51.82   267.81 0.95 
8  15 16 93.74   114.39 0.90 
8  15 17 0.51    20.15  0.38 
8  15 18 58.98   183.58 0.24 
8  15 19 154.61  75.87  0.79 
8  15 20 46.50   234.24 0.35 
8  15 21 32.97   76.34  0.91 
8  16 0  834.75  0.00   1.00 
8  16 1  27.89   24.08  0.72 
8  16 2  12.63   353.84 0.97 
8  16 3  726.63  38.76  0.97 
8  16 4  26.95   69.38  0.85 
8  16 5  230.90  213.78 0.98 
8  16 6  110.07  211.44 0.86 
8  16 7  151.64  333.54 0.82 
8  16 8  507.38  306.80 0.89 
8  16 9  5.80    212.03 0.78 
8  16 10 87.15   207.10 0.67 
8  16 11 97.18   237.16 0.48 
8  16 12 5.69    351.92 0.95 
8  16 13 37.43   155.10 0.96 
8  16 14 36.98   115.59 0.39 
8  16 15 302.99  166.70 0.92 
8  16 16 180.71  156.36 0.81 
8  16 17 101.89  254.87 0.61 
8  16 18 57.94   205.83 0.21 
8  16 19 41.36   346.89 0.71 
8  16 20 205.93  279.69 0.86 
8  17 0  17.08   180.00 0.08 
8  17 1  88.28   295.55 0.98 
8  17 2  179.53  326.07 0.74 
8  17 3  239.73  102.41 0.92 
8  17 4  85.82   120.63 0.17 
8  17 5  103.69  8.09   0.80 
8  17 6  220.09  276.10 0.95 
8  17 7  161.51  210.74 0.71 
8  17 8  126.27  61.41  0.30 
8  17 9  97.08   135.38 0.36 
8  17 10 95.43   212.18 0.95 
8  17 11 139.37  145.74 0.95 
8  17 12 50.80   246.35 0.54 
8  17 13 86.19   264.04 0.35 
8  17 14 58.32   63.54  0.50 
8  17 15 37.37   296.94 0.68 
8  17 16 93.91   328.50 0.72 
8  17 17 53.27   0.86   0.69 
8  17 18 188.79  37.42  0.71 
8  17 19 0.00    0.00   0.00 
8  18 0  30.55   180.00 0.04 
8  18 1  68.20   237.02 0.23 
8  18 2  56.19   16.16  0.85 
8  18 3  4.15    23.91  0.11 
8  18 4  383.08  275.48 0.92 
8  18 5  86.28   353.86 0.41 
8  18 6  104.21  105.73 0.73 
8  18 7  157.71  274.52 0.79 
8  18 8  129.63  187.58 0.72 
8  18 9  37.94   46.87  0.70 
8  18 10 169.10  159.76 0.92 
8  18 11 34.94   313.68 0.21 
8  18 12 69.91   313.17 0.79 
8  18 13 114.70  93.44  0.50 
8  18 14 10.05   235.93 0.21 
8  18 15 0.00    0.00   0.00 
8  18 16 120.91  241.86 0.79 
8  18 17 110.15  117.16 0.89 
8  19 0  10.06   180.00 0.89 
8  19 1  69.54   31.03  0.88 
8  19 2  302.19  1.35   0.93 
8  19 3  78.29   92.76  0.91 
8  19 4  23.04   88.68  0.22 
8  19 5  69.01   120.80 0.93 
8  19 6  456.91  48.62  0.92 
8  19 7  21.68   181.10 0.82 
8  19 8  85.37   30.15  0.24 
8  19 9  0.00    0.00   0.00 
8  19 10 58.78   3.33   0.15 
8  19 11 86.75   33.00  0.40 
8  19 12 157.94  246.48 0.88 
8  19 13 39.73   284.16 0.52 
8  19 14 27.09   82.21  0.85 
8  19 15 0.00    0.00   0.00 
8  19 16 0.00    0.00   0.00 
8  20 0  4.30    180.00 0.02 
8  20 1  104.64  137.26 0.32 
8  20 2  218.40  45.67  0.62 
8  20 3  8.89    213.45 0.92 
8  20 4  93.31   148.78 0.83 
8  20 5  103.89  195.43 0.91 
8  20 6  87.21   356.71 0.56 
8  20 7  11.48   70.66  0.46 
8  20 8  20.43   128.05 0.45 
8  20 9  1.31    225.89 0.01 
8  20 10 64.23   352.33 0.29 
8  20 11 0.00    0.00   0.00 
8  20 12 0.00    0.00   0.00 
8  20 13 0.00    0.00   0.00 
8  20 14 0.00    0.00   0.00 
8  21 0  0.00    0.00   0.00 
8  21 1  47.39   229.89 0.47 
8  21 2  216.10  78.74  0.73 
8  21 3  15.71   252.19 0.36 
8  21 4  129.63  113.67 0.61 
8  21 5  61.26   165.39 0.73 
8  21 6  0.00    0.00   0.00 
8  21 7  0.00    0.00   0.00 
8  21 8  0.00    0.00   0.00 
8  21 9  0.00    0.00   0.00 
8  21 10 0.00    0.00   0.00 
8  21 11 0.00    0.00   0.00 
8  21 12 0.00    0.00   0.00 
8  22 0  0.00    0.00   0.00 
8  22 1  0.00    0.00   0.00 
8  22 2  0.00    0.00   0.00 
8  22 3  0.00    0.00   0.00 
8  22 4  0.00    0.00   0.00 
8  22 5  0.00    0.00   0.00 
8  22 6  0.00    0.00   0.00 
8  22 7  0.00    0.00   0.00 
8  22 8  0.00    0.00   0.00 
8  22 9  0.00    0.00   0.00 
8  23 0  0.00    0.00   0.00 
8  23 1  0.00    0.00   0.00 
8  23 2  0.00    0.00   0.00 
8  23 3  0.00    0.00   0.00 
8  23 4  0.00    0.00   0.00 
8  23 5  0.00    0.00   0.00 
9  0  1  251.90  90.00  0.71 
9  0  2  7.09    180.00 0.94 
9  0  3  319.89  90.00  0.78 
9  0  4  139.61  360.00 1.00 
9  0  5  90.85   270.00 0.02 
9  0  6  162.22  360.00 1.00 
9  0  7  77.39   90.00  0.08 
9  0  8  38.30   0.00   0.09 
9  0  9  160.19  270.00 0.16 
9  0  10 187.44  180.00 0.29 
9  0  11 409.57  90.00  1.00 
9  0  12 100.24  180.00 0.51 
9  0  13 341.48  270.00 0.99 
9  0  14 110.44  180.00 1.00 
9  0  15 78.49   270.00 1.00 
9  0  16 28.21   0.00   1.00 
9  0  17 58.12   270.00 0.97 
9  0  18 88.78   180.00 1.00 
9  0  19 0.00    0.00   0.00 
9  0  20 353.37  180.00 1.00 
9  0  21 188.34  90.00  0.45 
9  0  22 25.89   180.00 1.00 
9  0  23 86.23   270.00 0.32 
9  0  24 149.01  180.00 0.96 
9  0  25 125.47  270.00 0.74 
9  0  26 40.40   180.00 0.20 
9  1  0  352.96  90.00  1.00 
9  1  1  92.66   312.88 0.84 
9  1  2  202.14  218.63 0.98 
9  1  3  136.08  194.68 0.93 
9  1  4  81.66   82.88  0.91 
9  1  5  82.17   159.12 0.89 
9  1  6  166.91  300.84 0.94 
9  1  7  128.16  252.98 0.97 
9  1  8  100.49  209.52 0.83 
9  1  9  115.40  108.50 0.97 
9  1  10 166.80  21.81  0.25 
9  1  11 140.39  168.14 0.57 
9  1  12 103.67  301.38 0.95 
9  1  13 83.88   263.99 0.54 
9  1  14 8.02    100.28 0.24 
9  1  15 144.38  269.10 0.93 
9  1  16 110.15  241.77 0.96 
9  1  17 64.31   119.81 0.96 
9  1  18 336.46  20.24  0.96 
9  1  19 92.40   155.94 0.43 
9  1  20 334.64  252.49 0.90 
9  1  21 16.98   15.18  0.04 
9  1  22 123.88  292.08 0.77 
9  1  23 72.77   278.52 0.78 
9  1  24 72.77   104.73 0.17 
9  1  25 0.42    7.50   0.03 
9  1  26 136.99  2.87   0.76 
9  2  0  4.61    90.00  0.39 
9  2  1  19.51   332.39 0.96 
9  2  2  53.72   109.05 0.84 
9  2  3  18.06   136.31 0.94 
9  2  4  17.74   284.77 0.94 
9  2  5  106.27  221.76 0.93 
9  2  6  217.44  238.25 0.98 
9  2  7  85.53   204.96 0.98 
9  2  8  84.64   82.14  0.36 
9  2  9  151.44  77.27  0.98 
9  2  10 79.32   186.88 0.67 
9  2  11 76.80   107.37 0.87 
9  2  12 24.70   21.80  0.98 
9  2  13 68.26   247.06 0.78 
9  2  14 141.42  48.01  0.09 
9  2  15 441.24  154.41 0.98 
9  2  16 45.89   295.12 0.97 
9  2  17 220.81  300.76 0.95 
9  2  18 244.19  148.57 0.96 
9  2  19 62.39   274.49 0.71 
9  2  20 84.86   141.75 0.73 
9  2  21 0.00    0.00   0.00 
9  2  22 187.18  336.01 0.96 
9  2  23 13.13   231.45 0.88 
9  2  24 26.28   141.85 0.36 
9  2  25 38.09   67.36  0.83 
9  2  26 35.17   12.89  0.97 
9  3  0  68.88   270.00 0.07 
9  3  1  4.50    53.48  0.40 
9  3  2  15.31   107.09 0.06 
9  3  3  4.81    318.58 0.31 
9  3  4  144.65  15.29  0.80 
9  3  5  202.03  93.05  0.98 
9  3  6  37.43   151.35 0.96 
9  3  7  97.90   273.10 0.96 
9  3  8  127.29  333.91 0.95 
9  3  9  167.34  318.36 0.87 
9  3  10 421.73  106.81 0.93 
9  3  11 44.83   130.66 0.94 
9  3  12 236.39  295.52 0.79 
9  3  13 96.73   13.08  0.90 
9  3  14 250.73  349.23 0.20 
9  3  15 2.78    126.25 0.98 
9  3  16 118.55  22.63  0.98 
9  3  17 89.57   298.68 0.97 
9  3  18 163.94  242.20 0.95 
9  3  19 345.00  49.63  0.98 
9  3  20 65.36   287.69 0.89 
9  3  21 148.48  179.84 0.21 
9  3  22 96.12   171.60 0.95 
9  3  23 90.56   3.68   0.09 
9  3  24 7.79    37.44  0.89 
9  3  25 18.64   229.69 0.86 
9  3  26 154.06  207.98 0.62 
9  4  0  16.17   90.00  0.01 
9  4  1  119.60  23.82  0.72 
9  4  2  18.84   178.00 0.58 
9  4  3  107.75  273.39 0.43 
9  4  4  213.67  278.69 0.89 
9  4  5  102.37  214.58 0.93 
9  4  6  83.11   304.57 0.95 
9  4  7  10.74   93.22  0.47 
9  4  8  103.45  276.36 0.96 
9  4  9  52.02   356.58 0.80 
9  4  10 274.25  273.24 0.18 
9  4  11 78.70   59.20  0.97 
9  4  12 20.28   333.39 0.92 
9  4  13 43.89   249.94 0.51 
9  4  14 64.60   131.43 0.10 
9  4  15 250.66  62.30  0.89 
9  4  16 20.64   3.16   0.79 
9  4  17 92.28   133.56 0.98 
9  4  18 72.38   293.57 0.95 
9  4  19 305.44  16.65  0.74 
9  4  20 408.54  228.29 0.97 
9  4  21 147.02  2.18   0.86 
9  4  22 265.22  6.27   0.85 
9  4  23 0.15    233.31 0.54 
9  4  24 110.86  101.24 0.65 
9  4  25 62.90   310.38 0.93 
9  4  26 25.40   333.62 0.21 
9  5  0  18.89   270.00 1.00 
9  5  1  72.65   75.03  0.88 
9  5  2  87.02   307.49 0.90 
9  5  3  83.86   325.36 0.80 
9  5  4  25.24   123.08 0.98 
9  5  5  51.89   304.61 0.72 
9  5  6  232.04  152.79 0.95 
9  5  7  77.24   237.32 0.94 
9  5  8  40.85   132.72 0.74 
9  5  9  11.29   178.25 0.97 
9  5  10 266.51  0.99   0.95 
9  5  11 444.12  98.63  0.43 
9  5  12 176.27  194.22 0.95 
9  5  13 217.95  186.34 0.95 
9  5  14 111.54  203.03 0.87 
9  5  15 51.89   153.75 0.95 
9  5  16 127.51  248.03 0.58 
9  5  17 178.84  155.03 0.99 
9  5  18 215.33  149.71 0.94 
9  5  19 45.52   347.84 0.68 
9  5  20 101.18  163.42 0.68 
9  5  21 293.50  159.44 0.96 
9  5  22 183.91  58.77  0.84 
9  5  23 93.88   88.21  0.15 
9  5  24 200.58  172.69 0.78 
9  5  25 112.06  122.78 0.40 
9  5  26 86.10   249.91 0.33 
9  6  0  314.36  90.00  1.00 
9  6  1  107.31  116.52 0.84 
9  6  2  3.16    23.13  0.81 
9  6  3  139.24  68.14  0.97 
9  6  4  92.67   267.59 0.73 
9  6  5  9.44    216.63 0.89 
9  6  6  28.66   3.45   0.09 
9  6  7  180.68  221.29 0.97 
9  6  8  279.84  301.02 0.91 
9  6  9  335.25  176.16 0.29 
9  6  10 60.13   76.92  0.89 
9  6  11 32.36   118.47 0.98 
9  6  12 85.83   68.55  0.61 
9  6  13 223.83  309.84 0.94 
9  6  14 179.65  25.48  0.92 
9  6  15 19.35   53.63  0.95 
9  6  16 249.33  142.49 0.89 
9  6  17 156.02  185.35 0.96 
9  6  18 27.58   28.81  0.93 
9  6  19 166.86  84.33  0.45 
9  6  20 85.37   256.51 0.78 
9  6  21 99.56   347.83 0.52 
9  6  22 8.67    353.27 0.08 
9  6  23 130.66  257.15 0.32 
9  6  24 304.71  115.14 0.87 
9  6  25 30.26   193.36 0.82 
9  7  0  355.15  90.00  0.43 
9  7  1  273.25  119.11 0.97 
9  7  2  70.22   187.26 0.19 
9  7  3  15.66   272.78 0.76 
9  7  4  268.26  55.35  0.11 
9  7  5  183.03  9.91   0.92 
9  7  6  14.88   138.62 0.15 
9  7  7  31.07   96.02  0.95 
9  7  8  64.04   268.50 0.93 
9  7  9  381.93  313.86 0.98 
9  7  10 99.79   260.62 0.51 
9  7  11 89.82   227.50 0.16 
9  7  12 193.77  209.07 0.58 
9  7  13 184.73  74.86  0.75 
9  7  14 434.53  13.03  0.86 
9  7  15 66.78   136.05 0.44 
9  7  16 34.85   223.15 0.68 
9  7  17 116.35  96.34  0.56 
9  7  18 139.52  141.56 0.13 
9  7  19 41.71   98.27  0.39 
9  7  20 158.73  356.62 0.90 
9  7  21 107.42  215.41 0.93 
9  7  22 73.10   132.69 0.57 
9  7  23 0.53    329.94 0.56 
9  7  24 10.39   136.93 0.84 
9  7  25 102.80  260.97 0.65 
9  8  0  32.67   90.00  0.30 
9  8  1  299.23  349.56 0.96 
9  8  2  277.87  326.54 0.97 
9  8  3  284.58  281.39 0.84 
9  8  4  163.84  1.45   0.45 
9  8  5  20.50   23.22  0.09 
9  8  6  178.92  121.80 0.95 
9  8  7  493.29  29.92  0.83 
9  8  8  183.48  315.12 0.97 
9  8  9  683.99  28.10  0.98 
9  8  10 37.54   312.51 0.86 
9  8  11 182.93  163.87 0.42 
9  8  12 215.13  190.59 0.92 
9  8  13 252.85  159.47 0.95 
9  8  14 63.63   342.42 0.98 
9  8  15 196.49  113.78 0.91 
9  8  16 198.32  259.53 0.93 
9  8  17 6.97    297.55 0.06 
9  8  18 177.46  162.46 0.24 
9  8  19 74.16   26.31  0.44 
9  8  20 263.89  134.13 0.91 
9  8  21 343.15  58.70  0.96 
9  8  22 46.43   214.74 0.87 
9  8  23 68.54   347.53 0.88 
9  8  24 56.05   216.11 0.35 
9  8  25 100.21  61.81  0.65 
9  9  0  86.75   270.00 0.80 
9  9  1  346.17  12.10  0.87 
9  9  2  188.95  322.38 0.71 
9  9  3  39.94   350.99 0.92 
9  9  4  10.87   148.52 0.91 
9  9  5  467.89  124.38 0.99 
9  9  6  115.82  155.29 0.91 
9  9  7  232.19  118.41 0.45 
9  9  8  188.17  201.29 0.85 
9  9  9  95.76   117.69 0.51 
9  9  10 135.22  282.00 0.79 
9  9  11 58.72   350.58 0.87 
9  9  12 30.47   163.20 0.83 
9  9  13 356.35  170.35 0.76 
9  9  14 220.51  88.25  0.94 
9  9  15 102.36  259.57 0.44 
9  9  16 256.57  224.78 0.97 
9  9  17 45.03   301.92 0.07 
9  9  18 78.93   211.57 0.63 
9  9  19 134.62  217.33 0.42 
9  9  20 278.65  342.38 0.90 
9  9  21 17.96   323.77 0.53 
9  9  22 273.97  352.83 0.95 
9  9  23 13.68   9.09   0.41 
9  9  24 140.29  243.31 0.93 
9  10 0  134.13  90.00  0.67 
9  10 1  39.73   281.30 0.95 
9  10 2  308.04  331.70 0.88 
9  10 3  213.96  292.81 0.84 
9  10 4  19.25   325.00 0.82 
9  10 5  134.27  264.33 0.85 
9  10 6  154.01  90.44  0.57 
9  10 7  223.02  135.71 0.75 
9  10 8  1.86    83.96  0.92 
9  10 9  128.17  60.55  0.73 
9  10 10 266.09  107.33 0.94 
9  10 11 355.75  253.25 0.98 
9  10 12 105.42  330.64 0.95 
9  10 13 170.03  60.65  0.84 
9  10 14 65.03   84.36  0.92 
9  10 15 1.88    285.23 0.95 
9  10 16 115.25  234.32 0.96 
9  10 17 205.33  89.54  0.74 
9  10 18 225.05  135.42 0.93 
9  10 19 160.53  263.03 0.94 
9  10 20 73.64   179.23 0.91 
9  10 21 83.92   285.80 0.78 
9  10 22 4.37    317.29 0.96 
9  10 23 37.85   300.91 0.89 
9  10 24 50.68   301.33 0.32 
9  11 0  0.00    0.00   0.00 
9  11 1  35.16   251.29 0.98 
9  11 2  70.43   298.15 0.97 
9  11 3  367.63  184.58 0.97 
9  11 4  104.51  71.52  0.88 
9  11 5  415.06  263.59 0.98 
9  11 6  261.21  285.33 0.91 
9  11 7  39.76   232.83 0.67 
9  11 8  191.41  16.50  0.75 
9  11 9  18.62   116.33 0.98 
9  11 10 29.96   140.00 0.96 
9  11 11 50.95   309.67 0.98 
9  11 12 170.42  189.00 0.95 
9  11 13 22.43   168.81 0.87 
9  11 14 175.93  59.53  0.93 
9  11 15 425.48  223.12 0.96 
9  11 16 157.48  346.05 0.94 
9  11 17 146.16  123.58 0.58 
9  11 18 13.57   131.35 0.87 
9  11 19 133.07  266.64 0.45 
9  11 20 50.22   207.69 0.14 
9  11 21 16.07   194.27 0.06 
9  11 22 26.18   166.36 0.85 
9  11 23 68.05   172.58 0.36 
9  12 0  235.71  90.00  0.14 
9  12 1  132.14  121.80 0.82 
9  12 2  242.25  18.25  0.73 
9  12 3  0.75    285.80 0.88 
9  12 4  110.45  296.93 0.60 
9  12 5  137.04  57.00  0.83 
9  12 6  420.59  293.78 0.97 
9  12 7  108.08  309.24 0.91 
9  12 8  74.81   348.64 0.94 
9  12 9  181.68  328.00 0.58 
9  12 10 10.62   228.32 0.96 
9  12 11 401.48  156.70 0.96 
9  12 12 24.13   81.87  0.93 
9  12 13 162.64  94.87  0.37 
9  12 14 449.05  143.07 0.95 
9  12 15 71.25   336.53 0.26 
9  12 16 253.80  121.66 0.92 
9  12 17 43.33   65.34  0.40 
9  12 18 45.21   253.98 0.93 
9  12 19 112.69  235.91 0.60 
9  12 20 74.06   307.07 0.48 
9  12 21 97.15   55.68  0.94 
9  12 22 50.85   59.02  0.40 
9  13 0  122.36  90.00  1.00 
9  13 1  150.05  332.01 0.93 
9  13 2  294.22  73.95  0.91 
9  13 3  258.18  130.63 0.32 
9  13 4  583.17  22.10  0.96 
9  13 5  278.23  84.54  0.22 
9  13 6  161.22  54.10  0.90 
9  13 7  50.36   229.30 0.94 
9  13 8  63.67   343.06 0.93 
9  13 9  476.00  190.19 0.94 
9  13 10 64.64   241.50 0.98 
9  13 11 275.70  96.69  0.90 
9  13 12 222.07  83.89  0.88 
9  13 13 4.10    218.80 0.72 
9  13 14 19.84   146.03 0.93 
9  13 15 44.84   7.57   0.68 
9  13 16 81.98   234.21 0.80 
9  13 17 27.00   6.36   0.87 
9  13 18 44.56   85.58  0.37 
9  13 19 2.95    49.52  0.69 
9  13 20 169.87  34.57  0.84 
9  13 21 153.92  75.33  0.89 
9  13 22 14.84   96.24  0.85 
9  14 0  144.89  90.00  0.28 
9  14 1  194.78  332.64 0.97 
9  14 2  45.95   229.12 0.92 
9  14 3  306.46  42.67  0.81 
9  14 4  195.66  12.28  0.98 
9  14 5  7.00    52.49  0.94 
9  14 6  94.93   43.81  0.96 
9  14 7  38.69   113.08 0.94 
9  14 8  266.73  71.05  0.97 
9  14 9  232.64  113.61 0.96 
9  14 10 96.07   337.29 0.19 
9  14 11 391.23  329.12 0.96 
9  14 12 215.69  55.66  0.89 
9  14 13 294.32  49.50  0.83 
9  14 14 131.69  2.08   0.84 
9  14 15 80.29   176.62 0.64 
9  14 16 8.81    199.62 0.91 
9  14 17 104.43  26.34  0.35 
9  14 18 126.50  205.06 0.93 
9  14 19 97.46   184.63 0.51 
9  14 20 79.06   213.74 0.72 
9  14 21 101.07  5.29   0.59 
9  15 0  251.53  270.00 1.00 
9  15 1  343.59  270.67 0.97 
9  15 2  309.54  251.78 0.94 
9  15 3  3.92    175.08 0.98 
9  15 4  87.31   6.63   0.92 
9  15 5  97.98   33.45  0.76 
9  15 6  0.00    0.00   0.00 
9  15 7  107.03  332.36 0.93 
9  15 8  206.26  117.62 0.90 
9  15 9  204.30  163.96 0.61 
9  15 10 246.28  227.69 0.91 
9  15 11 167.21  38.89  0.85 
9  15 12 9.29    229.03 0.73 
9  15 13 64.07   161.38 0.93 
9  15 14 294.31  168.83 0.92 
9  15 15 42.80   46.44  0.80 
9  15 16 12.30   247.40 0.67 
9  15 17 90.67   247.38 0.49 
9  15 18 184.61  193.34 0.90 
9  15 19 31.02   21.03  0.19 
9  15 20 14.68   257.49 0.52 
9  16 0  0.00    0.00   0.00 
9  16 1  65.13   191.24 0.97 
9  16 2  125.39  20.60  0.71 
9  16 3  297.09  46.70  0.95 
9  16 4  316.16  154.84 0.71 
9  16 5  0.00    0.00   0.00 
9  16 6  142.15  220.39 0.92 
9  16 7  117.24  224.63 0.80 
9  16 8  66.37   196.83 0.12 
9  16 9  210.60  346.43 0.45 
9  16 10 127.03  263.27 0.40 
9  16 11 188.38  60.67  0.54 
9  16 12 94.75   193.31 0.85 
9  16 13 463.74  327.99 0.91 
9  16 14 14.08   2.73   0.05 
9  16 15 83.17   199.71 0.33 
9  16 16 100.62  57.76  0.88 
9  16 17 33.72   12.02  0.63 
9  16 18 18.75   50.02  0.42 
9  16 19 0.00    0.00   0.00 
9  17 0  191.98  270.00 0.23 
9  17 1  88.24   84.02  0.91 
9  17 2  337.03  67.15  0.88 
9  17 3  51.15   156.06 0.85 
9  17 4  112.02  213.13 0.84 
9  17 5  143.37  298.11 0.35 
9  17 6  65.99   205.04 0.80 
9  17 7  0.29    34.86  0.93 
9  17 8  115.93  34.87  0.95 
9  17 9  2.58    16.97  0.96 
9  17 10 6.15    94.78  0.90 
9  17 11 101.37  137.12 0.93 
9  17 12 120.31  33.53  0.80 
9  17 13 73.17   289.03 0.75 
9  17 14 3.52    35.98  0.47 
9  17 15 68.50   48.05  0.34 
9  17 16 93.99   59.84  0.84 
9  17 17 0.00    0.00   0.00 
9  17 18 0.00    0.00   0.00 
9  18 0  263.76  90.00  0.84 
9  18 1  32.34   142.81 0.41 
9  18 2  1.44    59.49  0.24 
9  18 3  179.50  13.19  0.94 
9  18 4  67.68   104.29 0.88 
9  18 5  35.08   164.04 0.74 
9  18 6  8.73    0.82   0.93 
9  18 7  130.13  328.37 0.79 
9  18 8  122.12  109.46 0.60 
9  18 9  1.32    293.32 0.48 
9  18 10 54.52   63.21  0.81 
9  18 11 52.56   183.64 0.89 
9  18 12 14.58   215.84 0.91 
9  18 13 62.96   237.48 0.29 
9  18 14 57.40   77.97  0.80 
9  18 15 0.00    0.00   0.00 
9  18 16 0.00    0.00   0.00 
9  19 0  5.28    270.00 0.02 
9  19 1  19.45   270.32 0.93 
9  19 2  308.97  340.15 0.92 
9  19 3  145.59  209.47 0.93 
9  19 4  34.11   236.72 0.87 
9  19 5  276.63  5.97   0.80 
9  19 6  6.57    173.84 0.04 
9  19 7  93.09   261.59 0.82 
9  19 8  68.58   59.03  0.75 
9  19 9  32.03   214.56 0.19 
9  19 10 0.00    0.00   0.00 
9  19 11 61.89   171.62 0.34 
9  19 12 0.00    0.00   0.00 
9  19 13 0.00    0.00   0.00 
9  19 14 0.00    0.00   0.00 
9  19 15 0.00    0.00   0.00 
9  20 0  0.00    0.00   0.00 
9  20 1  176.73  209.74 0.87 
9  20 2  46.95   348.87 0.32 
9  20 3  14.51   167.09 0.09 
9  20 4  22.18   227.74 0.10 
9  20 5  45.60   269.33 0.52 
9  20 6  17.06   166.61 0.62 
9  20 7  0.00    0.00   0.00 
9  20 8  0.00    0.00   0.00 
9  20 9  0.00    0.00   0.00 
9  20 10 0.00    0.00   0.00 
9  20 11 0.00    0.00   0.00 
9  20 12 0.00    0.00   0.00 
9  20 13 0.00    0.00   0.00 
9  21 0  0.00    0.00   0.00 
9  21 1  0.00    0.00   0.00 
9  21 2  0.00    0.00   0.00 
9  21 3  0.00    0.00   0.00 
9  21 4  0.00    0.00   0.00 
9  21 5  0.00    0.00   0.00 
9  21 6  0.00    0.00   0.00 
9  21 7  0.00    0.00   0.00 
9  21 8  0.00    0.00   0.00 
9  21 9  0.00    0.00   0.00 
9  21 10 0.00    0.00   0.00 
9  22 0  0.00    0.00   0.00 
9  22 1  0.00    0.00   0.00 
9  22 2  0.00    0.00   0.00 
9  22 3  0.00    0.00   0.00 
9  22 4  0.00    0.00   0.00 
9  22 5  0.00    0.00   0.00 
9  22 6  0.00    0.00   0.00 
9  22 7  0.00    0.00   0.00 
10 0  0  224.48  180.00 1.00 
10 0  1  53.09   270.00 0.45 
10 0  2  103.21  360.00 1.00 
10 0  3  317.73  90.00  1.00 
10 0  4  73.84   360.00 0.92 
10 0  5  255.92  90.00  0.95 
10 0  6  45.88   180.00 0.35 
10 0  7  145.50  90.00  1.00 
10 0  8  368.33  180.00 0.24 
10 0  9  127.13  270.00 0.47 
10 0  10 0.00    0.00   0.00 
10 0  11 163.53  270.00 0.98 
10 0  12 28.38   360.00 0.07 
10 0  13 48.59   270.00 0.99 
10 0  14 21.04   360.00 0.03 
10 0  15 742.83  270.00 1.00 
10 0  16 0.00    0.00   0.00 
10 0  17 179.62  270.00 1.00 
10 0  18 224.25  180.00 0.92 
10 0  19 10.97   90.00  0.68 
10 0  20 120.32  0.00   0.20 
10 0  21 0.00    0.00   0.00 
10 0  22 31.76   0.00   0.05 
10 0  23 76.20   270.00 0.80 
10 0  24 94.02   180.00 1.00 
10 0  25 44.02   270.00 0.18 
10 0  26 244.82  180.00 1.00 
10 1  0  6.61    180.00 0.86 
10 1  1  72.71   27.59  0.85 
10 1  2  93.03   251.32 0.30 
10 1  3  174.92  322.73 0.60 
10 1  4  144.17  85.97  0.25 
10 1  5  224.10  153.83 0.93 
10 1  6  239.02  346.36 0.83 
10 1  7  17.80   133.87 0.92 
10 1  8  189.61  237.31 0.85 
10 1  9  277.34  67.45  0.90 
10 1  10 241.18  54.80  0.95 
10 1  11 192.91  338.33 0.96 
10 1  12 95.33   282.34 0.93 
10 1  13 55.03   330.53 0.78 
10 1  14 211.72  138.20 0.98 
10 1  15 217.26  96.61  0.98 
10 1  16 167.90  58.97  0.90 
10 1  17 431.96  171.95 0.92 
10 1  18 442.08  255.21 0.94 
10 1  19 392.32  173.45 0.92 
10 1  20 75.80   135.03 0.45 
10 1  21 70.55   299.15 0.82 
10 1  22 21.81   91.41  0.87 
10 1  23 19.09   174.09 0.11 
10 1  24 145.68  61.02  0.90 
10 1  25 65.21   333.78 0.66 
10 1  26 46.01   318.63 0.95 
10 2  0  57.00   180.00 0.86 
10 2  1  41.85   255.35 0.95 
10 2  2  76.40   151.77 0.97 
10 2  3  225.94  116.75 0.58 
10 2  4  67.49   284.89 0.97 
10 2  5  100.25  350.82 0.92 
10 2  6  33.73   312.00 0.12 
10 2  7  26.07   268.05 0.92 
10 2  8  50.32   151.81 0.70 
10 2  9  36.43   299.14 0.93 
10 2  10 173.21  215.15 0.92 
10 2  11 78.58   343.88 0.32 
10 2  12 60.33   235.16 0.50 
10 2  13 162.77  221.72 0.96 
10 2  14 90.08   125.26 0.82 
10 2  15 346.80  77.19  0.95 
10 2  16 260.95  335.51 0.91 
10 2  17 80.78   113.62 0.21 
10 2  18 62.92   51.25  0.94 
10 2  19 51.74   38.07  0.46 
10 2  20 26.76   162.63 0.32 
10 2  21 43.87   77.10  0.77 
10 2  22 243.97  170.21 0.46 
10 2  23 50.48   155.28 0.56 
10 2  24 91.15   271.61 0.30 
10 2  25 25.17   94.58  0.43 
10 3  0  316.70  180.00 0.37 
10 3  1  147.63  228.60 0.75 
10 3  2  16.74   117.94 0.93 
10 3  3  249.62  243.65 0.92 
10 3  4  29.13   263.52 0.97 
10 3  5  37.40   142.98 0.90 
10 3  6  257.41  88.37  0.94 
10 3  7  305.12  314.99 0.97 
10 3  8  158.57  73.16  0.98 
10 3  9  142.68  79.81  0.93 
10 3  10 208.75  111.24 0.55 
10 3  11 187.07  254.35 0.92 
10 3  12 10.80   184.34 0.44 
10 3  13 5.43    52.79  0.93 
10 3  14 160.68  319.15 0.98 
10 3  15 95.27   355.36 0.92 
10 3  16 61.33   59.81  0.96 
10 3  17 295.68  182.83 0.86 
10 3  18 211.10  23.00  0.70 
10 3  19 289.30  251.23 0.85 
10 3  20 95.57   52.71  0.90 
10 3  21 38.02   260.54 0.80 
10 3  22 55.93   30.07  0.11 
10 3  23 336.22  132.92 0.77 
10 3  24 40.32   303.00 0.29 
10 3  25 29.79   337.15 0.77 
10 4  0  422.82  360.00 0.97 
10 4  1  53.75   99.21  0.94 
10 4  2  125.45  340.17 0.75 
10 4  3  126.52  193.83 0.95 
10 4  4  213.33  263.78 0.72 
10 4  5  69.45   139.04 0.90 
10 4  6  166.03  85.51  0.96 
10 4  7  477.08  293.71 0.98 
10 4  8  322.40  135.88 0.52 
10 4  9  54.85   18.75  0.55 
10 4  10 231.22  17.35  0.94 
10 4  11 2.18    218.88 0.95 
10 4  12 21.05   334.99 0.01 
10 4  13 362.96  339.34 0.87 
10 4  14 29.50   297.93 0.84 
10 4  15 212.80  260.84 0.98 
10 4  16 191.25  76.19  0.83 
10 4  17 264.95  12.63  0.97 
10 4  18 288.18  124.30 0.86 
10 4  19 95.05   77.12  0.39 
10 4  20 132.80  141.28 0.88 
10 4  21 53.43   80.32  0.39 
10 4  22 113.83  112.42 0.20 
10 4  23 65.29   289.94 0.48 
10 4  24 77.79   16.88  0.43 
10 4  25 11.78   222.27 0.44 
10 5  0  71.86   180.00 0.12 
10 5  1  153.56  312.10 0.82 
10 5  2  321.64  187.97 0.81 
10 5  3  228.58  259.36 0.70 
10 5  4  237.02  10.43  0.95 
10 5  5  135.07  172.19 0.98 
10 5  6  184.02  323.94 0.76 
10 5  7  30.51   16.37  0.11 
10 5  8  154.31  66.30  0.96 
10 5  9  58.23   333.27 0.67 
10 5  10 36.85   239.01 0.88 
10 5  11 438.90  38.32  0.98 
10 5  12 351.39  205.67 0.78 
10 5  13 61.02   257.16 0.94 
10 5  14 170.81  138.58 0.82 
10 5  15 313.61  81.79  0.95 
10 5  16 3.62    234.75 0.91 
10 5  17 35.12   114.65 0.86 
10 5  18 53.44   346.29 0.84 
10 5  19 163.32  221.43 0.28 
10 5  20 35.63   39.29  0.90 
10 5  21 6.56    295.66 0.88 
10 5  22 40.86   47.92  0.16 
10 5  23 230.27  37.63  0.89 
10 5  24 116.13  12.64  0.90 
10 5  25 10.50   268.70 0.93 
10 6  0  99.72   180.00 1.00 
10 6  1  122.28  201.52 0.56 
10 6  2  194.15  120.58 0.99 
10 6  3  113.69  193.56 0.86 
10 6  4  25.49   92.17  0.93 
10 6  5  425.82  224.00 0.87 
10 6  6  3.83    308.48 0.92 
10 6  7  8.85    257.76 0.49 
10 6  8  153.54  284.50 0.86 
10 6  9  284.16  82.84  0.95 
10 6  10 64.76   217.44 0.92 
10 6  11 16.20   268.64 0.44 
10 6  12 64.59   21.01  0.57 
10 6  13 125.05  65.34  0.06 
10 6  14 66.16   334.04 0.98 
10 6  15 108.59  161.66 0.92 
10 6  16 56.45   270.55 0.95 
10 6  17 86.15   3.91   0.92 
10 6  18 266.61  315.02 0.93 
10 6  19 51.43   5.52   0.92 
10 6  20 265.15  107.63 0.92 
10 6  21 152.74  225.59 0.66 
10 6  22 145.78  51.51  0.46 
10 6  23 75.66   321.64 0.55 
10 6  24 31.96   81.33  0.19 
10 6  25 6.59    89.85  0.90 
10 7  0  41.53   180.00 0.52 
10 7  1  52.00   312.69 0.97 
10 7  2  401.32  82.00  0.98 
10 7  3  70.03   141.95 0.87 
10 7  4  370.26  91.04  0.97 
10 7  5  329.40  319.26 0.93 
10 7  6  284.84  278.51 0.93 
10 7  7  322.48  140.97 0.97 
10 7  8  140.58  120.90 0.89 
10 7  9  64.06   303.93 0.76 
10 7  10 158.48  72.81  0.57 
10 7  11 113.15  106.12 0.17 
10 7  12 150.70  160.27 0.92 
10 7  13 45.86   51.24  0.94 
10 7  14 64.51   53.59  0.92 
10 7  15 306.77  42.91  0.68 
10 7  16 80.40   93.57  0.97 
10 7  17 86.70   113.23 0.90 
10 7  18 15.55   253.90 0.72 
10 7  19 65.98   321.19 0.91 
10 7  20 48.92   75.35  0.24 
10 7  21 71.75   158.06 0.59 
10 7  22 127.46  85.63  0.93 
10 7  23 81.59   71.33  0.91 
10 7  24 68.34   41.03  0.94 
10 8  0  285.02  0.00   0.52 
10 8  1  30.38   253.32 0.62 
10 8  2  461.42  308.69 0.96 
10 8  3  46.35   85.76  0.71 
10 8  4  362.38  320.10 0.91 
10 8  5  313.49  38.19  0.93 
10 8  6  310.33  65.95  0.92 
10 8  7  22.92   88.47  0.03 
10 8  8  154.31  241.47 0.95 
10 8  9  308.47  272.17 0.43 
10 8  10 210.12  301.53 0.93 
10 8  11 205.18  210.20 0.96 
10 8  12 268.69  270.24 0.98 
10 8  13 3.14    130.27 0.84 
10 8  14 146.79  206.95 0.93 
10 8  15 11.14   352.11 0.97 
10 8  16 141.82  34.53  0.64 
10 8  17 83.30   49.84  0.91 
10 8  18 53.96   269.04 0.97 
10 8  19 240.99  302.49 0.94 
10 8  20 100.04  247.39 0.89 
10 8  21 66.16   302.08 0.55 
10 8  22 124.97  301.08 0.80 
10 8  23 132.17  159.89 0.48 
10 8  24 107.32  274.53 0.52 
10 9  0  115.76  180.00 0.86 
10 9  1  491.98  125.73 0.91 
10 9  2  3.89    259.43 0.95 
10 9  3  180.43  114.90 0.98 
10 9  4  121.22  107.30 0.97 
10 9  5  71.10   61.00  0.96 
10 9  6  157.99  171.65 0.97 
10 9  7  203.41  100.75 0.96 
10 9  8  351.72  57.77  0.83 
10 9  9  115.62  51.75  0.92 
10 9  10 208.37  237.84 0.86 
10 9  11 52.80   152.88 0.64 
10 9  12 35.44   295.26 0.98 
10 9  13 27.31   310.19 0.81 
10 9  14 34.59   64.00  0.99 
10 9  15 228.55  265.44 0.97 
10 9  16 351.87  189.77 0.91 
10 9  17 26.68   127.45 0.83 
10 9  18 104.37  147.61 0.94 
10 9  19 26.77   355.77 0.90 
10 9  20 156.39  333.94 0.84 
10 9  21 57.23   138.36 0.80 
10 9  22 223.96  244.62 0.95 
10 9  23 9.59    34.64  0.05 
10 10 0  103.01  180.00 0.61 
10 10 1  153.47  357.67 0.89 
10 10 2  21.16   136.70 0.81 
10 10 3  110.40  15.70  0.96 
10 10 4  135.70  306.52 0.87 
10 10 5  335.63  198.76 0.97 
10 10 6  209.58  284.84 0.98 
10 10 7  80.73   42.94  0.93 
10 10 8  141.96  66.10  0.89 
10 10 9  2.25    290.95 0.94 
10 10 10 84.73   26.73  0.97 
10 10 11 128.54  295.77 0.85 
10 10 12 220.39  77.73  0.88 
10 10 13 73.12   329.39 0.96 
10 10 14 375.39  168.71 0.97 
10 10 15 15.13   277.06 0.78 
10 10 16 97.73   258.72 0.93 
10 10 17 100.56  82.36  0.80 
10 10 18 124.74  123.91 0.84 
10 10 19 301.57  269.80 0.94 
10 10 20 56.42   179.62 0.30 
10 10 21 60.42   97.86  0.86 
10 10 22 19.45   67.17  0.38 
10 10 23 60.93   232.56 0.52 
10 11 0  97.02   180.00 0.73 
10 11 1  187.35  165.91 0.95 
10 11 2  1.04    312.68 0.93 
10 11 3  149.85  50.46  0.14 
10 11 4  221.90  135.83 0.94 
10 11 5  178.60  224.09 0.93 
10 11 6  185.38  265.74 0.92 
10 11 7  0.24    355.49 0.86 
10 11 8  174.41  210.88 0.89 
10 11 9  488.80  5.21   0.86 
10 11 10 79.06   8.55   0.92 
10 11 11 41.95   121.29 0.53 
10 11 12 220.36  171.67 0.63 
10 11 13 132.16  81.04  0.96 
10 11 14 213.77  75.96  0.34 
10 11 15 171.24  201.25 0.93 
10 11 16 190.24  74.33  0.91 
10 11 17 23.51   182.34 0.36 
10 11 18 332.09  217.75 0.93 
10 11 19 73.76   328.87 0.47 
10 11 20 46.44   20.44  0.92 
10 11 21 130.61  280.08 0.77 
10 11 22 6.07    6.06   0.46 
10 12 0  46.80   180.00 1.00 
10 12 1  75.87   120.29 0.79 
10 12 2  0.00    0.00   0.00 
10 12 3  163.44  357.01 0.97 
10 12 4  192.04  258.51 0.90 
10 12 5  41.69   145.64 0.92 
10 12 6  404.05  344.50 0.98 
10 12 7  169.45  261.10 0.16 
10 12 8  239.02  126.94 0.97 
10 12 9  80.64   58.50  0.98 
10 12 10 38.05   256.00 0.89 
10 12 11 320.23  67.10  0.97 
10 12 12 138.86  353.15 0.67 
10 12 13 577.11  270.60 0.96 
10 12 14 55.10   296.67 0.31 
10 12 15 22.76   146.98 0.95 
10 12 16 184.60  166.95 0.96 
10 12 17 7.24    121.04 0.09 
10 12 18 249.75  331.05 0.91 
10 12 19 55.45   213.20 0.36 
10 12 20 162.54  293.84 0.95 
10 12 21 116.49  24.03  0.82 
10 13 0  107.48  0.00   0.13 
10 13 1  18.04   59.84  0.92 
10 13 2  173.48  319.17 0.87 
10 13 3  49.52   106.42 0.98 
10 13 4  331.02  93.28  0.97 
10 13 5  16.17   189.70 0.96 
10 13 6  255.23  223.02 0.90 
10 13 7  487.24  313.35 0.97 
10 13 8  20.60   215.85 0.93 
10 13 9  291.22  69.56  0.97 
10 13 10 0.00    0.00   0.00 
10 13 11 147.02  213.46 0.29 
10 13 12 310.86  46.89  0.71 
10 13 13 111.37  232.86 0.90 
10 13 14 4.07    351.14 0.79 
10 13 15 27.73   105.20 0.91 
10 13 16 108.46  307.09 0.41 
10 13 17 26.03   308.75 0.10 
10 13 18 49.53   46.37  0.88 
10 13 19 96.93   260.48 0.93 
10 13 20 10.11   60.01  0.57 
10 13 21 109.25  281.56 0.71 
10 14 0  56.62   180.00 1.00 
10 14 1  23.77   129.82 0.95 
10 14 2  188.08  255.15 0.95 
10 14 3  206.00  74.40  0.16 
10 14 4  41.86   82.76  0.64 
10 14 5  31.56   20.35  0.44 
10 14 6  405.60  267.35 0.95 
10 14 7  154.35  347.69 0.91 
10 14 8  188.13  159.64 0.79 
10 14 9  179.81  330.11 0.90 
10 14 10 227.37  199.54 0.40 
10 14 11 316.26  221.54 0.94 
10 14 12 227.33  318.81 0.45 
10 14 13 256.72  2.29   0.96 
10 14 14 63.33   94.36  0.46 
10 14 15 3.18    212.72 0.79 
10 14 16 428.45  178.68 0.92 
10 14 17 174.85  239.61 0.68 
10 14 18 25.82   326.75 0.19 
10 14 19 98.07   49.71  0.65 
10 14 20 69.26   276.55 0.74 
10 15 0  16.94   360.00 0.99 
10 15 1  66.37   176.48 0.95 
10 15 2  196.91  164.06 0.85 
10 15 3  266.53  212.36 0.59 
10 15 4  24.03   260.91 0.95 
10 15 5  0.00    0.00   0.00 
10 15 6  125.91  278.00 0.94 
10 15 7  106.60  212.56 0.80 
10 15 8  9.91    161.44 0.47 
10 15 9  177.85  92.36  0.88 
10 15 10 220.29  232.82 0.96 
10 15 11 158.29  66.35  0.56 
10 15 12 157.07  211.76 0.95 
10 15 13 114.06  0.91   0.40 
10 15 14 108.86  234.29 0.50 
10 15 15 9.31    292.02 0.44 
10 15 16 26.39   178.24 0.29 
10 15 17 0.30    355.54 0.48 
10 15 18 33.92   90.47  0.34 
10 15 19 0.00    0.00   0.00 
10 16 0  182.39  180.00 0.83 
10 16 1  57.63   178.15 0.27 
10 16 2  257.10  353.27 0.95 
10 16 3  45.73   301.07 0.67 
10 16 4  337.14  153.28 0.89 
10 16 5  161.96  114.33 0.91 
10 16 6  60.08   11.25  0.95 
10 16 7  278.59  350.31 0.89 
10 16 8  264.75  329.04 0.89 
10 16 9  55.69   26.67  0.94 
10 16 10 185.58  286.02 0.58 
10 16 11 124.97  30.61  0.93 
10 16 12 0.00    0.00   0.00 
10 16 13 2.90    179.01 0.11 
10 16 14 111.51  54.70  0.64 
10 16 15 29.83   202.18 0.39 
10 16 16 65.83   213.10 0.85 
10 16 17 0.00    0.00   0.00 
10 16 18 0.00    0.00   0.00 
10 17 0  33.88   0.00   0.14 
10 17 1  49.83   346.95 0.15 
10 17 2  91.45   323.15 0.68 
10 17 3  457.51  306.25 0.88 
10 17 4  61.75   251.82 0.52 
10 17 5  11.07   88.05  0.46 
10 17 6  176.64  192.50 0.47 
10 17 7  135.98  193.77 0.56 
10 17 8  99.91   335.07 0.83 
10 17 9  94.14   199.38 0.52 
10 17 10 82.50   270.84 0.30 
10 17 11 330.07  130.96 0.94 
10 17 12 105.82  207.87 0.89 
10 17 13 0.00    0.00   0.00 
10 17 14 40.27   163.51 0.47 
10 17 15 0.00    0.00   0.00 
10 17 16 0.00    0.00   0.00 
10 18 0  98.27   360.00 0.88 
10 18 1  14.01   6.98   0.43 
10 18 2  258.20  211.90 0.96 
10 18 3  414.93  88.15  0.92 
10 18 4  193.50  237.27 0.91 
10 18 5  40.70   240.71 0.53 
10 18 6  53.80   12.27  0.67 
10 18 7  11.46   145.30 0.85 
10 18 8  72.20   306.61 0.63 
10 18 9  239.67  347.01 0.88 
10 18 10 24.21   147.62 0.63 
10 18 11 36.13   9.27   0.83 
10 18 12 0.00    0.00   0.00 
10 18 13 0.00    0.00   0.00 
10 18 14 0.00    0.00   0.00 
10 18 15 0.00    0.00   0.00 
10 19 0  7.65    180.00 0.12 
10 19 1  254.96  32.51  0.76 
10 19 2  244.95  57.27  0.79 
10 19 3  38.18   90.49  0.34 
10 19 4  11.48   264.90 0.11 
10 19 5  109.32  245.04 0.51 
10 19 6  55.21   95.59  0.29 
10 19 7  0.00    0.00   0.00 
10 19 8  0.00    0.00   0.00 
10 19 9  0.00    0.00   0.00 
10 19 10 0.00    0.00   0.00 
10 19 11 0.00    0.00   0.00 
10 19 12 0.00    0.00   0.00 
10 19 13 0.00    0.00   0.00 
10 20 0  0.00    0.00   0.00 
10 20 1  0.00    0.00   0.00 
10 20 2  0.00    0.00   0.00 
10 20 3  0.00    0.00   0.00 
10 20 4  0.00    0.00   0.00 
10 20 5  0.00    0.00   0.00 
10 20 6  0.00    0.00   0.00 
10 20 7  0.00    0.00   0.00 
10 20 8  0.00    0.00   0.00 
10 20 9  0.00    0.00   0.00 
10 20 10 0.00    0.00   0.00 
10 20 11 0.00    0.00   0.00 
10 21 0  0.00    0.00   0.00 
10 21 1  0.00    0.00   0.00 
10 21 2  0.00    0.00   0.00 
10 21 3  0.00    0.00   0.00 
10 21 4  0.00    0.00   0.00 
10 21 5  0.00    0.00   0.00 
10 21 6  0.00    0.00   0.00 
10 21 7  0.00    0.00   0.00 
10 21 8  0.00    0.00   0.00 
10 22 0  0.00    0.00   0.00 
10 22 1  0.00    0.00   0.00 
10 22 2  0.00    0.00   0.00 
10 22 3  0.00    0.00   0.00 
10 22 4  0.00    0.00   0.00 
11 0  1  153.04  270.00 0.08 
11 0  2  188.27  0.00   0.11 
11 0  3  120.92  270.00 0.99 
11 0  4  30.72   180.00 0.10 
11 0  5  2.84    270.00 0.73 
11 0  6  20.52   0.00   0.24 
11 0  7  111.89  90.00  0.31 
11 0  8  306.55  0.00   0.23 
11 0  9  58.21   270.00 0.18 
11 0  10 546.78  0.00   1.00 
11 0  11 255.45  90.00  0.99 
11 0  12 148.44  360.00 1.00 
11 0  13 163.66  270.00 1.00 
11 0  14 148.43  360.00 0.09 
11 0  15 292.37  270.00 1.00 
11 0  16 89.28   0.00   0.21 
11 0  17 4.12    90.00  1.00 
11 0  18 90.55   180.00 1.00 
11 0  19 108.93  90.00  1.00 
11 0  20 252.21  180.00 0.62 
11 0  21 95.22   270.00 1.00 
11 0  22 38.34   0.00   0.71 
11 0  23 80.62   90.00  0.14 
11 0  24 63.76   180.00 0.35 
11 0  25 35.73   90.00  1.00 
11 1  0  12.51   270.00 0.01 
11 1  1  191.40  145.59 0.99 
11 1  2  130.23  176.06 0.08 
11 1  3  371.02  160.94 0.91 
11 1  4  157.72  124.18 0.95 
11 1  5  147.30  174.37 0.93 
11 1  6  216.06  280.56 0.91 
11 1  7  398.30  207.44 0.93 
11 1  8  372.20  247.44 0.90 
11 1  9  16.84   255.11 0.99 
11 1  10 15.29   81.02  0.60 
11 1  11 8.26    181.80 0.85 
11 1  12 261.90  300.45 0.63 
11 1  13 112.83  340.44 0.93 
11 1  14 133.29  81.76  0.92 
11 1  15 283.85  26.94  0.96 
11 1  16 283.83  203.73 0.78 
11 1  17 156.17  99.83  0.55 
11 1  18 102.74  93.92  0.58 
11 1  19 28.28   326.73 0.63 
11 1  20 257.25  180.95 0.95 
11 1  21 64.57   51.14  0.83 
11 1  22 106.17  93.33  0.65 
11 1  23 172.28  6.66   0.71 
11 1  24 7.74    196.03 0.48 
11 1  25 25.15   237.70 0.64 
11 2  0  73.49   270.00 0.18 
11 2  1  54.45   217.07 0.38 
11 2  2  30.57   222.31 0.98 
11 2  3  47.97   193.28 0.94 
11 2  4  2.32    326.12 0.98 
11 2  5  44.24   27.06  0.93 
11 2  6  291.59  148.19 0.95 
11 2  7  2.84    209.48 0.93 
11 2  8  380.67  274.43 0.94 
11 2  9  77.41   272.20 0.80 
11 2  10 266.51  110.84 0.77 
11 2  11 3.49    62.92  0.90 
11 2  12 111.12  92.54  0.86 
11 2  13 369.85  184.33 0.97 
11 2  14 201.09  331.86 0.92 
11 2  15 154.52  8.13   0.94 
11 2  16 0.00    0.00   0.00 
11 2  17 324.28  226.80 0.52 
11 2  18 54.69   322.71 0.88 
11 2  19 15.51   216.17 0.93 
11 2  20 51.51   256.24 0.09 
11 2  21 179.58  13.60  0.53 
11 2  22 21.57   243.46 0.11 
11 2  23 225.50  147.07 0.89 
11 2  24 35.40   193.41 0.50 
11 2  25 65.96   61.38  0.80 
11 3  0  175.47  270.00 0.97 
11 3  1  63.00   242.60 0.12 
11 3  2  96.01   43.21  0.95 
11 3  3  23.54   275.55 0.91 
11 3  4  20.23   173.42 0.70 
11 3  5  287.00  299.81 0.97 
11 3  6  103.80  348.47 0.97 
11 3  7  41.40   260.53 0.63 
11 3  8  39.27   280.47 0.95 
11 3  9  54.77   95.91  0.79 
11 3  10 11.36   61.42  0.97 
11 3  11 60.37   279.94 0.93 
11 3  12 272.33  35.44  0.34 
11 3  13 247.95  205.83 0.97 
11 3  14 227.16  23.86  0.94 
11 3  15 308.93  79.85  0.92 
11 3  16 8.52    63.11  0.85 
11 3  17 101.85  237.78 0.10 
11 3  18 26.13   143.04 0.61 
11 3  19 94.96   146.44 0.29 
11 3  20 17.61   339.52 0.27 
11 3  21 32.57   77.93  0.56 
11 3  22 27.69   64.22  0.78 
11 3  23 45.04   77.79  0.73 
11 3  24 53.64   222.01 0.16 
11 4  0  241.24  90.00  0.20 
11 4  1  21.84   310.24 0.90 
11 4  2  295.97  227.14 0.66 
11 4  3  46.42   349.87 0.98 
11 4  4  260.42  24.39  0.77 
11 4  5  26.73   96.82  0.79 
11 4  6  281.87  43.87  0.98 
11 4  7  87.69   306.68 0.97 
11 4  8  107.83  174.32 0.02 
11 4  9  36.94   284.54 0.55 
11 4  10 168.08  228.01 0.91 
11 4  11 118.94  291.90 0.75 
11 4  12 6.93    89.66  0.55 
11 4  13 11.03   121.00 0.98 
11 4  14 37.36   297.20 0.40 
11 4  15 54.79   189.40 0.15 
11 4  16 96.65   224.68 0.95 
11 4  17 75.71   65.70  0.94 
11 4  18 28.28   199.65 0.45 
11 4  19 7.47    167.94 0.87 
11 4  20 64.07   302.86 0.43 
11 4  21 7.83    176.95 0.66 
11 4  22 98.32   329.19 0.71 
11 4  23 66.89   248.28 0.95 
11 4  24 17.08   62.12  0.15 
11 5  0  41.65   270.00 0.63 
11 5  1  453.34  259.08 0.50 
11 5  2  197.85  285.42 0.98 
11 5  3  151.37  350.13 0.88 
11 5  4  61.41   114.61 0.90 
11 5  5  335.09  305.87 0.88 
11 5  6  182.67  262.90 0.79 
11 5  7  74.46   355.15 0.94 
11 5  8  12.09   74.93  0.91 
11 5  9  189.24  41.72  0.80 
11 5  10 48.41   304.01 0.76 
11 5  11 318.05  192.18 0.90 
11 5  12 131.20  6.14   0.97 
11 5  13 45.65   129.19 0.97 
11 5  14 287.69  33.80  0.63 
11 5  15 111.25  227.88 0.98 
11 5  16 92.29   200.35 0.08 
11 5  17 19.23   15.73  0.61 
11 5  18 144.78  87.44  0.94 
11 5  19 136.21  351.50 0.93 
11 5  20 50.45   277.77 0.56 
11 5  21 7.05    59.34  0.81 
11 5  22 36.26   191.44 0.54 
11 5  23 214.39  180.81 0.83 
11 5  24 65.24   152.81 0.96 
11 6  0  202.16  90.00  0.63 
11 6  1  19.52   210.61 0.91 
11 6  2  195.26  141.74 0.39 
11 6  3  49.00   167.16 0.73 
11 6  4  165.76  291.01 0.92 
11 6  5  401.53  102.33 0.92 
11 6  6  310.28  188.02 0.98 
11 6  7  118.76  137.77 0.57 
11 6  8  216.10  289.05 0.92 
11 6  9  8.02    94.59  0.93 
11 6  10 133.74  76.45  0.90 
11 6  11 80.41   270.18 0.68 
11 6  12 43.44   346.00 0.95 
11 6  13 99.83   19.59  0.89 
11 6  14 219.73  194.99 0.57 
11 6  15 101.73  14.41  0.98 
11 6  16 210.43  281.19 0.56 
11 6  17 49.03   356.77 0.88 
11 6  18 63.51   333.34 0.92 
11 6  19 16.06   79.66  0.94 
11 6  20 148.08  23.42  0.89 
11 6  21 129.92  246.45 0.46 
11 6  22 342.25  23.82  0.87 
11 6  23 160.98  40.15  0.95 
11 6  24 211.75  209.30 0.95 
11 7  0  42.22   90.00  1.00 
11 7  1  49.59   334.21 0.44 
11 7  2  405.04  193.50 0.82 
11 7  3  29.68   46.24  0.93 
11 7  4  21.96   276.94 0.93 
11 7  5  228.10  56.88  0.97 
11 7  6  40.01   293.64 0.42 
11 7  7  9.78    144.00 0.93 
11 7  8  41.16   172.94 0.94 
11 7  9  129.65  148.80 0.94 
11 7  10 197.14  120.10 0.81 
11 7  11 131.73  51.63  0.98 
11 7  12 222.18  68.87  0.97 
11 7  13 177.02  14.04  0.94 
11 7  14 138.34  200.12 0.90 
11 7  15 57.60   272.43 0.68 
11 7  16 291.75  345.03 0.95 
11 7  17 23.99   289.84 0.95 
11 7  18 17.88   161.93 0.69 
11 7  19 7.66    195.43 0.50 
11 7  20 58.14   38.38  0.73 
11 7  21 105.71  77.18  0.44 
11 7  22 152.21  347.04 0.90 
11 7  23 69.64   275.88 0.42 
11 8  0  0.00    0.00   0.00 
11 8  1  276.59  324.25 0.94 
11 8  2  38.93   251.89 0.96 
11 8  3  197.44  242.98 0.81 
11 8  4  295.83  245.46 0.82 
11 8  5  107.37  340.86 0.22 
11 8  6  254.96  358.04 0.96 
11 8  7  189.47  336.29 0.93 
11 8  8  153.19  192.71 0.96 
11 8  9  236.92  178.07 0.52 
11 8  10 76.68   184.05 0.31 
11 8  11 20.29   291.52 0.93 
11 8  12 61.12   0.85   0.84 
11 8  13 14.16   339.86 0.95 
11 8  14 79.91   335.41 0.97 
11 8  15 3.54    350.19 0.88 
11 8  16 71.51   27.98  0.34 
11 8  17 101.57  327.71 0.97 
11 8  18 104.30  328.16 0.94 
11 8  19 4.64    101.04 0.87 
11 8  20 114.36  295.15 0.44 
11 8  21 242.65  173.40 0.89 
11 8  22 216.99  118.05 0.92 
11 8  23 207.45  277.59 0.93 
11 9  0  264.44  270.00 0.31 
11 9  1  38.10   117.98 0.89 
11 9  2  628.57  300.16 0.97 
11 9  3  209.95  268.50 0.22 
11 9  4  398.70  62.07  0.96 
11 9  5  180.51  127.01 0.95 
11 9  6  273.42  259.54 0.93 
11 9  7  88.50   247.56 0.94 
11 9  8  31.30   156.26 0.96 
11 9  9  45.40   166.69 0.85 
11 9  10 0.76    7.43   0.96 
11 9  11 1.08    102.81 0.94 
11 9  12 20.98   355.41 0.67 
11 9  13 141.33  183.42 0.96 
11 9  14 212.18  353.63 0.82 
11 9  15 36.05   123.31 0.06 
11 9  16 184.03  316.38 0.87 
11 9  17 160.37  329.18 0.96 
11 9  18 231.74  297.60 0.96 
11 9  19 324.59  209.60 0.90 
11 9  20 185.60  106.55 0.92 
11 9  21 95.35   15.71  0.41 
11 9  22 21.29   168.57 0.11 
11 10 0  337.42  270.00 1.00 
11 10 1  147.02  178.10 0.92 
11 10 2  68.98   280.50 0.89 
11 10 3  161.65  256.42 0.87 
11 10 4  312.71  343.80 0.96 
11 10 5  158.71  70.67  0.91 
11 10 6  60.33   106.94 0.95 
11 10 7  224.74  44.26  0.13 
11 10 8  219.51  348.67 0.93 
11 10 9  86.46   117.54 0.96 
11 10 10 5.27    0.54   0.89 
11 10 11 58.92   148.76 0.93 
11 10 12 51.38   138.80 0.97 
11 10 13 2.53    338.96 0.93 
11 10 14 66.18   72.73  0.30 
11 10 15 92.13   124.88 0.56 
11 10 16 50.37   96.96  0.82 
11 10 17 156.81  237.35 0.97 
11 10 18 107.16  126.49 0.76 
11 10 19 4.87    306.90 0.48 
11 10 20 39.63   311.98 0.75 
11 10 21 6.58    138.50 0.04 
11 10 22 6.97    131.77 0.88 
11 11 0  6.10    270.00 0.03 
11 11 1  256.40  117.50 0.88 
11 11 2  182.85  330.44 0.98 
11 11 3  130.22  243.93 0.92 
11 11 4  83.32   293.98 0.94 
11 11 5  133.95  101.32 0.85 
11 11 6  204.11  348.31 0.92 
11 11 7  109.17  93.25  0.92 
11 11 8  116.14  310.82 0.86 
11 11 9  1.16    286.18 0.88 
11 11 10 121.00  322.56 0.98 
11 11 11 140.18  98.86  0.94 
11 11 12 283.96  189.92 0.71 
11 11 13 317.59  159.21 0.95 
11 11 14 169.40  286.25 0.95 
11 11 15 12.80   195.39 0.09 
11 11 16 87.18   215.29 0.92 
11 11 17 16.97   274.69 0.90 
11 11 18 46.77   141.92 0.24 
11 11 19 107.90  23.84  0.88 
11 11 20 240.54  118.15 0.91 
11 11 21 92.64   184.56 0.65 
11 12 0  497.67  90.00  1.00 
11 12 1  301.51  172.96 0.46 
11 12 2  144.82  266.46 0.16 
11 12 3  26.13   230.55 0.95 
11 12 4  200.19  246.37 0.80 
11 12 5  125.47  240.59 0.97 
11 12 6  389.29  26.63  0.42 
11 12 7  13.88   55.88  0.90 
11 12 8  218.52  143.73 0.60 
11 12 9  1.61    251.43 0.95 
11 12 10 185.54  83.05  0.86 
11 12 11 120.02  120.39 0.28 
11 12 12 119.20  41.66  0.94 
11 12 13 140.79  137.30 0.43 
11 12 14 292.79  253.50 0.75 
11 12 15 113.94  154.16 0.93 
11 12 16 13.64   56.80  0.44 
11 12 17 74.97   257.34 0.71 
11 12 18 79.14   85.28  0.43 
11 12 19 0.00    0.00   0.00 
11 12 20 14.98   213.25 0.48 
11 13 0  26.29   270.00 0.12 
11 13 1  12.86   97.92  0.94 
11 13 2  81.06   0.93   0.98 
11 13 3  28.36   154.30 0.84 
11 13 4  39.46   185.89 0.66 
11 13 5  131.28  151.26 0.83 
11 13 6  247.60  191.49 0.94 
11 13 7  189.43  324.26 0.73 
11 13 8  78.91   184.95 0.66 
11 13 9  173.87  163.49 0.40 
11 13 10 17.88   2.03   0.88 
11 13 11 59.71   264.07 0.88 
11 13 12 452.91  333.89 0.95 
11 13 13 97.61   208.29 0.43 
11 13 14 67.54   205.50 0.21 
11 13 15 246.72  153.87 0.91 
11 13 16 268.72  108.41 0.92 
11 13 17 0.00    0.00   0.00 
11 13 18 21.08   322.61 0.67 
11 13 19 0.00    0.00   0.00 
11 13 20 0.00    0.00   0.00 
11 14 0  94.47   270.00 1.00 
11 14 1  500.04  311.67 0.98 
11 14 2  128.55  339.52 0.52 
11 14 3  205.98  49.30  0.94 
11 14 4  234.47  293.46 0.71 
11 14 5  144.66  82.02  0.94 
11 14 6  119.92  282.95 0.97 
11 14 7  48.77   143.98 0.17 
11 14 8  202.63  313.81 0.44 
11 14 9  203.08  338.76 0.90 
11 14 10 404.64  333.73 0.83 
11 14 11 201.79  235.90 0.70 
11 14 12 73.31   29.04  0.39 
11 14 13 1.52    46.79  0.87 
11 14 14 7.73    35.69  0.39 
11 14 15 89.27   242.07 0.49 
11 14 16 44.58   46.71  0.31 
11 14 17 0.00    0.00   0.00 
11 14 18 0.00    0.00   0.00 
11 14 19 0.00    0.00   0.00 
11 15 0  205.32  270.00 0.38 
11 15 1  336.96  216.05 0.92 
11 15 2  143.17  105.78 0.35 
11 15 3  51.72   252.23 0.71 
11 15 4  245.91  346.40 0.94 
11 15 5  335.83  110.75 0.96 
11 15 6  106.66  262.19 0.91 
11 15 7  11.96   30.25  0.93 
11 15 8  83.28   198.69 0.39 
11 15 9  173.71  174.43 0.91 
11 15 10 69.53   123.34 0.91 
11 15 11 54.72   291.23 0.42 
11 15 12 73.55   113.08 0.64 
11 15 13 342.43  275.13 0.92 
11 15 14 33.41   66.68  0.28 
11 15 15 0.00    0.00   0.00 
11 15 16 0.00    0.00   0.00 
11 15 17 0.00    0.00   0.00 
11 15 18 0.00    0.00   0.00 
11 16 0  26.96   90.00  0.31 
11 16 1  2.70    105.35 0.93 
11 16 2  54.18   221.47 0.47 
11 16 3  244.77  259.40 0.97 
11 16 4  37.36   268.68 0.69 
11 16 5  187.37  169.15 0.74 
11 16 6  74.91   308.18 0.78 
11 16 7  83.87   344.08 0.37 
11 16 8  199.64  163.50 0.82 
11 16 9  8.69    78.70  0.81 
11 16 10 115.89  282.61 0.38 
11 16 11 13.56   10.78  0.29 
11 16 12 0.00    0.00   0.00 
11 16 13 0.00    0.00   0.00 
11 16 14 0.00    0.00   0.00 
11 16 15 0.00    0.00   0.00 
11 16 16 0.00    0.00   0.00 
11 17 0  149.81  270.00 0.55 
11 17 1  6.38    67.44  0.58 
11 17 2  309.18  133.50 0.94 
11 17 3  14.32   297.40 0.59 
11 17 4  159.94  156.82 0.89 
11 17 5  98.79   121.65 0.41 
11 17 6  184.52  54.68  0.93 
11 17 7  15.38   27.89  0.25 
11 17 8  169.02  295.70 0.91 
11 17 9  118.52  108.59 0.48 
11 17 10 119.23  86.57  0.89 
11 17 11 0.00    0.00   0.00 
11 17 12 0.00    0.00   0.00 
11 17 13 0.00    0.00   0.00 
11 17 14 0.00    0.00   0.00 
11 17 15 0.00    0.00   0.00 
11 18 0  0.00    0.00   0.00 
11 18 1  156.41  219.53 0.85 
11 18 2  55.99   326.61 0.75 
11 18 3  8.12    341.34 0.10 
11 18 4  219.36  12.95  0.87 
11 18 5  11.74   240.62 0.40 
11 18 6  4.39    214.42 0.31 
11 18 7  0.00    0.00   0.00 
11 18 8  0.00    0.00   0.00 
11 18 9  0.00    0.00   0.00 
11 18 10 0.00    0.00   0.00 
11 18 11 0.00    0.00   0.00 
11 18 12 0.00    0.00   0.00 
11 18 13 0.00    0.00   0.00 
11 19 0  0.00    0.00   0.00 
11 19 1  0.00    0.00   0.00 
11 19 2  0.00    0.00   0.00 
11 19 3  0.00    0.00   0.00 
11 19 4  0.00    0.00   0.00 
11 19 5  0.00    0.00   0.00 
11 19 6  0.00    0.00   0.00 
11 19 7  0.00    0.00   0.00 
11 19 8  0.00    0.00   0.00 
11 19 9  0.00    0.00   0.00 
11 19 10 0.00    0.00   0.00 
11 19 11 0.00    0.00   0.00 
11 20 0  0.00    0.00   0.00 
11 20 1  0.00    0.00   0.00 
11 20 2  0.00    0.00   0.00 
11 20 3  0.00    0.00   0.00 
11 20 4  0.00    0.00   0.00 
11 20 5  0.00    0.00   0.00 
11 20 6  0.00    0.00   0.00 
11 20 7  0.00    0.00   0.00 
11 20 8  0.00    0.00   0.00 
11 20 9  0.00    0.00   0.00 
11 21 0  0.00    0.00   0.00 
11 21 1  0.00    0.00   0.00 
11 21 2  0.00    0.00   0.00 
11 21 3  0.00    0.00   0.00 
11 21 4  0.00    0.00   0.00 
11 21 5  0.00    0.00   0.00 
12 0  0  554.87  180.00 1.00 
12 0  1  584.92  270.00 1.00 
12 0  2  680.21  180.00 0.24 
12 0  3  907.06  270.00 0.49 
12 0  4  323.33  0.00   1.00 
12 0  5  201.63  90.00  0.33 
12 0  6  84.15   360.00 1.00 
12 0  7  160.00  90.00  1.00 
12 0  8  113.08  180.00 0.25 
12 0  9  461.80  270.00 0.75 
12 0  10 9.91    0.00   0.01 
12 0  11 62.07   270.00 0.37 
12 0  12 59.78   0.00   1.00 
12 0  13 232.35  90.00  1.00 
12 0  14 107.87  0.00   1.00 
12 0  15 10.64   270.00 1.00 
12 0  16 325.83  360.00 0.34 
12 0  17 508.13  90.00  1.00 
12 0  18 18.94   180.00 0.04 
12 0  19 186.60  90.00  1.00 
12 0  20 0.04    360.00 0.47 
12 0  21 267.80  270.00 1.00 
12 0  22 118.47  360.00 0.26 
12 0  23 200.61  270.00 1.00 
12 0  24 84.54   0.00   0.54 
12 1  0  201.25  180.00 1.00 
12 1  1  21.04   67.10  0.97 
12 1  2  31.33   56.91  0.04 
12 1  3  24.29   231.57 0.98 
12 1  4  760.34  240.29 0.93 
12 1  5  201.42  296.00 0.32 
12 1  6  274.95  258.73 0.85 
12 1  7  167.57  298.13 0.93 
12 1  8  9.59    84.57  0.93 
12 1  9  293.92  38.47  0.97 
12 1  10 266.38  153.29 0.83 
12 1  11 141.10  326.29 0.64 
12 1  12 100.46  157.53 0.98 
12 1  13 278.55  245.01 0.86 
12 1  14 77.87   340.79 0.46 
12 1  15 77.95   324.88 0.89 
12 1  16 119.35  180.35 0.23 
12 1  17 45.35   282.80 0.92 
12 1  18 130.09  85.76  0.89 
12 1  19 104.78  310.40 0.44 
12 1  20 87.88   42.12  0.21 
12 1  21 99.73   234.69 0.26 
12 1  22 28.87   181.43 0.34 
12 1  23 41.15   352.72 0.29 
12 1  24 107.80  44.32  0.86 
12 2  0  256.64  0.00   0.11 
12 2  1  221.18  240.81 0.65 
12 2  2  276.09  280.54 0.95 
12 2  3  115.11  339.30 0.95 
12 2  4  57.12   59.48  0.92 
12 2  5  237.19  355.35 0.88 
12 2  6  399.72  230.92 0.85 
12 2  7  233.52  334.00 0.81 
12 2  8  375.19  315.03 0.96 
12 2  9  153.64  145.37 0.91 
12 2  10 372.18  338.79 0.83 
12 2  11 139.81  197.33 0.16 
12 2  12 0.00    0.00   0.00 
12 2  13 104.31  225.97 0.98 
12 2  14 112.07  291.76 0.91 
12 2  15 403.36  357.64 0.79 
12 2  16 159.62  131.28 0.70 
12 2  17 4.77    344.46 0.85 
12 2  18 11.79   353.03 0.95 
12 2  19 114.05  183.57 0.26 
12 2  20 95.93   301.86 0.75 
12 2  21 17.43   227.06 0.43 
12 2  22 105.93  11.86  0.78 
12 2  23 34.38   289.28 0.95 
12 2  24 44.25   351.36 0.35 
12 3  0  43.44   360.00 0.02 
12 3  1  84.72   28.65  0.91 
12 3  2  187.36  135.78 0.94 
12 3  3  18.58   286.34 0.45 
12 3  4  138.75  328.20 0.98 
12 3  5  323.20  16.57  0.82 
12 3  6  37.20   249.54 0.92 
12 3  7  17.17   352.39 0.20 
12 3  8  99.27   352.19 0.34 
12 3  9  79.21   268.36 0.84 
12 3  10 359.40  188.35 0.93 
12 3  11 226.34  153.73 0.99 
12 3  12 69.80   232.32 0.70 
12 3  13 55.17   88.01  0.97 
12 3  14 11.13   114.37 0.10 
12 3  15 40.87   71.68  0.74 
12 3  16 205.64  272.05 0.88 
12 3  17 83.85   66.77  0.84 
12 3  18 152.25  190.60 0.88 
12 3  19 100.78  76.46  0.76 
12 3  20 148.30  165.40 0.89 
12 3  21 194.25  214.41 0.63 
12 3  22 217.21  40.05  0.84 
12 3  23 95.56   125.51 0.74 
12 4  0  491.91  180.00 0.96 
12 4  1  194.18  51.90  0.96 
12 4  2  165.24  174.69 0.96 
12 4  3  22.96   56.92  0.97 
12 4  4  368.89  195.15 0.94 
12 4  5  9.45    217.51 0.59 
12 4  6  18.22   154.23 0.58 
12 4  7  39.41   156.42 0.66 
12 4  8  66.87   51.75  0.96 
12 4  9  60.44   164.92 0.97 
12 4  10 34.84   148.41 0.97 
12 4  11 36.06   231.45 0.86 
12 4  12 53.24   94.32  0.97 
12 4  13 229.62  101.55 0.96 
12 4  14 105.76  54.81  0.15 
12 4  15 65.33   248.27 0.05 
12 4  16 79.55   342.14 0.58 
12 4  17 137.00  196.71 0.86 
12 4  18 327.54  251.59 0.91 
12 4  19 293.53  112.54 0.84 
12 4  20 58.30   316.72 0.65 
12 4  21 11.16   260.36 0.65 
12 4  22 35.84   96.85  0.94 
12 4  23 14.69   148.79 0.46 
12 5  0  172.46  180.00 0.74 
12 5  1  187.47  329.22 0.81 
12 5  2  83.17   70.29  0.37 
12 5  3  16.01   30.80  0.95 
12 5  4  273.35  281.30 0.98 
12 5  5  336.72  120.39 0.98 
12 5  6  292.54  61.68  0.96 
12 5  7  10.28   209.87 0.71 
12 5  8  363.12  204.65 0.96 
12 5  9  284.52  249.78 0.18 
12 5  10 214.23  186.30 0.97 
12 5  11 82.63   9.17   0.99 
12 5  12 235.87  277.38 0.85 
12 5  13 24.14   172.15 0.94 
12 5  14 229.19  140.11 0.92 
12 5  15 145.29  225.00 0.75 
12 5  16 354.19  281.03 0.93 
12 5  17 59.38   168.45 0.91 
12 5  18 26.07   127.05 0.78 
12 5  19 2.14    81.41  0.85 
12 5  20 321.15  283.51 0.87 
12 5  21 67.24   130.39 0.73 
12 5  22 65.22   227.04 0.29 
12 5  23 70.94   181.68 0.96 
12 6  0  51.32   0.00   0.92 
12 6  1  83.46   185.30 0.95 
12 6  2  83.35   13.60  0.69 
12 6  3  109.44  282.06 0.82 
12 6  4  137.21  253.03 0.88 
12 6  5  333.31  235.21 0.95 
12 6  6  88.33   331.49 0.94 
12 6  7  233.13  44.37  0.92 
12 6  8  57.22   17.61  0.74 
12 6  9  208.62  170.12 0.97 
12 6  10 120.59  106.55 0.96 
12 6  11 201.68  251.73 0.88 
12 6  12 287.78  232.43 0.92 
12 6  13 42.01   159.42 0.05 
12 6  14 38.26   108.57 0.94 
12 6  15 135.44  219.54 0.65 
12 6  16 79.44   165.31 0.55 
12 6  17 64.91   58.28  0.95 
12 6  18 79.50   36.37  0.95 
12 6  19 55.30   132.21 0.14 
12 6  20 78.85   65.76  0.57 
12 6  21 244.62  270.88 0.94 
12 6  22 19.74   310.76 0.85 
12 6  23 0.00    0.00   0.00 
12 7  0  351.14  0.00   1.00 
12 7  1  178.87  231.22 0.95 
12 7  2  130.07  102.78 0.89 
12 7  3  150.09  317.83 0.83 
12 7  4  44.57   352.39 0.83 
12 7  5  20.12   145.75 0.96 
12 7  6  174.62  224.53 0.94 
12 7  7  221.80  169.56 0.96 
12 7  8  113.75  219.65 0.88 
12 7  9  46.22   208.10 0.92 
12 7  10 311.70  41.61  0.86 
12 7  11 66.26   158.13 0.56 
12 7  12 28.01   243.49 0.56 
12 7  13 137.62  356.28 0.92 
12 7  14 80.05   232.44 0.93 
12 7  15 64.35   277.62 0.64 
12 7  16 111.66  30.70  0.61 
12 7  17 29.58   101.32 0.53 
12 7  18 134.66  5.85   0.90 
12 7  19 6.21    140.22 0.17 
12 7  20 110.11  287.21 0.36 
12 7  21 30.28   219.94 0.90 
12 7  22 0.00    0.00   0.00 
12 8  0  227.14  360.00 0.95 
12 8  1  296.56  330.93 0.33 
12 8  2  103.36  215.13 0.93 
12 8  3  163.92  107.09 0.80 
12 8  4  79.40   266.16 0.90 
12 8  5  268.04  10.87  0.91 
12 8  6  288.38  301.46 0.92 
12 8  7  184.01  21.00  0.95 
12 8  8  292.07  163.03 0.85 
12 8  9  418.42  109.52 0.94 
12 8  10 40.82   95.27  0.96 
12 8  11 149.21  79.11  0.33 
12 8  12 23.82   22.96  0.91 
12 8  13 53.30   299.33 0.80 
12 8  14 66.45   147.71 0.24 
12 8  15 43.92   81.73  0.23 
12 8  16 109.12  306.90 0.97 
12 8  17 86.80   235.79 0.94 
12 8  18 107.80  191.98 0.88 
12 8  19 78.71   147.17 0.25 
12 8  20 85.46   356.83 0.78 
12 8  21 110.14  249.89 0.64 
12 8  22 59.08   132.79 0.46 
12 9  0  3.82    0.00   0.00 
12 9  1  129.79  210.09 0.96 
12 9  2  109.44  164.54 0.19 
12 9  3  39.88   252.22 0.91 
12 9  4  67.94   292.51 0.90 
12 9  5  114.66  216.28 0.99 
12 9  6  24.41   126.91 0.92 
12 9  7  10.99   288.08 0.94 
12 9  8  64.68   107.19 0.97 
12 9  9  96.93   155.88 0.92 
12 9  10 111.97  302.11 0.73 
12 9  11 198.43  190.27 0.95 
12 9  12 84.23   130.05 0.87 
12 9  13 74.38   28.44  0.22 
12 9  14 25.27   117.30 0.27 
12 9  15 246.13  222.25 0.91 
12 9  16 57.55   21.15  0.49 
12 9  17 358.80  94.06  0.83 
12 9  18 90.79   316.17 0.59 
12 9  19 145.76  115.38 0.48 
12 9  20 28.79   211.06 0.36 
12 9  21 0.00    0.00   0.00 
12 10 0  7.84    180.00 1.00 
12 10 1  20.29   101.78 0.36 
12 10 2  118.73  81.47  0.94 
12 10 3  52.64   43.26  0.97 
12 10 4  2.28    23.67  0.75 
12 10 5  16.24   118.03 0.09 
12 10 6  82.00   295.79 0.90 
12 10 7  135.05  5.80   0.35 
12 10 8  44.14   104.13 0.92 
12 10 9  81.87   112.10 0.73 
12 10 10 36.65   97.94  0.27 
12 10 11 92.54   272.56 0.94 
12 10 12 64.26   281.20 0.17 
12 10 13 280.88  7.47   0.95 
12 10 14 51.33   203.03 0.34 
12 10 15 127.07  332.68 0.97 
12 10 16 151.19  316.96 0.93 
12 10 17 77.35   131.96 0.26 
12 10 18 49.09   241.14 0.33 
12 10 19 0.00    0.00   0.00 
12 10 20 0.00    0.00   0.00 
12 10 21 0.00    0.00   0.00 
12 11 0  611.53  0.00   1.00 
12 11 1  69.72   264.30 0.85 
12 11 2  207.57  74.48  0.96 
12 11 3  16.06   92.12  0.91 
12 11 4  58.12   297.82 0.97 
12 11 5  0.00    0.00   0.00 
12 11 6  27.99   302.71 0.89 
12 11 7  210.35  124.15 0.96 
12 11 8  50.97   353.20 0.63 
12 11 9  34.16   284.70 0.87 
12 11 10 176.10  187.25 0.96 
12 11 11 33.01   124.37 0.10 
12 11 12 230.44  300.34 0.93 
12 11 13 80.03   125.14 0.88 
12 11 14 29.62   159.96 0.91 
12 11 15 139.14  270.38 0.70 
12 11 16 134.49  218.02 0.90 
12 11 17 36.69   306.25 0.12 
12 11 18 7.60    12.86  0.74 
12 11 19 0.00    0.00   0.00 
12 11 20 0.00    0.00   0.00 
12 12 0  164.71  180.00 0.95 
12 12 1  529.53  357.29 0.90 
12 12 2  4.32    107.93 0.97 
12 12 3  297.75  322.55 0.96 
12 12 4  55.24   51.61  0.94 
12 12 5  200.79  248.66 0.79 
12 12 6  76.96   295.66 0.93 
12 12 7  15.19   62.73  0.90 
12 12 8  134.18  15.45  0.96 
12 12 9  38.71   153.45 0.79 
12 12 10 87.53   228.68 0.70 
12 12 11 34.86   250.69 0.23 
12 12 12 16.26   79.51  0.89 
12 12 13 34.20   316.47 0.18 
12 12 14 32.07   325.82 0.53 
12 12 15 165.43  127.94 0.90 
12 12 16 159.01  58.85  0.60 
12 12 17 55.34   193.17 0.86 
12 12 18 0.00    0.00   0.00 
12 12 19 0.00    0.00   0.00 
12 13 0  307.16  180.00 1.00 
12 13 1  149.45  238.17 0.98 
12 13 2  20.66   104.53 0.47 
12 13 3  284.68  178.77 0.41 
12 13 4  67.69   325.67 0.90 
12 13 5  266.80  300.92 0.76 
12 13 6  286.49  179.69 0.79 
12 13 7  77.26   259.24 0.28 
12 13 8  156.94  86.19  0.84 
12 13 9  114.40  113.80 0.78 
12 13 10 111.28  179.34 0.41 
12 13 11 233.91  343.75 0.77 
12 13 12 154.28  59.32  0.94 
12 13 13 66.57   247.12 0.18 
12 13 14 4.03    267.15 0.43 
12 13 15 88.23   73.32  0.55 
12 13 16 0.00    0.00   0.00 
12 13 17 0.00    0.00   0.00 
12 13 18 0.00    0.00   0.00 
12 14 0  80.67   360.00 0.36 
12 14 1  239.38  185.46 0.94 
12 14 2  73.25   203.64 0.60 
12 14 3  244.41  219.23 0.81 
12 14 4  74.00   1.28   0.15 
12 14 5  23.95   121.21 0.06 
12 14 6  220.22  181.00 0.97 
12 14 7  2.45    297.73 0.43 
12 14 8  114.22  142.53 0.69 
12 14 9  67.25   275.36 0.58 
12 14 10 37.30   94.75  0.98 
12 14 11 87.15   144.88 0.42 
12 14 12 21.74   80.44  0.34 
12 14 13 42.57   279.76 0.53 
12 14 14 0.00    0.00   0.00 
12 14 15 0.00    0.00   0.00 
12 14 16 0.00    0.00   0.00 
12 14 17 0.00    0.00   0.00 
12 15 0  265.96  360.00 0.89 
12 15 1  12.12   313.24 0.86 
12 15 2  45.66   125.41 0.94 
12 15 3  0.36    145.96 0.91 
12 15 4  106.75  297.98 0.97 
12 15 5  207.42  299.50 0.87 
12 15 6  79.02   268.36 0.94 
12 15 7  216.20  180.71 0.94 
12 15 8  62.75   342.78 0.56 
12 15 9  31.50   351.71 0.22 
12 15 10 102.92  205.90 0.84 
12 15 11 17.83   71.05  0.26 
12 15 12 103.20  80.04  0.92 
12 15 13 0.00    0.00   0.00 
12 15 14 0.00    0.00   0.00 
12 15 15 0.00    0.00   0.00 
12 15 16 0.00    0.00   0.00 
12 16 0  130.45  360.00 0.35 
12 16 1  50.68   18.12  0.34 
12 16 2  4.46    5.48   0.07 
12 16 3  128.14  179.44 0.71 
12 16 4  259.61  225.07 0.81 
12 16 5  0.00    0.00   0.00 
12 16 6  27.97   345.32 0.11 
12 16 7  48.93   161.27 0.83 
12 16 8  14.97   9.20   0.28 
12 16 9  62.14   234.45 0.27 
12 16 10 0.00    0.00   0.00 
12 16 11 0.00    0.00   0.00 
12 16 12 0.00    0.00   0.00 
12 16 13 0.00    0.00   0.00 
12 16 14 0.00    0.00   0.00 
12 16 15 0.00    0.00   0.00 
12 17 0  0.00    0.00   0.00 
12 17 1  218.39  279.56 0.78 
12 17 2  32.63   82.79  0.81 
12 17 3  105.98  64.59  0.57 
12 17 4  0.00    0.00   0.00 
12 17 5  0.00    0.00   0.00 
12 17 6  0.00    0.00   0.00 
12 17 7  0.00    0.00   0.00 
12 17 8  0.00    0.00   0.00 
12 17 9  0.00    0.00   0.00 
12 17 10 0.00    0.00   0.00 
12 17 11 0.00    0.00   0.00 
12 17 12 0.00    0.00   0.00 
12 17 13 0.00    0.00   0.00 
12 18 0  0.00    0.00   0.00 
12 18 1  0.00    0.00   0.00 
12 18 2  0.00    0.00   0.00 
12 18 3  0.00    0.00   0.00 
12 18 4  0.00    0.00   0.00 
12 18 5  0.00    0.00   0.00 
12 18 6  0.00    0.00   0.00 
12 18 7  0.00    0.00   0.00 
12 18 8  0.00    0.00   0.00 
12 18 9  0.00    0.00   0.00 
12 18 10 0.00    0.00   0.00 
12 18 11 0.00    0.00   0.00 
12 19 0  0.00    0.00   0.00 
12 19 1  0.00    0.00   0.00 
12 19 2  0.00    0.00   0.00 
12 19 3  0.00    0.00   0.00 
12 19 4  0.00    0.00   0.00 
12 19 5  0.00    0.00   0.00 
12 19 6  0.00    0.00   0.00 
12 19 7  0.00    0.00   0.00 
12 19 8  0.00    0.00   0.00 
12 19 9  0.00    0.00   0.00 
12 20 0  0.00    0.00   0.00 
12 20 1  0.00    0.00   0.00 
12 20 2  0.00    0.00   0.00 
12 20 3  0.00    0.00   0.00 
12 20 4  0.00    0.00   0.00 
12 20 5  0.00    0.00   0.00 
12 20 6  0.00    0.00   0.00 
13 0  1  422.93  270.00 0.99 
13 0  2  514.01  0.00   1.00 
13 0  3  133.25  270.00 0.99 
13 0  4  8.15    0.00   0.05 
13 0  5  424.66  90.00  1.00 
13 0  6  62.12   180.00 0.17 
13 0  7  65.62   270.00 0.98 
13 0  8  50.15   180.00 0.23 
13 0  9  21.17   270.00 0.94 
13 0  10 193.63  180.00 0.30 
13 0  11 247.38  270.00 1.00 
13 0  12 42.54   0.00   0.01 
13 0  13 131.92  90.00  1.00 
13 0  14 36.00   360.00 0.53 
13 0  15 332.93  270.00 0.91 
13 0  16 115.64  180.00 0.42 
13 0  17 425.26  90.00  1.00 
13 0  18 72.62   0.00   0.19 
13 0  19 58.00   90.00  0.95 
13 0  20 133.68  0.00   0.43 
13 0  21 20.66   270.00 0.08 
13 0  22 0.00    0.00   0.00 
13 0  23 0.00    0.00   0.00 
13 1  0  10.28   270.00 0.98 
13 1  1  123.11  108.30 0.88 
13 1  2  337.06  77.72  0.91 
13 1  3  68.46   192.91 0.86 
13 1  4  115.09  304.54 0.87 
13 1  5  37.46   196.02 0.78 
13 1  6  45.32   114.36 0.60 
13 1  7  244.10  53.78  0.45 
13 1  8  184.68  83.53  0.97 
13 1  9  189.31  54.51  0.92 
13 1  10 525.86  253.81 0.45 
13 1  11 327.19  221.85 0.93 
13 1  12 145.35  354.04 0.97 
13 1  13 375.48  349.17 0.16 
13 1  14 113.01  115.21 0.63 
13 1  15 444.61  213.29 0.95 
13 1  16 50.76   44.50  0.85 
13 1  17 205.13  320.62 0.84 
13 1  18 271.69  24.80  0.90 
13 1  19 45.49   111.37 0.28 
13 1  20 50.90   141.95 0.84 
13 1  21 0.00    0.00   0.00 
13 1  22 81.08   121.62 0.75 
13 1  23 40.82   198.96 0.41 
13 2  0  718.58  270.00 1.00 
13 2  1  71.10   305.31 0.98 
13 2  2  201.93  83.12  0.93 
13 2  3  433.69  48.90  0.87 
13 2  4  60.10   182.15 0.90 
13 2  5  45.50   221.10 0.96 
13 2  6  205.32  198.13 0.98 
13 2  7  126.38  153.62 0.90 
13 2  8  316.76  261.24 0.88 
13 2  9  234.08  283.36 0.91 
13 2  10 303.71  188.96 0.96 
13 2  11 229.81  110.14 0.96 
13 2  12 218.77  127.82 0.77 
13 2  13 320.56  160.17 0.81 
13 2  14 443.51  40.88  0.97 
13 2  15 128.61  269.43 0.89 
13 2  16 3.81    127.29 0.82 
13 2  17 65.74   159.35 0.89 
13 2  18 54.22   76.42  0.17 
13 2  19 25.26   336.88 0.76 
13 2  20 6.04    61.25  0.56 
13 2  21 61.63   86.32  0.79 
13 2  22 62.19   76.84  0.38 
13 3  0  0.00    0.00   0.00 
13 3  1  15.69   209.77 0.89 
13 3  2  196.38  53.73  0.88 
13 3  3  71.51   61.26  0.31 
13 3  4  178.16  54.69  0.94 
13 3  5  267.87  181.75 0.95 
13 3  6  51.35   67.90  0.85 
13 3  7  76.60   131.76 0.90 
13 3  8  187.46  165.68 0.88 
13 3  9  334.16  163.95 0.99 
13 3  10 146.73  122.34 0.92 
13 3  11 361.85  114.37 0.97 
13 3  12 28.95   287.00 0.96 
13 3  13 274.75  352.33 0.19 
13 3  14 90.85   7.90   0.47 
13 3  15 33.74   57.61  0.21 
13 3  16 233.49  202.27 0.73 
13 3  17 132.80  180.79 0.97 
13 3  18 28.34   339.62 0.71 
13 3  19 102.25  254.03 0.38 
13 3  20 39.29   283.41 0.63 
13 3  21 170.97  89.69  0.90 
13 3  22 11.33   126.34 0.80 
13 4  0  28.36   90.00  0.02 
13 4  1  170.58  19.01  0.87 
13 4  2  335.00  142.73 0.93 
13 4  3  250.16  219.15 0.92 
13 4  4  24.55   76.79  0.93 
13 4  5  403.90  30.27  0.95 
13 4  6  74.68   92.34  0.85 
13 4  7  360.05  216.99 0.93 
13 4  8  216.84  62.15  0.86 
13 4  9  54.42   293.11 0.37 
13 4  10 105.55  5.08   0.92 
13 4  11 259.76  178.41 0.63 
13 4  12 52.92   78.89  0.96 
13 4  13 171.10  302.19 0.24 
13 4  14 96.60   265.87 0.88 
13 4  15 101.57  124.42 0.91 
13 4  16 1.32    104.54 0.49 
13 4  17 40.65   195.67 0.93 
13 4  18 132.10  210.65 0.91 
13 4  19 40.81   297.52 0.25 
13 4  20 142.38  178.10 0.54 
13 4  21 6.28    20.65  0.53 
13 4  22 15.96   166.69 0.74 
13 5  0  66.79   270.00 0.45 
13 5  1  177.52  8.73   0.84 
13 5  2  268.49  323.17 0.95 
13 5  3  49.46   237.83 0.32 
13 5  4  50.84   299.96 0.22 
13 5  5  96.54   162.97 0.97 
13 5  6  16.53   220.18 0.65 
13 5  7  313.16  92.36  0.94 
13 5  8  92.18   55.10  0.93 
13 5  9  0.00    0.00   0.00 
13 5  10 454.97  21.21  0.60 
13 5  11 155.52  250.13 0.95 
13 5  12 4.71    285.22 0.07 
13 5  13 130.19  140.85 0.92 
13 5  14 76.65   259.52 0.11 
13 5  15 34.50   184.23 0.71 
13 5  16 9.57    339.43 0.93 
13 5  17 27.29   187.02 0.40 
13 5  18 69.00   326.38 0.78 
13 5  19 16.95   126.02 0.08 
13 5  20 20.30   201.84 0.10 
13 5  21 95.90   179.19 0.51 
13 5  22 0.06    217.65 0.89 
13 6  0  38.35   270.00 1.00 
13 6  1  185.03  199.41 0.68 
13 6  2  12.73   299.43 0.60 
13 6  3  63.92   64.44  0.88 
13 6  4  30.15   353.26 0.98 
13 6  5  191.41  201.26 0.27 
13 6  6  134.87  1.33   0.91 
13 6  7  60.82   172.38 0.98 
13 6  8  104.82  25.34  0.07 
13 6  9  309.85  142.44 0.89 
13 6  10 292.45  95.70  0.76 
13 6  11 54.01   47.72  0.25 
13 6  12 79.96   326.30 0.84 
13 6  13 146.59  19.82  0.66 
13 6  14 151.19  58.32  0.91 
13 6  15 113.45  319.92 0.93 
13 6  16 42.90   207.66 0.29 
13 6  17 9.62    109.21 0.93 
13 6  18 158.49  206.05 0.86 
13 6  19 21.68   297.96 0.55 
13 6  20 69.09   162.82 0.58 
13 6  21 112.32  3.14   0.58 
13 7  0  44.69   270.00 0.49 
13 7  1  372.72  175.65 0.94 
13 7  2  32.99   320.41 0.99 
13 7  3  77.56   318.48 0.98 
13 7  4  87.94   300.24 0.76 
13 7  5  150.36  59.74  0.97 
13 7  6  355.44  320.26 0.96 
13 7  7  174.16  104.47 0.54 
13 7  8  48.32   293.46 0.44 
13 7  9  153.31  116.28 0.74 
13 7  10 359.20  273.82 0.97 
13 7  11 31.05   25.19  0.68 
13 7  12 129.82  248.47 0.92 
13 7  13 43.17   240.21 0.46 
13 7  14 204.18  81.28  0.72 
13 7  15 178.42  300.67 0.87 
13 7  16 34.39   46.35  0.85 
13 7  17 195.53  44.39  0.85 
13 7  18 136.58  46.40  0.41 
13 7  19 89.84   259.90 0.76 
13 7  20 0.00    0.00   0.00 
13 7  21 0.00    0.00   0.00 
13 8  0  287.38  90.00  0.85 
13 8  1  4.71    278.08 0.06 
13 8  2  125.45  175.96 0.94 
13 8  3  133.91  326.81 0.90 
13 8  4  11.73   233.69 0.98 
13 8  5  83.33   339.59 0.87 
13 8  6  244.45  34.32  0.66 
13 8  7  315.24  236.67 0.98 
13 8  8  326.13  214.37 0.81 
13 8  9  27.03   351.45 0.44 
13 8  10 160.81  42.05  0.96 
13 8  11 382.21  142.03 0.92 
13 8  12 225.79  27.32  0.90 
13 8  13 0.99    9.71   0.84 
13 8  14 410.46  189.79 0.98 
13 8  15 53.99   100.33 0.80 
13 8  16 113.03  345.10 0.54 
13 8  17 37.66   67.11  0.44 
13 8  18 69.54   200.66 0.40 
13 8  19 113.01  195.16 0.81 
13 8  20 0.00    0.00   0.00 
13 8  21 0.00    0.00   0.00 
13 9  0  212.47  90.00  1.00 
13 9  1  115.35  51.00  0.98 
13 9  2  282.45  316.97 0.97 
13 9  3  286.78  320.57 0.85 
13 9  4  318.74  209.40 0.43 
13 9  5  318.32  54.65  0.81 
13 9  6  41.52   326.31 0.89 
13 9  7  201.19  352.99 0.88 
13 9  8  281.90  0.27   0.62 
13 9  9  54.76   192.27 0.59 
13 9  10 62.66   269.36 0.71 
13 9  11 34.30   77.02  0.11 
13 9  12 275.08  338.59 0.93 
13 9  13 104.52  172.15 0.66 
13 9  14 17.03   350.42 0.20 
13 9  15 164.49  293.50 0.96 
13 9  16 37.02   148.03 0.46 
13 9  17 90.38   215.58 0.44 
13 9  18 29.91   91.09  0.75 
13 9  19 0.00    0.00   0.00 
13 9  20 0.00    0.00   0.00 
13 10 0  237.30  90.00  0.31 
13 10 1  120.17  93.09  0.97 
13 10 2  231.24  327.35 0.86 
13 10 3  62.33   120.16 0.90 
13 10 4  35.98   175.86 0.97 
13 10 5  40.58   7.89   0.84 
13 10 6  147.00  53.09  0.35 
13 10 7  246.07  9.59   0.94 
13 10 8  10.19   105.29 0.91 
13 10 9  239.06  4.24   0.30 
13 10 10 31.16   226.83 0.89 
13 10 11 332.63  252.32 0.91 
13 10 12 61.22   268.23 0.96 
13 10 13 10.49   133.74 0.58 
13 10 14 14.04   263.52 0.27 
13 10 15 144.41  120.77 0.62 
13 10 16 58.82   25.64  0.30 
13 10 17 85.08   98.94  0.50 
13 10 18 0.00    0.00   0.00 
13 10 19 0.00    0.00   0.00 
13 11 0  3.27    270.00 1.00 
13 11 1  180.32  277.38 0.95 
13 11 2  253.75  2.21   0.58 
13 11 3  87.55   194.83 0.76 
13 11 4  89.52   263.97 0.88 
13 11 5  133.68  91.64  0.90 
13 11 6  2.16    293.88 0.92 
13 11 7  3.62    149.49 0.81 
13 11 8  111.23  222.09 0.91 
13 11 9  216.52  10.02  0.89 
13 11 10 19.28   15.17  0.76 
13 11 11 115.87  123.74 0.95 
13 11 12 157.65  282.40 0.72 
13 11 13 34.19   235.65 0.85 
13 11 14 97.22   77.24  0.83 
13 11 15 61.89   89.02  0.44 
13 11 16 12.62   140.36 0.37 
13 11 17 0.00    0.00   0.00 
13 11 18 0.00    0.00   0.00 
13 11 19 0.00    0.00   0.00 
13 12 0  338.53  90.00  1.00 
13 12 1  138.60  92.02  0.46 
13 12 2  273.66  116.37 0.72 
13 12 3  173.78  298.01 0.58 
13 12 4  174.42  10.00  0.49 
13 12 5  36.93   217.67 0.11 
13 12 6  81.54   349.39 0.63 
13 12 7  133.83  181.55 0.84 
13 12 8  154.02  44.07  0.85 
13 12 9  176.83  274.29 0.59 
13 12 10 106.26  357.36 0.44 
13 12 11 85.29   284.46 0.77 
13 12 12 100.62  147.77 0.68 
13 12 13 6.75    329.01 0.22 
13 12 14 81.86   30.42  0.34 
13 12 15 5.56    201.61 0.76 
13 12 16 0.00    0.00   0.00 
13 12 17 0.00    0.00   0.00 
13 12 18 0.00    0.00   0.00 
13 13 0  203.93  90.00  1.00 
13 13 1  275.17  321.61 0.96 
13 13 2  72.75   320.66 0.26 
13 13 3  191.92  105.43 0.94 
13 13 4  80.91   44.20  0.95 
13 13 5  160.01  1.64   0.77 
13 13 6  49.68   163.26 0.44 
13 13 7  43.43   248.63 0.22 
13 13 8  21.06   154.25 0.09 
13 13 9  90.81   196.57 0.59 
13 13 10 32.91   169.24 0.68 
13 13 11 113.66  257.54 0.57 
13 13 12 0.00    0.00   0.00 
13 13 13 0.00    0.00   0.00 
13 13 14 0.00    0.00   0.00 
13 13 15 0.00    0.00   0.00 
13 13 16 0.00    0.00   0.00 
13 13 17 0.00    0.00   0.00 
13 14 0  31.16   90.00  0.37 
13 14 1  6.12    95.72  0.88 
13 14 2  470.22  14.14  0.94 
13 14 3  19.33   130.78 0.53 
13 14 4  271.45  261.98 0.96 
13 14 5  0.00    0.00   0.00 
13 14 6  165.94  8.23   0.95 
13 14 7  39.93   346.18 0.50 
13 14 8  0.00    0.00   0.00 
13 14 9  0.00    0.00   0.00 
13 14 10 0.00    0.00   0.00 
13 14 11 0.00    0.00   0.00 
13 14 12 0.00    0.00   0.00 
13 14 13 0.00    0.00   0.00 
13 14 14 0.00    0.00   0.00 
13 14 15 0.00    0.00   0.00 
13 14 16 0.00    0.00   0.00 
13 15 0  0.00    0.00   0.00 
13 15 1  85.91   214.67 0.71 
13 15 2  3.03    22.11  0.75 
13 15 3  131.36  200.64 0.84 
13 15 4  329.13  176.76 0.89 
13 15 5  0.00    0.00   0.00 
13 15 6  0.00    0.00   0.00 
13 15 7  0.00    0.00   0.00 
13 15 8  0.00    0.00   0.00 
13 15 9  0.00    0.00   0.00 
13 15 10 0.00    0.00   0.00 
13 15 11 0.00    0.00   0.00 
13 15 12 0.00    0.00   0.00 
13 15 13 0.00    0.00   0.00 
13 15 14 0.00    0.00   0.00 
13 16 0  0.00    0.00   0.00 
13 16 1  0.00    0.00   0.00 
13 16 2  0.00    0.00   0.00 
13 16 3  0.00    0.00   0.00 
13 16 4  0.00    0.00   0.00 
13 16 5  0.00    0.00   0.00 
13 16 6  0.00    0.00   0.00 
13 16 7  0.00    0.00   0.00 
13 16 8  0.00    0.00   0.00 
13 16 9  0.00    0.00   0.00 
13 16 10 0.00    0.00   0.00 
13 16 11 0.00    0.00   0.00 
13 16 12 0.00    0.00   0.00 
13 16 13 0.00    0.00   0.00 
13 17 0  0.00    0.00   0.00 
13 17 1  0.00    0.00   0.00 
13 17 2  0.00    0.00   0.00 
13 17 3  0.00    0.00   0.00 
13 17 4  0.00    0.00   0.00 
13 17 5  0.00    0.00   0.00 
13 17 6  0.00    0.00   0.00 
13 17 7  0.00    0.00   0.00 
13 17 8  0.00    0.00   0.00 
13 17 9  0.00    0.00   0.00 
13 17 10 0.00    0.00   0.00 
13 17 11 0.00    0.00   0.00 
13 18 0  0.00    0.00   0.00 
13 18 1  0.00    0.00   0.00 
13 18 2  0.00    0.00   0.00 
13 18 3  0.00    0.00   0.00 
13 18 4  0.00    0.00   0.00 
13 18 5  0.00    0.00   0.00 
13 18 6  0.00    0.00   0.00 
13 18 7  0.00    0.00   0.00 
13 18 8  0.00    0.00   0.00 
13 18 9  0.00    0.00   0.00 
13 19 0  0.00    0.00   0.00 
13 19 1  0.00    0.00   0.00 
13 19 2  0.00    0.00   0.00 
13 19 3  0.00    0.00   0.00 
13 19 4  0.00    0.00   0.00 
13 19 5  0.00    0.00   0.00 
13 19 6  0.00    0.00   0.00 
14 0  0  67.75   180.00 0.10 
14 0  1  45.91   90.00  0.11 
14 0  2  215.87  0.00   0.39 
14 0  3  139.38  270.00 1.00 
14 0  4  193.53  180.00 1.00 
14 0  5  112.12  90.00  1.00 
14 0  6  16.18   0.00   0.02 
14 0  7  74.75   270.00 0.17 
14 0  8  581.88  180.00 1.00 
14 0  9  196.90  270.00 0.31 
14 0  10 0.00    0.00   0.00 
14 0  11 0.00    0.00   0.00 
14 0  12 91.02   0.00   0.24 
14 0  13 0.00    0.00   0.00 
14 0  14 617.49  180.00 1.00 
14 0  15 7.28    270.00 0.01 
14 0  16 40.30   360.00 0.90 
14 0  17 76.90   270.00 0.15 
14 0  18 54.02   0.00   0.13 
14 0  19 0.00    0.00   0.00 
14 0  20 21.23   180.00 0.20 
14 0  21 0.00    0.00   0.00 
14 1  0  30.25   180.00 0.04 
14 1  1  86.40   324.40 0.95 
14 1  2  306.21  355.15 0.31 
14 1  3  15.91   17.27  0.84 
14 1  4  272.40  77.95  0.97 
14 1  5  38.53   155.38 0.62 
14 1  6  183.69  357.83 0.93 
14 1  7  209.75  61.47  0.45 
14 1  8  361.17  121.48 0.26 
14 1  9  27.62   109.44 0.90 
14 1  10 11.44   245.12 0.18 
14 1  11 115.01  144.41 0.65 
14 1  12 138.26  190.78 0.72 
14 1  13 75.42   26.16  0.69 
14 1  14 243.88  338.34 0.17 
14 1  15 38.73   252.90 0.41 
14 1  16 55.24   104.73 0.21 
14 1  17 90.75   231.08 0.87 
14 1  18 11.55   278.48 0.10 
14 1  19 4.58    243.85 0.70 
14 1  20 50.94   267.68 0.47 
14 1  21 142.72  105.72 0.89 
14 2  0  103.74  0.00   0.92 
14 2  1  163.59  325.23 0.97 
14 2  2  15.91   170.57 0.99 
14 2  3  150.54  265.49 0.91 
14 2  4  203.66  296.25 0.99 
14 2  5  346.02  53.87  0.98 
14 2  6  37.05   102.75 0.50 
14 2  7  338.52  298.38 0.95 
14 2  8  129.52  288.44 0.98 
14 2  9  34.95   111.35 0.03 
14 2  10 81.46   47.85  0.91 
14 2  11 301.72  14.93  0.97 
14 2  12 42.76   138.15 0.75 
14 2  13 0.00    0.00   0.00 
14 2  14 3.77    171.21 0.75 
14 2  15 290.39  211.57 0.93 
14 2  16 83.01   167.52 0.78 
14 2  17 16.53   86.73  0.86 
14 2  18 97.96   42.21  0.43 
14 2  19 0.00    0.00   0.00 
14 2  20 0.00    0.00   0.00 
14 2  21 17.90   72.82  0.60 
14 3  0  46.21   0.00   0.49 
14 3  1  29.00   54.42  0.99 
14 3  2  60.21   87.09  0.98 
14 3  3  81.20   92.68  0.92 
14 3  4  49.42   344.21 0.40 
14 3  5  192.69  182.01 0.93 
14 3  6  150.71  337.40 0.97 
14 3  7  301.50  339.08 0.70 
14 3  8  83.58   216.74 0.40 
14 3  9  66.86   280.97 0.97 
14 3  10 104.30  16.76  0.73 
14 3  11 10.70   225.25 0.94 
14 3  12 260.64  320.22 0.90 
14 3  13 153.40  341.80 0.49 
14 3  14 0.00    0.00   0.00 
14 3  15 0.12    184.47 0.88 
14 3  16 102.74  101.62 0.95 
14 3  17 28.12   248.25 0.28 
14 3  18 85.19   197.10 0.27 
14 3  19 7.26    289.90 0.69 
14 3  20 9.36    258.77 0.13 
14 3  21 0.00    0.00   0.00 
14 4  0  190.42  180.00 0.48 
14 4  1  94.92   61.36  0.97 
14 4  2  33.87   79.89  0.97 
14 4  3  97.27   30.74  0.96 
14 4  4  325.96  350.89 0.74 
14 4  5  221.92  328.59 0.95 
14 4  6  428.72  186.89 0.98 
14 4  7  215.06  235.97 0.84 
14 4  8  434.33  210.61 0.95 
14 4  9  156.53  227.45 0.71 
14 4  10 70.87   325.21 0.89 
14 4  11 346.70  224.30 0.97 
14 4  12 200.27  303.72 0.40 
14 4  13 24.83   125.54 0.80 
14 4  14 21.96   261.61 0.79 
14 4  15 100.06  229.42 0.54 
14 4  16 57.64   115.79 0.32 
14 4  17 179.70  22.74  0.77 
14 4  18 13.64   44.62  0.83 
14 4  19 8.31    310.64 0.49 
14 4  20 27.16   261.30 0.70 
14 4  21 0.00    0.00   0.00 
14 5  0  189.26  0.00   0.23 
14 5  1  51.12   10.05  0.83 
14 5  2  166.63  206.82 0.74 
14 5  3  318.30  338.20 0.99 
14 5  4  106.48  273.17 0.95 
14 5  5  175.34  199.80 0.73 
14 5  6  318.45  288.15 0.96 
14 5  7  18.69   343.87 0.31 
14 5  8  172.69  77.70  0.54 
14 5  9  0.00    0.00   0.00 
14 5  10 46.85   294.95 0.94 
14 5  11 90.65   217.11 0.14 
14 5  12 45.75   317.54 0.78 
14 5  13 73.05   117.90 0.26 
14 5  14 68.63   143.45 0.37 
14 5  15 161.42  111.78 0.65 
14 5  16 173.64  196.23 0.79 
14 5  17 363.20  77.40  0.91 
14 5  18 11.42   180.34 0.61 
14 5  19 0.00    0.00   0.00 
14 5  20 0.00    0.00   0.00 
14 6  0  62.83   0.00   0.23 
14 6  1  115.26  41.08  0.96 
14 6  2  171.22  134.64 0.37 
14 6  3  179.71  182.89 0.78 
14 6  4  198.36  69.05  0.93 
14 6  5  185.49  12.75  0.58 
14 6  6  123.15  135.82 0.54 
14 6  7  46.65   101.12 0.91 
14 6  8  137.85  100.32 0.95 
14 6  9  127.35  179.74 0.89 
14 6  10 240.41  12.68  0.92 
14 6  11 7.61    29.29  0.63 
14 6  12 55.76   165.74 0.14 
14 6  13 102.40  113.44 0.80 
14 6  14 59.54   152.92 0.87 
14 6  15 87.32   142.07 0.54 
14 6  16 17.06   122.32 0.56 
14 6  17 80.83   45.63  0.26 
14 6  18 55.56   290.56 0.37 
14 6  19 22.65   234.48 0.91 
14 6  20 0.00    0.00   0.00 
14 7  0  135.79  360.00 0.81 
14 7  1  394.08  227.17 0.84 
14 7  2  106.00  133.28 0.46 
14 7  3  63.41   97.25  0.76 
14 7  4  34.58   21.62  0.68 
14 7  5  29.39   217.04 0.92 
14 7  6  26.78   180.42 0.94 
14 7  7  191.04  152.51 0.98 
14 7  8  136.42  236.49 0.97 
14 7  9  84.87   118.22 0.94 
14 7  10 157.22  116.12 0.95 
14 7  11 5.25    90.90  0.32 
14 7  12 11.01   6.96   0.90 
14 7  13 223.87  38.60  0.95 
14 7  14 58.08   238.97 0.73 
14 7  15 99.89   252.41 0.72 
14 7  16 39.00   152.54 0.76 
14 7  17 32.67   282.75 0.46 
14 7  18 158.39  51.59  0.80 
14 7  19 0.00    0.00   0.00 
14 7  20 0.00    0.00   0.00 
14 8  0  124.06  0.00   1.00 
14 8  1  341.86  52.32  0.77 
14 8  2  155.68  133.07 0.97 
14 8  3  198.89  170.60 0.97 
14 8  4  124.96  32.73  0.41 
14 8  5  221.29  351.24 0.93 
14 8  6  154.80  20.39  0.95 
14 8  7  154.44  7.16   0.79 
14 8  8  49.58   198.17 0.28 
14 8  9  13.39   193.04 0.95 
14 8  10 295.33  28.87  0.77 
14 8  11 327.19  29.01  0.96 
14 8  12 134.76  326.65 0.52 
14 8  13 134.61  65.12  0.91 
14 8  14 383.31  282.67 0.94 
14 8  15 176.59  86.96  0.83 
14 8  16 24.83   337.40 0.18 
14 8  17 316.40  250.91 0.88 
14 8  18 0.00    0.00   0.00 
14 8  19 0.00    0.00   0.00 
14 9  0  7.76    0.00   0.02 
14 9  1  201.11  185.76 0.96 
14 9  2  315.87  323.48 0.79 
14 9  3  87.21   261.06 0.83 
14 9  4  154.67  163.69 0.82 
14 9  5  11.13   315.91 0.92 
14 9  6  64.04   123.98 0.39 
14 9  7  61.58   170.88 0.31 
14 9  8  59.38   159.84 0.17 
14 9  9  333.92  250.09 0.86 
14 9  10 95.02   27.04  0.73 
14 9  11 50.59   193.79 0.70 
14 9  12 36.14   42.71  0.80 
14 9  13 233.49  130.31 0.82 
14 9  14 84.61   258.89 0.65 
14 9  15 53.54   347.93 0.46 
14 9  16 16.65   350.27 0.33 
14 9  17 0.00    0.00   0.00 
14 9  18 0.00    0.00   0.00 
14 9  19 0.00    0.00   0.00 
14 10 0  232.08  180.00 0.49 
14 10 1  277.06  159.39 0.93 
14 10 2  105.00  139.14 0.86 
14 10 3  159.92  114.22 0.75 
14 10 4  196.44  7.32   0.56 
14 10 5  250.82  350.56 0.59 
14 10 6  70.88   194.44 0.50 
14 10 7  310.92  329.93 0.75 
14 10 8  6.63    148.17 0.91 
14 10 9  252.28  16.78  0.66 
14 10 10 155.95  33.00  0.91 
14 10 11 104.23  162.09 0.75 
14 10 12 164.42  84.44  0.57 
14 10 13 97.37   40.49  0.64 
14 10 14 8.62    232.37 0.59 
14 10 15 0.00    0.00   0.00 
14 10 16 0.00    0.00   0.00 
14 10 17 0.00    0.00   0.00 
14 10 18 0.00    0.00   0.00 
14 11 0  128.05  0.00   0.44 
14 11 1  209.70  201.51 0.89 
14 11 2  301.39  79.74  0.86 
14 11 3  303.11  144.67 0.70 
14 11 4  265.74  47.78  0.79 
14 11 5  62.64   83.25  0.44 
14 11 6  81.39   127.60 0.23 
14 11 7  226.96  45.73  0.90 
14 11 8  44.87   316.78 0.59 
14 11 9  0.00    0.00   0.00 
14 11 10 173.65  109.23 0.94 
14 11 11 44.47   61.48  0.51 
14 11 12 174.21  316.91 0.71 
14 11 13 28.37   121.97 0.28 
14 11 14 0.00    0.00   0.00 
14 11 15 0.00    0.00   0.00 
14 11 16 0.00    0.00   0.00 
14 11 17 0.00    0.00   0.00 
14 12 0  79.30   180.00 0.99 
14 12 1  84.08   62.01  0.33 
14 12 2  58.63   135.68 0.46 
14 12 3  9.04    33.53  0.78 
14 12 4  242.94  254.97 0.88 
14 12 5  187.37  45.40  0.83 
14 12 6  16.23   349.33 0.33 
14 12 7  45.54   300.93 0.66 
14 12 8  156.19  60.82  0.92 
14 12 9  0.00    0.00   0.00 
14 12 10 46.87   295.44 0.23 
14 12 11 0.00    0.00   0.00 
14 12 12 0.00    0.00   0.00 
14 12 13 0.00    0.00   0.00 
14 12 14 0.00    0.00   0.00 
14 12 15 0.00    0.00   0.00 
14 12 16 0.00    0.00   0.00 
14 13 0  0.00    0.00   0.00 
14 13 1  9.07    72.81  0.80 
14 13 2  49.23   216.82 0.73 
14 13 3  0.00    0.00   0.00 
14 13 4  172.95  126.68 0.70 
14 13 5  61.71   43.42  0.39 
14 13 6  82.85   339.00 0.71 
14 13 7  120.90  38.23  0.91 
14 13 8  0.00    0.00   0.00 
14 13 9  0.00    0.00   0.00 
14 13 10 0.00    0.00   0.00 
14 13 11 0.00    0.00   0.00 
14 13 12 0.00    0.00   0.00 
14 13 13 0.00    0.00   0.00 
14 13 14 0.00    0.00   0.00 
14 13 15 0.00    0.00   0.00 
14 14 0  0.00    0.00   0.00 
14 14 1  0.00    0.00   0.00 
14 14 2  0.00    0.00   0.00 
14 14 3  0.00    0.00   0.00 
14 14 4  0.00    0.00   0.00 
14 14 5  0.00    0.00   0.00 
14 14 6  0.00    0.00   0.00 
14 14 7  0.00    0.00   0.00 
14 14 8  0.00    0.00   0.00 
14 14 9  0.00    0.00   0.00 
14 14 10 0.00    0.00   0.00 
14 14 11 0.00    0.00   0.00 
14 14 12 0.00    0.00   0.00 
14 14 13 0.00    0.00   0.00 
14 14 14 0.00    0.00   0.00 
14 15 0  0.00    0.00   0.00 
14 15 1  0.00    0.00   0.00 
14 15 2  0.00    0.00   0.00 
14 15 3  0.00    0.00   0.00 
14 15 4  0.00    0.00   0.00 
14 15 5  0.00    0.00   0.00 
14 15 6  0.00    0.00   0.00 
14 15 7  0.00    0.00   0.00 
14 15 8  0.00    0.00   0.00 
14 15 9  0.00    0.00   0.00 
14 15 10 0.00    0.00   0.00 
14 15 11 0.00    0.00   0.00 
14 15 12 0.00    0.00   0.00 
14 16 0  0.00    0.00   0.00 
14 16 1  0.00    0.00   0.00 
14 16 2  0.00    0.00   0.00 
14 16 3  0.00    0.00   0.00 
14 16 4  0.00    0.00   0.00 
14 16 5  0.00    0.00   0.00 
14 16 6  0.00    0.00   0.00 
14 16 7  0.00    0.00   0.00 
14 16 8  0.00    0.00   0.00 
14 16 9  0.00    0.00   0.00 
14 16 10 0.00    0.00   0.00 
14 16 11 0.00    0.00   0.00 
14 17 0  0.00    0.00   0.00 
14 17 1  0.00    0.00   0.00 
14 17 2  0.00    0.00   0.00 
14 17 3  0.00    0.00   0.00 
14 17 4  0.00    0.00   0.00 
14 17 5  0.00    0.00   0.00 
14 17 6  0.00    0.00   0.00 
14 17 7  0.00    0.00   0.00 
14 17 8  0.00    0.00   0.00 
14 18 0  0.00    0.00   0.00 
14 18 1  0.00    0.00   0.00 
14 18 2  0.00    0.00   0.00 
14 18 3  0.00    0.00   0.00 
14 18 4  0.00    0.00   0.00 
14 18 5  0.00    0.00   0.00 
15 0  1  253.76  270.00 0.32 
15 0  2  235.34  360.00 0.86 
15 0  3  357.31  270.00 1.00 
15 0  4  293.78  180.00 1.00 
15 0  5  18.47   270.00 0.06 
15 0  6  356.98  180.00 1.00 
15 0  7  73.42   270.00 1.00 
15 0  8  81.56   360.00 0.22 
15 0  9  25.68   270.00 0.67 
15 0  10 0.00    0.00   0.00 
15 0  11 0.00    0.00   0.00 
15 0  12 0.00    0.00   0.00 
15 0  13 0.00    0.00   0.00 
15 0  14 0.00    0.00   0.00 
15 0  15 48.52   90.00  0.08 
15 0  16 58.89   0.00   0.28 
15 0  17 105.37  270.00 0.28 
15 0  18 0.00    0.00   0.00 
15 0  19 0.00    0.00   0.00 
15 0  20 0.00    0.00   0.00 
15 1  0  88.08   90.00  0.33 
15 1  1  76.33   62.74  0.93 
15 1  2  84.99   249.24 0.16 
15 1  3  74.46   167.86 0.89 
15 1  4  304.97  140.56 0.94 
15 1  5  276.46  195.50 0.94 
15 1  6  289.16  233.47 0.92 
15 1  7  33.60   115.65 0.91 
15 1  8  90.84   276.34 0.92 
15 1  9  70.80   12.17  0.95 
15 1  10 73.93   102.36 0.26 
15 1  11 285.39  217.31 0.93 
15 1  12 0.00    0.00   0.00 
15 1  13 83.06   175.20 0.45 
15 1  14 125.42  132.65 0.61 
15 1  15 117.44  136.42 0.36 
15 1  16 83.95   99.46  0.53 
15 1  17 16.65   276.28 0.80 
15 1  18 0.00    0.00   0.00 
15 1  19 0.00    0.00   0.00 
15 1  20 0.00    0.00   0.00 
15 2  0  159.40  270.00 0.81 
15 2  1  192.45  348.86 0.96 
15 2  2  570.42  293.92 0.83 
15 2  3  53.77   61.91  0.26 
15 2  4  106.46  96.74  0.90 
15 2  5  375.19  37.85  0.92 
15 2  6  165.75  281.30 0.91 
15 2  7  102.61  189.15 0.51 
15 2  8  28.03   216.30 0.78 
15 2  9  47.13   67.48  0.49 
15 2  10 88.09   158.79 0.17 
15 2  11 12.96   69.06  0.04 
15 2  12 191.43  68.81  0.87 
15 2  13 288.64  148.07 0.73 
15 2  14 60.13   210.81 0.28 
15 2  15 45.02   204.54 0.14 
15 2  16 15.88   207.88 0.34 
15 2  17 33.14   301.08 0.15 
15 2  18 0.00    0.00   0.00 
15 2  19 0.00    0.00   0.00 
15 2  20 0.00    0.00   0.00 
15 3  0  435.43  270.00 0.97 
15 3  1  216.84  189.88 0.58 
15 3  2  73.79   291.62 0.21 
15 3  3  38.38   296.80 0.80 
15 3  4  77.97   57.25  0.71 
15 3  5  282.26  315.90 0.63 
15 3  6  299.09  195.24 0.97 
15 3  7  159.72  221.83 0.70 
15 3  8  163.40  193.57 0.40 
15 3  9  21.47   188.51 0.68 
15 3  10 118.21  190.30 0.72 
15 3  11 21.83   278.55 0.79 
15 3  12 231.61  317.17 0.82 
15 3  13 338.49  301.13 0.93 
15 3  14 59.17   152.79 0.57 
15 3  15 74.91   149.30 0.51 
15 3  16 24.25   247.99 0.22 
15 3  17 7.03    106.76 0.29 
15 3  18 0.00    0.00   0.00 
15 3  19 0.00    0.00   0.00 
15 3  20 0.00    0.00   0.00 
15 4  0  0.00    0.00   0.00 
15 4  1  13.70   235.91 0.77 
15 4  2  129.96  210.16 0.95 
15 4  3  19.81   78.68  0.92 
15 4  4  27.83   48.88  0.96 
15 4  5  7.92    219.36 0.36 
15 4  6  474.61  290.94 0.63 
15 4  7  480.97  123.12 0.95 
15 4  8  135.89  340.10 0.86 
15 4  9  50.85   201.47 0.14 
15 4  10 30.59   159.74 0.65 
15 4  11 182.22  257.24 0.88 
15 4  12 177.85  175.97 0.92 
15 4  13 125.04  107.70 0.93 
15 4  14 0.00    0.00   0.00 
15 4  15 136.13  311.23 0.14 
15 4  16 132.78  78.52  0.89 
15 4  17 28.58   43.13  0.34 
15 4  18 42.32   68.77  0.30 
15 4  19 0.00    0.00   0.00 
15 5  0  128.22  270.00 1.00 
15 5  1  154.51  350.13 0.94 
15 5  2  91.88   116.32 0.17 
15 5  3  98.29   335.89 0.32 
15 5  4  279.98  78.96  0.86 
15 5  5  51.13   93.29  0.93 
15 5  6  61.26   232.71 0.92 
15 5  7  26.40   238.82 0.93 
15 5  8  162.24  344.79 0.86 
15 5  9  18.09   263.08 0.56 
15 5  10 122.39  28.20  0.74 
15 5  11 0.00    0.00   0.00 
15 5  12 166.40  108.09 0.96 
15 5  13 0.00    0.00   0.00 
15 5  14 214.40  146.93 0.41 
15 5  15 54.95   246.63 0.18 
15 5  16 53.16   111.33 0.75 
15 5  17 0.00    0.00   0.00 
15 5  18 0.00    0.00   0.00 
15 5  19 0.00    0.00   0.00 
15 6  0  538.47  270.00 0.96 
15 6  1  210.54  123.03 0.92 
15 6  2  40.35   129.74 0.53 
15 6  3  160.21  271.72 0.91 
15 6  4  537.56  123.40 0.97 
15 6  5  140.95  12.45  0.93 
15 6  6  125.95  69.43  0.91 
15 6  7  162.21  234.44 0.86 
15 6  8  80.54   333.90 0.67 
15 6  9  83.24   302.19 0.92 
15 6  10 166.64  58.91  0.93 
15 6  11 32.76   68.11  0.93 
15 6  12 27.99   302.45 0.23 
15 6  13 85.35   80.12  0.90 
15 6  14 143.16  74.19  0.63 
15 6  15 33.23   265.08 0.25 
15 6  16 96.33   50.85  0.41 
15 6  17 0.00    0.00   0.00 
15 6  18 0.00    0.00   0.00 
15 6  19 0.00    0.00   0.00 
15 7  0  85.37   90.00  1.00 
15 7  1  162.15  122.52 0.55 
15 7  2  60.27   156.92 0.14 
15 7  3  18.70   90.38  0.47 
15 7  4  134.65  196.02 0.95 
15 7  5  365.43  53.20  0.81 
15 7  6  210.89  350.81 0.92 
15 7  7  36.34   274.17 0.71 
15 7  8  200.33  220.96 0.93 
15 7  9  58.57   102.95 0.48 
15 7  10 145.37  346.95 0.94 
15 7  11 9.40    134.61 0.90 
15 7  12 248.55  190.27 0.97 
15 7  13 144.78  211.77 0.88 
15 7  14 15.19   173.82 0.83 
15 7  15 56.87   343.72 0.26 
15 7  16 0.00    0.00   0.00 
15 7  17 0.00    0.00   0.00 
15 7  18 0.00    0.00   0.00 
15 8  0  343.12  270.00 0.97 
15 8  1  240.48  70.62  0.68 
15 8  2  47.92   296.40 0.55 
15 8  3  390.98  81.33  0.68 
15 8  4  205.11  25.32  0.75 
15 8  5  21.36   353.56 0.88 
15 8  6  216.95  190.61 0.97 
15 8  7  132.35  54.52  0.82 
15 8  8  197.38  101.55 0.88 
15 8  9  87.67   355.66 0.91 
15 8  10 185.83  145.11 0.95 
15 8  11 73.55   91.28  0.78 
15 8  12 4.29    277.51 0.49 
15 8  13 95.51   73.47  0.29 
15 8  14 10.42   322.11 0.16 
15 8  15 0.00    0.00   0.00 
15 8  16 0.00    0.00   0.00 
15 8  17 0.00    0.00   0.00 
15 8  18 0.00    0.00   0.00 
15 9  0  301.69  90.00  0.78 
15 9  1  66.98   323.90 0.46 
15 9  2  367.69  185.15 0.94 
15 9  3  33.09   39.09  0.38 
15 9  4  239.46  121.72 0.90 
15 9  5  91.12   298.17 0.46 
15 9  6  238.59  49.82  0.56 
15 9  7  48.65   172.82 0.81 
15 9  8  152.30  121.93 0.55 
15 9  9  0.00    0.00   0.00 
15 9  10 0.00    0.00   0.00 
15 9  11 0.00    0.00   0.00 
15 9  12 0.00    0.00   0.00 
15 9  13 0.00    0.00   0.00 
15 9  14 0.00    0.00   0.00 
15 9  15 0.00    0.00   0.00 
15 9  16 0.00    0.00   0.00 
15 9  17 0.00    0.00   0.00 
15 10 0  0.00    0.00   0.00 
15 10 1  94.96   64.88  0.60 
15 10 2  108.31  22.35  0.54 
15 10 3  78.11   122.53 0.31 
15 10 4  20.75   68.69  0.30 
15 10 5  66.90   248.75 0.45 
15 10 6  30.68   298.02 0.41 
15 10 7  0.00    0.00   0.00 
15 10 8  0.00    0.00   0.00 
15 10 9  0.00    0.00   0.00 
15 10 10 0.00    0.00   0.00 
15 10 11 0.00    0.00   0.00 
15 10 12 0.00    0.00   0.00 
15 10 13 0.00    0.00   0.00 
15 10 14 0.00    0.00   0.00 
15 10 15 0.00    0.00   0.00 
15 10 16 0.00    0.00   0.00 
15 11 0  0.00    0.00   0.00 
15 11 1  249.84  338.60 0.87 
15 11 2  123.90  221.09 0.39 
15 11 3  20.83   60.36  0.95 
15 11 4  15.35   79.33  0.78 
15 11 5  32.74   224.10 0.90 
15 11 6  0.00    0.00   0.00 
15 11 7  7.53    104.95 0.30 
15 11 8  0.00    0.00   0.00 
15 11 9  0.00    0.00   0.00 
15 11 10 0.00    0.00   0.00 
15 11 11 0.00    0.00   0.00 
15 11 12 0.00    0.00   0.00 
15 11 13 0.00    0.00   0.00 
15 11 14 0.00    0.00   0.00 
15 11 15 0.00    0.00   0.00 
15 12 0  0.00    0.00   0.00 
15 12 1  0.00    0.00   0.00 
15 12 2  0.00    0.00   0.00 
15 12 3  0.00    0.00   0.00 
15 12 4  0.00    0.00   0.00 
15 12 5  0.00    0.00   0.00 
15 12 6  0.00    0.00   0.00 
15 12 7  0.00    0.00   0.00 
15 12 8  0.00    0.00   0.00 
15 12 9  0.00    0.00   0.00 
15 12 10 0.00    0.00   0.00 
15 12 11 0.00    0.00   0.00 
15 12 12 0.00    0.00   0.00 
15 12 13 0.00    0.00   0.00 
15 12 14 0.00    0.00   0.00 
15 13 0  0.00    0.00   0.00 
15 13 1  0.00    0.00   0.00 
15 13 2  0.00    0.00   0.00 
15 13 3  0.00    0.00   0.00 
15 13 4  0.00    0.00   0.00 
15 13 5  0.00    0.00   0.00 
15 13 6  0.00    0.00   0.00 
15 13 7  0.00    0.00   0.00 
15 13 8  0.00    0.00   0.00 
15 13 9  0.00    0.00   0.00 
15 13 10 0.00    0.00   0.00 
15 13 11 0.00    0.00   0.00 
15 13 12 0.00    0.00   0.00 
15 13 13 0.00    0.00   0.00 
15 14 0  0.00    0.00   0.00 
15 14 1  0.00    0.00   0.00 
15 14 2  0.00    0.00   0.00 
15 14 3  0.00    0.00   0.00 
15 14 4  0.00    0.00   0.00 
15 14 5  0.00    0.00   0.00 
15 14 6  0.00    0.00   0.00 
15 14 7  0.00    0.00   0.00 
15 14 8  0.00    0.00   0.00 
15 14 9  0.00    0.00   0.00 
15 14 10 0.00    0.00   0.00 
15 14 11 0.00    0.00   0.00 
15 14 12 0.00    0.00   0.00 
15 15 0  0.00    0.00   0.00 
15 15 1  0.00    0.00   0.00 
15 15 2  0.00    0.00   0.00 
15 15 3  0.00    0.00   0.00 
15 15 4  0.00    0.00   0.00 
15 15 5  0.00    0.00   0.00 
15 15 6  0.00    0.00   0.00 
15 15 7  0.00    0.00   0.00 
15 15 8  0.00    0.00   0.00 
15 15 9  0.00    0.00   0.00 
15 15 10 0.00    0.00   0.00 
15 16 0  0.00    0.00   0.00 
15 16 1  0.00    0.00   0.00 
15 16 2  0.00    0.00   0.00 
15 16 3  0.00    0.00   0.00 
15 16 4  0.00    0.00   0.00 
15 16 5  0.00    0.00   0.00 
15 16 6  0.00    0.00   0.00 
15 16 7  0.00    0.00   0.00 
15 17 0  0.00    0.00   0.00 
15 17 1  0.00    0.00   0.00 
15 17 2  0.00    0.00   0.00 
15 17 3  0.00    0.00   0.00 
15 17 4  0.00    0.00   0.00 
16 0  0  54.48   180.00 1.00 
16 0  1  188.36  90.00  0.38 
16 0  2  3.44    360.00 1.00 
16 0  3  495.28  90.00  0.94 
16 0  4  107.71  360.00 0.34 
16 0  5  144.10  90.00  0.28 
16 0  6  11.37   180.00 0.02 
16 0  7  0.00    0.00   0.00 
16 0  8  0.00    0.00   0.00 
16 0  9  0.00    0.00   0.00 
16 0  10 0.00    0.00   0.00 
16 0  11 0.00    0.00   0.00 
16 0  12 0.00    0.00   0.00 
16 0  13 0.00    0.00   0.00 
16 0  14 0.00    0.00   0.00 
16 0  15 0.00    0.00   0.00 
16 0  16 0.00    0.00   0.00 
16 0  17 0.00    0.00   0.00 
16 0  18 0.00    0.00   0.00 
16 1  0  13.33   180.00 0.30 
16 1  1  46.77   318.06 0.92 
16 1  2  89.63   200.41 0.28 
16 1  3  284.36  268.20 0.93 
16 1  4  198.50  227.83 0.76 
16 1  5  29.64   84.41  0.88 
16 1  6  168.71  33.29  0.48 
16 1  7  40.92   85.10  0.26 
16 1  8  220.88  67.06  0.77 
16 1  9  0.00    0.00   0.00 
16 1  10 0.00    0.00   0.00 
16 1  11 0.00    0.00   0.00 
16 1  12 0.00    0.00   0.00 
16 1  13 0.00    0.00   0.00 
16 1  14 0.00    0.00   0.00 
16 1  15 175.67  232.05 0.32 
16 1  16 0.00    0.00   0.00 
16 1  17 0.00    0.00   0.00 
16 1  18 0.00    0.00   0.00 
16 2  0  182.01  360.00 0.88 
16 2  1  56.58   133.94 0.71 
16 2  2  270.66  111.80 0.95 
16 2  3  30.15   65.98  0.93 
16 2  4  133.08  332.99 0.40 
16 2  5  48.86   186.79 0.17 
16 2  6  21.31   324.45 0.23 
16 2  7  13.53   170.12 0.61 
16 2  8  79.82   89.55  0.29 
16 2  9  136.71  2.09   0.63 
16 2  10 18.43   175.49 0.61 
16 2  11 132.15  174.57 0.52 
16 2  12 194.84  97.68  0.61 
16 2  13 52.46   309.61 0.27 
16 2  14 95.08   251.22 0.82 
16 2  15 99.15   148.75 0.56 
16 2  16 0.00    0.00   0.00 
16 2  17 0.00    0.00   0.00 
16 2  18 0.00    0.00   0.00 
16 3  0  0.00    0.00   0.00 
16 3  1  98.20   261.18 0.89 
16 3  2  74.71   339.59 0.94 
16 3  3  29.57   341.79 0.87 
16 3  4  335.68  218.23 0.95 
16 3  5  35.01   338.67 0.29 
16 3  6  160.93  321.75 0.67 
16 3  7  40.46   146.04 0.61 
16 3  8  119.33  286.25 0.91 
16 3  9  103.12  300.64 0.68 
16 3  10 0.89    247.77 0.14 
16 3  11 10.92   292.65 0.13 
16 3  12 12.31   128.52 0.32 
16 3  13 0.00    0.00   0.00 
16 3  14 0.00    0.00   0.00 
16 3  15 0.00    0.00   0.00 
16 3  16 0.00    0.00   0.00 
16 3  17 0.00    0.00   0.00 
16 3  18 0.00    0.00   0.00 
16 4  0  431.66  180.00 1.00 
16 4  1  172.60  295.03 0.96 
16 4  2  33.77   327.81 0.66 
16 4  3  140.63  162.46 0.78 
16 4  4  49.65   71.99  0.90 
16 4  5  83.41   300.64 0.41 
16 4  6  81.32   50.04  0.56 
16 4  7  212.05  131.67 0.85 
16 4  8  0.00    0.00   0.00 
16 4  9  21.67   39.66  0.23 
16 4  10 167.72  72.80  0.90 
16 4  11 0.00    0.00   0.00 
16 4  12 0.00    0.00   0.00 
16 4  13 0.00    0.00   0.00 
16 4  14 0.00    0.00   0.00 
16 4  15 0.00    0.00   0.00 
16 4  16 0.00    0.00   0.00 
16 4  17 0.00    0.00   0.00 
16 4  18 0.00    0.00   0.00 
16 5  0  213.71  180.00 0.50 
16 5  1  229.90  224.48 0.63 
16 5  2  53.78   333.30 0.69 
16 5  3  126.79  133.38 0.34 
16 5  4  143.15  124.87 0.79 
16 5  5  55.92   149.42 0.52 
16 5  6  79.74   343.86 0.77 
16 5  7  173.63  320.46 0.57 
16 5  8  105.87  26.62  0.80 
16 5  9  51.83   30.63  0.41 
16 5  10 0.00    0.00   0.00 
16 5  11 0.00    0.00   0.00 
16 5  12 0.00    0.00   0.00 
16 5  13 0.00    0.00   0.00 
16 5  14 0.00    0.00   0.00 
16 5  15 0.00    0.00   0.00 
16 5  16 0.00    0.00   0.00 
16 5  17 0.00    0.00   0.00 
16 6  0  0.45    360.00 0.01 
16 6  1  98.13   19.75  0.27 
16 6  2  24.30   131.40 0.86 
16 6  3  191.48  237.47 0.93 
16 6  4  24.85   265.14 0.69 
16 6  5  54.67   324.05 0.74 
16 6  6  107.36  111.16 0.69 
16 6  7  149.13  259.67 0.92 
16 6  8  0.00    0.00   0.00 
16 6  9  78.37   278.00 0.80 
16 6  10 82.61   238.21 0.57 
16 6  11 0.00    0.00   0.00 
16 6  12 0.00    0.00   0.00 
16 6  13 0.00    0.00   0.00 
16 6  14 0.00    0.00   0.00 
16 6  15 0.00    0.00   0.00 
16 6  16 0.00    0.00   0.00 
16 6  17 0.00    0.00   0.00 
16 7  0  25.07   360.00 0.13 
16 7  1  56.79   72.35  0.49 
16 7  2  146.37  176.11 0.93 
16 7  3  253.23  33.99  0.76 
16 7  4  0.00    0.00   0.00 
16 7  5  183.43  312.76 0.76 
16 7  6  5.03    121.92 0.86 
16 7  7  107.13  307.84 0.88 
16 7  8  200.62  146.09 0.66 
16 7  9  0.00    0.00   0.00 
16 7  10 71.54   347.74 0.58 
16 7  11 95.87   56.65  0.49 
16 7  12 0.00    0.00   0.00 
16 7  13 0.00    0.00   0.00 
16 7  14 0.00    0.00   0.00 
16 7  15 0.00    0.00   0.00 
16 7  16 0.00    0.00   0.00 
16 8  0  0.00    0.00   0.00 
16 8  1  147.83  94.96  0.88 
16 8  2  0.00    0.00   0.00 
16 8  3  0.00    0.00   0.00 
16 8  4  0.00    0.00   0.00 
16 8  5  294.71  115.61 0.87 
16 8  6  0.00    0.00   0.00 
16 8  7  0.00    0.00   0.00 
16 8  8  0.00    0.00   0.00 
16 8  9  0.00    0.00   0.00 
16 8  10 0.00    0.00   0.00 
16 8  11 0.00    0.00   0.00 
16 8  12 0.00    0.00   0.00 
16 8  13 0.00    0.00   0.00 
16 8  14 0.00    0.00   0.00 
16 8  15 0.00    0.00   0.00 
16 8  16 0.00    0.00   0.00 
16 9  0  0.00    0.00   0.00 
16 9  1  52.73   328.07 0.84 
16 9  2  0.00    0.00   0.00 
16 9  3  0.00    0.00   0.00 
16 9  4  0.00    0.00   0.00 
16 9  5  0.00    0.00   0.00 
16 9  6  0.00    0.00   0.00 
16 9  7  0.00    0.00   0.00 
16 9  8  0.00    0.00   0.00 
16 9  9  0.00    0.00   0.00 
16 9  10 0.00    0.00   0.00 
16 9  11 0.00    0.00   0.00 
16 9  12 0.00    0.00   0.00 
16 9  13 0.00    0.00   0.00 
16 9  14 0.00    0.00   0.00 
16 9  15 0.00    0.00   0.00 
16 10 0  0.00    0.00   0.00 
16 10 1  0.00    0.00   0.00 
16 10 2  0.00    0.00   0.00 
16 10 3  0.00    0.00   0.00 
16 10 4  0.00    0.00   0.00 
16 10 5  0.00    0.00   0.00 
16 10 6  0.00    0.00   0.00 
16 10 7  0.00    0.00   0.00 
16 10 8  0.00    0.00   0.00 
16 10 9  0.00    0.00   0.00 
16 10 10 0.00    0.00   0.00 
16 10 11 0.00    0.00   0.00 
16 10 12 0.00    0.00   0.00 
16 10 13 0.00    0.00   0.00 
16 10 14 0.00    0.00   0.00 
16 11 0  0.00    0.00   0.00 
16 11 1  0.00    0.00   0.00 
16 11 2  0.00    0.00   0.00 
16 11 3  0.00    0.00   0.00 
16 11 4  0.00    0.00   0.00 
16 11 5  0.00    0.00   0.00 
16 11 6  0.00    0.00   0.00 
16 11 7  0.00    0.00   0.00 
16 11 8  0.00    0.00   0.00 
16 11 9  0.00    0.00   0.00 
16 11 10 0.00    0.00   0.00 
16 11 11 0.00    0.00   0.00 
16 11 12 0.00    0.00   0.00 
16 11 13 0.00    0.00   0.00 
16 12 0  0.00    0.00   0.00 
16 12 1  0.00    0.00   0.00 
16 12 2  0.00    0.00   0.00 
16 12 3  0.00    0.00   0.00 
16 12 4  0.00    0.00   0.00 
16 12 5  0.00    0.00   0.00 
16 12 6  0.00    0.00   0.00 
16 12 7  0.00    0.00   0.00 
16 12 8  0.00    0.00   0.00 
16 12 9  0.00    0.00   0.00 
16 12 10 0.00    0.00   0.00 
16 12 11 0.00    0.00   0.00 
16 12 12 0.00    0.00   0.00 
16 13 0  0.00    0.00   0.00 
16 13 1  0.00    0.00   0.00 
16 13 2  0.00    0.00   0.00 
16 13 3  0.00    0.00   0.00 
16 13 4  0.00    0.00   0.00 
16 13 5  0.00    0.00   0.00 
16 13 6  0.00    0.00   0.00 
16 13 7  0.00    0.00   0.00 
16 13 8  0.00    0.00   0.00 
16 13 9  0.00    0.00   0.00 
16 13 10 0.00    0.00   0.00 
16 14 0  0.00    0.00   0.00 
16 14 1  0.00    0.00   0.00 
16 14 2  0.00    0.00   0.00 
16 14 3  0.00    0.00   0.00 
16 14 4  0.00    0.00   0.00 
16 14 5  0.00    0.00   0.00 
16 14 6  0.00    0.00   0.00 
16 14 7  0.00    0.00   0.00 
16 14 8  0.00    0.00   0.00 
16 15 0  0.00    0.00   0.00 
16 15 1  0.00    0.00   0.00 
16 15 2  0.00    0.00   0.00 
16 15 3  0.00    0.00   0.00 
16 15 4  0.00    0.00   0.00 
16 15 5  0.00    0.00   0.00 
16 15 6  0.00    0.00   0.00 
17 0  1  0.00    0.00   0.00 
17 0  2  0.00    0.00   0.00 
17 0  3  0.00    0.00   0.00 
17 0  4  0.00    0.00   0.00 
17 0  5  0.00    0.00   0.00 
17 0  6  0.00    0.00   0.00 
17 0  7  157.88  90.00  0.83 
17 0  8  0.00    0.00   0.00 
17 0  9  0.00    0.00   0.00 
17 0  10 0.00    0.00   0.00 
17 0  11 0.00    0.00   0.00 
17 0  12 0.00    0.00   0.00 
17 0  13 0.00    0.00   0.00 
17 0  14 0.00    0.00   0.00 
17 0  15 0.00    0.00   0.00 
17 0  16 0.00    0.00   0.00 
17 1  0  0.00    0.00   0.00 
17 1  1  114.35  75.25  0.51 
17 1  2  297.88  26.23  0.93 
17 1  3  0.00    0.00   0.00 
17 1  4  0.00    0.00   0.00 
17 1  5  23.70   188.24 0.48 
17 1  6  178.58  128.42 0.90 
17 1  7  0.00    0.00   0.00 
17 1  8  0.00    0.00   0.00 
17 1  9  0.00    0.00   0.00 
17 1  10 0.00    0.00   0.00 
17 1  11 0.00    0.00   0.00 
17 1  12 0.00    0.00   0.00 
17 1  13 0.00    0.00   0.00 
17 1  14 0.00    0.00   0.00 
17 1  15 0.00    0.00   0.00 
17 1  16 0.00    0.00   0.00 
17 2  0  0.00    0.00   0.00 
17 2  1  162.34  159.89 0.65 
17 2  2  91.81   96.82  0.54 
17 2  3  0.00    0.00   0.00 
17 2  4  0.00    0.00   0.00 
17 2  5  0.00    0.00   0.00 
17 2  6  9.95    91.43  0.88 
17 2  7  0.00    0.00   0.00 
17 2  8  0.00    0.00   0.00 
17 2  9  0.00    0.00   0.00 
17 2  10 177.69  247.67 0.24 
17 2  11 0.00    0.00   0.00 
17 2  12 0.00    0.00   0.00 
17 2  13 0.00    0.00   0.00 
17 2  14 0.00    0.00   0.00 
17 2  15 0.00    0.00   0.00 
17 2  16 0.00    0.00   0.00 
17 3  0  0.00    0.00   0.00 
17 3  1  77.26   287.59 0.65 
17 3  2  0.00    0.00   0.00 
17 3  3  0.00    0.00   0.00 
17 3  4  0.00    0.00   0.00 
17 3  5  189.93  297.68 0.88 
17 3  6  0.00    0.00   0.00 
17 3  7  0.00    0.00   0.00 
17 3  8  0.00    0.00   0.00 
17 3  9  0.00    0.00   0.00 
17 3  10 0.00    0.00   0.00 
17 3  11 0.00    0.00   0.00 
17 3  12 0.00    0.00   0.00 
17 3  13 0.00    0.00   0.00 
17 3  14 0.00    0.00   0.00 
17 3  15 0.00    0.00   0.00 
17 3  16 0.00    0.00   0.00 
17 4  0  0.00    0.00   0.00 
17 4  1  11.50   204.17 0.92 
17 4  2  0.00    0.00   0.00 
17 4  3  0.00    0.00   0.00 
17 4  4  0.00    0.00   0.00 
17 4  5  72.55   322.26 0.46 
17 4  6  78.43   340.51 0.51 
17 4  7  0.00    0.00   0.00 
17 4  8  0.00    0.00   0.00 
17 4  9  0.00    0.00   0.00 
17 4  10 0.00    0.00   0.00 
17 4  11 0.00    0.00   0.00 
17 4  12 0.00    0.00   0.00 
17 4  13 0.00    0.00   0.00 
17 4  14 0.00    0.00   0.00 
17 4  15 0.00    0.00   0.00 
17 5  0  0.00    0.00   0.00 
17 5  1  0.00    0.00   0.00 
17 5  2  0.00    0.00   0.00 
17 5  3  0.00    0.00   0.00 
17 5  4  0.00    0.00   0.00 
17 5  5  0.00    0.00   0.00 
17 5  6  0.00    0.00   0.00 
17 5  7  0.00    0.00   0.00 
17 5  8  0.00    0.00   0.00 
17 5  9  0.00    0.00   0.00 
17 5  10 0.00    0.00   0.00 
17 5  11 0.00    0.00   0.00 
17 5  12 0.00    0.00   0.00 
17 5  13 0.00    0.00   0.00 
17 5  14 0.00    0.00   0.00 
17 5  15 0.00    0.00   0.00 
17 6  0  0.00    0.00   0.00 
17 6  1  0.00    0.00   0.00 
17 6  2  0.00    0.00   0.00 
17 6  3  0.00    0.00   0.00 
17 6  4  0.00    0.00   0.00 
17 6  5  0.00    0.00   0.00 
17 6  6  0.00    0.00   0.00 
17 6  7  0.00    0.00   0.00 
17 6  8  0.00    0.00   0.00 
17 6  9  0.00    0.00   0.00 
17 6  10 0.00    0.00   0.00 
17 6  11 0.00    0.00   0.00 
17 6  12 0.00    0.00   0.00 
17 6  13 0.00    0.00   0.00 
17 6  14 0.00    0.00   0.00 
17 6  15 0.00    0.00   0.00 
17 7  0  0.00    0.00   0.00 
17 7  1  0.00    0.00   0.00 
17 7  2  0.00    0.00   0.00 
17 7  3  0.00    0.00   0.00 
17 7  4  0.00    0.00   0.00 
17 7  5  0.00    0.00   0.00 
17 7  6  0.00    0.00   0.00 
17 7  7  0.00    0.00   0.00 
17 7  8  0.00    0.00   0.00 
17 7  9  0.00    0.00   0.00 
17 7  10 0.00    0.00   0.00 
17 7  11 0.00    0.00   0.00 
17 7  12 0.00    0.00   0.00 
17 7  13 0.00    0.00   0.00 
17 7  14 0.00    0.00   0.00 
17 8  0  0.00    0.00   0.00 
17 8  1  0.00    0.00   0.00 
17 8  2  0.00    0.00   0.00 
17 8  3  0.00    0.00   0.00 
17 8  4  0.00    0.00   0.00 
17 8  5  0.00    0.00   0.00 
17 8  6  0.00    0.00   0.00 
17 8  7  0.00    0.00   0.00 
17 8  8  0.00    0.00   0.00 
17 8  9  0.00    0.00   0.00 
17 8  10 0.00    0.00   0.00 
17 8  11 0.00    0.00   0.00 
17 8  12 0.00    0.00   0.00 
17 8  13 0.00    0.00   0.00 
17 9  0  0.00    0.00   0.00 
17 9  1  0.00    0.00   0.00 
17 9  2  0.00    0.00   0.00 
17 9  3  0.00    0.00   0.00 
17 9  4  0.00    0.00   0.00 
17 9  5  0.00    0.00   0.00 
17 9  6  0.00    0.00   0.00 
17 9  7  0.00    0.00   0.00 
17 9  8  0.00    0.00   0.00 
17 9  9  0.00    0.00   0.00 
17 9  10 0.00    0.00   0.00 
17 9  11 0.00    0.00   0.00 
17 9  12 0.00    0.00   0.00 
17 10 0  0.00    0.00   0.00 
17 10 1  0.00    0.00   0.00 
17 10 2  0.00    0.00   0.00 
17 10 3  0.00    0.00   0.00 
17 10 4  0.00    0.00   0.00 
17 10 5  0.00    0.00   0.00 
17 10 6  0.00    0.00   0.00 
17 10 7  0.00    0.00   0.00 
17 10 8  0.00    0.00   0.00 
17 10 9  0.00    0.00   0.00 
17 10 10 0.00    0.00   0.00 
17 10 11 0.00    0.00   0.00 
17 11 0  0.00    0.00   0.00 
17 11 1  0.00    0.00   0.00 
17 11 2  0.00    0.00   0.00 
17 11 3  0.00    0.00   0.00 
17 11 4  0.00    0.00   0.00 
17 11 5  0.00    0.00   0.00 
17 11 6  0.00    0.00   0.00 
17 11 7  0.00    0.00   0.00 
17 11 8  0.00    0.00   0.00 
17 11 9  0.00    0.00   0.00 
17 11 10 0.00    0.00   0.00 
17 12 0  0.00    0.00   0.00 
17 12 1  0.00    0.00   0.00 
17 12 2  0.00    0.00   0.00 
17 12 3  0.00    0.00   0.00 
17 12 4  0.00    0.00   0.00 
17 12 5  0.00    0.00   0.00 
17 12 6  0.00    0.00   0.00 
17 12 7  0.00    0.00   0.00 
17 12 8  0.00    0.00   0.00 
17 13 0  0.00    0.00   0.00 
17 13 1  0.00    0.00   0.00 
17 13 2  0.00    0.00   0.00 
17 13 3  0.00    0.00   0.00 
17 13 4  0.00    0.00   0.00 
17 13 5  0.00    0.00   0.00 
17 13 6  0.00    0.00   0.00 
17 14 0  0.00    0.00   0.00 
17 14 1  0.00    0.00   0.00 
17 14 2  0.00    0.00   0.00 
18 0  0  0.00    0.00   0.00 
18 0  1  0.00    0.00   0.00 
18 0  2  0.00    0.00   0.00 
18 0  3  0.00    0.00   0.00 
18 0  4  0.00    0.00   0.00 
18 0  5  0.00    0.00   0.00 
18 0  6  0.00    0.00   0.00 
18 0  7  0.00    0.00   0.00 
18 0  8  0.00    0.00   0.00 
18 0  9  0.00    0.00   0.00 
18 0  10 0.00    0.00   0.00 
18 0  11 0.00    0.00   0.00 
18 0  12 0.00    0.00   0.00 
18 0  13 0.00    0.00   0.00 
18 0  14 0.00    0.00   0.00 
18 1  0  0.00    0.00   0.00 
18 1  1  0.00    0.00   0.00 
18 1  2  0.00    0.00   0.00 
18 1  3  0.00    0.00   0.00 
18 1  4  0.00    0.00   0.00 
18 1  5  0.00    0.00   0.00 
18 1  6  0.00    0.00   0.00 
18 1  7  0.00    0.00   0.00 
18 1  8  0.00    0.00   0.00 
18 1  9  0.00    0.00   0.00 
18 1  10 0.00    0.00   0.00 
18 1  11 0.00    0.00   0.00 
18 1  12 0.00    0.00   0.00 
18 1  13 0.00    0.00   0.00 
18 1  14 0.00    0.00   0.00 
18 2  0  0.00    0.00   0.00 
18 2  1  0.00    0.00   0.00 
18 2  2  0.00    0.00   0.00 
18 2  3  0.00    0.00   0.00 
18 2  4  0.00    0.00   0.00 
18 2  5  0.00    0.00   0.00 
18 2  6  0.00    0.00   0.00 
18 2  7  0.00    0.00   0.00 
18 2  8  0.00    0.00   0.00 
18 2  9  0.00    0.00   0.00 
18 2  10 0.00    0.00   0.00 
18 2  11 0.00    0.00   0.00 
18 2  12 0.00    0.00   0.00 
18 2  13 0.00    0.00   0.00 
18 3  0  0.00    0.00   0.00 
18 3  1  0.00    0.00   0.00 
18 3  2  0.00    0.00   0.00 
18 3  3  0.00    0.00   0.00 
18 3  4  0.00    0.00   0.00 
18 3  5  0.00    0.00   0.00 
18 3  6  0.00    0.00   0.00 
18 3  7  0.00    0.00   0.00 
18 3  8  0.00    0.00   0.00 
18 3  9  0.00    0.00   0.00 
18 3  10 0.00    0.00   0.00 
18 3  11 0.00    0.00   0.00 
18 3  12 0.00    0.00   0.00 
18 3  13 0.00    0.00   0.00 
18 4  0  0.00    0.00   0.00 
18 4  1  0.00    0.00   0.00 
18 4  2  0.00    0.00   0.00 
18 4  3  0.00    0.00   0.00 
18 4  4  0.00    0.00   0.00 
18 4  5  0.00    0.00   0.00 
18 4  6  0.00    0.00   0.00 
18 4  7  0.00    0.00   0.00 
18 4  8  0.00    0.00   0.00 
18 4  9  0.00    0.00   0.00 
18 4  10 0.00    0.00   0.00 
18 4  11 0.00    0.00   0.00 
18 4  12 0.00    0.00   0.00 
18 4  13 0.00    0.00   0.00 
18 5  0  0.00    0.00   0.00 
18 5  1  0.00    0.00   0.00 
18 5  2  0.00    0.00   0.00 
18 5  3  0.00    0.00   0.00 
18 5  4  0.00    0.00   0.00 
18 5  5  0.00    0.00   0.00 
18 5  6  0.00    0.00   0.00 
18 5  7  0.00    0.00   0.00 
18 5  8  0.00    0.00   0.00 
18 5  9  0.00    0.00   0.00 
18 5  10 0.00    0.00   0.00 
18 5  11 0.00    0.00   0.00 
18 5  12 0.00    0.00   0.00 
18 6  0  0.00    0.00   0.00 
18 6  1  0.00    0.00   0.00 
18 6  2  0.00    0.00   0.00 
18 6  3  0.00    0.00   0.00 
18 6  4  0.00    0.00   0.00 
18 6  5  0.00    0.00   0.00 
18 6  6  0.00    0.00   0.00 
18 6  7  0.00    0.00   0.00 
18 6  8  0.00    0.00   0.00 
18 6  9  0.00    0.00   0.00 
18 6  10 0.00    0.00   0.00 
18 6  11 0.00    0.00   0.00 
18 6  12 0.00    0.00   0.00 
18 7  0  0.00    0.00   0.00 
18 7  1  0.00    0.00   0.00 
18 7  2  0.00    0.00   0.00 
18 7  3  0.00    0.00   0.00 
18 7  4  0.00    0.00   0.00 
18 7  5  0.00    0.00   0.00 
18 7  6  0.00    0.00   0.00 
18 7  7  0.00    0.00   0.00 
18 7  8  0.00    0.00   0.00 
18 7  9  0.00    0.00   0.00 
18 7  10 0.00    0.00   0.00 
18 7  11 0.00    0.00   0.00 
18 8  0  0.00    0.00   0.00 
18 8  1  0.00    0.00   0.00 
18 8  2  0.00    0.00   0.00 
18 8  3  0.00    0.00   0.00 
18 8  4  0.00    0.00   0.00 
18 8  5  0.00    0.00   0.00 
18 8  6  0.00    0.00   0.00 
18 8  7  0.00    0.00   0.00 
18 8  8  0.00    0.00   0.00 
18 8  9  0.00    0.00   0.00 
18 8  10 0.00    0.00   0.00 
18 9  0  0.00    0.00   0.00 
18 9  1  0.00    0.00   0.00 
18 9  2  0.00    0.00   0.00 
18 9  3  0.00    0.00   0.00 
18 9  4  0.00    0.00   0.00 
18 9  5  0.00    0.00   0.00 
18 9  6  0.00    0.00   0.00 
18 9  7  0.00    0.00   0.00 
18 9  8  0.00    0.00   0.00 
18 9  9  0.00    0.00   0.00 
18 10 0  0.00    0.00   0.00 
18 10 1  0.00    0.00   0.00 
18 10 2  0.00    0.00   0.00 
18 10 3  0.00    0.00   0.00 
18 10 4  0.00    0.00   0.00 
18 10 5  0.00    0.00   0.00 
18 10 6  0.00    0.00   0.00 
18 10 7  0.00    0.00   0.00 
18 11 0  0.00    0.00   0.00 
18 11 1  0.00    0.00   0.00 
18 11 2  0.00    0.00   0.00 
18 11 3  0.00    0.00   0.00 
18 11 4  0.00    0.00   0.00 
18 11 5  0.00    0.00   0.00 
18 12 0  0.00    0.00   0.00 
18 12 1  0.00    0.00   0.00 
19 0  1  0.00    0.00   0.00 
19 0  2  0.00    0.00   0.00 
19 0  3  0.00    0.00   0.00 
19 0  4  0.00    0.00   0.00 
19 0  5  0.00    0.00   0.00 
19 0  6  0.00    0.00   0.00 
19 0  7  0.00    0.00   0.00 
19 0  8  0.00    0.00   0.00 
19 0  9  0.00    0.00   0.00 
19 0  10 0.00    0.00   0.00 
19 1  0  0.00    0.00   0.00 
19 1  1  0.00    0.00   0.00 
19 1  2  0.00    0.00   0.00 
19 1  3  0.00    0.00   0.00 
19 1  4  0.00    0.00   0.00 
19 1  5  0.00    0.00   0.00 
19 1  6  0.00    0.00   0.00 
19 1  7  0.00    0.00   0.00 
19 1  8  0.00    0.00   0.00 
19 1  9  0.00    0.00   0.00 
19 1  10 0.00    0.00   0.00 
19 2  0  0.00    0.00   0.00 
19 2  1  0.00    0.00   0.00 
19 2  2  0.00    0.00   0.00 
19 2  3  0.00    0.00   0.00 
19 2  4  0.00    0.00   0.00 
19 2  5  0.00    0.00   0.00 
19 2  6  0.00    0.00   0.00 
19 2  7  0.00    0.00   0.00 
19 2  8  0.00    0.00   0.00 
19 2  9  0.00    0.00   0.00 
19 2  10 0.00    0.00   0.00 
19 3  0  0.00    0.00   0.00 
19 3  1  0.00    0.00   0.00 
19 3  2  0.00    0.00   0.00 
19 3  3  0.00    0.00   0.00 
19 3  4  0.00    0.00   0.00 
19 3  5  0.00    0.00   0.00 
19 3  6  0.00    0.00   0.00 
19 3  7  0.00    0.00   0.00 
19 3  8  0.00    0.00   0.00 
19 3  9  0.00    0.00   0.00 
19 3  10 0.00    0.00   0.00 
19 4  0  0.00    0.00   0.00 
19 4  1  0.00    0.00   0.00 
19 4  2  0.00    0.00   0.00 
19 4  3  0.00    0.00   0.00 
19 4  4  0.00    0.00   0.00 
19 4  5  0.00    0.00   0.00 
19 4  6  0.00    0.00   0.00 
19 4  7  0.00    0.00   0.00 
19 4  8  0.00    0.00   0.00 
19 4  9  0.00    0.00   0.00 
19 5  0  0.00    0.00   0.00 
19 5  1  0.00    0.00   0.00 
19 5  2  0.00    0.00   0.00 
19 5  3  0.00    0.00   0.00 
19 5  4  0.00    0.00   0.00 
19 5  5  0.00    0.00   0.00 
19 5  6  0.00    0.00   0.00 
19 5  7  0.00    0.00   0.00 
19 5  8  0.00    0.00   0.00 
19 5  9  0.00    0.00   0.00 
19 6  0  0.00    0.00   0.00 
19 6  1  0.00    0.00   0.00 
19 6  2  0.00    0.00   0.00 
19 6  3  0.00    0.00   0.00 
19 6  4  0.00    0.00   0.00 
19 6  5  0.00    0.00   0.00 
19 6  6  0.00    0.00   0.00 
19 6  7  0.00    0.00   0.00 
19 6  8  0.00    0.00   0.00 
19 7  0  0.00    0.00   0.00 
19 7  1  0.00    0.00   0.00 
19 7  2  0.00    0.00   0.00 
19 7  3  0.00    0.00   0.00 
19 7  4  0.00    0.00   0.00 
19 7  5  0.00    0.00   0.00 
19 7  6  0.00    0.00   0.00 
19 7  7  0.00    0.00   0.00 
19 8  0  0.00    0.00   0.00 
19 8  1  0.00    0.00   0.00 
19 8  2  0.00    0.00   0.00 
19 8  3  0.00    0.00   0.00 
19 8  4  0.00    0.00   0.00 
19 8  5  0.00    0.00   0.00 
19 9  0  0.00    0.00   0.00 
19 9  1  0.00    0.00   0.00 
19 9  2  0.00    0.00   0.00 
19 9  3  0.00    0.00   0.00 
20 0  0  0.00    0.00   0.00 
20 0  1  0.00    0.00   0.00 
20 0  2  0.00    0.00   0.00 
20 0  3  0.00    0.00   0.00 
20 0  4  0.00    0.00   0.00 
20 0  5  0.00    0.00   0.00 
20 0  6  0.00    0.00   0.00 
20 1  0  0.00    0.00   0.00 
20 1  1  0.00    0.00   0.00 
20 1  2  0.00    0.00   0.00 
20 1  3  0.00    0.00   0.00 
20 1  4  0.00    0.00   0.00 
20 1  5  0.00    0.00   0.00 
20 2  0  0.00    0.00   0.00 
20 2  1  0.00    0.00   0.00 
20 2  2  0.00    0.00   0.00 
20 2  3  0.00    0.00   0.00 
20 2  4  0.00    0.00   0.00 
20 2  5  0.00    0.00   0.00 
20 3  0  0.00    0.00   0.00 
20 3  1  0.00    0.00   0.00 
20 3  2  0.00    0.00   0.00 
20 3  3  0.00    0.00   0.00 
20 3  4  0.00    0.00   0.00 
20 4  0  0.00    0.00   0.00 
20 4  1  0.00    0.00   0.00 
20 4  2  0.00    0.00   0.00 
20 4  3  0.00    0.00   0.00 
20 5  0  0.00    0.00   0.00 
20 5  1  0.00    0.00   0.00 
# 
