# Supplementary material for: Rational design of a sensitivity-enhanced tracer for discovering efficient APC–Asef inhibitors
Source: Nat Commun. 2022 Aug 24;13:4961. doi: 10.1038/s41467-022-32612-6 (PMC9402538; doi:10.1038/s41467-022-32612-6)
Supplement: Supplementary file 4 — Source Data [file 41467_2022_32612_MOESM4_ESM.zip › Source Data/Source Data.xlsx]

## Sheet: Fig1c, Table 1 and 2
Tracer 1
Conc.(μM)	FP(mp)						mean	SD																														Tracer 6							Tracer 7
20	295	297	297	295	294	295	295.5	1.22474																													4	351	352	352	350	351	350	4
10	285	283	282	283	285	285	283.833	1.32916																													2	348	347	349	347	346	345	2	359	360	361	361	362
5	271	269	269	270	270	271	270	0.894427																													1	342	343	343	341	341	342	1	355	356	358	359	357
2.5	251	251	253	252	251	253	251.833	0.983192																													0.5	338	337	336	335	337	337	0.5	352	352	351	353	352
1.25	225	226	225	225	225	225	225.167	0.408248																													0.25	327	329	329	327	326	327	0.25	348	348	349	350	349
0.625	185	186	187	186	186	185	185.833	0.752773																													0.125	315	314	311	311	312	310	0.125	344	344	344	345	345
0.3125	136	138	138	135	140	137	137.333	1.75119																													0.0625	261	259	260	259	252	247	0.0625	339	337	336	337	335
0.15625	92	97	99	94	96	93	95.1667	2.63944																													0.03125	173	169	160	159	165	151	0.03125	306	306	305	293	285
0.078125	73	75	75	73	70	72	73	1.89737																													0.015625	91	94	92	91	90	83	0.015625	188	194	194	168	164
0.039063	61	61	61	59	57	60	59.8333	1.60208																													0.007813	66	60	63	62	63	65	0.007813	124	125	124	119	119
0.019531	53	54	51	51	53	53	52.5	1.22474																													0.003906	55	55	54	55	54	54	0.003906	78	72	74	70	71
0.009766	53	53	52	53	54	52	52.8333	0.752773																													0.001953	54	52	53	51	51	50	0.001953	59	59	53	54	54
0.004883	50	54	54	53	52	51	52.3333	1.63299																													0.000977	51	51	50	51	50	51	0.000977	51	50	51	50	47
0.002441	50	51	48	51	51	48	49.8333	1.47196																													0.000488	50	50	49	49	50	50	0.000488	48	48	51	48	49
																																					0.000244							0.000244	44	50	52	47	48
Tracer 2
Conc.(μM)	FP(mp)						mean	SD
10	266	266	267	276	278	277	271.667	5.88784
5	258	260	259	270	268	268	263.833	5.38207
2.5	256	256	257	260	261	260	258.333	2.25093
1.25	245	249	247	247	249	250	247.833	1.83485
0.625	228	228	228	226	229	225	227.333	1.50555
0.3125	196	198	199	198	197	193	196.833	2.13698
0.15625	155	146	153	148	145	140	147.833	5.49242
0.078125	109	109	107	106	105	101	106.167	2.99444
0.039063	77	78	76	76	75	74	76	1.41421
0.019531	60	60	58	60	60	56	59	1.67332
0.009766	54	53	51	52	53	52	52.5	1.04881
0.004883	50	52	52	50	50	51	50.8333	0.983192
0.002441	51	51	51	49	49	50	50.1667	0.983192
0.001221	50	51	49	50	49	50	49.8333	0.752773
Tracer 3
Conc.(μM)	FP(mp)						mean	SD
10	286	272	276	276	267	281	276.333	6.65332
5	282	283	278	284	285	285	282.833	2.63944
2.5	279	279	279	280	280	280	279.5	0.547723
1.25	275	274	275	274	276	277	275.167	1.16905
0.625	264	269	266	267	270	265	266.833	2.31661
0.3125	255	259	255	256	254	250	254.833	2.92689
0.15625	224	223	225	230	223	220	224.167	3.3116
0.078125	176	175	175	176	177	173	175.333	1.36626
0.039063	123	126	124		127	127	125.4	1.81659
0.019531	84	88	84	86	84	82	84.6667	2.06559
0.009766	63	65	65	64	63	63	63.8333	0.983192
0.004883	57	59	57	57	58	58	57.6667	0.816497
0.002441	53	53	53	54	52	55	53.3333	1.0328
0.001221	53	53	53	54	53	52	53	0.632456
Tracer 4
Conc.(μM)	FP(mp)						mean	SD
4	330	330	330	330	330	330	330	0
2	326	326	325	324	324	326	325.167	0.983192
1	321	321	323	321	321	319	321	1.26491
0.5	315	315	314	312	313	313	313.667	1.21106
0.25	302	303	302	300	299	297	300.5	2.25832
0.125	277	278	277	275	274	274	275.833	1.7224
0.0625	224	226	226	221	221	215	222.167	4.16733
0.03125	139	135	138	128	132	131	133.833	4.26224
0.015625	90	87	89	83	86	87	87	2.44949
0.007813	62	65	63	60	61	61	62	1.78885
0.003906	54	55	51	53	52	53	53	1.41421
0.001953	53	52	51	51	52	51	51.6667	0.816497
0.000977	53	52	51	49	51	52	51.3333	1.36626
0.000488	51	50	51	49	48	49	49.6667	1.21106
Tracer 5
Conc.(μM)	FP(mp)						mean	SD
4	338	338	335	336	337	338	337	1.26491
2	333	333	331	334	334	334	333.167	1.16905
1	329	331	331	331	332	331	330.833	0.983192
0.5	325	327	327	326	326	329	326.667	1.36626
0.25	318	316	317	318	319	320	318	1.41421
0.125	292	293	294	295	295	296	294.167	1.47196
0.0625	225	241	241	243	243	251	240.667	8.52447
0.03125	136	135	132	135	132	127	132.833	3.3116
0.015625	88	84	88	89	91	91	88.5	2.58844
0.007813	61	64	63	64	63	63	63	1.09545
0.003906	54	55	54	57	56	58	55.6667	1.63299
0.001953	52	52	51	53	53	52	52.1667	0.752773
0.000977	52	52	51	50	50	51	51	0.894427
0.000488	50	49	52	50	52	50	50.5	1.22474
Tracer 6
Conc.(μM)	FP(mp)						mean	SD
4	351	352	352	350	351	350	351	0.894427
2	348	347	349	347	346	345	347	1.41421
1	342	343	343	341	341	342	342	0.894427
0.5	338	337	336	335	337	337	336.667	1.0328
0.25	327	329	329	327	326	327	327.5	1.22474
0.125	315	314	311	311	312	310	312.167	1.94079
0.0625	261	259	260	259	252	247	256.333	5.57375
0.03125	173	169	160	159	165	151	162.833	7.85918
0.015625	91	94	92	91	90	83	90.1667	3.76386
0.007813	66	60	63	62	63	65	63.1667	2.13698
0.003906	55	55	54	55	54	54	54.5	0.547723
0.001953	54	52	53	51	51	50	51.8333	1.47196
0.000977	51	51	50	51	50	51	50.6667	0.516398
0.000488	50	50	49	49	50	50	49.6667	0.516398
Tracer 7
Conc.(μM)	FP(mp)						mean	SD
2	359	360	361	361	362	360	360.5	1.04881
1	355	356	358	359	357	356	356.833	1.47196
0.5	352	352	351	353	352	354	352.333	1.0328
0.25	348	348	349	350	349	350	349	0.894427
0.125	344	344	344	345	345	344	344.333	0.516398
0.0625	339	337	336	337	335	334	336.333	1.75119
0.03125	306	306	305	293	285	282	296.167	11.0167
0.015625	188	194	194	168	164	173	180.167	13.4524
0.007813	124	125	124	119	119	123	122.333	2.65832
0.003906	78	72	74	70	71	69	72.3333	3.26599
0.001953	59	59	53	54	54	52	55.1667	3.0605
0.000977	51	50	51	50	47	48	49.5	1.64317
0.000488	48	48	51	48	49	47	48.5	1.3784
0.000244	44	50	52	47	48	46	47.8333	2.85774
[truncated: 1 more columns]

## Sheet: Fig1d
	FP(mp)
Tracer	Max. signal						mean	SD	Min. signal						mean	SD
1	295	297	297	295	294	295	295.5	1.22474	50	51	48	51	51	48	49.8333	1.47196
2	266	266	267	276	278	277	271.667	5.88784	50	51	49	50	49	50	49.8333	0.752773
3	286	272	276	276	267	281	276.333	6.65332	53	53	53	54	53	52	53	0.632456
4	330	330	330	330	330	330	330	0	51	50	51	49	48	49	49.6667	1.21106
5	338	338	335	336	337	338	337	1.26491	50	49	52	50	52	50	50.5	1.22474
6	351	352	352	350	351	350	351	0.894427	50	50	49	49	50	50	49.6667	0.516398
7	359	360	361	361	362	360	360.5	1.04881	44	50	52	47	48	46	47.8333	2.85774

## Sheet: Fig2d
No.	Log IC50(μM)
	Tracer1	Tracer7
1	-0.199077	-1.09501
2	-0.232399	-1.03414
3	-0.355069	-0.76675
4	-0.468521	-0.760951
5	-0.129889	-0.657775
6	-0.318759	-0.654822
7	-0.337242	-0.582694
8	-0.408935	-0.567993
9	-0.318759	-0.553929
10	-0.139482	-0.512155
11	-0.086186	-0.50045
12	-0.309804	-0.436994
13	-0.207608	-0.260507
14	-0.19382	-0.225629
15	-0.057893	-0.080556
16	-0.221849	-0.074946
17	-0.275724	-0.065603
18	-0.226067	-0.04808
19	-0.091247	-0.028585
20	-0.24071	-0.003007
21	-0.124534	0.002166
22	-0.123782	0.016616
23	-0.075721	0.08849
24	-0.137511	0.127105
25	-0.065401	0.149219
26	-0.356547	0.197005
27	-0.0215	0.238297
28	-0.017367	0.25479
29	-0.014618	0.260071
30	-0.259479	0.294687
31	-0.024614	0.312177

## Sheet: Fig2e
No.	Log IC50(μM)
	Tracer1	Tracer7
1	-0.199077	-1.09501
2	-0.232399	-1.03414
3	-0.355069	-0.76675
4	-0.468521	-0.760951
5	-0.129889	-0.657775
6	-0.318759	-0.654822
7	-0.337242	-0.582694
8	-0.408935	-0.567993
9	-0.318759	-0.553929
10	-0.139482	-0.512155
11	-0.086186	-0.50045
12	-0.309804	-0.436994
13	-0.207608	-0.260507
14	-0.19382	-0.225629
15	-0.057893	-0.080556
16	-0.221849	-0.074946
17	-0.275724	-0.065603
18	-0.226067	-0.04808
19	-0.091247	-0.028585
20	-0.24071	-0.003007
21	-0.124534	0.002166
22	-0.123782	0.016616
23	-0.075721	0.08849
24	-0.137511	0.127105
25	-0.065401	0.149219
26	-0.356547	0.197005
27	-0.0215	0.238297
28	-0.017367	0.25479
29	-0.014618	0.260071
30	-0.259479	0.294687
31	-0.024614	0.312177
32	0.0289777	0.5027
33	0.071882	0.756256
34	0.100371	0.463296
35	0.113943	0.514681
36	0.176091	0.650793
37	0.184691	0.595055
38	0.25042	0.729165
39	0.260071	0.798996
40	0.287802	0.680245
41	0.305996	0.655715
42	0.399674	0.747489
43	0.469822	1.04336
44	0.480007	1.12189
45	0.481443	0.894593
46	0.495544	1.02938
47	0.531479	1.0306
48	0.553762	1.25479
49	0.565848	1.03342
50	0.609594	1.23198
51	0.632457	1.25164
52	0.69897	1.43537
53	0.699664	1.20978
54	0.710794	1.23754
55	0.740363	1.28375
56	0.841985	1.51878
57	0.869818	1.4901
58	0.880814	1.48273
59	0.906335	1.45667
60	0.974143	1.51627
61	1.03583	1.61899
62	1.04922	1.67742
63	1.06595	1.63205
64	1.14457	1.79246
65	1.21405	1.95007
66	1.22608	1.77437
67	1.28556	1.98286
68	1.38739	2.00604
69	1.41664	2.33646
70	1.47712	1.87419
71	1.4979	2.21245
72	1.5463	2.03019
73	1.5832	2.32818
74	1.63043	2.14333
75	1.64464	2.33183
76	1.70432	2.38775
77	1.7255	2.18921
78	1.73799	2.29115
79	1.82672	2.31681
80	1.89829	2.4633

## Sheet: Fig3b
MAI-511						MAI-516						MAI-519						MAI-521						MAI-400
Repeat 1		Repeat 2		Repeat 3		Repeat 1		Repeat 2		Repeat 3		Repeat 1		Repeat 2		Repeat 3		Repeat 1		Repeat 2		Repeat 3		Repeat 1		Repeat 2		Repeat 3
Conc.(μM)	%inhibition	Conc.(μM)	%inhibition	Conc.(μM)	%inhibition	Conc.(μM)	%inhibition	Conc.(μM)	%inhibition	Conc.(μM)	%inhibition	Conc.(μM)	%inhibition	Conc.(μM)	%inhibition	Conc.(μM)	%inhibition	Conc.(μM)	%inhibition	Conc.(μM)	%inhibition	Conc.(μM)	%inhibition	Conc.(μM)	%inhibition	Conc.(μM)	%inhibition	Conc.(μM)	%inhibition
20	97.1	50	94.9	2	95.4	20	100.1	2	99.4	50	99	50	97.6	8	99	8	99.3	12.5	97.7	20	97	20	101.7	100	97.1	100	96	50	96.2
10	96.6	25	95.6	1	90.6	10	100.8	1	98.2	25	99.7	25	97.6	4	99	4	98.8	6.25	98.3	10	97.4	10	101.1	50	95.1	50	94.2	25	91
5	95.7	12.5	95	0.5	83.2	5	100.1	0.5	95.1	12.5	98.5	12.5	97.6	2	99.3	2	98.1	3.125	97.1	5	96.6	5	100.8	25	90.1	25	88.3	12.5	81.7
2.5	93.6	6.25	94.1	0.25	72.5	2.5	99.2	0.25	89.6	6.25	98.1	6.25	99.5	1	98.4	1	97.7	1.563	95.7	2.5	96.1	2.5	98.9	12.5	81.5	12.5	79.6	6.25	69.4
1.25	89.5	3.125	93.5	0.125	56.2	1.25	98.2	0.125	80.6	3.125	98.2	3.125	98.9	0.5	96.7	0.5	95.8	0.781	92.8	1.25	95.3	1.25	97	6.25	68.4	6.25	66.7	3.125	53.9
0.625	82.5	1.563	91.5	0.0625	39	0.625	96	0.0625	65.8	1.563	96.2	1.563	98.1	0.25	92.8	0.25	91.7	0.391	87.6	0.625	92	0.625	93.8	3.125	52.5	3.125	52.2	1.563	37.2
0.3125	72.1	0.781	86.3	0.0313	22.7	0.3125	90.7	0.0313	44	0.781	94.6	0.781	97.3	0.125	85.5	0.125	86.1	0.195	77.9	0.3125	86	0.3125	86.3	1.563	38.4	1.563	36.2	0.781	22.9
0.1563	58.3	0.391	80.1	0.0156	8.5	0.1563	82	0.0156	19.4	0.391	89.5	0.391	94.2	0.0625	71.7	0.0625	74.1	0.098	74.8	0.1563	74.4	0.1563	75	0.781	23.8	0.781	23.6	0.391	13.4
0.0781	39.5	0.195	67.3	0.0078	5.3	0.0781	67.8	0.0078	6.6	0.195	81.2	0.195	89	0.0313	51.7	0.0313	59	0.049	39.2	0.0781	56.4	0.0781	60.9	0.391	13.2	0.391	14.8	0.195	8.4
0.0391	22.5	0.098	49	0.0039	2.5	0.0391	48.7	0.0039	3.1	0.098	67.3	0.098	77.7	0.0156	24	0.0156	35	0.024	22.1	0.0391	35.5	0.0391	41	0.195	7.2	0.195	9.2	0.098	4.5
0.0195	11.3	0.049	31.3	0.002	1.5	0.0195	28.4	0.002	0.4	0.049	44.6	0.049	60.2	0.0078	8.8	0.0078	13.3	0.012	9	0.0195	16	0.0195	24.3	0.098	4.9	0.098	4.3	0.049	3.4
0.0098	6.1	0.024	16.8	0.001	1.9	0.0098	13.7	0.001	0.3	0.024	22.1	0.024	38.4	0.0039	4.1	0.0039	5.4	0.006	3.2	0.0098	6.3	0.0098	10.8	0.049	2	0.049	1.3	0.024	1.3
0.0049	1.1	0.012	7.9	0.0005	1.2	0.0049	6.1	0.0005	-0.4	0.012	8.8	0.012	16.9	0.002	2.9	0.002	2.6	0.0031	2	0.0049	1.8	0.0049	2.6	0.024	0.1	0.024	0.5	0.012	1.2
0.0024	1.1	0.006	4.7	0.0002	1.5	0.0024	2.8	0.0002	0.5	0.006	3.8	0.006	4.4	0.001	1.6	0.001	1.6	0.0015	1.5	0.0024	-0.4	0.0024	2.8	0.012	1.6	0.012	0.7	0.006	1.3
8
4
2
1
0.5
0.25
0.125
0.0625
0.0313
0.0156
0.0078
0.0039
0.002
0.001
0.0005
0.0002

## Sheet: Table 3
Compound	IC50(μM)
	Repeat 1	Repeat 2	Repeat 3	mean	SD
MAI-501	29.91	19.1	21.99	23.6667	5.59664
MAI-502	2.458	1.523	2.207	2.06267	0.483922
MAI-503	7.088	5.22	5.067	5.79167	1.12526
MAI-504	2.239	1.657	1.594	1.83	0.355602
MAI-505	1.574	1.732	1.566	1.624	0.0936162
MAI-506	0.3226	0.4194	0.4573	0.399767	0.0694631
MAI-507	0.1734	0.1623	0.175	0.170233	0.00691689
MAI-508	0.2214	0.1936	0.2411	0.2187	0.0238648
MAI-509	0.5948	0.5263	0.5993	0.573467	0.0409095
MAI-510	0.3656	0.3396	0.3028	0.336	0.0315544
MAI-511	0.08481	0.1021	0.1084	0.0984367	0.0122142
MAI-512	1.039	0.9582	0.9295	0.975567	0.0567782
MAI-513	0.2341	0.3309	0.3181	0.294367	0.0525834
MAI-514	0.1157	0.1279	0.09988	0.114493	0.0140489
MAI-515	0.2613	0.2036	0.2535	0.239467	0.0313053
MAI-516	0.04526	0.04124	0.03791	0.04147	0.00368039
MAI-400	2.811	2.769	2.714	2.76467	0.048645

## Sheet: Table 4
Compound	IC50(μM)
	Repeat 1	Repeat 2	Repeat 3	mean	SD
MAI-517	0.02545	0.02845	0.0202	0.0247	0.00417582
MAI-518	0.04537	0.04704	0.04235	0.04492	0.00237716
MAI-519	0.02299	0.02962	0.02273	0.0251133	0.00390505
MAI-520	0.05442	0.05506	0.04323	0.0509033	0.006653
MAI-521	0.05358	0.05401	0.05162	0.05307	0.00127401
MAI-522	0.1655	0.1441	0.1309	0.146833	0.0174612
MAI-400	2.811	2.769	2.714	2.76467	0.048645

## Sheet: Fig3c
Time(s)	Relative response (RU)
	Experimental data						Fitted data
	0.04 M	0.12 M	0.37 M	1.11 M	3.33 M	10.0 M	0.04 M	0.12 M	0.37 M	1.11 M	3.33 M	10.0 M
-50.16	-0.54932	-0.57227	-0.53369	-0.54492	-0.48535	-0.48389	0	0	0	0	0	0
-50.06	-0.53662	-0.56348	-0.52881	-0.53613	-0.47852	-0.48096	0	0	0	0	0	0
-49.96	-0.53857	-0.56934	-0.521	-0.54297	-0.46875	-0.47705	0	0	0	0	0	0
-49.86	-0.53662	-0.57324	-0.52002	-0.54199	-0.47266	-0.48682	0	0	0	0	0	0
-49.76	-0.52881	-0.56543	-0.51709	-0.54199	-0.47852	-0.47705	0	0	0	0	0	0
-49.66	-0.50928	-0.55957	-0.50342	-0.53223	-0.46484	-0.47705	0	0	0	0	0	0
-49.56	-0.51807	-0.56348	-0.50147	-0.53223	-0.46875	-0.49072	0	0	0	0	0	0
-49.46	-0.5249	-0.56934	-0.50732	-0.53223	-0.45898	-0.48779	0	0	0	0	0	0
-49.36	-0.53076	-0.57617	-0.50342	-0.52832	-0.46484	-0.49072	0	0	0	0	0	0
-49.26	-0.52881	-0.57129	-0.50732	-0.52637	-0.46973	-0.479	0	0	0	0	0	0
-49.16	-0.53369	-0.57031	-0.48486	-0.52734	-0.45801	-0.47803	0	0	0	0	0	0
-49.06	-0.54443	-0.57715	-0.49561	-0.52246	-0.46875	-0.47705	0	0	0	0	0	0
-48.96	-0.53076	-0.56738	-0.48291	-0.50977	-0.46484	-0.46924	0	0	0	0	0	0
-48.86	-0.51416	-0.5459	-0.46826	-0.49512	-0.45898	-0.44775	0	0	0	0	0	0
-48.76	-0.51514	-0.54395	-0.4624	-0.49902	-0.46289	-0.45166	0	0	0	0	0	0
-48.66	-0.51123	-0.54199	-0.46045	-0.49512	-0.46484	-0.44971	0	0	0	0	0	0
-48.56	-0.49561	-0.53027	-0.44873	-0.47363	-0.45899	-0.42822	0	0	0	0	0	0
-48.46	-0.49951	-0.52051	-0.44287	-0.47754	-0.44922	-0.43213	0	0	0	0	0	0
-48.36	-0.51123	-0.52051	-0.44873	-0.49316	-0.45996	-0.44385	0	0	0	0	0	0
-48.26	-0.49072	-0.50586	-0.44385	-0.47852	-0.45996	-0.42725	0	0	0	0	0	0
-48.16	-0.48389	-0.50879	-0.43701	-0.48145	-0.45508	-0.42236	0	0	0	0	0	0
-48.06	-0.48975	-0.51465	-0.43311	-0.48145	-0.44922	-0.42236	0	0	0	0	0	0
-47.96	-0.47803	-0.50391	-0.43115	-0.48145	-0.45313	-0.41162	0	0	0	0	0	0
-47.86	-0.49365	-0.52051	-0.43115	-0.47754	-0.45508	-0.42822	0	0	0	0	0	0
-47.76	-0.47998	-0.51074	-0.4165	-0.45801	-0.44922	-0.41455	0	0	0	0	0	0
-47.66	-0.48389	-0.52051	-0.42725	-0.46191	-0.44922	-0.41846	0	0	0	0	0	0
-47.56	-0.47022	-0.50684	-0.42725	-0.44824	-0.44531	-0.41455	0	0	0	0	0	0
-47.46	-0.479	-0.51465	-0.43115	-0.45703	-0.44336	-0.41065	0	0	0	0	0	0
-47.36	-0.47998	-0.51856	-0.44287	-0.47363	-0.44336	-0.42627	0	0	0	0	0	0
-47.26	-0.47315	-0.51367	-0.43213	-0.45898	-0.43652	-0.41162	0	0	0	0	0	0
-47.16	-0.48389	-0.50879	-0.42725	-0.46387	-0.44824	-0.4165	0	0	0	0	0	0
-47.06	-0.47998	-0.50488	-0.43701	-0.45801	-0.45508	-0.42627	0	0	0	0	0	0
-46.96	-0.48389	-0.49902	-0.43311	-0.46191	-0.45898	-0.42627	0	0	0	0	0	0
-46.86	-0.48389	-0.50488	-0.42725	-0.45801	-0.45898	-0.42236	0	0	0	0	0	0
-46.76	-0.49365	-0.5	-0.43311	-0.45215	-0.45898	-0.42725	0	0	0	0	0	0
-46.66	-0.49365	-0.50684	-0.42725	-0.45801	-0.46875	-0.42822	0	0	0	0	0	0
-46.56	-0.49463	-0.49609	-0.42822	-0.44727	-0.46387	-0.41943	0	0	0	0	0	0
-46.46	-0.48193	-0.49512	-0.41553	-0.4502	-0.45313	-0.40674	0	0	0	0	0	0
-46.36	-0.48975	-0.49121	-0.41162	-0.44824	-0.45898	-0.41846	0	0	0	0	0	0
-46.26	-0.48584	-0.50684	-0.42236	-0.45801	-0.46484	-0.42432	0	0	0	0	0	0
-46.16	-0.46045	-0.49316	-0.40381	-0.43945	-0.45508	-0.41065	0	0	0	0	0	0
-46.06	-0.46045	-0.48145	-0.39404	-0.44043	-0.45996	-0.39893	0	0	0	0	0	0
-45.96	-0.45557	-0.48145	-0.39404	-0.43066	-0.4668	-0.40869	0	0	0	0	0	0
-45.86	-0.45166	-0.47656	-0.37354	-0.42383	-0.4502	-0.396	0	0	0	0	0	0
-45.76	-0.43897	-0.47949	-0.3667	-0.43262	-0.45898	-0.396	0	0	0	0	0	0
-45.66	-0.44287	-0.48535	-0.37647	-0.42871	-0.45508	-0.39697	0	0	0	0	0	0
-45.56	-0.43897	-0.47363	-0.37256	-0.42871	-0.44336	-0.39893	0	0	0	0	0	0
-45.46	-0.44873	-0.47949	-0.38232	-0.42481	-0.44922	-0.3833	0	0	0	0	0	0
-45.36	-0.44482	-0.46973	-0.37451	-0.40918	-0.43945	-0.3794	0	0	0	0	0	0
-45.26	-0.46045	-0.48535	-0.38818	-0.42285	-0.45508	-0.39502	0	0	0	0	0	0
-45.16	-0.45459	-0.47559	-0.39795	-0.41895	-0.45898	-0.38916	0	0	0	0	0	0
-45.06	-0.45459	-0.48438	-0.4126	-0.41699	-0.46875	-0.39307	0	0	0	0	0	0
-44.96	-0.46338	-0.49023	-0.42822	-0.42773	-0.46387	-0.396	0	0	0	0	0	0
-44.86	-0.4624	-0.48535	-0.42334	-0.4209	-0.4668	-0.40088	0	0	0	0	0	0
-44.76	-0.47315	-0.47949	-0.41553	-0.42676	-0.46289	-0.39502	0	0	0	0	0	0
-44.66	-0.47412	-0.48926	-0.4292	-0.42481	-0.4707	-0.39502	0	0	0	0	0	0
-44.56	-0.47022	-0.47559	-0.41748	-0.42773	-0.45899	-0.38135	0	0	0	0	0	0
-44.46	-0.4624	-0.46777	-0.40381	-0.42481	-0.45996	-0.3833	0	0	0	0	0	0
-44.36	-0.45264	-0.45606	-0.40381	-0.4209	-0.45703	-0.37842	0	0	0	0	0	0
-44.26	-0.45264	-0.4502	-0.39404	-0.4209	-0.44727	-0.37549	0	0	0	0	0	0
-44.16	-0.43994	-0.45508	-0.39307	-0.41016	-0.44238	-0.37061	0	0	0	0	0	0
-44.06	-0.4292	-0.44434	-0.38232	-0.39746	-0.43555	-0.34815	0	0	0	0	0	0
-43.96	-0.4292	-0.43457	-0.37647	-0.39746	-0.42969	-0.35791	0	0	0	0	0	0
-43.86	-0.42334	-0.43848	-0.38623	-0.3916	-0.42578	-0.35205	0	0	0	0	0	0
-43.76	-0.42334	-0.43848	-0.38232	-0.40137	-0.42578	-0.34619	0	0	0	0	0	0
-43.66	-0.42725	-0.43262	-0.37451	-0.39941	-0.41602	-0.34424	0	0	0	0	0	0
-43.56	-0.41553	-0.43164	-0.3794	-0.38965	-0.40625	-0.34424	0	0	0	0	0	0
-43.46	-0.41943	-0.43262	-0.38037	-0.39746	-0.41406	-0.34229	0	0	0	0	0	0
-43.36	-0.43408	-0.44141	-0.38721	-0.4082	-0.42481	-0.3667	0	0	0	0	0	0
-43.26	-0.43994	-0.44238	-0.39209	-0.39746	-0.42383	-0.36182	0	0	0	0	0	0
-43.16	-0.43506	-0.42871	-0.38623	-0.40137	-0.41797	-0.35693	0	0	0	0	0	0
-43.06	-0.44092	-0.43457	-0.38623	-0.41211	-0.42383	-0.35791	0	0	0	0	0	0
-42.96	-0.43115	-0.43066	-0.38818	-0.41113	-0.41992	-0.35596	0	0	0	0	0	0
-42.86	-0.43115	-0.42676	-0.38428	-0.40137	-0.42188	-0.35596	0	0	0	0	0	0
-42.76	-0.41065	-0.41602	-0.37354	-0.38281	-0.39942	-0.33545	0	0	0	0	0	0
-42.66	-0.41748	-0.40918	-0.37061	-0.3916	-0.40332	-0.33057	0	0	0	0	0	0
-42.56	-0.41357	-0.40527	-0.36279	-0.37793	-0.40625	-0.32666	0	0	0	0	0	0
-42.46	-0.40967	-0.39941	-0.35693	-0.37207	-0.40039	-0.33643	0	0	0	0	0	0
-42.36	-0.40967	-0.39551	-0.36279	-0.37207	-0.40625	-0.33252	0	0	0	0	0	0
-42.26	-0.39795	-0.38965	-0.3501	-0.37207	-0.39258	-0.33057	0	0	0	0	0	0
-42.16	-0.41357	-0.39551	-0.36279	-0.37207	-0.39453	-0.33643	0	0	0	0	0	0
-42.06	-0.3999	-0.37988	-0.34717	-0.3584	-0.375	-0.3374	0	0	0	0	0	0
-41.96	-0.3999	-0.37988	-0.34717	-0.36231	-0.36914	-0.33447	0	0	0	0	0	0
-41.86	-0.39404	-0.38965	-0.35693	-0.36621	-0.37305	-0.33838	0	0	0	0	0	0
-41.76	-0.39404	-0.39063	-0.35693	-0.37305	-0.375	-0.33838	0	0	0	0	0	0
-41.66	-0.38135	-0.38672	-0.34619	-0.35938	-0.36816	-0.32373	0	0	0	0	0	0
-41.56	-0.39209	-0.37988	-0.35107	-0.36816	-0.37305	-0.33252	0	0	0	0	0	0
-41.46	-0.3833	-0.37012	-0.35693	-0.36231	-0.36523	-0.32471	0	0	0	0	0	0
-41.36	-0.39404	-0.37988	-0.35693	-0.3584	-0.35742	-0.3169	0	0	0	0	0	0
-41.26	-0.39014	-0.37598	-0.35303	-0.36231	-0.36328	-0.32275	0	0	0	0	0	0
-41.16	-0.38428	-0.37012	-0.34619	-0.3584	-0.35742	-0.32666	0	0	0	0	0	0
-41.06	-0.38428	-0.36621	-0.35303	-0.35254	-0.35352	-0.32275	0	0	0	0	0	0
-40.96	-0.39014	-0.37012	-0.34717	-0.3584	-0.34375	-0.3169	0	0	0	0	0	0
-40.86	-0.38818	-0.36621	-0.35693	-0.35254	-0.33398	-0.32275	0	0	0	0	0	0
-40.76	-0.38037	-0.36035	-0.34326	-0.33887	-0.31934	-0.31299	0	0	0	0	0	0
-40.66	-0.37354	-0.35547	-0.34619	-0.33789	-0.31543	-0.30615	0	0	0	0	0	0
-40.56	-0.38818	-0.35449	-0.35107	-0.33691	-0.31445	-0.30713	0	0	0	0	0	0
-40.46	-0.37647	-0.34082	-0.34326	-0.3291	-0.30273	-0.29932	0	0	0	0	0	0
-40.36	-0.36768	-0.33301	-0.34717	-0.33301	-0.30469	-0.2876	0	0	0	0	0	0
-40.26	-0.37061	-0.33887	-0.3374	-0.32227	-0.29492	-0.2876	0	0	0	0	0	0
-40.16	-0.36084	-0.33496	-0.34717	-0.3291	-0.29883	-0.29736	0	0	0	0	0	0
-40.06	-0.35889	-0.3291	-0.35693	-0.32324	-0.29883	-0.29736	0	0	0	0	0	0
-39.96	-0.36084	-0.33984	-0.35303	-0.33301	-0.30469	-0.29346	0	0	0	0	0	0
-39.86	-0.35107	-0.34082	-0.35791	-0.3291	-0.30859	-0.29834	0	0	0	0	0	0
-39.76	-0.35498	-0.34668	-0.35498	-0.3291	-0.30469	-0.30518	0	0	0	0	0	0
-39.66	-0.34033	-0.33594	-0.33838	-0.3125	-0.28809	-0.29834	0	0	0	0	0	0
-39.56	-0.3335	-0.33887	-0.34326	-0.30762	-0.29688	-0.2915	0	0	0	0	0	0
-39.46	-0.34522	-0.33691	-0.3335	-0.31348	-0.30469	-0.29736	0	0	0	0	0	0
-39.36	-0.34131	-0.34082	-0.3374	-0.30957	-0.29883	-0.29736	0	0	0	0	0	0
-39.26	-0.34522	-0.33691	-0.34326	-0.31348	-0.29981	-0.30322	0	0	0	0	0	0
-39.16	-0.33936	-0.33106	-0.34326	-0.30957	-0.29688	-0.29736	0	0	0	0	0	0
-39.06	-0.3335	-0.33691	-0.3335	-0.31348	-0.29102	-0.30322	0	0	0	0	0	0
-38.96	-0.3335	-0.31543	-0.32764	-0.29981	-0.29102	-0.2876	0	0	0	0	0	0
-38.86	-0.32861	-0.31836	-0.32666	-0.30273	-0.28418	-0.29248	0	0	0	0	0	0
-38.76	-0.32275	-0.31348	-0.32178	-0.2959	-0.27344	-0.29541	0	0	0	0	0	0
-38.66	-0.31397	-0.29785	-0.31982	-0.29004	-0.27149	-0.29541	0	0	0	0	0	0
-38.56	-0.31982	-0.30762	-0.32178	-0.2959	-0.27344	-0.29541	0	0	0	0	0	0
-38.46	-0.32373	-0.30371	-0.32178	-0.29004	-0.27734	-0.30127	0	0	0	0	0	0
-38.36	-0.31006	-0.29395	-0.31201	-0.27637	-0.26367	-0.28662	0	0	0	0	0	0
-38.26	-0.30225	-0.28613	-0.30811	-0.26856	-0.26953	-0.29541	0	0	0	0	0	0
-38.16	-0.31006	-0.29395	-0.31787	-0.27637	-0.26953	-0.28955	0	0	0	0	0	0
-38.06	-0.31201	-0.2959	-0.32373	-0.28809	-0.26953	-0.29541	0	0	0	0	0	0
-37.96	-0.30615	-0.29102	-0.3042	-0.26856	-0.26563	-0.27588	0	0	0	0	0	0
-37.86	-0.30029	-0.28809	-0.3042	-0.26856	-0.25977	-0.27979	0	0	0	0	0	0
-37.76	-0.29346	-0.28125	-0.29736	-0.26758	-0.26465	-0.2749	0	0	0	0	0	0
-37.66	-0.30615	-0.29004	-0.30615	-0.26074	-0.27246	-0.27783	0	0	0	0	0	0
-37.56	-0.31201	-0.29004	-0.31201	-0.26172	-0.27539	-0.27588	0	0	0	0	0	0
-37.46	-0.30811	-0.28418	-0.3042	-0.26856	-0.27539	-0.28174	0	0	0	0	0	0
-37.36	-0.3042	-0.29004	-0.31201	-0.27441	-0.26953	-0.27393	0	0	0	0	0	0
-37.26	-0.3042	-0.29004	-0.30615	-0.27441	-0.26953	-0.26807	0	0	0	0	0	0
-37.16	-0.3042	-0.29004	-0.31201	-0.27441	-0.26953	-0.27783	0	0	0	0	0	0
-37.06	-0.30029	-0.29004	-0.29736	-0.27051	-0.26563	-0.26416	0	0	0	0	0	0
-36.96	-0.29053	-0.2959	-0.29443	-0.27441	-0.25586	-0.26416	0	0	0	0	0	0
-36.86	-0.28565	-0.29004	-0.28467	-0.27246	-0.25586	-0.2583	0	0	0	0	0	0
-36.76	-0.29541	-0.28516	-0.28369	-0.26758	-0.24902	-0.25342	0	0	0	0	0	0
-36.66	-0.28857	-0.28809	-0.28662	-0.2666	-0.25391	-0.25244	0	0	0	0	0	0
-36.56	-0.28272	-0.28418	-0.28272	-0.26074	-0.25781	-0.24268	0	0	0	0	0	0
-36.46	-0.29443	-0.28516	-0.29248	-0.27246	-0.25977	-0.25244	0	0	0	0	0	0
-36.36	-0.29443	-0.29785	-0.29443	-0.26856	-0.26953	-0.2544	0	0	0	0	0	0
-36.26	-0.3042	-0.29199	-0.29443	-0.27246	-0.27539	-0.24658	0	0	0	0	0	0
-36.16	-0.3042	-0.30176	-0.28857	-0.27246	-0.26953	-0.25635	0	0	0	0	0	0
-36.06	-0.30029	-0.29981	-0.29834	-0.27832	-0.26953	-0.25635	0	0	0	0	0	0
-35.96	-0.29443	-0.28613	-0.28272	-0.2627	-0.26563	-0.24268	0	0	0	0	0	0
-35.86	-0.30811	-0.29981	-0.29639	-0.27246	-0.26953	-0.24658	0	0	0	0	0	0
-35.76	-0.32373	-0.30371	-0.30615	-0.28223	-0.2832	-0.26123	0	0	0	0	0	0
-35.66	-0.31982	-0.30566	-0.30225	-0.2832	-0.29492	-0.27393	0	0	0	0	0	0
-35.56	-0.30322	-0.29883	-0.29541	-0.2793	-0.27637	-0.25342	0	0	0	0	0	0
-35.46	-0.29834	-0.2959	-0.29248	-0.28027	-0.27344	-0.24463	0	0	0	0	0	0
-35.36	-0.30322	-0.29981	-0.29248	-0.27246	-0.27344	-0.24854	0	0	0	0	0	0
-35.26	-0.31397	-0.30957	-0.28662	-0.27246	-0.28223	-0.24854	0	0	0	0	0	0
-35.16	-0.31397	-0.30566	-0.28272	-0.27246	-0.28516	-0.2583	0	0	0	0	0	0
-35.06	-0.32373	-0.31348	-0.28662	-0.28613	-0.2793	-0.2583	0	0	0	0	0	0
-34.96	-0.31592	-0.31152	-0.28272	-0.28418	-0.27539	-0.25244	0	0	0	0	0	0
-34.86	-0.31397	-0.2959	-0.27295	-0.27246	-0.27539	-0.25244	0	0	0	0	0	0
-34.76	-0.31006	-0.28809	-0.27295	-0.26856	-0.26563	-0.24658	0	0	0	0	0	0
-34.66	-0.30029	-0.28809	-0.25342	-0.2627	-0.25977	-0.24658	0	0	0	0	0	0
-34.56	-0.31006	-0.29004	-0.25342	-0.26465	-0.26172	-0.24854	0	0	0	0	0	0
-34.46	-0.31592	-0.29004	-0.26904	-0.27832	-0.27539	-0.25244	0	0	0	0	0	0
-34.36	-0.31104	-0.29004	-0.27783	-0.2793	-0.27637	-0.25342	0	0	0	0	0	0
-34.26	-0.3042	-0.28027	-0.27295	-0.26074	-0.26953	-0.23291	0	0	0	0	0	0
-34.16	-0.31787	-0.29004	-0.26514	-0.27051	-0.26758	-0.24072	0	0	0	0	0	0
-34.06	-0.32373	-0.29395	-0.27979	-0.27051	-0.27148	-0.24658	0	0	0	0	0	0
-33.96	-0.31982	-0.2959	-0.28272	-0.28125	-0.2832	-0.25635	0	0	0	0	0	0
-33.86	-0.31201	-0.29004	-0.28272	-0.27832	-0.2832	-0.25244	0	0	0	0	0	0
-33.76	-0.32178	-0.29981	-0.27686	-0.28613	-0.28125	-0.25635	0	0	0	0	0	0
-33.66	-0.32373	-0.30176	-0.27881	-0.29004	-0.29492	-0.2544	0	0	0	0	0	0
-33.56	-0.31982	-0.29785	-0.26514	-0.27441	-0.27539	-0.23779	0	0	0	0	0	0
-33.46	-0.31006	-0.28613	-0.25928	-0.27051	-0.26953	-0.24463	0	0	0	0	0	0
-33.36	-0.30518	-0.28027	-0.25537	-0.27441	-0.27539	-0.23486	0	0	0	0	0	0
-33.26	-0.31104	-0.27539	-0.2583	-0.26953	-0.26465	-0.22412	0	0	0	0	0	0
-33.16	-0.29053	-0.26856	-0.24365	-0.25293	-0.25391	-0.21729	0	0	0	0	0	0
-33.06	-0.28467	-0.26465	-0.23584	-0.25879	-0.24414	-0.21338	0	0	0	0	0	0
-32.96	-0.29053	-0.26856	-0.2417	-0.24902	-0.24902	-0.20361	0	0	0	0	0	0
-32.86	-0.29443	-0.27441	-0.24561	-0.2627	-0.26563	-0.21729	0	0	0	0	0	0
-32.76	-0.30029	-0.26953	-0.25147	-0.25684	-0.25586	-0.21729	0	0	0	0	0	0
-32.66	-0.28467	-0.25684	-0.23584	-0.25098	-0.24609	-0.20361	0	0	0	0	0	0
-32.56	-0.29248	-0.2627	-0.23389	-0.24902	-0.24023	-0.20947	0	0	0	0	0	0
-32.46	-0.28174	-0.25781	-0.22315	-0.23828	-0.23535	-0.20459	0	0	0	0	0	0
-32.36	-0.28857	-0.26074	-0.22022	-0.23535	-0.23828	-0.19971	0	0	0	0	0	0
-32.26	-0.28857	-0.25879	-0.23682	-0.25098	-0.23828	-0.21143	0	0	0	0	0	0
-32.16	-0.28857	-0.25488	-0.23389	-0.24707	-0.24414	-0.21533	0	0	0	0	0	0
-32.06	-0.28272	-0.25879	-0.22412	-0.24219	-0.23828	-0.21143	0	0	0	0	0	0
-31.96	-0.29248	-0.25488	-0.21631	-0.24902	-0.23438	-0.21533	0	0	0	0	0	0
-31.86	-0.30225	-0.25879	-0.22217	-0.24316	-0.23438	-0.21143	0	0	0	0	0	0
-31.76	-0.29834	-0.24512	-0.20654	-0.23926	-0.21875	-0.20654	0	0	0	0	0	0
-31.66	-0.29053	-0.24121	-0.21826	-0.23535	-0.22656	-0.20557	0	0	0	0	0	0
-31.56	-0.29443	-0.23731	-0.21436	-0.22949	-0.23047	-0.20557	0	0	0	0	0	0
-31.46	-0.28955	-0.23633	-0.20752	-0.22852	-0.22559	-0.2085	0	0	0	0	0	0
-31.36	-0.28369	-0.21973	-0.20264	-0.22168	-0.21484	-0.20361	0	0	0	0	0	0
-31.26	-0.28662	-0.21191	-0.19287	-0.22363	-0.20508	-0.19385	0	0	0	0	0	0
-31.16	-0.2749	-0.20996	-0.19678	-0.20801	-0.20508	-0.19775	0	0	0	0	0	0
-31.06	-0.28076	-0.2041	-0.19287	-0.20801	-0.20898	-0.19385	0	0	0	0	0	0
-30.96	-0.2749	-0.20898	-0.18701	-0.20215	-0.21484	-0.19775	0	0	0	0	0	0
-30.86	-0.27686	-0.21582	-0.19678	-0.20801	-0.20996	-0.19385	0	0	0	0	0	0
-30.76	-0.26611	-0.2168	-0.19385	-0.20313	-0.21777	-0.19873	0	0	0	0	0	0
-30.66	-0.271	-0.20996	-0.18311	-0.19824	-0.20508	-0.20361	0	0	0	0	0	0
-30.56	-0.26123	-0.21191	-0.18408	-0.19824	-0.20508	-0.20361	0	0	0	0	0	0
-30.46	-0.26514	-0.2041	-0.18115	-0.20215	-0.20898	-0.20166	0	0	0	0	0	0
-30.36	-0.25928	-0.21191	-0.19287	-0.19824	-0.20117	-0.20947	0	0	0	0	0	0
-30.26	-0.24951	-0.2002	-0.17334	-0.18848	-0.18945	-0.18213	0	0	0	0	0	0
-30.16	-0.24365	-0.19629	-0.17725	-0.18359	-0.19531	-0.18701	0	0	0	0	0	0
-30.06	-0.24854	-0.19922	-0.17627	-0.18945	-0.18457	-0.18311	0	0	0	0	0	0
-29.96	-0.25147	-0.20801	-0.17529	-0.18652	-0.19141	-0.18994	0	0	0	0	0	0
-29.86	-0.25732	-0.2041	-0.18506	-0.19824	-0.19727	-0.20166	0	0	0	0	0	0
-29.76	-0.25342	-0.2002	-0.18701	-0.2041	-0.20508	-0.19775	0	0	0	0	0	0
-29.66	-0.24951	-0.20606	-0.19678	-0.20215	-0.19922	-0.20361	0	0	0	0	0	0
-29.56	-0.25342	-0.2002	-0.19287	-0.20801	-0.20898	-0.19775	0	0	0	0	0	0
-29.46	-0.26416	-0.20996	-0.18799	-0.20215	-0.21875	-0.20361	0	0	0	0	0	0
-29.36	-0.26123	-0.21191	-0.18506	-0.2041	-0.21094	-0.20361	0	0	0	0	0	0
-29.26	-0.25147	-0.2002	-0.17334	-0.18848	-0.20508	-0.19385	0	0	0	0	0	0
-29.16	-0.24463	-0.20508	-0.17627	-0.19141	-0.19824	-0.19678	0	0	0	0	0	0
-29.06	-0.24951	-0.19434	-0.17139	-0.18652	-0.20313	-0.20166	0	0	0	0	0	0
-28.96	-0.24561	-0.20117	-0.16748	-0.18848	-0.19531	-0.20752	0	0	0	0	0	0
-28.86	-0.24365	-0.20801	-0.17334	-0.18262	-0.2002	-0.20752	0	0	0	0	0	0
-28.76	-0.23975	-0.19043	-0.15381	-0.17871	-0.18555	-0.20361	0	0	0	0	0	0
-28.66	-0.24365	-0.19629	-0.15772	-0.17285	-0.18945	-0.19385	0	0	0	0	0	0
-28.56	-0.23975	-0.19043	-0.16748	-0.17871	-0.19531	-0.19775	0	0	0	0	0	0
-28.46	-0.23975	-0.19629	-0.17334	-0.16895	-0.18945	-0.19385	0	0	0	0	0	0
-28.36	-0.23779	-0.19434	-0.17139	-0.17773	-0.19922	-0.20264	0	0	0	0	0	0
-28.26	-0.24854	-0.20898	-0.18213	-0.18359	-0.19824	-0.21436	0	0	0	0	0	0
-28.16	-0.23779	-0.21777	-0.18506	-0.19238	-0.20313	-0.20752	0	0	0	0	0	0
-28.06	-0.23193	-0.21777	-0.17139	-0.18848	-0.19727	-0.20752	0	0	0	0	0	0
-27.96	-0.23389	-0.21973	-0.18213	-0.18848	-0.20313	-0.21143	0	0	0	0	0	0
-27.86	-0.2251	-0.20996	-0.18506	-0.17871	-0.20508	-0.21729	0	0	0	0	0	0
-27.76	-0.23193	-0.2207	-0.17529	-0.18262	-0.20898	-0.22315	0	0	0	0	0	0
-27.66	-0.23584	-0.21777	-0.1792	-0.17871	-0.20508	-0.21729	0	0	0	0	0	0
-27.56	-0.23584	-0.21777	-0.17529	-0.18262	-0.20898	-0.22315	0	0	0	0	0	0
-27.46	-0.2417	-0.22168	-0.1792	-0.19238	-0.20996	-0.22705	0	0	0	0	0	0
-27.36	-0.22119	-0.2207	-0.17432	-0.18164	-0.20606	-0.2124	0	0	0	0	0	0
-27.26	-0.22803	-0.21973	-0.17725	-0.18066	-0.19922	-0.21924	0	0	0	0	0	0
-27.16	-0.22998	-0.22949	-0.17529	-0.19043	-0.20898	-0.23584	0	0	0	0	0	0
-27.06	-0.22998	-0.22559	-0.17725	-0.19238	-0.20508	-0.23877	0	0	0	0	0	0
-26.96	-0.22022	-0.21973	-0.16553	-0.17188	-0.19531	-0.22705	0	0	0	0	0	0
-26.86	-0.2124	-0.22168	-0.17529	-0.18262	-0.19141	-0.22705	0	0	0	0	0	0
-26.76	-0.22022	-0.22559	-0.18311	-0.19434	-0.20898	-0.23877	0	0	0	0	0	0
-26.66	-0.21045	-0.21973	-0.16748	-0.18457	-0.20508	-0.23486	0	0	0	0	0	0
-26.56	-0.20459	-0.2207	-0.17334	-0.18066	-0.20898	-0.229	0	0	0	0	0	0
-26.46	-0.21045	-0.22754	-0.17334	-0.17481	-0.20508	-0.23877	0	0	0	0	0	0
-26.36	-0.19971	-0.2207	-0.17627	-0.18359	-0.20801	-0.23389	0	0	0	0	0	0
-26.26	-0.19678	-0.2334	-0.17529	-0.18066	-0.2168	-0.24072	0	0	0	0	0	0
-26.16	-0.19873	-0.22559	-0.17529	-0.18066	-0.20703	-0.23682	0	0	0	0	0	0
-26.06	-0.18897	-0.21973	-0.18115	-0.18652	-0.21777	-0.23291	0	0	0	0	0	0
-25.96	-0.19678	-0.2334	-0.18897	-0.18457	-0.21875	-0.24072	0	0	0	0	0	0
-25.86	-0.19873	-0.23926	-0.19092	-0.2002	-0.22852	-0.24072	0	0	0	0	0	0
-25.76	-0.19287	-0.22559	-0.18115	-0.19141	-0.21484	-0.23096	0	0	0	0	0	0
-25.66	-0.19092	-0.23145	-0.17334	-0.19043	-0.2207	-0.23779	0	0	0	0	0	0
-25.56	-0.18115	-0.21582	-0.16846	-0.17481	-0.2168	-0.2251	0	0	0	0	0	0
-25.46	-0.18604	-0.21973	-0.17529	-0.18066	-0.21094	-0.229	0	0	0	0	0	0
-25.36	-0.18213	-0.21875	-0.17432	-0.17383	-0.21582	-0.22412	0	0	0	0	0	0
-25.26	-0.19482	-0.22363	-0.17725	-0.19238	-0.21875	-0.23682	0	0	0	0	0	0
-25.16	-0.1792	-0.20898	-0.17334	-0.18262	-0.21484	-0.23682	0	0	0	0	0	0
-25.06	-0.18311	-0.21973	-0.17334	-0.17871	-0.20898	-0.23682	0	0	0	0	0	0
-24.96	-0.17529	-0.21582	-0.16357	-0.17871	-0.21484	-0.24268	0	0	0	0	0	0
-24.86	-0.17334	-0.21582	-0.16357	-0.17871	-0.20508	-0.24268	0	0	0	0	0	0
-24.76	-0.15967	-0.19629	-0.15381	-0.17285	-0.19922	-0.22705	0	0	0	0	0	0
-24.66	-0.16943	-0.19629	-0.15381	-0.17676	-0.20313	-0.24268	0	0	0	0	0	0
-24.56	-0.17432	-0.21094	-0.16455	-0.19238	-0.21387	-0.24756	0	0	0	0	0	0
-24.46	-0.16943	-0.19629	-0.15381	-0.17871	-0.19824	-0.24756	0	0	0	0	0	0
-24.36	-0.16357	-0.2041	-0.16162	-0.17676	-0.21289	-0.24854	0	0	0	0	0	0
-24.26	-0.16943	-0.20996	-0.17334	-0.18848	-0.22461	-0.2544	0	0	0	0	0	0
-24.16	-0.16357	-0.21582	-0.16748	-0.18262	-0.21484	-0.24854	0	0	0	0	0	0
-24.06	-0.16943	-0.2041	-0.17334	-0.18262	-0.21484	-0.2544	0	0	0	0	0	0
-23.96	-0.15967	-0.18848	-0.16748	-0.16895	-0.19922	-0.23682	0	0	0	0	0	0
-23.86	-0.15381	-0.19922	-0.16553	-0.17285	-0.20508	-0.24658	0	0	0	0	0	0
-23.76	-0.14014	-0.18652	-0.1665	-0.16309	-0.18945	-0.23291	0	0	0	0	0	0
-23.66	-0.14404	-0.19434	-0.17725	-0.17676	-0.19922	-0.24072	0	0	0	0	0	0
-23.56	-0.14307	-0.19629	-0.18701	-0.17871	-0.19922	-0.25244	0	0	0	0	0	0
-23.46	-0.14697	-0.1875	-0.18994	-0.17969	-0.20215	-0.24365	0	0	0	0	0	0
-23.36	-0.13037	-0.18066	-0.16748	-0.15918	-0.18945	-0.24268	0	0	0	0	0	0
-23.26	-0.13428	-0.18652	-0.17334	-0.16309	-0.18555	-0.23291	0	0	0	0	0	0
-23.16	-0.12061	-0.1709	-0.16748	-0.16406	-0.17969	-0.21338	0	0	0	0	0	0
-23.06	-0.12451	-0.16699	-0.17334	-0.15918	-0.17578	-0.20361	0	0	0	0	0	0
-22.96	-0.13037	-0.1709	-0.16357	-0.15332	-0.17969	-0.20752	0	0	0	0	0	0
-22.86	-0.12451	-0.16699	-0.16748	-0.14941	-0.18555	-0.21338	0	0	0	0	0	0
-22.76	-0.1333	-0.16992	-0.1626	-0.15234	-0.17773	-0.20264	0	0	0	0	0	0
-22.66	-0.12256	-0.15723	-0.15576	-0.1416	-0.17773	-0.18604	0	0	0	0	0	0
-22.56	-0.12842	-0.15918	-0.14795	-0.1377	-0.16992	-0.1919	0	0	0	0	0	0
-22.46	-0.12842	-0.14746	-0.146	-0.1377	-0.16406	-0.18213	0	0	0	0	0	0
-22.36	-0.12061	-0.15527	-0.14404	-0.12988	-0.16016	-0.18897	0	0	0	0	0	0
-22.26	-0.11475	-0.14063	-0.13818	-0.12402	-0.15625	-0.17627	0	0	0	0	0	0
-22.16	-0.11084	-0.14746	-0.13818	-0.12012	-0.14648	-0.17627	0	0	0	0	0	0
-22.06	-0.11475	-0.1416	-0.14404	-0.12012	-0.14648	-0.16455	0	0	0	0	0	0
-21.96	-0.10986	-0.14063	-0.13818	-0.11328	-0.13965	-0.16357	0	0	0	0	0	0
-21.86	-0.11768	-0.13965	-0.13623	-0.12207	-0.14844	-0.15674	0	0	0	0	0	0
-21.76	-0.11084	-0.13574	-0.13232	-0.11426	-0.13477	-0.13916	0	0	0	0	0	0
-21.66	-0.11475	-0.13379	-0.12647	-0.10449	-0.13867	-0.14111	0	0	0	0	0	0
-21.56	-0.10107	-0.12598	-0.12647	-0.10645	-0.12891	-0.1333	0	0	0	0	0	0
-21.46	-0.10498	-0.12598	-0.12256	-0.10059	-0.13477	-0.1333	0	0	0	0	0	0
-21.36	-0.10303	-0.11816	-0.12647	-0.10645	-0.125	-0.12744	0	0	0	0	0	0
-21.26	-0.09912	-0.11426	-0.1167	-0.10156	-0.11914	-0.12354	0	0	0	0	0	0
-21.16	-0.09521	-0.12012	-0.12451	-0.10059	-0.11523	-0.1294	0	0	0	0	0	0
-21.06	-0.09131	-0.10645	-0.10889	-0.09082	-0.10547	-0.11572	0	0	0	0	0	0
-20.96	-0.08447	-0.10938	-0.11377	-0.09375	-0.1084	-0.11475	0	0	0	0	0	0
-20.86	-0.09717	-0.1084	-0.11084	-0.10254	-0.10742	-0.11182	0	0	0	0	0	0
-20.76	-0.08936	-0.10449	-0.11279	-0.09277	-0.10742	-0.11377	0	0	0	0	0	0
-20.66	-0.09326	-0.10449	-0.10303	-0.09863	-0.10352	-0.104	0	0	0	0	0	0
-20.56	-0.08936	-0.1084	-0.10693	-0.09277	-0.10352	-0.10791	0	0	0	0	0	0
-20.46	-0.09326	-0.10449	-0.10303	-0.09863	-0.09863	-0.11768	0	0	0	0	0	0
-20.36	-0.08838	-0.09863	-0.10107	-0.08691	-0.09961	-0.10596	0	0	0	0	0	0
-20.26	-0.09131	-0.09473	-0.10303	-0.08887	-0.09961	-0.10596	0	0	0	0	0	0
-20.16	-0.08545	-0.08984	-0.09619	-0.09277	-0.0957	-0.11182	0	0	0	0	0	0
-20.06	-0.08936	-0.10449	-0.10693	-0.10254	-0.10352	-0.10596	0	0	0	0	0	0
-19.96	-0.10107	-0.11621	-0.1167	-0.10254	-0.10547	-0.11182	0	0	0	0	0	0
-19.86	-0.09521	-0.10449	-0.11084	-0.10254	-0.10352	-0.11084	0	0	0	0	0	0
-19.76	-0.09424	-0.11719	-0.12354	-0.11328	-0.10645	-0.12451	0	0	0	0	0	0
-19.66	-0.09912	-0.10645	-0.1167	-0.1084	-0.10938	-0.11377	0	0	0	0	0	0
-19.56	-0.09326	-0.09082	-0.1167	-0.10352	-0.0957	-0.104	0	0	0	0	0	0
-19.46	-0.08936	-0.09668	-0.11279	-0.11035	-0.09961	-0.09424	0	0	0	0	0	0
-19.36	-0.09326	-0.09082	-0.11279	-0.11035	-0.10547	-0.09424	0	0	0	0	0	0
-19.26	-0.08936	-0.08691	-0.09717	-0.10059	-0.08594	-0.07471	0	0	0	0	0	0
-19.16	-0.0835	-0.0791	-0.10303	-0.09277	-0.08594	-0.06494	0	0	0	0	0	0
-19.06	-0.07959	-0.06543	-0.09326	-0.08887	-0.06836	-0.05908	0	0	0	0	0	0
-18.96	-0.06885	-0.06836	-0.08643	-0.08789	-0.07324	-0.06396	0	0	0	0	0	0
-18.86	-0.05615	-0.06738	-0.08545	-0.0752	-0.07031	-0.06104	0	0	0	0	0	0
-18.76	-0.07275	-0.06738	-0.09131	-0.08691	-0.07617	-0.06299	0	0	0	0	0	0
-18.66	-0.07959	-0.07324	-0.08154	-0.09082	-0.08203	-0.06299	0	0	0	0	0	0
-18.56	-0.07568	-0.07422	-0.09131	-0.10254	-0.08301	-0.05908	0	0	0	0	0	0
-18.46	-0.08154	-0.08301	-0.08936	-0.10449	-0.0918	-0.06494	0	0	0	0	0	0
-18.36	-0.07568	-0.07129	-0.07373	-0.09277	-0.08984	-0.05322	0	0	0	0	0	0
-18.26	-0.07568	-0.07129	-0.07275	-0.10645	-0.08008	-0.05127	0	0	0	0	0	0
-18.16	-0.08154	-0.06738	-0.06982	-0.11426	-0.08594	-0.05908	0	0	0	0	0	0
-18.06	-0.07568	-0.06152	-0.05811	-0.09668	-0.07031	-0.05127	0	0	0	0	0	0
-17.96	-0.07178	-0.06152	-0.05811	-0.1084	-0.07617	-0.05322	0	0	0	0	0	0
-17.86	-0.0708	-0.06641	-0.06299	-0.11133	-0.06543	-0.04639	0	0	0	0	0	0
-17.76	-0.07373	-0.05957	-0.06592	-0.10645	-0.07422	-0.05127	0	0	0	0	0	0
-17.66	-0.07373	-0.05957	-0.05615	-0.10059	-0.0625	-0.03955	0	0	0	0	0	0
-17.56	-0.07178	-0.05762	-0.06592	-0.10645	-0.06445	-0.05127	0	0	0	0	0	0
-17.46	-0.07959	-0.05566	-0.06396	-0.1084	-0.07031	-0.05713	0	0	0	0	0	0
-17.36	-0.06982	-0.0459	-0.05811	-0.09277	-0.06641	-0.05322	0	0	0	0	0	0
-17.26	-0.06787	-0.04395	-0.05811	-0.10254	-0.06445	-0.04736	0	0	0	0	0	0
-17.16	-0.06982	-0.0459	-0.0542	-0.10352	-0.05469	-0.04346	0	0	0	0	0	0
-17.06	-0.06982	-0.0459	-0.04443	-0.11035	-0.05469	-0.03369	0	0	0	0	0	0
-16.96	-0.06006	-0.04004	-0.04443	-0.11035	-0.05859	-0.03857	0	0	0	0	0	0
-16.86	-0.06299	-0.04492	-0.0376	-0.10938	-0.05762	-0.04443	0	0	0	0	0	0
-16.76	-0.05811	-0.0293	-0.03271	-0.10254	-0.05273	-0.02783	0	0	0	0	0	0
-16.66	-0.04834	-0.03613	-0.02686	-0.09863	-0.05762	-0.03369	0	0	0	0	0	0
-16.56	-0.05713	-0.04004	-0.03662	-0.10254	-0.05859	-0.0415	0	0	0	0	0	0
-16.46	-0.06982	-0.0459	-0.04639	-0.11231	-0.06836	-0.04736	0	0	0	0	0	0
-16.36	-0.06982	-0.0459	-0.04053	-0.1084	-0.06836	-0.05322	0	0	0	0	0	0
-16.26	-0.06201	-0.04785	-0.04736	-0.11035	-0.07617	-0.04541	0	0	0	0	0	0
-16.16	-0.06201	-0.04199	-0.0542	-0.11426	-0.07617	-0.04932	0	0	0	0	0	0
-16.06	-0.05225	-0.04785	-0.0542	-0.11035	-0.08008	-0.05518	0	0	0	0	0	0
-15.96	-0.05518	-0.03711	-0.04346	-0.11328	-0.0752	-0.04248	0	0	0	0	0	0
-15.86	-0.06396	-0.04004	-0.04639	-0.11231	-0.07813	-0.04932	0	0	0	0	0	0
-15.76	-0.06006	-0.0459	-0.04248	-0.11816	-0.07812	-0.05127	0	0	0	0	0	0
-15.66	-0.06396	-0.03613	-0.03662	-0.11816	-0.08398	-0.0415	0	0	0	0	0	0
-15.56	-0.04639	-0.03027	-0.03271	-0.1084	-0.06445	-0.03174	0	0	0	0	0	0
-15.46	-0.04053	-0.02441	-0.03271	-0.10059	-0.06445	-0.03564	0	0	0	0	0	0
-15.36	-0.05029	-0.03418	-0.04248	-0.10254	-0.06055	-0.0376	0	0	0	0	0	0
-15.26	-0.05225	-0.0459	-0.04443	-0.1084	-0.07031	-0.04736	0	0	0	0	0	0
-15.16	-0.05225	-0.03613	-0.04443	-0.10254	-0.06445	-0.04346	0	0	0	0	0	0
-15.06	-0.05615	-0.04395	-0.03857	-0.11231	-0.06836	-0.04736	0	0	0	0	0	0
-14.96	-0.05029	-0.05566	-0.03467	-0.1084	-0.06445	-0.04346	0	0	0	0	0	0
-14.86	-0.04053	-0.03613	-0.02881	-0.10254	-0.05469	-0.02393	0	0	0	0	0	0
-14.76	-0.04443	-0.04004	-0.03857	-0.10254	-0.04883	-0.02783	0	0	0	0	0	0
-14.66	-0.04346	-0.03906	-0.0376	-0.10742	-0.05371	-0.02295	0	0	0	0	0	0
-14.56	-0.04834	-0.04395	-0.04248	-0.10645	-0.05273	-0.01514	0	0	0	0	0	0
-14.46	-0.02881	-0.02441	-0.021	-0.0918	-0.0332	-0.01221	0	0	0	0	0	0
-14.36	-0.03467	-0.03027	-0.02686	-0.09473	-0.03906	-0.0083	0	0	0	0	0	0
-14.26	-0.03076	-0.02637	-0.03662	-0.10059	-0.04492	-0.01416	0	0	0	0	0	0
-14.16	-0.03467	-0.03027	-0.03662	-0.09473	-0.04297	-0.01221	0	0	0	0	0	0
-14.06	-0.04443	-0.02637	-0.04248	-0.10059	-0.05469	-0.02393	0	0	0	0	0	0
-13.96	-0.04443	-0.03027	-0.03662	-0.09277	-0.04883	-0.01807	0	0	0	0	0	0
-13.86	-0.05029	-0.02637	-0.04248	-0.09863	-0.05078	-0.02783	0	0	0	0	0	0
-13.76	-0.03076	-0.0166	-0.02295	-0.08301	-0.0293	-0.02393	0	0	0	0	0	0
-13.66	-0.03857	-0.02441	-0.02686	-0.08301	-0.03906	-0.01807	0	0	0	0	0	0
-13.56	-0.05029	-0.02637	-0.02295	-0.08887	-0.04492	-0.01807	0	0	0	0	0	0
-13.46	-0.04932	-0.02539	-0.02197	-0.08789	-0.03418	-0.01318	0	0	0	0	0	0
-13.36	-0.03271	-0.01855	-0.00537	-0.0752	-0.03125	-0.00635	0	0	0	0	0	0
-13.26	-0.04443	-0.03418	-0.021	-0.08301	-0.04883	-0.01221	0	0	0	0	0	0
-13.16	-0.04053	-0.0459	-0.03271	-0.08887	-0.04492	-0.01221	0	0	0	0	0	0
-13.06	-0.04053	-0.03418	-0.03271	-0.0791	-0.04492	-0.01221	0	0	0	0	0	0
-12.96	-0.03662	-0.03809	-0.02686	-0.07324	-0.04883	-0.02002	0	0	0	0	0	0
-12.86	-0.03467	-0.02832	-0.02295	-0.06934	-0.0332	-0.01221	0	0	0	0	0	0
-12.76	-0.02881	-0.03418	-0.01318	-0.05957	-0.02344	-0.01611	0	0	0	0	0	0
-12.66	-0.03662	-0.03809	-0.01709	-0.05176	-0.02734	-0.01611	0	0	0	0	0	0
-12.56	-0.03857	-0.03418	-0.02686	-0.05371	-0.02832	-0.02197	0	0	0	0	0	0
-12.46	-0.03857	-0.03809	-0.02686	-0.04199	-0.03906	-0.01611	0	0	0	0	0	0
-12.36	-0.04443	-0.03613	-0.03467	-0.05371	-0.03711	-0.01416	0	0	0	0	0	0
-12.26	-0.03467	-0.03027	-0.03271	-0.05371	-0.03125	-0.0083	0	0	0	0	0	0
-12.16	-0.04443	-0.02637	-0.04443	-0.0498	-0.04102	-0.01416	0	0	0	0	0	0
-12.06	-0.03467	-0.02051	-0.02686	-0.03809	-0.03125	-0.0083	0	0	0	0	0	0
-11.96	-0.02979	-0.02539	-0.02686	-0.03906	-0.02637	-0.00342	0	0	0	0	0	0
-11.86	-0.03271	-0.02344	-0.03662	-0.04199	-0.0332	0.00342	0	0	0	0	0	0
-11.76	-0.03857	-0.03613	-0.04248	-0.03809	-0.03516	-0.00635	0	0	0	0	0	0
-11.66	-0.02295	-0.02051	-0.02686	-0.02637	-0.0293	0.00342	0	0	0	0	0	0
-11.56	-0.02881	-0.02637	-0.03271	-0.03809	-0.03516	-0.00244	0	0	0	0	0	0
-11.46	-0.02295	-0.0166	-0.02686	-0.02832	-0.0293	-0.00732	0	0	0	0	0	0
-11.36	-0.03271	-0.02051	-0.03662	-0.02637	-0.03906	-0.0083	0	0	0	0	0	0
-11.26	-0.01904	-0.00488	-0.03271	-0.02832	-0.03516	-0.00439	0	0	0	0	0	0
-11.16	-0.021	-0.00684	-0.0249	-0.01855	-0.02539	-0.00635	0	0	0	0	0	0
-11.06	-0.02002	-0.00488	-0.01904	-0.0127	-0.01953	0.00732	0	0	0	0	0	0
-10.96	-0.021	-0.00684	-0.0249	-0.00879	-0.01562	-0.00439	0	0	0	0	0	0
-10.86	-0.021	0.00293	-0.0249	-0.00293	-0.01563	-0.00439	0	0	0	0	0	0
-10.76	-0.00537	0.00488	-0.00928	-0.00293	-2.24e-07	0.00732	0	0	0	0	0	0
-10.66	-0.01514	-0.01074	-0.01904	0.000977	-0.00977	-0.0083	0	0	0	0	0	0
-10.56	-0.01123	-0.0166	-0.01514	-0.00293	-0.01562	-0.00439	0	0	0	0	0	0
-10.46	0.00928	0.00391	-0.00439	0.011719	0.00488	0.00635	0	0	0	0	0	0
-10.36	0.00244	0.00684	-0.00732	0.00879	0.00195	0.00342	0	0	0	0	0	0
-10.26	-0.00928	-0.00488	-0.00732	0.012695	-0.00391	0.00732	0	0	0	0	0	0
-10.16	0.000488	-0.00488	-0.01318	0.012695	0.00586	0.00732	0	0	0	0	0	0
-10.06	0.00635	0.010742	-0.00732	0.018555	0.011719	0.013184	0	0	0	0	0	0
-9.96	0.010254	0.00488	-0.01318	0.022461	0.011719	0.013184	0	0	0	0	0	0
-9.86	0.016113	0.016602	0.00439	0.02832	0.011719	0.013184	0	0	0	0	0	0
-9.76	0.01416	0.00293	-0.00342	0.030273	0.013672	0.015137	0	0	0	0	0	0
-9.66	0.00439	-0.000977	0.00244	0.022461	0.00977	0.00732	0	0	0	0	0	0
-9.56	0.0083	0.00293	-0.00342	0.022461	0.00391	0.00537	0	0	0	0	0	0
-9.46	0.0083	0.00293	-0.00342	0.022461	0.00391	0.00537	0	0	0	0	0	0
-9.36	0.010254	0.00488	0.00244	0.023438	0.019531	0.020996	0	0	0	0	0	0
-9.26	0.0083	0.00488	0.00244	0.020508	0.013672	0.011231	0	0	0	0	0	0
-9.16	0.00439	0.000977	-0.00732	0.016602	0.00586	0.00146	0	0	0	0	0	0
-9.06	0.00928	0.00586	0.00732	0.03125	0.016601	0.018066	0	0	0	0	0	0
-8.96	0.00635	0.012695	0.00439	0.02832	0.013672	0.011231	0	0	0	0	0	0
-8.86	0.012207	0.00684	0.0083	0.032227	0.00391	-0.000488	0	0	0	0	0	0
-8.76	0.018066	0.022461	0.01416	0.041992	0.00781	0.00928	0	0	0	0	0	0
-8.66	0.016113	0.010742	0.012207	0.036133	0.011719	0.013184	0	0	0	0	0	0
-8.56	0.02002	0.02832	0.016113	0.049805	0.015625	0.01709	0	0	0	0	0	0
-8.46	0.02002	0.030273	0.016113	0.045898	0.021484	0.01709	0	0	0	0	0	0
-8.36	0.025879	0.020508	0.021973	0.045898	0.011719	0.00928	0	0	0	0	0	0
-8.26	0.02002	0.014648	0.016113	0.040039	0.015625	0.00732	0	0	0	0	0	0
-8.16	0.025879	0.020508	0.016113	0.049805	0.011719	0.00732	0	0	0	0	0	0
-8.06	0.025879	0.03418	0.031738	0.055664	0.021484	0.022949	0	0	0	0	0	0
-7.96	0.033691	0.030273	0.025879	0.055664	0.015625	0.01709	0	0	0	0	0	0
-7.86	0.031738	0.030273	0.021973	0.045898	0.016602	0.013184	0	0	0	0	0	0
-7.76	0.030762	0.025391	0.01709	0.052734	0.00488	0.00439	0	0	0	0	0	0
-7.66	0.037598	0.032227	0.035645	0.05957	0.021484	0.00537	0	0	0	0	0	0
-7.56	0.029785	0.019531	0.027832	0.051758	0.023438	-0.00244	0	0	0	0	0	0
-7.46	0.04541	0.02832	0.033691	0.067383	0.029297	0.013184	0	0	0	0	0	0
-7.36	0.04541	0.02832	0.039551	0.077148	0.039063	0.013184	0	0	0	0	0	0
-7.26	0.049316	0.032227	0.037598	0.067383	0.033203	0.00732	0	0	0	0	0	0
-7.16	0.04541	0.032227	0.037598	0.061523	0.044922	0.01709	0	0	0	0	0	0
-7.06	0.047363	0.02832	0.043457	0.057617	0.03711	0.013184	0	0	0	0	0	0
-6.96	0.033691	0.014648	0.033691	0.057617	0.03125	0.0083	0	0	0	0	0	0
-6.86	0.041504	0.024414	0.037598	0.061523	0.035156	0.00537	0	0	0	0	0	0
-6.76	0.041504	0.02832	0.047363	0.071289	0.03125	0.00537	0	0	0	0	0	0
-6.66	0.052246	0.040039	0.049316	0.077148	0.041016	0.025879	0	0	0	0	0	0
-6.56	0.039551	0.043945	0.037598	0.071289	0.035157	0.021973	0	0	0	0	0	0
-6.46	0.04541	0.036133	0.043457	0.077148	0.041016	0.011231	0	0	0	0	0	0
-6.36	0.049316	0.03418	0.047363	0.077148	0.044922	0.011231	0	0	0	0	0	0
-6.26	0.05127	0.030273	0.043457	0.067383	0.041016	0.013184	0	0	0	0	0	0
-6.16	0.049316	0.03418	0.057129	0.071289	0.054688	0.01709	0	0	0	0	0	0
-6.06	0.043457	0.038086	0.05127	0.075195	0.058594	0.011231	0	0	0	0	0	0
-5.96	0.039551	0.02832	0.041504	0.061523	0.044922	0.00732	0	0	0	0	0	0
-5.86	0.038574	0.023438	0.036621	0.060547	0.043945	-0.00342	0	0	0	0	0	0
-5.76	0.041504	0.036133	0.039551	0.067383	0.050781	0.00342	0	0	0	0	0	0
-5.66	0.029785	0.024414	0.037598	0.061523	0.054688	0.00732	0	0	0	0	0	0
-5.56	0.039551	0.024414	0.037598	0.061523	0.054688	0.00342	0	0	0	0	0	0
-5.46	0.041504	0.030273	0.028809	0.077148	0.068359	0.00342	0	0	0	0	0	0
-5.36	0.016113	0.020508	0.012207	0.067383	0.052734	0.00342	0	0	0	0	0	0
-5.26	0.02002	0.024414	0.020996	0.067383	0.056641	-0.00244	0	0	0	0	0	0
-5.16	0.035645	0.030273	0.033691	0.057617	0.072266	0.00732	0	0	0	0	0	0
-5.06	0.039551	0.020508	0.043457	0.067383	0.076172	0.013184	0	0	0	0	0	0
-4.96	0.04541	0.030273	0.047363	0.057617	0.082031	0.013184	0	0	0	0	0	0
-4.86	0.053223	0.026367	0.049316	0.063477	0.078125	0.00928	0	0	0	0	0	0
-4.76	0.047363	0.020508	0.043457	0.057617	0.06836	0.013184	0	0	0	0	0	0
-4.66	0.037598	0.010742	0.033691	0.047852	0.052734	0.00342	0	0	0	0	0	0
-4.56	0.033691	0.024414	0.043457	0.038086	0.0625	0.00342	0	0	0	0	0	0
-4.46	0.041504	0.024414	0.037598	0.041992	0.066406	0.00342	0	0	0	0	0	0
-4.36	0.037598	0.030273	0.053223	0.047852	0.072266	0.00732	0	0	0	0	0	0
-4.26	0.041504	0.03418	0.057129	0.051758	0.066406	0.01709	0	0	0	0	0	0
-4.16	0.035645	0.040039	0.049316	0.053711	0.072266	0.00928	0	0	0	0	0	0
-4.06	0.021973	0.030273	0.023926	0.047852	0.06836	-0.00244	0	0	0	0	0	0
-3.96	-0.00146	0.022461	0.00635	0.040039	0.054688	-0.01416	0	0	0	0	0	0
-3.86	-0.00928	0.024414	0.012207	0.045898	0.070313	-0.0083	0	0	0	0	0	0
-3.76	-0.01514	0.018555	0.012207	0.045898	0.070313	-0.0083	0	0	0	0	0	0
-3.66	-0.01514	0.018555	0.012207	0.049805	0.070313	-0.0083	0	0	0	0	0	0
-3.56	-0.01904	0.018555	0.012207	0.055664	0.070313	-0.01221	0	0	0	0	0	0
-3.46	-0.03467	0.00879	0.012207	0.055664	0.070313	-0.01416	0	0	0	0	0	0
-3.36	-0.04932	-0.000977	0.00244	0.036133	0.050781	-0.01807	0	0	0	0	0	0
-3.26	-0.05127	-0.000977	0.00244	0.036133	0.050781	-0.0083	0	0	0	0	0	0
-3.16	-0.06396	-0.02051	-0.01709	0.016602	0.041016	-0.01807	0	0	0	0	0	0
-3.06	-0.06885	-0.02051	-0.02686	0.016602	0.03125	-0.02783	0	0	0	0	0	0
-2.96	-0.07178	-0.00684	-0.02295	0.030273	0.048828	-0.02393	0	0	0	0	0	0
-2.86	-0.08545	-0.00684	-0.03662	0.026367	0.054688	-0.02979	0	0	0	0	0	0
-2.76	-0.08252	-0.00293	-0.03076	0.022461	0.070312	-0.02979	0	0	0	0	0	0
-2.66	-0.0835	-0.00488	-0.02881	0.020508	0.066406	-0.0415	0	0	0	0	0	0
-2.56	-0.09912	-0.0166	-0.04834	0.012695	0.058594	-0.04346	0	0	0	0	0	0
-2.46	-0.09131	0	-0.02686	0.014648	0.075194	-0.0376	0	0	0	0	0	0
-2.36	-0.09619	-0.00293	-0.04053	-0.00684	0.070313	-0.05713	0	0	0	0	0	0
-2.26	-0.06299	0	-0.04541	0	0.086913	-0.04541	0	0	0	0	0	0
-2.16	-0.0835	-0.000977	-0.05322	-0.02637	0.09375	-0.04736	0	0	0	0	0	0
-2.06	-0.08936	-0.01953	-0.04053	-0.03809	0.108399	-0.01221	0	0	0	0	0	0
-1.96	-0.13721	-0.05664	-0.05127	-0.06055	0.084965	-0.13232	0	0	0	0	0	0
-1.86	-0.13818	-0.06445	-0.05518	-0.07031	0.049805	-0.13721	0	0	0	0	0	0
-1.76	-0.1294	-0.02832	-0.05225	-0.07324	0.062502	-0.12158	0	0	0	0	0	0
-1.66	-0.10107	-0.01563	-0.09131	-0.05469	0.025391	-0.07373	0	0	0	0	0	0
-1.56	-0.03076	-0.04102	-0.05273	0.026367	0.021485	0.00342	0	0	0	0	0	0
-1.46	-0.0918	-0.12695	-0.09326	-0.03418	-0.09814	-0.0791	0	0	0	0	0	0
-1.36	-0.13135	-0.04199	-0.18311	-0.14502	-0.16992	-0.02441	0	0	0	0	0	0
-1.26	0.098633	0.265137	0.129883	0.01709	0.049284	0.376953	0	0	0	0	0	0
-1.16	0.288086	0.344727	0.210449	0.197266	0.171387	0.422363	0	0	0	0	0	0
-1.06	0.421875	0.375488	0.320313	0.273926	0.255364	0.316406	0	0	0	0	0	0
-0.96	0.371582	0.341797	0.304199	0.269531	0.196285	0.26416	0	0	0	0	0	0
-0.86	0.328613	0.437012	0.385254	0.435059	0.283203	0.318359	0	0	0	0	0	0
-0.76	0.250977	0.470703	0.312988	0.490723	0.240227	0.350098	0	0	0	0	0	0
-0.66	0.351563	0.437988	0.333008	0.47998	0.283691	0.432617	0	0	0	0	0	0
-0.56	0.375488	0.373047	0.29834	0.258789	0.252438	0.103516	0	0	0	0	0	0
-0.46	0.591309	0.432129	0.3125	0.467285	0.568851	0.285156	0	0	0	0	0	0
-0.36	0.39209	0.327148	0.3125	0.527832	0.439453	0.432129	0	0	0	0	0	0
-0.26	-0.67139	-0.15186	-0.01416	-1.61816	-0.37889	0.056641	0	0	0	0	0	0
-0.16	-2.98828	-2.59229	-1.47852	-5.33838	-1.73828	4.80371	0	0	0	0	0	0
-0.06	-3.11328	-5.45996	-2.93311	-5.43066	-0.77811	13.8555	0	0	0	0	0	0
0.040001	-1.67236	-6.23291	-3.24316	-2.95752	1.51123	20.2671	-0.001097	0.448	0.8625	4.544	9.992	14.16
0.139999	-1.17139	-4.85938	-2.07227	-1.79297	3.06836	22.4619	0.00899399	0.464505	0.935985	4.8249	10.986	17.3667
0.240002	-0.80029	-3.62451	-1.27637	-0.79688	5.06449	25.459	0.0190379	0.480922	1.00894	5.10218	11.9502	20.3208
0.34	-0.50147	-2.84814	-0.87744	0.098633	6.88232	28.6123	0.0290342	0.49725	1.08136	5.37586	12.8858	23.0418
0.440002	-0.43701	-2.08545	-0.6377	0.853027	8.64603	31.1963	0.0389839	0.513492	1.15326	5.646	13.7934	25.5482
0.540001	-0.20654	-1.41309	-0.34522	1.80029	10.4087	33.5107	0.0488864	0.529646	1.22464	5.91263	14.6739	27.8566
0.639999	-0.11182	-1.01318	-0.03564	2.3125	12.0161	35.0898	0.0587424	0.545714	1.29549	6.17581	15.5282	29.9827
0.740002	0.108887	-0.62354	0.416504	2.86719	13.5684	36.6157	0.0685524	0.561697	1.36584	6.43559	16.3569	31.9407
0.84	0.184082	-0.25537	0.673828	3.41553	15.3013	37.8818	0.0783159	0.577593	1.43567	6.692	17.1609	33.7438
0.940002	0.217285	0.058106	0.800781	3.9917	16.5835	38.9263	0.0880338	0.593405	1.505	6.94509	17.9409	35.4043
1.04	0.336426	0.169434	1.02344	4.57568	17.9356	39.7573	0.0977057	0.609132	1.57382	7.1949	18.6976	36.9333
1.14	0.310547	0.32373	1.26465	5.0376	19.2075	40.5835	0.107332	0.624775	1.64214	7.44146	19.4317	38.3412
1.24	0.302246	0.496582	1.43457	5.5083	20.3316	41.248	0.116914	0.640335	1.70997	7.68485	20.1438	39.6377
1.34	0.365723	0.657715	1.58545	5.97998	21.4341	41.7988	0.12645	0.655811	1.77731	7.92506	20.8347	40.8314
1.44	0.380859	0.706055	1.62988	6.42871	22.4063	42.3057	0.135941	0.671204	1.84416	8.16218	21.5049	41.9305
1.54	0.441895	0.835449	1.71973	6.81348	23.3731	42.8486	0.145388	0.686515	1.91052	8.39621	22.155	42.9424
1.64	0.455078	0.888672	1.81201	7.07715	24.207	43.3208	0.15479	0.701744	1.9764	8.62721	22.7858	43.874
1.74	0.485352	0.951172	1.90771	7.42676	25.0664	43.6475	0.164148	0.716892	2.0418	8.85523	23.3976	44.7318
1.84	0.506836	0.978027	1.97168	7.7583	25.7788	43.9551	0.173462	0.731958	2.10673	9.08028	23.9912	45.5216
1.94	0.51416	1.00635	2.02832	8.11182	26.562	44.2427	0.182733	0.746944	2.17118	9.30242	24.5669	46.2486
2.04	0.585449	1.04199	2.11719	8.45068	27.2427	44.5518	0.191959	0.76185	2.23517	9.52167	25.1255	46.918
2.14	0.599121	1.08789	2.21973	8.81885	27.8237	44.8652	0.201143	0.776676	2.29869	9.73808	25.6674	47.5342
2.24	0.602539	1.11133	2.29004	9.17432	28.4551	45.1724	0.210283	0.791423	2.36176	9.95169	26.193	48.1015
2.34	0.635254	1.16602	2.39355	9.48047	28.9878	45.3994	0.21938	0.80609	2.42436	10.1625	26.7029	48.6237
2.44	0.658691	1.21729	2.49756	9.77686	29.5112	45.6089	0.228435	0.82068	2.48651	10.3706	27.1975	49.1045
2.54	0.708984	1.27588	2.58154	10.1074	29.9717	45.8887	0.237446	0.835191	2.54821	10.576	27.6773	49.5471
2.64	0.723145	1.31445	2.67383	10.437	30.3979	46.1221	0.246416	0.849625	2.60946	10.7788	28.1428	49.9545
2.74	0.740723	1.33301	2.76855	10.7246	30.8022	46.3252	0.255343	0.863982	2.67027	10.9789	28.5943	50.3296
2.84	0.75	1.36768	2.8501	10.998	31.208	46.5327	0.264228	0.878261	2.73064	11.1764	29.0323	50.6748
2.94	0.775391	1.40381	2.91553	11.27	31.6104	46.7173	0.273072	0.892465	2.79056	11.3714	29.4571	50.9927
3.04	0.78125	1.42871	2.98633	11.5151	31.9917	46.8965	0.281874	0.906592	2.85006	11.5638	29.8692	51.2852
3.14	0.781738	1.46826	3.08398	11.8081	32.3369	47.084	0.290634	0.920643	2.90912	11.7537	30.269	51.5545
3.24	0.789551	1.49756	3.14941	12.0728	32.6304	47.2734	0.299354	0.93462	2.96775	11.9412	30.6568	51.8025
3.34	0.830566	1.53662	3.24219	12.3394	32.9136	47.458	0.308032	0.948522	3.02595	12.1262	31.033	52.0307
3.44	0.839355	1.55518	3.3291	12.5923	33.2007	47.6411	0.31667	0.96235	3.08374	12.3089	31.3979	52.2408
3.54	0.845215	1.5625	3.37744	12.8247	33.4692	47.7793	0.325266	0.976103	3.1411	12.4891	31.7519	52.4341
3.64	0.862305	1.59229	3.44629	13.0264	33.7451	47.9263	0.333823	0.989783	3.19805	12.667	32.0952	52.6121
3.74	0.854004	1.61572	3.5127	13.2422	33.9922	48.0786	0.342339	1.00339	3.25458	12.8427	32.4283	52.776
3.84	0.838867	1.61816	3.54297	13.4204	34.2153	48.187	0.350815	1.01692	3.3107	13.016	32.7514	52.9268
3.94	0.825684	1.62988	3.58496	13.6372	34.4497	48.3022	0.359252	1.03039	3.36642	13.1871	33.0647	53.0657
4.04	0.817871	1.65234	3.64453	13.8647	34.6753	48.4155	0.367648	1.04377	3.42173	13.356	33.3687	53.1934
4.14	0.815918	1.66602	3.72852	14.064	34.894	48.5288	0.376005	1.05709	3.47664	13.5226	33.6636	53.3111
4.24	0.819336	1.6792	3.80225	14.2607	35.1025	48.6221	0.384323	1.07034	3.53115	13.6872	33.9496	53.4194
4.34	0.835449	1.70947	3.86768	14.4888	35.3086	48.7461	0.392602	1.08351	3.58527	13.8495	34.2271	53.519
4.44	0.845215	1.73486	3.92822	14.6772	35.4883	48.875	0.400842	1.09662	3.63899	14.0098	34.4962	53.6108
4.54	0.856934	1.74854	3.98486	14.8589	35.6797	48.9707	0.409043	1.10966	3.69232	14.168	34.7573	53.6952
4.64	0.862793	1.75586	4.0498	15.041	35.8462	49.0732	0.417205	1.12262	3.74527	14.3241	35.0105	53.773
4.74	0.871582	1.79736	4.1167	15.23	36.019	49.1572	0.42533	1.13552	3.79783	14.4782	35.2561	53.8445
4.84	0.875977	1.81299	4.17432	15.4097	36.1831	49.2393	0.433415	1.14834	3.85	14.6304	35.4944	53.9104
4.94	0.868164	1.80908	4.22119	15.5796	36.3374	49.3066	0.441463	1.1611	3.90181	14.7805	35.7255	53.971
5.04	0.867188	1.82617	4.27002	15.749	36.4873	49.3784	0.449473	1.17379	3.95323	14.9287	35.9496	54.0268
5.14	0.861328	1.83252	4.31494	15.9219	36.645	49.4697	0.457446	1.18641	4.00428	15.0749	36.1671	54.0782
5.24	0.852051	1.82861	4.37549	16.0918	36.7642	49.5361	0.465381	1.19897	4.05496	15.2193	36.378	54.1255
5.34	0.855957	1.84619	4.4375	16.2847	36.8965	49.6177	0.473278	1.21146	4.10527	15.3618	36.5826	54.169
5.44	0.855957	1.85205	4.48877	16.4507	37.0181	49.6982	0.481139	1.22388	4.15522	15.5024	36.781	54.2091
5.54	0.862793	1.86328	4.52148	16.6089	37.1406	49.772	0.488962	1.23623	4.2048	15.6412	36.9735	54.246
5.64	0.853027	1.86377	4.56885	16.7573	37.231	49.8174	0.496749	1.24852	4.25402	15.7783	37.1602	54.2799
5.74	0.85791	1.88281	4.63477	16.9316	37.3594	49.895	0.504499	1.26074	4.30289	15.9135	37.3413	54.3111
5.84	0.871582	1.89697	4.69092	17.0928	37.479	49.9795	0.512212	1.2729	4.3514	16.047	37.517	54.3399
5.94	0.883301	1.8999	4.74268	17.2432	37.5811	50.0425	0.51989	1.28499	4.39956	16.1787	37.6874	54.3664
6.04	0.890137	1.91357	4.78662	17.4014	37.6694	50.1055	0.527531	1.29702	4.44737	16.3087	37.8527	54.3907
6.14	0.88623	1.91602	4.82422	17.5278	37.7637	50.1709	0.535136	1.30898	4.49483	16.4371	38.013	54.4132
6.24	0.900391	1.92578	4.87305	17.6685	37.8477	50.2251	0.542706	1.32088	4.54195	16.5638	38.1685	54.4338
6.34	0.92041	1.95605	4.93018	17.8218	37.9473	50.2939	0.55024	1.33272	4.58872	16.6888	38.3193	54.4528
6.44	0.918457	1.95898	4.9541	17.9438	38.0303	50.3472	0.557738	1.34449	4.63516	16.8122	38.4656	54.4703
6.54	0.924805	1.9707	5.00977	18.0898	38.1167	50.3755	0.565201	1.3562	4.68125	16.934	38.6075	54.4864
6.64	0.946777	1.9873	5.06787	18.2505	38.2334	50.4551	0.572629	1.36784	4.72701	17.0542	38.7452	54.5012
6.74	0.931641	1.98047	5.10547	18.3535	38.3032	50.4907	0.580022	1.37943	4.77244	17.1729	38.8787	54.5149
6.84	0.958984	2.01416	5.14258	18.5	38.3765	50.5474	0.587381	1.39095	4.81755	17.29	39.0082	54.5274
6.94	0.965332	2.02148	5.18506	18.6211	38.437	50.5952	0.594705	1.40241	4.86232	17.4056	39.1338	54.539
7.04	0.96582	2.02148	5.21484	18.7227	38.5132	50.6392	0.601994	1.41381	4.90677	17.5197	39.2556	54.5496
7.14	0.977539	2.03223	5.2666	18.8604	38.5986	50.6904	0.609249	1.42515	4.95089	17.6323	39.3738	54.5594
7.24	0.976563	2.03076	5.30859	18.9653	38.6533	50.7285	0.61647	1.43642	4.99469	17.7434	39.4885	54.5684
7.34	0.986816	2.04102	5.36328	19.0684	38.7241	50.7939	0.623658	1.44764	5.03818	17.8532	39.5997	54.5767
7.44	0.986328	2.0415	5.4043	19.1641	38.7886	50.8301	0.630811	1.4588	5.08135	17.9614	39.7075	54.5844
7.54	0.986328	2.06592	5.44385	19.252	38.874	50.875	0.63793	1.4699	5.12421	18.0683	39.8121	54.5914
7.64	0.996582	2.07227	5.48047	19.3442	38.9292	50.9063	0.645016	1.48093	5.16675	18.1738	39.9136	54.5979
7.74	1.00586	2.08203	5.52539	19.4341	38.9937	50.9688	0.652069	1.49191	5.20899	18.2779	40.012	54.6038
7.84	1.00586	2.07666	5.56152	19.5322	39.0488	50.9971	0.659089	1.50283	5.25092	18.3807	40.1075	54.6093
7.94	1.00635	2.07422	5.58398	19.6157	39.106	51.0288	0.666075	1.5137	5.29255	18.4821	40.2001	54.6143
8.04	1.01953	2.09424	5.63281	19.7056	39.1831	51.084	0.673029	1.5245	5.33387	18.5822	40.2899	54.619
8.14	1.02539	2.10107	5.66846	19.7959	39.2339	51.1289	0.67995	1.53525	5.37489	18.681	40.377	54.6233
8.24	1.02539	2.10498	5.7085	19.8711	39.292	51.1772	0.686838	1.54593	5.41561	18.7785	40.4615	54.6272
8.34	1.04004	2.12061	5.76563	19.9771	39.3765	51.2188	0.693695	1.55657	5.45604	18.8748	40.5434	54.6308
8.44	1.04688	2.12061	5.80469	20.0918	39.4326	51.2544	0.700518	1.56714	5.49618	18.9698	40.6229	54.6342
8.54	1.05078	2.13525	5.83398	20.1777	39.4863	51.2925	0.70731	1.57766	5.53602	19.0636	40.7	54.6372
8.64	1.06494	2.15039	5.8833	20.2695	39.543	51.3438	0.71407	1.58812	5.57557	19.1561	40.7748	54.64
8.74	1.06445	2.1499	5.91699	20.3638	39.5928	51.3804	0.720798	1.59852	5.61484	19.2475	40.8474	54.6426
8.84	1.06445	2.16504	5.94336	20.4258	39.6455	51.4224	0.727494	1.60887	5.65382	19.3376	40.9177	54.645
8.94	1.06445	2.18457	5.98389	20.5098	39.7021	51.4678	0.734159	1.61917	5.69252	19.4266	40.986	54.6472
9.04	1.07471	2.19043	6.01709	20.5957	39.751	51.5127	0.740793	1.62941	5.73094	19.5145	41.0522	54.6493
9.14	1.07617	2.19141	6.06445	20.6855	39.793	51.5483	0.747395	1.63959	5.76907	19.6011	41.1164	54.6511
9.24	1.08789	2.2041	6.10107	20.7734	39.8506	51.5811	0.753966	1.64972	5.80693	19.6867	41.1787	54.6529
9.34	1.08643	2.20313	6.12842	20.8369	39.8887	51.5977	0.760507	1.6598	5.84452	19.7712	41.2391	54.6544
9.44	1.09961	2.21582	6.16992	20.9106	39.9463	51.6484	0.767016	1.66982	5.88183	19.8545	41.2977	54.6559
9.54	1.10156	2.22168	6.19092	20.9688	39.9795	51.6748	0.773495	1.67979	5.91887	19.9368	41.3545	54.6572
9.64	1.0957	2.23145	6.21436	21.0303	40.0127	51.6943	0.779944	1.6897	5.95565	20.018	41.4096	54.6585
9.74	1.09521	2.23145	6.24951	21.1074	40.0537	51.7173	0.786362	1.69957	5.99215	20.0981	41.4631	54.6596
9.84	1.10986	2.2417	6.29395	21.1777	40.1021	51.7524	0.79275	1.70938	6.02839	20.1772	41.515	54.6606
9.94	1.11719	2.24316	6.32764	21.2441	40.1445	51.7842	0.799108	1.71913	6.06437	20.2553	41.5653	54.6616
10.04	1.10303	2.23926	6.35205	21.2969	40.1807	51.7949	0.805436	1.72884	6.10008	20.3324	41.6141	54.6625
10.14	1.10596	2.23584	6.375	21.3662	40.1992	51.814	0.811734	1.73849	6.13554	20.4084	41.6614	54.6633
10.24	1.11523	2.25098	6.42334	21.4502	40.2334	51.8545	0.818003	1.74809	6.17074	20.4835	41.7073	54.6641
10.34	1.11133	2.26465	6.45459	21.5176	40.2764	51.8838	0.824242	1.75764	6.20568	20.5576	41.7518	54.6647
10.44	1.10889	2.28076	6.4873	21.5762	40.3267	51.9067	0.830452	1.76714	6.24037	20.6307	41.795	54.6654
10.54	1.12207	2.28809	6.53271	21.6523	40.373	51.9385	0.836633	1.77659	6.2748	20.7029	41.8369	54.666
10.64	1.11719	2.28223	6.57422	21.7109	40.4033	51.9551	0.842784	1.78598	6.30899	20.7741	41.8775	54.6665
10.74	1.12061	2.29541	6.6084	21.7871	40.4478	51.9854	0.848907	1.79533	6.34293	20.8445	41.9169	54.667
10.84	1.14893	2.31006	6.65234	21.8589	40.4858	52.0132	0.855001	1.80463	6.37662	20.9139	41.9551	54.6675
10.94	1.14453	2.31299	6.67334	21.9297	40.5205	52.0459	0.861066	1.81387	6.41007	20.9824	41.9922	54.6679
11.04	1.15186	2.33154	6.70996	21.9941	40.5542	52.0688	0.867103	1.82307	6.44327	21.05	42.0282	54.6683
11.14	1.14746	2.33301	6.74951	22.0371	40.5791	52.0986	0.873111	1.83222	6.47623	21.1167	42.063	54.6686
11.24	1.13867	2.3291	6.78516	22.0684	40.604	52.1245	0.879091	1.84132	6.50895	21.1826	42.0969	54.6689
11.34	1.14697	2.32764	6.82422	22.1255	40.6421	52.144	0.885043	1.85037	6.54144	21.2476	42.1297	54.6693
11.44	1.15625	2.33496	6.86084	22.1865	40.686	52.1729	0.890967	1.85937	6.57369	21.3117	42.1615	54.6695
11.54	1.15625	2.34082	6.87842	22.2383	40.7197	52.1978	0.896863	1.86833	6.6057	21.375	42.1924	54.6698
11.64	1.16943	2.34521	6.92285	22.3008	40.7656	52.2271	0.902731	1.87723	6.63748	21.4375	42.2223	54.67
11.74	1.18652	2.37207	6.95264	22.3574	40.8086	52.2676	0.908572	1.88609	6.66903	21.4992	42.2514	54.6702
11.84	1.18359	2.3623	6.98438	22.4023	40.8325	52.2798	0.914385	1.8949	6.70036	21.5601	42.2795	54.6704
11.94	1.17383	2.36768	7.02441	22.4473	40.8667	52.2896	0.920171	1.90367	6.73145	21.6202	42.3069	54.6706
12.04	1.17139	2.36963	7.06348	22.5005	40.8936	52.313	0.92593	1.91238	6.76232	21.6795	42.3334	54.6708
12.14	1.18652	2.39063	7.11328	22.5576	40.9482	52.3433	0.931661	1.92105	6.79296	21.7381	42.3591	54.6709
12.24	1.18164	2.37646	7.1416	22.5918	40.9834	52.3481	0.937366	1.92968	6.82338	21.7958	42.384	54.6711
12.34	1.17578	2.38525	7.16211	22.627	41.0083	52.3667	0.943044	1.93826	6.85358	21.8529	42.4082	54.6712
12.44	1.18506	2.39453	7.19385	22.6851	41.0542	52.4023	0.948695	1.94679	6.88356	21.9092	42.4316	54.6713
12.54	1.18652	2.40088	7.21777	22.7266	41.0845	52.4224	0.95432	1.95527	6.91332	21.9647	42.4544	54.6714
12.64	1.1875	2.40088	7.23877	22.7617	41.1099	52.4302	0.959918	1.96371	6.94287	22.0196	42.4764	54.6716
12.74	1.17676	2.40088	7.25586	22.7959	41.1323	52.4468	0.965489	1.97211	6.9722	22.0737	42.4979	54.6716
12.84	1.18164	2.40674	7.28809	22.8447	41.1631	52.4712	0.971035	1.98046	7.00132	22.1271	42.5186	54.6717
12.94	1.1875	2.4165	7.31787	22.8789	41.2051	52.5034	0.976554	1.98877	7.03023	22.1798	42.5387	54.6718
13.04	1.18359	2.40674	7.34082	22.918	41.2207	52.5103	0.982048	1.99703	7.05892	22.2318	42.5583	54.6719
13.14	1.18262	2.40088	7.35449	22.957	41.2451	52.5298	0.987515	2.00525	7.08741	22.2832	42.5772	54.672
13.24	1.19922	2.41455	7.38525	22.9883	41.2749	52.5552	0.992957	2.01342	7.11569	22.3339	42.5956	54.672
13.34	1.19873	2.41943	7.4082	23.0303	41.2939	52.564	0.998374	2.02155	7.14377	22.3839	42.6134	54.6721
13.44	1.20313	2.4292	7.43848	23.0732	41.3203	52.5825	1.00376	2.02964	7.17164	22.4333	42.6307	54.6721
13.54	1.19531	2.43945	7.45166	23.1113	41.353	52.603	1.00913	2.03768	7.19931	22.482	42.6475	54.6722
13.64	1.19531	2.44336	7.47607	23.146	41.3696	52.6172	1.01447	2.04568	7.22677	22.5301	42.6637	54.6722
13.74	1.20898	2.45947	7.51465	23.1875	41.3843	52.647	1.01979	2.05364	7.25404	22.5776	42.6795	54.6723
13.84	1.2207	2.46875	7.53955	23.2168	41.4194	52.6685	1.02508	2.06155	7.28111	22.6245	42.6948	54.6723
13.94	1.20654	2.46045	7.54785	23.2461	41.4297	52.6782	1.03034	2.06942	7.30799	22.6707	42.7096	54.6723
14.04	1.19873	2.45654	7.56836	23.2734	41.438	52.6802	1.03558	2.07725	7.33466	22.7164	42.724	54.6724
14.14	1.1958	2.46289	7.59277	23.3066	41.4595	52.6973	1.0408	2.08504	7.36115	22.7614	42.738	54.6724
14.24	1.18604	2.46875	7.60303	23.3262	41.4741	52.7168	1.04599	2.09279	7.38744	22.8059	42.7515	54.6724
14.34	1.19531	2.47852	7.64697	23.3672	41.5088	52.7456	1.05116	2.10049	7.41354	22.8498	42.7647	54.6724
14.44	1.19971	2.48633	7.67676	23.3867	41.5229	52.7695	1.0563	2.10816	7.43945	22.8931	42.7774	54.6725
14.54	1.20557	2.49902	7.7041	23.4063	41.5522	52.792	1.06142	2.11578	7.46517	22.9359	42.7898	54.6725
14.64	1.20557	2.49023	7.72314	23.4355	41.5674	52.8027	1.06651	2.12336	7.49071	22.9781	42.8017	54.6725
14.74	1.20703	2.51563	7.74463	23.4688	41.5801	52.8237	1.07158	2.1309	7.51606	23.0197	42.8134	54.6725
14.84	1.21191	2.5249	7.76807	23.4922	41.6025	52.8413	1.07663	2.1384	7.54122	23.0608	42.8246	54.6725
14.94	1.22803	2.54004	7.79395	23.5225	41.6216	52.874	1.08165	2.14587	7.5662	23.1014	42.8356	54.6726
15.04	1.22314	2.5332	7.81348	23.5459	41.6265	52.8828	1.08665	2.15329	7.591	23.1414	42.8462	54.6726
15.14	1.23096	2.54834	7.83447	23.5781	41.6401	52.9019	1.09163	2.16067	7.61563	23.181	42.8565	54.6726
15.24	1.23291	2.55322	7.85791	23.6074	41.6558	52.9019	1.09658	2.16801	7.64007	23.22	42.8665	54.6726
15.34	1.22705	2.56396	7.8833	23.6406	41.6597	52.9116	1.10151	2.17531	7.66433	23.2585	42.8761	54.6726
15.44	1.22119	2.56006	7.90674	23.6719	41.6733	52.9214	1.10641	2.18258	7.68842	23.2965	42.8855	54.6726
15.54	1.23242	2.56982	7.93213	23.7031	41.6968	52.937	1.1113	2.1898	7.71233	23.334	42.8946	54.6726
15.64	1.24023	2.57324	7.96289	23.7397	41.7202	52.9556	1.11616	2.19699	7.73607	23.371	42.9035	54.6726
15.74	1.25	2.58301	7.97656	23.771	41.7334	52.9761	1.12099	2.20413	7.75964	23.4076	42.912	54.6726
15.84	1.25586	2.5791	8.00586	23.8101	41.7529	52.9976	1.12581	2.21124	7.78303	23.4436	42.9203	54.6727
15.94	1.26563	2.58887	8.04102	23.8413	41.7744	53.0093	1.1306	2.21831	7.80626	23.4792	42.9284	54.6727
16.04	1.26953	2.58301	8.05078	23.8491	41.7822	53.0264	1.13537	2.22535	7.82931	23.5143	42.9362	54.6727
16.14	1.27539	2.59277	8.06689	23.8784	41.7979	53.0459	1.14011	2.23234	7.8522	23.549	42.9438	54.6727
16.24	1.27148	2.59473	8.09375	23.9019	41.8101	53.0483	1.14484	2.2393	7.87492	23.5832	42.9511	54.6727
16.34	1.27637	2.59961	8.11328	23.936	41.8291	53.062	1.14954	2.24622	7.89748	23.617	42.9583	54.6727
16.44	1.27734	2.59473	8.13672	23.9468	41.8428	53.0757	1.15422	2.25311	7.91987	23.6504	42.9652	54.6727
16.54	1.28125	2.60449	8.15625	23.9702	41.8584	53.0947	1.15888	2.25995	7.9421	23.6833	42.9719	54.6727
16.64	1.2832	2.60986	8.16748	23.9937	41.8789	53.1113	1.16351	2.26676	7.96417	23.7157	42.9784	54.6727
16.74	1.28125	2.60205	8.17529	24.0112	41.8936	53.124	1.16813	2.27354	7.98608	23.7478	42.9847	54.6727
16.84	1.29688	2.61768	8.21631	24.0498	41.9185	53.1416	1.17272	2.28028	8.00783	23.7794	42.9909	54.6727
16.94	1.29541	2.6167	8.22705	24.0742	41.9312	53.1582	1.17729	2.28698	8.02942	23.8106	42.9968	54.6727
17.04	1.30029	2.63135	8.25537	24.1104	41.9595	53.1768	1.18184	2.29364	8.05085	23.8415	43.0026	54.6727
17.14	1.30615	2.64063	8.27588	24.1299	41.9634	53.1919	1.18637	2.30027	8.07213	23.8719	43.0081	54.6727
17.24	1.30615	2.6377	8.28809	24.1553	41.9751	53.1919	1.19087	2.30687	8.09325	23.9019	43.0136	54.6727
17.34	1.30664	2.64307	8.30811	24.1748	41.9834	53.2061	1.19536	2.31343	8.11422	23.9315	43.0188	54.6727
17.44	1.30664	2.64893	8.3335	24.1953	41.999	53.2178	1.19982	2.31995	8.13504	23.9608	43.0239	54.6727
17.54	1.30664	2.65234	8.34326	24.2178	42.0083	53.2256	1.20427	2.32644	8.15571	23.9896	43.0289	54.6727
17.64	1.31055	2.65234	8.35693	24.2412	42.022	53.2412	1.20869	2.3329	8.17622	24.0181	43.0337	54.6727
17.74	1.31592	2.6582	8.38232	24.2705	42.0425	53.2549	1.21309	2.33932	8.19659	24.0462	43.0383	54.6727
17.84	1.32959	2.67188	8.40527	24.2959	42.0688	53.27	1.21747	2.3457	8.21681	24.074	43.0428	54.6727
17.94	1.33154	2.67773	8.42285	24.3169	42.0806	53.2817	1.22183	2.35205	8.23688	24.1014	43.0472	54.6727
18.04	1.32568	2.67773	8.43652	24.3403	42.0806	53.2817	1.22617	2.35837	8.25681	24.1284	43.0514	54.6727
18.14	1.33057	2.68115	8.45605	24.356	42.0942	53.2964	1.23049	2.36465	8.27659	24.1551	43.0556	54.6727
18.24	1.34326	2.69678	8.49219	24.3755	42.1196	53.3091	1.23479	2.3709	8.29622	24.1814	43.0596	54.6727
18.34	1.34131	2.70166	8.50244	24.3892	42.1289	53.3169	1.23907	2.37712	8.31572	24.2074	43.0634	54.6727
18.44	1.34326	2.7085	8.52197	24.4141	42.1387	53.3188	1.24333	2.38331	8.33507	24.2331	43.0672	54.6727
18.54	1.34131	2.72217	8.53564	24.4404	42.1582	53.3359	1.24757	2.38946	8.35428	24.2584	43.0708	54.6727
18.64	1.34717	2.72803	8.56738	24.4673	42.1685	53.356	1.25179	2.39557	8.37335	24.2834	43.0744	54.6727
18.74	1.34717	2.72803	8.58301	24.4771	42.1782	53.3677	1.25599	2.40166	8.39229	24.3081	43.0778	54.6727
18.84	1.35693	2.72217	8.60205	24.4907	42.1938	53.3657	1.26017	2.40771	8.41108	24.3324	43.0811	54.6727
18.94	1.36084	2.73193	8.61572	24.5098	42.2129	53.3853	1.26432	2.41373	8.42974	24.3564	43.0843	54.6727
19.04	1.35303	2.73389	8.62744	24.5352	42.2295	53.397	1.26846	2.41972	8.44827	24.3802	43.0875	54.6727
19.14	1.35107	2.73193	8.63525	24.5488	42.2305	53.395	1.27259	2.42567	8.46665	24.4036	43.0905	54.6727
19.24	1.35693	2.7373	8.65479	24.5703	42.248	53.4126	1.27669	2.4316	8.48491	24.4267	43.0934	54.6727
19.34	1.36084	2.74121	8.67627	24.5894	42.269	53.4165	1.28077	2.43749	8.50303	24.4495	43.0963	54.6727
19.44	1.36621	2.75195	8.68164	24.5991	42.2769	53.4316	1.28483	2.44335	8.52102	24.472	43.0991	54.6727
19.54	1.36621	2.75879	8.70215	24.6157	42.2983	53.4424	1.28887	2.44918	8.53888	24.4942	43.1018	54.6727
19.64	1.35645	2.76221	8.7168	24.6304	42.3022	53.4434	1.2929	2.45498	8.55661	24.5161	43.1044	54.6727
19.74	1.35645	2.77197	8.73242	24.6494	42.3115	53.457	1.2969	2.46074	8.57421	24.5377	43.1069	54.6727
19.84	1.36133	2.78174	8.74609	24.6787	42.3311	53.4766	1.30089	2.46648	8.59169	24.5591	43.1093	54.6727
19.94	1.36328	2.78662	8.75684	24.6895	42.3369	53.481	1.30486	2.47218	8.60903	24.5802	43.1117	54.6727
20.04	1.36621	2.79932	8.78516	24.708	42.3604	53.5034	1.30881	2.47786	8.62625	24.601	43.114	54.6727
20.14	1.37061	2.80566	8.80518	24.728	42.3799	53.5137	1.31274	2.4835	8.64335	24.6215	43.1163	54.6727
20.24	1.37646	2.79541	8.81641	24.7437	42.3896	53.5293	1.31665	2.48912	8.66032	24.6418	43.1184	54.6727
20.34	1.37598	2.80029	8.83398	24.7529	42.3994	53.5425	1.32055	2.4947	8.67717	24.6618	43.1205	54.6727
20.44	1.37988	2.80713	8.85352	24.7666	42.4204	53.5532	1.32442	2.50026	8.69389	24.6815	43.1226	54.6727
20.54	1.39551	2.80713	8.87891	24.7969	42.4458	53.5776	1.32828	2.50578	8.71049	24.701	43.1245	54.6727
20.64	1.39551	2.81104	8.88867	24.8135	42.4507	53.5757	1.33212	2.51127	8.72697	24.7202	43.1265	54.6727
20.74	1.39551	2.81689	8.89453	24.8228	42.4707	53.5815	1.33594	2.51674	8.74334	24.7392	43.1283	54.6727
20.84	1.39551	2.81641	8.90527	24.8384	42.4805	53.5947	1.33974	2.52218	8.75958	24.758	43.1301	54.6727
20.94	1.39941	2.82031	8.92139	24.8618	42.4961	53.6143	1.34353	2.52758	8.77571	24.7764	43.1319	54.6727
21.04	1.40137	2.82617	8.94092	24.8794	42.4961	53.626	1.34729	2.53296	8.79171	24.7947	43.1336	54.6727
21.14	1.40918	2.83984	8.96045	24.897	42.5195	53.6338	1.35104	2.53831	8.80761	24.8127	43.1352	54.6727
21.24	1.41553	2.84961	8.97461	24.9165	42.5293	53.6538	1.35478	2.54363	8.82338	24.8305	43.1368	54.6727
21.34	1.41113	2.85547	8.98633	24.9331	42.5449	53.6597	1.35849	2.54892	8.83904	24.848	43.1384	54.6727
21.44	1.41992	2.86523	9.00391	24.9478	42.5596	53.6826	1.36219	2.55419	8.85459	24.8653	43.1399	54.6727
21.54	1.42285	2.86621	9.01758	24.9634	42.5723	53.6895	1.36587	2.55942	8.87003	24.8824	43.1413	54.6727
21.64	1.40527	2.87109	9.02148	24.9766	42.5664	53.7002	1.36953	2.56463	8.88535	24.8993	43.1428	54.6727
21.74	1.40527	2.87695	9.03467	24.9863	42.5801	53.7041	1.37317	2.56981	8.90056	24.916	43.1441	54.6727
21.84	1.41504	2.89014	9.07373	25.0156	42.5957	53.7295	1.3768	2.57496	8.91566	24.9324	43.1455	54.6727
21.94	1.41895	2.8999	9.08936	25.0371	42.6108	53.7334	1.38041	2.58009	8.93065	24.9486	43.1468	54.6727
22.04	1.41504	2.90576	9.10303	25.0527	42.6206	53.7529	1.38401	2.58519	8.94553	24.9646	43.148	54.6727
22.14	1.41504	2.90576	9.11865	25.0586	42.6226	53.7544	1.38758	2.59026	8.9603	24.9804	43.1492	54.6727
22.24	1.41504	2.90967	9.13037	25.0562	42.6304	53.7524	1.39114	2.5953	8.97497	24.996	43.1504	54.6727
22.34	1.41504	2.90576	9.14502	25.0757	42.646	53.7739	1.39469	2.60032	8.98953	25.0114	43.1515	54.6727
22.44	1.41895	2.90576	9.15186	25.0913	42.6499	53.7798	1.39821	2.6053	9.00398	25.0266	43.1526	54.6727
22.54	1.42432	2.90967	9.16162	25.0913	42.6694	53.7837	1.40172	2.61027	9.01833	25.0416	43.1537	54.6727
22.64	1.42822	2.91504	9.16113	25.1011	42.6753	53.8027	1.40522	2.6152	9.03258	25.0564	43.1548	54.6727
22.74	1.42432	2.91895	9.18457	25.1157	42.689	53.8135	1.4087	2.62011	9.04672	25.071	43.1558	54.6727
22.84	1.42822	2.9248	9.2002	25.1323	42.7041	53.8242	1.41216	2.62499	9.06075	25.0854	43.1568	54.6727
22.94	1.4458	2.93652	9.22168	25.1558	42.7197	53.8516	1.4156	2.62985	9.07469	25.0996	43.1577	54.6727
23.04	1.44971	2.94141	9.22559	25.1655	42.7354	53.8555	1.41903	2.63468	9.08852	25.1137	43.1586	54.6727
23.14	1.45557	2.94238	9.24121	25.1694	42.7402	53.8711	1.42244	2.63949	9.10226	25.1275	43.1595	54.6727
23.24	1.45557	2.94824	9.25488	25.1851	42.7607	53.8809	1.42584	2.64427	9.11589	25.1412	43.1604	54.6727
23.34	1.45947	2.94824	9.27246	25.1948	42.7666	53.8945	1.42922	2.64902	9.12943	25.1547	43.1612	54.6727
23.44	1.45068	2.94336	9.28125	25.1938	42.7773	53.895	1.43258	2.65375	9.14286	25.168	43.162	54.6727
23.54	1.44336	2.94043	9.29932	25.2021	42.7764	53.9019	1.43593	2.65845	9.1562	25.1812	43.1628	54.6727
23.64	1.43555	2.93408	9.30127	25.2041	42.7646	53.9058	1.43926	2.66313	9.16944	25.1942	43.1636	54.6727
23.74	1.44141	2.93799	9.31689	25.2197	42.7744	53.9097	1.44258	2.66778	9.18259	25.207	43.1644	54.6727
23.84	1.44629	2.94385	9.32666	25.2197	42.7739	53.9272	1.44588	2.67241	9.19564	25.2196	43.1651	54.6727
23.94	1.45313	2.94775	9.34033	25.2334	42.7778	53.9272	1.44917	2.67701	9.20859	25.2321	43.1658	54.6727
24.04	1.45703	2.94775	9.35791	25.251	42.7837	53.9312	1.45244	2.68159	9.22145	25.2444	43.1665	54.6727
24.14	1.46777	2.9585	9.37646	25.2656	42.8022	53.9517	1.45569	2.68615	9.23422	25.2566	43.1671	54.6727
24.24	1.47461	2.96924	9.38916	25.2764	42.8149	53.9585	1.45893	2.69068	9.24689	25.2686	43.1678	54.6727
24.34	1.47461	2.97461	9.39893	25.292	42.8188	53.9722	1.46216	2.69518	9.25948	25.2804	43.1684	54.6727
24.44	1.47461	2.9668	9.40869	25.3018	42.8345	53.9873	1.46537	2.69966	9.27197	25.2921	43.169	54.6727
24.54	1.47461	2.97266	9.42236	25.3115	42.8345	53.9922	1.46856	2.70412	9.28437	25.3037	43.1696	54.6727
24.64	1.47852	2.97754	9.43799	25.3213	42.8384	53.9995	1.47174	2.70855	9.29667	25.315	43.1701	54.6727
24.74	1.5	3	9.45361	25.3467	42.8696	54.02	1.47491	2.71296	9.30889	25.3263	43.1707	54.6727
24.84	1.50537	2.99609	9.46924	25.3564	42.875	54.0288	1.47806	2.71735	9.32103	25.3374	43.1712	54.6727
24.94	1.51318	3.00391	9.48291	25.3755	42.8926	54.0322	1.48119	2.72171	9.33307	25.3483	43.1717	54.6727
25.04	1.5249	3.01563	9.5	25.3853	42.9043	54.0527	1.48431	2.72605	9.34502	25.3591	43.1722	54.6727
25.14	1.5249	3.01953	9.50488	25.4009	42.9141	54.0596	1.48742	2.73037	9.35689	25.3698	43.1727	54.6727
25.24	1.51514	3.0249	9.52148	25.4009	42.9141	54.0693	1.49051	2.73466	9.36867	25.3803	43.1732	54.6727
25.34	1.51514	3.02881	9.53125	25.4126	42.9287	54.0811	1.49358	2.73893	9.38037	25.3907	43.1736	54.6727
25.44	1.51514	3.0249	9.53125	25.4175	42.9355	54.0811	1.49664	2.74318	9.39198	25.401	43.1741	54.6727
25.54	1.51465	3.02441	9.54443	25.4375	42.9448	54.0903	1.49969	2.7474	9.40351	25.4111	43.1745	54.6727
25.64	1.53223	3.03223	9.56396	25.4473	42.9487	54.0942	1.50272	2.7516	9.41495	25.4211	43.1749	54.6727
25.74	1.54004	3.04395	9.57959	25.4663	42.9663	54.1001	1.50574	2.75578	9.42631	25.4309	43.1753	54.6727
25.84	1.53809	3.04395	9.58936	25.4761	42.9663	54.1099	1.50875	2.75994	9.43759	25.4407	43.1757	54.6727
25.94	1.53418	3.04395	9.58936	25.4917	42.9663	54.1099	1.51174	2.76407	9.44878	25.4503	43.1761	54.6727
26.04	1.54395	3.05176	9.60303	25.5093	42.98	54.1177	1.51471	2.76819	9.4599	25.4597	43.1765	54.6727
26.14	1.54785	3.06348	9.62256	25.521	42.9858	54.1392	1.51768	2.77228	9.47093	25.4691	43.1768	54.6727
26.24	1.55371	3.06348	9.62842	25.5308	42.9956	54.1392	1.52062	2.77634	9.48188	25.4783	43.1772	54.6727
26.34	1.55762	3.06738	9.64404	25.5386	42.9995	54.1431	1.52356	2.78039	9.49276	25.4874	43.1775	54.6727
26.44	1.56348	3.07324	9.6499	25.5464	43.0093	54.1587	1.52648	2.78442	9.50355	25.4964	43.1778	54.6727
26.54	1.55762	3.07715	9.66748	25.5581	43.019	54.1626	1.52939	2.78842	9.51427	25.5053	43.1782	54.6727
26.64	1.56348	3.08301	9.6792	25.5698	43.0386	54.1685	1.53228	2.7924	9.5249	25.5141	43.1785	54.6727
26.74	1.57275	3.07666	9.68799	25.5791	43.0439	54.1738	1.53516	2.79636	9.53546	25.5227	43.1788	54.6727
26.84	1.57666	3.08643	9.70557	25.583	43.0571	54.1719	1.53802	2.8003	9.54595	25.5313	43.1791	54.6727
26.94	1.58252	3.0918	9.72705	25.604	43.0669	54.1875	1.54088	2.80422	9.55636	25.5397	43.1793	54.6727
27.04	1.57568	3.08887	9.72021	25.6069	43.0659	54.1807	1.54372	2.80812	9.56669	25.548	43.1796	54.6727
27.14	1.58252	3.0918	9.73682	25.6196	43.0864	54.1875	1.54654	2.812	9.57694	25.5562	43.1799	54.6727
27.24	1.57275	3.0918	9.75049	25.6343	43.0923	54.1875	1.54935	2.81585	9.58713	25.5643	43.1801	54.6727
27.34	1.58643	3.0957	9.76025	25.645	43.0962	54.2012	1.55215	2.81969	9.59723	25.5723	43.1804	54.6727
27.44	1.58643	3.10156	9.77588	25.6606	43.1021	54.2109	1.55494	2.8235	9.60727	25.5802	43.1806	54.6727
27.54	1.59229	3.10156	9.77588	25.6606	43.1157	54.2168	1.55771	2.8273	9.61723	25.588	43.1809	54.6727
27.64	1.59619	3.10547	9.7915	25.6685	43.1255	54.2266	1.56047	2.83107	9.62712	25.5957	43.1811	54.6727
27.74	1.5918	3.10107	9.7832	25.6797	43.1211	54.2163	1.56322	2.83483	9.63693	25.6032	43.1813	54.6727
27.84	1.60547	3.10498	9.79102	25.6973	43.1348	54.2319	1.56595	2.83856	9.64668	25.6107	43.1815	54.6727
27.94	1.61133	3.11084	9.80664	25.7085	43.1406	54.2378	1.56867	2.84227	9.65635	25.6181	43.1817	54.6727
28.04	1.61523	3.11475	9.82031	25.7261	43.1445	54.2515	1.57138	2.84597	9.66596	25.6254	43.1819	54.6727
28.14	1.62109	3.12061	9.82617	25.7417	43.166	54.2573	1.57408	2.84964	9.67549	25.6326	43.1821	54.6727
28.24	1.62109	3.12061	9.83594	25.7573	43.1719	54.2671	1.57676	2.8533	9.68496	25.6397	43.1823	54.6727
28.34	1.62109	3.13037	9.83984	25.7573	43.1719	54.2671	1.57943	2.85693	9.69436	25.6467	43.1825	54.6727
28.44	1.625	3.13428	9.85938	25.7612	43.1753	54.271	1.58209	2.86055	9.70368	25.6536	43.1827	54.6727
28.54	1.63477	3.14404	9.87305	25.7808	43.189	54.2808	1.58473	2.86414	9.71294	25.6605	43.1828	54.6727
28.64	1.63086	3.15381	9.875	25.7729	43.1909	54.2866	1.58737	2.86772	9.72214	25.6672	43.183	54.6727
28.74	1.63086	3.15576	9.88477	25.7671	43.1909	54.2866	1.58999	2.87128	9.73126	25.6739	43.1832	54.6727
28.84	1.63037	3.14941	9.89404	25.7788	43.2002	54.2998	1.5926	2.87482	9.74032	25.6804	43.1833	54.6727
28.94	1.62451	3.14746	9.89209	25.769	43.1943	54.2998	1.59519	2.87834	9.74932	25.6869	43.1835	54.6727
29.04	1.64014	3.16895	9.92529	25.7783	43.2148	54.3154	1.59778	2.88184	9.75824	25.6933	43.1836	54.6727
29.14	1.64014	3.16895	9.92529	25.792	43.2217	54.3252	1.60035	2.88532	9.76711	25.6996	43.1838	54.6727
29.24	1.63037	3.15918	9.92529	25.7881	43.2217	54.3154	1.60291	2.88878	9.77591	25.7059	43.1839	54.6727
29.34	1.63428	3.16309	9.9292	25.792	43.2256	54.3193	1.60545	2.89223	9.78464	25.712	43.184	54.6727
29.44	1.64014	3.16895	9.94482	25.8076	43.2354	54.3252	1.60799	2.89565	9.79331	25.7181	43.1842	54.6727
29.54	1.64014	3.16895	9.95459	25.8076	43.2412	54.3389	1.61051	2.89906	9.80192	25.7241	43.1843	54.6727
29.64	1.64502	3.17383	9.95947	25.8164	43.2461	54.3496	1.61302	2.90245	9.81047	25.73	43.1844	54.6727
29.74	1.65771	3.19043	9.98584	25.8486	43.2725	54.3662	1.61552	2.90582	9.81895	25.7358	43.1845	54.6727
29.84	1.65186	3.19043	9.98584	25.8486	43.2764	54.376	1.61801	2.90918	9.82737	25.7416	43.1847	54.6727
29.94	1.65576	3.19434	9.99951	25.8525	43.2959	54.3799	1.62049	2.91251	9.83573	25.7473	43.1848	54.6727
30.04	1.66162	3.2002	10.0054	25.8623	43.3018	54.3975	1.62295	2.91583	9.84403	25.7529	43.1849	54.6727
30.14	1.66162	3.19629	10.0151	25.8682	43.3018	54.3975	1.62541	2.91913	9.85227	25.7584	43.185	54.6727
30.24	1.66162	3.2002	10.0151	25.8682	43.3018	54.3975	1.62785	2.92242	9.86045	25.7639	43.1851	54.6727
30.34	1.66113	3.19971	10.0244	25.8716	43.3105	54.397	1.63028	2.92568	9.86857	25.7693	43.1852	54.6727
30.44	1.66113	3.20361	10.0283	25.8911	43.3188	54.4048	1.6327	2.92893	9.87663	25.7746	43.1853	54.6727
30.54	1.66113	3.20947	10.0439	25.8931	43.3262	54.4165	1.6351	2.93216	9.88463	25.7799	43.1854	54.6727
30.64	1.66113	3.20947	10.0439	25.897	43.3242	54.4204	1.6375	2.93537	9.89258	25.785	43.1855	54.6727
30.74	1.6709	3.20947	10.0557	25.897	43.3398	54.4263	1.63988	2.93857	9.90046	25.7902	43.1856	54.6727
30.84	1.6709	3.20947	10.0557	25.897	43.3398	54.436	1.64226	2.94175	9.90829	25.7952	43.1856	54.6727
30.94	1.6709	3.20947	10.0557	25.8931	43.3398	54.436	1.64462	2.94491	9.91606	25.8002	43.1857	54.6727
31.04	1.6709	3.21924	10.0654	25.897	43.3496	54.4355	1.64697	2.94805	9.92378	25.8051	43.1858	54.6727
31.14	1.68457	3.22314	10.0693	25.9009	43.3535	54.4531	1.64931	2.95118	9.93144	25.81	43.1859	54.6727
31.24	1.69043	3.229	10.0845	25.9067	43.3633	54.4648	1.65164	2.95429	9.93904	25.8148	43.186	54.6727
31.34	1.69043	3.21924	10.0898	25.9165	43.3691	54.4648	1.65396	2.95739	9.94659	25.8195	43.186	54.6727
31.44	1.69043	3.21924	10.0913	25.9126	43.373	54.4785	1.65626	2.96046	9.95409	25.8242	43.1861	54.6727
31.54	1.69043	3.21924	10.0894	25.9106	43.3789	54.4844	1.65856	2.96352	9.96152	25.8288	43.1862	54.6727
31.64	1.69434	3.22705	10.1099	25.9302	43.3945	54.498	1.66085	2.96657	9.96891	25.8333	43.1862	54.6727
31.74	1.70996	3.24854	10.1255	25.9458	43.4102	54.5137	1.66312	2.9696	9.97624	25.8378	43.1863	54.6727
31.84	1.71973	3.24854	10.1353	25.9458	43.4141	54.5234	1.66538	2.97261	9.98352	25.8423	43.1864	54.6727
31.94	1.72363	3.25244	10.1392	25.9614	43.4336	54.5273	1.66764	2.97561	9.99074	25.8466	43.1864	54.6727
32.04	1.71973	3.24854	10.1353	25.9536	43.4292	54.5273	1.66988	2.97859	9.99792	25.851	43.1865	54.6727
32.14	1.71973	3.24854	10.145	25.9575	43.4331	54.543	1.67211	2.98155	10.005	25.8552	43.1865	54.6727
32.24	1.71973	3.24854	10.1548	25.9575	43.439	54.543	1.67434	2.9845	10.0121	25.8594	43.1866	54.6727
32.34	1.71973	3.24854	10.1548	25.958	43.439	54.543	1.67655	2.98743	10.0191	25.8636	43.1867	54.6727
32.44	1.71973	3.24854	10.1646	25.9634	43.439	54.5469	1.67875	2.99035	10.0261	25.8677	43.1867	54.6727
32.54	1.71973	3.24854	10.1646	25.9712	43.4487	54.5625	1.68094	2.99325	10.033	25.8717	43.1868	54.6727
32.64	1.71973	3.24365	10.1763	25.9771	43.4487	54.5625	1.68312	2.99614	10.0399	25.8757	43.1868	54.6727
32.74	1.73145	3.25049	10.1763	25.9775	43.4487	54.562	1.68529	2.99901	10.0467	25.8797	43.1869	54.6727
32.84	1.73535	3.2583	10.1841	25.9775	43.4624	54.5825	1.68745	3.00186	10.0534	25.8835	43.1869	54.6727
32.94	1.74121	3.27002	10.1958	25.9873	43.4683	54.5952	1.6896	3.0047	10.0602	25.8874	43.1869	54.6727
33.04	1.74121	3.26953	10.2056	25.9873	43.4683	54.5952	1.69174	3.00753	10.0668	25.8912	43.187	54.6727
33.14	1.74121	3.27344	10.2056	25.9873	43.4722	54.5952	1.69387	3.01034	10.0735	25.8949	43.187	54.6727
33.24	1.74121	3.2793	10.2056	25.9971	43.478	54.605	1.69599	3.01313	10.08	25.8986	43.1871	54.6727
33.34	1.74121	3.2832	10.2095	25.9971	43.4878	54.605	1.6981	3.01591	10.0865	25.9022	43.1871	54.6727
33.44	1.7417	3.28906	10.2251	25.9966	43.4927	54.6187	1.7002	3.01868	10.093	25.9058	43.1871	54.6727
33.54	1.73779	3.29297	10.2251	26.0005	43.4995	54.6245	1.70228	3.02142	10.0994	25.9094	43.1872	54.6727
33.64	1.73145	3.29883	10.2349	26.0063	43.4995	54.6245	1.70436	3.02416	10.1058	25.9129	43.1872	54.6727
33.74	1.73486	3.29199	10.2383	26.0059	43.499	54.6143	1.70643	3.02688	10.1122	25.9163	43.1873	54.6727
33.84	1.74463	3.30566	10.2476	26.0137	43.5068	54.6318	1.70849	3.02959	10.1185	25.9197	43.1873	54.6727
33.94	1.75049	3.31738	10.2573	26.0254	43.5283	54.6436	1.71055	3.03228	10.1247	25.9231	43.1873	54.6727
34.04	1.75049	3.32129	10.2632	26.0254	43.5278	54.6436	1.71259	3.03495	10.1309	25.9264	43.1874	54.6727
34.14	1.75049	3.31738	10.2729	26.0254	43.5317	54.6533	1.71462	3.03762	10.137	25.9297	43.1874	54.6727
34.24	1.76025	3.32715	10.2866	26.0488	43.5474	54.667	1.71664	3.04027	10.1432	25.933	43.1874	54.6727
34.34	1.76514	3.33691	10.2974	26.0596	43.562	54.6772	1.71865	3.0429	10.1492	25.9361	43.1874	54.6727
34.44	1.77197	3.34082	10.314	26.0664	43.5688	54.6885	1.72065	3.04552	10.1552	25.9393	43.1875	54.6727
34.54	1.76709	3.33594	10.3091	26.0615	43.564	54.6851	1.72265	3.04813	10.1612	25.9424	43.1875	54.6727
34.64	1.76514	3.33398	10.3071	26.0635	43.562	54.6909	1.72463	3.05072	10.1671	25.9455	43.1875	54.6727
34.74	1.78174	3.34473	10.3237	26.0762	43.5728	54.7036	1.72661	3.0533	10.173	25.9485	43.1876	54.6727
34.84	1.78174	3.34033	10.3237	26.0762	43.5884	54.7036	1.72857	3.05586	10.1789	25.9515	43.1876	54.6727
34.94	1.78564	3.34424	10.3237	26.0762	43.5884	54.7036	1.73053	3.05841	10.1847	25.9545	43.1876	54.6727
35.04	1.7876	3.3501	10.3276	26.0762	43.5884	54.7036	1.73248	3.06095	10.1905	25.9574	43.1876	54.6727
35.14	1.78955	3.354	10.3374	26.0801	43.5923	54.7173	1.73441	3.06347	10.1962	25.9602	43.1877	54.6727
35.24	1.80127	3.36377	10.353	26.0854	43.5981	54.7231	1.73634	3.06598	10.2018	25.9631	43.1877	54.6727
35.34	1.7915	3.37354	10.353	26.0894	43.5981	54.7231	1.73826	3.06848	10.2075	25.9659	43.1877	54.6727
35.44	1.7915	3.36963	10.353	26.0952	43.6079	54.7134	1.74017	3.07096	10.2131	25.9687	43.1877	54.6727
35.54	1.7915	3.37354	10.3569	26.1089	43.6079	54.7231	1.74207	3.07343	10.2186	25.9714	43.1877	54.6727
35.64	1.7915	3.37939	10.3628	26.1147	43.6118	54.7271	1.74397	3.07589	10.2242	25.9741	43.1878	54.6727
35.74	1.79932	3.38721	10.3667	26.1187	43.6216	54.7368	1.74585	3.07833	10.2296	25.9767	43.1878	54.6727
35.84	1.80127	3.38867	10.3745	26.1196	43.6177	54.7329	1.74773	3.08076	10.2351	25.9794	43.1878	54.6727
35.94	1.80127	3.39258	10.3623	26.1265	43.6177	54.7466	1.74959	3.08318	10.2405	25.9819	43.1878	54.6727
36.04	1.7915	3.38867	10.3574	26.1167	43.6079	54.7427	1.75145	3.08559	10.2458	25.9845	43.1878	54.6727
36.14	1.79102	3.38818	10.3638	26.1318	43.6074	54.7422	1.7533	3.08798	10.2511	25.987	43.1878	54.6727
36.24	1.79492	3.38525	10.3794	26.1416	43.623	54.7559	1.75514	3.09036	10.2564	25.9895	43.1879	54.6727
36.34	1.80078	3.39795	10.3892	26.147	43.6289	54.7617	1.75697	3.09272	10.2616	25.992	43.1879	54.6727
36.44	1.79492	3.38818	10.3853	26.1411	43.6191	54.752	1.75879	3.09508	10.2669	25.9944	43.1879	54.6727
36.54	1.80078	3.37842	10.3853	26.147	43.6289	54.752	1.7606	3.09742	10.272	25.9968	43.1879	54.6727
36.64	1.7793	3.38232	10.3794	26.1372	43.6191	54.7422	1.76241	3.09974	10.2771	25.9992	43.1879	54.6727
36.74	1.7832	3.39209	10.3892	26.145	43.627	54.7461	1.76421	3.10206	10.2822	26.0015	43.1879	54.6727
36.84	1.78857	3.38818	10.3989	26.1665	43.6387	54.752	1.766	3.10436	10.2873	26.0038	43.188	54.6727
36.94	1.79639	3.39209	10.4185	26.1704	43.6426	54.7598	1.76778	3.10666	10.2923	26.0061	43.188	54.6727
37.04	1.79834	3.39209	10.4243	26.1802	43.6484	54.7715	1.76955	3.10893	10.2973	26.0083	43.188	54.6727
37.14	1.78857	3.38818	10.4185	26.1724	43.6387	54.7617	1.77131	3.1112	10.3022	26.0105	43.188	54.6727
37.24	1.79248	3.3916	10.4243	26.1704	43.6426	54.7656	1.77307	3.11346	10.3071	26.0127	43.188	54.6727
37.34	1.78857	3.40137	10.4243	26.1763	43.6621	54.7808	1.77481	3.1157	10.312	26.0149	43.188	54.6727
37.44	1.78857	3.40723	10.4282	26.1763	43.668	54.7856	1.77655	3.11793	10.3168	26.017	43.188	54.6727
37.54	1.78809	3.40674	10.4434	26.1797	43.6636	54.792	1.77828	3.12015	10.3216	26.0191	43.188	54.6727
37.64	1.79199	3.41064	10.437	26.1992	43.6655	54.7959	1.78	3.12235	10.3264	26.0212	43.188	54.6727
37.74	1.80273	3.4165	10.4565	26.2051	43.6772	54.8018	1.78172	3.12455	10.3311	26.0232	43.1881	54.6727
37.84	1.81445	3.42529	10.4673	26.21	43.6919	54.8066	1.78343	3.12673	10.3358	26.0252	43.1881	54.6727
37.94	1.82129	3.43799	10.4741	26.2168	43.689	54.8174	1.78512	3.1289	10.3405	26.0272	43.1881	54.6727
38.04	1.81152	3.43799	10.478	26.2109	43.689	54.8193	1.78681	3.13106	10.3451	26.0292	43.1881	54.6727
38.14	1.81152	3.42822	10.4839	26.2266	43.6987	54.8135	1.7885	3.13321	10.3497	26.0311	43.1881	54.6727
38.24	1.81543	3.43213	10.4878	26.2305	43.7026	54.8174	1.79017	3.13535	10.3543	26.033	43.1881	54.6727
38.34	1.8252	3.43799	10.4937	26.2363	43.7085	54.8271	1.79184	3.13747	10.3588	26.0349	43.1881	54.6727
38.44	1.83496	3.4458	10.5015	26.2441	43.7124	54.8369	1.79349	3.13959	10.3633	26.0368	43.1881	54.6727
38.54	1.84082	3.45752	10.5132	26.252	43.7183	54.8428	1.79515	3.14169	10.3678	26.0386	43.1881	54.6727
38.64	1.83057	3.45703	10.5166	26.2456	43.7178	54.8462	1.79679	3.14378	10.3722	26.0405	43.1881	54.6727
38.74	1.82471	3.45117	10.5166	26.2397	43.7119	54.8462	1.79842	3.14586	10.3766	26.0423	43.1881	54.6727
38.84	1.83057	3.45703	10.5225	26.2554	43.7178	54.8521	1.80005	3.14793	10.381	26.044	43.1882	54.6727
38.94	1.8208	3.45703	10.5225	26.2515	43.7178	54.8521	1.80167	3.14999	10.3853	26.0458	43.1882	54.6727
39.04	1.82471	3.45703	10.5322	26.2456	43.7173	54.8521	1.80328	3.15204	10.3896	26.0475	43.1882	54.6727
39.14	1.83447	3.46094	10.5361	26.2495	43.7354	54.8677	1.80489	3.15407	10.3939	26.0492	43.1882	54.6727
39.24	1.84033	3.4668	10.542	26.2554	43.7432	54.8774	1.80649	3.1561	10.3981	26.0509	43.1882	54.6727
39.34	1.84424	3.4707	10.5459	26.2593	43.7412	54.8833	1.80808	3.15811	10.4023	26.0525	43.1882	54.6727
39.44	1.84033	3.47656	10.5513	26.2651	43.7471	54.8833	1.80966	3.16011	10.4065	26.0542	43.1882	54.6727
39.54	1.83398	3.4707	10.5503	26.2593	43.7412	54.8774	1.81123	3.16211	10.4106	26.0558	43.1882	54.6727
39.64	1.84375	3.47656	10.5728	26.2651	43.7471	54.8833	1.8128	3.16409	10.4148	26.0574	43.1882	54.6727
39.74	1.83984	3.4668	10.5728	26.271	43.7471	54.8833	1.81436	3.16606	10.4188	26.059	43.1882	54.6727
39.84	1.83936	3.46631	10.5723	26.2686	43.7466	54.8926	1.81591	3.16802	10.4229	26.0605	43.1882	54.6727
39.94	1.84326	3.47021	10.5762	26.2783	43.7505	54.8965	1.81746	3.16997	10.4269	26.0621	43.1882	54.6727
40.04	1.84912	3.47607	10.582	26.2842	43.7563	54.9063	1.819	3.17191	10.4309	26.0636	43.1882	54.6727
40.14	1.8374	3.46436	10.5703	26.2725	43.7446	54.9004	1.82053	3.17384	10.4349	26.0651	43.1882	54.6727
40.24	1.85303	3.47998	10.5898	26.2842	43.7603	54.9121	1.82205	3.17576	10.4388	26.0665	43.1882	54.6727
40.34	1.85889	3.48584	10.5977	26.2842	43.7661	54.9121	1.82357	3.17767	10.4428	26.068	43.1882	54.6727
40.44	1.85889	3.48584	10.5918	26.2842	43.7622	54.9219	1.82508	3.17957	10.4466	26.0694	43.1882	54.6727
40.54	1.85205	3.479	10.585	26.2871	43.7632	54.9189	1.82658	3.18146	10.4505	26.0708	43.1882	54.6727
40.64	1.85889	3.48584	10.5957	26.29	43.7759	54.9316	1.82807	3.18334	10.4543	26.0722	43.1883	54.6727
40.74	1.86279	3.47998	10.6055	26.2886	43.7798	54.9453	1.82956	3.1852	10.4581	26.0736	43.1883	54.6727
40.84	1.86914	3.49561	10.6074	26.2905	43.7856	54.9512	1.83104	3.18706	10.4619	26.075	43.1883	54.6727
40.94	1.86475	3.48535	10.6011	26.2842	43.7852	54.9507	1.83252	3.18891	10.4656	26.0763	43.1883	54.6727
41.04	1.85303	3.47949	10.5952	26.2744	43.7793	54.9448	1.83398	3.19075	10.4694	26.0777	43.1883	54.6727
41.14	1.86279	3.48926	10.605	26.2783	43.7891	54.9546	1.83544	3.19258	10.4731	26.079	43.1883	54.6727
41.24	1.86865	3.48535	10.6147	26.2939	43.7949	54.9604	1.8369	3.1944	10.4767	26.0803	43.1883	54.6727
41.34	1.87256	3.48926	10.6245	26.2979	43.7988	54.9644	1.83834	3.19621	10.4804	26.0815	43.1883	54.6727
41.44	1.86865	3.48535	10.6343	26.293	43.7988	54.9644	1.83978	3.19801	10.484	26.0828	43.1883	54.6727
41.54	1.86816	3.49463	10.6396	26.2915	43.8042	54.9795	1.84122	3.1998	10.4876	26.084	43.1883	54.6727
41.64	1.86035	3.49854	10.6436	26.2954	43.8081	54.9795	1.84264	3.20158	10.4911	26.0853	43.1883	54.6727
41.74	1.87793	3.50439	10.6455	26.3013	43.814	54.9795	1.84406	3.20335	10.4946	26.0865	43.1883	54.6727
41.84	1.87793	3.5083	10.6436	26.311	43.8179	54.9795	1.84547	3.20511	10.4982	26.0877	43.1883	54.6727
41.94	1.88281	3.51904	10.6543	26.3164	43.8286	54.9844	1.84688	3.20686	10.5016	26.0889	43.1883	54.6727
42.04	1.88965	3.51221	10.6611	26.3193	43.8354	54.9912	1.84828	3.2086	10.5051	26.09	43.1883	54.6727
42.14	1.88867	3.51416	10.6748	26.3174	43.8394	54.9951	1.84967	3.21034	10.5085	26.0912	43.1883	54.6727
42.24	1.88721	3.52539	10.6807	26.3228	43.8447	55.0103	1.85106	3.21206	10.5119	26.0923	43.1883	54.6727
42.34	1.89111	3.5293	10.6797	26.3267	43.8486	55.0142	1.85244	3.21377	10.5153	26.0934	43.1883	54.6727
42.44	1.89746	3.53516	10.6787	26.3286	43.8545	55.02	1.85381	3.21548	10.5187	26.0945	43.1883	54.6727
42.54	1.89355	3.53516	10.6787	26.3228	43.8545	55.0161	1.85518	3.21718	10.522	26.0956	43.1883	54.6727
42.64	1.8916	3.53906	10.6826	26.3384	43.8584	55.0146	1.85654	3.21886	10.5253	26.0967	43.1883	54.6727
42.74	1.89746	3.53125	10.6982	26.3442	43.8604	55.0254	1.8579	3.22054	10.5286	26.0978	43.1883	54.6727
42.84	1.90137	3.5293	10.7021	26.3481	43.8584	55.0225	1.85924	3.22221	10.5319	26.0988	43.1883	54.6727
42.94	1.90723	3.53906	10.708	26.3579	43.8682	55.0322	1.86058	3.22387	10.5351	26.0998	43.1883	54.6727
43.04	1.90723	3.54541	10.708	26.3521	43.874	55.0342	1.86192	3.22552	10.5383	26.1009	43.1883	54.6727
43.14	1.9209	3.54541	10.708	26.356	43.8779	55.042	1.86325	3.22717	10.5415	26.1019	43.1883	54.6727
43.24	1.92627	3.54492	10.7173	26.3574	43.8833	55.0474	1.86457	3.2288	10.5447	26.1029	43.1883	54.6727
43.34	1.9165	3.53906	10.7114	26.3574	43.8774	55.0376	1.86589	3.23042	10.5478	26.1038	43.1883	54.6727
43.44	1.9165	3.54102	10.7173	26.3633	43.8794	55.0415	1.8672	3.23204	10.5509	26.1048	43.1883	54.6727
43.54	1.92139	3.54004	10.7222	26.3682	43.8784	55.0483	1.8685	3.23365	10.554	26.1058	43.1883	54.6727
43.64	1.91455	3.52148	10.7158	26.3613	43.8657	55.0396	1.8698	3.23525	10.5571	26.1067	43.1883	54.6727
43.74	1.90918	3.51563	10.7061	26.3555	43.8618	55.0396	1.87109	3.23684	10.5601	26.1076	43.1883	54.6727
43.84	1.90918	3.51953	10.7041	26.3594	43.8599	55.0435	1.87238	3.23842	10.5632	26.1086	43.1883	54.6727
43.94	1.92285	3.5293	10.7139	26.3691	43.8696	55.0649	1.87366	3.23999	10.5662	26.1095	43.1883	54.6727
44.04	1.90479	3.5249	10.7095	26.3652	43.875	55.0571	1.87493	3.24156	10.5692	26.1104	43.1883	54.6727
44.14	1.90283	3.52881	10.7212	26.3652	43.875	55.0513	1.8762	3.24312	10.5721	26.1113	43.1883	54.6727
44.24	1.92236	3.53369	10.7251	26.3574	43.8789	55.0552	1.87746	3.24466	10.5751	26.1121	43.1883	54.6727
44.34	1.90869	3.52686	10.7212	26.3687	43.8789	55.0513	1.87872	3.2462	10.578	26.113	43.1883	54.6727
44.44	1.91211	3.52686	10.7246	26.3823	43.8882	55.0645	1.87997	3.24774	10.5809	26.1138	43.1883	54.6727
44.54	1.92676	3.54248	10.7305	26.394	43.8984	55.0742	1.88121	3.24926	10.5838	26.1147	43.1883	54.6727
44.64	1.91602	3.52295	10.7207	26.3838	43.8906	55.0762	1.88245	3.25078	10.5866	26.1155	43.1884	54.6727
44.74	1.91992	3.52686	10.7305	26.3799	43.8887	55.0742	1.88368	3.25228	10.5895	26.1163	43.1884	54.6727
44.84	1.93066	3.53369	10.7354	26.3965	43.8994	55.085	1.88491	3.25378	10.5923	26.1171	43.1884	54.6727
44.94	1.92969	3.52637	10.7339	26.395	43.9077	55.0835	1.88613	3.25527	10.5951	26.1179	43.1884	54.6727
45.04	1.93555	3.53223	10.7437	26.4053	43.9136	55.0933	1.88734	3.25676	10.5979	26.1187	43.1884	54.6727
45.14	1.94922	3.52637	10.7539	26.4111	43.9077	55.1089	1.88855	3.25823	10.6006	26.1195	43.1884	54.6727
45.24	1.95508	3.53613	10.7588	26.415	43.9224	55.1133	1.88976	3.2597	10.6034	26.1203	43.1884	54.6727
45.34	1.94531	3.53223	10.748	26.4111	43.9019	55.1045	1.89095	3.26116	10.6061	26.121	43.1884	54.6727
45.44	1.94482	3.53174	10.7476	26.4146	43.9014	55.1011	1.89215	3.26261	10.6088	26.1218	43.1884	54.6727
45.54	1.9585	3.53564	10.7612	26.4204	43.915	55.1108	1.89333	3.26406	10.6115	26.1225	43.1884	54.6727
45.64	1.95459	3.52588	10.7515	26.4146	43.9058	55.1108	1.89451	3.26549	10.6141	26.1232	43.1884	54.6727
45.74	1.95508	3.52783	10.7671	26.4204	43.9077	55.1128	1.89569	3.26692	10.6167	26.1239	43.1884	54.6727
45.84	1.95605	3.52686	10.7681	26.4253	43.9165	55.1216	1.89686	3.26834	10.6194	26.1246	43.1884	54.6727
45.94	1.96094	3.52783	10.7632	26.4263	43.9175	55.1226	1.89802	3.26976	10.622	26.1253	43.1884	54.6727
46.04	1.96631	3.53369	10.7646	26.4316	43.9189	55.1279	1.89918	3.27116	10.6245	26.126	43.1884	54.6727
46.14	1.95654	3.52393	10.7534	26.4258	43.9072	55.1221	1.90034	3.27256	10.6271	26.1267	43.1884	54.6727
46.24	1.95264	3.52393	10.7554	26.4316	43.9189	55.1377	1.90148	3.27395	10.6297	26.1274	43.1884	54.6727
46.34	1.94092	3.51807	10.7437	26.4219	43.9038	55.1318	1.90263	3.27533	10.6322	26.128	43.1884	54.6727
46.44	1.94678	3.52393	10.7593	26.4219	43.8999	55.1338	1.90376	3.27671	10.6347	26.1287	43.1884	54.6727
46.54	1.94092	3.50439	10.7495	26.416	43.8882	55.1221	1.9049	3.27808	10.6372	26.1293	43.1884	54.6727
46.64	1.94629	3.50781	10.7529	26.4253	43.8936	55.1313	1.90602	3.27944	10.6396	26.13	43.1884	54.6727
46.74	1.95068	3.5127	10.7588	26.4351	43.8936	55.1372	1.90714	3.28079	10.6421	26.1306	43.1884	54.6727
46.84	1.9458	3.50586	10.7529	26.4351	43.8877	55.1313	1.90826	3.28214	10.6445	26.1312	43.1884	54.6727
46.94	1.94971	3.5166	10.7734	26.4458	43.8984	55.1421	1.90937	3.28348	10.6469	26.1318	43.1884	54.6727
47.04	1.95654	3.52344	10.7803	26.4526	43.9053	55.1494	1.91048	3.28481	10.6493	26.1324	43.1884	54.6727
47.14	1.95996	3.52295	10.7837	26.4561	43.9087	55.1489	1.91158	3.28614	10.6517	26.133	43.1884	54.6727
47.24	1.97949	3.51709	10.8032	26.4609	43.9185	55.1626	1.91267	3.28746	10.6541	26.1336	43.1884	54.6727
47.34	1.98145	3.52344	10.8052	26.46	43.9243	55.1646	1.91376	3.28877	10.6564	26.1342	43.1884	54.6727
47.44	1.97949	3.52344	10.8032	26.4639	43.9233	55.1626	1.91485	3.29007	10.6588	26.1348	43.1884	54.6727
47.54	1.97754	3.51563	10.8018	26.4619	43.9146	55.1606	1.91593	3.29137	10.6611	26.1354	43.1884	54.6727
47.64	1.9873	3.51563	10.8066	26.4722	43.9243	55.1704	1.917	3.29266	10.6634	26.1359	43.1884	54.6727
47.74	1.99268	3.521	10.8091	26.4775	43.9243	55.1895	1.91807	3.29394	10.6657	26.1365	43.1884	54.6727
47.84	2.00635	3.53467	10.8247	26.4814	43.9302	55.1992	1.91914	3.29522	10.6679	26.137	43.1884	54.6727
47.94	2.00635	3.54443	10.8286	26.4912	43.9341	55.209	1.9202	3.29649	10.6702	26.1375	43.1884	54.6727
48.04	2.00342	3.54541	10.8296	26.4922	43.9351	55.21	1.92125	3.29775	10.6724	26.1381	43.1884	54.6727
48.14	2.0083	3.55225	10.8403	26.5029	43.9453	55.2207	1.9223	3.29901	10.6746	26.1386	43.1884	54.6727
48.24	2.01367	3.55176	10.8418	26.5044	43.9546	55.2222	1.92335	3.30026	10.6768	26.1391	43.1884	54.6727
48.34	2.01367	3.55566	10.8398	26.5024	43.9644	55.2241	1.92439	3.3015	10.679	26.1396	43.1884	54.6727
48.44	2.00781	3.55176	10.8398	26.5024	43.9644	55.2261	1.92542	3.30273	10.6812	26.1401	43.1884	54.6727
48.54	2.00781	3.5459	10.8359	26.5024	43.9644	55.2319	1.92645	3.30396	10.6833	26.1406	43.1884	54.6727
48.64	2.01709	3.55566	10.8394	26.502	43.9741	55.2412	1.92748	3.30519	10.6854	26.1411	43.1884	54.6727
48.74	2.02734	3.56152	10.8491	26.5078	43.98	55.251	1.9285	3.3064	10.6876	26.1416	43.1884	54.6727
48.84	2.0332	3.56543	10.8594	26.5117	43.9839	55.2607	1.92951	3.30761	10.6897	26.1421	43.1884	54.6727
48.94	2.0332	3.57129	10.8613	26.5176	43.9897	55.2666	1.93052	3.30882	10.6918	26.1426	43.1884	54.6727
49.04	2.02832	3.56641	10.8506	26.5127	43.9849	55.2715	1.93153	3.31001	10.6938	26.143	43.1884	54.6727
49.14	2.04883	3.57324	10.8613	26.5332	43.9956	55.2783	1.93253	3.3112	10.6959	26.1435	43.1884	54.6727
49.24	2.04053	3.56299	10.8569	26.519	43.9814	55.2681	1.93353	3.31239	10.6979	26.1439	43.1884	54.6727
49.34	2.03857	3.56689	10.8608	26.5327	43.9854	55.2817	1.93452	3.31356	10.7	26.1444	43.1884	54.6727
49.44	2.04834	3.57666	10.8706	26.5386	43.9951	55.2915	1.93551	3.31474	10.702	26.1448	43.1884	54.6727
49.54	2.0542	3.57764	10.8765	26.5386	44.001	55.2935	1.93649	3.3159	10.704	26.1453	43.1884	54.6727
49.64	2.04443	3.56982	10.8608	26.5229	43.9951	55.2817	1.93747	3.31706	10.706	26.1457	43.1884	54.6727
49.74	2.04834	3.58154	10.8804	26.5327	44.0049	55.3013	1.93844	3.31821	10.7079	26.1461	43.1884	54.6727
49.84	2.05371	3.58008	10.8857	26.5381	44.0063	55.3066	1.93941	3.31936	10.7099	26.1465	43.1884	54.6727
49.94	2.04785	3.56445	10.876	26.5425	43.9946	55.3008	1.94037	3.3205	10.7118	26.1469	43.1884	54.6727
50.04	2.05371	3.57031	10.8799	26.5347	44.0005	55.3203	1.94133	3.32163	10.7138	26.1473	43.1884	54.6727
50.14	2.05762	3.57422	10.8857	26.5425	44.0044	55.3262	1.94229	3.32276	10.7157	26.1478	43.1884	54.6727
50.24	2.05859	3.57617	10.8857	26.5483	44.0103	55.3262	1.94324	3.32388	10.7176	26.1481	43.1884	54.6727
50.34	2.06152	3.5752	10.8906	26.5532	44.0151	55.3311	1.94419	3.325	10.7195	26.1485	43.1884	54.6727
50.44	2.06445	3.57617	10.8955	26.5503	44.0161	55.332	1.94513	3.32611	10.7213	26.1489	43.1884	54.6727
50.54	2.06299	3.57178	10.9067	26.5498	44.0156	55.3374	1.94607	3.32721	10.7232	26.1493	43.1884	54.6727
50.64	2.07715	3.58545	10.9165	26.5498	44.0352	55.3608	1.947	3.32831	10.725	26.1497	43.1884	54.6727
50.74	2.08301	3.59521	10.9204	26.5537	44.0547	55.3706	1.94793	3.3294	10.7269	26.1501	43.1884	54.6727
50.84	2.07324	3.59131	10.9165	26.5596	44.0371	55.3667	1.94885	3.33049	10.7287	26.1504	43.1884	54.6727
50.94	2.07715	3.59521	10.9204	26.5635	44.0352	55.3706	1.94977	3.33157	10.7305	26.1508	43.1884	54.6727
51.04	2.09277	3.61084	10.936	26.5791	44.0508	55.3862	1.95069	3.33265	10.7323	26.1511	43.1884	54.6727
51.14	2.08301	3.61475	10.9399	26.583	44.0547	55.3901	1.9516	3.33372	10.7341	26.1515	43.1884	54.6727
51.24	2.08301	3.61084	10.9458	26.5889	44.0566	55.4058	1.9525	3.33478	10.7358	26.1519	43.1884	54.6727
51.34	2.08252	3.61035	10.9453	26.5884	44.0542	55.4053	1.95341	3.33584	10.7376	26.1522	43.1884	54.6727
51.44	2.08643	3.61426	10.959	26.5923	44.064	55.4097	1.95431	3.33689	10.7393	26.1525	43.1884	54.6727
51.54	2.09229	3.62012	10.9648	26.5981	44.0757	55.4106	1.9552	3.33794	10.741	26.1529	43.1884	54.6727
51.64	2.08643	3.61816	10.959	26.5923	44.064	55.3979	1.95609	3.33898	10.7428	26.1532	43.1884	54.6727
51.74	2.08643	3.61816	10.9688	26.5981	44.0601	55.4038	1.95698	3.34001	10.7445	26.1535	43.1884	54.6727
51.84	2.09229	3.61426	10.9648	26.6099	44.0698	55.4038	1.95786	3.34104	10.7461	26.1538	43.1884	54.6727
51.94	2.09619	3.6123	10.9688	26.6138	44.0698	55.4038	1.95874	3.34207	10.7478	26.1542	43.1884	54.6727
52.04	2.09229	3.61816	10.9746	26.6196	44.0703	55.4038	1.95961	3.34308	10.7495	26.1545	43.1884	54.6727
52.14	2.0918	3.61816	10.9746	26.6196	44.0664	55.4038	1.96048	3.3441	10.7511	26.1548	43.1884	54.6727
52.24	2.09619	3.6084	10.9746	26.6147	44.0469	55.4136	1.96134	3.34511	10.7528	26.1551	43.1884	54.6727
52.34	2.09766	3.6084	10.9741	26.6079	44.041	55.4136	1.9622	3.34611	10.7544	26.1554	43.1884	54.6727
52.44	2.0957	3.6123	10.978	26.6079	44.0508	55.4136	1.96306	3.34711	10.756	26.1557	43.1884	54.6727
52.54	2.10645	3.61914	10.9888	26.6128	44.0518	55.4185	1.96391	3.3481	10.7576	26.156	43.1884	54.6727
52.64	2.11328	3.62012	10.9858	26.6079	44.043	55.4253	1.96476	3.34908	10.7592	26.1563	43.1884	54.6727
52.74	2.11279	3.62354	10.9854	26.6074	44.0425	55.4248	1.96561	3.35007	10.7608	26.1566	43.1884	54.6727
52.84	2.10498	3.62158	10.9775	26.6001	44.0298	55.417	1.96645	3.35104	10.7624	26.1569	43.1884	54.6727
52.94	2.10107	3.61768	10.9736	26.6021	44.0288	55.4326	1.96729	3.35201	10.7639	26.1571	43.1884	54.6727
53.04	2.10107	3.61377	10.9736	26.5962	44.0293	55.4326	1.96812	3.35298	10.7655	26.1574	43.1884	54.6727
53.14	2.10107	3.60791	10.9736	26.5962	44.0254	55.4189	1.96895	3.35394	10.767	26.1577	43.1884	54.6727
53.24	2.10547	3.61182	10.9678	26.6118	44.0293	55.417	1.96977	3.35489	10.7686	26.1579	43.1884	54.6727
53.34	2.09766	3.60791	10.9639	26.6079	44.0195	55.4131	1.9706	3.35584	10.7701	26.1582	43.1884	54.6727
53.44	2.0957	3.61572	10.9678	26.6118	44.0195	55.4229	1.97141	3.35679	10.7716	26.1585	43.1884	54.6727
53.54	2.0918	3.62354	10.9736	26.6177	44.0195	55.4229	1.97223	3.35773	10.7731	26.1587	43.1884	54.6727
53.64	2.08203	3.61768	10.9639	26.6177	44.0156	55.4229	1.97304	3.35866	10.7745	26.159	43.1884	54.6727
53.74	2.08594	3.61182	10.9678	26.6216	44.0137	55.4268	1.97384	3.35959	10.776	26.1592	43.1884	54.6727
53.84	2.08203	3.60791	10.9678	26.6177	44.02	55.4233	1.97465	3.36052	10.7775	26.1595	43.1884	54.6727
53.94	2.0918	3.60791	10.9834	26.6274	44.0259	55.4292	1.97544	3.36144	10.7789	26.1597	43.1884	54.6727
54.04	2.0957	3.61182	10.9873	26.6313	44.0239	55.4272	1.97624	3.36235	10.7804	26.16	43.1884	54.6727
54.14	2.10156	3.60791	10.9873	26.6274	44.0161	55.4351	1.97703	3.36326	10.7818	26.1602	43.1884	54.6727
54.24	2.10156	3.60791	10.9932	26.6274	44.02	55.4312	1.97782	3.36417	10.7832	26.1604	43.1884	54.6727
54.34	2.10107	3.60742	10.9927	26.623	44.0156	55.4248	1.9786	3.36507	10.7846	26.1607	43.1884	54.6727
54.44	2.09521	3.60156	10.9868	26.6074	44.0039	55.4189	1.97938	3.36596	10.786	26.1609	43.1884	54.6727
54.54	2.10107	3.60791	10.9966	26.604	44.0098	55.4209	1.98016	3.36686	10.7874	26.1611	43.1884	54.6727
54.64	2.10107	3.604	10.9985	26.604	44.0049	55.415	1.98093	3.36774	10.7888	26.1614	43.1884	54.6727
54.74	2.10107	3.59229	11.0005	26.5981	44.0142	55.4189	1.9817	3.36862	10.7902	26.1616	43.1884	54.6727
54.84	2.10596	3.59912	11.0132	26.603	44.021	55.4355	1.98246	3.3695	10.7915	26.1618	43.1884	54.6727
54.94	2.09912	3.6001	11.0103	26.606	44.022	55.4365	1.98323	3.37037	10.7929	26.162	43.1884	54.6727
55.04	2.09326	3.60352	11.0044	26.5986	44.0313	55.4302	1.98398	3.37124	10.7942	26.1622	43.1884	54.6727
55.14	2.09326	3.61328	11.0044	26.6016	44.0313	55.4497	1.98474	3.3721	10.7955	26.1624	43.1884	54.6727
55.24	2.09326	3.61914	11.0005	26.6118	44.0313	55.4497	1.98549	3.37296	10.7968	26.1626	43.1884	54.6727
55.34	2.07959	3.61914	10.9912	26.6138	44.041	55.4561	1.98624	3.37381	10.7981	26.1628	43.1884	54.6727
55.44	2.07764	3.61328	10.9746	26.5923	44.0313	55.4453	1.98698	3.37466	10.7994	26.163	43.1884	54.6727
55.54	2.08691	3.62256	10.9868	26.5977	44.0352	55.4478	1.98772	3.37551	10.8007	26.1632	43.1884	54.6727
55.64	2.08203	3.62842	10.9829	26.6016	44.0508	55.4575	1.98846	3.37635	10.802	26.1634	43.1884	54.6727
55.74	2.08154	3.62891	10.979	26.6035	44.0508	55.4595	1.98919	3.37718	10.8033	26.1636	43.1884	54.6727
55.84	2.08154	3.62842	10.9736	26.5981	44.0508	55.4575	1.98992	3.37801	10.8046	26.1638	43.1884	54.6727
55.94	2.07764	3.62305	10.9697	26.5825	44.0508	55.4634	1.99065	3.37884	10.8058	26.164	43.1884	54.6727
56.04	2.07666	3.63965	10.9609	26.5776	44.0615	55.4683	1.99137	3.37966	10.807	26.1642	43.1884	54.6727
56.14	2.06787	3.64063	10.9526	26.5786	44.0625	55.4751	1.99209	3.38048	10.8083	26.1644	43.1884	54.6727
56.24	2.06592	3.64453	10.9565	26.5786	44.0762	55.479	1.99281	3.38129	10.8095	26.1646	43.1884	54.6727
56.34	2.07129	3.646	10.9512	26.5781	44.0767	55.4844	1.99352	3.3821	10.8107	26.1647	43.1884	54.6727
56.44	2.06201	3.63428	10.9385	26.5723	44.0645	55.4746	1.99423	3.3829	10.8119	26.1649	43.1884	54.6727
56.54	2.05811	3.646	10.9346	26.5781	44.0664	55.4785	1.99494	3.3837	10.8131	26.1651	43.1884	54.6727
56.64	2.05615	3.64404	10.9385	26.582	44.0703	55.4844	1.99564	3.3845	10.8143	26.1653	43.1884	54.6727
56.74	2.05811	3.65479	10.9502	26.5879	44.0801	55.4941	1.99634	3.38529	10.8155	26.1654	43.1884	54.6727
56.84	2.05615	3.64258	10.9482	26.6016	44.084	55.5078	1.99704	3.38608	10.8167	26.1656	43.1884	54.6727
56.94	2.05811	3.64453	10.9502	26.6074	44.0859	55.5	1.99773	3.38686	10.8178	26.1658	43.1884	54.6727
57.04	2.0459	3.63232	10.9287	26.5913	44.0605	55.4878	1.99842	3.38764	10.819	26.1659	43.1884	54.6727
57.14	2.05615	3.64209	10.9385	26.6113	44.0645	55.5015	1.99911	3.38842	10.8201	26.1661	43.1884	54.6727
57.24	2.06104	3.64795	10.9409	26.6162	44.0703	55.5273	1.99979	3.38919	10.8213	26.1662	43.1884	54.6727
57.34	2.06055	3.64893	10.9268	26.6157	44.0747	55.5239	2.00047	3.38995	10.8224	26.1664	43.1884	54.6727
57.44	2.06787	3.65967	10.915	26.6167	44.0815	55.5288	2.00115	3.39072	10.8235	26.1666	43.1884	54.6727
57.54	2.06592	3.66357	10.9229	26.6206	44.085	55.5347	2.00182	3.39147	10.8247	26.1667	43.1884	54.6727
57.64	2.06201	3.66943	10.9307	26.6265	44.0957	55.5444	2.00249	3.39223	10.8258	26.1669	43.1884	54.6727
57.74	2.04834	3.65967	10.9287	26.6167	44.0762	55.5308	2.00316	3.39298	10.8269	26.167	43.1884	54.6727
57.84	2.04248	3.65967	10.9478	26.624	44.063	55.5288	2.00382	3.39372	10.8279	26.1672	43.1884	54.6727
57.94	2.05566	3.66943	10.9624	26.6348	44.0571	55.5483	2.00449	3.39447	10.829	26.1673	43.1884	54.6727
58.04	2.05615	3.65625	10.9692	26.6343	44.0308	55.541	2.00514	3.39521	10.8301	26.1674	43.1884	54.6727
58.14	2.06787	3.65576	10.9946	26.6377	44.0063	55.5469	2.0058	3.39594	10.8312	26.1676	43.1884	54.6727
58.24	2.05322	3.64502	10.9932	26.627	43.981	55.5303	2.00645	3.39667	10.8322	26.1677	43.1884	54.6727
58.34	2.04395	3.63818	11.0083	26.6333	43.9658	55.5229	2.0071	3.3974	10.8333	26.1679	43.1884	54.6727
58.44	2.03857	3.62451	11.0342	26.6338	43.9624	55.5132	2.00775	3.39812	10.8343	26.168	43.1884	54.6727
58.54	2.06104	3.63037	11.0684	26.6465	43.9722	55.5112	2.00839	3.39884	10.8354	26.1681	43.1884	54.6727
58.64	2.11719	3.65771	11.1143	26.6797	43.9873	55.5327	2.00903	3.39955	10.8364	26.1683	43.1884	54.6727
58.74	2.14209	3.66846	11.1421	26.686	43.9976	55.541	2.00967	3.40026	10.8374	26.1684	43.1884	54.6727
58.84	2.16943	3.66162	11.147	26.6987	44.0347	55.5615	2.0103	3.40097	10.8384	26.1685	43.1884	54.6727
58.94	2.16553	3.64893	11.1504	26.6851	44.0571	55.5576	2.01093	3.40167	10.8394	26.1686	43.1884	54.6727
59.04	2.17578	3.65186	11.1597	26.6846	44.0527	55.5552	2.01156	3.40237	10.8404	26.1688	43.1884	54.6727
59.14	2.16699	3.66748	11.1792	26.6831	44.0605	55.5786	2.01218	3.40307	10.8414	26.1689	43.1884	54.6727
59.24	2.18652	3.68066	11.1987	26.7158	44.0967	55.5996	2.0128	3.40376	10.8424	26.169	43.1884	54.6727
59.34	2.1958	3.6958	11.1748	26.7222	44.1152	55.6167	2.01342	3.40445	10.8434	26.1691	43.1884	54.6727
59.44	2.16504	3.68994	11.1196	26.709	44.1221	55.6201	2.01404	3.40514	10.8444	26.1693	43.1884	54.6727
59.54	2.10547	3.75928	11.1333	26.6177	44.0908	55.6016	2.01465	3.40582	10.8453	26.1694	43.1884	54.6727
59.64	2.12549	3.80615	11.1738	26.6641	44.0952	55.5693	2.01526	3.40649	10.8463	26.1695	43.1884	54.6727
59.74	2.09863	3.76904	11.2319	26.5605	44.2461	55.5537	2.01587	3.40717	10.8472	26.1696	43.1884	54.6727
59.84	2.03809	3.86133	11.2959	26.6943	44.2632	55.708	2.01648	3.40784	10.8482	26.1697	43.1884	54.6727
59.94	7.25146	3.83398	11.1094	31.748	44.3701	55.646	2.01708	3.40851	10.8491	26.1698	43.1884	54.6727
60.04	2.53809	3.64209	10.894	27.1108	44.2575	56.0879	2.01817	3.40917	10.85	21.6258	43.1884	54.6727
60.14	1.02197	3.65527	11.5181	24.9263	43.6729	55.4736	2.00932	2.96117	9.98753	21.5308	33.1964	40.5127
60.24	1.90918	2.37939	10.0903	25.9424	43.2875	57.0186	2.00051	2.94816	9.94365	21.4361	33.0503	40.3344
60.34	1.93799	3.14014	10.5083	25.6587	42.5044	52.4082	1.99174	2.9352	9.89996	21.3419	32.905	40.1569
60.44	1.87598	3.15137	10.334	25.0786	41.686	51.2827	1.983	2.9223	9.85647	21.2481	32.7602	39.9802
60.54	1.64746	2.95068	10.2813	24.6553	41.2109	51.0498	1.97431	2.90946	9.81317	21.1547	32.6161	39.8043
60.64	1.48291	2.45654	10.2339	24.2588	40.3384	50.5864	1.96565	2.89668	9.77005	21.0617	32.4726	39.6291
60.74	1.59961	2.44727	10.0649	24.0225	39.9077	50.126	1.95703	2.88395	9.72713	20.9691	32.3298	39.4547
60.84	1.57471	2.5332	9.85791	23.6958	39.4409	49.416	1.94845	2.87128	9.68439	20.8769	32.1876	39.2811
60.94	1.54004	2.44043	9.8252	23.4561	38.9004	48.7222	1.9399	2.85866	9.64185	20.7852	32.046	39.1083
61.04	1.51807	2.41309	9.77734	23.231	38.3901	48.0703	1.93139	2.8461	9.59949	20.6938	31.9051	38.9362
61.14	1.49219	2.36377	9.6875	22.9912	37.9219	47.4092	1.92292	2.83359	9.55732	20.6028	31.7648	38.7649
61.24	1.48877	2.3877	9.62158	22.7856	37.4605	46.7334	1.91449	2.82114	9.51533	20.5123	31.625	38.5943
61.34	1.49268	2.37549	9.56104	22.5654	36.998	46.0586	1.90609	2.80874	9.47353	20.4221	31.4859	38.4245
61.44	1.48291	2.35645	9.48486	22.3364	36.5718	45.4683	1.89774	2.7964	9.43191	20.3324	31.3475	38.2554
61.54	1.44189	2.34082	9.40625	22.1123	36.1543	44.8682	1.88941	2.78412	9.39047	20.243	31.2096	38.0871
61.64	1.4165	2.31934	9.31885	21.9346	35.7939	44.3667	1.88113	2.77188	9.34922	20.154	31.0723	37.9196
61.74	1.41064	2.31348	9.25439	21.7646	35.4116	43.8696	1.87288	2.7597	9.30815	20.0654	30.9357	37.7527
61.84	1.3999	2.29883	9.19678	21.5654	35.0342	43.4009	1.86466	2.74757	9.26725	19.9772	30.7996	37.5866
61.94	1.39697	2.30176	9.13037	21.3838	34.6533	42.9116	1.85649	2.7355	9.22654	19.8894	30.6642	37.4213
62.04	1.4165	2.2959	9.06982	21.2305	34.3135	42.4829	1.84834	2.72348	9.18601	19.802	30.5294	37.2567
62.14	1.42041	2.27637	8.99854	21.0439	33.9668	42.0396	1.84024	2.71152	9.14566	19.715	30.3951	37.0928
62.24	1.42041	2.29785	8.97217	20.8877	33.6465	41.6157	1.83217	2.6996	9.10548	19.6284	30.2614	36.9296
62.34	1.39893	2.2998	8.89795	20.7197	33.3164	41.1812	1.82413	2.68774	9.06548	19.5421	30.1284	36.7671
62.44	1.40576	2.2959	8.84424	20.5723	33.0117	40.7827	1.81613	2.67593	9.02565	19.4562	29.9959	36.6054
62.54	1.41064	2.28223	8.78076	20.4102	32.6982	40.3999	1.80817	2.66417	8.98601	19.3707	29.864	36.4444
62.64	1.41162	2.25391	8.74463	20.248	32.4063	40.0044	1.80024	2.65246	8.94653	19.2856	29.7327	36.2841
62.74	1.40576	2.22656	8.68018	20.082	32.084	39.5933	1.79235	2.64081	8.90723	19.2008	29.6019	36.1245
62.84	1.396	2.19922	8.61377	19.9238	31.7852	39.1987	1.78449	2.6292	8.8681	19.1164	29.4718	35.9656
62.94	1.39014	2.18066	8.54346	19.7744	31.498	38.8491	1.77666	2.61765	8.82915	19.0324	29.3422	35.8074
63.04	1.3999	2.1709	8.51416	19.6025	31.2324	38.4907	1.76887	2.60615	8.79036	18.9488	29.2132	35.6499
63.14	1.38135	2.16113	8.4585	19.4434	30.9561	38.1147	1.76111	2.5947	8.75175	18.8655	29.0847	35.4931
63.24	1.37061	2.15137	8.41943	19.293	30.6943	37.7769	1.75339	2.5833	8.7133	18.7826	28.9568	35.337
63.34	1.38232	2.14746	8.38037	19.1641	30.46	37.4644	1.7457	2.57195	8.67503	18.7001	28.8295	35.1816
63.44	1.38037	2.14551	8.32959	19.0273	30.1885	37.1226	1.73804	2.56065	8.63692	18.6179	28.7028	35.0269
63.54	1.37646	2.1416	8.28467	18.9043	29.9346	36.8101	1.73042	2.54939	8.59898	18.5361	28.5766	34.8729
63.64	1.36963	2.13574	8.24072	18.7471	29.666	36.479	1.72283	2.53819	8.56121	18.4546	28.451	34.7195
63.74	1.3667	2.12598	8.18799	18.627	29.4258	36.1528	1.71528	2.52704	8.5236	18.3735	28.3259	34.5668
63.84	1.35303	2.11035	8.12549	18.5039	29.1836	35.854	1.70776	2.51594	8.48616	18.2928	28.2013	34.4148
63.94	1.33643	2.0957	8.06201	18.3623	28.9463	35.5581	1.70027	2.50488	8.44888	18.2124	28.0774	34.2635
64.04	1.3374	2.08008	8.01904	18.2178	28.6924	35.2642	1.69281	2.49387	8.41177	18.1324	27.9539	34.1128
64.14	1.33154	2.08496	7.9751	18.0986	28.4658	34.979	1.68539	2.48292	8.37482	18.0527	27.831	33.9628
64.24	1.34033	2.08105	7.9292	17.9873	28.2539	34.6987	1.678	2.47201	8.33804	17.9734	27.7087	33.8134
64.34	1.34229	2.06641	7.87549	17.8496	28.0166	34.4146	1.67064	2.46114	8.30141	17.8944	27.5869	33.6648
64.44	1.32666	2.05664	7.82666	17.7148	27.7979	34.1431	1.66331	2.45033	8.26495	17.8158	27.4656	33.5167
64.54	1.31689	2.03125	7.76025	17.5645	27.5684	33.8833	1.65602	2.43956	8.22864	17.7375	27.3449	33.3694
64.64	1.2915	2.0127	7.70264	17.4268	27.3311	33.6206	1.64875	2.42885	8.1925	17.6596	27.2247	33.2226
64.74	1.27979	2.02344	7.66943	17.3066	27.1299	33.3579	1.64152	2.41817	8.15651	17.582	27.105	33.0766
64.84	1.29541	2.03027	7.65283	17.2168	26.9414	33.1294	1.63433	2.40755	8.12068	17.5047	26.9859	32.9311
64.94	1.2915	2.02539	7.61377	17.1025	26.7334	32.8687	1.62716	2.39697	8.08502	17.4278	26.8673	32.7864
65.04	1.26611	2	7.56299	16.9785	26.5127	32.6089	1.62002	2.38644	8.0495	17.3512	26.7492	32.6422
65.14	1.27588	2.00098	7.52979	16.8789	26.3428	32.394	1.61292	2.37595	8.01415	17.275	26.6316	32.4987
65.24	1.26221	1.99023	7.47412	16.7783	26.1582	32.145	1.60585	2.36551	7.97895	17.1991	26.5145	32.3558
65.34	1.25928	1.98926	7.4458	16.6787	25.9561	31.8921	1.5988	2.35512	7.9439	17.1235	26.398	32.2136
65.44	1.26514	1.98633	7.41943	16.5732	25.7705	31.6685	1.59179	2.34477	7.90901	17.0483	26.282	32.072
65.54	1.26611	1.97266	7.37256	16.4658	25.5898	31.4321	1.58481	2.33447	7.87427	16.9734	26.1665	31.931
65.64	1.25928	1.96973	7.32861	16.3818	25.4004	31.1812	1.57786	2.32421	7.83968	16.8988	26.0515	31.7906
65.74	1.25146	1.95703	7.30225	16.2725	25.2402	30.9575	1.57094	2.314	7.80525	16.8246	25.937	31.6508
65.84	1.25635	1.94727	7.28369	16.1729	25.0879	30.7388	1.56405	2.30383	7.77097	16.7507	25.823	31.5117
65.94	1.23291	1.91699	7.229	16.0488	24.9023	30.4937	1.55719	2.29371	7.73683	16.6771	25.7095	31.3732
66.04	1.23096	1.91211	7.18408	15.9375	24.7363	30.2632	1.55037	2.28363	7.70285	16.6038	25.5965	31.2353
66.14	1.24072	1.91211	7.15869	15.8584	24.5918	30.064	1.54357	2.2736	7.66902	16.5309	25.484	31.098
66.24	1.24268	1.90137	7.13916	15.7578	24.4121	29.8452	1.5368	2.26361	7.63534	16.4583	25.372	30.9613
66.34	1.23584	1.89746	7.08936	15.667	24.2471	29.6392	1.53006	2.25366	7.6018	16.386	25.2605	30.8252
66.44	1.22021	1.87988	7.05225	15.5625	24.0693	29.438	1.52335	2.24376	7.56841	16.314	25.1495	30.6897
66.54	1.21924	1.87988	7.01221	15.4775	23.9238	29.2388	1.51667	2.2339	7.53517	16.2423	25.039	30.5548
66.64	1.21924	1.87988	6.97607	15.3906	23.7715	29.0444	1.51002	2.22408	7.50208	16.171	24.9289	30.4205
66.74	1.21631	1.87109	6.94775	15.3018	23.6162	28.8589	1.5034	2.21431	7.46913	16.0999	24.8194	30.2868
66.84	1.21631	1.85547	6.92334	15.1934	23.4502	28.6714	1.4968	2.20458	7.43632	16.0292	24.7103	30.1537
66.94	1.20361	1.85059	6.89307	15.0977	23.291	28.4878	1.49024	2.1949	7.40366	15.9588	24.6017	30.0212
67.04	1.19678	1.83984	6.85693	15.0107	23.1426	28.2925	1.4837	2.18525	7.37115	15.8887	24.4937	29.8892
67.14	1.19092	1.83398	6.8374	14.918	23	28.1372	1.4772	2.17565	7.33877	15.8189	24.386	29.7579
67.24	1.19775	1.82715	6.81104	14.8389	22.8574	27.9497	1.47072	2.16609	7.30654	15.7494	24.2789	29.6271
67.34	1.1958	1.81445	6.75732	14.7422	22.707	27.7573	1.46427	2.15657	7.27445	15.6802	24.1722	29.4969
67.44	1.19482	1.79785	6.72119	14.6455	22.54	27.562	1.45785	2.1471	7.2425	15.6113	24.066	29.3672
67.54	1.20459	1.80664	6.69873	14.5762	22.3994	27.3784	1.45146	2.13767	7.21069	15.5428	23.9602	29.2382
67.64	1.1958	1.79102	6.6626	14.4814	22.25	27.2026	1.44509	2.12827	7.17902	15.4745	23.855	29.1097
67.74	1.1958	1.79004	6.62646	14.3926	22.1113	27.019	1.43875	2.11892	7.1475	15.4065	23.7501	28.9818
67.84	1.19873	1.78027	6.61182	14.2998	21.9707	26.8423	1.43244	2.10961	7.1161	15.3388	23.6458	28.8544
67.94	1.19971	1.78223	6.57861	14.2393	21.8369	26.6831	1.42616	2.10034	7.08485	15.2715	23.5419	28.7276
68.04	1.19678	1.76074	6.54248	14.1436	21.7002	26.4985	1.41991	2.09111	7.05374	15.2044	23.4385	28.6014
68.14	1.19385	1.74707	6.51025	14.0537	21.5605	26.3247	1.41368	2.08193	7.02276	15.1376	23.3355	28.4757
68.24	1.17822	1.72754	6.47412	13.9678	21.4111	26.1538	1.40748	2.07278	6.99192	15.0711	23.233	28.3506
68.34	1.17139	1.71973	6.44189	13.8623	21.2852	25.9976	1.40131	2.06367	6.96121	15.0049	23.1309	28.226
68.44	1.15088	1.70117	6.40283	13.7676	21.1465	25.8267	1.39517	2.05461	6.93063	14.939	23.0293	28.102
68.54	1.146	1.68555	6.36182	13.6875	21.0273	25.6821	1.38905	2.04558	6.9002	14.8734	22.9281	27.9785
68.64	1.146	1.68066	6.33838	13.6182	20.916	25.5425	1.38296	2.03659	6.86989	14.8081	22.8274	27.8556
68.74	1.14502	1.67578	6.29346	13.5479	20.7715	25.4019	1.37689	2.02764	6.83972	14.743	22.7271	27.7332
68.84	1.14502	1.65527	6.2583	13.4629	20.6582	25.2485	1.37085	2.01873	6.80968	14.6783	22.6272	27.6113
68.94	1.14502	1.64941	6.22217	13.3975	20.5264	25.0913	1.36484	2.00986	6.77978	14.6138	22.5278	27.49
69.04	1.13623	1.64063	6.19287	13.3145	20.3877	24.9321	1.35886	2.00103	6.75	14.5496	22.4289	27.3692
69.14	1.13623	1.63281	6.16064	13.2246	20.2529	24.7866	1.3529	1.99224	6.72036	14.4857	22.3303	27.249
69.24	1.14502	1.62012	6.1333	13.1475	20.1211	24.6333	1.34697	1.98349	6.69085	14.4221	22.2322	27.1293
69.34	1.13525	1.61035	6.10303	13.0986	20.002	24.4819	1.34106	1.97477	6.66146	14.3588	22.1346	27.0101
69.44	1.14014	1.625	6.0835	13.0293	19.8779	24.3345	1.33518	1.9661	6.63221	14.2957	22.0373	26.8914
69.54	1.14697	1.61914	6.05713	12.957	19.7744	24.2085	1.32932	1.95746	6.60308	14.2329	21.9406	26.7733
69.64	1.14111	1.6084	6.04346	12.8955	19.6699	24.0728	1.3235	1.94886	6.57409	14.1704	21.8442	26.6557
69.74	1.15576	1.6084	6.02197	12.8369	19.5469	23.937	1.31769	1.9403	6.54522	14.1082	21.7482	26.5386
69.84	1.14502	1.61035	5.98779	12.7529	19.4355	23.7983	1.31191	1.93177	6.51647	14.0462	21.6527	26.422
69.94	1.14209	1.59668	5.94873	12.6738	19.3164	23.6675	1.30616	1.92328	6.48785	13.9845	21.5576	26.3059
70.04	1.14111	1.58496	5.91455	12.5879	19.2012	23.5425	1.30043	1.91483	6.45936	13.9231	21.4629	26.1904
70.14	1.13721	1.59082	5.87842	12.5244	19.1016	23.4233	1.29473	1.90642	6.431	13.862	21.3686	26.0753
70.24	1.14014	1.58105	5.85205	12.4482	18.9824	23.3022	1.28905	1.89804	6.40276	13.8011	21.2747	25.9608
70.34	1.13525	1.57129	5.83252	12.3867	18.8818	23.1831	1.2834	1.8897	6.37464	13.7405	21.1813	25.8467
70.44	1.14209	1.57715	5.81006	12.3281	18.7881	23.0601	1.27777	1.8814	6.34664	13.6801	21.0883	25.7332
70.54	1.13916	1.55957	5.77393	12.2529	18.6699	22.9312	1.27217	1.87314	6.31877	13.6201	20.9956	25.6202
70.64	1.13916	1.56348	5.75342	12.1768	18.5703	22.7925	1.26659	1.86491	6.29102	13.5602	20.9034	25.5076
70.74	1.15381	1.56934	5.73096	12.1055	18.4795	22.6665	1.26104	1.85671	6.2634	13.5007	20.8116	25.3956
70.84	1.15967	1.56055	5.7124	12.0273	18.3799	22.5454	1.25551	1.84855	6.23589	13.4414	20.7202	25.284
70.94	1.15283	1.55664	5.67529	11.9795	18.2773	22.4253	1.25	1.84043	6.20851	13.3824	20.6292	25.173
71.04	1.14697	1.54395	5.63721	11.9014	18.1816	22.2964	1.24452	1.83235	6.18125	13.3236	20.5386	25.0624
71.14	1.14697	1.5498	5.61768	11.8623	18.0762	22.1831	1.23906	1.8243	6.1541	13.2651	20.4484	24.9523
71.24	1.14697	1.5498	5.59814	11.793	17.9775	22.0591	1.23363	1.81628	6.12708	13.2069	20.3586	24.8427
71.34	1.14697	1.54102	5.56299	11.707	17.8721	21.936	1.22822	1.8083	6.10017	13.1489	20.2692	24.7336
71.44	1.16064	1.55859	5.55713	11.6416	17.8008	21.8276	1.22283	1.80036	6.07339	13.0911	20.1802	24.625
71.54	1.16064	1.56348	5.53369	11.6025	17.7129	21.7241	1.21747	1.79245	6.04672	13.0336	20.0915	24.5168
71.64	1.17236	1.5752	5.52002	11.5439	17.6289	21.6089	1.21213	1.78457	6.02016	12.9764	20.0033	24.4092
71.74	1.15869	1.55762	5.49268	11.5	17.5127	21.5005	1.20682	1.77673	5.99373	12.9194	19.9155	24.302
71.84	1.16455	1.54492	5.46729	11.4512	17.4248	21.3872	1.20152	1.76892	5.96741	12.8627	19.828	24.1952
71.94	1.15869	1.5498	5.43604	11.3955	17.3281	21.2534	1.19626	1.76115	5.94121	12.8062	19.7409	24.089
72.04	1.16064	1.55078	5.42236	11.3525	17.2559	21.1274	1.19101	1.75342	5.91511	12.75	19.6542	23.9832
72.14	1.14893	1.54395	5.40283	11.2705	17.1357	21.0015	1.18579	1.74571	5.88914	12.694	19.5679	23.8779
72.24	1.16162	1.54102	5.3833	11.208	17.04	20.8931	1.18059	1.73804	5.86328	12.6383	19.482	23.773
72.34	1.17334	1.53809	5.36377	11.1475	16.9375	20.7905	1.17541	1.73041	5.83753	12.5828	19.3965	23.6686
72.44	1.15674	1.51855	5.34033	11.0732	16.8418	20.6802	1.17026	1.7228	5.8119	12.5275	19.3113	23.5647
72.54	1.15674	1.50586	5.30322	11.0322	16.752	20.5659	1.16513	1.71523	5.78638	12.4725	19.2265	23.4612
72.64	1.16455	1.52051	5.29346	11.0127	16.6611	20.4819	1.16002	1.7077	5.76097	12.4177	19.1421	23.3582
72.74	1.17725	1.51563	5.26807	10.9492	16.5713	20.3794	1.15493	1.7002	5.73568	12.3632	19.058	23.2556
72.84	1.1665	1.52051	5.24268	10.9014	16.4805	20.2573	1.14986	1.69273	5.71049	12.3089	18.9743	23.1535
72.94	1.15674	1.50684	5.22314	10.834	16.377	20.1587	1.14482	1.68529	5.68542	12.2549	18.891	23.0518
73.04	1.16553	1.50391	5.20166	10.7861	16.3047	20.062	1.1398	1.67788	5.66045	12.2011	18.808	22.9506
73.14	1.16846	1.50879	5.18213	10.7197	16.2334	19.9565	1.1348	1.67051	5.63559	12.1475	18.7255	22.8498
73.24	1.16553	1.5	5.16748	10.668	16.1709	19.8833	1.12983	1.66317	5.61085	12.0942	18.6432	22.7495
73.34	1.1665	1.4873	5.14404	10.6035	16.1016	19.7847	1.12487	1.65587	5.58621	12.0411	18.5614	22.6496
73.44	1.1626	1.47754	5.12939	10.5479	16.0371	19.6948	1.11994	1.64859	5.56168	11.9882	18.4799	22.5501
73.54	1.15967	1.46484	5.09619	10.5068	15.9668	19.5825	1.11503	1.64135	5.53726	11.9356	18.3987	22.4511
73.64	1.15869	1.46973	5.09229	10.458	15.8916	19.4819	1.11014	1.63414	5.51294	11.8832	18.318	22.3525
73.74	1.16064	1.45605	5.05908	10.3975	15.8203	19.3784	1.10527	1.62696	5.48874	11.831	18.2375	22.2544
73.84	1.14404	1.44922	5.03564	10.3564	15.7334	19.2817	1.10043	1.61981	5.46464	11.779	18.1575	22.1567
73.94	1.14697	1.44043	5.01807	10.3174	15.6699	19.188	1.0956	1.61269	5.44065	11.7273	18.0777	22.0594
74.04	1.146	1.45313	4.99268	10.2666	15.6211	19.0854	1.0908	1.60561	5.41675	11.6758	17.9984	21.9626
74.14	1.13525	1.44434	4.96338	10.2158	15.541	19.0073	1.08601	1.59855	5.39297	11.6246	17.9193	21.8661
74.24	1.13135	1.42871	4.93799	10.1572	15.4609	18.8979	1.08125	1.59153	5.36929	11.5735	17.8407	21.7701
74.34	1.12061	1.41992	4.9165	10.1113	15.376	18.7876	1.07651	1.58454	5.34571	11.5227	17.7623	21.6746
74.44	1.12744	1.4209	4.89697	10.0596	15.3057	18.7134	1.07179	1.57758	5.32224	11.4721	17.6844	21.5794
74.54	1.11768	1.40625	4.87939	10.0176	15.2168	18.6187	1.06709	1.57065	5.29887	11.4218	17.6067	21.4847
74.64	1.12158	1.38965	4.85791	9.95801	15.1348	18.5229	1.06241	1.56375	5.27561	11.3716	17.5294	21.3903
74.74	1.12061	1.38965	4.83252	9.91113	15.0703	18.4409	1.05775	1.55688	5.25244	11.3217	17.4525	21.2964
74.84	1.104	1.37598	4.80713	9.8623	14.9863	18.3472	1.05311	1.55004	5.22938	11.272	17.3759	21.2029
74.94	1.1001	1.35645	4.78174	9.80273	14.876	18.2271	1.0485	1.54323	5.20642	11.2225	17.2996	21.1099
75.04	1.10889	1.36426	4.77197	9.75977	14.8076	18.1548	1.0439	1.53645	5.18356	11.1732	17.2236	21.0172
75.14	1.10205	1.35645	4.75244	9.71387	14.7363	18.0679	1.03932	1.52969	5.1608	11.1242	17.148	20.9249
75.24	1.104	1.34082	4.72705	9.65137	14.6543	17.9663	1.03476	1.52297	5.13814	11.0754	17.0727	20.8331
75.34	1.12256	1.34668	4.70947	9.62793	14.5898	17.8979	1.03023	1.51628	5.11558	11.0267	16.9978	20.7416
75.44	1.09619	1.32129	4.67236	9.57715	14.498	17.813	1.02571	1.50962	5.09312	10.9783	16.9232	20.6506
75.54	1.10107	1.3252	4.66748	9.55762	14.4365	17.7231	1.02121	1.50299	5.07076	10.9301	16.8489	20.5599
75.64	1.10791	1.32129	4.6499	9.49707	14.3721	17.644	1.01673	1.49639	5.04849	10.8822	16.7749	20.4697
75.74	1.09424	1.31152	4.61963	9.44434	14.3086	17.5542	1.01227	1.48981	5.02633	10.8344	16.7013	20.3798
75.84	1.0874	1.3252	4.59814	9.40332	14.2461	17.4839	1.00784	1.48327	5.00426	10.7868	16.628	20.2904
75.94	1.08447	1.31934	4.57861	9.37207	14.1992	17.4214	1.00342	1.47675	4.98229	10.7395	16.555	20.2013
76.04	1.07471	1.30957	4.54346	9.31738	14.1504	17.3267	0.999017	1.47026	4.96041	10.6923	16.4823	20.1126
76.14	1.07568	1.31055	4.5376	9.27637	14.0947	17.2349	0.994636	1.4638	4.93863	10.6454	16.4099	20.0243
76.24	1.07666	1.31055	4.52197	9.24316	14.043	17.1733	0.990275	1.45737	4.91695	10.5987	16.3379	19.9364
76.34	1.07275	1.2998	4.49854	9.19824	13.9873	17.0894	0.985932	1.45097	4.89536	10.5521	16.2662	19.8489
76.44	1.06104	1.29395	4.47705	9.15723	13.9238	17.0034	0.981609	1.4446	4.87387	10.5058	16.1948	19.7618
76.54	1.06982	1.29395	4.46729	9.1123	13.875	16.9214	0.977305	1.43825	4.85247	10.4597	16.1237	19.6751
76.64	1.06104	1.2998	4.45361	9.0625	13.8203	16.8579	0.973019	1.43193	4.83116	10.4138	16.0529	19.5887
76.74	1.05518	1.28613	4.42041	9.0166	13.752	16.7515	0.968753	1.42564	4.80995	10.3681	15.9825	19.5027
76.84	1.04053	1.2793	4.39111	8.9668	13.6807	16.6802	0.964504	1.41937	4.78883	10.3225	15.9123	19.4171
76.94	1.03564	1.27051	4.36768	8.91699	13.6074	16.5991	0.960276	1.41314	4.76781	10.2772	15.8425	19.3319
77.04	1.04248	1.26953	4.35205	8.89355	13.54	16.519	0.956065	1.40693	4.74687	10.2321	15.7729	19.2471
77.14	1.02588	1.25879	4.33252	8.84668	13.4609	16.4331	0.951872	1.40075	4.72603	10.1872	15.7037	19.1626
77.24	1.02588	1.24512	4.31299	8.81738	13.3965	16.3618	0.947698	1.3946	4.70528	10.1425	15.6348	19.0785
77.34	1.01611	1.2373	4.30713	8.77148	13.3242	16.2847	0.943543	1.38847	4.68462	10.098	15.5662	18.9948
77.44	1.01611	1.24902	4.29346	8.73535	13.2676	16.2183	0.939406	1.38237	4.66406	10.0536	15.4978	18.9114
77.54	1.00342	1.23633	4.27393	8.6875	13.1924	16.1489	0.935286	1.3763	4.64358	10.0095	15.4298	18.8284
77.64	1.00146	1.22559	4.2583	8.65332	13.1533	16.0737	0.931185	1.37025	4.62319	9.96557	15.3621	18.7458
77.74	0.990723	1.21875	4.23682	8.6123	13.0801	15.9819	0.927102	1.36423	4.60289	9.92184	15.2947	18.6635
77.84	0.998535	1.22168	4.229	8.56152	13.0332	15.9224	0.923036	1.35824	4.58268	9.87828	15.2276	18.5816
77.94	1.00439	1.2373	4.22705	8.53613	12.9863	15.8511	0.918989	1.35227	4.56256	9.83493	15.1607	18.5001
78.04	0.999512	1.22852	4.20654	8.49219	12.9248	15.7856	0.914959	1.34633	4.54253	9.79175	15.0942	18.4189
78.14	1.00244	1.21973	4.19385	8.44336	12.8828	15.7026	0.910947	1.34041	4.52259	9.74877	15.0279	18.338
78.24	0.996582	1.21777	4.17334	8.39746	12.832	15.6401	0.906953	1.33452	4.50273	9.70599	14.962	18.2576
78.34	0.98584	1.20117	4.15674	8.34277	12.7783	15.564	0.902976	1.32866	4.48296	9.66338	14.8963	18.1774
78.44	0.998535	1.20801	4.15283	8.30176	12.7305	15.5063	0.899017	1.32282	4.46328	9.62097	14.8309	18.0977
78.54	0.994629	1.21973	4.14307	8.25684	12.6719	15.4585	0.895075	1.31701	4.44369	9.57874	14.7658	18.0183
78.64	1.00049	1.21582	4.1333	8.21777	12.6172	15.4019	0.89115	1.31123	4.42418	9.53669	14.7011	17.9392
78.74	0.984863	1.2002	4.11182	8.17773	12.5605	15.3179	0.887242	1.30547	4.40475	9.49484	14.6365	17.8605
78.84	0.98584	1.20117	4.11279	8.16797	12.502	15.2642	0.883352	1.29973	4.38541	9.45316	14.5723	17.7821
78.94	0.992676	1.20605	4.09814	8.12207	12.4453	15.2085	0.879479	1.29402	4.36616	9.41167	14.5083	17.7041
79.04	0.987793	1.20215	4.08447	8.0752	12.3926	15.1489	0.875622	1.28834	4.34699	9.37036	14.4447	17.6264
79.14	0.990723	1.20117	4.07764	8.03223	12.3516	15.0972	0.871782	1.28268	4.32791	9.32923	14.3813	17.549
79.24	1.00635	1.2041	4.08252	8.00879	12.3047	15.062	0.86796	1.27704	4.30891	9.28829	14.3182	17.472
79.34	0.994629	1.2041	4.06104	7.96094	12.2363	15.0015	0.864154	1.27143	4.28999	9.24752	14.2553	17.3954
79.44	0.991699	1.19922	4.04834	7.92578	12.1904	14.9517	0.860365	1.26584	4.27116	9.20694	14.1928	17.319
79.54	0.986816	1.19043	4.02393	7.89355	12.1318	14.8784	0.856592	1.26028	4.25241	9.16652	14.1305	17.243
79.64	0.977051	1.18066	4.01416	7.83691	12.0703	14.8042	0.852836	1.25475	4.23374	9.12629	14.0685	17.1674
79.74	0.989746	1.19434	4.0083	7.81738	12.0234	14.7661	0.849096	1.24923	4.21515	9.08624	14.0068	17.0921
79.84	0.984863	1.17578	4.00342	7.78223	11.9609	14.687	0.845373	1.24375	4.19664	9.04636	13.9453	17.0171
79.94	0.998535	1.18262	3.99072	7.77051	11.9238	14.6304	0.841667	1.23828	4.17822	9.00666	13.8841	16.9424
80.04	0.995605	1.17969	3.97217	7.73828	11.8682	14.5728	0.837976	1.23284	4.15988	8.96713	13.8232	16.8681
80.14	0.986816	1.16699	3.95361	7.71875	11.8027	14.5132	0.834301	1.22743	4.14161	8.92777	13.7625	16.7941
80.24	0.996582	1.16113	3.94385	7.68848	11.7637	14.4429	0.830643	1.22203	4.12343	8.88859	13.7021	16.7204
80.34	0.996582	1.16113	3.93018	7.64746	11.7119	14.3706	0.827001	1.21666	4.10533	8.84958	13.642	16.647
80.44	1.00439	1.16504	3.91748	7.63184	11.6641	14.3071	0.823375	1.21132	4.08731	8.81074	13.5821	16.574
80.54	1.01611	1.16992	3.90283	7.6084	11.6113	14.2632	0.819764	1.206	4.06936	8.77207	13.5225	16.5013
80.64	1.00439	1.15723	3.89111	7.57715	11.5488	14.2007	0.816169	1.2007	4.0515	8.73357	13.4632	16.4289
80.74	1.02002	1.15723	3.88135	7.5459	11.5	14.1401	0.812591	1.19543	4.03371	8.69524	13.4041	16.3568
80.84	1.01221	1.1582	3.85889	7.51758	11.4561	14.0825	0.809028	1.19017	4.016	8.65708	13.3453	16.285
80.94	1.00635	1.14551	3.83252	7.48828	11.4023	14.0229	0.80548	1.18495	3.99837	8.61909	13.2868	16.2136
81.04	0.996582	1.12988	3.80908	7.45605	11.3506	13.9526	0.801948	1.17974	3.98082	8.58126	13.2285	16.1424
81.14	0.996582	1.12012	3.79248	7.41699	11.3008	13.8892	0.798432	1.17456	3.96334	8.5436	13.1704	16.0716
81.24	1.00049	1.12402	3.78174	7.40137	11.2637	13.8354	0.794931	1.1694	3.94594	8.50611	13.1126	16.0011
81.34	1.00635	1.13086	3.7583	7.37793	11.207	13.7827	0.791445	1.16426	3.92862	8.46878	13.0551	15.9309
81.44	0.996582	1.11621	3.73291	7.33301	11.1504	13.7222	0.787975	1.15914	3.91137	8.43161	12.9978	15.861
81.54	1.01123	1.11133	3.72021	7.30859	11.1123	13.686	0.78452	1.15405	3.8942	8.39461	12.9408	15.7914
81.64	1.00732	1.1123	3.70459	7.2793	11.0625	13.644	0.781079	1.14898	3.87711	8.35777	12.884	15.7222
81.74	1.01025	1.11621	3.69385	7.25098	11.0225	13.5874	0.777655	1.14393	3.86009	8.32109	12.8275	15.6532
81.84	1.01416	1.11035	3.68213	7.21191	10.9805	13.5288	0.774245	1.13891	3.84314	8.28457	12.7712	15.5845
81.94	1.01416	1.10059	3.65869	7.17676	10.9297	13.4722	0.77085	1.13391	3.82627	8.24822	12.7152	15.5162
82.04	1.01025	1.10938	3.65283	7.15723	10.8906	13.437	0.76747	1.12892	3.80947	8.21202	12.6594	15.4481
82.14	0.999512	1.10352	3.6333	7.13086	10.8408	13.396	0.764105	1.12396	3.79275	8.17598	12.6038	15.3803
82.24	1.00635	1.10059	3.62354	7.1084	10.793	13.3315	0.760754	1.11903	3.7761	8.1401	12.5485	15.3129
82.34	0.999512	1.10449	3.60205	7.07324	10.7559	13.2866	0.757418	1.11411	3.75952	8.10438	12.4935	15.2457
82.44	0.998535	1.10449	3.58252	7.04688	10.7158	13.2437	0.754098	1.10922	3.74302	8.06882	12.4387	15.1788
82.54	1.01611	1.12012	3.57275	7.03027	10.6797	13.2124	0.750791	1.10434	3.72659	8.0334	12.3841	15.1122
82.64	1.00635	1.10645	3.55322	6.99707	10.6309	13.1636	0.747498	1.09949	3.71022	7.99815	12.3298	15.0459
82.74	0.996582	1.08984	3.53857	6.96777	10.5801	13.1128	0.744221	1.09466	3.69394	7.96305	12.2757	14.9799
82.84	0.991699	1.09766	3.51709	6.94141	10.5459	13.063	0.740958	1.08985	3.67772	7.92811	12.2218	14.9142
82.94	0.986816	1.09863	3.51221	6.91699	10.5	13.022	0.737709	1.08506	3.66158	7.89332	12.1682	14.8488
83.04	0.986816	1.08496	3.49268	6.87793	10.4609	12.9722	0.734474	1.0803	3.6455	7.85868	12.1148	14.7837
83.14	0.972168	1.06934	3.47314	6.8584	10.417	12.9214	0.731253	1.07555	3.6295	7.82419	12.0617	14.7188
83.24	0.969238	1.08301	3.47314	6.83984	10.3828	12.8901	0.728047	1.07083	3.61357	7.78986	12.0087	14.6543
83.34	0.975098	1.0791	3.45361	6.80957	10.3398	12.8511	0.724855	1.06612	3.5977	7.75568	11.9561	14.59
83.44	0.966309	1.07031	3.44385	6.7832	10.29	12.813	0.721677	1.06144	3.58191	7.72165	11.9036	14.526
83.54	0.95752	1.0752	3.42236	6.74121	10.2383	12.7534	0.718512	1.05678	3.56619	7.68776	11.8514	14.4623
83.64	0.947754	1.07129	3.40283	6.71777	10.2031	12.7144	0.715361	1.05213	3.55053	7.65402	11.7994	14.3988
83.74	0.955566	1.06445	3.38721	6.69238	10.1563	12.6577	0.712225	1.04751	3.53495	7.62044	11.7476	14.3357
83.84	0.95166	1.05762	3.38525	6.67285	10.1201	12.6118	0.709102	1.04291	3.51943	7.587	11.6961	14.2728
83.94	0.958496	1.07324	3.38525	6.65527	10.082	12.5776	0.705993	1.03833	3.50398	7.55371	11.6448	14.2102
84.04	0.95459	1.07031	3.37256	6.63672	10.0361	12.5415	0.702897	1.03377	3.4886	7.52056	11.5937	14.1479
84.14	0.945801	1.04785	3.3501	6.59375	9.97852	12.478	0.699815	1.02922	3.47328	7.48756	11.5428	14.0858
84.24	0.945801	1.04199	3.33447	6.56738	9.93164	12.4233	0.696746	1.0247	3.45804	7.4547	11.4922	14.024
84.34	0.939941	1.0459	3.31787	6.54199	9.89648	12.3726	0.693691	1.0202	3.44285	7.42199	11.4418	13.9625
84.44	0.945801	1.04199	3.31299	6.52832	9.85742	12.314	0.69065	1.01572	3.42774	7.38943	11.3916	13.9013
84.54	0.932129	1.03125	3.29346	6.49316	9.81152	12.2729	0.687621	1.01126	3.41269	7.357	11.3416	13.8403
84.64	0.92041	1.03418	3.27588	6.46191	9.77148	12.228	0.684606	1.00681	3.39771	7.32472	11.2919	13.7796
84.74	0.939941	1.04004	3.28174	6.44824	9.74414	12.1919	0.681604	1.00239	3.3828	7.29258	11.2423	13.7192
84.84	0.934082	1.03906	3.26123	6.41797	9.7002	12.1509	0.678616	0.997988	3.36795	7.26058	11.193	13.659
84.94	0.934082	1.03027	3.25244	6.3916	9.66016	12.0913	0.67564	0.993604	3.35317	7.22872	11.1439	13.5991
85.04	0.924316	1.02441	3.23682	6.36328	9.61719	12.0327	0.672677	0.989239	3.33844	7.197	11.095	13.5395
85.14	0.914551	1.02637	3.22314	6.32715	9.5625	11.9819	0.669728	0.984893	3.32379	7.16542	11.0464	13.4801
85.24	0.92041	1.01855	3.20752	6.30176	9.53418	11.9136	0.666791	0.980566	3.3092	7.13398	10.9979	13.421
85.34	0.922363	1.04004	3.2124	6.29785	9.50391	11.8726	0.663868	0.976258	3.29467	7.10268	10.9497	13.3621
85.44	0.916504	1.0293	3.19189	6.2666	9.4668	11.8276	0.660957	0.97197	3.28021	7.07151	10.9016	13.3035
85.54	0.911621	1.01953	3.18311	6.23828	9.4209	11.7729	0.658059	0.9677	3.26581	7.04048	10.8538	13.2452
85.64	0.918457	1.02051	3.16846	6.20996	9.38281	11.7339	0.655173	0.963448	3.25147	7.00959	10.8062	13.1871
85.74	0.91748	1.02051	3.16455	6.19922	9.35156	11.7026	0.6523	0.959216	3.2372	6.97884	10.7588	13.1293
85.84	0.906738	1.02051	3.14893	6.16309	9.3125	11.6538	0.64944	0.955002	3.22299	6.94821	10.7116	13.0717
85.94	0.906738	1.02051	3.15479	6.1377	9.27344	11.6128	0.646593	0.950807	3.20885	6.91773	10.6646	13.0144
86.04	0.902832	1.0166	3.13916	6.11426	9.25195	11.5757	0.643757	0.94663	3.19476	6.88737	10.6179	12.9573
86.14	0.906738	1.01465	3.1333	6.09277	9.21191	11.5249	0.640934	0.942471	3.18073	6.85715	10.5713	12.9005
86.24	0.89502	1.01855	3.11572	6.06152	9.16992	11.4712	0.638124	0.938331	3.16677	6.82707	10.5249	12.8439
86.34	0.89502	1.01855	3.12158	6.0459	9.14844	11.4409	0.635326	0.934209	3.15287	6.79711	10.4788	12.7876
86.44	0.895996	1.00879	3.10205	6.0166	9.11035	11.3911	0.632541	0.930105	3.13903	6.76729	10.4328	12.7315
86.54	0.891113	1.00293	3.09619	5.99121	9.07227	11.353	0.629767	0.926019	3.12525	6.7376	10.387	12.6757
86.64	0.895996	1.01074	3.08643	5.96777	9.02734	11.3081	0.627005	0.921951	3.11153	6.70803	10.3415	12.6201
86.74	0.891113	1.0166	3.08838	5.9541	8.98828	11.269	0.624256	0.917901	3.09788	6.6786	10.2961	12.5647
86.84	0.879395	0.99707	3.06299	5.91699	8.93555	11.2241	0.621519	0.913868	3.08428	6.6493	10.251	12.5096
86.94	0.89502	1.00098	3.06299	5.90723	8.91211	11.1929	0.618794	0.909854	3.07074	6.62013	10.206	12.4548
87.04	0.885254	0.991211	3.04346	5.8877	8.86817	11.1528	0.616081	0.905857	3.05726	6.59108	10.1612	12.4002
87.14	0.885254	1.00098	3.03369	5.87793	8.84375	11.1226	0.613379	0.901877	3.04384	6.56216	10.1167	12.3458
87.24	0.885254	0.990234	3.02393	5.84863	8.81055	11.0815	0.61069	0.897915	3.03048	6.53337	10.0723	12.2916
87.34	0.875488	0.993164	3.01807	5.81738	8.78516	11.0425	0.608012	0.89397	3.01718	6.5047	10.0281	12.2377
87.44	0.864746	0.998047	3.00342	5.7959	8.74902	11.0122	0.605346	0.890044	3.00393	6.47617	9.98413	12.1841
87.54	0.864746	0.999023	3.00342	5.77637	8.7207	10.9917	0.602692	0.886133	2.99075	6.44775	9.94034	12.1307
87.64	0.865723	0.999023	2.98096	5.74707	8.68164	10.9526	0.600049	0.88224	2.97762	6.41946	9.89674	12.0775
87.74	0.865723	0.999023	2.97119	5.7373	8.6543	10.9233	0.597418	0.878365	2.96455	6.3913	9.85333	12.0245
87.84	0.861816	1.00879	2.9751	5.72754	8.63086	10.8911	0.594799	0.874506	2.95154	6.36325	9.81012	11.9718
87.94	0.859863	0.999023	2.96143	5.70605	8.5918	10.8472	0.592191	0.870665	2.93858	6.33534	9.76709	11.9193
88.04	0.875488	1.01465	2.96143	5.68652	8.55957	10.812	0.589594	0.86684	2.92568	6.30754	9.72425	11.867
88.14	0.875488	1.02051	2.96143	5.67676	8.53906	10.7905	0.587009	0.863031	2.91284	6.27987	9.68161	11.815
88.24	0.876465	1.01074	2.94287	5.64258	8.51074	10.7485	0.584435	0.85924	2.90005	6.25232	9.63915	11.7632
88.34	0.873535	1.00684	2.93994	5.63086	8.49219	10.7104	0.581872	0.855465	2.88732	6.22488	9.59688	11.7116
88.44	0.870605	1.01465	2.92822	5.61621	8.46484	10.686	0.579321	0.851708	2.87465	6.19758	9.55478	11.6603
88.54	0.871582	1.00293	2.91943	5.59277	8.42773	10.6479	0.576781	0.847966	2.86203	6.17038	9.51288	11.6091
88.64	0.865723	0.995117	2.90283	5.57715	8.40234	10.6128	0.574252	0.844241	2.84947	6.14331	9.47116	11.5582
88.74	0.865723	0.991211	2.89307	5.54785	8.37109	10.5835	0.571734	0.840532	2.83696	6.11636	9.42962	11.5076
88.84	0.865723	1.00098	2.88721	5.53809	8.3418	10.5425	0.569227	0.836839	2.82451	6.08953	9.38827	11.4571
88.94	0.871582	1.00684	2.88916	5.51465	8.32227	10.519	0.566731	0.833164	2.81211	6.06281	9.34709	11.4069
89.04	0.859863	0.991211	2.86768	5.4873	8.28027	10.4722	0.564246	0.829503	2.79977	6.03621	9.3061	11.3569
89.14	0.865723	0.990234	2.87354	5.47656	8.25	10.4331	0.561772	0.825859	2.78748	6.00973	9.26529	11.3071
89.24	0.866699	0.986328	2.86475	5.44727	8.21582	10.395	0.559309	0.822231	2.77524	5.98336	9.22465	11.2575
89.34	0.862793	0.981445	2.8501	5.4248	8.19726	10.3647	0.556856	0.818619	2.76306	5.95711	9.1842	11.2081
89.44	0.867676	0.991211	2.84814	5.40918	8.17578	10.3306	0.554415	0.815023	2.75093	5.93098	9.14392	11.159
89.54	0.855957	0.979492	2.84229	5.3877	8.14063	10.2827	0.551984	0.811443	2.73886	5.90496	9.10382	11.1101
89.64	0.855957	0.989258	2.84131	5.37207	8.12109	10.2612	0.549563	0.807878	2.72683	5.87905	9.0639	11.0613
89.74	0.855957	0.979492	2.8208	5.34082	8.08008	10.2222	0.547154	0.804329	2.71487	5.85326	9.02415	11.0129
89.84	0.855957	0.993164	2.8208	5.33691	8.06055	10.2065	0.544755	0.800795	2.70295	5.82758	8.98458	10.9646
89.94	0.846191	0.989258	2.81104	5.31738	8.02149	10.1616	0.542366	0.797278	2.69109	5.80202	8.94518	10.9165
90.04	0.859863	1	2.80127	5.30664	7.99023	10.1323	0.539988	0.793775	2.67927	5.77656	8.90595	10.8686
90.14	0.855957	0.989258	2.7915	5.27637	7.9502	10.0913	0.53762	0.790288	2.66751	5.75122	8.86689	10.821
90.24	0.865723	0.990234	2.79639	5.26758	7.93457	10.062	0.535263	0.786817	2.65581	5.72599	8.82801	10.7735
90.34	0.865723	0.991211	2.78369	5.24707	7.91016	10.0229	0.532916	0.78336	2.64415	5.70087	8.7893	10.7263
90.44	0.865723	0.991211	2.78369	5.2373	7.89063	10.0034	0.53058	0.779919	2.63254	5.67586	8.75075	10.6793
90.54	0.873535	0.985352	2.77295	5.22168	7.86524	9.95654	0.528253	0.776493	2.62099	5.65096	8.71237	10.6325
90.64	0.885254	0.99707	2.76221	5.21777	7.85547	9.93311	0.525937	0.773081	2.60948	5.62617	8.67417	10.5859
90.74	0.885254	0.980469	2.75244	5.19238	7.83008	9.89209	0.523631	0.769685	2.59803	5.60149	8.63613	10.5395
90.84	0.885254	0.983398	2.73291	5.17383	7.80078	9.85303	0.521335	0.766304	2.58662	5.57691	8.59826	10.4932
90.94	0.88623	0.994141	2.73389	5.1582	7.77246	9.82861	0.519049	0.762938	2.57527	5.55245	8.56056	10.4472
91.04	0.881348	0.991211	2.729	5.13184	7.74414	9.79443	0.516773	0.759586	2.56397	5.52809	8.52302	10.4014
91.14	0.885254	0.989258	2.72314	5.11621	7.70508	9.76221	0.514507	0.756249	2.55271	5.50383	8.48565	10.3558
91.24	0.887207	0.979492	2.70361	5.10059	7.69043	9.72217	0.512251	0.752927	2.54151	5.47969	8.44843	10.3104
91.34	0.895996	0.979492	2.70361	5.08691	7.67383	9.70459	0.510005	0.74962	2.53035	5.45565	8.41139	10.2652
91.44	0.88916	0.969727	2.69287	5.06738	7.65039	9.68115	0.507769	0.746327	2.51925	5.43172	8.3745	10.2202
91.54	0.904785	0.979492	2.68213	5.0498	7.62891	9.65186	0.505542	0.743048	2.50819	5.40789	8.33778	10.1754
91.64	0.904785	0.993164	2.68213	5.0459	7.60937	9.63623	0.503326	0.739784	2.49718	5.38417	8.30122	10.1308
91.74	0.895996	0.990234	2.67725	5.02734	7.57129	9.61182	0.501119	0.736534	2.48622	5.36055	8.26482	10.0864
91.84	0.902832	0.987305	2.68018	5.00488	7.55273	9.5835	0.498922	0.733298	2.47531	5.33703	8.22858	10.0422
91.94	0.900879	0.999023	2.66846	4.99707	7.54102	9.57764	0.496734	0.730077	2.46444	5.31362	8.1925	9.99819
92.04	0.902832	0.996094	2.67041	4.98438	7.51758	9.54834	0.494556	0.72687	2.45363	5.29031	8.15657	9.95435
92.14	0.896973	0.993164	2.65479	4.95801	7.48145	9.51318	0.492387	0.723677	2.44286	5.2671	8.12081	9.91071
92.24	0.887207	0.995117	2.64111	4.94434	7.45117	9.47998	0.490229	0.720498	2.43213	5.244	8.0852	9.86727
92.34	0.895996	0.989258	2.62256	4.92676	7.43164	9.43408	0.488079	0.717333	2.42146	5.22099	8.04975	9.82402
92.44	0.89502	0.979492	2.61572	4.89746	7.40039	9.39209	0.485939	0.714182	2.41083	5.19809	8.01445	9.78096
92.54	0.89502	0.991211	2.62158	4.8877	7.38086	9.3667	0.483808	0.711044	2.40025	5.17529	7.9793	9.73808
92.64	0.908691	0.995117	2.61182	4.87793	7.36133	9.35303	0.481687	0.70792	2.38971	5.15258	7.94432	9.69539
92.74	0.910645	0.99707	2.60791	4.86816	7.34766	9.31787	0.479575	0.704811	2.37923	5.12998	7.90948	9.65289
92.84	0.916504	0.991211	2.60205	4.8584	7.33203	9.29248	0.477472	0.701715	2.36878	5.10748	7.87481	9.61058
92.94	0.907715	0.982422	2.59326	4.83984	7.30176	9.26416	0.475379	0.698632	2.35839	5.08507	7.84027	9.56845
93.04	0.902832	0.97168	2.57861	4.8125	7.26758	9.23193	0.473294	0.695563	2.34803	5.06277	7.80589	9.52651
93.14	0.900879	0.980469	2.57275	4.7959	7.24121	9.2124	0.471219	0.692507	2.33773	5.04056	7.77167	9.48475
93.24	0.916504	0.979492	2.56201	4.78613	7.23047	9.19287	0.469153	0.689465	2.32747	5.01845	7.73759	9.44317
93.34	0.905762	0.969727	2.55518	4.7666	7.20313	9.15283	0.467096	0.686436	2.31725	4.99643	7.70367	9.40178
93.44	0.89502	0.963867	2.55127	4.74707	7.18945	9.12061	0.465048	0.683421	2.30708	4.97451	7.66989	9.36057
93.54	0.89502	0.959961	2.5415	4.72754	7.16016	9.08154	0.463009	0.680419	2.29696	4.95269	7.63626	9.31954
93.64	0.89502	0.963867	2.5415	4.72168	7.14062	9.06592	0.460978	0.67743	2.28687	4.93097	7.60278	9.27869
93.74	0.903809	0.974609	2.54053	4.71289	7.11621	9.04736	0.458957	0.674454	2.27684	4.90934	7.56944	9.23802
93.84	0.912598	0.981445	2.53955	4.7041	7.11328	9.02881	0.456945	0.671491	2.26684	4.8878	7.53626	9.19752
93.94	0.906738	0.97168	2.52393	4.6875	7.08203	8.99365	0.454942	0.668542	2.25689	4.86636	7.50321	9.15721
94.04	0.896973	0.96582	2.51416	4.65723	7.05273	8.95459	0.452947	0.665605	2.24699	4.84501	7.47031	9.11707
94.14	0.896973	0.97168	2.49463	4.6377	7.02246	8.92725	0.450961	0.66268	2.23712	4.82376	7.43756	9.07711
94.24	0.896973	0.975586	2.49463	4.63184	7.01172	8.91357	0.448983	0.65977	2.22731	4.8026	7.40495	9.03732
94.34	0.89502	0.96582	2.47803	4.6123	6.97852	8.87744	0.447015	0.656871	2.21753	4.78153	7.37248	8.99771
94.44	0.905762	0.958984	2.4751	4.60059	6.95898	8.84131	0.445055	0.653986	2.2078	4.76056	7.34016	8.95828
94.54	0.89502	0.958008	2.47119	4.57715	6.92969	8.80029	0.443103	0.651113	2.19811	4.73968	7.30797	8.91901
94.64	0.885254	0.952148	2.46143	4.56738	6.90039	8.7749	0.44116	0.648252	2.18846	4.71889	7.27593	8.87991
94.74	0.891113	0.963867	2.45166	4.55176	6.875	8.75732	0.439226	0.645405	2.17885	4.69819	7.24403	8.841
94.84	0.890137	0.958984	2.45264	4.54102	6.86035	8.72119	0.4373	0.642569	2.16929	4.67758	7.21227	8.80224
94.94	0.893066	0.950195	2.43994	4.51465	6.82812	8.68896	0.435383	0.639747	2.15977	4.65706	7.18065	8.76367
95.04	0.877441	0.950195	2.42432	4.48828	6.79199	8.65381	0.433474	0.636936	2.15029	4.63663	7.14917	8.72525
95.14	0.887207	0.954102	2.42432	4.48145	6.78125	8.63428	0.431573	0.634138	2.14085	4.6163	7.11783	8.68701
95.24	0.883301	0.956055	2.41064	4.47363	6.76758	8.61279	0.429681	0.631353	2.13146	4.59605	7.08662	8.64894
95.34	0.881348	0.94043	2.39893	4.44824	6.73047	8.58838	0.427797	0.628579	2.1221	4.57589	7.05555	8.61103
95.44	0.876465	0.944336	2.40381	4.45215	6.72461	8.56592	0.425921	0.625818	2.11279	4.55582	7.02461	8.57329
95.54	0.875488	0.946289	2.38916	4.42285	6.69727	8.53857	0.424054	0.623069	2.10351	4.53583	6.99381	8.53571
95.64	0.875488	0.944336	2.38721	4.40723	6.68164	8.51318	0.422194	0.620332	2.09428	4.51593	6.96315	8.4983
95.74	0.871582	0.948242	2.36963	4.38379	6.65234	8.47803	0.420343	0.617607	2.08509	4.49613	6.93262	8.46105
95.84	0.865723	0.941406	2.36768	4.36816	6.64258	8.45264	0.4185	0.614894	2.07594	4.47641	6.90223	8.42397
95.94	0.869629	0.930664	2.36377	4.35254	6.62109	8.42725	0.416665	0.612193	2.06683	4.45677	6.87197	8.38705
96.04	0.875488	0.930664	2.36377	4.3584	6.60156	8.41357	0.414838	0.609503	2.05776	4.43722	6.84184	8.35029
96.14	0.885254	0.94043	2.35986	4.34473	6.58691	8.38818	0.413019	0.606826	2.04872	4.41776	6.81185	8.31369
96.24	0.874512	0.925781	2.34326	4.31738	6.56348	8.35205	0.411208	0.60416	2.03973	4.39838	6.78198	8.27726
96.34	0.875488	0.93457	2.33643	4.30566	6.55078	8.32275	0.409405	0.601506	2.03078	4.37909	6.75225	8.24098
96.44	0.869629	0.930664	2.33252	4.28613	6.53125	8.29639	0.40761	0.598864	2.02187	4.35988	6.72265	8.20486
96.54	0.875488	0.930664	2.33154	4.27637	6.51953	8.28076	0.405823	0.596233	2.01299	4.34076	6.69317	8.1689
96.64	0.874512	0.920898	2.32471	4.25684	6.49023	8.24756	0.404044	0.593614	2.00416	4.32172	6.66383	8.1331
96.74	0.86377	0.924805	2.3208	4.24121	6.46484	8.2124	0.402272	0.591006	1.99536	4.30276	6.63462	8.09746
96.84	0.854004	0.919922	2.31494	4.22754	6.45117	8.18701	0.400508	0.58841	1.98661	4.28389	6.60553	8.06197
96.94	0.844238	0.913086	2.31104	4.20801	6.42188	8.16162	0.398752	0.585825	1.97789	4.2651	6.57657	8.02664
97.04	0.839355	0.919922	2.30615	4.18945	6.40332	8.13721	0.397004	0.583252	1.96921	4.24639	6.54774	7.99146
97.14	0.85791	0.920898	2.31299	4.18945	6.3916	8.12451	0.395263	0.580689	1.96056	4.22776	6.51904	7.95643
97.24	0.848145	0.920898	2.30713	4.17285	6.36523	8.09521	0.39353	0.578139	1.95196	4.20922	6.49045	7.92157
97.34	0.850098	0.913086	2.2915	4.15527	6.34961	8.06104	0.391805	0.575599	1.94339	4.19076	6.462	7.88685
97.44	0.855957	0.928711	2.2915	4.14551	6.33008	8.0542	0.390087	0.573071	1.93486	4.17238	6.43367	7.85229
97.54	0.859863	0.918945	2.28564	4.12988	6.30078	8.021	0.388376	0.570553	1.92637	4.15408	6.40547	7.81787
97.64	0.859863	0.922852	2.28564	4.12012	6.28711	8.00928	0.386673	0.568047	1.91791	4.13586	6.37739	7.78361
97.74	0.865723	0.915039	2.27783	4.10254	6.26562	7.98779	0.384978	0.565552	1.9095	4.11772	6.34943	7.7495
97.84	0.86084	0.899414	2.26709	4.06836	6.24121	7.96143	0.38329	0.563067	1.90112	4.09965	6.32159	7.71554
97.94	0.867676	0.905273	2.26416	4.05371	6.21289	7.93311	0.38161	0.560594	1.89277	4.08167	6.29388	7.68173
98.04	0.871582	0.911133	2.25342	4.05957	6.19336	7.92725	0.379936	0.558131	1.88447	4.06377	6.26629	7.64806
98.14	0.862793	0.897461	2.24268	4.03809	6.16699	7.896	0.37827	0.555679	1.87619	4.04595	6.23882	7.61454
98.24	0.850098	0.895508	2.24268	4.01855	6.14453	7.86475	0.376612	0.553238	1.86796	4.0282	6.21147	7.58118
98.34	0.865723	0.897461	2.24268	4.00293	6.14062	7.84912	0.37496	0.550808	1.85976	4.01053	6.18424	7.54795
98.44	0.854004	0.883789	2.22119	3.99609	6.12305	7.83154	0.373317	0.548388	1.8516	3.99294	6.15713	7.51488
98.54	0.867676	0.899414	2.2251	3.97559	6.10938	7.81592	0.37168	0.545979	1.84347	3.97543	6.13013	7.48194
98.64	0.873535	0.889648	2.22119	3.95996	6.09375	7.7915	0.37005	0.543581	1.83538	3.95799	6.10326	7.44915
98.74	0.873535	0.90332	2.2251	3.96582	6.08008	7.78076	0.368428	0.541193	1.82733	3.94063	6.07651	7.41651
98.84	0.875488	0.895508	2.21729	3.94629	6.05469	7.74756	0.366812	0.538816	1.81931	3.92335	6.04987	7.38401
98.94	0.866699	0.890625	2.20654	3.92578	6.03027	7.72119	0.365204	0.536449	1.81132	3.90614	6.02335	7.35165
99.04	0.871582	0.890625	2.21338	3.92676	6.02148	7.70264	0.363602	0.534092	1.80337	3.88901	5.99694	7.31943
99.14	0.877441	0.893555	2.20752	3.90723	5.99219	7.68311	0.362008	0.531746	1.79546	3.87195	5.97066	7.28736
99.24	0.877441	0.899414	2.20361	3.90723	5.98633	7.66748	0.360421	0.52941	1.78758	3.85497	5.94448	7.25543
99.34	0.876465	0.90918	2.20752	3.89746	5.98242	7.66357	0.358841	0.527085	1.77973	3.83806	5.91843	7.22363
99.44	0.879395	0.899414	2.20264	3.88184	5.96191	7.63232	0.357267	0.524769	1.77192	3.82123	5.89248	7.19198
99.54	0.871582	0.899414	2.18799	3.86426	5.92969	7.61279	0.355701	0.522464	1.76415	3.80447	5.86665	7.16046
99.64	0.873535	0.90332	2.18604	3.86133	5.92383	7.60596	0.354141	0.520169	1.7564	3.78778	5.84093	7.12908
99.74	0.881348	0.905273	2.18213	3.84277	5.89648	7.59131	0.352588	0.517884	1.74869	3.77117	5.81533	7.09784
99.84	0.876465	0.900391	2.18311	3.83203	5.88184	7.57275	0.351042	0.515609	1.74102	3.75463	5.78984	7.06674
99.94	0.871582	0.891602	2.17432	3.81934	5.85742	7.5542	0.349503	0.513344	1.73338	3.73816	5.76446	7.03577
100.04	0.887207	0.902344	2.17432	3.81934	5.85156	7.53467	0.347971	0.511089	1.72577	3.72177	5.73919	7.00494
100.14	0.875488	0.893555	2.1665	3.79785	5.83398	7.51514	0.346445	0.508844	1.7182	3.70544	5.71403	6.97424
100.24	0.865723	0.899414	2.1626	3.78027	5.81055	7.50146	0.344926	0.506609	1.71066	3.68919	5.68898	6.94369
100.34	0.861816	0.895508	2.1626	3.77246	5.80078	7.48193	0.343414	0.504383	1.70315	3.67301	5.66405	6.91326
100.44	0.859863	0.889648	2.15283	3.75684	5.78125	7.45264	0.341908	0.502168	1.69567	3.6569	5.63922	6.88297
100.54	0.85498	0.883789	2.14209	3.74121	5.75586	7.43311	0.340409	0.499961	1.68823	3.64086	5.61449	6.8528
100.64	0.840332	0.875977	2.12744	3.7334	5.74805	7.41357	0.338916	0.497765	1.68082	3.62489	5.58989	6.82277
100.74	0.834473	0.870117	2.11182	3.7168	5.71973	7.396	0.33743	0.495579	1.67345	3.609	5.56538	6.79288
100.84	0.825684	0.861328	2.10303	3.69727	5.7002	7.37354	0.335951	0.493402	1.6661	3.59317	5.54099	6.76311
100.94	0.82666	0.866211	2.09424	3.69238	5.68555	7.354	0.334478	0.491234	1.65879	3.57741	5.5167	6.73348
101.04	0.82666	0.875977	2.09424	3.68848	5.67188	7.3374	0.333011	0.489076	1.65151	3.56172	5.49251	6.70397
101.14	0.840332	0.881836	2.09424	3.68848	5.66211	7.3374	0.331551	0.486928	1.64426	3.5461	5.46844	6.67459
101.24	0.844238	0.881836	2.08057	3.66504	5.62891	7.31787	0.330098	0.484789	1.63705	3.53054	5.44447	6.64535
101.34	0.82666	0.869141	2.06299	3.65137	5.60352	7.28076	0.32865	0.482659	1.62986	3.51506	5.42061	6.61623
101.44	0.816895	0.862305	2.05713	3.6377	5.58008	7.25146	0.327209	0.480539	1.62271	3.49964	5.39684	6.58724
101.54	0.812012	0.864258	2.05811	3.63379	5.56641	7.23779	0.325774	0.478428	1.61559	3.4843	5.37319	6.55838
101.64	0.799316	0.848633	2.04541	3.60645	5.54492	7.20654	0.324346	0.476326	1.60849	3.46901	5.34964	6.52964
101.74	0.809082	0.838867	2.0415	3.5957	5.53125	7.19287	0.322924	0.474234	1.60144	3.4538	5.32619	6.50103
101.84	0.805176	0.842773	2.03174	3.5791	5.51563	7.16553	0.321508	0.472151	1.59441	3.43865	5.30284	6.47254
101.94	0.805176	0.844727	2.02783	3.57129	5.50684	7.15771	0.320098	0.470077	1.58741	3.42357	5.2796	6.44418
102.04	0.806152	0.84375	2.02295	3.56055	5.50488	7.13721	0.318695	0.468012	1.58044	3.40856	5.25645	6.41595
102.14	0.797363	0.84082	2.01416	3.55762	5.49414	7.11475	0.317297	0.465956	1.57351	3.39361	5.23341	6.38783
102.24	0.793457	0.836914	2.00049	3.54395	5.47656	7.09131	0.315906	0.463909	1.5666	3.37872	5.21047	6.35984
102.34	0.787598	0.834961	1.99854	3.53809	5.45117	7.07275	0.314521	0.461871	1.55973	3.3639	5.18764	6.33198
102.44	0.781738	0.831055	2.00439	3.51855	5.42187	7.04639	0.313142	0.459843	1.55288	3.34915	5.1649	6.30423
102.54	0.781738	0.825195	1.97803	3.49316	5.41016	7.01709	0.311769	0.457823	1.54607	3.33446	5.14226	6.27661
102.64	0.775879	0.823242	1.9751	3.4873	5.39063	7.00146	0.310402	0.455811	1.53928	3.31984	5.11972	6.24911
102.74	0.774902	0.818359	1.97119	3.46777	5.375	6.97607	0.309041	0.453809	1.53253	3.30528	5.09728	6.22173
102.84	0.76416	0.811523	1.96533	3.46191	5.37109	6.96045	0.307686	0.451816	1.5258	3.29078	5.07494	6.19447
102.94	0.773926	0.833008	1.97119	3.45703	5.34961	6.94092	0.306337	0.449831	1.5191	3.27635	5.05269	6.16733
103.04	0.765137	0.818359	1.96631	3.44727	5.33496	6.9126	0.304994	0.447855	1.51244	3.26198	5.03054	6.1403
103.14	0.771973	0.827148	1.96924	3.43262	5.32812	6.90381	0.303657	0.445887	1.5058	3.24768	5.0085	6.1134
103.24	0.756348	0.81543	1.95361	3.41699	5.30273	6.88428	0.302325	0.443929	1.49919	3.23343	4.98654	6.08661
103.34	0.750488	0.811523	1.94775	3.40723	5.28711	6.85889	0.301	0.441979	1.49261	3.21925	4.96469	6.05994
103.44	0.762207	0.811523	1.93994	3.39355	5.29297	6.84912	0.29968	0.440037	1.48606	3.20514	4.94292	6.03339
103.54	0.746582	0.801758	1.92432	3.37793	5.2627	6.81299	0.298366	0.438104	1.47954	3.19108	4.92126	6.00696
103.64	0.741699	0.797852	1.92041	3.37402	5.24609	6.80225	0.297058	0.43618	1.47305	3.17708	4.89969	5.98064
103.74	0.729004	0.786133	1.90381	3.3623	5.22461	6.77295	0.295755	0.434264	1.46658	3.16315	4.87821	5.95444
103.84	0.725098	0.791992	1.89697	3.34766	5.21094	6.75732	0.294459	0.432356	1.46014	3.14928	4.85683	5.92835
103.94	0.73877	0.791992	1.9126	3.34668	5.20117	6.7417	0.293168	0.430457	1.45374	3.13547	4.83554	5.90237
104.04	0.729004	0.780273	1.88721	3.32129	5.17969	6.72021	0.291882	0.428566	1.44736	3.12172	4.81435	5.87651
104.14	0.723145	0.789063	1.89502	3.31543	5.16992	6.71045	0.290602	0.426683	1.441	3.10802	4.79325	5.85076
104.24	0.718262	0.783203	1.89209	3.30078	5.15137	6.6958	0.289328	0.424809	1.43468	3.09439	4.77224	5.82513
104.34	0.723145	0.776367	1.87939	3.29395	5.12891	6.6792	0.28806	0.422943	1.42838	3.08082	4.75132	5.79961
104.44	0.711426	0.764648	1.86377	3.27832	5.10547	6.65771	0.286797	0.421085	1.42212	3.06731	4.7305	5.7742
104.54	0.713379	0.776367	1.85986	3.26465	5.10742	6.6499	0.285539	0.419235	1.41587	3.05386	4.70976	5.7489
104.64	0.717285	0.774414	1.85791	3.24902	5.09082	6.63428	0.284287	0.417394	1.40966	3.04047	4.68912	5.72371
104.74	0.711426	0.770508	1.84424	3.24316	5.07422	6.6167	0.283041	0.41556	1.40347	3.02713	4.66857	5.69864
104.84	0.730957	0.774414	1.84814	3.23828	5.07422	6.61279	0.2818	0.413735	1.39731	3.01386	4.64811	5.67367
104.94	0.723145	0.780273	1.84033	3.22754	5.05664	6.58838	0.280564	0.411917	1.39118	3.00064	4.62773	5.64881
105.04	0.70752	0.770508	1.82861	3.21387	5.03125	6.56592	0.279334	0.410108	1.38508	2.98748	4.60745	5.62406
105.14	0.721191	0.770508	1.8335	3.19824	5.02539	6.55225	0.278109	0.408306	1.379	2.97438	4.58726	5.59942
105.24	0.716309	0.764648	1.82666	3.19238	5.01172	6.53271	0.27689	0.406513	1.37295	2.96134	4.56715	5.57489
105.34	0.717285	0.768555	1.8208	3.1748	5	6.50537	0.275676	0.404727	1.36692	2.94835	4.54714	5.55046
105.44	0.719238	0.764648	1.83057	3.1709	4.99023	6.49951	0.274467	0.402949	1.36092	2.93542	4.52721	5.52615
105.54	0.699707	0.758789	1.81689	3.15137	4.97656	6.47607	0.273264	0.401179	1.35495	2.92255	4.50736	5.50193
105.64	0.694824	0.749023	1.80615	3.12695	4.9541	6.45166	0.272065	0.399417	1.349	2.90973	4.48761	5.47783
105.74	0.695801	0.745117	1.81299	3.12793	4.94727	6.43311	0.270873	0.397662	1.34308	2.89697	4.46794	5.45383
105.84	0.695801	0.733398	1.79346	3.11816	4.93164	6.41357	0.269685	0.395915	1.33719	2.88426	4.44836	5.42994
105.94	0.695801	0.745117	1.79346	3.1084	4.91699	6.39014	0.268503	0.394176	1.33132	2.87162	4.42886	5.40615
106.04	0.695801	0.733398	1.78369	3.09766	4.89453	6.36279	0.267325	0.392445	1.32548	2.85902	4.40945	5.38246
106.14	0.699707	0.750977	1.7876	3.09668	4.89062	6.35693	0.266153	0.390721	1.31966	2.84648	4.39013	5.35888
106.24	0.703613	0.741211	1.77979	3.07324	4.87695	6.33936	0.264986	0.389005	1.31387	2.834	4.37088	5.3354
106.34	0.70166	0.750977	1.77783	3.07129	4.86523	6.32764	0.263824	0.387296	1.3081	2.82157	4.35173	5.31203
106.44	0.703613	0.737305	1.77002	3.05371	4.84766	6.30908	0.262668	0.385595	1.30236	2.8092	4.33265	5.28876
106.54	0.691895	0.731445	1.7583	3.03809	4.82227	6.28662	0.261516	0.383901	1.29665	2.79688	4.31366	5.26559
106.64	0.692871	0.727539	1.76025	3.03809	4.81055	6.27881	0.260369	0.382214	1.29096	2.78461	4.29476	5.24252
106.74	0.687988	0.713867	1.7417	3.0166	4.78906	6.25146	0.259228	0.380535	1.28529	2.7724	4.27594	5.21955
106.84	0.697754	0.729492	1.75439	3.0166	4.79297	6.24365	0.258091	0.378864	1.27965	2.76024	4.2572	5.19668
106.94	0.709473	0.729492	1.74658	3.00293	4.78516	6.23584	0.25696	0.3772	1.27404	2.74814	4.23854	5.17392
107.04	0.694824	0.729492	1.73193	2.99219	4.76074	6.21143	0.255833	0.375543	1.26844	2.73609	4.21996	5.15125
107.14	0.705566	0.729492	1.729	2.99414	4.74805	6.20264	0.254711	0.373893	1.26288	2.72409	4.20147	5.12868
107.24	0.705566	0.729492	1.72314	2.98145	4.74121	6.19287	0.253594	0.372251	1.25734	2.71214	4.18305	5.10622
107.34	0.695801	0.723633	1.71729	2.97754	4.72461	6.17725	0.252482	0.370615	1.25182	2.70025	4.16472	5.08384
107.44	0.699707	0.739258	1.72314	2.98145	4.7207	6.17334	0.251376	0.368987	1.24632	2.68841	4.14647	5.06157
107.54	0.70166	0.725586	1.71338	2.96191	4.69727	6.1499	0.250273	0.367366	1.24085	2.67662	4.1283	5.0394
107.64	0.695801	0.725586	1.70947	2.95215	4.67578	6.13428	0.249176	0.365753	1.23541	2.66488	4.1102	5.01732
107.74	0.705566	0.719727	1.70361	2.9502	4.66992	6.11182	0.248083	0.364146	1.22999	2.6532	4.09219	4.99534
107.84	0.705566	0.729492	1.69873	2.94238	4.66016	6.10107	0.246996	0.362546	1.22459	2.64156	4.07426	4.97346
107.94	0.711426	0.735352	1.69189	2.93652	4.64648	6.0874	0.245913	0.360954	1.21922	2.62998	4.0564	4.95167
108.04	0.716309	0.733398	1.68213	2.93652	4.63086	6.07568	0.244835	0.359368	1.21386	2.61844	4.03862	4.92998
108.14	0.719238	0.739258	1.68604	2.93066	4.63476	6.07568	0.243761	0.35779	1.20854	2.60696	4.02092	4.90838
108.24	0.715332	0.741211	1.67822	2.91309	4.61719	6.05811	0.242692	0.356218	1.20323	2.59553	4.0033	4.88688
108.34	0.73877	0.75	1.68604	2.9209	4.61523	6.05615	0.241628	0.354653	1.19795	2.58415	3.98576	4.86547
108.44	0.740723	0.749023	1.67822	2.91309	4.59668	6.04053	0.240569	0.353095	1.1927	2.57281	3.96829	4.84415
108.54	0.730957	0.745117	1.67236	2.90234	4.58594	6.01709	0.239514	0.351544	1.18746	2.56153	3.9509	4.82293
108.64	0.72998	0.75	1.67334	2.90039	4.57129	6.00635	0.238464	0.35	1.18225	2.5503	3.93358	4.8018
108.74	0.742676	0.750977	1.67041	2.89746	4.57227	5.99951	0.237418	0.348463	1.17706	2.53911	3.91634	4.78077
108.84	0.740723	0.764648	1.66846	2.8877	4.5625	5.98779	0.236377	0.346932	1.1719	2.52798	3.89918	4.75982
108.94	0.746582	0.760742	1.66455	2.88184	4.55273	5.96826	0.235341	0.345408	1.16675	2.51689	3.88209	4.73897
109.04	0.746582	0.770508	1.66064	2.88379	4.53711	5.9585	0.234309	0.343891	1.16163	2.50586	3.86508	4.71821
109.14	0.746582	0.780273	1.65479	2.86816	4.53125	5.95654	0.233282	0.34238	1.15654	2.49487	3.84814	4.69754
109.24	0.746582	0.770508	1.64893	2.8623	4.51563	5.94678	0.232259	0.340876	1.15146	2.48393	3.83127	4.67697
109.34	0.746582	0.780273	1.66455	2.86426	4.50781	5.93896	0.23124	0.339379	1.14641	2.47303	3.81449	4.65648
109.44	0.756348	0.776367	1.66846	2.85254	4.49121	5.91748	0.230227	0.337888	1.14138	2.46219	3.79777	4.63608
109.54	0.746582	0.760742	1.65967	2.84473	4.48047	5.90381	0.229217	0.336404	1.13637	2.45139	3.78112	4.61577
109.64	0.756348	0.769531	1.65674	2.84277	4.4707	5.89404	0.228212	0.334926	1.13138	2.44064	3.76455	4.59555
109.74	0.756348	0.768555	1.65869	2.83691	4.46094	5.89404	0.227212	0.333455	1.12642	2.42994	3.74806	4.57542
109.84	0.750488	0.770508	1.64697	2.82715	4.44141	5.87354	0.226215	0.33199	1.12147	2.41928	3.73163	4.55537
109.94	0.76123	0.766602	1.64893	2.82324	4.42773	5.86279	0.225224	0.330532	1.11655	2.40868	3.71528	4.53542
110.04	0.758301	0.764648	1.64697	2.82129	4.42187	5.85107	0.224236	0.32908	1.11165	2.39811	3.69899	4.51555
110.14	0.760254	0.754883	1.63721	2.80176	4.41016	5.82959	0.223253	0.327634	1.10677	2.3876	3.68278	4.49577
110.24	0.769043	0.759766	1.63232	2.80078	4.39941	5.82471	0.222274	0.326195	1.10192	2.37713	3.66664	4.47608
110.34	0.771973	0.756836	1.6333	2.79297	4.38672	5.82178	0.221299	0.324762	1.09708	2.3667	3.65058	4.45647
110.44	0.752441	0.750977	1.61963	2.77637	4.37109	5.80811	0.220329	0.323335	1.09227	2.35633	3.63458	4.43695
110.54	0.756348	0.750977	1.61768	2.77637	4.36133	5.78271	0.219363	0.321915	1.08747	2.34599	3.61865	4.41751
110.64	0.756348	0.760742	1.62354	2.77246	4.35742	5.77295	0.218401	0.320501	1.0827	2.3357	3.60279	4.39816
110.74	0.756348	0.750977	1.61377	2.75098	4.33594	5.75732	0.217444	0.319093	1.07795	2.32546	3.587	4.37889
110.84	0.766113	0.756836	1.61963	2.7666	4.33691	5.75732	0.21649	0.317691	1.07322	2.31526	3.57128	4.35971
110.94	0.766113	0.745117	1.60791	2.75684	4.31445	5.73584	0.215541	0.316296	1.06851	2.30511	3.55563	4.34061
111.04	0.77002	0.759766	1.61279	2.76074	4.32031	5.73193	0.214596	0.314907	1.06382	2.295	3.54005	4.3216
111.14	0.762207	0.749023	1.60205	2.74316	4.29688	5.72217	0.213655	0.313523	1.05915	2.28494	3.52454	4.30267
111.24	0.77002	0.749023	1.60205	2.74121	4.28516	5.7124	0.212718	0.312146	1.0545	2.27492	3.50909	4.28382
111.34	0.779785	0.762695	1.60596	2.74707	4.2793	5.69678	0.211786	0.310775	1.04987	2.26494	3.49372	4.26505
111.44	0.780762	0.764648	1.60791	2.74707	4.27539	5.69287	0.210857	0.30941	1.04527	2.25501	3.4784	4.24637
111.54	0.777832	0.749023	1.59619	2.7373	4.25391	5.67725	0.209933	0.308051	1.04068	2.24512	3.46316	4.22777
111.64	0.789551	0.749023	1.59814	2.72754	4.25586	5.66748	0.209012	0.306697	1.03611	2.23528	3.44798	4.20925
111.74	0.778809	0.740234	1.5835	2.71875	4.23145	5.64697	0.208096	0.30535	1.03157	2.22548	3.43287	4.19081
111.84	0.797363	0.741211	1.59814	2.72363	4.23242	5.64404	0.207183	0.304009	1.02704	2.21572	3.41783	4.17246
111.94	0.787598	0.741211	1.59424	2.70508	4.21289	5.62451	0.206275	0.302674	1.02253	2.206	3.40285	4.15418
112.04	0.787598	0.741211	1.59424	2.70215	4.21191	5.62842	0.205371	0.301344	1.01805	2.19633	3.38794	4.13598
112.14	0.787598	0.741211	1.59424	2.7041	4.20117	5.60986	0.20447	0.30002	1.01358	2.1867	3.37309	4.11786
112.24	0.797363	0.741211	1.59424	2.70215	4.19531	5.59326	0.203574	0.298702	1.00913	2.17711	3.35831	4.09983
112.34	0.791504	0.745117	1.58838	2.68848	4.19531	5.57764	0.202681	0.29739	1.0047	2.16756	3.3436	4.08187
112.44	0.803223	0.746094	1.59424	2.68848	4.1875	5.5835	0.201792	0.296084	1.00029	2.15806	3.32894	4.06399
112.54	0.785645	0.727539	1.58252	2.67676	4.16602	5.56201	0.200908	0.294783	0.995903	2.14859	3.31435	4.04619
112.64	0.785645	0.727539	1.58252	2.67676	4.1543	5.55029	0.200027	0.293488	0.991532	2.13917	3.29983	4.02846
112.74	0.79541	0.739258	1.58252	2.67676	4.15625	5.55029	0.19915	0.292199	0.987181	2.12979	3.28537	4.01082
112.84	0.79541	0.733398	1.57178	2.65723	4.13477	5.53076	0.198277	0.290916	0.982849	2.12045	3.27097	3.99325
112.94	0.79541	0.739258	1.5708	2.65723	4.125	5.53076	0.197407	0.289638	0.978536	2.11116	3.25664	3.97576
113.04	0.784668	0.729492	1.56104	2.64746	4.10352	5.51123	0.196542	0.288365	0.974242	2.1019	3.24237	3.95834
113.14	0.788574	0.734375	1.55615	2.63867	4.10449	5.49658	0.19568	0.287099	0.969966	2.09268	3.22816	3.941
113.24	0.79541	0.737305	1.56885	2.63965	4.10156	5.49365	0.194822	0.285838	0.96571	2.0835	3.21401	3.92374
113.34	0.785645	0.72168	1.55322	2.62598	4.08789	5.47021	0.193968	0.284582	0.961472	2.07437	3.19993	3.90655
113.44	0.785645	0.72168	1.55322	2.61914	4.07617	5.4585	0.193117	0.283332	0.957253	2.06527	3.18591	3.88944
113.54	0.785645	0.717773	1.54346	2.59668	4.07227	5.45068	0.192271	0.282087	0.953052	2.05622	3.17195	3.8724
113.64	0.785645	0.71582	1.54346	2.60059	4.0625	5.43896	0.191428	0.280848	0.948869	2.0472	3.15805	3.85544
113.74	0.789551	0.711914	1.53369	2.59668	4.05273	5.42334	0.190588	0.279615	0.944705	2.03822	3.14421	3.83856
113.84	0.781738	0.702148	1.53369	2.58691	4.02832	5.40381	0.189753	0.278386	0.940559	2.02928	3.13043	3.82174
113.94	0.779785	0.700195	1.52588	2.5791	4.00391	5.38135	0.188921	0.277163	0.936432	2.02039	3.11671	3.805
114.04	0.785645	0.704102	1.53174	2.5752	4.00977	5.37451	0.188092	0.275946	0.932323	2.01153	3.10305	3.78833
114.14	0.771973	0.695313	1.52197	2.56543	3.99023	5.35693	0.187268	0.274734	0.928231	2.00271	3.08946	3.77174
114.24	0.77002	0.692383	1.52197	2.56543	3.99414	5.34521	0.186447	0.273527	0.924158	1.99393	3.07592	3.75522
114.34	0.766113	0.698242	1.52588	2.55957	3.97852	5.33154	0.185629	0.272325	0.920102	1.98518	3.06244	3.73877
114.44	0.762207	0.694336	1.51807	2.55176	3.95898	5.30811	0.184815	0.271129	0.916065	1.97648	3.04902	3.7224
114.54	0.760254	0.692383	1.51611	2.54004	3.95898	5.30225	0.184005	0.269938	0.912045	1.96781	3.03566	3.70609
114.64	0.76123	0.689453	1.52686	2.53711	3.94434	5.28564	0.183198	0.268752	0.908042	1.95918	3.02236	3.68986
114.74	0.773926	0.69043	1.52881	2.52832	3.94727	5.28857	0.182395	0.267572	0.904058	1.95059	3.00911	3.6737
114.84	0.762207	0.69043	1.51221	2.52246	3.93555	5.26318	0.181595	0.266396	0.90009	1.94204	2.99593	3.6576
114.94	0.757324	0.680664	1.51416	2.52246	3.92188	5.25732	0.180799	0.265226	0.896141	1.93352	2.9828	3.64158
115.04	0.756348	0.68457	1.51807	2.52832	3.92578	5.25342	0.180006	0.264061	0.892208	1.92504	2.96973	3.62563
115.14	0.750488	0.680664	1.50635	2.52246	3.92188	5.23779	0.179217	0.262901	0.888292	1.9166	2.95671	3.60975
115.24	0.752441	0.69043	1.52002	2.52441	3.91211	5.229	0.178431	0.261747	0.884394	1.9082	2.94376	3.59394
115.34	0.750488	0.68457	1.5083	2.5127	3.89258	5.21631	0.177649	0.260597	0.880513	1.89983	2.93086	3.5782
115.44	0.756348	0.69043	1.51416	2.50879	3.89649	5.2124	0.17687	0.259452	0.87665	1.8915	2.91802	3.56253
115.54	0.760254	0.694336	1.51807	2.5127	3.89258	5.20654	0.176095	0.258312	0.872802	1.88321	2.90523	3.54692
115.64	0.769043	0.699219	1.51318	2.50684	3.88574	5.20166	0.175322	0.257178	0.868972	1.87495	2.8925	3.53138
115.74	0.771973	0.700195	1.51416	2.50684	3.87793	5.19287	0.174554	0.256048	0.865159	1.86673	2.87982	3.51592
115.84	0.760254	0.689453	1.5083	2.49121	3.86133	5.17725	0.173788	0.254923	0.861362	1.85854	2.86721	3.50052
115.94	0.766113	0.692383	1.51416	2.49707	3.85352	5.17139	0.173026	0.253803	0.857583	1.85039	2.85464	3.48519
116.04	0.760254	0.692383	1.51807	2.49121	3.84961	5.15186	0.172268	0.252689	0.853819	1.84228	2.84213	3.46992
116.14	0.756348	0.700195	1.51416	2.4873	3.84375	5.146	0.171512	0.251579	0.850072	1.8342	2.82968	3.45472
116.24	0.756348	0.694336	1.5083	2.48145	3.83008	5.13623	0.170761	0.250474	0.846342	1.82616	2.81728	3.43959
116.34	0.760254	0.709961	1.51318	2.4873	3.83398	5.13232	0.170012	0.249373	0.842628	1.81815	2.80493	3.42452
116.44	0.775879	0.709961	1.51221	2.47754	3.83984	5.12842	0.169266	0.248278	0.83893	1.81018	2.79264	3.40953
116.54	0.765137	0.704102	1.50635	2.47754	3.82031	5.10693	0.168524	0.247187	0.835249	1.80224	2.78041	3.39459
116.64	0.769043	0.710938	1.51709	2.48242	3.82519	5.104	0.167785	0.246101	0.831583	1.79434	2.76822	3.37972
116.74	0.766113	0.708008	1.51025	2.46973	3.8125	5.08545	0.16705	0.24502	0.827934	1.78647	2.75609	3.36492
116.84	0.775879	0.706055	1.5083	2.46973	3.8125	5.07568	0.166317	0.243944	0.824301	1.77864	2.74402	3.35018
116.94	0.766113	0.711914	1.51416	2.45996	3.80664	5.06982	0.165588	0.242873	0.820684	1.77084	2.73199	3.33551
117.04	0.775879	0.711914	1.51416	2.4502	3.8125	5.06396	0.164862	0.241806	0.817082	1.76307	2.72002	3.3209
117.14	0.76416	0.704102	1.50244	2.43848	3.80469	5.0415	0.164139	0.240743	0.813496	1.75534	2.7081	3.30635
117.24	0.758301	0.709961	1.49658	2.43262	3.79102	5.021	0.16342	0.239686	0.809927	1.74765	2.69623	3.29187
117.34	0.760254	0.706055	1.49854	2.43359	3.78711	5.01123	0.162703	0.238633	0.806372	1.73998	2.68442	3.27745
117.44	0.758301	0.708984	1.49658	2.41895	3.77539	5.01514	0.16199	0.237585	0.802834	1.73235	2.67266	3.2631
117.54	0.754395	0.702148	1.49268	2.41895	3.77051	5.00146	0.161279	0.236541	0.799311	1.72476	2.66095	3.24881
117.64	0.766113	0.72168	1.50635	2.4248	3.76953	5.00537	0.160572	0.235502	0.795803	1.71719	2.64929	3.23458
117.74	0.760254	0.717773	1.50244	2.41504	3.75	4.9917	0.159868	0.234468	0.792311	1.70967	2.63768	3.22041
117.84	0.771973	0.727539	1.50244	2.41504	3.75	4.98193	0.159167	0.233438	0.788834	1.70217	2.62612	3.20631
117.94	0.76123	0.722656	1.49365	2.41016	3.74121	4.96338	0.158469	0.232412	0.785373	1.69471	2.61461	3.19226
118.04	0.757324	0.719727	1.48389	2.39746	3.72656	4.94678	0.157775	0.231391	0.781926	1.68727	2.60316	3.17828
118.14	0.750488	0.72168	1.47705	2.3877	3.72266	4.94287	0.157083	0.230375	0.778495	1.67988	2.59175	3.16436
118.24	0.766113	0.72168	1.49268	2.3877	3.72656	4.93311	0.156394	0.229363	0.775079	1.67251	2.58039	3.1505
118.34	0.752441	0.711914	1.48291	2.37793	3.70898	4.91357	0.155708	0.228356	0.771677	1.66518	2.56909	3.1367
118.44	0.760254	0.72168	1.48682	2.36816	3.70703	4.90381	0.155026	0.227353	0.768291	1.65788	2.55783	3.12297
118.54	0.766113	0.725586	1.49268	2.37207	3.71289	4.90771	0.154346	0.226354	0.764919	1.65061	2.54662	3.10929
118.64	0.754395	0.71582	1.47705	2.3623	3.69727	4.88721	0.153669	0.225359	0.761563	1.64337	2.53546	3.09567
118.74	0.744629	0.713867	1.46533	2.35059	3.68066	4.87451	0.152996	0.22437	0.758221	1.63616	2.52435	3.08211
118.84	0.754395	0.719727	1.4751	2.35547	3.67187	4.87061	0.152325	0.223384	0.754893	1.62899	2.51329	3.06861
118.94	0.740723	0.709961	1.47705	2.33496	3.66406	4.86084	0.151657	0.222403	0.751581	1.62185	2.50228	3.05517
119.04	0.749512	0.724609	1.47607	2.33594	3.65918	4.85205	0.150992	0.221426	0.748283	1.61473	2.49132	3.04179
119.14	0.742676	0.716797	1.46924	2.31738	3.64063	4.84326	0.15033	0.220453	0.744999	1.60765	2.4804	3.02847
119.24	0.742676	0.709961	1.46338	2.31738	3.63672	4.82959	0.149671	0.219485	0.74173	1.60061	2.46953	3.0152
119.34	0.740723	0.713867	1.45752	2.30762	3.625	4.81787	0.149015	0.218521	0.738475	1.59359	2.45871	3.002
119.44	0.745605	0.719727	1.47314	2.31152	3.625	4.81787	0.148361	0.217561	0.735235	1.5866	2.44794	2.98885
119.54	0.734863	0.71582	1.45947	2.30371	3.61719	4.81006	0.147711	0.216605	0.732008	1.57964	2.43721	2.97576
119.64	0.736816	0.704102	1.44775	2.27832	3.60547	4.78662	0.147063	0.215654	0.728796	1.57272	2.42653	2.96273
119.74	0.740723	0.719727	1.45361	2.28223	3.61523	4.78271	0.146418	0.214706	0.725598	1.56582	2.4159	2.94975
119.84	0.736816	0.709961	1.44385	2.27441	3.60742	4.76318	0.145776	0.213763	0.722413	1.55895	2.40532	2.93683
119.94	0.746582	0.713867	1.44287	2.25879	3.5957	4.75342	0.145137	0.212824	0.719244	1.55212	2.39478	2.92397
120.04	0.746582	0.71582	1.45166	2.25879	3.60156	4.75342	0.144501	0.211889	0.716087	1.54531	2.38428	2.91116
120.14	0.756348	0.723633	1.45166	2.25879	3.60156	4.74756	0.143867	0.210959	0.712945	1.53854	2.37384	2.89841
120.24	0.746582	0.71582	1.43799	2.24902	3.57812	4.72998	0.143237	0.210032	0.709816	1.53179	2.36343	2.88572
120.34	0.740723	0.709961	1.42041	2.22363	3.56055	4.7124	0.142608	0.209109	0.706701	1.52508	2.35308	2.87308
120.44	0.73877	0.713867	1.42041	2.2168	3.55469	4.71143	0.141983	0.208191	0.7036	1.51839	2.34277	2.8605
120.54	0.755371	0.730469	1.42529	2.2168	3.56152	4.70166	0.141361	0.207276	0.700513	1.51173	2.3325	2.84797
120.64	0.752441	0.72168	1.41846	2.20801	3.55273	4.69287	0.140741	0.206366	0.697439	1.5051	2.32228	2.8355
120.74	0.752441	0.727539	1.4126	2.19629	3.53809	4.6792	0.140124	0.205459	0.694378	1.4985	2.31211	2.82308
120.84	0.740723	0.71582	1.40283	2.19824	3.52539	4.66357	0.139509	0.204557	0.691331	1.49193	2.30198	2.81071
120.94	0.751465	0.72168	1.40283	2.18652	3.52148	4.65186	0.138898	0.203658	0.688298	1.48539	2.29189	2.7984
121.04	0.734863	0.72168	1.39307	2.18066	3.51172	4.64209	0.138289	0.202764	0.685277	1.47888	2.28185	2.78615
121.14	0.736816	0.711914	1.3833	2.17285	3.50195	4.62256	0.137682	0.201873	0.68227	1.47239	2.27185	2.77394
121.24	0.727051	0.701172	1.38525	2.16113	3.49219	4.61279	0.137079	0.200986	0.679276	1.46594	2.26189	2.7618
121.34	0.736816	0.709961	1.38525	2.16309	3.48047	4.61279	0.136478	0.200103	0.676295	1.45951	2.25199	2.7497
121.44	0.727051	0.704102	1.37451	2.15137	3.4707	4.60303	0.135879	0.199224	0.673328	1.45311	2.24212	2.73766
121.54	0.736816	0.709961	1.37354	2.14746	3.46094	4.59326	0.135284	0.198349	0.670373	1.44674	2.23229	2.72567
121.64	0.727051	0.709961	1.36377	2.1416	3.45117	4.5835	0.13469	0.197478	0.667431	1.4404	2.22251	2.71373
121.74	0.721191	0.694336	1.35205	2.1416	3.43945	4.56201	0.1341	0.196611	0.664502	1.43408	2.21277	2.70185
121.84	0.719238	0.702148	1.35205	2.12988	3.43945	4.56201	0.133512	0.195747	0.661586	1.42779	2.20308	2.69001
121.94	0.721191	0.694336	1.33838	2.12598	3.41602	4.55225	0.132927	0.194887	0.658683	1.42153	2.19343	2.67823
122.04	0.709473	0.682617	1.33643	2.12012	3.4043	4.53174	0.132344	0.194031	0.655793	1.4153	2.18381	2.6665
122.14	0.721191	0.688477	1.33838	2.12207	3.40625	4.53076	0.131763	0.193179	0.652915	1.40909	2.17425	2.65482
122.24	0.709473	0.688477	1.32666	2.10645	3.38477	4.5249	0.131186	0.19233	0.65005	1.40292	2.16472	2.6432
122.34	0.715332	0.678711	1.32861	2.09668	3.37598	4.51123	0.130611	0.191485	0.647197	1.39676	2.15524	2.63162
122.44	0.715332	0.693359	1.32764	2.08691	3.36426	4.51221	0.130038	0.190644	0.644357	1.39064	2.14579	2.6201
122.54	0.725098	0.696289	1.34424	2.08691	3.36719	4.51318	0.129468	0.189807	0.64153	1.38454	2.13639	2.60862
122.64	0.729004	0.694336	1.34424	2.09082	3.35547	4.50342	0.1289	0.188973	0.638714	1.37847	2.12703	2.5972
122.74	0.730957	0.69043	1.33447	2.08301	3.35156	4.49365	0.128335	0.188143	0.635912	1.37243	2.11771	2.58582
122.84	0.715332	0.688477	1.3208	2.06738	3.32813	4.47998	0.127772	0.187316	0.633121	1.36641	2.10843	2.5745
122.94	0.715332	0.686523	1.31885	2.05762	3.32617	4.46436	0.127212	0.186494	0.630343	1.36042	2.09919	2.56322
123.04	0.713379	0.682617	1.31006	2.04785	3.30859	4.45459	0.126654	0.185674	0.627577	1.35445	2.09	2.552
123.14	0.699707	0.680664	1.29541	2.03613	3.29492	4.43115	0.126099	0.184859	0.624823	1.34852	2.08084	2.54082
123.24	0.711426	0.680664	1.30713	2.03613	3.30078	4.43115	0.125546	0.184047	0.622081	1.3426	2.07172	2.52969
123.34	0.709473	0.679688	1.30518	2.04004	3.28906	4.42139	0.124996	0.183238	0.619351	1.33672	2.06264	2.51861
123.44	0.721191	0.678711	1.31104	2.0459	3.28906	4.42139	0.124448	0.182434	0.616634	1.33086	2.05361	2.50758
123.54	0.705566	0.668945	1.31104	2.02246	3.27539	4.41162	0.123902	0.181632	0.613927	1.32502	2.04461	2.4966
123.64	0.705566	0.668945	1.30127	2.01074	3.25391	4.39209	0.123359	0.180834	0.611233	1.31921	2.03565	2.48567
123.74	0.705566	0.665039	1.30127	2.0166	3.25977	4.39209	0.122818	0.18004	0.608551	1.31343	2.02673	2.47478
123.84	0.711426	0.668945	1.30127	2.0127	3.25586	4.38721	0.122279	0.179249	0.605881	1.30767	2.01785	2.46394
123.94	0.699707	0.663086	1.2915	2.00098	3.23438	4.37451	0.121743	0.178462	0.603222	1.30193	2.00901	2.45315
124.04	0.70166	0.674805	1.2915	2.00684	3.23633	4.37061	0.12121	0.177678	0.600575	1.29623	2.00021	2.44241
124.14	0.689941	0.663086	1.28564	2.00098	3.22461	4.35107	0.120678	0.176897	0.597939	1.29054	1.99144	2.43171
124.24	0.695801	0.679688	1.30225	2.00781	3.2207	4.35596	0.120149	0.17612	0.595316	1.28488	1.98272	2.42106
124.34	0.686035	0.670898	1.29346	1.98926	3.21094	4.35303	0.119622	0.175347	0.592703	1.27925	1.97403	2.41046
124.44	0.686035	0.676758	1.28955	1.98926	3.20703	4.34912	0.119098	0.174576	0.590103	1.27364	1.96538	2.3999
124.54	0.695801	0.674805	1.2876	1.98926	3.19531	4.3374	0.118576	0.17381	0.587513	1.26806	1.95677	2.38939
124.64	0.686035	0.676758	1.27979	1.97949	3.19141	4.3335	0.118056	0.173046	0.584935	1.2625	1.9482	2.37893
124.74	0.699707	0.674805	1.27783	1.97852	3.19531	4.3335	0.117538	0.172286	0.582368	1.25696	1.93966	2.36851
124.84	0.695801	0.666992	1.27002	1.96777	3.17773	4.31982	0.117023	0.171529	0.579813	1.25145	1.93116	2.35814
124.94	0.699707	0.676758	1.27393	1.96777	3.18555	4.30811	0.11651	0.170776	0.577269	1.24596	1.9227	2.34781
125.04	0.70166	0.677734	1.27393	1.96777	3.17773	4.31006	0.115999	0.170026	0.574735	1.2405	1.91428	2.33753
125.14	0.699707	0.674805	1.26807	1.96191	3.16602	4.29834	0.11549	0.169279	0.572213	1.23506	1.90589	2.32729
125.24	0.70166	0.676758	1.27393	1.96777	3.16797	4.30029	0.114984	0.168535	0.569702	1.22965	1.89754	2.3171
125.34	0.695801	0.674805	1.28271	1.96777	3.16211	4.28857	0.11448	0.167795	0.567202	1.22426	1.88923	2.30695
125.44	0.695801	0.674805	1.27002	1.95605	3.14063	4.27881	0.113978	0.167058	0.564713	1.21889	1.88095	2.29685
125.54	0.691895	0.668945	1.27002	1.94629	3.13672	4.27295	0.113478	0.166324	0.562235	1.21354	1.87271	2.28679
125.64	0.689941	0.668945	1.27393	1.94629	3.13477	4.26221	0.11298	0.165593	0.559768	1.20822	1.8645	2.27678
125.74	0.691895	0.678711	1.2915	1.94238	3.13672	4.271	0.112485	0.164866	0.557312	1.20293	1.85633	2.26681
125.84	0.689941	0.668945	1.28564	1.93066	3.125	4.25146	0.111992	0.164142	0.554866	1.19765	1.8482	2.25688
125.94	0.695801	0.668945	1.2876	1.93652	3.13086	4.25146	0.111501	0.163421	0.552432	1.1924	1.8401	2.247
126.04	0.687012	0.660156	1.27686	1.93164	3.12207	4.24268	0.111012	0.162703	0.550007	1.18717	1.83204	2.23716
126.14	0.687988	0.661133	1.28369	1.93848	3.12305	4.23193	0.110525	0.161988	0.547594	1.18197	1.82401	2.22736
126.24	0.678223	0.657227	1.28369	1.93457	3.09863	4.22217	0.110041	0.161277	0.545191	1.17678	1.81602	2.2176
126.34	0.677246	0.655273	1.28369	1.93262	3.0957	4.2124	0.109558	0.160568	0.542798	1.17162	1.80807	2.20789
126.44	0.686035	0.657227	1.28369	1.93457	3.0918	4.2124	0.109078	0.159863	0.540417	1.16649	1.80014	2.19822
126.54	0.680176	0.645508	1.27783	1.92285	3.08203	4.20654	0.1086	0.159161	0.538045	1.16137	1.79226	2.1886
126.64	0.691895	0.657227	1.28955	1.9248	3.07812	4.2085	0.108123	0.158462	0.535684	1.15628	1.78441	2.17901
126.74	0.680176	0.645508	1.27783	1.92285	3.06641	4.19287	0.107649	0.157766	0.533334	1.15121	1.77659	2.16947
126.84	0.691895	0.661133	1.28369	1.91895	3.07227	4.1792	0.107177	0.157072	0.530993	1.14616	1.7688	2.15997
126.94	0.686035	0.65625	1.27979	1.91504	3.05664	4.17334	0.106708	0.156383	0.528663	1.14114	1.76105	2.15051
127.04	0.67627	0.65332	1.26807	1.91309	3.04492	4.16357	0.10624	0.155696	0.526343	1.13614	1.75334	2.14109
127.14	0.67627	0.65918	1.27393	1.91406	3.05078	4.15381	0.105774	0.155012	0.524033	1.13115	1.74566	2.13171
127.24	0.682129	0.666992	1.27979	1.90723	3.05078	4.1499	0.10531	0.154331	0.521734	1.12619	1.73801	2.12238
127.34	0.680176	0.661133	1.27783	1.91113	3.04102	4.14307	0.104848	0.153653	0.519445	1.12126	1.73039	2.11309
127.44	0.672363	0.651367	1.27002	1.90332	3.03125	4.13232	0.104389	0.152978	0.517165	1.11634	1.72281	2.10383
127.54	0.686035	0.670898	1.27393	1.90723	3.04102	4.14209	0.103931	0.152306	0.514896	1.11145	1.71526	2.09462
127.64	0.67627	0.670898	1.26807	1.89746	3.03516	4.13232	0.103475	0.151637	0.512636	1.10657	1.70775	2.08545
127.74	0.672363	0.666992	1.27002	1.89746	3.02734	4.11865	0.103022	0.150971	0.510387	1.10172	1.70027	2.07631
127.84	0.680176	0.674805	1.26807	1.90137	3.02539	4.11279	0.10257	0.150308	0.508147	1.09689	1.69282	2.06722
127.94	0.669434	0.665039	1.26221	1.8916	3.00586	4.10107	0.10212	0.149647	0.505918	1.09208	1.6854	2.05817
128.04	0.674316	0.655273	1.26709	1.88574	3	4.09717	0.101672	0.14899	0.503697	1.08729	1.67802	2.04915
128.14	0.674316	0.663086	1.26416	1.88965	3.00391	4.09521	0.101227	0.148336	0.501487	1.08253	1.67066	2.04018
128.24	0.674316	0.665039	1.27002	1.8916	3.00586	4.09717	0.100783	0.147684	0.499287	1.07778	1.66334	2.03125
128.34	0.664551	0.65918	1.25635	1.87598	2.99023	4.06787	0.100341	0.147035	0.497096	1.07306	1.65606	2.02235
128.44	0.669434	0.65918	1.24561	1.88086	2.99512	4.06689	0.0999011	0.146389	0.494914	1.06835	1.6488	2.01349
128.54	0.682129	0.65918	1.26221	1.88379	2.99707	4.06982	0.099463	0.145746	0.492742	1.06367	1.64158	2.00468
128.64	0.67041	0.65918	1.25635	1.87207	2.98438	4.05811	0.0990269	0.145106	0.49058	1.059	1.63439	1.9959
128.74	0.672363	0.65918	1.2583	1.87402	2.99023	4.04932	0.0985928	0.144469	0.488428	1.05436	1.62722	1.98716
128.84	0.67041	0.65918	1.25635	1.8623	2.98438	4.03662	0.0981605	0.143834	0.486284	1.04974	1.6201	1.97846
128.94	0.67627	0.668945	1.26221	1.86426	2.99023	4.03857	0.0977301	0.143202	0.48415	1.04513	1.613	1.96979
129.04	0.689941	0.668945	1.27197	1.87207	2.98438	4.03662	0.0973016	0.142573	0.482026	1.04055	1.60593	1.96117
129.14	0.682129	0.670898	1.2583	1.86816	2.97656	4.01904	0.096875	0.141947	0.479911	1.03599	1.5989	1.95258
129.24	0.686035	0.666992	1.25244	1.86328	2.9707	4.00928	0.0964503	0.141324	0.477805	1.03145	1.59189	1.94403
129.34	0.680176	0.661133	1.25244	1.85059	2.96484	3.99756	0.0960274	0.140703	0.475708	1.02693	1.58492	1.93551
129.44	0.695801	0.661133	1.25244	1.85645	2.9668	3.99951	0.0956064	0.140085	0.473621	1.02242	1.57797	1.92704
129.54	0.691895	0.657227	1.24854	1.8623	2.96094	3.98975	0.0951872	0.139469	0.471542	1.01794	1.57106	1.9186
129.64	0.689941	0.655273	1.23682	1.85059	2.95117	3.96631	0.0947698	0.138857	0.469473	1.01348	1.56418	1.9102
129.74	0.70166	0.666992	1.24268	1.85645	2.95117	3.97217	0.0943544	0.138247	0.467413	1.00903	1.55732	1.90183
129.84	0.686035	0.65625	1.25439	1.8623	2.9375	3.96826	0.0939407	0.13764	0.465362	1.00461	1.5505	1.8935
129.94	0.689941	0.65332	1.24463	1.85059	2.93555	3.95654	0.0935288	0.137035	0.46332	1.0002	1.54371	1.88521
130.04	0.70166	0.65918	1.24463	1.85645	2.94141	3.9585	0.0931187	0.136433	0.461287	0.995819	1.53694	1.87696
130.14	0.684082	0.643555	1.23291	1.84082	2.92969	3.94092	0.0927104	0.135834	0.459263	0.991453	1.53021	1.86874
130.24	0.684082	0.651367	1.23193	1.84863	2.9336	3.93994	0.092304	0.135237	0.457248	0.987107	1.5235	1.86055
130.34	0.688965	0.658203	1.24561	1.85547	2.93066	3.94385	0.0918993	0.134643	0.455241	0.982779	1.51683	1.85241
130.44	0.681152	0.655273	1.24268	1.84277	2.91797	3.93701	0.0914963	0.134052	0.453243	0.97847	1.51018	1.84429
130.54	0.686035	0.649414	1.25244	1.83691	2.90234	3.93115	0.0910951	0.133463	0.451255	0.97418	1.50357	1.83622
130.64	0.680176	0.643555	1.24658	1.83105	2.89649	3.92139	0.0906957	0.132876	0.449274	0.969908	1.49698	1.82818
130.74	0.682129	0.645508	1.24854	1.82715	2.88867	3.91162	0.0902981	0.132293	0.447303	0.965657	1.49042	1.82017
130.84	0.666504	0.629883	1.23291	1.8252	2.87305	3.88818	0.0899022	0.131712	0.44534	0.961423	1.48389	1.8122
130.94	0.67627	0.645508	1.23291	1.82324	2.86719	3.88623	0.089508	0.131133	0.443386	0.957207	1.47739	1.80426
131.04	0.67627	0.647461	1.23291	1.81348	2.87305	3.89209	0.0891156	0.130557	0.44144	0.95301	1.47092	1.79636
131.14	0.67627	0.645508	1.23291	1.81348	2.86231	3.88232	0.0887248	0.129984	0.439503	0.948832	1.46448	1.7885
131.24	0.666504	0.637695	1.22314	1.79785	2.85156	3.87256	0.0883359	0.129413	0.437575	0.944673	1.45806	1.78067
131.34	0.680176	0.635742	1.22314	1.79688	2.85547	3.87256	0.0879486	0.128844	0.435655	0.940531	1.45167	1.77287
131.44	0.672363	0.637695	1.21338	1.79785	2.84766	3.84912	0.0875629	0.128278	0.433743	0.936407	1.44531	1.7651
131.54	0.660645	0.62207	1.20752	1.79199	2.82422	3.8374	0.087179	0.127715	0.43184	0.932301	1.43898	1.75737
131.64	0.666504	0.631836	1.20947	1.79785	2.82617	3.84326	0.0867967	0.127154	0.429945	0.928213	1.43267	1.74968
131.74	0.660645	0.615234	1.20166	1.78223	2.79883	3.83154	0.0864163	0.126595	0.428058	0.924145	1.4264	1.74202
131.84	0.658691	0.62207	1.20557	1.77637	2.80273	3.83154	0.0860374	0.126039	0.42618	0.920093	1.42015	1.73439
131.94	0.664551	0.633789	1.20752	1.78613	2.79883	3.83154	0.0856601	0.125486	0.42431	0.916059	1.41393	1.72679
132.04	0.668457	0.62793	1.21143	1.79004	2.79883	3.83154	0.0852845	0.124934	0.422448	0.912042	1.40773	1.71923
132.14	0.67041	0.624023	1.19775	1.78223	2.78906	3.81201	0.0849106	0.124386	0.420594	0.908043	1.40156	1.7117
132.24	0.669434	0.632813	1.19678	1.78125	2.79395	3.81689	0.0845384	0.123839	0.418749	0.904063	1.39542	1.70421
132.34	0.67627	0.635742	1.21338	1.78418	2.80078	3.82373	0.0841677	0.123295	0.416911	0.900099	1.38931	1.69675
132.44	0.67041	0.631836	1.20752	1.78223	2.78125	3.80322	0.0837987	0.122754	0.415081	0.896152	1.38322	1.68931
132.54	0.686035	0.62793	1.2085	1.78418	2.78125	3.80225	0.0834312	0.122214	0.41326	0.892223	1.37716	1.68192
132.64	0.686035	0.625977	1.21729	1.78223	2.78125	3.80225	0.0830654	0.121678	0.411446	0.888311	1.37113	1.67455
132.74	0.67627	0.62207	1.21338	1.77441	2.77148	3.79248	0.0827013	0.121143	0.409641	0.884417	1.36512	1.66722
132.84	0.682129	0.62207	1.20361	1.7627	2.76172	3.78662	0.0823387	0.120611	0.407844	0.88054	1.35914	1.65992
132.94	0.687988	0.617188	1.20361	1.76465	2.74805	3.77881	0.0819776	0.120081	0.406054	0.876679	1.35319	1.65265
133.04	0.677246	0.604492	1.20752	1.75293	2.73633	3.76709	0.0816182	0.119554	0.404272	0.872835	1.34726	1.64541
133.14	0.690918	0.616211	1.20947	1.76465	2.74219	3.76904	0.0812603	0.119029	0.402498	0.869008	1.34136	1.63821
133.24	0.687012	0.604492	1.19775	1.74316	2.73242	3.75732	0.0809041	0.118506	0.400732	0.865199	1.33548	1.63103
133.34	0.695801	0.610352	1.21338	1.75879	2.72266	3.75928	0.0805494	0.117985	0.398974	0.861405	1.32963	1.62389
133.44	0.686035	0.610352	1.20752	1.74805	2.7168	3.73779	0.0801962	0.117467	0.397223	0.857628	1.3238	1.61678
133.54	0.686035	0.610352	1.20947	1.74707	2.71777	3.73975	0.0798446	0.116951	0.39548	0.853868	1.318	1.6097
133.64	0.674316	0.598633	1.19189	1.73145	2.69922	3.72217	0.0794945	0.116437	0.393744	0.850124	1.31223	1.60265
133.74	0.687988	0.608398	1.20166	1.72559	2.70313	3.72607	0.079146	0.115926	0.392017	0.846398	1.30648	1.59563
133.84	0.689941	0.618164	1.20166	1.72559	2.69922	3.72803	0.078799	0.115417	0.390297	0.842687	1.30076	1.58865
133.94	0.684082	0.608398	1.20166	1.71191	2.69531	3.7085	0.0784535	0.11491	0.388584	0.838992	1.29506	1.58169
134.04	0.684082	0.618164	1.20166	1.71973	2.67969	3.70654	0.0781095	0.114405	0.386879	0.835313	1.28939	1.57476
134.14	0.674316	0.608398	1.19189	1.71191	2.66992	3.69775	0.077767	0.113902	0.385181	0.831651	1.28374	1.56787
134.24	0.684082	0.614258	1.19189	1.70605	2.66602	3.69092	0.0774261	0.113402	0.383491	0.828006	1.27811	1.561
134.34	0.680176	0.608398	1.19775	1.70605	2.66016	3.67725	0.0770866	0.112904	0.381808	0.824375	1.27251	1.55417
134.44	0.669434	0.599609	1.18701	1.69727	2.6416	3.6665	0.0767486	0.112408	0.380133	0.820761	1.26694	1.54736
134.54	0.689941	0.614258	1.20752	1.70215	2.64648	3.67725	0.0764121	0.111914	0.378465	0.817162	1.26139	1.54059
134.64	0.686035	0.610352	1.20361	1.70801	2.63867	3.66943	0.076077	0.111422	0.376804	0.813579	1.25586	1.53384
134.74	0.686035	0.610352	1.20752	1.70801	2.63672	3.66748	0.0757436	0.110933	0.375151	0.810013	1.25036	1.52712
134.84	0.689941	0.616211	1.21338	1.70215	2.63281	3.66748	0.0754115	0.110446	0.373505	0.806462	1.24488	1.52044
134.94	0.695801	0.62207	1.21338	1.7041	2.63281	3.66943	0.0750808	0.109961	0.371865	0.802926	1.23943	1.51378
135.04	0.695801	0.635742	1.21729	1.69727	2.62109	3.65186	0.0747516	0.109478	0.370234	0.799405	1.234	1.50715
135.14	0.686035	0.626953	1.21338	1.68652	2.61133	3.64209	0.0744238	0.108997	0.368609	0.7959	1.22859	1.50055
135.24	0.689941	0.624023	1.2124	1.69043	2.61524	3.646	0.0740976	0.108518	0.366992	0.792412	1.22321	1.49398
135.34	0.70752	0.639648	1.22119	1.69238	2.60645	3.65967	0.0737727	0.108041	0.365381	0.788937	1.21785	1.48744
135.44	0.697754	0.625977	1.20752	1.67676	2.58984	3.64404	0.0734492	0.107567	0.363778	0.785478	1.21252	1.48092
135.54	0.70752	0.624023	1.20557	1.68066	2.58398	3.63623	0.0731272	0.107094	0.362182	0.782034	1.2072	1.47444
135.64	0.709473	0.62207	1.19971	1.6748	2.57813	3.63037	0.0728065	0.106624	0.360592	0.778605	1.20191	1.46798
135.74	0.715332	0.637695	1.21143	1.6709	2.57812	3.63037	0.0724874	0.106156	0.35901	0.775193	1.19665	1.46155
135.84	0.710449	0.628906	1.20264	1.65039	2.57324	3.62549	0.0721696	0.105689	0.357435	0.771794	1.19141	1.45515
135.94	0.712402	0.639648	1.20361	1.65332	2.57031	3.62256	0.0718531	0.105225	0.355866	0.76841	1.18619	1.44878
136.04	0.709473	0.633789	1.19775	1.6416	2.57031	3.6167	0.0715381	0.104763	0.354305	0.765041	1.18099	1.44244
136.14	0.715332	0.635742	1.19971	1.65723	2.57031	3.61865	0.0712244	0.104302	0.35275	0.761686	1.17582	1.43612
136.24	0.721191	0.629883	1.19385	1.65723	2.5664	3.60693	0.0709122	0.103844	0.351202	0.758348	1.17067	1.42983
136.34	0.705566	0.620117	1.18018	1.64355	2.55078	3.59912	0.0706013	0.103388	0.349661	0.755023	1.16554	1.42357
136.44	0.719238	0.633789	1.17822	1.6377	2.55078	3.59717	0.0702917	0.102934	0.348127	0.751712	1.16043	1.41734
136.54	0.725098	0.635742	1.18408	1.6377	2.54102	3.59326	0.0699835	0.102482	0.346599	0.748416	1.15535	1.41113
136.64	0.725098	0.633789	1.17822	1.63184	2.53516	3.58252	0.0696766	0.102032	0.345078	0.745135	1.15029	1.40495
136.74	0.725098	0.635742	1.18408	1.63379	2.53711	3.58154	0.0693712	0.101584	0.343564	0.741869	1.14525	1.3988
136.84	0.725098	0.629883	1.18994	1.62793	2.53125	3.58154	0.069067	0.101137	0.342057	0.738616	1.14023	1.39268
136.94	0.715332	0.633789	1.17822	1.62207	2.52539	3.57568	0.0687642	0.100693	0.340556	0.735378	1.13523	1.38658
137.04	0.725098	0.635742	1.18408	1.62305	2.53125	3.57764	0.0684627	0.100251	0.339061	0.732154	1.13026	1.38051
137.14	0.729004	0.645508	1.18408	1.62012	2.52148	3.56592	0.0681625	0.0998104	0.337573	0.728943	1.12531	1.37446
137.24	0.734863	0.651367	1.18408	1.62598	2.52148	3.57178	0.0678637	0.0993721	0.336092	0.725748	1.12038	1.36844
137.34	0.73877	0.641602	1.17334	1.62598	2.51172	3.56592	0.0675662	0.0989356	0.334617	0.722566	1.11547	1.36245
137.44	0.744629	0.641602	1.18213	1.62598	2.51172	3.56787	0.0672699	0.098501	0.333149	0.719398	1.11058	1.35648
137.54	0.734863	0.635742	1.17627	1.62012	2.50586	3.55615	0.066975	0.0980683	0.331687	0.716244	1.10572	1.35054
137.64	0.746582	0.641602	1.17822	1.62207	2.50683	3.56201	0.0666813	0.0976375	0.330232	0.713104	1.10087	1.34463
137.74	0.741699	0.642578	1.16748	1.61133	2.50488	3.55322	0.066389	0.0972087	0.328783	0.709978	1.09605	1.33874
137.84	0.744629	0.643555	1.18408	1.61426	2.51172	3.5542	0.0660979	0.0967817	0.32734	0.706865	1.09125	1.33288
137.94	0.740723	0.635742	1.17236	1.59668	2.5	3.53271	0.0658081	0.0963565	0.325904	0.703766	1.08647	1.32704
138.04	0.742676	0.641602	1.17236	1.59668	2.5	3.53271	0.0655195	0.0959332	0.324473	0.70068	1.08171	1.32123
138.14	0.736816	0.641602	1.15869	1.58691	2.48633	3.52295	0.0652323	0.0955118	0.32305	0.697608	1.07697	1.31545
138.24	0.740723	0.645508	1.1665	1.58691	2.48437	3.53271	0.0649463	0.0950924	0.321632	0.69455	1.07225	1.30969
138.34	0.736816	0.651367	1.1626	1.57324	2.47656	3.51318	0.0646615	0.0946746	0.320221	0.691505	1.06755	1.30395
138.44	0.736816	0.660156	1.1626	1.57129	2.47461	3.51318	0.064378	0.0942588	0.318816	0.688473	1.06288	1.29824
138.54	0.746582	0.65918	1.1626	1.57324	2.48633	3.51318	0.0640957	0.0938447	0.317417	0.685455	1.05822	1.29256
138.64	0.736816	0.65332	1.15674	1.56152	2.47461	3.50732	0.0638147	0.0934324	0.316024	0.682449	1.05359	1.2869
138.74	0.746582	0.668945	1.16846	1.56738	2.4668	3.51318	0.063535	0.0930221	0.314637	0.679458	1.04897	1.28126
138.84	0.740723	0.65918	1.15283	1.55762	2.46484	3.49756	0.0632564	0.0926135	0.313257	0.676479	1.04437	1.27565
138.94	0.746582	0.65918	1.15283	1.56738	2.4668	3.49951	0.062979	0.0922067	0.311882	0.673513	1.0398	1.27007
139.04	0.73584	0.65918	1.15283	1.55664	2.45508	3.49756	0.0627029	0.0918016	0.310513	0.67056	1.03524	1.26451
139.14	0.725098	0.649414	1.13916	1.5459	2.45117	3.48389	0.062428	0.0913983	0.309151	0.66762	1.03071	1.25897
139.24	0.729004	0.65332	1.14697	1.5459	2.45117	3.49756	0.0621543	0.090997	0.307795	0.664694	1.02619	1.25346
139.34	0.740723	0.65918	1.15283	1.5459	2.45117	3.48975	0.0618818	0.0905972	0.306444	0.661779	1.0217	1.24797
139.44	0.729004	0.65918	1.14697	1.54004	2.45117	3.47803	0.0616105	0.0901993	0.305099	0.658878	1.01722	1.2425
139.54	0.740723	0.65918	1.15967	1.5459	2.45117	3.48389	0.0613403	0.089803	0.30376	0.655989	1.01276	1.23706
139.64	0.728027	0.648438	1.146	1.53906	2.43457	3.46729	0.0610714	0.0894085	0.302427	0.653113	1.00833	1.23164
139.74	0.734863	0.649414	1.14893	1.55371	2.44141	3.47412	0.0608037	0.0890159	0.301101	0.65025	1.00391	1.22625
139.84	0.734863	0.655273	1.13721	1.54199	2.43066	3.46826	0.060537	0.0886249	0.299779	0.647399	0.999513	1.22088
139.94	0.734863	0.657227	1.14893	1.54785	2.42969	3.46924	0.0602716	0.0882355	0.298464	0.644561	0.995134	1.21554
140.04	0.725098	0.641602	1.1333	1.53418	2.41602	3.44287	0.0600073	0.0878479	0.297154	0.641735	0.990774	1.21021
140.14	0.736816	0.645508	1.1333	1.53223	2.41406	3.44678	0.0597442	0.087462	0.29585	0.638921	0.986434	1.20491
140.24	0.727051	0.647461	1.11963	1.52832	2.41016	3.44287	0.0594823	0.0870779	0.294552	0.636121	0.982112	1.19964
140.34	0.723145	0.641602	1.12354	1.52441	2.41992	3.44287	0.0592215	0.0866954	0.29326	0.633332	0.97781	1.19439
140.44	0.717285	0.635742	1.11768	1.5127	2.41016	3.43311	0.0589619	0.0863146	0.291973	0.630555	0.973526	1.18916
140.54	0.717285	0.651367	1.11963	1.51855	2.40039	3.43311	0.0587033	0.0859354	0.290691	0.62779	0.969261	1.18395
140.64	0.70752	0.637695	1.104	1.50879	2.39649	3.42334	0.0584459	0.0855579	0.289416	0.625038	0.965015	1.17876
140.74	0.713379	0.631836	1.10986	1.50488	2.39062	3.42334	0.0581897	0.0851822	0.288146	0.622298	0.960787	1.1736
140.84	0.70166	0.635742	1.09424	1.49316	2.38086	3.41357	0.0579346	0.084808	0.286882	0.61957	0.956579	1.16847
140.94	0.702637	0.631836	1.08447	1.49512	2.36719	3.40381	0.0576806	0.0844355	0.285623	0.616853	0.952388	1.16335
141.04	0.687988	0.619141	1.07666	1.47168	2.35352	3.38037	0.0574277	0.0840645	0.284369	0.614149	0.948215	1.15825
141.14	0.699707	0.62793	1.0874	1.47754	2.35937	3.38037	0.0571759	0.0836953	0.283121	0.611456	0.944062	1.15318
141.24	0.697754	0.631836	1.08447	1.4873	2.36328	3.38428	0.0569252	0.0833277	0.281879	0.608776	0.939926	1.14813
141.34	0.693848	0.641602	1.08447	1.48145	2.35938	3.38037	0.0566756	0.0829617	0.280642	0.606107	0.935808	1.14311
141.44	0.689941	0.643555	1.08643	1.4873	2.36914	3.37646	0.0564271	0.0825972	0.279411	0.603449	0.931708	1.1381
141.54	0.688965	0.632813	1.07568	1.48242	2.36035	3.36572	0.0561797	0.0822344	0.278185	0.600803	0.927627	1.13312
141.64	0.691895	0.649414	1.09229	1.48438	2.35156	3.36865	0.0559334	0.0818731	0.276964	0.598169	0.923563	1.12816
141.74	0.686035	0.635742	1.08252	1.46777	2.3418	3.34326	0.0556882	0.0815136	0.275749	0.595547	0.919517	1.12322
141.84	0.689941	0.633789	1.08252	1.47168	2.34082	3.34326	0.055444	0.0811555	0.274539	0.592936	0.915489	1.1183
141.94	0.682129	0.629883	1.07275	1.47363	2.33008	3.3335	0.0552009	0.080799	0.273334	0.590337	0.911478	1.1134
142.04	0.686035	0.643555	1.08643	1.47168	2.33398	3.3374	0.0549589	0.0804441	0.272135	0.587748	0.907485	1.10853
142.14	0.689941	0.649414	1.09229	1.47754	2.34375	3.34717	0.0547179	0.0800907	0.270941	0.585171	0.90351	1.10367
142.24	0.693848	0.645508	1.09229	1.46777	2.33984	3.33838	0.0544781	0.079739	0.269752	0.582607	0.899551	1.09884
142.34	0.687988	0.639648	1.08838	1.46777	2.33984	3.32178	0.0542392	0.0793887	0.268568	0.580052	0.895611	1.09403
142.44	0.691895	0.633789	1.07275	1.45801	2.33008	3.31201	0.0540014	0.07904	0.26739	0.577509	0.891687	1.08924
142.54	0.696777	0.639648	1.08838	1.47168	2.33398	3.31592	0.0537646	0.0786928	0.266216	0.574977	0.887781	1.08447
142.64	0.695801	0.629883	1.08447	1.46387	2.32617	3.31201	0.0535289	0.0783471	0.265048	0.572456	0.883892	1.07972
142.74	0.691895	0.629883	1.08057	1.45801	2.32031	3.30811	0.0532942	0.078003	0.263885	0.569947	0.880019	1.07499
142.84	0.689941	0.635742	1.06885	1.44824	2.31445	3.29639	0.0530605	0.0776604	0.262727	0.567448	0.876165	1.07028
142.94	0.691895	0.641602	1.07471	1.44824	2.31641	3.28857	0.0528279	0.0773192	0.261574	0.56496	0.872326	1.0656
143.04	0.674316	0.629883	1.07666	1.44629	2.30273	3.2749	0.0525963	0.0769796	0.260427	0.562483	0.868504	1.06093
143.14	0.674316	0.639648	1.07861	1.43652	2.30469	3.28076	0.0523656	0.0766414	0.259284	0.560017	0.8647	1.05629
143.24	0.679199	0.634766	1.06787	1.43164	2.29395	3.27588	0.0521361	0.0763048	0.258146	0.557562	0.860912	1.05166
143.34	0.682129	0.651367	1.07471	1.44434	2.29688	3.26904	0.0519075	0.0759696	0.257014	0.555118	0.85714	1.04706
143.44	0.67627	0.651367	1.07959	1.43848	2.29102	3.26318	0.0516799	0.0756359	0.255886	0.552684	0.853385	1.04247
143.54	0.680176	0.651367	1.07666	1.4375	2.29492	3.26709	0.0514533	0.0753037	0.254763	0.550261	0.849647	1.03791
143.64	0.682129	0.651367	1.07275	1.42676	2.28711	3.25342	0.0512277	0.0749729	0.253645	0.547848	0.845925	1.03336
143.74	0.67627	0.661133	1.06885	1.42676	2.28125	3.24951	0.0510031	0.0746436	0.252532	0.545447	0.842219	1.02884
143.84	0.686035	0.665039	1.07666	1.43066	2.28516	3.24756	0.0507795	0.0743157	0.251424	0.543056	0.83853	1.02433
143.94	0.67627	0.65625	1.06299	1.42676	2.28125	3.24365	0.0505569	0.0739893	0.250321	0.540675	0.834856	1.01985
144.04	0.686035	0.649414	1.07275	1.42285	2.28125	3.24365	0.0503352	0.0736642	0.249222	0.538304	0.831198	1.01538
144.14	0.67627	0.65332	1.06299	1.4209	2.27539	3.23779	0.0501145	0.0733406	0.248129	0.535944	0.827557	1.01094
144.24	0.67627	0.639648	1.05322	1.41699	2.26758	3.23389	0.0498948	0.0730186	0.24704	0.533595	0.823932	1.00651
144.34	0.67627	0.649414	1.05322	1.4209	2.26563	3.22803	0.049676	0.0726978	0.245956	0.531255	0.820323	1.0021
144.44	0.666504	0.649414	1.04346	1.41309	2.26172	3.22998	0.0494582	0.0723785	0.244877	0.528926	0.816729	0.997715
144.54	0.678223	0.645508	1.03955	1.40723	2.26172	3.21436	0.0492414	0.0720605	0.243802	0.526607	0.813151	0.993346
144.64	0.691895	0.65332	1.04736	1.41113	2.26074	3.21436	0.0490255	0.071744	0.242732	0.524298	0.809589	0.988996
144.74	0.687988	0.649414	1.04346	1.40723	2.25	3.20459	0.0488106	0.0714289	0.241667	0.522	0.806042	0.984667
144.84	0.696777	0.649414	1.04736	1.40723	2.25391	3.21826	0.0485965	0.0711151	0.240607	0.519712	0.802511	0.980355
144.94	0.705566	0.661133	1.04932	1.40723	2.25977	3.20947	0.0483835	0.0708027	0.239551	0.517433	0.798995	0.976062
145.04	0.693848	0.65332	1.03564	1.39941	2.24805	3.19482	0.0481713	0.0704917	0.2385	0.515164	0.795495	0.971788
145.14	0.703613	0.65918	1.0415	1.40137	2.24805	3.20068	0.0479601	0.070182	0.237453	0.512906	0.79201	0.967533
145.24	0.703613	0.65918	1.05518	1.39941	2.25195	3.20459	0.0477499	0.0698738	0.236412	0.510658	0.788541	0.963298
145.34	0.693848	0.65918	1.04736	1.40527	2.24805	3.20068	0.0475405	0.0695669	0.235374	0.508419	0.785086	0.959079
145.44	0.708496	0.664063	1.03662	1.40625	2.24902	3.20166	0.047332	0.0692613	0.234341	0.50619	0.781647	0.95488
145.54	0.709473	0.661133	1.04736	1.40137	2.24414	3.19678	0.0471245	0.068957	0.233313	0.50397	0.778223	0.950698
145.64	0.721191	0.670898	1.04932	1.40332	2.25	3.19287	0.0469179	0.0686541	0.232289	0.501761	0.774814	0.946535
145.74	0.705566	0.661133	1.03369	1.3877	2.23633	3.18311	0.0467122	0.0683526	0.23127	0.499561	0.771419	0.942392
145.84	0.715332	0.665039	1.04736	1.3916	2.23438	3.18311	0.0465074	0.0680524	0.230255	0.497371	0.76804	0.938265
145.94	0.705566	0.657227	1.03955	1.38379	2.23047	3.18311	0.0463035	0.0677534	0.229245	0.495191	0.764675	0.934157
146.04	0.713379	0.661133	1.03369	1.37793	2.23047	3.17334	0.0461005	0.0674558	0.228239	0.493019	0.761325	0.930066
146.14	0.711426	0.661133	1.0376	1.37793	2.23437	3.17334	0.0458983	0.0671595	0.227237	0.490858	0.75799	0.925994
146.24	0.727051	0.670898	1.03857	1.37793	2.23633	3.17334	0.0456971	0.0668645	0.22624	0.488706	0.75467	0.92194
146.34	0.727051	0.674805	1.03564	1.38184	2.23438	3.17725	0.0454968	0.0665708	0.225248	0.486564	0.751364	0.917903
146.44	0.727051	0.676758	1.0415	1.37305	2.23047	3.16943	0.0452973	0.0662784	0.224259	0.484431	0.748072	0.913884
146.54	0.727051	0.670898	1.0415	1.37598	2.22656	3.16357	0.0450987	0.0659872	0.223275	0.482307	0.744795	0.909882
146.64	0.740723	0.674805	1.0415	1.37988	2.22461	3.16748	0.0449009	0.0656974	0.222295	0.480192	0.741532	0.905898
146.74	0.73291	0.675781	1.0415	1.37207	2.2207	3.15967	0.0447041	0.0654089	0.22132	0.478087	0.738284	0.901932
146.84	0.731934	0.668945	1.0415	1.36621	2.2207	3.15771	0.0445081	0.0651215	0.220349	0.475991	0.73505	0.897983
146.94	0.729004	0.672852	1.04541	1.37012	2.2207	3.16357	0.0443129	0.0648355	0.219382	0.473904	0.73183	0.894051
147.04	0.730957	0.674805	1.0376	1.37402	2.21094	3.14209	0.0441186	0.0645506	0.218419	0.471827	0.728623	0.890136
147.14	0.729004	0.672852	1.04346	1.37207	2.20508	3.146	0.0439252	0.0642671	0.217461	0.469758	0.725432	0.886238
147.24	0.729004	0.674805	1.03174	1.3623	2.19531	3.15186	0.0437327	0.0639849	0.216507	0.467699	0.722254	0.882358
147.34	0.728027	0.673828	1.03662	1.36133	2.19434	3.14502	0.0435409	0.0637038	0.215557	0.465648	0.71909	0.878495
147.44	0.725098	0.670898	1.03369	1.36816	2.19141	3.13818	0.04335	0.0634239	0.214611	0.463607	0.71594	0.874648
147.54	0.73877	0.68457	1.03369	1.36816	2.19531	3.13623	0.0431599	0.0631453	0.213669	0.461574	0.712803	0.870818
147.64	0.730957	0.676758	1.03369	1.3584	2.1875	3.13232	0.0429707	0.0628679	0.212731	0.459551	0.709681	0.867005
147.74	0.736816	0.680664	1.03369	1.36816	2.18164	3.12842	0.0427823	0.0625919	0.211798	0.457536	0.706572	0.86321
147.84	0.730957	0.670898	1.02783	1.3623	2.18555	3.1167	0.0425947	0.0623169	0.210869	0.45553	0.703477	0.85943
147.94	0.73291	0.670898	1.04346	1.35449	2.18652	3.11865	0.042408	0.0620432	0.209943	0.453533	0.700395	0.855666
148.04	0.717285	0.666992	1.02979	1.34863	2.16992	3.10303	0.042222	0.0617706	0.209022	0.451545	0.697327	0.85192
148.14	0.730957	0.665039	1.02783	1.35254	2.17383	3.10693	0.0420369	0.0614993	0.208105	0.449565	0.694272	0.848189
148.24	0.736816	0.680664	1.04346	1.3584	2.17578	3.11279	0.0418526	0.0612292	0.207192	0.447594	0.69123	0.844476
148.34	0.736816	0.674805	1.0376	1.34863	2.16406	3.10205	0.0416691	0.0609602	0.206283	0.445632	0.688203	0.840778
148.44	0.736816	0.686523	1.03955	1.34863	2.16602	3.10107	0.0414864	0.0606924	0.205378	0.443678	0.685188	0.837097
148.54	0.73291	0.670898	1.02393	1.33887	2.14063	3.09131	0.0413045	0.0604258	0.204476	0.441733	0.682186	0.833431
148.64	0.740723	0.68457	1.02393	1.33887	2.14453	3.09131	0.0411234	0.0601604	0.203579	0.439796	0.679198	0.829782
148.74	0.73291	0.69043	1.01416	1.3291	2.14063	3.08154	0.0409431	0.0598962	0.202686	0.437869	0.676222	0.82615
148.84	0.736816	0.686523	1.00928	1.32422	2.14063	3.08154	0.0407636	0.0596331	0.201797	0.435949	0.67326	0.822532
148.94	0.745605	0.68457	1.01611	1.32129	2.14453	3.08545	0.0405849	0.0593711	0.200911	0.434038	0.670311	0.81893
149.04	0.734863	0.69043	1.01221	1.32715	2.13672	3.07764	0.0404069	0.0591103	0.200029	0.432135	0.667374	0.815344
149.14	0.73877	0.689453	1.01611	1.33105	2.13477	3.07568	0.0402298	0.0588507	0.199152	0.43024	0.664451	0.811774
149.24	0.73877	0.676758	1.01611	1.33496	2.12891	3.06982	0.0400534	0.0585922	0.198278	0.428354	0.66154	0.808221
149.34	0.728027	0.679688	1.00537	1.32617	2.12402	3.06494	0.0398778	0.0583348	0.197408	0.426476	0.658642	0.804682
149.44	0.748535	0.68457	1.01221	1.33105	2.13477	3.07568	0.0397029	0.0580786	0.196542	0.424606	0.655757	0.801158
[truncated: 607 more rows]

## Sheet: Fig3d
Time(s)	Relative response (RU)
	Experimental data								Fitted data
	1.56 nM	3.12 nM	6.25 nM	12.5 nM	25.0 nM	50.0 nM	100 nM	200 nM	1.56 nM	3.12 nM	6.25 nM	12.5 nM	25.0 nM	50.0 nM	100 nM	200 nM
-37.4	-0.3835	-0.3856	-0.4219	-0.3347	0.1432	0.7439	1.3929	1.9615	0	0	0	0	0	0	0	0
-37.3	-0.4697	-0.4584	-0.4968	-0.3951	0.0371	0.7158	1.353	1.8635	0	0	0	0	0	0	0	0
-37.2	-0.4529	-0.4351	-0.4743	-0.3444	0.0749	0.7413	1.3784	1.8859	0	0	0	0	0	0	0	0
-37.1	-0.4522	-0.4383	-0.4538	-0.3264	0.1015	0.7304	1.4022	1.8962	0	0	0	0	0	0	0	0
-37	-0.4454	-0.4333	-0.4498	-0.3155	0.0965	0.7326	1.4127	1.8963	0	0	0	0	0	0	0	0
-36.9	-0.4434	-0.4407	-0.4636	-0.32	0.0929	0.7445	1.4109	1.877	0	0	0	0	0	0	0	0
-36.8	-0.455	-0.464	-0.4717	-0.3327	0.0933	0.7193	1.4166	1.8523	0	0	0	0	0	0	0	0
-36.7	-0.4689	-0.4783	-0.4765	-0.35	0.0724	0.6972	1.4061	1.8446	0	0	0	0	0	0	0	0
-36.6	-0.4797	-0.4905	-0.4948	-0.3602	0.0491	0.6845	1.3801	1.8164	0	0	0	0	0	0	0	0
-36.5	-0.4689	-0.4671	-0.4803	-0.3481	0.0604	0.7146	1.3991	1.8235	0	0	0	0	0	0	0	0
-36.4	-0.4736	-0.4636	-0.472	-0.3495	0.0596	0.7217	1.3865	1.821	0	0	0	0	0	0	0	0
-36.3	-0.4753	-0.4572	-0.455	-0.3501	0.0572	0.7193	1.3852	1.8267	0	0	0	0	0	0	0	0
-36.2	-0.4755	-0.4563	-0.4542	-0.3516	0.0538	0.7152	1.3737	1.8202	0	0	0	0	0	0	0	0
-36.1	-0.4732	-0.4586	-0.4431	-0.3533	0.0466	0.7053	1.3606	1.8089	0	0	0	0	0	0	0	0
-36	-0.4708	-0.4517	-0.4359	-0.3473	0.0439	0.7098	1.3545	1.8033	0	0	0	0	0	0	0	0
-35.9	-0.4615	-0.4483	-0.4159	-0.3438	0.0449	0.7078	1.3576	1.8056	0	0	0	0	0	0	0	0
-35.8	-0.4493	-0.442	-0.3937	-0.3178	0.0474	0.7173	1.3624	1.8119	0	0	0	0	0	0	0	0
-35.7	-0.4412	-0.4369	-0.3715	-0.303	0.0518	0.7132	1.3632	1.8076	0	0	0	0	0	0	0	0
-35.6	-0.4384	-0.4415	-0.3631	-0.2908	0.0526	0.7118	1.3561	1.8002	0	0	0	0	0	0	0	0
-35.5	-0.4405	-0.4428	-0.3461	-0.2777	0.0531	0.7117	1.3523	1.7898	0	0	0	0	0	0	0	0
-35.4	-0.4373	-0.4435	-0.3412	-0.2616	0.0543	0.7114	1.3486	1.7801	0	0	0	0	0	0	0	0
-35.3	-0.4397	-0.4331	-0.3482	-0.266	0.0606	0.704	1.3463	1.7656	0	0	0	0	0	0	0	0
-35.2	-0.4345	-0.436	-0.35	-0.2692	0.0602	0.7019	1.3412	1.7581	0	0	0	0	0	0	0	0
-35.1	-0.4237	-0.4272	-0.3458	-0.2695	0.0671	0.7169	1.3458	1.7742	0	0	0	0	0	0	0	0
-35	-0.421	-0.4225	-0.3537	-0.2695	0.0639	0.7093	1.3488	1.7593	0	0	0	0	0	0	0	0
-34.9	-0.4271	-0.4219	-0.3668	-0.279	0.0589	0.7039	1.3532	1.7474	0	0	0	0	0	0	0	0
-34.8	-0.4264	-0.4187	-0.3759	-0.2797	0.0482	0.7065	1.3583	1.7414	0	0	0	0	0	0	0	0
-34.7	-0.4241	-0.4166	-0.3772	-0.2821	0.0483	0.7054	1.3575	1.7313	0	0	0	0	0	0	0	0
-34.6	-0.4355	-0.4157	-0.3842	-0.294	0.0485	0.6914	1.3541	1.7108	0	0	0	0	0	0	0	0
-34.5	-0.4292	-0.4163	-0.3907	-0.2914	0.0441	0.6833	1.3363	1.7067	0	0	0	0	0	0	0	0
-34.4	-0.4268	-0.4152	-0.3894	-0.2792	0.0474	0.6818	1.3342	1.7173	0	0	0	0	0	0	0	0
-34.3	-0.4376	-0.4252	-0.3984	-0.2892	0.0335	0.6643	1.3094	1.6947	0	0	0	0	0	0	0	0
-34.2	-0.4451	-0.43	-0.4063	-0.3017	0.0263	0.6525	1.2887	1.6713	0	0	0	0	0	0	0	0
-34.1	-0.4402	-0.4355	-0.4081	-0.3101	0.0265	0.6442	1.2725	1.6542	0	0	0	0	0	0	0	0
-34	-0.4371	-0.433	-0.4081	-0.3119	0.0145	0.6379	1.2598	1.6403	0	0	0	0	0	0	0	0
-33.9	-0.432	-0.4275	-0.4021	-0.3157	0.0195	0.6437	1.2612	1.6366	0	0	0	0	0	0	0	0
-33.8	-0.4275	-0.4255	-0.4017	-0.3201	0.0182	0.6424	1.2559	1.6339	0	0	0	0	0	0	0	0
-33.7	-0.4187	-0.4198	-0.3882	-0.3166	0.021	0.6449	1.2538	1.6354	0	0	0	0	0	0	0	0
-33.6	-0.4084	-0.4095	-0.3794	-0.3102	0.0261	0.657	1.2579	1.6348	0	0	0	0	0	0	0	0
-33.5	-0.3982	-0.3996	-0.3708	-0.3033	0.0343	0.661	1.261	1.6358	0	0	0	0	0	0	0	0
-33.4	-0.3912	-0.395	-0.3651	-0.2955	0.041	0.6641	1.2628	1.6404	0	0	0	0	0	0	0	0
-33.3	-0.3918	-0.3941	-0.3686	-0.3003	0.0384	0.6633	1.2548	1.6346	0	0	0	0	0	0	0	0
-33.2	-0.3904	-0.3915	-0.3637	-0.2969	0.0416	0.6649	1.2535	1.6324	0	0	0	0	0	0	0	0
-33.1	-0.3879	-0.3904	-0.3609	-0.2971	0.0399	0.661	1.2458	1.6285	0	0	0	0	0	0	0	0
-33	-0.3895	-0.3907	-0.3617	-0.298	0.0381	0.6594	1.237	1.6213	0	0	0	0	0	0	0	0
-32.9	-0.3849	-0.3841	-0.3531	-0.2935	0.0346	0.6585	1.2342	1.6151	0	0	0	0	0	0	0	0
-32.8	-0.38	-0.3787	-0.3495	-0.2907	0.0329	0.6602	1.2347	1.6112	0	0	0	0	0	0	0	0
-32.7	-0.3721	-0.3699	-0.3433	-0.2838	0.0363	0.6639	1.2384	1.6127	0	0	0	0	0	0	0	0
-32.6	-0.3717	-0.3697	-0.3451	-0.2831	0.0342	0.6605	1.2332	1.6063	0	0	0	0	0	0	0	0
-32.5	-0.3728	-0.3732	-0.35	-0.2849	0.0331	0.6573	1.2257	1.5987	0	0	0	0	0	0	0	0
-32.4	-0.3689	-0.371	-0.3476	-0.2827	0.0359	0.6521	1.2239	1.5943	0	0	0	0	0	0	0	0
-32.3	-0.3691	-0.3743	-0.3443	-0.2861	0.0358	0.6498	1.2179	1.5875	0	0	0	0	0	0	0	0
-32.2	-0.3664	-0.3697	-0.3431	-0.2837	0.0362	0.6483	1.2153	1.5808	0	0	0	0	0	0	0	0
-32.1	-0.3559	-0.3599	-0.3359	-0.2761	0.0408	0.6479	1.2144	1.5726	0	0	0	0	0	0	0	0
-32	-0.3515	-0.3595	-0.3314	-0.2699	0.0423	0.649	1.2145	1.5671	0	0	0	0	0	0	0	0
-31.9	-0.346	-0.3587	-0.3338	-0.2647	0.0452	0.6459	1.2137	1.5598	0	0	0	0	0	0	0	0
-31.8	-0.3393	-0.3561	-0.3367	-0.2573	0.0478	0.647	1.2155	1.5541	0	0	0	0	0	0	0	0
-31.7	-0.3324	-0.3497	-0.3343	-0.2482	0.0512	0.6506	1.217	1.5523	0	0	0	0	0	0	0	0
-31.6	-0.3283	-0.3467	-0.3301	-0.2429	0.054	0.6491	1.2183	1.5459	0	0	0	0	0	0	0	0
-31.5	-0.324	-0.3477	-0.3291	-0.2383	0.0545	0.6445	1.2143	1.5384	0	0	0	0	0	0	0	0
-31.4	-0.3226	-0.3445	-0.3307	-0.2358	0.055	0.6393	1.2101	1.532	0	0	0	0	0	0	0	0
-31.3	-0.3275	-0.3441	-0.3366	-0.2401	0.0498	0.6327	1.2003	1.518	0	0	0	0	0	0	0	0
-31.2	-0.3324	-0.3481	-0.3401	-0.2436	0.044	0.6253	1.1874	1.5082	0	0	0	0	0	0	0	0
-31.1	-0.3329	-0.3514	-0.3445	-0.248	0.041	0.6167	1.1817	1.4971	0	0	0	0	0	0	0	0
-31	-0.3309	-0.3508	-0.3446	-0.247	0.0397	0.6103	1.1752	1.4889	0	0	0	0	0	0	0	0
-30.9	-0.3329	-0.3556	-0.3499	-0.246	0.0361	0.6046	1.1646	1.4779	0	0	0	0	0	0	0	0
-30.8	-0.334	-0.3536	-0.3478	-0.2412	0.0383	0.6023	1.1615	1.4698	0	0	0	0	0	0	0	0
-30.7	-0.3351	-0.3513	-0.3463	-0.2383	0.0388	0.5995	1.1607	1.4619	0	0	0	0	0	0	0	0
-30.6	-0.3338	-0.3492	-0.3473	-0.235	0.0377	0.595	1.1586	1.4589	0	0	0	0	0	0	0	0
-30.5	-0.3354	-0.3527	-0.348	-0.2338	0.0348	0.5925	1.1475	1.457	0	0	0	0	0	0	0	0
-30.4	-0.3364	-0.3531	-0.3447	-0.2342	0.0329	0.5891	1.1406	1.4505	0	0	0	0	0	0	0	0
-30.3	-0.3358	-0.3475	-0.339	-0.2326	0.0312	0.586	1.1347	1.4457	0	0	0	0	0	0	0	0
-30.2	-0.3274	-0.3401	-0.3314	-0.2285	0.034	0.5863	1.1334	1.4462	0	0	0	0	0	0	0	0
-30.1	-0.3263	-0.3349	-0.3322	-0.2284	0.0321	0.5852	1.1276	1.4419	0	0	0	0	0	0	0	0
-30	-0.3225	-0.3303	-0.3283	-0.2233	0.0355	0.5838	1.1242	1.4386	0	0	0	0	0	0	0	0
-29.9	-0.3205	-0.3311	-0.3283	-0.2229	0.0383	0.5803	1.1198	1.435	0	0	0	0	0	0	0	0
-29.8	-0.3168	-0.3217	-0.3196	-0.2123	0.0419	0.5823	1.1212	1.4349	0	0	0	0	0	0	0	0
-29.7	-0.3206	-0.3172	-0.3116	-0.2085	0.0408	0.5788	1.117	1.43	0	0	0	0	0	0	0	0
-29.6	-0.3197	-0.3199	-0.3097	-0.2051	0.0439	0.578	1.1136	1.4278	0	0	0	0	0	0	0	0
-29.5	-0.3204	-0.3189	-0.3072	-0.2033	0.047	0.5791	1.11	1.427	0	0	0	0	0	0	0	0
-29.4	-0.318	-0.3128	-0.3055	-0.2028	0.0484	0.5843	1.1093	1.4259	0	0	0	0	0	0	0	0
-29.3	-0.3147	-0.3136	-0.3018	-0.1999	0.0527	0.5842	1.1044	1.4225	0	0	0	0	0	0	0	0
-29.2	-0.3173	-0.3142	-0.3045	-0.2057	0.0501	0.5751	1.0954	1.4173	0	0	0	0	0	0	0	0
-29.1	-0.3153	-0.3129	-0.3039	-0.2075	0.0457	0.5699	1.0914	1.4128	0	0	0	0	0	0	0	0
-29	-0.3138	-0.3126	-0.3079	-0.2091	0.0428	0.5655	1.0783	1.4067	0	0	0	0	0	0	0	0
-28.9	-0.3136	-0.3127	-0.3106	-0.2105	0.042	0.5619	1.0685	1.3962	0	0	0	0	0	0	0	0
-28.8	-0.3138	-0.3127	-0.3078	-0.2115	0.0433	0.5567	1.0698	1.3899	0	0	0	0	0	0	0	0
-28.7	-0.3148	-0.3134	-0.3081	-0.2094	0.0438	0.5553	1.0647	1.3839	0	0	0	0	0	0	0	0
-28.6	-0.3141	-0.3105	-0.3062	-0.209	0.045	0.5528	1.0585	1.3746	0	0	0	0	0	0	0	0
-28.5	-0.3132	-0.3095	-0.3025	-0.2061	0.0435	0.549	1.0566	1.3691	0	0	0	0	0	0	0	0
-28.4	-0.3193	-0.3063	-0.2994	-0.2061	0.0416	0.5461	1.0522	1.3639	0	0	0	0	0	0	0	0
-28.3	-0.3211	-0.3044	-0.2978	-0.2051	0.0389	0.5428	1.049	1.3575	0	0	0	0	0	0	0	0
-28.2	-0.3217	-0.3055	-0.2972	-0.2069	0.0354	0.5396	1.0444	1.3528	0	0	0	0	0	0	0	0
-28.1	-0.3216	-0.3113	-0.2997	-0.2058	0.0336	0.5352	1.038	1.349	0	0	0	0	0	0	0	0
-28	-0.3229	-0.3096	-0.2999	-0.2058	0.0352	0.5334	1.0313	1.3414	0	0	0	0	0	0	0	0
-27.9	-0.3198	-0.3072	-0.3002	-0.2039	0.0382	0.5245	1.027	1.3323	0	0	0	0	0	0	0	0
-27.8	-0.3201	-0.3073	-0.3021	-0.2035	0.0393	0.5236	1.021	1.3243	0	0	0	0	0	0	0	0
-27.7	-0.3217	-0.3104	-0.3033	-0.2014	0.0371	0.5216	1.0161	1.3186	0	0	0	0	0	0	0	0
-27.6	-0.3231	-0.3111	-0.3079	-0.2014	0.0332	0.5173	1.0136	1.3136	0	0	0	0	0	0	0	0
-27.5	-0.3208	-0.311	-0.3073	-0.1996	0.0345	0.5129	1.0101	1.3121	0	0	0	0	0	0	0	0
-27.4	-0.3185	-0.3046	-0.3022	-0.2006	0.0305	0.5165	1.0058	1.3107	0	0	0	0	0	0	0	0
-27.3	-0.3183	-0.3033	-0.3008	-0.204	0.0267	0.5135	1.0015	1.3082	0	0	0	0	0	0	0	0
-27.2	-0.3176	-0.3014	-0.2975	-0.2017	0.0292	0.5089	0.9997	1.3018	0	0	0	0	0	0	0	0
-27.1	-0.3141	-0.2961	-0.2977	-0.1982	0.0302	0.5023	0.9923	1.2954	0	0	0	0	0	0	0	0
-27	-0.3147	-0.2935	-0.2978	-0.1955	0.0335	0.4986	0.9903	1.2901	0	0	0	0	0	0	0	0
-26.9	-0.314	-0.2938	-0.2969	-0.2011	0.0293	0.4941	0.9823	1.2801	0	0	0	0	0	0	0	0
-26.8	-0.3141	-0.2955	-0.2936	-0.1998	0.0332	0.4924	0.9753	1.2723	0	0	0	0	0	0	0	0
-26.7	-0.312	-0.2948	-0.2881	-0.196	0.0346	0.4922	0.9668	1.2668	0	0	0	0	0	0	0	0
-26.6	-0.3084	-0.2942	-0.2859	-0.1916	0.0345	0.488	0.9658	1.2621	0	0	0	0	0	0	0	0
-26.5	-0.3075	-0.2897	-0.2844	-0.1889	0.0354	0.4843	0.9611	1.2545	0	0	0	0	0	0	0	0
-26.4	-0.3038	-0.2831	-0.2777	-0.1877	0.0355	0.4795	0.9566	1.2465	0	0	0	0	0	0	0	0
-26.3	-0.3037	-0.2797	-0.2738	-0.1855	0.0355	0.477	0.9488	1.2382	0	0	0	0	0	0	0	0
-26.2	-0.3036	-0.2746	-0.2753	-0.1824	0.036	0.4743	0.9468	1.2328	0	0	0	0	0	0	0	0
-26.1	-0.3065	-0.2795	-0.2755	-0.1863	0.0324	0.4639	0.9369	1.2215	0	0	0	0	0	0	0	0
-26	-0.3134	-0.2855	-0.2792	-0.1926	0.0263	0.4565	0.9263	1.2123	0	0	0	0	0	0	0	0
-25.9	-0.3094	-0.2845	-0.2742	-0.1917	0.0277	0.4584	0.9233	1.2066	0	0	0	0	0	0	0	0
-25.8	-0.3124	-0.2865	-0.273	-0.1964	0.026	0.453	0.9127	1.1975	0	0	0	0	0	0	0	0
-25.7	-0.3118	-0.2823	-0.2664	-0.1974	0.0289	0.4487	0.9072	1.1933	0	0	0	0	0	0	0	0
-25.6	-0.3113	-0.2826	-0.2665	-0.2034	0.026	0.4416	0.8975	1.1865	0	0	0	0	0	0	0	0
-25.5	-0.3101	-0.279	-0.2637	-0.2037	0.0271	0.44	0.8901	1.1819	0	0	0	0	0	0	0	0
-25.4	-0.3112	-0.2768	-0.2638	-0.2067	0.0264	0.4413	0.8854	1.1739	0	0	0	0	0	0	0	0
-25.3	-0.306	-0.2713	-0.2596	-0.2052	0.0279	0.4448	0.8833	1.1708	0	0	0	0	0	0	0	0
-25.2	-0.2997	-0.2662	-0.2549	-0.1999	0.0338	0.4424	0.8835	1.1679	0	0	0	0	0	0	0	0
-25.1	-0.2959	-0.2634	-0.2528	-0.1954	0.0395	0.4449	0.8843	1.1637	0	0	0	0	0	0	0	0
-25	-0.2936	-0.261	-0.2445	-0.1905	0.0463	0.4511	0.8805	1.1615	0	0	0	0	0	0	0	0
-24.9	-0.2878	-0.258	-0.2383	-0.1883	0.0498	0.4541	0.8814	1.157	0	0	0	0	0	0	0	0
-24.8	-0.2895	-0.2545	-0.2349	-0.1915	0.0479	0.4512	0.8768	1.1515	0	0	0	0	0	0	0	0
-24.7	-0.2869	-0.2588	-0.2356	-0.1932	0.0442	0.4494	0.8702	1.1468	0	0	0	0	0	0	0	0
-24.6	-0.2864	-0.2593	-0.234	-0.1939	0.0406	0.449	0.8614	1.1405	0	0	0	0	0	0	0	0
-24.5	-0.2832	-0.2547	-0.2282	-0.194	0.0433	0.4504	0.8567	1.1369	0	0	0	0	0	0	0	0
-24.4	-0.2852	-0.2504	-0.2292	-0.1931	0.0428	0.4428	0.8526	1.1272	0	0	0	0	0	0	0	0
-24.3	-0.2843	-0.2488	-0.2317	-0.1917	0.0471	0.4367	0.8513	1.1212	0	0	0	0	0	0	0	0
-24.2	-0.2842	-0.249	-0.2305	-0.192	0.0446	0.429	0.8486	1.1126	0	0	0	0	0	0	0	0
-24.1	-0.285	-0.2484	-0.2305	-0.1909	0.0466	0.4279	0.8454	1.1047	0	0	0	0	0	0	0	0
-24	-0.2801	-0.2516	-0.2272	-0.1902	0.0458	0.4249	0.8415	1.099	0	0	0	0	0	0	0	0
-23.9	-0.2797	-0.2518	-0.2243	-0.1921	0.0431	0.4227	0.8359	1.0945	0	0	0	0	0	0	0	0
-23.8	-0.2798	-0.2508	-0.2206	-0.1953	0.0422	0.4217	0.8318	1.0883	0	0	0	0	0	0	0	0
-23.7	-0.2786	-0.2474	-0.2186	-0.1966	0.0439	0.4236	0.8279	1.0821	0	0	0	0	0	0	0	0
-23.6	-0.2772	-0.2489	-0.2213	-0.2033	0.0409	0.4178	0.8155	1.0718	0	0	0	0	0	0	0	0
-23.5	-0.276	-0.244	-0.219	-0.2023	0.0387	0.4155	0.8085	1.0627	0	0	0	0	0	0	0	0
-23.4	-0.2746	-0.2416	-0.2207	-0.1998	0.0367	0.4085	0.8023	1.0543	0	0	0	0	0	0	0	0
-23.3	-0.2759	-0.2403	-0.2159	-0.1984	0.0368	0.4027	0.7951	1.0474	0	0	0	0	0	0	0	0
-23.2	-0.2751	-0.2401	-0.2142	-0.2018	0.0343	0.4014	0.7885	1.0424	0	0	0	0	0	0	0	0
-23.1	-0.2723	-0.2367	-0.2082	-0.1979	0.0323	0.4016	0.7844	1.0358	0	0	0	0	0	0	0	0
-23	-0.2689	-0.2329	-0.2069	-0.1975	0.0343	0.4002	0.7815	1.0316	0	0	0	0	0	0	0	0
-22.9	-0.2668	-0.2307	-0.2029	-0.1957	0.0361	0.3968	0.7797	1.0255	0	0	0	0	0	0	0	0
-22.8	-0.2647	-0.2297	-0.2007	-0.1924	0.0372	0.3909	0.7743	1.0209	0	0	0	0	0	0	0	0
-22.7	-0.2625	-0.2308	-0.2023	-0.1895	0.0419	0.3913	0.7715	1.0169	0	0	0	0	0	0	0	0
-22.6	-0.2568	-0.2239	-0.1966	-0.1851	0.0462	0.3921	0.7737	1.0122	0	0	0	0	0	0	0	0
-22.5	-0.2531	-0.218	-0.1937	-0.1851	0.045	0.3899	0.7712	1.0064	0	0	0	0	0	0	0	0
-22.4	-0.2466	-0.2115	-0.1912	-0.1828	0.0491	0.3914	0.7673	1.0033	0	0	0	0	0	0	0	0
-22.3	-0.2499	-0.2166	-0.1968	-0.1895	0.0432	0.3825	0.7577	0.9958	0	0	0	0	0	0	0	0
-22.2	-0.246	-0.2131	-0.1906	-0.1874	0.0493	0.3819	0.7563	0.9928	0	0	0	0	0	0	0	0
-22.1	-0.2487	-0.2085	-0.1907	-0.1903	0.048	0.3803	0.7527	0.991	0	0	0	0	0	0	0	0
-22	-0.2531	-0.2082	-0.1883	-0.1887	0.0414	0.3786	0.7467	0.9866	0	0	0	0	0	0	0	0
-21.9	-0.2544	-0.2086	-0.1863	-0.1892	0.0377	0.373	0.7364	0.9794	0	0	0	0	0	0	0	0
-21.8	-0.2542	-0.2096	-0.1868	-0.1878	0.0337	0.3715	0.7329	0.9671	0	0	0	0	0	0	0	0
-21.7	-0.2558	-0.2139	-0.183	-0.1838	0.0302	0.3653	0.7223	0.9566	0	0	0	0	0	0	0	0
-21.6	-0.2443	-0.21	-0.1733	-0.1794	0.0319	0.3708	0.7203	0.955	0	0	0	0	0	0	0	0
-21.5	-0.2414	-0.2058	-0.1797	-0.1784	0.0306	0.3677	0.7152	0.9501	0	0	0	0	0	0	0	0
-21.4	-0.2478	-0.212	-0.1925	-0.1826	0.0324	0.3562	0.7019	0.9433	0	0	0	0	0	0	0	0
-21.3	-0.2498	-0.222	-0.2042	-0.195	0.0288	0.3464	0.6789	0.9384	0	0	0	0	0	0	0	0
-21.2	-0.2516	-0.2251	-0.2114	-0.2073	0.0241	0.3336	0.6675	0.9208	0	0	0	0	0	0	0	0
-21.1	-0.2532	-0.2222	-0.2137	-0.2079	0.0185	0.3323	0.6624	0.9143	0	0	0	0	0	0	0	0
-21	-0.245	-0.2205	-0.2069	-0.2021	0.025	0.3377	0.6627	0.9087	0	0	0	0	0	0	0	0
-20.9	-0.2513	-0.2258	-0.2083	-0.211	0.0235	0.3335	0.6523	0.8978	0	0	0	0	0	0	0	0
-20.8	-0.252	-0.223	-0.2079	-0.2109	0.0223	0.3331	0.6487	0.8915	0	0	0	0	0	0	0	0
-20.7	-0.2565	-0.2245	-0.2132	-0.2138	0.0074	0.3279	0.6417	0.8794	0	0	0	0	0	0	0	0
-20.6	-0.2498	-0.2196	-0.2076	-0.2058	0.0124	0.3317	0.6393	0.8728	0	0	0	0	0	0	0	0
-20.5	-0.2483	-0.2128	-0.2075	-0.2053	0.0137	0.3292	0.6325	0.8715	0	0	0	0	0	0	0	0
-20.4	-0.2423	-0.211	-0.2087	-0.204	0.013	0.3215	0.6281	0.8687	0	0	0	0	0	0	0	0
-20.3	-0.2432	-0.2144	-0.2108	-0.2021	0.0116	0.3163	0.6212	0.8662	0	0	0	0	0	0	0	0
-20.2	-0.242	-0.2147	-0.2082	-0.196	0.0098	0.3123	0.623	0.8626	0	0	0	0	0	0	0	0
-20.1	-0.2374	-0.2113	-0.2046	-0.1947	0.0125	0.3122	0.6182	0.8558	0	0	0	0	0	0	0	0
-20	-0.2374	-0.2083	-0.2009	-0.1892	0.0048	0.313	0.62	0.8526	0	0	0	0	0	0	0	0
-19.9	-0.2378	-0.206	-0.2043	-0.1879	-0.0034	0.3051	0.6127	0.8468	0	0	0	0	0	0	0	0
-19.8	-0.2324	-0.2049	-0.2009	-0.1851	-0.0076	0.298	0.6066	0.8364	0	0	0	0	0	0	0	0
-19.7	-0.2283	-0.2036	-0.1961	-0.1842	-0.0101	0.2976	0.6064	0.8263	0	0	0	0	0	0	0	0
-19.6	-0.2233	-0.1963	-0.1873	-0.1777	-0.0086	0.2973	0.6012	0.8221	0	0	0	0	0	0	0	0
-19.5	-0.2223	-0.199	-0.1829	-0.1766	-0.0153	0.2916	0.5954	0.811	0	0	0	0	0	0	0	0
-19.4	-0.2165	-0.1928	-0.1732	-0.167	-0.0126	0.296	0.592	0.8114	0	0	0	0	0	0	0	0
-19.3	-0.2132	-0.1881	-0.1689	-0.1696	-0.0189	0.2951	0.5914	0.8052	0	0	0	0	0	0	0	0
-19.2	-0.2043	-0.1856	-0.1663	-0.1655	-0.0191	0.295	0.5955	0.8018	0	0	0	0	0	0	0	0
-19.1	-0.2004	-0.1826	-0.1703	-0.1587	-0.0264	0.2972	0.5916	0.8	0	0	0	0	0	0	0	0
-19	-0.1934	-0.1813	-0.1703	-0.1485	-0.0288	0.2993	0.5873	0.7969	0	0	0	0	0	0	0	0
-18.9	-0.1915	-0.1773	-0.1745	-0.1438	-0.0305	0.2946	0.5756	0.7854	0	0	0	0	0	0	0	0
-18.8	-0.1858	-0.1743	-0.1716	-0.1384	-0.027	0.2924	0.5736	0.7803	0	0	0	0	0	0	0	0
-18.7	-0.1821	-0.1717	-0.1675	-0.1388	-0.0292	0.2918	0.5661	0.7744	0	0	0	0	0	0	0	0
-18.6	-0.1783	-0.1666	-0.1651	-0.1385	-0.0302	0.2871	0.5601	0.7694	0	0	0	0	0	0	0	0
-18.5	-0.1753	-0.1635	-0.1616	-0.138	-0.0288	0.2814	0.5548	0.7619	0	0	0	0	0	0	0	0
-18.4	-0.1692	-0.1592	-0.1568	-0.1337	-0.0231	0.2803	0.5544	0.7581	0	0	0	0	0	0	0	0
-18.3	-0.1723	-0.1621	-0.1539	-0.1345	-0.0204	0.2802	0.5514	0.7502	0	0	0	0	0	0	0	0
-18.2	-0.1701	-0.1633	-0.1477	-0.1264	-0.0268	0.2784	0.5423	0.7344	0	0	0	0	0	0	0	0
-18.1	-0.1659	-0.1611	-0.1413	-0.1255	-0.0235	0.284	0.5372	0.7268	0	0	0	0	0	0	0	0
-18	-0.163	-0.1574	-0.1468	-0.1216	-0.0285	0.2822	0.5297	0.7162	0	0	0	0	0	0	0	0
-17.9	-0.1615	-0.1533	-0.1471	-0.1141	-0.0299	0.2827	0.5272	0.7063	0	0	0	0	0	0	0	0
-17.8	-0.1523	-0.145	-0.1445	-0.1003	-0.0316	0.287	0.5281	0.7008	0	0	0	0	0	0	0	0
-17.7	-0.1508	-0.137	-0.1395	-0.0924	-0.0451	0.2887	0.5262	0.6888	0	0	0	0	0	0	0	0
-17.6	-0.1517	-0.1325	-0.137	-0.0927	-0.0504	0.2888	0.524	0.6744	0	0	0	0	0	0	0	0
-17.5	-0.1526	-0.1294	-0.1373	-0.0867	-0.0463	0.291	0.5243	0.6736	0	0	0	0	0	0	0	0
-17.4	-0.159	-0.135	-0.1436	-0.0933	-0.0496	0.2826	0.5117	0.6674	0	0	0	0	0	0	0	0
-17.3	-0.1584	-0.1428	-0.1521	-0.1005	-0.0472	0.2737	0.5006	0.6602	0	0	0	0	0	0	0	0
-17.2	-0.1583	-0.1594	-0.1584	-0.1146	-0.0501	0.2587	0.4912	0.6536	0	0	0	0	0	0	0	0
-17.1	-0.1551	-0.1668	-0.1628	-0.1211	-0.0539	0.2409	0.481	0.6491	0	0	0	0	0	0	0	0
-17	-0.1565	-0.1719	-0.1618	-0.1207	-0.0612	0.2288	0.4808	0.6479	0	0	0	0	0	0	0	0
-16.9	-0.1568	-0.1751	-0.1712	-0.1214	-0.0624	0.2181	0.4752	0.6408	0	0	0	0	0	0	0	0
-16.8	-0.1619	-0.176	-0.1845	-0.1229	-0.0629	0.2095	0.4655	0.6324	0	0	0	0	0	0	0	0
-16.7	-0.1599	-0.1685	-0.1839	-0.1341	-0.0586	0.2188	0.462	0.6309	0	0	0	0	0	0	0	0
-16.6	-0.1746	-0.1646	-0.1902	-0.1439	-0.0607	0.2106	0.4531	0.6261	0	0	0	0	0	0	0	0
-16.5	-0.1733	-0.1633	-0.19	-0.1445	-0.0584	0.2108	0.4505	0.6229	0	0	0	0	0	0	0	0
-16.4	-0.1755	-0.1593	-0.1903	-0.1387	-0.0587	0.2123	0.4486	0.6225	0	0	0	0	0	0	0	0
-16.3	-0.1731	-0.1591	-0.1949	-0.1344	-0.0537	0.2141	0.4475	0.6164	0	0	0	0	0	0	0	0
-16.2	-0.1741	-0.1607	-0.2005	-0.1335	-0.0559	0.2144	0.439	0.6087	0	0	0	0	0	0	0	0
-16.1	-0.169	-0.1559	-0.1995	-0.1305	-0.0549	0.2186	0.4344	0.6032	0	0	0	0	0	0	0	0
-16	-0.1662	-0.1566	-0.2026	-0.1341	-0.0522	0.2137	0.4308	0.5985	0	0	0	0	0	0	0	0
-15.9	-0.1645	-0.1578	-0.1978	-0.1356	-0.0489	0.213	0.4268	0.5901	0	0	0	0	0	0	0	0
-15.8	-0.1627	-0.1592	-0.197	-0.136	-0.051	0.208	0.4171	0.5824	0	0	0	0	0	0	0	0
-15.7	-0.1597	-0.1616	-0.1936	-0.1382	-0.0486	0.2087	0.4182	0.5783	0	0	0	0	0	0	0	0
-15.6	-0.1574	-0.1594	-0.1936	-0.1412	-0.0484	0.2048	0.4139	0.5735	0	0	0	0	0	0	0	0
-15.5	-0.1574	-0.1599	-0.1861	-0.1409	-0.052	0.2013	0.4124	0.5626	0	0	0	0	0	0	0	0
-15.4	-0.1555	-0.1595	-0.1805	-0.1396	-0.0515	0.1998	0.4093	0.5598	0	0	0	0	0	0	0	0
-15.3	-0.1571	-0.1577	-0.1811	-0.1354	-0.049	0.1962	0.4062	0.552	0	0	0	0	0	0	0	0
-15.2	-0.1539	-0.1559	-0.1834	-0.1341	-0.0481	0.1874	0.4034	0.5426	0	0	0	0	0	0	0	0
-15.1	-0.1543	-0.1611	-0.1834	-0.1347	-0.0483	0.1854	0.3984	0.5344	0	0	0	0	0	0	0	0
-15	-0.1531	-0.1645	-0.184	-0.1297	-0.0481	0.1806	0.3957	0.5279	0	0	0	0	0	0	0	0
-14.9	-0.1488	-0.1581	-0.1843	-0.1296	-0.0492	0.179	0.3891	0.5247	0	0	0	0	0	0	0	0
-14.8	-0.147	-0.1555	-0.1801	-0.1291	-0.0452	0.1813	0.3898	0.5243	0	0	0	0	0	0	0	0
-14.7	-0.1504	-0.1515	-0.1817	-0.1248	-0.0447	0.1827	0.3845	0.5203	0	0	0	0	0	0	0	0
-14.6	-0.1517	-0.1489	-0.1787	-0.1256	-0.0449	0.1773	0.3774	0.5145	0	0	0	0	0	0	0	0
-14.5	-0.1557	-0.1528	-0.1787	-0.1266	-0.0483	0.1698	0.3699	0.5101	0	0	0	0	0	0	0	0
-14.4	-0.1561	-0.1558	-0.1731	-0.1265	-0.0504	0.1658	0.3612	0.4986	0	0	0	0	0	0	0	0
-14.3	-0.1533	-0.1496	-0.1669	-0.1253	-0.0494	0.1664	0.3609	0.4917	0	0	0	0	0	0	0	0
-14.2	-0.1487	-0.1495	-0.1629	-0.1275	-0.0473	0.1623	0.3575	0.4863	0	0	0	0	0	0	0	0
-14.1	-0.1495	-0.1477	-0.1588	-0.129	-0.047	0.1601	0.3547	0.48	0	0	0	0	0	0	0	0
-14	-0.1476	-0.1468	-0.1563	-0.1307	-0.0481	0.1599	0.3502	0.4701	0	0	0	0	0	0	0	0
-13.9	-0.1408	-0.1424	-0.151	-0.126	-0.0397	0.1602	0.3461	0.4676	0	0	0	0	0	0	0	0
-13.8	-0.143	-0.1407	-0.1479	-0.1184	-0.0389	0.1541	0.3409	0.4607	0	0	0	0	0	0	0	0
-13.7	-0.1374	-0.1424	-0.1476	-0.112	-0.0375	0.1526	0.3319	0.4573	0	0	0	0	0	0	0	0
-13.6	-0.1328	-0.1301	-0.1427	-0.111	-0.0353	0.1506	0.3374	0.4508	0	0	0	0	0	0	0	0
-13.5	-0.1337	-0.1306	-0.1475	-0.1167	-0.0392	0.1473	0.3293	0.4428	0	0	0	0	0	0	0	0
-13.4	-0.1244	-0.1261	-0.1368	-0.111	-0.032	0.1515	0.3291	0.4365	0	0	0	0	0	0	0	0
-13.3	-0.12	-0.1246	-0.1324	-0.1094	-0.026	0.1523	0.3286	0.435	0	0	0	0	0	0	0	0
-13.2	-0.1217	-0.122	-0.131	-0.1133	-0.022	0.1543	0.3313	0.4317	0	0	0	0	0	0	0	0
-13.1	-0.1193	-0.1126	-0.1242	-0.1047	-0.0217	0.1597	0.3352	0.4321	0	0	0	0	0	0	0	0
-13	-0.1171	-0.1098	-0.1225	-0.1002	-0.0228	0.1547	0.3346	0.4269	0	0	0	0	0	0	0	0
-12.9	-0.1171	-0.1073	-0.121	-0.0965	-0.0277	0.1579	0.3302	0.4152	0	0	0	0	0	0	0	0
-12.8	-0.1231	-0.1052	-0.1191	-0.0981	-0.0322	0.1561	0.3262	0.4011	0	0	0	0	0	0	0	0
-12.7	-0.128	-0.0998	-0.1181	-0.0967	-0.0288	0.1515	0.3191	0.3835	0	0	0	0	0	0	0	0
-12.6	-0.1279	-0.0964	-0.1173	-0.0975	-0.0239	0.1492	0.3128	0.379	0	0	0	0	0	0	0	0
-12.5	-0.1353	-0.1008	-0.1153	-0.1005	-0.0246	0.1407	0.308	0.3733	0	0	0	0	0	0	0	0
-12.4	-0.1274	-0.0999	-0.1122	-0.1044	-0.0233	0.1474	0.3011	0.3733	0	0	0	0	0	0	0	0
-12.3	-0.1271	-0.1062	-0.11	-0.105	-0.0237	0.142	0.2934	0.3656	0	0	0	0	0	0	0	0
-12.2	-0.1253	-0.1078	-0.1084	-0.1008	-0.0217	0.1337	0.2854	0.3632	0	0	0	0	0	0	0	0
-12.1	-0.1203	-0.1084	-0.106	-0.1035	-0.0198	0.1351	0.2796	0.3569	0	0	0	0	0	0	0	0
-12	-0.1219	-0.1099	-0.0986	-0.1048	-0.0205	0.1338	0.2757	0.3488	0	0	0	0	0	0	0	0
-11.9	-0.1247	-0.1127	-0.0979	-0.1054	-0.0237	0.1319	0.2747	0.3382	0	0	0	0	0	0	0	0
-11.8	-0.1265	-0.1116	-0.0992	-0.1041	-0.0266	0.1304	0.2748	0.3298	0	0	0	0	0	0	0	0
-11.7	-0.1258	-0.1103	-0.0976	-0.0982	-0.0234	0.1277	0.268	0.3199	0	0	0	0	0	0	0	0
-11.6	-0.1288	-0.1027	-0.0912	-0.0947	-0.0231	0.1256	0.2656	0.3118	0	0	0	0	0	0	0	0
-11.5	-0.1299	-0.1005	-0.0851	-0.0934	-0.02	0.1254	0.2601	0.3096	0	0	0	0	0	0	0	0
-11.4	-0.1267	-0.1052	-0.0828	-0.0885	-0.0175	0.1161	0.2567	0.3045	0	0	0	0	0	0	0	0
-11.3	-0.1185	-0.1052	-0.0779	-0.0781	-0.0114	0.1183	0.2575	0.3088	0	0	0	0	0	0	0	0
-11.2	-0.1162	-0.109	-0.0775	-0.0707	-0.0144	0.1179	0.2487	0.3057	0	0	0	0	0	0	0	0
-11.1	-0.11	-0.1103	-0.0734	-0.0674	-0.0138	0.1173	0.245	0.3033	0	0	0	0	0	0	0	0
-11	-0.1105	-0.1158	-0.0749	-0.0662	-0.0147	0.1112	0.2375	0.2937	0	0	0	0	0	0	0	0
-10.9	-0.1091	-0.1161	-0.0768	-0.0665	-0.0168	0.1065	0.2322	0.2842	0	0	0	0	0	0	0	0
-10.8	-0.1086	-0.1154	-0.0751	-0.0697	-0.0168	0.1014	0.2346	0.281	0	0	0	0	0	0	0	0
-10.7	-0.1013	-0.1154	-0.0762	-0.0716	-0.0209	0.0983	0.2342	0.276	0	0	0	0	0	0	0	0
-10.6	-0.1035	-0.1123	-0.0777	-0.0733	-0.0254	0.0947	0.2279	0.2739	0	0	0	0	0	0	0	0
-10.5	-0.1015	-0.1139	-0.0783	-0.076	-0.0245	0.0873	0.2219	0.2651	0	0	0	0	0	0	0	0
-10.4	-0.0947	-0.1092	-0.0744	-0.0767	-0.0213	0.0856	0.2234	0.262	0	0	0	0	0	0	0	0
-10.3	-0.0845	-0.1086	-0.065	-0.0718	-0.0148	0.0838	0.2198	0.264	0	0	0	0	0	0	0	0
-10.2	-0.0825	-0.1093	-0.0654	-0.0721	-0.0144	0.0782	0.2161	0.2639	0	0	0	0	0	0	0	0
-10.1	-0.0808	-0.1102	-0.065	-0.0684	-0.0134	0.0726	0.211	0.2574	0	0	0	0	0	0	0	0
-10	-0.0798	-0.1065	-0.0629	-0.0682	-0.0192	0.0706	0.205	0.2543	0	0	0	0	0	0	0	0
-9.9	-0.0765	-0.1062	-0.0621	-0.0648	-0.0167	0.0666	0.2034	0.2542	0	0	0	0	0	0	0	0
-9.8	-0.0747	-0.1025	-0.0572	-0.0612	-0.0164	0.0668	0.2019	0.2542	0	0	0	0	0	0	0	0
-9.7	-0.0602	-0.0979	-0.0495	-0.0598	-0.0134	0.0682	0.1988	0.2536	0	0	0	0	0	0	0	0
-9.6	-0.0545	-0.0947	-0.0431	-0.0579	-0.0072	0.0726	0.1966	0.2518	0	0	0	0	0	0	0	0
-9.5	-0.051	-0.0901	-0.0429	-0.0584	-0.008	0.0671	0.1933	0.2459	0	0	0	0	0	0	0	0
-9.4	-0.0536	-0.0932	-0.0454	-0.0618	-0.0066	0.0685	0.1849	0.2384	0	0	0	0	0	0	0	0
-9.3	-0.0506	-0.0894	-0.0444	-0.0663	-0.011	0.0669	0.1759	0.2285	0	0	0	0	0	0	0	0
-9.2	-0.0514	-0.0902	-0.0449	-0.0719	-0.0122	0.06	0.1648	0.2213	0	0	0	0	0	0	0	0
-9.1	-0.0419	-0.0887	-0.0388	-0.0728	-0.0071	0.055	0.1609	0.2215	0	0	0	0	0	0	0	0
-9	-0.0334	-0.0882	-0.0346	-0.0727	-0.0031	0.056	0.1609	0.2181	0	0	0	0	0	0	0	0
-8.9	-0.026	-0.0824	-0.0297	-0.0703	0.0038	0.0562	0.1586	0.2193	0	0	0	0	0	0	0	0
-8.8	-0.0176	-0.0765	-0.0261	-0.0709	0.0046	0.057	0.1577	0.2196	0	0	0	0	0	0	0	0
-8.7	-0.0187	-0.0792	-0.0238	-0.0717	0.0073	0.0504	0.1577	0.2087	0	0	0	0	0	0	0	0
-8.6	-0.0191	-0.0764	-0.0214	-0.0649	0.0076	0.0517	0.1559	0.1998	0	0	0	0	0	0	0	0
-8.5	-0.0279	-0.0781	-0.023	-0.0693	-0.0013	0.0455	0.1536	0.1806	0	0	0	0	0	0	0	0
-8.4	-0.0224	-0.0723	-0.0208	-0.0629	-0.0067	0.0495	0.1566	0.1809	0	0	0	0	0	0	0	0
-8.3	-0.0217	-0.0645	-0.0085	-0.0378	0.0037	0.0657	0.1657	0.1854	0	0	0	0	0	0	0	0
-8.2	-0.0286	-0.0521	-0.014	-0.0278	0.0067	0.0712	0.1571	0.186	0	0	0	0	0	0	0	0
-8.1	-0.025	-0.042	-0.0148	-0.0196	0.0086	0.0729	0.1473	0.1792	0	0	0	0	0	0	0	0
-8	-0.0262	-0.0431	-0.0163	-0.017	0.0071	0.0652	0.1468	0.1711	0	0	0	0	0	0	0	0
-7.9	-0.0247	-0.0436	-0.0209	-0.015	0.0134	0.0688	0.1475	0.1658	0	0	0	0	0	0	0	0
-7.8	-0.0188	-0.0405	-0.0212	-0.0163	0.02	0.0695	0.1406	0.1623	0	0	0	0	0	0	0	0
-7.7	-0.022	-0.0426	-0.0223	-0.0181	0.0194	0.0662	0.1349	0.1548	0	0	0	0	0	0	0	0
-7.6	-0.0243	-0.0425	-0.0249	-0.0134	0.0163	0.063	0.1283	0.1425	0	0	0	0	0	0	0	0
-7.5	-0.0254	-0.0445	-0.0226	-0.0054	0.0148	0.06	0.1208	0.1357	0	0	0	0	0	0	0	0
-7.4	-0.0259	-0.041	-0.0207	-0.0064	0.0174	0.0545	0.1125	0.1258	0	0	0	0	0	0	0	0
-7.3	-0.0248	-0.0398	-0.0212	-0.005	0.0166	0.0505	0.1044	0.1174	0	0	0	0	0	0	0	0
-7.2	-0.0257	-0.0398	-0.0192	-0.0014	0.0159	0.045	0.1005	0.1123	0	0	0	0	0	0	0	0
-7.1	-0.025	-0.0378	-0.0182	-0.0009	0.0148	0.0516	0.0961	0.1099	0	0	0	0	0	0	0	0
-7	-0.0261	-0.0319	-0.0189	-0.0048	0.0115	0.0507	0.096	0.1078	0	0	0	0	0	0	0	0
-6.9	-0.0235	-0.0307	-0.0193	-0.0032	0.0102	0.0483	0.0943	0.1019	0	0	0	0	0	0	0	0
-6.8	-0.023	-0.0336	-0.0225	-0.0054	0.0075	0.0421	0.0921	0.0978	0	0	0	0	0	0	0	0
-6.7	-0.0254	-0.036	-0.0232	-0.0066	0.0037	0.0351	0.0838	0.0884	0	0	0	0	0	0	0	0
-6.6	-0.0207	-0.0307	-0.0246	-0.0053	0.0053	0.0376	0.0752	0.0859	0	0	0	0	0	0	0	0
-6.5	-0.024	-0.0291	-0.024	-0.0012	0.0037	0.0339	0.0672	0.0804	0	0	0	0	0	0	0	0
-6.4	-0.0216	-0.0223	-0.02	0.0032	0.0026	0.0378	0.0635	0.0788	0	0	0	0	0	0	0	0
-6.3	-0.0135	-0.0138	-0.0121	0.0062	0.0079	0.0406	0.0672	0.0745	0	0	0	0	0	0	0	0
-6.2	-0.0133	-0.0142	-0.015	0.0067	0.0037	0.0331	0.0592	0.0637	0	0	0	0	0	0	0	0
-6.1	-0.0118	-0.0161	-0.0188	0.0022	0.0017	0.0269	0.0527	0.0578	0	0	0	0	0	0	0	0
-6	-0.0113	-0.0149	-0.018	0.0015	0.0035	0.0257	0.0422	0.0528	0	0	0	0	0	0	0	0
-5.9	-0.0117	-0.0171	-0.0244	0.0005	0.0013	0.0235	0.0369	0.045	0	0	0	0	0	0	0	0
-5.8	-0.0118	-0.0172	-0.0276	-0.0055	-0.0011	0.0175	0.0301	0.0377	0	0	0	0	0	0	0	0
-5.7	-0.0128	-0.0172	-0.0248	-0.0071	-0.0012	0.0161	0.0268	0.0351	0	0	0	0	0	0	0	0
-5.6	-0.0111	-0.0147	-0.0249	-0.0087	-0.002	0.0126	0.0218	0.029	0	0	0	0	0	0	0	0
-5.5	-0.0046	-0.0069	-0.0138	-0.0021	0.0015	0.0157	0.0247	0.0243	0	0	0	0	0	0	0	0
-5.4	-0.004	-0.001	-0.0096	-0.0039	0.0024	0.0096	0.0177	0.0177	0	0	0	0	0	0	0	0
-5.3	-0.0082	-0.0051	-0.0077	-0.0081	-0.0012	0.0037	0.0085	0.0089	0	0	0	0	0	0	0	0
-5.2	-0.0067	-0.0061	-0.002	-0.0054	-0.0015	0.0035	0.0061	0.0038	0	0	0	0	0	0	0	0
-5.1	-0.0062	-0.0113	-0.001	-0.0023	-0.0018	-0.0005	0.0011	-0.002	0	0	0	0	0	0	0	0
-5	0	-0.0012	0.0014	0	0	0	0	0	0	0	0	0	0	0	0	0
-4.9	0.0028	0.0007	0.004	-0.0008	-0.0027	-0.0016	-0.002	-0.0044	0	0	0	0	0	0	0	0
-4.8	0.0097	0.0082	0.0113	0.0017	-0.0026	-0.0008	-0.0044	-0.0112	0	0	0	0	0	0	0	0
-4.7	0.0082	0.0139	0.0126	0.0035	0.0023	-0.0008	-0.0093	-0.0179	0	0	0	0	0	0	0	0
-4.6	0.0077	0.0153	0.0116	0.0007	0.0022	-0.0007	-0.0121	-0.0214	0	0	0	0	0	0	0	0
-4.5	0.0071	0.0191	0.0156	-0.0012	0.0018	0.0002	-0.0143	-0.0241	0	0	0	0	0	0	0	0
-4.4	0.0109	0.0233	0.0202	-0.0025	0.0029	-0.0003	-0.0192	-0.026	0	0	0	0	0	0	0	0
-4.3	0.0108	0.0214	0.0215	-0.0055	0.0014	-0.0026	-0.0272	-0.0296	0	0	0	0	0	0	0	0
-4.2	0.017	0.0222	0.0237	-0.0063	0.0007	-0.0011	-0.0314	-0.0338	0	0	0	0	0	0	0	0
-4.1	0.0228	0.0219	0.0244	-0.0045	0.0032	-0.0008	-0.0333	-0.0362	0	0	0	0	0	0	0	0
-4	0.0245	0.0232	0.0269	-0.005	-0.0005	-0.0041	-0.0372	-0.0414	0	0	0	0	0	0	0	0
-3.9	0.0291	0.0248	0.0298	-0.0031	-0.0054	-0.0045	-0.0398	-0.0467	0	0	0	0	0	0	0	0
-3.8	0.0298	0.0262	0.0331	-0.005	-0.0077	-0.0075	-0.0412	-0.0474	0	0	0	0	0	0	0	0
-3.7	0.0296	0.0294	0.0322	0.0005	-0.0074	-0.0122	-0.0444	-0.0505	0	0	0	0	0	0	0	0
-3.6	0.0285	0.0351	0.0337	-0.0049	-0.0165	-0.0154	-0.0504	-0.0554	0	0	0	0	0	0	0	0
-3.5	0.0324	0.0343	0.0304	-0.0064	-0.0094	-0.0105	-0.0573	-0.0552	0	0	0	0	0	0	0	0
-3.4	0.0311	0.0304	0.0276	-0.0068	-0.0124	-0.0067	-0.0599	-0.0626	0	0	0	0	0	0	0	0
-3.3	0.028	0.0212	0.0205	-0.0116	-0.0184	-0.0109	-0.0704	-0.0714	0	0	0	0	0	0	0	0
-3.2	0.0308	0.0206	0.0201	-0.0105	-0.0264	-0.0176	-0.0752	-0.0763	0	0	0	0	0	0	0	0
-3.1	0.0215	0.0173	0.0235	-0.015	-0.0365	-0.0293	-0.0801	-0.0837	0	0	0	0	0	0	0	0
-3	0.0267	0.015	0.0247	-0.0243	-0.0437	-0.0362	-0.0889	-0.0955	0	0	0	0	0	0	0	0
-2.9	0.0214	0.0077	0.014	-0.037	-0.0604	-0.0496	-0.0989	-0.1148	0	0	0	0	0	0	0	0
-2.8	0.0295	0.0152	0.0193	-0.032	-0.049	-0.045	-0.0975	-0.124	0	0	0	0	0	0	0	0
-2.7	0.0244	0.0113	0.0126	-0.0377	-0.0506	-0.059	-0.1028	-0.1421	0	0	0	0	0	0	0	0
-2.6	0.0297	0.0259	0.0209	-0.0258	-0.043	-0.0571	-0.1084	-0.1302	0	0	0	0	0	0	0	0
-2.5	0.0285	0.0317	0.0351	-0.0154	-0.047	-0.0646	-0.1146	-0.1292	0	0	0	0	0	0	0	0
-2.4	0.0433	0.0433	0.0434	-0.008	-0.0407	-0.0664	-0.1107	-0.1204	0	0	0	0	0	0	0	0
-2.3	0.0355	0.0421	0.0367	-0.0115	-0.0538	-0.0689	-0.1182	-0.1241	0	0	0	0	0	0	0	0
-2.2	0.0453	0.0498	0.0422	-0.0089	-0.0578	-0.066	-0.1176	-0.1252	0	0	0	0	0	0	0	0
-2.1	0.0505	0.0471	0.0441	-0.0092	-0.0519	-0.0716	-0.1286	-0.1318	0	0	0	0	0	0	0	0
-2	0.0608	0.0544	0.0503	-0.0044	-0.0472	-0.0701	-0.1353	-0.13	0	0	0	0	0	0	0	0
-1.9	0.0609	0.0508	0.0534	-0.012	-0.0503	-0.0696	-0.1336	-0.1382	0	0	0	0	0	0	0	0
-1.8	0.0671	0.0563	0.0563	-0.0118	-0.0467	-0.0704	-0.1312	-0.1434	0	0	0	0	0	0	0	0
-1.7	0.0734	0.0634	0.0654	0.0081	-0.0385	-0.0688	-0.1193	-0.1392	0	0	0	0	0	0	0	0
-1.6	0.0894	0.0795	0.087599	0.018599	-0.0218	-0.0539	-0.1055	-0.1313	0	0	0	0	0	0	0	0
-1.5	0.0964	0.0856	0.1009	0.0153	-0.019	-0.0508	-0.1057	-0.1208	0	0	0	0	0	0	0	0
-1.4	0.0964	0.0918	0.1009	0.015	-0.019	-0.0512	-0.116	-0.1238	0	0	0	0	0	0	0	0
-1.3	0.0964	0.0988	0.1009	0.015	-0.019	-0.0538	-0.1183	-0.1286	0	0	0	0	0	0	0	0
-1.2	0.0961	0.1004	0.0934	0.015	-0.0301	-0.0623	-0.1333	-0.144	0	0	0	0	0	0	0	0
-1.1	0.0964	0.104	0.0934	0.015	-0.0331	-0.0653	-0.1457	-0.1526	0	0	0	0	0	0	0	0
-1	0.0964	0.1057	0.1009	0.0153	-0.0372	-0.0769	-0.1624	-0.1693	0	0	0	0	0	0	0	0
-0.9	0.0961	0.108	0.1009	0.0224	-0.043	-0.0805	-0.1624	-0.1693	0	0	0	0	0	0	0	0
-0.8	0.088	0.1095	0.1009	0.0224	-0.0438	-0.0816	-0.166	-0.1695	0	0	0	0	0	0	0	0
-0.7									0	0	0	0	0	0	0	0
-0.6									0	0	0	0	0	0	0	0
-0.5									0	0	0	0	0	0	0	0
-0.4									0	0	0	0	0	0	0	0
-0.3									0	0	0	0	0	0	0	0
-0.2									0	0	0	0	0	0	0	0
-0.1									0	0	0	0	0	0	0	0
0									0	0	0	0	0	0	0	0
0.099998									0	0	0	0	0.022607	0	0.0759	0.152073
0.200001									0.002173	0.003931	0.006733	0.012158	0.045201	0.040917	0.15168	0.303749
0.299999									0.004346	0.007862	0.013463	0.024312	0.067784	0.081796	0.227346	0.455039
0.400002									0.006519	0.011793	0.020192	0.036461	0.090353	0.12264	0.302892	0.605931
0.5									0.008691	0.015722	0.026919	0.048604	0.112911	0.163447	0.378321	0.756429
0.599998									0.010864	0.019652	0.033644	0.060743	0.135457	0.204218	0.453635	0.906537
0.700001									0.013037	0.023581	0.040368	0.072878	0.15799	0.244954	0.528829	1.05625
0.799999									0.01521	0.02751	0.047089	0.085008	0.180511	0.285653	0.603908	1.20556
0.900002									0.017383	0.031438	0.053809	0.097133	0.20302	0.326317	0.678867	1.35447
1									0.019556	0.035366	0.060527	0.109253	0.225516	0.366943	0.753708	1.50299
1.1									0.021728	0.039293	0.067243	0.121369	0.248001	0.407534	0.828434	1.65111
1.2									0.023901	0.043221	0.073958	0.13348	0.270473	0.44809	0.903039	1.79882
1.3									0.026074	0.047147	0.080671	0.145586	0.292934	0.488608	0.977528	1.94614
1.4									0.028247	0.051073	0.087382	0.157688	0.315381	0.529091	1.0519	2.09306
1.5									0.03042	0.054999	0.094091	0.169785	0.337817	0.569537	1.12615	2.23956
1.6									0.032593	0.058924	0.100799	0.181876	0.360241	0.609947	1.20028	2.38567
1.7									0.034766	0.062849	0.107504	0.193964	0.382652	0.650322	1.2743	2.53138
1.8	-1.36587	-1.11367	-0.95284	-0.81749	-0.47598	-0.25045	0.645495	3.22432	0.036938	0.066774	0.114208	0.206047	0.405051	0.690659	1.34819	2.67667
1.9	-1.36587	-1.12428	-0.95534	-0.81749	-0.47506	-0.13764	0.827717	3.55705	0.039111	0.070698	0.12091	0.218125	0.427438	0.730962	1.42197	2.82156
2	-1.36308	-1.10669	-0.93275	-0.79183	-0.4571	-0.04935	0.970678	3.86918	0.041284	0.074622	0.127611	0.230198	0.449812	0.771226	1.49563	2.96604
2.1	-1.35735	-1.08793	-0.93019	-0.78927	-0.42943	0.032884	1.10402	4.13675	0.043457	0.078545	0.134309	0.242266	0.472175	0.811455	1.56917	3.11012
2.2	-1.33713	-1.08611	-0.92006	-0.75285	-0.37866	0.117505	1.242	4.4599	0.04563	0.082468	0.141006	0.25433	0.494525	0.851649	1.64259	3.25378
2.3	-1.29823	-1.05012	-0.86035	-0.69045	-0.31401	0.179812	1.35504	4.7595	0.047803	0.08639	0.147701	0.266389	0.516864	0.891805	1.71589	3.39704
2.4	-1.28225	-1.00382	-0.84728	-0.66439	-0.29173	0.264699	1.49003	5.02655	0.049975	0.090312	0.154394	0.278444	0.539189	0.931926	1.78907	3.53988
2.5	-1.25902	-0.97645	-0.82444	-0.62071	-0.23846	0.343878	1.60683	5.31083	0.052148	0.094234	0.161086	0.290493	0.561503	0.97201	1.86213	3.68231
2.6	-1.2336	-0.96127	-0.79297	-0.60739	-0.19629	0.407026	1.71475	5.55612	0.054321	0.098155	0.167775	0.302538	0.583805	1.01206	1.93508	3.82434
2.7	-1.20108	-0.93901	-0.75412	-0.55956	-0.13845	0.49115	1.82627	5.82369	0.056494	0.102076	0.174464	0.314579	0.606093	1.05207	2.0079	3.96594
2.8	-1.16087	-0.90834	-0.72931	-0.51303	-0.08908	0.591714	1.96625	6.09581	0.058667	0.105996	0.18115	0.326614	0.628371	1.09204	2.0806	4.10714
2.9	-1.16227	-0.89475	-0.72931	-0.50707	-0.07487	0.627265	2.0419	6.30957	0.06084	0.109916	0.187834	0.338645	0.650635	1.13198	2.15319	4.24791
3	-1.12376	-0.8566	-0.68474	-0.47462	-0.02252	0.701218	2.16989	6.55544	0.063013	0.113836	0.194517	0.350671	0.672888	1.17189	2.22565	4.38827
3.1	-1.10527	-0.84727	-0.67449	-0.44902	0.004889	0.763045	2.28158	6.79325	0.065185	0.117755	0.201197	0.362693	0.695129	1.21175	2.298	4.52822
3.2	-1.10586	-0.84608	-0.68682	-0.44746	0.024228	0.802455	2.37162	7.0083	0.067358	0.121674	0.207877	0.37471	0.717357	1.25158	2.37022	4.66774
3.3	-1.09956	-0.83701	-0.684	-0.44587	0.038621	0.854967	2.4662	7.21198	0.069531	0.125592	0.214554	0.386722	0.739573	1.29138	2.44232	4.80685
3.4	-1.06394	-0.81151	-0.64573	-0.41139	0.091949	0.92766	2.58695	7.45381	0.071704	0.12951	0.221229	0.398729	0.761776	1.33113	2.51431	4.94554
3.5	-1.04219	-0.81037	-0.64406	-0.40417	0.102921	0.97553	2.67985	7.66316	0.073877	0.133427	0.227903	0.410732	0.783968	1.37085	2.58617	5.0838
3.6	-1.03687	-0.80762	-0.65419	-0.40635	0.119111	1.02073	2.76708	7.86931	0.07605	0.137344	0.234575	0.42273	0.806148	1.41054	2.65792	5.22165
3.7	-1.02729	-0.79552	-0.64706	-0.39229	0.139184	1.06418	2.8667	8.09178	0.078222	0.141261	0.241245	0.434723	0.828314	1.45019	2.72954	5.35908
3.8	-1.01916	-0.78881	-0.64256	-0.3815	0.160201	1.10691	2.95493	8.29865	0.080395	0.145177	0.247914	0.446712	0.85047	1.4898	2.80104	5.49608
3.9	-1.0109	-0.7879	-0.6336	-0.3723	0.183043	1.14413	3.03953	8.5096	0.082568	0.149093	0.254581	0.458696	0.872612	1.52937	2.87242	5.63266
4	-1.01228	-0.78383	-0.63784	-0.36831	0.193717	1.18804	3.12399	8.71207	0.084741	0.153008	0.261245	0.470675	0.894742	1.56891	2.94368	5.76881
4.1	-1.00199	-0.77639	-0.62719	-0.35595	0.216669	1.23704	3.21547	8.92824	0.086914	0.156923	0.267908	0.482649	0.916861	1.60841	3.01482	5.90455
4.2	-0.98695	-0.77304	-0.61991	-0.35103	0.241618	1.28317	3.30163	9.13452	0.089087	0.160838	0.27457	0.494619	0.938967	1.64788	3.08584	6.03985
4.3	-0.97275	-0.76068	-0.59855	-0.32992	0.277335	1.34009	3.39068	9.34359	0.091259	0.164752	0.281229	0.506584	0.961061	1.68731	3.15674	6.17473
4.4	-0.96731	-0.74842	-0.58429	-0.31852	0.29915	1.38573	3.48392	9.53787	0.093432	0.168665	0.287887	0.518545	0.983143	1.7267	3.22751	6.30918
4.5	-0.95384	-0.73619	-0.57781	-0.30591	0.328068	1.43395	3.58119	9.71808	0.095605	0.172579	0.294543	0.5305	1.00521	1.76606	3.29817	6.44321
4.6	-0.9426	-0.72624	-0.56459	-0.29304	0.351273	1.48034	3.67604	9.90459	0.097778	0.176491	0.301198	0.542451	1.02727	1.80538	3.3687	6.57681
4.7	-0.92885	-0.71366	-0.55501	-0.27441	0.377862	1.52831	3.76981	10.0984	0.099951	0.180404	0.30785	0.554397	1.04931	1.84466	3.43911	6.70997
4.8	-0.91191	-0.70159	-0.53879	-0.25238	0.404754	1.58379	3.87368	10.2936	0.102124	0.184316	0.314501	0.566339	1.07135	1.88391	3.50941	6.84271
4.9	-0.90665	-0.69236	-0.52946	-0.23908	0.425594	1.62706	3.96541	10.4864	0.104297	0.188228	0.32115	0.578276	1.09337	1.92312	3.57957	6.97501
5	-0.89245	-0.68236	-0.52012	-0.22666	0.452453	1.67554	4.06424	10.6736	0.106469	0.192139	0.327797	0.590208	1.11538	1.96229	3.64962	7.10689
5.1	-0.88442	-0.67711	-0.51428	-0.21709	0.475787	1.72192	4.15808	10.8381	0.108642	0.196049	0.334442	0.602135	1.13737	2.00143	3.71955	7.23833
5.2	-0.87432	-0.66745	-0.50933	-0.20485	0.500539	1.76949	4.25433	11.0037	0.110815	0.19996	0.341086	0.614059	1.15936	2.04053	3.78935	7.36934
5.3	-0.85814	-0.65243	-0.49686	-0.18799	0.527969	1.82309	4.35142	11.1682	0.112988	0.20387	0.347728	0.625977	1.18133	2.07959	3.85903	7.49992
5.4	-0.8416	-0.63947	-0.4829	-0.17149	0.551525	1.87285	4.45205	11.3496	0.115161	0.207779	0.354368	0.63789	1.20329	2.11862	3.92859	7.63006
5.5	-0.83011	-0.62955	-0.46905	-0.15402	0.571366	1.92052	4.54795	11.5119	0.117334	0.211688	0.361007	0.649799	1.22524	2.15761	3.99803	7.75976
5.6	-0.82061	-0.61585	-0.45847	-0.13852	0.591898	1.97022	4.6428	11.6815	0.119506	0.215597	0.367643	0.661703	1.24717	2.19657	4.06735	7.88904
5.7	-0.80925	-0.6045	-0.44981	-0.12504	0.610793	2.0193	4.73815	11.8469	0.121679	0.219505	0.374278	0.673603	1.26909	2.23549	4.13654	8.01787
5.8	-0.79344	-0.5923	-0.43832	-0.10936	0.637225	2.07088	4.83398	12.0168	0.123852	0.223413	0.380911	0.685497	1.291	2.27436	4.20561	8.14627
5.9	-0.7778	-0.58186	-0.42782	-0.09402	0.659295	2.12261	4.92417	12.1875	0.126025	0.227321	0.387543	0.697387	1.3129	2.31321	4.27456	8.27423
6	-0.76285	-0.57074	-0.41383	-0.08131	0.683782	2.17502	5.01319	12.3565	0.128198	0.231228	0.394172	0.709273	1.33479	2.35202	4.34338	8.40175
6.1	-0.74988	-0.56091	-0.39865	-0.06735	0.711491	2.22494	5.10675	12.5167	0.130371	0.235134	0.4008	0.721153	1.35666	2.39079	4.41209	8.52884
6.2	-0.73683	-0.55404	-0.38745	-0.05315	0.736078	2.27576	5.1954	12.6633	0.132544	0.239041	0.407426	0.733029	1.37853	2.42952	4.48066	8.65549
6.3	-0.72306	-0.53803	-0.37228	-0.03425	0.764185	2.33042	5.28608	12.8168	0.134716	0.242946	0.41405	0.7449	1.40037	2.46822	4.54912	8.78169
6.4	-0.70641	-0.52255	-0.35946	-0.01706	0.793563	2.38304	5.38162	12.9741	0.136889	0.246852	0.420673	0.756767	1.42221	2.50688	4.61746	8.90746
6.5	-0.69134	-0.50895	-0.34784	-0.00317	0.815668	2.43092	5.47486	13.1284	0.139062	0.250757	0.427294	0.768629	1.44404	2.54551	4.68567	9.03278
6.6	-0.68163	-0.49863	-0.34111	0.008078	0.835037	2.47742	5.55983	13.2789	0.141235	0.254661	0.433912	0.780486	1.46585	2.58409	4.75376	9.15767
6.7	-0.67595	-0.49139	-0.33259	0.014642	0.854659	2.52266	5.64607	13.4315	0.143408	0.258565	0.44053	0.792339	1.48765	2.62265	4.82172	9.2821
6.8	-0.66471	-0.47613	-0.31966	0.029325	0.881958	2.57069	5.73804	13.5828	0.145581	0.262469	0.447145	0.804187	1.50944	2.66116	4.88957	9.40611
6.9	-0.65409	-0.4643	-0.30973	0.042101	0.903797	2.62098	5.82818	13.7224	0.147753	0.266372	0.453759	0.81603	1.53122	2.69964	4.95728	9.52966
7	-0.64305	-0.45743	-0.30036	0.057028	0.926264	2.66931	5.91493	13.8599	0.149926	0.270275	0.460371	0.827868	1.55298	2.73808	5.02488	9.65277
7.1	-0.63033	-0.44853	-0.29158	0.071536	0.951259	2.71329	6.00297	13.9986	0.152099	0.274178	0.466981	0.839702	1.57473	2.77648	5.09235	9.77544
7.2	-0.61738	-0.44069	-0.28349	0.08367	0.973988	2.75654	6.09144	14.1332	0.154272	0.27808	0.47359	0.851531	1.59647	2.81485	5.1597	9.89766
7.3	-0.60892	-0.43147	-0.26963	0.094785	1.00344	2.79971	6.18027	14.2589	0.156445	0.281981	0.480196	0.863356	1.6182	2.85318	5.22693	10.0194
7.4	-0.59592	-0.41838	-0.25648	0.108101	1.02658	2.84741	6.26724	14.3943	0.158618	0.285882	0.486801	0.875176	1.63992	2.89148	5.29403	10.1408
7.5	-0.58517	-0.40508	-0.24654	0.118781	1.05018	2.89254	6.35169	14.526	0.160791	0.289783	0.493404	0.886991	1.66162	2.92973	5.36101	10.2616
7.6	-0.57379	-0.39909	-0.23748	0.131687	1.06977	2.9365	6.43339	14.6513	0.162963	0.293684	0.500005	0.898801	1.68331	2.96795	5.42786	10.3821
7.7	-0.565	-0.38892	-0.23091	0.145041	1.0932	2.98395	6.51445	14.7709	0.165136	0.297584	0.506605	0.910607	1.70499	3.00614	5.49459	10.5021
7.8	-0.57455	-0.39288	-0.23581	0.141605	1.09798	3.0117	6.58427	14.877	0.167309	0.301483	0.513203	0.922408	1.72665	3.04428	5.5612	10.6216
7.9	-0.57755	-0.40007	-0.239	0.139052	1.10834	3.03912	6.65277	14.9855	0.169482	0.305382	0.519799	0.934205	1.74831	3.08239	5.62768	10.7407
8	-0.58669	-0.41034	-0.24844	0.134724	1.11316	3.06402	6.72066	15.0924	0.171655	0.309281	0.526394	0.945996	1.76995	3.12047	5.69404	10.8594
8.1	-0.59279	-0.41822	-0.25539	0.132693	1.11773	3.09234	6.78485	15.2007	0.173828	0.313179	0.532986	0.957783	1.79158	3.1585	5.76028	10.9776
8.2	-0.60219	-0.42965	-0.26489	0.124651	1.12255	3.11403	6.84633	15.2988	0.176	0.317077	0.539577	0.969566	1.8132	3.1965	5.82638	11.0953
8.3	-0.60719	-0.43904	-0.27324	0.124165	1.12647	3.14406	6.9149	15.3913	0.178173	0.320975	0.546166	0.981344	1.8348	3.23447	5.89237	11.2126
8.4	-0.60964	-0.43933	-0.2735	0.12848	1.13421	3.17913	6.98521	15.4888	0.180346	0.324872	0.552753	0.993117	1.8564	3.27239	5.95823	11.3294
8.5	-0.61025	-0.4386	-0.27295	0.13152	1.15014	3.21764	7.0589	15.5804	0.182519	0.328768	0.559339	1.00489	1.87798	3.31028	6.02397	11.4458
8.6	-0.59946	-0.42339	-0.26031	0.145263	1.17575	3.2685	7.13945	15.6883	0.184692	0.332664	0.565923	1.01665	1.89955	3.34813	6.08958	11.5618
8.7	-0.58443	-0.41117	-0.24818	0.162513	1.1983	3.32006	7.22317	15.7869	0.186865	0.33656	0.572505	1.02841	1.9211	3.38595	6.15507	11.6773
8.8	-0.57871	-0.40673	-0.24513	0.172262	1.21816	3.36507	7.30603	15.8924	0.189037	0.340456	0.579085	1.04016	1.94265	3.42373	6.22044	11.7923
8.9	-0.56964	-0.4014	-0.23907	0.182755	1.2395	3.40835	7.38452	15.9978	0.19121	0.344351	0.585664	1.05191	1.96418	3.46147	6.28568	11.9069
9	-0.55498	-0.38986	-0.22372	0.201257	1.2654	3.46043	7.46619	16.1072	0.193383	0.348245	0.59224	1.06366	1.9857	3.49917	6.35079	12.0211
9.1	-0.54256	-0.37728	-0.214	0.220065	1.2983	3.50883	7.55174	16.2191	0.195556	0.352139	0.598815	1.0754	2.00721	3.53684	6.41578	12.1347
9.2	-0.53505	-0.36729	-0.21142	0.231827	1.31799	3.55089	7.63123	16.3165	0.197729	0.356033	0.605389	1.08713	2.0287	3.57447	6.48065	12.248
9.3	-0.52693	-0.35758	-0.20294	0.244808	1.34111	3.59303	7.71058	16.4119	0.199902	0.359926	0.61196	1.09886	2.05019	3.61206	6.54539	12.3608
9.4	-0.51188	-0.34911	-0.1887	0.260041	1.36679	3.63948	7.79905	16.5113	0.202075	0.363819	0.61853	1.11059	2.07166	3.64962	6.61	12.4731
9.5	-0.50213	-0.33846	-0.1814	0.273653	1.39225	3.68276	7.88039	16.6051	0.204247	0.367712	0.625098	1.12231	2.09312	3.68714	6.67449	12.5849
9.6	-0.49342	-0.33199	-0.17622	0.283081	1.41349	3.72032	7.95491	16.6988	0.20642	0.371604	0.631664	1.13403	2.11456	3.72463	6.73886	12.6964
9.7	-0.48327	-0.32425	-0.16242	0.294288	1.43691	3.7631	8.03002	16.7921	0.208593	0.375495	0.638229	1.14574	2.136	3.76207	6.8031	12.8073
9.8	-0.47124	-0.31294	-0.15332	0.30816	1.46355	3.81093	8.10652	16.8776	0.210766	0.379387	0.644791	1.15745	2.15742	3.79948	6.86722	12.9178
9.9	-0.46519	-0.30502	-0.14561	0.321362	1.48351	3.85331	8.18498	16.9685	0.212939	0.383278	0.651352	1.16915	2.17883	3.83685	6.93121	13.0279
10	-0.45691	-0.29514	-0.1355	0.335412	1.49947	3.89443	8.25931	17.0553	0.215112	0.387168	0.657911	1.18085	2.20023	3.87419	6.99507	13.1375
10.1	-0.44468	-0.28763	-0.1273	0.347395	1.51784	3.93639	8.33258	17.1406	0.217284	0.391058	0.664469	1.19254	2.22161	3.91149	7.05881	13.2467
10.2	-0.42887	-0.27923	-0.11948	0.361444	1.54328	3.98293	8.40971	17.224	0.219457	0.394948	0.671025	1.20423	2.24299	3.94875	7.12243	13.3553
10.3	-0.41601	-0.27045	-0.11101	0.376095	1.56683	4.02521	8.4859	17.3106	0.22163	0.398837	0.677579	1.21592	2.26435	3.98597	7.18592	13.4636
10.4	-0.40472	-0.26167	-0.10419	0.387231	1.5848	4.06894	8.56209	17.3994	0.223803	0.402725	0.684131	1.2276	2.2857	4.02316	7.24928	13.5714
10.5	-0.39097	-0.24662	-0.09789	0.39714	1.61055	4.11893	8.63668	17.4895	0.225976	0.406614	0.690681	1.23927	2.30703	4.06031	7.31252	13.6787
10.6	-0.38252	-0.24051	-0.09108	0.405973	1.6388	4.16247	8.70771	17.5713	0.228149	0.410502	0.69723	1.25094	2.32836	4.09742	7.37563	13.7855
10.7	-0.37273	-0.23315	-0.08731	0.415984	1.6643	4.20238	8.77545	17.6543	0.230322	0.414389	0.703777	1.26261	2.34967	4.1345	7.43862	13.8919
10.8	-0.36477	-0.2257	-0.08409	0.426212	1.68652	4.24406	8.8432	17.7361	0.232494	0.418276	0.710322	1.27427	2.37097	4.17154	7.50148	13.9979
10.9	-0.35618	-0.22048	-0.07364	0.438541	1.70943	4.2846	8.91275	17.8129	0.234667	0.422163	0.716866	1.28593	2.39226	4.20854	7.56422	14.1034
11	-0.34414	-0.20808	-0.06542	0.451929	1.73371	4.33202	8.98272	17.8911	0.23684	0.426049	0.723407	1.29758	2.41353	4.24551	7.62683	14.2084
11.1	-0.33495	-0.20185	-0.05834	0.466653	1.76028	4.37845	9.05537	17.9708	0.239013	0.429935	0.729947	1.30923	2.4348	4.28244	7.68931	14.313
11.2	-0.32391	-0.19309	-0.05093	0.477807	1.78197	4.42399	9.12597	18.0484	0.241186	0.43382	0.736486	1.32087	2.45605	4.31933	7.75167	14.4171
11.3	-0.31105	-0.1841	-0.04362	0.493679	1.80674	4.47248	9.19715	18.1289	0.243359	0.437705	0.743022	1.33251	2.47729	4.35618	7.8139	14.5208
11.4	-0.30023	-0.17453	-0.03493	0.507712	1.83088	4.51901	9.27112	18.2083	0.245531	0.44159	0.749557	1.34414	2.49851	4.393	7.87601	14.624
11.5	-0.29286	-0.16552	-0.02916	0.516326	1.85347	4.56087	9.33921	18.2827	0.247704	0.445474	0.75609	1.35577	2.51973	4.42978	7.93799	14.7268
11.6	-0.28424	-0.15744	-0.01767	0.524201	1.87805	4.60409	9.4083	18.3538	0.249877	0.449358	0.762621	1.36739	2.54093	4.46652	7.99985	14.8291
11.7	-0.27638	-0.15193	-0.01102	0.536818	1.90026	4.65352	9.47784	18.4278	0.25205	0.453241	0.76915	1.37901	2.56212	4.50323	8.06158	14.9309
11.8	-0.27337	-0.14872	-0.00494	0.546215	1.91858	4.69612	9.53903	18.495	0.254223	0.457124	0.775678	1.39063	2.5833	4.5399	8.12318	15.0323
11.9	-0.26723	-0.14223	4.96e-05	0.555962	1.93973	4.73941	9.60324	18.5623	0.256396	0.461007	0.782204	1.40224	2.60446	4.57653	8.18466	15.1333
12	-0.26031	-0.13135	0.007718	0.571095	1.96427	4.78426	9.67136	18.6379	0.258569	0.464889	0.788728	1.41384	2.62562	4.61312	8.24601	15.2338
12.1	-0.24804	-0.12369	0.015212	0.584181	1.98748	4.8247	9.73685	18.7095	0.260741	0.468771	0.795251	1.42544	2.64676	4.64968	8.30723	15.3338
12.2	-0.23541	-0.11513	0.021463	0.598308	2.01351	4.86582	9.80593	18.7829	0.262914	0.472652	0.801771	1.43704	2.66789	4.6862	8.36833	15.4333
12.3	-0.2233	-0.10677	0.028031	0.610023	2.03401	4.90795	9.87575	18.8549	0.265087	0.476533	0.80829	1.44863	2.68901	4.72268	8.42931	15.5325
12.4	-0.2139	-0.10378	0.036503	0.618298	2.05287	4.94685	9.94048	18.9233	0.26726	0.480413	0.814808	1.46022	2.71011	4.75913	8.49015	15.6311
12.5	-0.20558	-0.09561	0.044366	0.632887	2.07201	4.98665	10.0052	18.9958	0.269433	0.484293	0.821323	1.4718	2.7312	4.79554	8.55087	15.7293
12.6	-0.19874	-0.08939	0.05051	0.645592	2.09305	5.0308	10.0679	19.0655	0.271606	0.488173	0.827837	1.48338	2.75228	4.83191	8.61147	15.827
12.7	-0.19362	-0.08354	0.056649	0.652584	2.10982	5.07007	10.1293	19.1246	0.273778	0.492052	0.834349	1.49495	2.77335	4.86825	8.67193	15.9243
12.8	-0.17973	-0.07348	0.064799	0.66664	2.13114	5.11343	10.1941	19.189	0.275951	0.495931	0.840859	1.50652	2.79441	4.90454	8.73228	16.0212
12.9	-0.17161	-0.06931	0.072742	0.679702	2.1515	5.15524	10.2592	19.2532	0.278124	0.499809	0.847368	1.51808	2.81545	4.94081	8.79249	16.1175
13	-0.16043	-0.06019	0.084607	0.696479	2.17379	5.19682	10.3212	19.3173	0.280297	0.503687	0.853874	1.52964	2.83648	4.97703	8.85258	16.2135
13.1	-0.15388	-0.05252	0.091081	0.706364	2.19639	5.23918	10.3871	19.3827	0.28247	0.507565	0.860379	1.5412	2.8575	5.01321	8.91254	16.3089
13.2	-0.14579	-0.04681	0.097803	0.713613	2.21469	5.27961	10.4523	19.4478	0.284643	0.511442	0.866883	1.55275	2.87851	5.04936	8.97238	16.4039
13.3	-0.13423	-0.04169	0.10584	0.728423	2.23811	5.32004	10.5203	19.5115	0.286815	0.515319	0.873384	1.56429	2.8995	5.08547	9.03209	16.4985
13.4	-0.12305	-0.03499	0.114394	0.742402	2.26053	5.36352	10.586	19.5766	0.288988	0.519195	0.879884	1.57583	2.92049	5.12155	9.09167	16.5926
13.5	-0.11515	-0.02503	0.124334	0.756682	2.28699	5.40576	10.6503	19.6401	0.291161	0.523071	0.886382	1.58737	2.94146	5.15759	9.15112	16.6862
13.6	-0.10413	-0.01691	0.132722	0.774199	2.31008	5.44977	10.7149	19.6983	0.293334	0.526946	0.892878	1.5989	2.96242	5.19359	9.21045	16.7794
13.7	-0.09861	-0.00696	0.136064	0.78247	2.32977	5.48995	10.7783	19.756	0.295507	0.530822	0.899373	1.61042	2.98336	5.22955	9.26966	16.8722
13.8	-0.08452	0.002201	0.147584	0.798421	2.34974	5.5307	10.8439	19.8121	0.29768	0.534696	0.905866	1.62195	3.0043	5.26548	9.32873	16.9645
13.9	-0.07658	0.007406	0.152863	0.806571	2.36816	5.56818	10.9034	19.8678	0.299853	0.538571	0.912357	1.63346	3.02522	5.30137	9.38768	17.0563
14	-0.07014	0.015002	0.157591	0.816142	2.38599	5.61017	10.9671	19.9237	0.302025	0.542444	0.918846	1.64498	3.04613	5.33722	9.44651	17.1477
14.1	-0.05745	0.022393	0.167371	0.827497	2.40549	5.65538	11.0317	19.9816	0.304198	0.546318	0.925334	1.65648	3.06703	5.37303	9.50521	17.2386
14.2	-0.04989	0.02973	0.173429	0.837676	2.42653	5.69405	11.0951	20.04	0.306371	0.550191	0.93182	1.66799	3.08791	5.40881	9.56377	17.3291
14.3	-0.04068	0.038256	0.178629	0.850623	2.44509	5.73457	11.158	20.102	0.308544	0.554063	0.938304	1.67949	3.10878	5.44455	9.62222	17.4191
14.4	-0.03069	0.046917	0.189494	0.863315	2.46792	5.7764	11.2234	20.1645	0.310717	0.557936	0.944786	1.69098	3.12964	5.48025	9.68053	17.5087
14.5	-0.02059	0.051224	0.196152	0.874252	2.48729	5.81844	11.287	20.2208	0.31289	0.561807	0.951267	1.70247	3.15049	5.51592	9.73872	17.5978
14.6	-0.01165	0.056511	0.202728	0.88322	2.50809	5.8625	11.3455	20.2804	0.315062	0.565679	0.957745	1.71395	3.17133	5.55154	9.79679	17.6865
14.7	-0.00051	0.062668	0.211359	0.896308	2.53062	5.90778	11.409	20.343	0.317235	0.56955	0.964223	1.72543	3.19215	5.58714	9.85472	17.7747
14.8	0.008691	0.067728	0.218741	0.907626	2.55388	5.94469	11.4643	20.4008	0.319408	0.57342	0.970698	1.73691	3.21297	5.62269	9.91253	17.8625
14.9	0.021663	0.077983	0.226888	0.920655	2.57695	5.98699	11.5243	20.4582	0.321581	0.57729	0.977172	1.74838	3.23377	5.65821	9.97022	17.9499
15	0.030943	0.088813	0.239468	0.933681	2.59995	6.03127	11.5868	20.5109	0.323754	0.58116	0.983644	1.75985	3.25455	5.69369	10.0278	18.0367
15.1	0.038589	0.095531	0.24781	0.944917	2.62159	6.06895	11.641	20.5626	0.325927	0.585029	0.990114	1.77131	3.27533	5.72913	10.0852	18.1232
15.2	0.047359	0.098547	0.258201	0.956808	2.63871	6.10679	11.6977	20.6125	0.3281	0.588898	0.996582	1.78277	3.29609	5.76453	10.1425	18.2092
15.3	0.053942	0.104376	0.264845	0.966147	2.65721	6.14607	11.7523	20.6621	0.330272	0.592767	1.00305	1.79422	3.31684	5.7999	10.1997	18.2947
15.4	0.064003	0.111556	0.273053	0.975059	2.67732	6.18468	11.8083	20.716	0.332445	0.596635	1.00951	1.80567	3.33758	5.83523	10.2567	18.3798
15.5	0.069575	0.116452	0.276609	0.984551	2.69327	6.22183	11.8566	20.7665	0.334618	0.600502	1.01598	1.81711	3.35831	5.87052	10.3137	18.4645
15.6	0.076704	0.122578	0.280895	0.996335	2.7129	6.25912	11.91	20.8183	0.336791	0.60437	1.02244	1.82855	3.37902	5.90578	10.3704	18.5487
15.7	0.081668	0.131403	0.284667	1.00606	2.73042	6.303	11.9709	20.8688	0.338964	0.608236	1.0289	1.83998	3.39972	5.941	10.4271	18.6324
15.8	0.087108	0.13281	0.289627	1.01326	2.74617	6.33924	12.0247	20.9143	0.341137	0.612103	1.03536	1.85141	3.42042	5.97618	10.4837	18.7157
15.9	0.094309	0.135863	0.299154	1.02454	2.76613	6.38116	12.0804	20.9603	0.343309	0.615969	1.04181	1.86284	3.44109	6.01133	10.5401	18.7986
16	0.105265	0.141408	0.305634	1.03619	2.78814	6.42426	12.1399	21.008	0.345482	0.619834	1.04827	1.87426	3.46176	6.04643	10.5964	18.881
16.1	0.114683	0.146968	0.310579	1.0426	2.80979	6.46245	12.2018	21.0559	0.347655	0.6237	1.05472	1.88567	3.48241	6.0815	10.6525	18.963
16.2	0.124786	0.154011	0.314794	1.05557	2.82971	6.50304	12.2599	21.1046	0.349828	0.627564	1.06117	1.89708	3.50305	6.11653	10.7086	19.0446
16.3	0.131548	0.162165	0.323348	1.06778	2.85059	6.54069	12.316	21.1527	0.352001	0.631429	1.06762	1.90849	3.52368	6.15153	10.7645	19.1257
16.4	0.13777	0.166394	0.333048	1.07434	2.87305	6.57629	12.3711	21.197	0.354174	0.635293	1.07407	1.91989	3.5443	6.18649	10.8202	19.2064
16.5	0.148953	0.173594	0.345332	1.08881	2.8994	6.61471	12.4279	21.2472	0.356346	0.639156	1.08051	1.93129	3.5649	6.22141	10.8759	19.2866
16.6	0.153464	0.174355	0.354175	1.0995	2.91845	6.64689	12.4802	21.2894	0.358519	0.643019	1.08696	1.94268	3.5855	6.25629	10.9314	19.3664
16.7	0.155917	0.176621	0.356045	1.1065	2.93457	6.67888	12.5279	21.3375	0.360692	0.646882	1.0934	1.95407	3.60608	6.29113	10.9868	19.4458
16.8	0.161732	0.18253	0.365007	1.11626	2.95394	6.71983	12.5833	21.3821	0.362865	0.650744	1.09984	1.96545	3.62664	6.32594	11.0421	19.5247
16.9	0.172166	0.195953	0.377177	1.13004	2.97796	6.76501	12.6387	21.4262	0.365038	0.654606	1.10628	1.97683	3.6472	6.36071	11.0973	19.6031
17	0.179008	0.205921	0.385848	1.13796	2.99974	6.80394	12.6893	21.4693	0.367211	0.658467	1.11272	1.9882	3.66774	6.39545	11.1523	19.6812
17.1	0.186206	0.214893	0.394534	1.15105	3.02001	6.84055	12.7448	21.5089	0.369384	0.662328	1.11915	1.99957	3.68828	6.43014	11.2072	19.7588
17.2	0.190699	0.223872	0.403838	1.16551	3.03979	6.87942	12.7984	21.5532	0.371556	0.666189	1.12559	2.01094	3.70879	6.4648	11.2619	19.836
17.3	0.198796	0.231312	0.409588	1.1803	3.06045	6.92172	12.8527	21.5949	0.373729	0.670049	1.13202	2.0223	3.7293	6.49943	11.3166	19.9127
17.4	0.203712	0.238527	0.419003	1.18895	3.08224	6.95883	12.9035	21.6395	0.375902	0.673909	1.13845	2.03365	3.7498	6.53401	11.3711	19.989
17.5	0.205808	0.244345	0.424634	1.19903	3.10181	6.99497	12.956	21.6822	0.378075	0.677769	1.14488	2.045	3.77028	6.56856	11.4255	20.0649
17.6	0.210883	0.24367	0.428649	1.20905	3.11992	7.02794	13.0054	21.7214	0.380248	0.681627	1.1513	2.05635	3.79075	6.60307	11.4797	20.1404
17.7	0.220696	0.252946	0.43536	1.2246	3.14247	7.07043	13.0601	21.7681	0.382421	0.685486	1.15773	2.06769	3.81121	6.63754	11.5339	20.2154
17.8	0.229961	0.260432	0.443914	1.23417	3.16395	7.10601	13.1179	21.813	0.384593	0.689344	1.16415	2.07903	3.83166	6.67197	11.5879	20.29
17.9	0.240466	0.267223	0.450028	1.24411	3.185	7.14584	13.1733	21.8559	0.386766	0.693202	1.17057	2.09036	3.85209	6.70637	11.6418	20.3641
18	0.246403	0.271316	0.458028	1.2549	3.20948	7.18303	13.2221	21.9003	0.388939	0.697059	1.17699	2.10169	3.87251	6.74073	11.6955	20.4379
18.1	0.251895	0.274147	0.462641	1.26215	3.22871	7.21612	13.2715	21.9439	0.391112	0.700916	1.18341	2.11301	3.89292	6.77506	11.7491	20.5112
18.2	0.255589	0.278463	0.470735	1.27497	3.252	7.25633	13.3239	21.9904	0.393285	0.704773	1.18983	2.12433	3.91332	6.80934	11.8026	20.5841
18.3	0.260078	0.283631	0.479006	1.28001	3.27046	7.29217	13.3715	22.0294	0.395458	0.708629	1.19624	2.13564	3.9337	6.84359	11.856	20.6565
18.4	0.260479	0.28556	0.483735	1.28492	3.29104	7.32605	13.4203	22.069	0.397631	0.712485	1.20266	2.14695	3.95408	6.8778	11.9093	20.7286
18.5	0.268962	0.294326	0.49185	1.29875	3.31224	7.36646	13.4735	22.1112	0.399803	0.71634	1.20907	2.15826	3.97444	6.91198	11.9624	20.8002
18.6	0.284625	0.302524	0.501409	1.31019	3.33475	7.41067	13.5297	22.1505	0.401976	0.720195	1.21548	2.16956	3.99479	6.94611	12.0154	20.8714
18.7	0.294698	0.309455	0.507563	1.324	3.35751	7.44998	13.5791	22.1909	0.404149	0.724049	1.22189	2.18085	4.01513	6.98021	12.0683	20.9422
18.8	0.308339	0.317395	0.515807	1.34202	3.387	7.49215	13.6332	22.2347	0.406322	0.727903	1.22829	2.19215	4.03545	7.01427	12.121	21.0125
18.9	0.315716	0.324526	0.525002	1.35576	3.40964	7.53281	13.6848	22.2746	0.408495	0.731757	1.2347	2.20343	4.05576	7.0483	12.1736	21.0825
19	0.321828	0.328491	0.528703	1.36364	3.4267	7.56677	13.7296	22.3077	0.410668	0.73561	1.2411	2.21471	4.07606	7.08229	12.2261	21.152
19.1	0.325624	0.329895	0.532809	1.37029	3.44332	7.60037	13.7777	22.341	0.41284	0.739463	1.2475	2.22599	4.09635	7.11624	12.2785	21.2211
19.2	0.331956	0.332288	0.538124	1.37978	3.46084	7.63507	13.8251	22.3739	0.415013	0.743315	1.2539	2.23726	4.11663	7.15015	12.3307	21.2898
19.3	0.333063	0.331394	0.538388	1.38995	3.47844	7.66755	13.8707	22.4051	0.417186	0.747167	1.26029	2.24853	4.13689	7.18402	12.3828	21.358
19.4	0.337988	0.33837	0.543038	1.3995	3.50093	7.7047	13.9164	22.4436	0.419359	0.751019	1.26669	2.25979	4.15714	7.21786	12.4348	21.4259
19.5	0.345192	0.342916	0.548463	1.41127	3.5236	7.74166	13.9602	22.4807	0.421532	0.75487	1.27309	2.27105	4.17738	7.25166	12.4867	21.4934
19.6	0.354245	0.3447	0.558491	1.42124	3.54351	7.77907	14.0091	22.5159	0.423705	0.75872	1.27948	2.28231	4.19761	7.28543	12.5384	21.5604
19.7	0.360288	0.347325	0.565437	1.4282	3.56159	7.81452	14.0532	22.5527	0.425878	0.762571	1.28587	2.29356	4.21782	7.31915	12.59	21.627
19.8	0.368406	0.350218	0.57427	1.44226	3.58676	7.85273	14.1022	22.5958	0.42805	0.766421	1.29226	2.3048	4.23803	7.35284	12.6415	21.6932
19.9	0.370788	0.352875	0.57973	1.45112	3.61048	7.88687	14.1472	22.6311	0.430223	0.77027	1.29864	2.31604	4.25822	7.38649	12.6928	21.7591
20	0.382422	0.36407	0.590424	1.46849	3.633	7.92931	14.199	22.6713	0.432396	0.774119	1.30503	2.32728	4.27839	7.42011	12.7441	21.8245
20.1	0.392268	0.372813	0.597852	1.48256	3.6524	7.96695	14.2479	22.7062	0.434569	0.777968	1.31141	2.33851	4.29856	7.45368	12.7952	21.8895
20.2	0.400729	0.382581	0.607663	1.497	3.67676	8.00615	14.2974	22.7408	0.436742	0.781816	1.3178	2.34974	4.31872	7.48722	12.8461	21.9541
20.3	0.408351	0.390245	0.616091	1.51022	3.69693	8.04251	14.3434	22.7782	0.438915	0.785664	1.32418	2.36096	4.33886	7.52072	12.897	22.0183
20.4	0.411665	0.39621	0.624094	1.51912	3.71619	8.07837	14.3874	22.8105	0.441087	0.789512	1.33055	2.37218	4.35899	7.55419	12.9477	22.0821
20.5	0.422364	0.407812	0.632449	1.53216	3.73612	8.11668	14.4336	22.8475	0.44326	0.793359	1.33693	2.38339	4.37911	7.58761	12.9983	22.1455
20.6	0.432678	0.417316	0.644239	1.54638	3.75905	8.15104	14.4767	22.8876	0.445433	0.797205	1.3433	2.3946	4.39921	7.621	13.0488	22.2085
20.7	0.440128	0.418904	0.650395	1.55969	3.78021	8.18399	14.5186	22.9204	0.447606	0.801051	1.34968	2.4058	4.4193	7.65435	13.0991	22.271
20.8	0.447576	0.421987	0.655148	1.57067	3.79638	8.21522	14.5604	22.9535	0.449779	0.804897	1.35605	2.417	4.43939	7.68767	13.1494	22.3333
20.9	0.454712	0.426065	0.66088	1.58322	3.81562	8.25259	14.6049	22.9868	0.451952	0.808743	1.36242	2.4282	4.45945	7.72095	13.1995	22.3951
21	0.464078	0.430326	0.669948	1.59753	3.83237	8.29198	14.6462	23.0223	0.454124	0.812588	1.36879	2.43939	4.47951	7.75419	13.2494	22.4565
21.1	0.472502	0.43555	0.674847	1.60798	3.84861	8.32755	14.6873	23.0554	0.456297	0.816432	1.37515	2.45057	4.49956	7.78739	13.2993	22.5175
21.2	0.477536	0.441209	0.680198	1.61612	3.86625	8.36554	14.731	23.0918	0.45847	0.820276	1.38152	2.46175	4.51959	7.82056	13.349	22.5781
21.3	0.48075	0.446544	0.68647	1.62049	3.88388	8.40549	14.7735	23.1253	0.460643	0.82412	1.38788	2.47293	4.53961	7.85368	13.3986	22.6384
21.4	0.49043	0.458814	0.695692	1.63393	3.90611	8.44519	14.818	23.1618	0.462816	0.827963	1.39424	2.4841	4.55962	7.88678	13.4481	22.6982
21.5	0.499115	0.467348	0.702534	1.64886	3.93037	8.48075	14.8638	23.1988	0.464989	0.831806	1.4006	2.49527	4.57961	7.91983	13.4974	22.7577
21.6	0.501678	0.469836	0.70705	1.65903	3.9459	8.51339	14.9066	23.231	0.467162	0.835649	1.40696	2.50643	4.5996	7.95284	13.5466	22.8167
21.7	0.511429	0.478294	0.716315	1.67362	3.96564	8.55588	14.954	23.2692	0.469334	0.839491	1.41332	2.51759	4.61957	7.98582	13.5957	22.8754
21.8	0.521541	0.485692	0.727756	1.68865	3.99204	8.59155	14.9939	23.3064	0.471507	0.843333	1.41967	2.52874	4.63953	8.01876	13.6447	22.9337
21.9	0.532751	0.496731	0.738133	1.70833	4.01907	8.63346	15.0434	23.3436	0.47368	0.847174	1.42602	2.53989	4.65948	8.05167	13.6935	22.9916
22	0.534081	0.500861	0.741855	1.71555	4.03538	8.6679	15.0844	23.3731	0.475853	0.851015	1.43237	2.55103	4.67941	8.08453	13.7423	23.0492
22.1	0.541717	0.504668	0.74799	1.72631	4.05447	8.70344	15.1252	23.4048	0.478026	0.854855	1.43872	2.56217	4.69933	8.11736	13.7909	23.1064
22.2	0.543907	0.50892	0.756424	1.74001	4.07481	8.73716	15.1643	23.4355	0.480199	0.858695	1.44507	2.57331	4.71925	8.15015	13.8393	23.1631
22.3	0.543352	0.511116	0.763158	1.74676	4.09548	8.76845	15.2065	23.4638	0.482371	0.862535	1.45142	2.58444	4.73915	8.18291	13.8877	23.2196
22.4	0.548142	0.516402	0.771141	1.75501	4.11566	8.80443	15.2477	23.4939	0.484544	0.866374	1.45776	2.59556	4.75903	8.21563	13.9359	23.2756
22.5	0.552363	0.519959	0.775139	1.76772	4.1298	8.83786	15.2892	23.5216	0.486717	0.870213	1.4641	2.60669	4.77891	8.24831	13.984	23.3312
22.6	0.552345	0.52431	0.777482	1.7748	4.14762	8.87069	15.3289	23.5513	0.48889	0.874051	1.47044	2.6178	4.79877	8.28095	14.032	23.3865
22.7	0.555531	0.531325	0.782096	1.78452	4.1632	8.90272	15.3678	23.5835	0.491063	0.877889	1.47678	2.62891	4.81862	8.31355	14.0798	23.4414
22.8	0.565622	0.539387	0.795379	1.79723	4.18371	8.93941	15.4115	23.6103	0.493236	0.881727	1.48312	2.64002	4.83846	8.34612	14.1275	23.496
22.9	0.570158	0.542266	0.800565	1.80704	4.20108	8.97577	15.4464	23.6358	0.495409	0.885564	1.48945	2.65112	4.85828	8.37865	14.1751	23.5501
23	0.575072	0.544357	0.807253	1.81815	4.21806	9.01184	15.4851	23.66	0.497581	0.889401	1.49579	2.66222	4.8781	8.41114	14.2226	23.604
23.1	0.587911	0.552032	0.819864	1.83782	4.24144	9.0539	15.5276	23.689	0.499754	0.893237	1.50212	2.67332	4.8979	8.4436	14.2699	23.6574
23.2	0.594729	0.557139	0.829553	1.8488	4.26265	9.08793	15.5634	23.7153	0.501927	0.897073	1.50845	2.68441	4.91769	8.47602	14.3172	23.7105
23.3	0.604887	0.564014	0.838221	1.86179	4.28586	9.12317	15.6045	23.7439	0.5041	0.900909	1.51478	2.69549	4.93747	8.5084	14.3643	23.7632
23.4	0.607938	0.571723	0.845583	1.8722	4.30991	9.16263	15.6463	23.7764	0.506273	0.904744	1.52111	2.70657	4.95723	8.54074	14.4113	23.8156
23.5	0.6148	0.577682	0.853981	1.88169	4.33223	9.20095	15.6899	23.8044	0.508446	0.908578	1.52743	2.71765	4.97698	8.57305	14.4581	23.8675
23.6	0.627616	0.584708	0.862922	1.89239	4.35604	9.23083	15.733	23.834	0.510618	0.912413	1.53375	2.72872	4.99673	8.60532	14.5048	23.9192
23.7	0.638886	0.599438	0.874484	1.90769	4.37576	9.26519	15.7782	23.8671	0.512791	0.916247	1.54008	2.73978	5.01646	8.63755	14.5514	23.9705
23.8	0.644125	0.606167	0.88602	1.91954	4.39576	9.29515	15.8184	23.8963	0.514964	0.92008	1.5464	2.75085	5.03617	8.66975	14.5979	24.0214
23.9	0.651747	0.612867	0.895992	1.93456	4.41722	9.32945	15.8559	23.9277	0.517137	0.923913	1.55272	2.7619	5.05588	8.7019	14.6443	24.072
24	0.658737	0.622518	0.908522	1.94612	4.44154	9.3669	15.8973	23.9596	0.51931	0.927746	1.55903	2.77296	5.07557	8.73402	14.6905	24.1222
24.1	0.667549	0.635333	0.920705	1.96028	4.4621	9.40293	15.939	23.9913	0.521483	0.931578	1.56535	2.78401	5.09525	8.7661	14.7366	24.172
24.2	0.677934	0.642617	0.930453	1.97346	4.48268	9.44025	15.9806	24.0209	0.523656	0.93541	1.57166	2.79505	5.11492	8.79815	14.7826	24.2216
24.3	0.679572	0.65397	0.938871	1.98337	4.50017	9.46875	16.0167	24.0459	0.525828	0.939241	1.57797	2.80609	5.13457	8.83016	14.8285	24.2707
24.4	0.686458	0.660648	0.944024	1.99567	4.5217	9.50253	16.0513	24.0794	0.528001	0.943072	1.58428	2.81712	5.15422	8.86213	14.8742	24.3195
24.5	0.694315	0.668327	0.949974	2.00711	4.53927	9.53459	16.086	24.1082	0.530174	0.946903	1.59059	2.82815	5.17385	8.89406	14.9198	24.368
24.6	0.699095	0.672671	0.957396	2.01818	4.55798	9.56936	16.1244	24.1368	0.532347	0.950733	1.59689	2.83918	5.19347	8.92596	14.9653	24.4162
24.7	0.697014	0.67813	0.961181	2.02468	4.56867	9.59868	16.1579	24.1664	0.53452	0.954563	1.6032	2.8502	5.21308	8.95782	15.0107	24.464
24.8	0.699139	0.682905	0.964809	2.03306	4.58659	9.62944	16.1959	24.1921	0.536693	0.958392	1.6095	2.86122	5.23268	8.98964	15.056	24.5114
24.9	0.699661	0.687959	0.967541	2.04126	4.60286	9.66016	16.2296	24.2161	0.538865	0.962221	1.6158	2.87223	5.25226	9.02142	15.1011	24.5585
25	0.705645	0.687913	0.971732	2.0484	4.62333	9.68874	16.2625	24.2357	0.541038	0.96605	1.6221	2.88323	5.27183	9.05317	15.1461	24.6053
25.1	0.713543	0.694814	0.981328	2.05809	4.64558	9.7234	16.3028	24.2608	0.543211	0.969878	1.6284	2.89424	5.29139	9.08488	15.191	24.6517
25.2	0.721973	0.705512	0.991894	2.07002	4.67087	9.75727	16.3431	24.29	0.545384	0.973706	1.6347	2.90523	5.31093	9.11655	15.2357	24.6978
25.3	0.725802	0.714549	1.00084	2.07897	4.69014	9.79463	16.379	24.3163	0.547557	0.977533	1.64099	2.91623	5.33047	9.14818	15.2804	24.7436
25.4	0.732381	0.719774	1.01325	2.08948	4.70901	9.83143	16.4138	24.342	0.54973	0.98136	1.64728	2.92722	5.34999	9.17978	15.3249	24.7891
25.5	0.735724	0.724932	1.02259	2.10001	4.72283	9.86513	16.4489	24.3622	0.551902	0.985187	1.65358	2.9382	5.3695	9.21134	15.3693	24.8342
25.6	0.740203	0.731478	1.02899	2.10664	4.74129	9.89771	16.4877	24.3855	0.554075	0.989013	1.65986	2.94918	5.389	9.24286	15.4136	24.879
25.7	0.741898	0.737655	1.03072	2.11791	4.76079	9.92919	16.5205	24.4096	0.556248	0.992838	1.66615	2.96016	5.40849	9.27435	15.4577	24.9234
25.8	0.745843	0.7438	1.03951	2.13086	4.78335	9.96353	16.5584	24.4339	0.558421	0.996664	1.67244	2.97113	5.42796	9.3058	15.5017	24.9676
25.9	0.747419	0.74978	1.04363	2.1402	4.80074	9.99273	16.5961	24.4567	0.560594	1.00049	1.67872	2.9821	5.44743	9.33721	15.5456	25.0114
26	0.751381	0.75872	1.04789	2.1475	4.81795	10.0186	16.6327	24.4839	0.562767	1.00431	1.685	2.99306	5.46688	9.36858	15.5894	25.0549
26.1	0.750807	0.759507	1.05447	2.1534	4.8365	10.0506	16.6669	24.5104	0.564939	1.00814	1.69128	3.00401	5.48631	9.39992	15.6331	25.0981
26.2	0.753019	0.76393	1.06388	2.16574	4.85883	10.0832	16.7069	24.5377	0.567112	1.01196	1.69756	3.01497	5.50574	9.43122	15.6766	25.1409
26.3	0.753851	0.768226	1.06904	2.17197	4.87807	10.1084	16.7416	24.5579	0.569285	1.01578	1.70384	3.02591	5.52515	9.46248	15.72	25.1835
26.4	0.755273	0.771537	1.07132	2.17784	4.8967	10.1362	16.7773	24.5754	0.571458	1.01961	1.71012	3.03686	5.54456	9.49371	15.7633	25.2257
26.5	0.764353	0.776555	1.07794	2.18726	4.91804	10.1693	16.8163	24.5979	0.573631	1.02343	1.71639	3.0478	5.56395	9.5249	15.8065	25.2676
26.6	0.765777	0.774433	1.08036	2.192	4.93389	10.1981	16.8487	24.6151	0.575804	1.02725	1.72266	3.05873	5.58332	9.55604	15.8496	25.3092
26.7	0.766988	0.77633	1.08293	2.1967	4.94939	10.231	16.8786	24.6345	0.577977	1.03107	1.72893	3.06966	5.60269	9.58716	15.8925	25.3505
26.8	0.767171	0.783674	1.09239	2.20246	4.96849	10.2661	16.9161	24.6562	0.58015	1.03489	1.7352	3.08059	5.62204	9.61824	15.9353	25.3915
26.9	0.771844	0.79379	1.09978	2.20942	4.99059	10.3041	16.9517	24.6759	0.582322	1.03872	1.74147	3.09151	5.64138	9.64927	15.978	25.4321
27	0.771471	0.79859	1.10366	2.21528	5.0099	10.3376	16.9826	24.6986	0.584495	1.04253	1.74773	3.10242	5.66071	9.68027	16.0206	25.4725
27.1	0.767506	0.803965	1.10998	2.22064	5.02767	10.3659	17.0138	24.7211	0.586668	1.04635	1.754	3.11334	5.68003	9.71124	16.063	25.5126
27.2	0.767725	0.806734	1.11831	2.22953	5.04925	10.3968	17.0505	24.7419	0.588841	1.05017	1.76026	3.12424	5.69934	9.74216	16.1054	25.5523
27.3	0.771174	0.811919	1.12371	2.23813	5.06785	10.4271	17.0868	24.7628	0.591014	1.05399	1.76652	3.13515	5.71863	9.77306	16.1476	25.5918
27.4	0.777921	0.815305	1.12619	2.24898	5.08789	10.4558	17.1189	24.7883	0.593187	1.05781	1.77278	3.14604	5.73791	9.80391	16.1897	25.6309
27.5	0.783982	0.815365	1.13487	2.25927	5.1095	10.4889	17.1549	24.8108	0.595359	1.06163	1.77903	3.15694	5.75718	9.83472	16.2316	25.6698
27.6	0.789637	0.818235	1.14283	2.26897	5.12612	10.5201	17.1881	24.8314	0.597532	1.06545	1.78529	3.16783	5.77643	9.8655	16.2735	25.7084
27.7	0.792394	0.823641	1.15011	2.27745	5.14548	10.5475	17.223	24.8525	0.599705	1.06927	1.79154	3.17871	5.79568	9.89624	16.3152	25.7467
27.8	0.791294	0.825938	1.15622	2.28545	5.16744	10.5759	17.2526	24.8731	0.601878	1.07308	1.7978	3.18959	5.81491	9.92695	16.3568	25.7846
27.9	0.796874	0.831967	1.16237	2.29589	5.18607	10.6115	17.289	24.8921	0.604051	1.0769	1.80404	3.20047	5.83413	9.95761	16.3983	25.8223
28	0.798169	0.833423	1.16737	2.30076	5.20332	10.638	17.3198	24.9103	0.606224	1.08072	1.81029	3.21134	5.85334	9.98824	16.4397	25.8597
28.1	0.805431	0.840713	1.17582	2.3121	5.22632	10.6669	17.3544	24.9327	0.608396	1.08453	1.81654	3.2222	5.87254	10.0188	16.4809	25.8969
28.2	0.80873	0.848416	1.18413	2.32217	5.24459	10.6975	17.3866	24.9536	0.610569	1.08835	1.82278	3.23307	5.89172	10.0494	16.5221	25.9337
28.3	0.818295	0.856662	1.19112	2.33054	5.26174	10.7297	17.4207	24.9791	0.612742	1.09216	1.82903	3.24392	5.91089	10.0799	16.5631	25.9702
28.4	0.821299	0.865402	1.19776	2.341	5.2833	10.7616	17.456	25.0008	0.614915	1.09598	1.83527	3.25478	5.93005	10.1104	16.604	26.0065
28.5	0.823376	0.871611	1.206	2.35309	5.30145	10.7885	17.4875	25.0213	0.617088	1.09979	1.84151	3.26562	5.9492	10.1408	16.6448	26.0425
28.6	0.830121	0.881342	1.21677	2.36351	5.3218	10.823	17.5189	25.0486	0.619261	1.1036	1.84775	3.27647	5.96834	10.1712	16.6854	26.0782
28.7	0.835577	0.888084	1.22823	2.37546	5.33935	10.8529	17.5491	25.068	0.621433	1.10742	1.85398	3.28731	5.98746	10.2016	16.726	26.1136
28.8	0.846196	0.897081	1.23675	2.38661	5.3651	10.8902	17.5839	25.0872	0.623606	1.11123	1.86022	3.29814	6.00657	10.2319	16.7664	26.1487
28.9	0.846878	0.902898	1.24387	2.39802	5.38616	10.9272	17.6128	25.1086	0.625779	1.11504	1.86645	3.30897	6.02567	10.2622	16.8067	26.1836
29	0.851526	0.910242	1.25078	2.40863	5.40847	10.9621	17.6477	25.1292	0.627952	1.11886	1.87268	3.3198	6.04476	10.2925	16.8469	26.2182
29.1	0.853704	0.915239	1.25452	2.416	5.42671	10.9936	17.6832	25.1517	0.630125	1.12267	1.87891	3.33062	6.06383	10.3227	16.887	26.2525
29.2	0.852742	0.917467	1.2544	2.41837	5.44285	11.0178	17.713	25.1685	0.632298	1.12648	1.88514	3.34144	6.0829	10.3529	16.9269	26.2866
29.3	0.855093	0.919071	1.25991	2.42646	5.46146	11.0474	17.7439	25.185	0.634471	1.13029	1.89137	3.35225	6.10195	10.3831	16.9667	26.3204
29.4	0.856417	0.919685	1.26621	2.43228	5.47746	11.0763	17.7786	25.2044	0.636643	1.1341	1.89759	3.36306	6.12099	10.4132	17.0065	26.3539
29.5	0.860338	0.920055	1.27127	2.43799	5.49031	11.1045	17.8054	25.2196	0.638816	1.13791	1.90381	3.37386	6.14002	10.4432	17.0461	26.3872
29.6	0.864434	0.924283	1.27691	2.44872	5.50462	11.1361	17.8381	25.2397	0.640989	1.14172	1.91003	3.38466	6.15903	10.4733	17.0855	26.4201
29.7	0.867332	0.930131	1.28134	2.46168	5.52395	11.171	17.8711	25.2607	0.643162	1.14553	1.91625	3.39545	6.17803	10.5033	17.1249	26.4529
29.8	0.868421	0.930312	1.2844	2.46738	5.54264	11.2008	17.9009	25.2787	0.645335	1.14934	1.92247	3.40624	6.19703	10.5332	17.1641	26.4854
29.9	0.869816	0.931953	1.28385	2.47179	5.55766	11.2292	17.9296	25.2936	0.647508	1.15315	1.92869	3.41703	6.216	10.5632	17.2033	26.5176
30	0.871675	0.935331	1.28662	2.47777	5.57327	11.2607	17.9559	25.3113	0.64968	1.15696	1.9349	3.42781	6.23497	10.593	17.2423	26.5495
30.1	0.869195	0.930929	1.28679	2.4858	5.58733	11.2883	17.9784	25.322	0.651853	1.16076	1.94111	3.43858	6.25392	10.6229	17.2812	26.5812
30.2	0.871315	0.927988	1.28884	2.49318	5.60417	11.3183	18.0057	25.3372	0.654026	1.16457	1.94732	3.44936	6.27287	10.6527	17.3199	26.6127
30.3	0.873659	0.934722	1.2919	2.50493	5.62577	11.347	18.0354	25.3532	0.656199	1.16838	1.95353	3.46012	6.2918	10.6825	17.3586	26.6439
30.4	0.882881	0.936526	1.29734	2.51566	5.64701	11.3796	18.0666	25.3745	0.658372	1.17218	1.95974	3.47088	6.31072	10.7122	17.3972	26.6748
30.5	0.887002	0.941518	1.30598	2.52829	5.66591	11.4115	18.0971	25.3924	0.660545	1.17599	1.96595	3.48164	6.32962	10.7419	17.4356	26.7055
30.6	0.890685	0.944008	1.31597	2.54105	5.68407	11.442	18.1307	25.4126	0.662717	1.1798	1.97215	3.4924	6.34852	10.7716	17.4739	26.7359
30.7	0.892898	0.947661	1.32258	2.54838	5.69916	11.4687	18.161	25.4323	0.66489	1.1836	1.97835	3.50314	6.3674	10.8012	17.5121	26.7661
30.8	0.899177	0.948892	1.33321	2.55837	5.71703	11.4982	18.194	25.4531	0.667063	1.18741	1.98456	3.51389	6.38627	10.8308	17.5502	26.7961
30.9	0.903612	0.953449	1.34491	2.56541	5.73425	11.5272	18.2266	25.4731	0.669236	1.19121	1.99075	3.52463	6.40513	10.8604	17.5881	26.8258
31	0.907917	0.9544	1.35336	2.56977	5.75233	11.5587	18.2576	25.4905	0.671409	1.19501	1.99695	3.53537	6.42398	10.8899	17.626	26.8553
31.1	0.9109	0.965522	1.36159	2.58079	5.77288	11.5923	18.2881	25.5125	0.673582	1.19882	2.00315	3.5461	6.44281	10.9193	17.6637	26.8845
31.2	0.91625	0.978284	1.37376	2.59489	5.79741	11.6272	18.3179	25.5294	0.675755	1.20262	2.00934	3.55682	6.46163	10.9488	17.7014	26.9135
31.3	0.922981	0.98209	1.37917	2.60555	5.81489	11.6613	18.3454	25.5419	0.677927	1.20642	2.01553	3.56754	6.48044	10.9782	17.7389	26.9422
31.4	0.929788	0.987258	1.38821	2.61994	5.8352	11.6912	18.3716	25.5599	0.6801	1.21023	2.02172	3.57826	6.49924	11.0076	17.7763	26.9707
31.5	0.93833	0.999978	1.3996	2.63548	5.8595	11.7234	18.4018	25.5832	0.682273	1.21403	2.02791	3.58897	6.51803	11.0369	17.8135	26.999
31.6	0.941544	1.00396	1.40857	2.64682	5.88275	11.7516	18.4327	25.6042	0.684446	1.21783	2.0341	3.59968	6.5368	11.0662	17.8507	27.0271
31.7	0.946698	1.00703	1.41701	2.65769	5.89989	11.7814	18.4618	25.6205	0.686619	1.22163	2.04028	3.61039	6.55556	11.0955	17.8877	27.0549
31.8	0.951121	1.00794	1.4225	2.66456	5.91337	11.8098	18.4931	25.6378	0.688792	1.22543	2.04647	3.62109	6.57431	11.1247	17.9247	27.0825
31.9	0.953848	1.01207	1.4306	2.66912	5.92736	11.8399	18.5236	25.6544	0.690965	1.22923	2.05265	3.63178	6.59305	11.1539	17.9615	27.1099
32	0.959094	1.01564	1.44067	2.67617	5.9473	11.8707	18.5522	25.6733	0.693137	1.23303	2.05883	3.64247	6.61178	11.183	17.9982	27.137
32.1	0.966037	1.02172	1.45101	2.68683	5.96597	11.9042	18.5813	25.6928	0.69531	1.23683	2.06501	3.65316	6.63049	11.2121	18.0348	27.1639
32.2	0.970337	1.02877	1.45729	2.69695	5.9833	11.9342	18.6046	25.7083	0.697483	1.24063	2.07119	3.66384	6.64919	11.2412	18.0713	27.1906
32.3	0.974883	1.03044	1.4618	2.7032	6.00099	11.9601	18.6259	25.7237	0.699656	1.24443	2.07736	3.67452	6.66788	11.2702	18.1076	27.2171
32.4	0.978258	1.03087	1.46646	2.71485	6.01905	11.9913	18.6511	25.7416	0.701829	1.24823	2.08354	3.68519	6.68656	11.2992	18.1439	27.2433
32.5	0.984122	1.03592	1.47952	2.72879	6.03793	12.023	18.6823	25.765	0.704002	1.25203	2.08971	3.69586	6.70523	11.3282	18.18	27.2693
32.6	0.983428	1.03878	1.48608	2.73617	6.05476	12.0517	18.7081	25.7785	0.706174	1.25582	2.09588	3.70652	6.72388	11.3571	18.216	27.2951
32.7	0.986688	1.0445	1.49126	2.74511	6.07045	12.0806	18.7305	25.7949	0.708347	1.25962	2.10205	3.71718	6.74252	11.386	18.252	27.3207
32.8	0.989834	1.04626	1.49521	2.7579	6.09072	12.1101	18.7569	25.8113	0.71052	1.26342	2.10821	3.72783	6.76115	11.4149	18.2878	27.3461
32.9	0.996421	1.05229	1.49946	2.77199	6.1099	12.1387	18.7796	25.8309	0.712693	1.26721	2.11438	3.73848	6.77977	11.4437	18.3235	27.3713
33	0.997642	1.05746	1.51031	2.78457	6.1307	12.1655	18.8067	25.8486	0.714866	1.27101	2.12054	3.74913	6.79838	11.4725	18.359	27.3962
33.1	1.00402	1.06282	1.51914	2.79423	6.14432	12.19	18.8348	25.8658	0.717039	1.2748	2.1267	3.75977	6.81697	11.5012	18.3945	27.421
33.2	1.01346	1.06407	1.52619	2.80195	6.16232	12.2152	18.8616	25.8808	0.719211	1.2786	2.13286	3.7704	6.83555	11.5299	18.4298	27.4455
33.3	1.02241	1.07147	1.53496	2.811	6.18363	12.244	18.8899	25.8986	0.721384	1.28239	2.13902	3.78104	6.85412	11.5586	18.4651	27.4699
33.4	1.03017	1.0767	1.54527	2.82259	6.20803	12.2767	18.9174	25.9228	0.723557	1.28619	2.14518	3.79167	6.87268	11.5872	18.5002	27.494
33.5	1.03573	1.08572	1.55705	2.83545	6.22964	12.3112	18.9472	25.9403	0.72573	1.28998	2.15133	3.80229	6.89123	11.6158	18.5352	27.5179
33.6	1.03885	1.09557	1.56282	2.84652	6.24837	12.3427	18.9754	25.9606	0.727903	1.29378	2.15749	3.81291	6.90976	11.6444	18.5701	27.5416
33.7	1.04202	1.10025	1.56982	2.8556	6.26772	12.3699	19.0005	25.9789	0.730076	1.29757	2.16364	3.82352	6.92828	11.6729	18.6049	27.5651
33.8	1.04989	1.10814	1.58071	2.86972	6.29036	12.4035	19.0303	26.0005	0.732249	1.30136	2.16979	3.83413	6.94679	11.7014	18.6396	27.5885
33.9	1.05911	1.11017	1.59068	2.8785	6.30883	12.4312	19.0586	26.0174	0.734421	1.30515	2.17594	3.84474	6.96529	11.7298	18.6742	27.6116
34	1.05953	1.1103	1.59441	2.88355	6.3218	12.4569	19.078	26.0318	0.736594	1.30895	2.18208	3.85534	6.98377	11.7582	18.7086	27.6345
34.1	1.06475	1.11775	1.60408	2.89436	6.34472	12.4869	19.1084	26.0493	0.738767	1.31274	2.18823	3.86593	7.00225	11.7866	18.743	27.6572
34.2	1.06998	1.12319	1.61181	2.90713	6.36695	12.5184	19.1389	26.0696	0.74094	1.31653	2.19437	3.87652	7.02071	11.8149	18.7772	27.6798
34.3	1.07289	1.12701	1.61539	2.91594	6.3844	12.5442	19.1641	26.0878	0.743113	1.32032	2.20052	3.88711	7.03916	11.8432	18.8114	27.7021
34.4	1.07132	1.13041	1.62001	2.92346	6.40095	12.5734	19.1906	26.0998	0.745286	1.32411	2.20666	3.89769	7.0576	11.8715	18.8454	27.7243
34.5	1.07661	1.13456	1.63012	2.93637	6.42036	12.6016	19.2134	26.1163	0.747458	1.3279	2.21279	3.90827	7.07602	11.8997	18.8793	27.7462
34.6	1.08058	1.13656	1.63187	2.94393	6.43589	12.6289	19.2377	26.1351	0.749631	1.33169	2.21893	3.91884	7.09444	11.9279	18.9131	27.768
34.7	1.08238	1.13552	1.63496	2.95177	6.45508	12.6539	19.2639	26.1503	0.751804	1.33548	2.22506	3.92941	7.11284	11.9561	18.9468	27.7896
34.8	1.088	1.13721	1.64088	2.96077	6.47466	12.6793	19.2898	26.1671	0.753977	1.33926	2.2312	3.93998	7.13123	11.9842	18.9804	27.811
34.9	1.09289	1.13936	1.64885	2.97253	6.49127	12.7057	19.3161	26.1824	0.75615	1.34305	2.23733	3.95054	7.14961	12.0123	19.0139	27.8322
35	1.10091	1.14378	1.65237	2.98358	6.51095	12.7335	19.3455	26.2003	0.758323	1.34684	2.24346	3.96109	7.16797	12.0403	19.0472	27.8532
35.1	1.10416	1.14876	1.65698	2.99674	6.53289	12.7619	19.3697	26.2164	0.760495	1.35063	2.24959	3.97165	7.18633	12.0683	19.0805	27.8741
35.2	1.10735	1.14704	1.66369	3.00364	6.55045	12.7896	19.3944	26.2285	0.762668	1.35441	2.25571	3.98219	7.20467	12.0963	19.1136	27.8947
35.3	1.11265	1.1479	1.67239	3.01727	6.5669	12.8156	19.4184	26.2448	0.764841	1.3582	2.26184	3.99274	7.223	12.1242	19.1467	27.9152
35.4	1.11713	1.15265	1.67636	3.02716	6.5894	12.84	19.4411	26.2625	0.767014	1.36199	2.26796	4.00327	7.24132	12.1521	19.1796	27.9355
35.5	1.12542	1.16254	1.68365	3.04084	6.61154	12.8729	19.4665	26.2805	0.769187	1.36577	2.27408	4.01381	7.25962	12.18	19.2125	27.9557
35.6	1.13127	1.17176	1.69445	3.05512	6.63563	12.9054	19.4943	26.3036	0.77136	1.36956	2.2802	4.02433	7.27792	12.2078	19.2452	27.9756
35.7	1.13473	1.17762	1.70298	3.06632	6.65513	12.933	19.5158	26.3227	0.773533	1.37334	2.28632	4.03486	7.2962	12.2356	19.2778	27.9954
35.8	1.13704	1.17893	1.71149	3.07641	6.67153	12.9598	19.5375	26.3382	0.775705	1.37713	2.29244	4.04538	7.31447	12.2634	19.3103	28.015
35.9	1.14342	1.18523	1.72167	3.09002	6.69408	12.9916	19.5651	26.3542	0.777878	1.38091	2.29855	4.05589	7.33273	12.2911	19.3427	28.0345
36	1.14704	1.18952	1.72654	3.09978	6.71218	13.0183	19.586	26.3701	0.780051	1.3847	2.30466	4.06641	7.35097	12.3188	19.375	28.0538
36.1	1.14809	1.19376	1.73304	3.11135	6.7291	13.045	19.608	26.3826	0.782224	1.38848	2.31078	4.07691	7.36921	12.3464	19.4072	28.0729
36.2	1.15361	1.20602	1.74545	3.12532	6.75591	13.0759	19.6364	26.4016	0.784397	1.39226	2.31689	4.08742	7.38743	12.374	19.4392	28.0918
36.3	1.15854	1.21386	1.75312	3.13804	6.77867	13.105	19.6627	26.4169	0.78657	1.39604	2.32299	4.09791	7.40564	12.4016	19.4712	28.1106
36.4	1.16328	1.21612	1.75939	3.14737	6.79561	13.1357	19.6836	26.4315	0.788743	1.39983	2.3291	4.10841	7.42384	12.4291	19.5031	28.1292
36.5	1.16298	1.21444	1.76142	3.15151	6.81183	13.1617	19.7016	26.4415	0.790915	1.40361	2.33521	4.1189	7.44202	12.4566	19.5348	28.1476
36.6	1.16684	1.22061	1.76901	3.16281	6.8321	13.1908	19.7266	26.4597	0.793088	1.40739	2.34131	4.12938	7.4602	12.4841	19.5665	28.1659
36.7	1.17161	1.22737	1.77584	3.17381	6.85201	13.2181	19.7529	26.4792	0.795261	1.41117	2.34741	4.13986	7.47836	12.5115	19.598	28.184
36.8	1.17666	1.2318	1.77929	3.18584	6.87279	13.2439	19.7749	26.4923	0.797434	1.41495	2.35351	4.15034	7.49651	12.5389	19.6295	28.202
36.9	1.17654	1.23463	1.78275	3.20027	6.89229	13.2697	19.7989	26.5058	0.799607	1.41873	2.35961	4.1608	7.51465	12.5662	19.6608	28.2198
37	1.18291	1.2378	1.7885	3.21327	6.91511	13.2977	19.8251	26.5218	0.80178	1.42251	2.3657	4.17127	7.53277	12.5936	19.692	28.2374
37.1	1.18716	1.24192	1.79197	3.2277	6.93164	13.3256	19.8497	26.5428	0.803952	1.42629	2.3718	4.18173	7.55089	12.6208	19.7232	28.2549
37.2	1.19101	1.24032	1.79609	3.23415	6.9474	13.3513	19.8687	26.557	0.806125	1.43007	2.37789	4.19219	7.56899	12.6481	19.7542	28.2723
37.3	1.19243	1.23879	1.79601	3.24233	6.96571	13.3738	19.8901	26.5703	0.808298	1.43385	2.38398	4.20265	7.58708	12.6753	19.7851	28.2894
37.4	1.19213	1.23936	1.80065	3.25108	6.98372	13.3972	19.9107	26.5814	0.810471	1.43762	2.39007	4.21309	7.60516	12.7024	19.8159	28.3065
37.5	1.1926	1.2408	1.80158	3.25795	6.9962	13.4218	19.9318	26.5911	0.812644	1.4414	2.39616	4.22354	7.62323	12.7296	19.8466	28.3234
37.6	1.19342	1.24164	1.80464	3.26346	7.01012	13.4483	19.9507	26.6004	0.814817	1.44518	2.40225	4.23398	7.64128	12.7567	19.8772	28.3401
37.7	1.19823	1.2441	1.80757	3.27204	7.02574	13.4786	19.9718	26.6115	0.816989	1.44896	2.40833	4.24441	7.65933	12.7837	19.9077	28.3567
37.8	1.19821	1.24765	1.81087	3.28066	7.04499	13.5037	19.9957	26.627	0.819162	1.45273	2.41441	4.25484	7.67736	12.8108	19.9381	28.3731
37.9	1.20403	1.25464	1.81778	3.29154	7.065	13.5314	20.0174	26.6395	0.821335	1.45651	2.42049	4.26527	7.69538	12.8377	19.9684	28.3894
38	1.21254	1.25982	1.82286	3.3055	7.08504	13.5577	20.0414	26.652	0.823508	1.46028	2.42657	4.27569	7.71338	12.8647	19.9986	28.4055
38.1	1.21805	1.26611	1.82671	3.31549	7.10465	13.5851	20.0637	26.6651	0.825681	1.46406	2.43265	4.28611	7.73138	12.8916	20.0287	28.4215
38.2	1.22334	1.27081	1.83542	3.32654	7.12621	13.6114	20.0884	26.6835	0.827854	1.46783	2.43873	4.29652	7.74936	12.9185	20.0587	28.4373
38.3	1.23061	1.27608	1.84524	3.34115	7.14875	13.6372	20.1182	26.7025	0.830027	1.47161	2.4448	4.30693	7.76734	12.9453	20.0886	28.4531
38.4	1.23757	1.28442	1.85284	3.35446	7.16799	13.6652	20.1473	26.7187	0.832199	1.47538	2.45087	4.31733	7.78529	12.9721	20.1183	28.4686
38.5	1.24306	1.29262	1.85879	3.36339	7.18637	13.6937	20.1724	26.7335	0.834372	1.47916	2.45695	4.32773	7.80324	12.9989	20.148	28.4841
38.6	1.24543	1.29373	1.86037	3.37184	7.20314	13.7223	20.1936	26.7422	0.836545	1.48293	2.46302	4.33813	7.82118	13.0256	20.1776	28.4993
38.7	1.24819	1.30073	1.86392	3.38461	7.22357	13.7501	20.2187	26.76	0.838718	1.4867	2.46908	4.34852	7.8391	13.0523	20.2071	28.5145
38.8	1.24947	1.30384	1.87348	3.39883	7.24379	13.7789	20.2457	26.775	0.840891	1.49047	2.47515	4.35891	7.85701	13.079	20.2364	28.5295
38.9	1.2522	1.30737	1.87985	3.40705	7.25888	13.8017	20.2612	26.787	0.843064	1.49425	2.48121	4.36929	7.87491	13.1056	20.2657	28.5444
39	1.25517	1.31256	1.88812	3.41655	7.27742	13.8289	20.2839	26.8003	0.845236	1.49802	2.48728	4.37967	7.8928	13.1322	20.2949	28.5591
39.1	1.25625	1.31397	1.89012	3.42384	7.29549	13.8541	20.3028	26.8099	0.847409	1.50179	2.49334	4.39004	7.91068	13.1588	20.3239	28.5738
39.2	1.25535	1.31725	1.89624	3.43413	7.31624	13.8834	20.3221	26.8215	0.849582	1.50556	2.4994	4.40041	7.92854	13.1853	20.3529	28.5882
39.3	1.25814	1.32152	1.90331	3.44825	7.33661	13.9139	20.3455	26.837	0.851755	1.50933	2.50546	4.41077	7.94639	13.2118	20.3818	28.6026
39.4	1.25636	1.31993	1.90138	3.46381	7.35245	13.9353	20.3619	26.8496	0.853928	1.5131	2.51151	4.42113	7.96423	13.2382	20.4106	28.6168
39.5	1.25955	1.32465	1.90473	3.47589	7.36722	13.9573	20.3839	26.8584	0.856101	1.51687	2.51757	4.43149	7.98206	13.2646	20.4392	28.6309
39.6	1.25988	1.3274	1.90745	3.48617	7.37973	13.9797	20.4003	26.8707	0.858273	1.52064	2.52362	4.44184	7.99988	13.291	20.4678	28.6449
39.7	1.26489	1.33049	1.91435	3.49687	7.39914	14.0059	20.4184	26.8825	0.860446	1.52441	2.52967	4.45218	8.01768	13.3173	20.4963	28.6587
39.8	1.265	1.33469	1.91989	3.50538	7.41633	14.0317	20.4393	26.895	0.862619	1.52818	2.53572	4.46253	8.03548	13.3436	20.5246	28.6724
39.9	1.26539	1.3356	1.92158	3.51096	7.43181	14.0552	20.4561	26.9038	0.864792	1.53194	2.54177	4.47286	8.05326	13.3699	20.5529	28.686
40	1.2697	1.34156	1.92714	3.52069	7.44938	14.0842	20.4738	26.9154	0.866965	1.53571	2.54781	4.4832	8.07103	13.3961	20.5811	28.6995
40.1	1.27462	1.34926	1.93577	3.53964	7.4727	14.1092	20.4965	26.9313	0.869138	1.53948	2.55386	4.49352	8.08878	13.4223	20.6091	28.7128
40.2	1.27886	1.35485	1.94149	3.55067	7.49115	14.1314	20.51	26.9442	0.87131	1.54324	2.5599	4.50385	8.10653	13.4485	20.6371	28.7261
40.3	1.2801	1.35694	1.94477	3.55618	7.50912	14.152	20.5283	26.955	0.873483	1.54701	2.56594	4.51417	8.12426	13.4746	20.665	28.7391
40.4	1.28413	1.36322	1.95411	3.56808	7.52935	14.1758	20.5516	26.9682	0.875656	1.55078	2.57198	4.52449	8.14198	13.5007	20.6928	28.7521
40.5	1.29108	1.36865	1.96296	3.58464	7.54936	14.2046	20.5747	26.9843	0.877829	1.55454	2.57802	4.53479	8.15969	13.5267	20.7205	28.765
40.6	1.29606	1.37049	1.96462	3.59313	7.56507	14.2281	20.5987	26.9988	0.880002	1.55831	2.58406	4.5451	8.17739	13.5527	20.748	28.7777
40.7	1.30718	1.37746	1.97445	3.60577	7.58682	14.2586	20.6222	27.0151	0.882175	1.56207	2.59009	4.5554	8.19508	13.5787	20.7755	28.7904
40.8	1.3099	1.3841	1.98191	3.61964	7.60306	14.286	20.6425	27.0288	0.884348	1.56584	2.59612	4.5657	8.21275	13.6047	20.8029	28.8029
40.9	1.31453	1.38964	1.98785	3.63198	7.62316	14.313	20.6649	27.0421	0.88652	1.5696	2.60215	4.57599	8.23041	13.6306	20.8302	28.8153
41	1.31543	1.39118	1.99333	3.64196	7.64215	14.3376	20.683	27.0566	0.888693	1.57336	2.60818	4.58628	8.24806	13.6564	20.8574	28.8276
41.1	1.31824	1.39585	2.00175	3.65125	7.6607	14.3629	20.7038	27.069	0.890866	1.57713	2.61421	4.59657	8.2657	13.6823	20.8845	28.8397
41.2	1.32611	1.4045	2.01236	3.65991	7.67914	14.3941	20.7259	27.0866	0.893039	1.58089	2.62024	4.60685	8.28333	13.7081	20.9115	28.8518
41.3	1.33303	1.41631	2.0177	3.66976	7.69609	14.4204	20.7479	27.103	0.895212	1.58465	2.62626	4.61712	8.30094	13.7338	20.9384	28.8637
41.4	1.33214	1.42321	2.01954	3.67741	7.71587	14.4461	20.7673	27.1158	0.897385	1.58841	2.63228	4.62739	8.31855	13.7596	20.9652	28.8756
41.5	1.3324	1.42583	2.02502	3.68584	7.73289	14.4691	20.7879	27.127	0.899558	1.59217	2.6383	4.63766	8.33614	13.7852	20.9919	28.8873
41.6	1.33365	1.42691	2.03027	3.69237	7.74626	14.4889	20.8054	27.1386	0.90173	1.59593	2.64432	4.64792	8.35371	13.8109	21.0185	28.8989
41.7	1.33527	1.42523	2.0301	3.69896	7.75818	14.5054	20.8228	27.1482	0.903903	1.5997	2.65034	4.65818	8.37128	13.8365	21.0451	28.9105
41.8	1.33908	1.42508	2.03424	3.70761	7.77884	14.5292	20.8438	27.1579	0.906076	1.60346	2.65636	4.66843	8.38884	13.8621	21.0715	28.9219
41.9	1.34552	1.43114	2.04263	3.71639	7.803	14.5584	20.8697	27.1692	0.908249	1.60722	2.66237	4.67868	8.40638	13.8876	21.0978	28.9332
42	1.34908	1.43443	2.04744	3.72473	7.81715	14.5837	20.8871	27.1785	0.910422	1.61097	2.66839	4.68893	8.42391	13.9131	21.1241	28.9444
42.1	1.35354	1.44129	2.05512	3.74009	7.83958	14.6104	20.913	27.1934	0.912595	1.61473	2.6744	4.69917	8.44143	13.9386	21.1502	28.9555
42.2	1.35928	1.44355	2.05854	3.74975	7.85783	14.6356	20.9363	27.2075	0.914767	1.61849	2.68041	4.7094	8.45894	13.9641	21.1762	28.9665
42.3	1.36372	1.44651	2.06262	3.75921	7.87293	14.6568	20.9557	27.221	0.91694	1.62225	2.68642	4.71964	8.47644	13.9895	21.2022	28.9774
42.4	1.36492	1.44864	2.07023	3.76681	7.89141	14.6794	20.9731	27.2331	0.919113	1.62601	2.69242	4.72986	8.49392	14.0148	21.2281	28.9882
42.5	1.36747	1.45334	2.07659	3.77554	7.9062	14.7022	20.9937	27.2479	0.921286	1.62976	2.69843	4.74008	8.51139	14.0402	21.2538	28.9988
42.6	1.37448	1.46319	2.08828	3.78937	7.92668	14.7286	21.0192	27.2643	0.923459	1.63352	2.70443	4.7503	8.52885	14.0655	21.2795	29.0094
42.7	1.37864	1.46704	2.09406	3.79783	7.94416	14.751	21.0415	27.2777	0.925632	1.63728	2.71043	4.76052	8.5463	14.0907	21.3051	29.0199
42.8	1.37982	1.46987	2.09761	3.80594	7.96492	14.7742	21.0612	27.2883	0.927805	1.64104	2.71643	4.77073	8.56374	14.116	21.3306	29.0303
42.9	1.38072	1.474	2.10412	3.81352	7.97888	14.7981	21.0847	27.302	0.929977	1.64479	2.72243	4.78093	8.58116	14.1411	21.3559	29.0406
43	1.3863	1.48082	2.10865	3.81992	7.99802	14.8235	21.1024	27.3128	0.93215	1.64855	2.72842	4.79113	8.59858	14.1663	21.3813	29.0508
43.1	1.3876	1.48381	2.11089	3.82858	8.01201	14.8465	21.1177	27.3227	0.934323	1.6523	2.73442	4.80133	8.61598	14.1914	21.4065	29.0609
43.2	1.39137	1.49043	2.11986	3.83927	8.03017	14.8707	21.1374	27.3309	0.936496	1.65606	2.74041	4.81152	8.63337	14.2165	21.4316	29.071
43.3	1.39786	1.49891	2.12605	3.85405	8.04885	14.8945	21.1595	27.3467	0.938669	1.65981	2.7464	4.82171	8.65075	14.2416	21.4566	29.0809
43.4	1.40038	1.50231	2.13488	3.86895	8.06596	14.9176	21.1749	27.3605	0.940842	1.66356	2.75239	4.83189	8.66811	14.2666	21.4815	29.0907
43.5	1.4032	1.50794	2.13897	3.88138	8.08624	14.9407	21.1964	27.375	0.943014	1.66732	2.75838	4.84207	8.68547	14.2916	21.5064	29.1004
43.6	1.40941	1.51415	2.14999	3.89099	8.10886	14.9649	21.22	27.3893	0.945187	1.67107	2.76437	4.85224	8.70281	14.3165	21.5311	29.1101
43.7	1.41336	1.52148	2.15971	3.90529	8.13186	14.9889	21.2444	27.4036	0.94736	1.67482	2.77035	4.86241	8.72014	14.3414	21.5558	29.1197
43.8	1.4142	1.52651	2.16672	3.91121	8.1479	15.013	21.2647	27.4153	0.949533	1.67857	2.77633	4.87258	8.73746	14.3663	21.5803	29.1291
43.9	1.41434	1.52998	2.17276	3.92469	8.16245	15.0351	21.2806	27.4257	0.951706	1.68233	2.78232	4.88274	8.75477	14.3911	21.6048	29.1385
44	1.41183	1.53161	2.17956	3.93102	8.17613	15.0543	21.297	27.4351	0.953879	1.68608	2.7883	4.8929	8.77206	14.4159	21.6292	29.1478
44.1	1.41138	1.53618	2.18608	3.94249	8.19085	15.0753	21.3117	27.4465	0.956051	1.68983	2.79427	4.90305	8.78934	14.4407	21.6535	29.157
44.2	1.41507	1.53912	2.1939	3.95601	8.20705	15.0974	21.3309	27.4595	0.958224	1.69358	2.80025	4.91319	8.80662	14.4654	21.6777	29.1661
44.3	1.41493	1.54076	2.19583	3.96477	8.21974	15.1197	21.3455	27.4669	0.960397	1.69733	2.80622	4.92334	8.82387	14.4901	21.7018	29.1752
44.4	1.41469	1.5413	2.19805	3.96856	8.23218	15.1393	21.355	27.4743	0.96257	1.70108	2.8122	4.93348	8.84112	14.5148	21.7259	29.1841
44.5	1.41461	1.54435	2.20131	3.97499	8.24916	15.1585	21.3677	27.4879	0.964743	1.70483	2.81817	4.94361	8.85836	14.5394	21.7498	29.193
44.6	1.41842	1.55036	2.21153	3.98765	8.26866	15.1882	21.3916	27.5042	0.966916	1.70858	2.82414	4.95374	8.87558	14.564	21.7737	29.2018
44.7	1.42065	1.55793	2.21812	3.99742	8.28869	15.2131	21.4088	27.5191	0.969088	1.71232	2.83011	4.96387	8.8928	14.5885	21.7974	29.2105
44.8	1.42088	1.55847	2.22384	4.00755	8.3071	15.2361	21.4251	27.5321	0.971261	1.71607	2.83607	4.97399	8.91	14.613	21.8211	29.2191
44.9	1.42491	1.56049	2.22817	4.01328	8.32754	15.2568	21.4433	27.5443	0.973434	1.71982	2.84204	4.98411	8.92718	14.6375	21.8447	29.2276
45	1.42708	1.56785	2.23493	4.0232	8.34602	15.2833	21.4636	27.5562	0.975607	1.72357	2.848	4.99422	8.94436	14.662	21.8682	29.2361
45.1	1.42748	1.56896	2.23832	4.03213	8.35964	15.303	21.4789	27.5663	0.97778	1.72731	2.85396	5.00433	8.96153	14.6864	21.8916	29.2445
45.2	1.42967	1.57096	2.24255	4.04521	8.37731	15.3256	21.496	27.5824	0.979953	1.73106	2.85992	5.01443	8.97868	14.7108	21.9149	29.2527
45.3	1.43162	1.57315	2.24202	4.05472	8.39241	15.3483	21.51	27.5927	0.982126	1.73481	2.86588	5.02453	8.99582	14.7351	21.9381	29.261
45.4	1.43487	1.58111	2.24579	4.06671	8.41006	15.3731	21.5295	27.6064	0.984298	1.73855	2.87184	5.03462	9.01295	14.7594	21.9613	29.2691
45.5	1.44113	1.58826	2.25689	4.07229	8.42795	15.3969	21.5471	27.6204	0.986471	1.7423	2.87779	5.04472	9.03007	14.7837	21.9843	29.2772
45.6	1.44055	1.58814	2.25988	4.07597	8.44668	15.4183	21.5597	27.6272	0.988644	1.74604	2.88374	5.0548	9.04718	14.8079	22.0073	29.2852
45.7	1.44154	1.59025	2.26539	4.08506	8.46654	15.443	21.5772	27.6367	0.990817	1.74979	2.8897	5.06488	9.06427	14.8321	22.0302	29.2931
45.8	1.44104	1.58947	2.26841	4.09333	8.4841	15.4637	21.5975	27.6466	0.99299	1.75353	2.89565	5.07496	9.08136	14.8563	22.053	29.3009
45.9	1.44443	1.59162	2.27282	4.10486	8.49992	15.4842	21.6152	27.6561	0.995163	1.75727	2.90159	5.08503	9.09843	14.8804	22.0757	29.3087
46	1.44324	1.59399	2.27594	4.11245	8.51288	15.5022	21.6311	27.6636	0.997336	1.76102	2.90754	5.0951	9.11549	14.9045	22.0983	29.3164
46.1	1.44408	1.59824	2.27789	4.12181	8.53059	15.5233	21.6507	27.6749	0.999508	1.76476	2.91349	5.10517	9.13253	14.9286	22.1209	29.324
46.2	1.44762	1.59912	2.28215	4.12743	8.54652	15.5465	21.669	27.685	1.00168	1.7685	2.91943	5.11523	9.14957	14.9526	22.1433	29.3316
46.3	1.4508	1.59918	2.28611	4.13632	8.56179	15.5712	21.6908	27.6937	1.00385	1.77225	2.92537	5.12528	9.16659	14.9766	22.1657	29.339
46.4	1.45504	1.60397	2.29341	4.14346	8.5737	15.5945	21.7082	27.7024	1.00603	1.77599	2.93131	5.13533	9.18361	15.0006	22.188	29.3464
46.5	1.46021	1.60689	2.29545	4.15094	8.58967	15.6175	21.7232	27.7143	1.0082	1.77973	2.93725	5.14538	9.20061	15.0245	22.2102	29.3538
46.6	1.46307	1.61283	2.30171	4.15961	8.6101	15.6423	21.7396	27.7257	1.01037	1.78347	2.94319	5.15542	9.2176	15.0484	22.2323	29.361
46.7	1.46884	1.61871	2.31332	4.17239	8.62891	15.6698	21.7572	27.741	1.01255	1.78721	2.94912	5.16546	9.23457	15.0722	22.2543	29.3682
46.8	1.46518	1.62109	2.31706	4.18304	8.64618	15.6903	21.7704	27.7481	1.01472	1.79095	2.95506	5.17549	9.25154	15.096	22.2763	29.3754
46.9	1.46669	1.62445	2.31968	4.19072	8.66471	15.7098	21.786	27.7587	1.01689	1.79469	2.96099	5.18552	9.26849	15.1198	22.2981	29.3824
47	1.47213	1.63094	2.32684	4.20315	8.68396	15.7315	21.8018	27.7755	1.01906	1.79843	2.96692	5.19555	9.28543	15.1436	22.3199	29.3894
47.1	1.47767	1.63865	2.32946	4.20909	8.69875	15.7528	21.8152	27.7876	1.02124	1.80217	2.97284	5.20557	9.30236	15.1673	22.3416	29.3963
47.2	1.47942	1.64131	2.33627	4.21585	8.71664	15.772	21.8303	27.7992	1.02341	1.8059	2.97877	5.21558	9.31929	15.191	22.3632	29.4032
47.3	1.47856	1.63772	2.3351	4.2206	8.72586	15.7858	21.8438	27.8036	1.02558	1.80964	2.9847	5.2256	9.33619	15.2146	22.3848	29.41
47.4	1.4791	1.63606	2.33964	4.23013	8.74353	15.8062	21.8591	27.8107	1.02775	1.81338	2.99062	5.2356	9.35309	15.2382	22.4062	29.4167
47.5	1.48767	1.64103	2.34935	4.23818	8.76468	15.8293	21.8791	27.8229	1.02993	1.81712	2.99654	5.24561	9.36997	15.2618	22.4276	29.4234
47.6	1.49448	1.64949	2.35929	4.25404	8.78432	15.856	21.8999	27.8375	1.0321	1.82085	3.00246	5.25561	9.38684	15.2853	22.4489	29.43
47.7	1.49765	1.65054	2.35984	4.26209	8.80166	15.8788	21.9135	27.8442	1.03427	1.82459	3.00838	5.2656	9.4037	15.3088	22.4701	29.4366
47.8	1.49855	1.65282	2.3649	4.27187	8.8192	15.904	21.9291	27.8515	1.03645	1.82833	3.0143	5.27559	9.42055	15.3323	22.4912	29.443
47.9	1.49596	1.65616	2.36888	4.28344	8.83288	15.9245	21.9423	27.8622	1.03862	1.83206	3.02021	5.28558	9.43739	15.3557	22.5122	29.4494
48	1.49193	1.65559	2.36984	4.28976	8.84209	15.9456	21.9508	27.8703	1.04079	1.8358	3.02613	5.29556	9.45421	15.3791	22.5332	29.4558
48.1	1.48972	1.6578	2.37094	4.29862	8.85715	15.9654	21.9654	27.882	1.04296	1.83953	3.03204	5.30553	9.47102	15.4025	22.554	29.4621
48.2	1.49119	1.6583	2.37208	4.30291	8.87005	15.9834	21.9771	27.8903	1.04514	1.84327	3.03795	5.31551	9.48783	15.4258	22.5748	29.4683
48.3	1.48964	1.65549	2.37553	4.30982	8.88393	16.0009	21.9902	27.8954	1.04731	1.847	3.04386	5.32547	9.50461	15.4491	22.5955	29.4745
48.4	1.4928	1.65517	2.37756	4.31444	8.8994	16.0227	22.0021	27.9014	1.04948	1.85073	3.04977	5.33544	9.52139	15.4724	22.6162	29.4806
48.5	1.49952	1.65787	2.37832	4.32175	8.91615	16.0447	22.0145	27.9114	1.05166	1.85447	3.05567	5.3454	9.53816	15.4956	22.6367	29.4867
48.6	1.50093	1.66149	2.3836	4.33021	8.93691	16.0684	22.0284	27.9197	1.05383	1.8582	3.06157	5.35535	9.55491	15.5188	22.6572	29.4927
48.7	1.50245	1.66427	2.38585	4.34349	8.94833	16.0904	22.0431	27.9261	1.056	1.86193	3.06748	5.3653	9.57166	15.542	22.6776	29.4986
48.8	1.50473	1.6664	2.38954	4.35383	8.9648	16.1131	22.0542	27.9336	1.05818	1.86566	3.07338	5.37525	9.58839	15.5651	22.6979	29.5045
48.9	1.5046	1.66943	2.39509	4.36342	8.97607	16.1306	22.0685	27.9416	1.06035	1.86939	3.07928	5.38519	9.60511	15.5882	22.7181	29.5103
49	1.50764	1.67676	2.39982	4.37638	8.99467	16.1513	22.0826	27.9545	1.06252	1.87313	3.08517	5.39513	9.62181	15.6112	22.7383	29.5161
49.1	1.51143	1.68068	2.40759	4.38804	9.01129	16.1761	22.1005	27.9691	1.06469	1.87686	3.09107	5.40506	9.63851	15.6343	22.7584	29.5218
49.2	1.51231	1.6864	2.413	4.39847	9.02842	16.1996	22.1185	27.9793	1.06687	1.88059	3.09696	5.41499	9.6552	15.6572	22.7784	29.5275
49.3	1.51559	1.69312	2.421	4.40845	9.05031	16.2236	22.1338	27.9958	1.06904	1.88432	3.10286	5.42492	9.67187	15.6802	22.7983	29.5331
49.4	1.51512	1.69357	2.42758	4.41398	9.06762	16.2438	22.1493	28.0054	1.07121	1.88805	3.10875	5.43484	9.68853	15.7031	22.8181	29.5387
49.5	1.517	1.6957	2.43056	4.41918	9.08268	16.2638	22.1636	28.0163	1.07339	1.89178	3.11464	5.44475	9.70518	15.726	22.8379	29.5442
49.6	1.5223	1.6983	2.43554	4.4258	9.09915	16.2845	22.1762	28.0272	1.07556	1.8955	3.12052	5.45467	9.72182	15.7488	22.8576	29.5496
49.7	1.52517	1.69925	2.43986	4.43809	9.11217	16.3029	22.1925	28.0401	1.07773	1.89923	3.12641	5.46457	9.73844	15.7717	22.8772	29.555
49.8	1.52601	1.69964	2.44103	4.4463	9.1233	16.3237	22.2057	28.0521	1.0799	1.90296	3.13229	5.47447	9.75506	15.7944	22.8967	29.5604
49.9	1.5317	1.70331	2.44348	4.46037	9.14129	16.3429	22.2218	28.0647	1.08208	1.90669	3.13818	5.48437	9.77166	15.8172	22.9162	29.5657
50	1.54301	1.71152	2.44989	4.47141	9.16428	16.3656	22.24	28.0787	1.08425	1.91042	3.14406	5.49427	9.78825	15.8399	22.9355	29.5709
50.1	1.54816	1.71644	2.45045	4.48354	9.1861	16.3845	22.2534	28.0919	1.08642	1.91414	3.14994	5.50416	9.80483	15.8626	22.9548	29.5761
50.2	1.55062	1.71932	2.46002	4.49457	9.20522	16.4032	22.2697	28.1017	1.08859	1.91787	3.15581	5.51404	9.8214	15.8852	22.9741	29.5813
50.3	1.5499	1.71886	2.46328	4.50339	9.22228	16.4238	22.2848	28.1095	1.09077	1.92159	3.16169	5.52393	9.83795	15.9078	22.9932	29.5863
50.4	1.55496	1.7191	2.47135	4.51401	9.24258	16.4467	22.3005	28.117	1.09294	1.92532	3.16756	5.5338	9.8545	15.9304	23.0123	29.5914
50.5	1.55703	1.71956	2.47938	4.52625	9.26083	16.4679	22.3198	28.1275	1.09511	1.92904	3.17344	5.54367	9.87103	15.9529	23.0313	29.5964
50.6	1.56103	1.72032	2.48503	4.53766	9.27772	16.4912	22.3344	28.1373	1.09729	1.93277	3.17931	5.55354	9.88755	15.9755	23.0502	29.6013
50.7	1.56054	1.72151	2.48489	4.54806	9.29022	16.5097	22.3444	28.1418	1.09946	1.93649	3.18518	5.56341	9.90406	15.9979	23.069	29.6062
50.8	1.56825	1.72688	2.49415	4.56286	9.30659	16.5341	22.3622	28.1493	1.10163	1.94022	3.19104	5.57327	9.92056	16.0204	23.0878	29.6111
50.9	1.57827	1.73245	2.49894	4.57316	9.32294	16.558	22.3779	28.1575	1.1038	1.94394	3.19691	5.58312	9.93705	16.0428	23.1065	29.6159
51	1.58193	1.73633	2.50181	4.58312	9.33937	16.58	22.3928	28.1652	1.10598	1.94766	3.20277	5.59297	9.95352	16.0651	23.1251	29.6207
51.1	1.5872	1.73972	2.50411	4.59269	9.35581	16.5993	22.4087	28.1781	1.10815	1.95139	3.20864	5.60282	9.96998	16.0875	23.1437	29.6254
51.2	1.59254	1.74159	2.50797	4.60385	9.37748	16.6205	22.4235	28.1874	1.11032	1.95511	3.2145	5.61266	9.98644	16.1098	23.1621	29.63
51.3	1.59475	1.74463	2.51212	4.60948	9.39252	16.6389	22.4354	28.194	1.1125	1.95883	3.22036	5.6225	10.0029	16.132	23.1805	29.6347
51.4	1.60392	1.74944	2.5241	4.61965	9.41147	16.6609	22.4554	28.2081	1.11467	1.96255	3.22622	5.63233	10.0193	16.1543	23.1989	29.6392
51.5	1.60663	1.75045	2.53048	4.62607	9.42411	16.6786	22.4691	28.2181	1.11684	1.96627	3.23207	5.64216	10.0357	16.1765	23.2171	29.6438
51.6	1.60511	1.75243	2.53295	4.63368	9.43506	16.6986	22.4831	28.2233	1.11902	1.96999	3.23793	5.65198	10.0521	16.1987	23.2353	29.6483
51.7	1.61139	1.75738	2.54123	4.64825	9.45116	16.7256	22.4999	28.2359	1.12119	1.97372	3.24378	5.66181	10.0685	16.2208	23.2534	29.6527
51.8	1.6166	1.76011	2.54655	4.65517	9.46601	16.7466	22.5142	28.2448	1.12336	1.97744	3.24963	5.67162	10.0849	16.2429	23.2714	29.6571
51.9	1.61679	1.76657	2.55026	4.66231	9.48023	16.7656	22.5239	28.2496	1.12553	1.98115	3.25548	5.68143	10.1013	16.265	23.2894	29.6615
52	1.6189	1.77237	2.55567	4.67336	9.49549	16.7866	22.5404	28.2602	1.12771	1.98487	3.26133	5.69124	10.1176	16.287	23.3073	29.6658
52.1	1.62778	1.77803	2.56122	4.68584	9.516	16.8114	22.5554	28.2714	1.12988	1.98859	3.26718	5.70104	10.134	16.309	23.3251	29.6701
52.2	1.63129	1.7803	2.56627	4.69532	9.53318	16.8339	22.5698	28.2822	1.13205	1.99231	3.27302	5.71084	10.1503	16.331	23.3428	29.6743
52.3	1.63106	1.78028	2.56901	4.70093	9.54533	16.8495	22.5786	28.2887	1.13423	1.99603	3.27887	5.72064	10.1666	16.3529	23.3605	29.6785
52.4	1.63665	1.78575	2.5757	4.71027	9.56222	16.8677	22.5882	28.2983	1.1364	1.99975	3.28471	5.73043	10.1829	16.3748	23.3781	29.6827
52.5	1.63722	1.7862	2.57749	4.72254	9.57873	16.8856	22.6018	28.3061	1.13857	2.00346	3.29055	5.74021	10.1992	16.3966	23.3956	29.6868
52.6	1.63329	1.78683	2.58376	4.73207	9.59106	16.8991	22.6136	28.3126	1.14074	2.00718	3.29638	5.75	10.2155	16.4185	23.4131	29.6909
52.7	1.63403	1.78669	2.58243	4.73771	9.60434	16.9148	22.6242	28.3194	1.14292	2.0109	3.30222	5.75977	10.2318	16.4403	23.4305	29.6949
52.8	1.63365	1.78762	2.58242	4.74616	9.62004	16.9337	22.6369	28.325	1.14509	2.01461	3.30806	5.76954	10.2481	16.462	23.4478	29.6989
52.9	1.64	1.78918	2.59028	4.75646	9.63613	16.9533	22.6521	28.3347	1.14726	2.01833	3.31389	5.77931	10.2643	16.4838	23.465	29.7029
53	1.64374	1.79038	2.5966	4.76601	9.65443	16.9721	22.6648	28.3427	1.14943	2.02204	3.31972	5.78908	10.2806	16.5054	23.4822	29.7068
53.1	1.64027	1.78795	2.60161	4.77067	9.66826	16.9923	22.6769	28.346	1.15161	2.02576	3.32555	5.79884	10.2968	16.5271	23.4993	29.7107
53.2	1.64146	1.78826	2.60726	4.78149	9.68629	17.012	22.6941	28.3544	1.15378	2.02947	3.33138	5.80859	10.313	16.5487	23.5163	29.7145
53.3	1.64696	1.79419	2.61147	4.7951	9.70311	17.033	22.7095	28.3629	1.15595	2.03319	3.33721	5.81834	10.3292	16.5703	23.5333	29.7183
53.4	1.64977	1.80367	2.62289	4.81146	9.72335	17.0549	22.7253	28.3772	1.15813	2.0369	3.34303	5.82809	10.3454	16.5919	23.5502	29.7221
53.5	1.6523	1.81034	2.62922	4.82412	9.74028	17.074	22.7414	28.3859	1.1603	2.04061	3.34886	5.83783	10.3616	16.6134	23.567	29.7258
53.6	1.65578	1.81335	2.63623	4.83914	9.75512	17.0931	22.759	28.3936	1.16247	2.04433	3.35468	5.84757	10.3778	16.6349	23.5838	29.7295
53.7	1.65522	1.80941	2.63936	4.84654	9.76899	17.1059	22.769	28.3953	1.16464	2.04804	3.3605	5.85731	10.394	16.6564	23.6005	29.7332
53.8	1.65277	1.81021	2.64409	4.85629	9.78774	17.1186	22.7811	28.4001	1.16682	2.05175	3.36632	5.86704	10.4101	16.6778	23.6171	29.7368
53.9	1.6543	1.81583	2.65037	4.86653	9.8062	17.1401	22.795	28.4084	1.16899	2.05546	3.37214	5.87676	10.4262	16.6992	23.6336	29.7404
54	1.66055	1.82	2.65587	4.87496	9.82404	17.1596	22.8097	28.4174	1.17116	2.05917	3.37795	5.88648	10.4424	16.7206	23.6501	29.744
54.1	1.66665	1.82522	2.65924	4.88375	9.84372	17.1722	22.8249	28.4246	1.17334	2.06288	3.38377	5.8962	10.4585	16.7419	23.6665	29.7475
54.2	1.66871	1.83098	2.66986	4.89587	9.86234	17.1916	22.8422	28.4331	1.17551	2.06659	3.38958	5.90591	10.4746	16.7632	23.6829	29.751
54.3	1.67158	1.83442	2.68081	4.91011	9.88226	17.2111	22.8604	28.4431	1.17768	2.0703	3.39539	5.91562	10.4907	16.7844	23.6992	29.7544
54.4	1.67874	1.84456	2.69137	4.92425	9.90139	17.2315	22.877	28.456	1.17985	2.07401	3.4012	5.92532	10.5068	16.8057	23.7154	29.7579
54.5	1.6825	1.85374	2.70068	4.94041	9.92088	17.2502	22.8978	28.4695	1.18203	2.07772	3.40701	5.93503	10.5228	16.8269	23.7315	29.7612
54.6	1.68106	1.85772	2.70713	4.95423	9.93655	17.2705	22.9152	28.4793	1.1842	2.08143	3.41281	5.94472	10.5389	16.848	23.7476	29.7646
54.7	1.68431	1.86249	2.71177	4.96474	9.94974	17.2856	22.9288	28.4907	1.18637	2.08514	3.41861	5.95441	10.5549	16.8692	23.7636	29.7679
54.8	1.68878	1.86663	2.71772	4.96944	9.96981	17.306	22.9427	28.5014	1.18855	2.08885	3.42442	5.9641	10.571	16.8903	23.7796	29.7712
54.9	1.69246	1.86762	2.72388	4.97757	9.98464	17.3226	22.9584	28.5122	1.19072	2.09255	3.43022	5.97378	10.587	16.9113	23.7954	29.7745
55	1.69887	1.86817	2.72726	4.98752	10.0038	17.3431	22.9728	28.5198	1.19289	2.09626	3.43602	5.98346	10.603	16.9323	23.8113	29.7777
55.1	1.69816	1.86201	2.72998	4.99317	10.0155	17.3564	22.9823	28.5226	1.19506	2.09997	3.44182	5.99313	10.619	16.9534	23.827	29.7809
55.2	1.7004	1.86157	2.73198	4.99695	10.0279	17.3711	22.9901	28.527	1.19724	2.10367	3.44761	6.0028	10.635	16.9743	23.8427	29.784
55.3	1.70686	1.8636	2.73683	5.00204	10.0445	17.3893	23.0019	28.5343	1.19941	2.10738	3.45341	6.01247	10.651	16.9952	23.8583	29.7872
55.4	1.70722	1.86129	2.73656	5.00939	10.0534	17.4068	23.0107	28.5373	1.20158	2.11109	3.4592	6.02213	10.6669	17.0161	23.8739	29.7903
55.5	1.70727	1.86431	2.73852	5.02305	10.0683	17.4229	23.0231	28.5422	1.20376	2.11479	3.46499	6.03178	10.6829	17.037	23.8894	29.7933
55.6	1.71119	1.86345	2.73963	5.03039	10.0831	17.4411	23.0361	28.5422	1.20593	2.11849	3.47078	6.04144	10.6988	17.0578	23.9048	29.7964
55.7	1.7122	1.86547	2.74221	5.03812	10.0985	17.4586	23.0482	28.5501	1.2081	2.1222	3.47657	6.05108	10.7148	17.0786	23.9202	29.7994
55.8	1.71511	1.87021	2.74716	5.04568	10.114	17.4761	23.0552	28.5565	1.21027	2.1259	3.48236	6.06073	10.7307	17.0994	23.9355	29.8024
55.9	1.71696	1.87348	2.74846	5.05184	10.1256	17.4908	23.065	28.5586	1.21245	2.12961	3.48814	6.07037	10.7466	17.1201	23.9507	29.8053
56	1.71644	1.87321	2.75082	5.06116	10.1419	17.5063	23.0759	28.5634	1.21462	2.13331	3.49392	6.08	10.7625	17.1408	23.9659	29.8083
56.1	1.7134	1.87211	2.7565	5.06747	10.1542	17.5225	23.0881	28.5701	1.21679	2.13701	3.4997	6.08963	10.7784	17.1615	23.981	29.8112
56.2	1.71225	1.87617	2.76489	5.0777	10.1661	17.5413	23.1042	28.5766	1.21897	2.14071	3.50548	6.09926	10.7942	17.1821	23.996	29.814
56.3	1.71403	1.87871	2.76752	5.08593	10.1811	17.5606	23.1169	28.5839	1.22114	2.14442	3.51126	6.10888	10.8101	17.2027	24.011	29.8169
56.4	1.71775	1.88545	2.77333	5.09559	10.1966	17.581	23.1274	28.5951	1.22331	2.14812	3.51704	6.1185	10.826	17.2233	24.0259	29.8197
56.5	1.7164	1.88955	2.77703	5.10189	10.2086	17.5967	23.137	28.6028	1.22548	2.15182	3.52281	6.12812	10.8418	17.2438	24.0408	29.8225
56.6	1.71926	1.89448	2.77619	5.11127	10.2233	17.6132	23.1498	28.6107	1.22766	2.15552	3.52859	6.13772	10.8576	17.2643	24.0556	29.8252
56.7	1.71537	1.89604	2.77667	5.117	10.2364	17.6275	23.1632	28.6167	1.22983	2.15922	3.53436	6.14733	10.8734	17.2848	24.0703	29.828
56.8	1.71691	1.8967	2.77968	5.123	10.2518	17.6428	23.1714	28.6262	1.232	2.16292	3.54013	6.15693	10.8892	17.3052	24.085	29.8306
56.9	1.71772	1.89713	2.78074	5.13051	10.2674	17.657	23.1816	28.6389	1.23418	2.16662	3.5459	6.16653	10.905	17.3256	24.0996	29.8333
57	1.71688	1.90263	2.78909	5.14227	10.2831	17.6748	23.1935	28.6487	1.23635	2.17032	3.55166	6.17612	10.9208	17.346	24.1141	29.836
57.1	1.71853	1.90904	2.79925	5.1532	10.3	17.6925	23.2048	28.6568	1.23852	2.17402	3.55743	6.18571	10.9366	17.3664	24.1286	29.8386
57.2	1.72209	1.91546	2.81073	5.16244	10.3193	17.7105	23.2171	28.663	1.24069	2.17772	3.56319	6.19529	10.9523	17.3867	24.143	29.8412
57.3	1.7249	1.9225	2.81825	5.17226	10.3345	17.7272	23.235	28.6739	1.24287	2.18141	3.56896	6.20487	10.9681	17.4069	24.1574	29.8438
57.4	1.72899	1.92469	2.82751	5.1847	10.3475	17.7464	23.2533	28.6853	1.24504	2.18511	3.57472	6.21445	10.9838	17.4272	24.1717	29.8463
57.5	1.72793	1.92753	2.83263	5.19542	10.3642	17.7644	23.2677	28.6935	1.24721	2.18881	3.58048	6.22402	10.9995	17.4474	24.186	29.8488
57.6	1.72582	1.92873	2.83559	5.20355	10.3833	17.7816	23.2798	28.6993	1.24938	2.1925	3.58623	6.23358	11.0153	17.4676	24.2001	29.8514
57.7	1.73008	1.93315	2.84455	5.21551	10.404	17.7976	23.2946	28.7093	1.25156	2.1962	3.59199	6.24315	11.031	17.4877	24.2143	29.8538
57.8	1.73237	1.93618	2.84775	5.22403	10.4179	17.8134	23.307	28.7153	1.25373	2.1999	3.59774	6.2527	11.0466	17.5078	24.2283	29.8563
57.9	1.7333	1.94165	2.8506	5.23339	10.4324	17.8305	23.3182	28.7218	1.2559	2.20359	3.6035	6.26226	11.0623	17.5279	24.2423	29.8587
58	1.73515	1.94379	2.85352	5.24211	10.4483	17.8419	23.33	28.7288	1.25808	2.20729	3.60925	6.27181	11.078	17.548	24.2563	29.8611
58.1	1.7383	1.94948	2.85566	5.24947	10.4678	17.8595	23.3413	28.7369	1.26025	2.21098	3.61499	6.28135	11.0937	17.568	24.2702	29.8635
58.2	1.73984	1.95199	2.86323	5.26257	10.4869	17.8792	23.3573	28.7484	1.26242	2.21468	3.62074	6.29089	11.1093	17.588	24.284	29.8658
58.3	1.74243	1.95461	2.86989	5.27175	10.5001	17.8934	23.3688	28.7538	1.26459	2.21837	3.62649	6.30043	11.1249	17.6079	24.2978	29.8682
58.4	1.74824	1.96106	2.88151	5.28554	10.5202	17.9146	23.3859	28.766	1.26677	2.22206	3.63223	6.30996	11.1405	17.6278	24.3115	29.8705
58.5	1.74677	1.96468	2.88755	5.29421	10.5376	17.933	23.4001	28.7777	1.26894	2.22576	3.63798	6.31949	11.1562	17.6477	24.3251	29.8728
58.6	1.75101	1.97136	2.89671	5.30438	10.5595	17.9505	23.4145	28.7892	1.27111	2.22945	3.64372	6.32902	11.1718	17.6676	24.3387	29.875
58.7	1.7536	1.97411	2.90173	5.31614	10.578	17.9676	23.4271	28.7944	1.27329	2.23314	3.64946	6.33854	11.1874	17.6874	24.3522	29.8773
58.8	1.7544	1.9774	2.91149	5.32903	10.5967	17.9883	23.4435	28.8028	1.27546	2.23683	3.65519	6.34805	11.2029	17.7072	24.3657	29.8795
58.9	1.75462	1.97996	2.9177	5.34014	10.6121	18.0068	23.454	28.8088	1.27763	2.24052	3.66093	6.35756	11.2185	17.7269	24.3791	29.8817
59	1.75545	1.98415	2.92213	5.34855	10.6275	18.0222	23.4672	28.8171	1.27981	2.24422	3.66667	6.36707	11.234	17.7467	24.3925	29.8839
59.1	1.76128	1.99086	2.9288	5.36059	10.6434	18.0423	23.4846	28.8273	1.28198	2.24791	3.6724	6.37657	11.2496	17.7664	24.4058	29.886
59.2	1.76376	1.99887	2.93354	5.37302	10.657	18.0593	23.4965	28.8363	1.28415	2.2516	3.67813	6.38607	11.2651	17.786	24.419	29.8882
59.3	1.76505	2.00298	2.9398	5.38183	10.6686	18.0772	23.505	28.8401	1.28632	2.25529	3.68386	6.39557	11.2806	17.8056	24.4322	29.8903
59.4	1.77235	2.01182	2.94891	5.39421	10.6857	18.1013	23.5178	28.8506	1.2885	2.25898	3.68959	6.40505	11.2961	17.8253	24.4454	29.8924
59.5	1.77834	2.01307	2.9545	5.40376	10.7031	18.1199	23.5318	28.8586	1.29067	2.26267	3.69531	6.41454	11.3116	17.8448	24.4584	29.8945
59.6	1.78575	2.01432	2.96086	5.41289	10.721	18.1366	23.5426	28.8708	1.29284	2.26635	3.70104	6.42402	11.3271	17.8644	24.4715	29.8965
59.7	1.78756	2.02173	2.96651	5.42307	10.7363	18.1519	23.5496	28.8787	1.29502	2.27004	3.70676	6.4335	11.3426	17.8838	24.4844	29.8986
59.8	1.78951	2.03152	2.97199	5.43311	10.748	18.1696	23.5604	28.8899	1.29719	2.27373	3.71249	6.44297	11.3581	17.9033	24.4973	29.9006
59.9	1.79758	2.0396	2.97893	5.44298	10.7636	18.1957	23.5786	28.9032	1.29936	2.27742	3.71821	6.45244	11.3735	17.9228	24.5102	29.9026
60	1.80282	2.04207	2.97886	5.45178	10.7764	18.2107	23.5913	28.9103	1.30153	2.28111	3.72392	6.4619	11.3889	17.9422	24.523	29.9045
60.1	1.80511	2.04539	2.98415	5.46137	10.7911	18.227	23.6019	28.9186	1.30371	2.28479	3.72964	6.47136	11.4044	17.9615	24.5357	29.9065
60.2	1.8087	2.05154	2.99419	5.47482	10.809	18.249	23.6146	28.9298	1.30588	2.28848	3.73536	6.48082	11.4198	17.9809	24.5484	29.9084
60.3	1.81477	2.05455	2.99869	5.48278	10.8239	18.2689	23.622	28.9388	1.30805	2.29216	3.74107	6.49027	11.4352	18.0002	24.5611	29.9103
60.4	1.81734	2.05758	3.00635	5.49002	10.8387	18.2879	23.6305	28.9481	1.31022	2.29585	3.74678	6.49972	11.4506	18.0195	24.5736	29.9122
60.5	1.81841	2.06207	3.0138	5.49655	10.8551	18.3067	23.6424	28.9575	1.3124	2.29954	3.75249	6.50916	11.466	18.0387	24.5861	29.9141
60.6	1.82003	2.06343	3.01643	5.50317	10.8678	18.3246	23.6495	28.9622	1.31457	2.30322	3.7582	6.5186	11.4813	18.0579	24.5986	29.916
60.7	1.82485	2.06876	3.0212	5.51044	10.8821	18.3405	23.6582	28.9692	1.31674	2.3069	3.76391	6.52804	11.4967	18.0771	24.611	29.9178
60.8	1.82752	2.06995	3.02543	5.51884	10.8991	18.359	23.6671	28.9735	1.31892	2.31059	3.76961	6.53747	11.5121	18.0963	24.6234	29.9196
60.9	1.83062	2.07165	3.0267	5.52949	10.9164	18.3716	23.6761	28.9831	1.32109	2.31427	3.77532	6.54689	11.5274	18.1154	24.6357	29.9214
61	1.83294	2.07579	3.03004	5.53948	10.9302	18.3876	23.6864	28.9854	1.32326	2.31795	3.78102	6.55632	11.5427	18.1345	24.648	29.9232
61.1	1.8375	2.08126	3.03649	5.5485	10.9454	18.4041	23.6988	28.9949	1.32543	2.32164	3.78672	6.56573	11.558	18.1535	24.6602	29.925
61.2	1.84477	2.09422	3.04723	5.56076	10.9679	18.4279	23.7152	29.0098	1.32761	2.32532	3.79242	6.57515	11.5733	18.1726	24.6723	29.9267
61.3	1.84747	2.10115	3.05607	5.5746	10.9856	18.4478	23.7309	29.0206	1.32978	2.329	3.79812	6.58456	11.5886	18.1916	24.6844	29.9285
61.4	1.84987	2.10442	3.06148	5.58827	10.9992	18.4665	23.7441	29.0291	1.33195	2.33268	3.80382	6.59396	11.6039	18.2105	24.6965	29.9302
61.5	1.85338	2.10992	3.06913	5.5989	11.0222	18.4849	23.7632	29.037	1.33413	2.33636	3.80951	6.60336	11.6192	18.2295	24.7084	29.9319
61.6	1.85005	2.10909	3.0719	5.6014	11.0312	18.4997	23.7723	29.0404	1.3363	2.34004	3.8152	6.61276	11.6344	18.2484	24.7204	29.9336
61.7	1.85275	2.11872	3.08292	5.6118	11.0522	18.522	23.7872	29.0548	1.33847	2.34373	3.82089	6.62215	11.6497	18.2672	24.7323	29.9353
61.8	1.85583	2.12497	3.09332	5.62098	11.0717	18.5431	23.8024	29.0614	1.34065	2.34741	3.82658	6.63154	11.6649	18.2861	24.7441	29.9369
61.9	1.85446	2.12591	3.09371	5.62767	11.0847	18.559	23.8146	29.0644	1.34282	2.35108	3.83227	6.64092	11.6801	18.3049	24.7559	29.9385
62	1.85791	2.12864	3.10205	5.63829	11.1009	18.5749	23.8259	29.0748	1.34499	2.35476	3.83796	6.6503	11.6953	18.3237	24.7676	29.9402
62.1	1.86111	2.132	3.10751	5.64163	11.1123	18.5913	23.8332	29.081	1.34716	2.35844	3.84364	6.65968	11.7105	18.3424	24.7793	29.9418
62.2	1.86505	2.13247	3.10854	5.64777	11.1242	18.6065	23.8429	29.0849	1.34934	2.36212	3.84933	6.66905	11.7257	18.3611	24.7909	29.9434
62.3	1.87038	2.13368	3.11225	5.65384	11.1409	18.6239	23.8538	29.09	1.35151	2.3658	3.85501	6.67842	11.7409	18.3798	24.8025	29.9449
62.4	1.8768	2.14026	3.1162	5.66299	11.1598	18.6431	23.8691	29.0976	1.35368	2.36948	3.86069	6.68778	11.7561	18.3985	24.8141	29.9465
62.5	1.87993	2.14234	3.11983	5.67181	11.1752	18.6616	23.8833	29.101	1.35586	2.37315	3.86637	6.69714	11.7712	18.4171	24.8255	29.948
62.6	1.88524	2.14943	3.12197	5.6848	11.1935	18.6824	23.8972	29.1103	1.35803	2.37683	3.87204	6.70649	11.7864	18.4357	24.837	29.9496
62.7	1.89042	2.15273	3.12866	5.69036	11.2084	18.702	23.9052	29.1159	1.3602	2.38051	3.87772	6.71584	11.8015	18.4542	24.8483	29.9511
62.8	1.89774	2.15808	3.13838	5.69965	11.2243	18.7158	23.915	29.1209	1.36237	2.38418	3.88339	6.72519	11.8166	18.4728	24.8597	29.9526
62.9	1.90185	2.16201	3.15115	5.71013	11.2405	18.7326	23.9328	29.1295	1.36455	2.38786	3.88906	6.73453	11.8317	18.4913	24.871	29.954
63	1.90755	2.17083	3.16002	5.72032	11.2557	18.7546	23.9497	29.1389	1.36672	2.39153	3.89473	6.74387	11.8468	18.5097	24.8822	29.9555
63.1	1.91369	2.17717	3.16721	5.7296	11.271	18.7737	23.9647	29.145	1.36889	2.39521	3.9004	6.7532	11.8619	18.5282	24.8934	29.957
63.2	1.91644	2.17808	3.17114	5.73859	11.2854	18.7897	23.9799	29.1508	1.37106	2.39888	3.90607	6.76253	11.877	18.5465	24.9045	29.9584
63.3	1.91707	2.17893	3.17452	5.75093	11.2983	18.8058	23.9952	29.1582	1.37324	2.40256	3.91174	6.77185	11.8921	18.5649	24.9156	29.9598
63.4	1.91861	2.17971	3.1791	5.75574	11.3107	18.8222	24.0034	29.1588	1.37541	2.40623	3.9174	6.78117	11.9071	18.5833	24.9266	29.9612
63.5	1.9209	2.18243	3.18345	5.76248	11.328	18.8387	24.0106	29.1627	1.37758	2.4099	3.92306	6.79049	11.9222	18.6016	24.9376	29.9626
63.6	1.92323	2.18518	3.1877	5.76827	11.3413	18.8531	24.0191	29.1664	1.37976	2.41358	3.92872	6.7998	11.9372	18.6199	24.9485	29.964
63.7	1.92829	2.19185	3.19275	5.77891	11.3579	18.8694	24.0296	29.174	1.38193	2.41725	3.93438	6.80911	11.9522	18.6381	24.9594	29.9654
63.8	1.93319	2.19693	3.19716	5.78796	11.3729	18.8897	24.039	29.1815	1.3841	2.42092	3.94004	6.81841	11.9672	18.6563	24.9703	29.9668
63.9	1.9334	2.19748	3.20371	5.79633	11.389	18.9044	24.0477	29.1919	1.38627	2.42459	3.9457	6.82771	11.9822	18.6745	24.981	29.9681
64	1.93331	2.19743	3.21018	5.80528	11.4066	18.922	24.0592	29.1992	1.38845	2.42826	3.95135	6.83701	11.9972	18.6927	24.9918	29.9694
64.1	1.93806	2.20087	3.2178	5.8139	11.4216	18.9413	24.074	29.2076	1.39062	2.43194	3.957	6.8463	12.0122	18.7108	25.0025	29.9707
64.2	1.93927	2.20128	3.22141	5.81904	11.432	18.9548	24.0822	29.2135	1.39279	2.4356	3.96265	6.85558	12.0272	18.7289	25.0131	29.972
64.3	1.94055	2.20117	3.22204	5.82052	11.4389	18.965	24.0894	29.2178	1.39497	2.43927	3.9683	6.86487	12.0421	18.747	25.0237	29.9733
64.4	1.94671	2.20995	3.22967	5.83332	11.4573	18.9856	24.1056	29.2304	1.39714	2.44294	3.97395	6.87415	12.0571	18.765	25.0343	29.9746
64.5	1.94947	2.21364	3.23128	5.84054	11.4722	19.001	24.117	29.2355	1.39931	2.44661	3.9796	6.88342	12.072	18.783	25.0448	29.9759
64.6	1.94872	2.21298	3.23283	5.84888	11.4835	19.0101	24.125	29.2369	1.40148	2.45028	3.98524	6.89269	12.0869	18.801	25.0553	29.9771
64.7	1.95193	2.21294	3.23598	5.85645	11.4934	19.0267	24.1333	29.2387	1.40366	2.45395	3.99089	6.90196	12.1018	18.8189	25.0657	29.9784
64.8	1.95829	2.21416	3.24154	5.86528	11.5077	19.0449	24.146	29.2484	1.40583	2.45762	3.99653	6.91122	12.1167	18.8368	25.076	29.9796
64.9	1.96486	2.21723	3.2456	5.87533	11.5175	19.0573	24.155	29.2527	1.408	2.46129	4.00217	6.92047	12.1316	18.8547	25.0864	29.9808
65	1.96883	2.22283	3.25088	5.88295	11.53	19.0701	24.1647	29.2596	1.41018	2.46495	4.00781	6.92973	12.1465	18.8726	25.0966	29.982
65.1	1.96695	2.22638	3.25517	5.89084	11.5437	19.083	24.1753	29.2656	1.41235	2.46862	4.01344	6.93898	12.1613	18.8904	25.1069	29.9832
65.2	1.96768	2.23041	3.26066	5.8972	11.5573	19.0938	24.1867	29.2738	1.41452	2.47229	4.01908	6.94822	12.1762	18.9082	25.1171	29.9844
65.3	1.97327	2.23093	3.2608	5.90379	11.5714	19.1094	24.1986	29.2791	1.41669	2.47595	4.02471	6.95746	12.191	18.9259	25.1272	29.9856
65.4	1.97814	2.23457	3.26521	5.91512	11.5866	19.1254	24.2118	29.2889	1.41887	2.47962	4.03035	6.9667	12.2059	18.9437	25.1373	29.9867
65.5	1.97486	2.23276	3.26496	5.92032	11.5979	19.1349	24.2224	29.2941	1.42104	2.48328	4.03598	6.97593	12.2207	18.9614	25.1473	29.9879
65.6	1.97229	2.23566	3.26794	5.92604	11.6085	19.1506	24.2323	29.2988	1.42321	2.48695	4.04161	6.98516	12.2355	18.979	25.1574	29.989
65.7	1.97062	2.23772	3.27124	5.93323	11.6176	19.1622	24.2422	29.3	1.42539	2.49061	4.04723	6.99438	12.2503	18.9967	25.1673	29.9901
65.8	1.97437	2.2382	3.27597	5.93942	11.6331	19.1775	24.2554	29.3029	1.42756	2.49428	4.05286	7.0036	12.2651	19.0143	25.1772	29.9912
65.9	1.97701	2.23933	3.28009	5.94439	11.6525	19.1923	24.2667	29.3066	1.42973	2.49794	4.05848	7.01282	12.2798	19.0319	25.1871	29.9923
66	1.97561	2.24278	3.28703	5.95311	11.6666	19.2024	24.2769	29.3111	1.4319	2.50161	4.06411	7.02203	12.2946	19.0494	25.1969	29.9934
66.1	1.97831	2.24716	3.2983	5.96051	11.683	19.2197	24.2865	29.3174	1.43408	2.50527	4.06973	7.03123	12.3094	19.0669	25.2067	29.9945
66.2	1.9791	2.24801	3.30484	5.96639	11.6942	19.2358	24.2976	29.3192	1.43625	2.50893	4.07535	7.04044	12.3241	19.0844	25.2164	29.9956
66.3	1.97909	2.24611	3.30483	5.97167	11.7057	19.2487	24.3083	29.3273	1.43842	2.51259	4.08096	7.04964	12.3388	19.1019	25.2262	29.9966
66.4	1.9783	2.24746	3.30666	5.9768	11.7195	19.2584	24.3196	29.3316	1.4406	2.51625	4.08658	7.05883	12.3536	19.1193	25.2358	29.9977
66.5	1.98498	2.25896	3.31429	5.98986	11.7373	19.2758	24.3339	29.3375	1.44277	2.51992	4.0922	7.06802	12.3683	19.1367	25.2454	29.9987
66.6	1.98822	2.26304	3.31623	6.00247	11.7534	19.2892	24.341	29.3379	1.44494	2.52358	4.09781	7.07721	12.3829	19.1541	25.255	29.9997
66.7	1.98657	2.26161	3.3231	6.00957	11.7666	19.2983	24.3506	29.3429	1.44711	2.52724	4.10342	7.08639	12.3976	19.1714	25.2645	30.0008
66.8	1.9855	2.26027	3.32705	6.01769	11.7791	19.3112	24.3606	29.3473	1.44929	2.5309	4.10903	7.09557	12.4123	19.1887	25.274	30.0018
66.9	1.98536	2.25983	3.32868	6.02511	11.7892	19.3228	24.3671	29.3513	1.45146	2.53456	4.11464	7.10474	12.427	19.206	25.2834	30.0028
67	1.98662	2.26249	3.33869	6.03601	11.8039	19.3381	24.3787	29.3556	1.45363	2.53822	4.12024	7.11391	12.4416	19.2233	25.2928	30.0038
67.1	1.98673	2.26646	3.34795	6.04516	11.8224	19.3525	24.3892	29.3651	1.45581	2.54188	4.12585	7.12307	12.4563	19.2405	25.3022	30.0047
67.2	1.98839	2.27076	3.35697	6.05573	11.8376	19.3675	24.3974	29.3699	1.45798	2.54553	4.13145	7.13223	12.4709	19.2577	25.3115	30.0057
67.3	1.99299	2.27191	3.35899	6.06241	11.8503	19.3818	24.4078	29.3745	1.46015	2.54919	4.13706	7.14139	12.4855	19.2748	25.3208	30.0067
67.4	1.99695	2.27581	3.3638	6.0714	11.8682	19.3979	24.4171	29.3801	1.46232	2.55285	4.14266	7.15055	12.5001	19.292	25.33	30.0076
67.5	2.00109	2.28071	3.37218	6.08049	11.888	19.4133	24.4269	29.3892	1.4645	2.55651	4.14825	7.15969	12.5147	19.3091	25.3392	30.0085
67.6	2.00305	2.28185	3.3744	6.08924	11.8991	19.4259	24.4298	29.3936	1.46667	2.56016	4.15385	7.16884	12.5293	19.3261	25.3483	30.0095
67.7	2.01305	2.2883	3.38723	6.10479	11.9219	19.4475	24.4429	29.4063	1.46884	2.56382	4.15945	7.17798	12.5439	19.3432	25.3574	30.0104
67.8	2.0145	2.28662	3.39213	6.11322	11.9333	19.459	24.4511	29.41	1.47102	2.56748	4.16504	7.18711	12.5584	19.3602	25.3665	30.0113
67.9	2.01396	2.2897	3.39754	6.12402	11.9459	19.4721	24.4613	29.413	1.47319	2.57113	4.17063	7.19625	12.573	19.3772	25.3755	30.0122
68	2.02196	2.2985	3.40911	6.13786	11.9685	19.4921	24.4786	29.4253	1.47536	2.57479	4.17622	7.20537	12.5875	19.3941	25.3845	30.0131
68.1	2.02473	2.30208	3.41067	6.14808	11.9851	19.5084	24.4908	29.4318	1.47753	2.57844	4.18181	7.2145	12.6021	19.411	25.3934	30.014
68.2	2.02556	2.30889	3.41836	6.16251	12.0039	19.5245	24.502	29.442	1.47971	2.5821	4.1874	7.22361	12.6166	19.4279	25.4023	30.0149
68.3	2.02544	2.31417	3.42465	6.17134	12.0192	19.5367	24.5103	29.4464	1.48188	2.58575	4.19299	7.23273	12.6311	19.4448	25.4112	30.0157
68.4	2.02494	2.31581	3.42844	6.18135	12.029	19.5481	24.5179	29.4505	1.48405	2.58941	4.19857	7.24184	12.6456	19.4616	25.42	30.0166
68.5	2.02505	2.3188	3.43042	6.1879	12.0394	19.5582	24.5266	29.4558	1.48622	2.59306	4.20416	7.25095	12.6601	19.4784	25.4288	30.0174
68.6	2.0271	2.31873	3.43189	6.19292	12.0514	19.567	24.5344	29.4605	1.4884	2.59671	4.20974	7.26005	12.6745	19.4952	25.4375	30.0183
68.7	2.02578	2.31706	3.43411	6.19833	12.0603	19.5757	24.5435	29.462	1.49057	2.60036	4.21532	7.26915	12.689	19.512	25.4462	30.0191
68.8	2.02352	2.32166	3.43936	6.20929	12.0742	19.5845	24.5529	29.4639	1.49274	2.60402	4.22089	7.27824	12.7035	19.5287	25.4549	30.0199
68.9	2.02342	2.32362	3.44321	6.22228	12.0909	19.6027	24.5638	29.4695	1.49492	2.60767	4.22647	7.28733	12.7179	19.5454	25.4635	30.0208
69	2.02437	2.32609	3.44634	6.2323	12.1052	19.6133	24.5708	29.4715	1.49709	2.61132	4.23205	7.29642	12.7323	19.562	25.4721	30.0216
69.1	2.02413	2.32476	3.45031	6.2373	12.1195	19.6265	24.5774	29.4748	1.49926	2.61497	4.23762	7.3055	12.7467	19.5787	25.4806	30.0224
69.2	2.02234	2.31957	3.45079	6.24327	12.1312	19.6374	24.5814	29.4777	1.50144	2.61862	4.24319	7.31458	12.7612	19.5953	25.4891	30.0232
69.3	2.02087	2.31938	3.45301	6.24723	12.1382	19.649	24.5836	29.4789	1.50361	2.62227	4.24876	7.32365	12.7755	19.6119	25.4976	30.0239
69.4	2.02258	2.32065	3.45636	6.25096	12.1499	19.6604	24.5866	29.4803	1.50578	2.62592	4.25433	7.33272	12.7899	19.6284	25.506	30.0247
69.5	2.02525	2.32383	3.45559	6.25885	12.1614	19.6734	24.5939	29.4879	1.50795	2.62957	4.2599	7.34178	12.8043	19.6449	25.5144	30.0255
69.6	2.0255	2.32818	3.45868	6.26742	12.1743	19.6846	24.6038	29.4908	1.51013	2.63322	4.26546	7.35085	12.8187	19.6614	25.5228	30.0263
69.7	2.0266	2.33072	3.46291	6.27507	12.1862	19.6927	24.6114	29.4937	1.5123	2.63687	4.27103	7.3599	12.833	19.6778	25.5311	30.027
69.8	2.02806	2.33192	3.46401	6.27885	12.1953	19.704	24.6204	29.4969	1.51447	2.64052	4.27659	7.36896	12.8474	19.6943	25.5394	30.0278
69.9	2.02714	2.33061	3.46439	6.28479	12.2075	19.7111	24.6289	29.5003	1.51665	2.64416	4.28215	7.378	12.8617	19.7107	25.5476	30.0285
70	2.03387	2.33537	3.46688	6.29352	12.2199	19.7252	24.641	29.5026	1.51882	2.64781	4.28771	7.38705	12.876	19.727	25.5558	30.0292
70.1	2.04015	2.34063	3.47079	6.30309	12.2346	19.7367	24.6491	29.5092	1.52099	2.65146	4.29327	7.39609	12.8903	19.7434	25.564	30.03
70.2	2.04004	2.3426	3.47881	6.31241	12.2487	19.7499	24.6569	29.5145	1.52316	2.6551	4.29882	7.40512	12.9046	19.7597	25.5721	30.0307
70.3	2.04269	2.34304	3.48458	6.32176	12.263	19.7619	24.6637	29.5193	1.52534	2.65875	4.30438	7.41416	12.9189	19.776	25.5802	30.0314
70.4	2.04781	2.35008	3.49321	6.33692	12.2843	19.7811	24.6753	29.5257	1.52751	2.6624	4.30993	7.42318	12.9332	19.7922	25.5882	30.0321
70.5	2.04304	2.35056	3.49271	6.34185	12.2933	19.792	24.6784	29.5246	1.52968	2.66604	4.31548	7.43221	12.9474	19.8085	25.5962	30.0328
70.6	2.04094	2.3514	3.49751	6.34566	12.3064	19.8048	24.6863	29.5296	1.53185	2.66969	4.32103	7.44123	12.9617	19.8247	25.6042	30.0335
70.7	2.04537	2.35605	3.50644	6.35547	12.322	19.8235	24.6986	29.5368	1.53403	2.67333	4.32658	7.45024	12.9759	19.8408	25.6122	30.0342
70.8	2.04605	2.36032	3.51111	6.36439	12.3385	19.8352	24.7081	29.5435	1.5362	2.67698	4.33213	7.45925	12.9902	19.857	25.6201	30.0348
70.9	2.0481	2.37062	3.51752	6.37388	12.3548	19.8536	24.7177	29.5511	1.53837	2.68062	4.33767	7.46826	13.0044	19.8731	25.6279	30.0355
71	2.0503	2.37642	3.52308	6.38101	12.3728	19.8718	24.729	29.5598	1.54055	2.68426	4.34322	7.47726	13.0186	19.8892	25.6358	30.0362
71.1	2.05366	2.38094	3.52821	6.3878	12.391	19.8879	24.7422	29.569	1.54272	2.68791	4.34876	7.48626	13.0328	19.9052	25.6436	30.0368
71.2	2.0587	2.3856	3.53263	6.39449	12.4075	19.9018	24.7508	29.5761	1.54489	2.69155	4.3543	7.49526	13.047	19.9213	25.6513	30.0375
71.3	2.06216	2.38663	3.53554	6.40498	12.4237	19.9166	24.7569	29.5798	1.54706	2.69519	4.35984	7.50425	13.0611	19.9372	25.659	30.0381
71.4	2.063	2.39149	3.54878	6.41419	12.443	19.9347	24.7685	29.5874	1.54924	2.69883	4.36537	7.51323	13.0753	19.9532	25.6667	30.0388
71.5	2.06419	2.39383	3.55716	6.42137	12.4617	19.9495	24.7799	29.5927	1.55141	2.70248	4.37091	7.52222	13.0895	19.9692	25.6744	30.0394
71.6	2.06682	2.39401	3.56264	6.42886	12.478	19.9651	24.7875	29.5978	1.55358	2.70612	4.37644	7.53119	13.1036	19.9851	25.682	30.04
71.7	2.07335	2.39681	3.56973	6.44075	12.4965	19.981	24.7977	29.6026	1.55576	2.70976	4.38198	7.54017	13.1177	20.0009	25.6896	30.0406
71.8	2.07176	2.40198	3.57694	6.44992	12.5133	19.997	24.8079	29.6085	1.55793	2.7134	4.38751	7.54914	13.1319	20.0168	25.6971	30.0413
71.9	2.07078	2.40267	3.58029	6.46024	12.5262	20.0071	24.8124	29.6125	1.5601	2.71704	4.39304	7.5581	13.146	20.0326	25.7047	30.0419
72	2.0741	2.40483	3.58568	6.47363	12.5389	20.0231	24.8219	29.619	1.56228	2.72068	4.39856	7.56706	13.1601	20.0484	25.7121	30.0425
72.1	2.07929	2.4094	3.59488	6.48686	12.5576	20.0418	24.8315	29.6266	1.56445	2.72432	4.40409	7.57602	13.1742	20.0642	25.7196	30.0431
72.2	2.07972	2.41191	3.59746	6.4981	12.5706	20.0537	24.8392	29.6333	1.56662	2.72796	4.40961	7.58497	13.1882	20.08	25.727	30.0436
72.3	2.08483	2.41755	3.60264	6.5102	12.5865	20.0676	24.8445	29.6431	1.56879	2.73159	4.41514	7.59392	13.2023	20.0957	25.7344	30.0442
72.4	2.08703	2.41979	3.6125	6.5188	12.6024	20.0798	24.8511	29.6454	1.57097	2.73523	4.42066	7.60287	13.2164	20.1114	25.7417	30.0448
72.5	2.09113	2.42293	3.61579	6.5302	12.6164	20.0943	24.8592	29.6524	1.57314	2.73887	4.42618	7.61181	13.2304	20.127	25.749	30.0454
72.6	2.09382	2.42105	3.61619	6.5409	12.6299	20.109	24.8678	29.6603	1.57531	2.74251	4.4317	7.62075	13.2444	20.1426	25.7563	30.0459
72.7	2.09516	2.42249	3.62137	6.55017	12.6431	20.1238	24.8809	29.6718	1.57749	2.74614	4.43721	7.62968	13.2585	20.1582	25.7635	30.0465
72.8	2.10136	2.42921	3.62633	6.56063	12.6582	20.1403	24.8949	29.6792	1.57966	2.74978	4.44273	7.63861	13.2725	20.1738	25.7707	30.0471
72.9	2.10487	2.43501	3.63347	6.57124	12.6734	20.1525	24.9068	29.6858	1.58183	2.75342	4.44824	7.64753	13.2865	20.1894	25.7779	30.0476
73	2.11077	2.44316	3.64854	6.58757	12.6928	20.1729	24.9241	29.6963	1.584	2.75705	4.45376	7.65645	13.3005	20.2049	25.7851	30.0481
73.1	2.11041	2.44827	3.65219	6.59357	12.7065	20.1899	24.9314	29.7028	1.58618	2.76069	4.45927	7.66537	13.3145	20.2204	25.7922	30.0487
73.2	2.11115	2.44853	3.65238	6.60046	12.7202	20.2026	24.935	29.708	1.58835	2.76432	4.46478	7.67428	13.3284	20.2358	25.7993	30.0492
73.3	2.11008	2.44818	3.6536	6.60332	12.7357	20.2164	24.9396	29.7127	1.59052	2.76796	4.47028	7.68319	13.3424	20.2513	25.8063	30.0497
73.4	2.10674	2.44987	3.65824	6.61282	12.7484	20.2281	24.9481	29.719	1.59269	2.77159	4.47579	7.69209	13.3563	20.2667	25.8133	30.0503
73.5	2.10521	2.45033	3.66342	6.62239	12.7588	20.2397	24.958	29.7265	1.59487	2.77522	4.48129	7.70099	13.3703	20.282	25.8203	30.0508
73.6	2.10437	2.45137	3.67154	6.63186	12.7694	20.2501	24.9684	29.7319	1.59704	2.77886	4.48679	7.70989	13.3842	20.2974	25.8272	30.0513
73.7	2.10737	2.45397	3.68058	6.63982	12.7851	20.2625	24.9805	29.7397	1.59921	2.78249	4.4923	7.71878	13.3981	20.3127	25.8341	30.0518
73.8	2.10874	2.45828	3.68256	6.64702	12.7962	20.2748	24.9879	29.7458	1.60139	2.78612	4.49779	7.72767	13.412	20.328	25.841	30.0523
73.9	2.10904	2.46306	3.68682	6.65736	12.8108	20.2882	24.9984	29.7509	1.60356	2.78975	4.50329	7.73655	13.4259	20.3433	25.8479	30.0528
74	2.11262	2.46606	3.68876	6.66834	12.8233	20.3006	25.0045	29.7627	1.60573	2.79339	4.50879	7.74543	13.4398	20.3585	25.8547	30.0533
74.1	2.10979	2.46663	3.69057	6.67652	12.8325	20.314	25.0067	29.7672	1.6079	2.79702	4.51428	7.7543	13.4536	20.3737	25.8615	30.0538
74.2	2.10737	2.46961	3.69764	6.68162	12.846	20.3261	25.0139	29.7724	1.61008	2.80065	4.51978	7.76317	13.4675	20.3889	25.8682	30.0543
74.3	2.10691	2.46859	3.69732	6.68614	12.8556	20.3362	25.0195	29.7763	1.61225	2.80428	4.52527	7.77204	13.4814	20.4041	25.875	30.0547
74.4	2.10826	2.46842	3.69909	6.69499	12.8668	20.351	25.0299	29.7823	1.61442	2.80791	4.53076	7.7809	13.4952	20.4192	25.8817	30.0552
74.5	2.11208	2.47048	3.70666	6.70295	12.8852	20.368	25.0386	29.7915	1.6166	2.81154	4.53625	7.78976	13.509	20.4343	25.8883	30.0557
74.6	2.11444	2.47148	3.71041	6.71282	12.8976	20.3812	25.0446	29.7967	1.61877	2.81517	4.54174	7.79862	13.5228	20.4494	25.8949	30.0561
74.7	2.11583	2.47797	3.71937	6.72475	12.9124	20.3942	25.0556	29.8094	1.62094	2.8188	4.54722	7.80747	13.5366	20.4644	25.9015	30.0566
74.8	2.11725	2.48236	3.72915	6.73647	12.9299	20.4065	25.0638	29.8199	1.62312	2.82243	4.5527	7.81631	13.5504	20.4794	25.9081	30.0571
74.9	2.12179	2.48362	3.73652	6.74634	12.949	20.4213	25.0748	29.8315	1.62529	2.82605	4.55819	7.82515	13.5642	20.4944	25.9146	30.0575
75	2.1217	2.48194	3.73992	6.75333	12.96	20.4305	25.0803	29.8359	1.62746	2.82968	4.56367	7.83399	13.578	20.5094	25.9212	30.058
75.1	2.12411	2.48127	3.74198	6.75907	12.9734	20.4455	25.0859	29.8407	1.62963	2.83331	4.56915	7.84283	13.5917	20.5243	25.9276	30.0584
75.2	2.12589	2.48185	3.74675	6.77026	12.9885	20.4551	25.0927	29.8437	1.63181	2.83694	4.57462	7.85166	13.6055	20.5393	25.9341	30.0588
75.3	2.12822	2.48428	3.75153	6.77782	13.003	20.4659	25.1039	29.8524	1.63398	2.84056	4.5801	7.86048	13.6192	20.5541	25.9405	30.0593
75.4	2.13448	2.49032	3.75876	6.79281	13.0227	20.4806	25.1157	29.86	1.63615	2.84419	4.58557	7.8693	13.633	20.569	25.9469	30.0597
75.5	2.13453	2.49486	3.76623	6.80315	13.0397	20.4947	25.1237	29.8651	1.63832	2.84781	4.59105	7.87812	13.6467	20.5838	25.9532	30.0601
75.6	2.13401	2.49707	3.77626	6.81592	13.0586	20.5056	25.1329	29.8684	1.6405	2.85144	4.59652	7.88694	13.6604	20.5986	25.9596	30.0605
75.7	2.14097	2.5012	3.78415	6.82658	13.0768	20.5213	25.1447	29.8757	1.64267	2.85506	4.60199	7.89574	13.6741	20.6134	25.9659	30.061
75.8	2.14598	2.50441	3.78515	6.83615	13.0941	20.5383	25.1557	29.8837	1.64484	2.85869	4.60746	7.90455	13.6878	20.6282	25.9721	30.0614
75.9	2.14678	2.50668	3.79706	6.84654	13.1109	20.555	25.1654	29.8911	1.64702	2.86231	4.61292	7.91335	13.7014	20.6429	25.9784	30.0618
76	2.15019	2.51238	3.80774	6.86039	13.128	20.5741	25.1757	29.8979	1.64919	2.86594	4.61839	7.92215	13.7151	20.6576	25.9846	30.0622
76.1	2.14941	2.5193	3.81534	6.87045	13.1467	20.5898	25.1841	29.9069	1.65136	2.86956	4.62385	7.93094	13.7288	20.6722	25.9908	30.0626
76.2	2.14995	2.52265	3.82095	6.87631	13.1575	20.6046	25.1921	29.9087	1.65353	2.87318	4.62931	7.93973	13.7424	20.6869	25.9969	30.063
76.3	2.15606	2.52284	3.82382	6.88421	13.1711	20.6173	25.2003	29.9145	1.65571	2.87681	4.63477	7.94852	13.756	20.7015	26.003	30.0634
76.4	2.15799	2.52496	3.83303	6.8958	13.1884	20.6335	25.211	29.9209	1.65788	2.88043	4.64023	7.9573	13.7697	20.7161	26.0091	30.0638
76.5	2.16085	2.53011	3.8432	6.90379	13.198	20.6472	25.2186	29.9264	1.66005	2.88405	4.64569	7.96607	13.7833	20.7306	26.0152	30.0641
76.6	2.16376	2.53187	3.85176	6.91094	13.2148	20.6572	25.2276	29.9324	1.66223	2.88767	4.65115	7.97484	13.7969	20.7452	26.0212	30.0645
76.7	2.1702	2.53628	3.85952	6.92717	13.2322	20.6733	25.2403	29.9389	1.6644	2.89129	4.6566	7.98361	13.8105	20.7597	26.0272	30.0649
76.8	2.17273	2.54017	3.86278	6.93754	13.2453	20.6864	25.2505	29.9435	1.66657	2.89491	4.66205	7.99238	13.824	20.7741	26.0332	30.0653
76.9	2.17413	2.54291	3.86755	6.94625	13.2554	20.7003	25.2603	29.9497	1.66874	2.89853	4.6675	8.00114	13.8376	20.7886	26.0392	30.0656
77	2.17927	2.54092	3.87212	6.95613	13.2678	20.7076	25.2722	29.9553	1.67092	2.90215	4.67295	8.00989	13.8512	20.803	26.0451	30.066
77.1	2.17712	2.53935	3.87447	6.96449	13.2799	20.7169	25.2825	29.9584	1.67309	2.90577	4.6784	8.01865	13.8647	20.8174	26.051	30.0664
77.2	2.17865	2.54044	3.87943	6.97305	13.2946	20.7297	25.2874	29.9589	1.67526	2.90939	4.68385	8.02739	13.8782	20.8318	26.0569	30.0667
77.3	2.18147	2.53947	3.88465	6.98255	13.306	20.7425	25.2958	29.9594	1.67744	2.91301	4.68929	8.03614	13.8918	20.8462	26.0627	30.0671
77.4	2.18301	2.54491	3.89102	6.99246	13.3183	20.7606	25.3067	29.966	1.67961	2.91663	4.69474	8.04488	13.9053	20.8605	26.0685	30.0674
77.5	2.1857	2.54698	3.89034	7.00046	13.3297	20.7696	25.3139	29.9702	1.68178	2.92025	4.70018	8.05361	13.9188	20.8748	26.0743	30.0678
77.6	2.18578	2.5479	3.89097	7.00762	13.3415	20.7781	25.3188	29.9734	1.68395	2.92387	4.70562	8.06235	13.9323	20.889	26.0801	30.0681
77.7	2.18724	2.55164	3.8935	7.01713	13.3562	20.7873	25.3278	29.9788	1.68613	2.92748	4.71106	8.07107	13.9458	20.9033	26.0858	30.0685
77.8	2.18975	2.54928	3.89317	7.02166	13.3658	20.7909	25.3324	29.9818	1.6883	2.9311	4.71649	8.0798	13.9592	20.9175	26.0915	30.0688
77.9	2.19778	2.5534	3.897	7.0348	13.3796	20.8047	25.3391	29.9876	1.69047	2.93472	4.72193	8.08852	13.9727	20.9317	26.0972	30.0691
78	2.19855	2.55378	3.90116	7.04306	13.3931	20.8182	25.3494	29.9949	1.69265	2.93833	4.72736	8.09723	13.9861	20.9458	26.1029	30.0695
78.1	2.19913	2.5567	3.90401	7.04838	13.4078	20.8257	25.3565	29.9993	1.69482	2.94195	4.7328	8.10594	13.9996	20.96	26.1085	30.0698
78.2	2.19828	2.55709	3.90906	7.05371	13.4132	20.8319	25.3613	30.0042	1.69699	2.94556	4.73823	8.11465	14.013	20.9741	26.1141	30.0701
78.3	2.19998	2.56124	3.91972	7.06188	13.4288	20.8468	25.3757	30.0098	1.69916	2.94918	4.74366	8.12336	14.0264	20.9882	26.1197	30.0704
78.4	2.19984	2.56558	3.92477	7.06684	13.4428	20.8593	25.3883	30.0136	1.70134	2.95279	4.74908	8.13205	14.0398	21.0022	26.1252	30.0708
78.5	2.20222	2.5704	3.92781	7.07546	13.4541	20.8728	25.3971	30.0205	1.70351	2.95641	4.75451	8.14075	14.0532	21.0162	26.1307	30.0711
78.6	2.19997	2.57137	3.93418	7.08188	13.4689	20.8846	25.4027	30.0222	1.70568	2.96002	4.75993	8.14944	14.0666	21.0302	26.1362	30.0714
78.7	2.19805	2.57209	3.93521	7.08617	13.477	20.8894	25.4092	30.0206	1.70785	2.96363	4.76536	8.15813	14.08	21.0442	26.1417	30.0717
78.8	2.20236	2.57651	3.9413	7.09384	13.4903	20.9037	25.4174	30.0228	1.71003	2.96724	4.77078	8.16681	14.0933	21.0582	26.1471	30.072
78.9	2.20169	2.57669	3.94483	7.10125	13.5045	20.9158	25.4198	30.0265	1.7122	2.97086	4.7762	8.17549	14.1067	21.0721	26.1525	30.0723
79	2.20706	2.58241	3.95184	7.11266	13.5215	20.9339	25.4267	30.0342	1.71437	2.97447	4.78162	8.18416	14.12	21.086	26.1579	30.0726
79.1	2.20544	2.58464	3.95082	7.11529	13.5348	20.941	25.4321	30.0358	1.71655	2.97808	4.78703	8.19284	14.1334	21.0999	26.1633	30.0729
79.2	2.20444	2.58188	3.95485	7.12186	13.5437	20.9475	25.4405	30.0375	1.71872	2.98169	4.79245	8.2015	14.1467	21.1137	26.1686	30.0732
79.3	2.2064	2.58319	3.96133	7.13529	13.5563	20.9623	25.4539	30.04	1.72089	2.9853	4.79786	8.21016	14.16	21.1275	26.174	30.0735
79.4	2.20962	2.58694	3.9659	7.14809	13.5716	20.9738	25.4689	30.0468	1.72307	2.98891	4.80328	8.21882	14.1733	21.1413	26.1792	30.0738
79.5	2.2139	2.5905	3.97043	7.15811	13.5844	20.9882	25.4772	30.0483	1.72524	2.99252	4.80869	8.22748	14.1866	21.1551	26.1845	30.074
79.6	2.21483	2.59445	3.97529	7.16376	13.5989	20.9998	25.4828	30.0533	1.72741	2.99613	4.8141	8.23613	14.1999	21.1689	26.1898	30.0743
79.7	2.2158	2.59661	3.97474	7.16897	13.6119	21.0143	25.4879	30.0581	1.72958	2.99974	4.8195	8.24477	14.2131	21.1826	26.195	30.0746
79.8	2.21694	2.59931	3.97698	7.17663	13.6256	21.0283	25.4966	30.0618	1.73176	3.00335	4.82491	8.25342	14.2264	21.1963	26.2002	30.0749
79.9	2.21476	2.59403	3.98135	7.18184	13.6373	21.0358	25.5025	30.0617	1.73393	3.00696	4.83031	8.26206	14.2396	21.2099	26.2053	30.0752
80	2.21411	2.59284	3.98414	7.188	13.6456	21.0459	25.5086	30.0663	1.7361	3.01057	4.83572	8.27069	14.2529	21.2236	26.2105	30.0754
80.1	2.21449	2.59305	3.99019	7.19458	13.6573	21.0581	25.517	30.0643	1.73828	3.01417	4.84112	8.27932	14.2661	21.2372	26.2156	30.0757
80.2	2.21794	2.59727	3.99817	7.20324	13.6724	21.0686	25.528	30.0687	1.74045	3.01778	4.84652	8.28795	14.2793	21.2508	26.2207	30.0759
80.3	2.22649	2.59935	4.00152	7.21191	13.6864	21.0841	25.5368	30.0715	1.74262	3.02139	4.85192	8.29657	14.2925	21.2644	26.2258	30.0762
80.4	2.23314	2.60356	4.00795	7.22168	13.7023	21.0988	25.551	30.0769	1.74479	3.025	4.85731	8.30519	14.3057	21.2779	26.2308	30.0765
80.5	2.23969	2.60948	4.01704	7.2347	13.7217	21.1126	25.5616	30.0857	1.74697	3.0286	4.86271	8.3138	14.3189	21.2914	26.2358	30.0767
80.6	2.24009	2.61584	4.02355	7.24628	13.7365	21.1227	25.5724	30.0896	1.74914	3.03221	4.8681	8.32241	14.3321	21.3049	26.2408	30.077
80.7	2.24028	2.6141	4.02877	7.25388	13.75	21.1335	25.578	30.0923	1.75131	3.03581	4.87349	8.33102	14.3452	21.3183	26.2458	30.0772
80.8	2.24256	2.61847	4.03563	7.26195	13.7631	21.1499	25.5835	30.0952	1.75348	3.03942	4.87888	8.33962	14.3584	21.3318	26.2507	30.0775
80.9	2.24773	2.62682	4.04111	7.26967	13.7773	21.166	25.5938	30.0992	1.75566	3.04302	4.88427	8.34822	14.3715	21.3452	26.2557	30.0777
81	2.25101	2.63177	4.04214	7.27747	13.7883	21.1796	25.6041	30.1027	1.75783	3.04663	4.88966	8.35681	14.3847	21.3586	26.2606	30.078
81.1	2.25743	2.6393	4.0471	7.28381	13.804	21.1917	25.6138	30.1088	1.76	3.05023	4.89505	8.3654	14.3978	21.3719	26.2654	30.0782
81.2	2.26195	2.64581	4.05237	7.29485	13.8178	21.2033	25.6239	30.1136	1.76218	3.05383	4.90043	8.37399	14.4109	21.3853	26.2703	30.0785
81.3	2.26553	2.65083	4.05806	7.30434	13.8308	21.2212	25.6355	30.1212	1.76435	3.05744	4.90581	8.38257	14.424	21.3986	26.2751	30.0787
81.4	2.26657	2.65386	4.06232	7.31581	13.841	21.2345	25.6422	30.1243	1.76652	3.06104	4.9112	8.39115	14.4371	21.4119	26.2799	30.0789
81.5	2.26536	2.65641	4.06515	7.32616	13.8546	21.2492	25.6509	30.1318	1.76869	3.06464	4.91657	8.39972	14.4502	21.4251	26.2847	30.0792
81.6	2.27095	2.65995	4.06988	7.33728	13.8703	21.2657	25.6648	30.1433	1.77087	3.06824	4.92195	8.40829	14.4632	21.4384	26.2895	30.0794
81.7	2.27602	2.66267	4.07438	7.34849	13.8827	21.28	25.6732	30.15	1.77304	3.07185	4.92733	8.41685	14.4763	21.4516	26.2942	30.0796
81.8	2.27533	2.66403	4.07837	7.35636	13.8916	21.2928	25.6795	30.152	1.77521	3.07545	4.9327	8.42542	14.4893	21.4648	26.299	30.0799
81.9	2.27459	2.66869	4.08797	7.36854	13.9038	21.3071	25.6868	30.1602	1.77739	3.07905	4.93808	8.43398	14.5023	21.4779	26.3037	30.0801
82	2.2795	2.67167	4.09298	7.38224	13.9186	21.3215	25.6975	30.1661	1.77956	3.08265	4.94345	8.44253	14.5154	21.4911	26.3083	30.0803
82.1	2.28153	2.67738	4.09401	7.38826	13.9302	21.332	25.7054	30.1723	1.78173	3.08625	4.94882	8.45108	14.5284	21.5042	26.313	30.0805
82.2	2.28329	2.68131	4.10198	7.39986	13.9409	21.3476	25.7169	30.1781	1.78391	3.08985	4.95419	8.45962	14.5414	21.5173	26.3176	30.0807
82.3	2.28693	2.68494	4.10973	7.4125	13.958	21.3642	25.7291	30.1844	1.78608	3.09345	4.95956	8.46817	14.5544	21.5303	26.3222	30.081
82.4	2.28288	2.68422	4.10807	7.41603	13.9685	21.3714	25.7319	30.185	1.78825	3.09705	4.96492	8.4767	14.5674	21.5434	26.3268	30.0812
82.5	2.28478	2.68642	4.11004	7.42544	13.9805	21.3843	25.7403	30.1893	1.79042	3.10064	4.97029	8.48524	14.5803	21.5564	26.3314	30.0814
82.6	2.28662	2.68867	4.10991	7.4353	13.9942	21.397	25.7503	30.1933	1.7926	3.10424	4.97565	8.49377	14.5933	21.5694	26.3359	30.0816
82.7	2.2903	2.6903	4.11464	7.44736	14.0076	21.4105	25.7581	30.2009	1.79477	3.10784	4.98101	8.50229	14.6062	21.5823	26.3404	30.0818
82.8	2.29076	2.69616	4.1189	7.45926	14.0203	21.4233	25.765	30.2074	1.79694	3.11144	4.98637	8.51081	14.6192	21.5953	26.3449	30.082
82.9	2.29195	2.69829	4.12383	7.46835	14.0312	21.4338	25.7722	30.2122	1.79912	3.11503	4.99173	8.51933	14.6321	21.6082	26.3494	30.0822
83	2.2971	2.69905	4.12789	7.48141	14.0454	21.4479	25.7806	30.2189	1.80129	3.11863	4.99709	8.52784	14.645	21.621	26.3539	30.0824
83.1	2.29276	2.70184	4.12884	7.48903	14.0575	21.4612	25.7844	30.2189	1.80346	3.12222	5.00244	8.53635	14.6579	21.6339	26.3583	30.0826
83.2	2.29409	2.70558	4.13565	7.49592	14.069	21.4748	25.7838	30.2215	1.80563	3.12582	5.00779	8.54486	14.6708	21.6467	26.3627	30.0828
83.3	2.29745	2.70931	4.1426	7.50667	14.08	21.4886	25.7899	30.2298	1.80781	3.12942	5.01315	8.55336	14.6837	21.6596	26.3671	30.083
83.4	2.29692	2.71108	4.1433	7.51456	14.0921	21.4995	25.7963	30.2379	1.80998	3.13301	5.0185	8.56186	14.6966	21.6723	26.3715	30.0832
83.5	2.29722	2.7132	4.14489	7.52083	14.1027	21.5093	25.805	30.2369	1.81215	3.1366	5.02384	8.57035	14.7095	21.6851	26.3758	30.0834
83.6	2.29837	2.71512	4.1506	7.52963	14.111	21.5244	25.8118	30.2395	1.81432	3.1402	5.02919	8.57884	14.7223	21.6978	26.3802	30.0836
83.7	2.30221	2.72268	4.15929	7.54269	14.125	21.5425	25.8224	30.2477	1.8165	3.14379	5.03454	8.58732	14.7352	21.7106	26.3845	30.0838
83.8	2.30406	2.72749	4.16877	7.55277	14.136	21.5582	25.8286	30.2533	1.81867	3.14739	5.03988	8.59581	14.748	21.7233	26.3888	30.0839
83.9	2.30444	2.7367	4.1778	7.56652	14.1537	21.5771	25.84	30.2631	1.82084	3.15098	5.04523	8.60428	14.7608	21.7359	26.393	30.0841
84	2.30479	2.73708	4.1837	7.5747	14.168	21.5903	25.8478	30.276	1.82302	3.15457	5.05057	8.61276	14.7736	21.7486	26.3973	30.0843
84.1	2.30651	2.74297	4.18842	7.58507	14.181	21.6027	25.8532	30.2808	1.82519	3.15816	5.05591	8.62123	14.7865	21.7612	26.4015	30.0845
84.2	2.30903	2.74726	4.19483	7.59551	14.1901	21.6168	25.8611	30.2868	1.82736	3.16175	5.06125	8.62969	14.7993	21.7738	26.4057	30.0847
84.3	2.31381	2.75049	4.19801	7.60571	14.2081	21.6338	25.8708	30.293	1.82953	3.16535	5.06658	8.63815	14.812	21.7863	26.4099	30.0848
84.4	2.31886	2.75562	4.20113	7.61425	14.2225	21.648	25.875	30.3033	1.83171	3.16894	5.07192	8.64661	14.8248	21.7989	26.4141	30.085
84.5	2.32419	2.75924	4.20766	7.62867	14.2383	21.6637	25.8835	30.3154	1.83388	3.17253	5.07725	8.65506	14.8376	21.8114	26.4182	30.0852
84.6	2.32782	2.76448	4.21202	7.63862	14.2521	21.6756	25.8917	30.3197	1.83605	3.17612	5.08258	8.66351	14.8503	21.8239	26.4224	30.0854
84.7	2.33422	2.76938	4.21608	7.64753	14.2681	21.6893	25.9042	30.3276	1.83823	3.17971	5.08791	8.67196	14.863	21.8364	26.4265	30.0855
84.8	2.33567	2.77175	4.22168	7.65569	14.2855	21.7048	25.9116	30.336	1.8404	3.1833	5.09324	8.6804	14.8758	21.8488	26.4305	30.0857
84.9	2.33343	2.77487	4.22487	7.66243	14.2959	21.7126	25.9156	30.3395	1.84257	3.18689	5.09857	8.68884	14.8885	21.8612	26.4346	30.0859
85	2.33889	2.78017	4.23063	7.67377	14.3107	21.7234	25.9268	30.3448	1.84475	3.19047	5.10389	8.69727	14.9012	21.8736	26.4387	30.086
85.1	2.33646	2.77713	4.2325	7.68033	14.3222	21.7289	25.9361	30.3473	1.84692	3.19406	5.10922	8.7057	14.9139	21.886	26.4427	30.0862
85.2	2.33771	2.77409	4.23506	7.6874	14.3329	21.7425	25.9423	30.3537	1.84909	3.19765	5.11454	8.71412	14.9266	21.8984	26.4467	30.0863
85.3	2.34349	2.7785	4.23737	7.69646	14.3495	21.7551	25.948	30.3639	1.85126	3.20124	5.11986	8.72255	14.9393	21.9107	26.4507	30.0865
85.4	2.34469	2.78123	4.23804	7.70074	14.3604	21.7632	25.9536	30.3694	1.85344	3.20483	5.12518	8.73096	14.952	21.923	26.4547	30.0867
85.5	2.34685	2.78627	4.24662	7.71372	14.3695	21.7762	25.9604	30.377	1.85561	3.20841	5.1305	8.73938	14.9646	21.9353	26.4586	30.0868
85.6	2.34946	2.78815	4.25401	7.72541	14.3831	21.7869	25.9675	30.3844	1.85778	3.212	5.13582	8.74779	14.9772	21.9475	26.4626	30.087
85.7	2.35506	2.79153	4.25469	7.73725	14.3964	21.7971	25.9758	30.385	1.85995	3.21558	5.14113	8.75619	14.9899	21.9598	26.4665	30.0871
85.8	2.35791	2.79852	4.261	7.74809	14.4105	21.8082	25.9873	30.3897	1.86213	3.21917	5.14645	8.76459	15.0025	21.972	26.4704	30.0873
85.9	2.3613	2.80311	4.26927	7.75774	14.4231	21.818	25.9955	30.3937	1.8643	3.22275	5.15176	8.77299	15.0151	21.9842	26.4742	30.0874
86	2.36596	2.81047	4.27373	7.7688	14.4376	21.8304	26.0033	30.4033	1.86647	3.22634	5.15707	8.78138	15.0277	21.9963	26.4781	30.0876
86.1	2.36975	2.81624	4.27917	7.77872	14.4585	21.8408	26.0104	30.4081	1.86865	3.22992	5.16238	8.78977	15.0403	22.0085	26.4819	30.0877
86.2	2.37304	2.81942	4.28459	7.78782	14.4703	21.8525	26.0174	30.4125	1.87082	3.23351	5.16769	8.79816	15.0529	22.0206	26.4858	30.0879
86.3	2.37536	2.82113	4.28566	7.79398	14.4811	21.8634	26.0212	30.4195	1.87299	3.23709	5.17299	8.80654	15.0655	22.0327	26.4896	30.088
86.4	2.37839	2.8251	4.29461	7.80667	14.4974	21.8739	26.0293	30.4279	1.87516	3.24067	5.1783	8.81492	15.0781	22.0447	26.4933	30.0882
86.5	2.37832	2.82704	4.30314	7.81447	14.5134	21.883	26.0347	30.4315	1.87734	3.24426	5.1836	8.82329	15.0906	22.0568	26.4971	30.0883
86.6	2.37663	2.82972	4.30823	7.82066	14.5268	21.8951	26.0401	30.4342	1.87951	3.24784	5.1889	8.83166	15.1032	22.0688	26.5009	30.0885
86.7	2.38345	2.83274	4.31159	7.82903	14.5369	21.9087	26.0479	30.4433	1.88168	3.25142	5.1942	8.84003	15.1157	22.0808	26.5046	30.0886
86.8	2.38613	2.84088	4.3177	7.8407	14.5534	21.9227	26.0605	30.4597	1.88386	3.255	5.1995	8.84839	15.1282	22.0928	26.5083	30.0887
86.9	2.38906	2.84734	4.3215	7.85227	14.5722	21.9352	26.0703	30.4661	1.88603	3.25858	5.2048	8.85675	15.1407	22.1047	26.512	30.0889
87	2.39086	2.8479	4.32733	7.86209	14.5877	21.9473	26.0793	30.475	1.8882	3.26216	5.21009	8.8651	15.1532	22.1166	26.5157	30.089
87.1	2.39473	2.8531	4.33813	7.87741	14.603	21.9595	26.0874	30.4822	1.89037	3.26574	5.21539	8.87345	15.1657	22.1286	26.5193	30.0891
87.2	2.39932	2.86067	4.35125	7.89197	14.6204	21.9782	26.0996	30.4934	1.89255	3.26932	5.22068	8.8818	15.1782	22.1404	26.523	30.0893
87.3	2.39688	2.86215	4.35734	7.90123	14.6356	21.9915	26.1061	30.4997	1.89472	3.2729	5.22597	8.89014	15.1907	22.1523	26.5266	30.0894
87.4	2.39547	2.86251	4.35782	7.90426	14.6469	21.9983	26.1111	30.5004	1.89689	3.27648	5.23126	8.89847	15.2031	22.1641	26.5302	30.0895
87.5	2.39905	2.86708	4.36685	7.91276	14.6659	22.0124	26.12	30.5059	1.89907	3.28006	5.23654	8.90681	15.2156	22.1759	26.5338	30.0896
87.6	2.40287	2.87287	4.37403	7.91418	14.678	22.022	26.1268	30.5101	1.90124	3.28364	5.24183	8.91514	15.228	22.1877	26.5374	30.0898
87.7	2.40149	2.87312	4.37287	7.91791	14.6865	22.0262	26.1305	30.5089	1.90341	3.28722	5.24711	8.92346	15.2405	22.1995	26.5409	30.0899
87.8	2.40137	2.87334	4.37611	7.91862	14.6978	22.0348	26.1363	30.5136	1.90558	3.2908	5.2524	8.93179	15.2529	22.2112	26.5445	30.09
87.9	2.40552	2.87936	4.38081	7.9265	14.7148	22.044	26.1425	30.5237	1.90776	3.29437	5.25768	8.94011	15.2653	22.2229	26.548	30.0902
88	2.40849	2.8813	4.38387	7.93285	14.7288	22.0516	26.1477	30.5236	1.90993	3.29795	5.26296	8.94842	15.2777	22.2346	26.5515	30.0903
88.1	2.4077	2.8856	4.38822	7.93924	14.7401	22.0587	26.1536	30.5257	1.9121	3.30153	5.26824	8.95673	15.2901	22.2463	26.555	30.0904
88.2	2.41039	2.8881	4.39381	7.94894	14.7579	22.0716	26.1578	30.5333	1.91428	3.3051	5.27351	8.96504	15.3025	22.258	26.5584	30.0905
88.3	2.41309	2.88905	4.39767	7.9548	14.7744	22.077	26.1627	30.5358	1.91645	3.30868	5.27879	8.97334	15.3148	22.2696	26.5619	30.0906
88.4	2.41631	2.88967	4.40375	7.96301	14.7859	22.0827	26.1715	30.5405	1.91862	3.31225	5.28407	8.98164	15.3272	22.2812	26.5653	30.0907
88.5	2.42003	2.89627	4.4146	7.97473	14.7966	22.0973	26.1834	30.5472	1.92079	3.31583	5.28934	8.98993	15.3395	22.2928	26.5687	30.0909
88.6	2.42545	2.9029	4.41869	7.98168	14.8099	22.1062	26.1925	30.5503	1.92297	3.3194	5.29461	8.99822	15.3519	22.3043	26.5721	30.091
88.7	2.42807	2.90701	4.42351	7.98826	14.8256	22.1139	26.1974	30.5533	1.92514	3.32298	5.29988	9.00651	15.3642	22.3159	26.5755	30.0911
88.8	2.43145	2.91297	4.42764	7.99951	14.8386	22.1282	26.2032	30.5593	1.92731	3.32655	5.30515	9.01479	15.3765	22.3274	26.5789	30.0912
88.9	2.43316	2.91358	4.43155	8.0068	14.8515	22.1382	26.207	30.5642	1.92949	3.33012	5.31041	9.02307	15.3888	22.3389	26.5822	30.0913
89	2.4388	2.92166	4.43712	8.01636	14.8689	22.1521	26.2176	30.573	1.93166	3.3337	5.31568	9.03134	15.4011	22.3503	26.5856	30.0914
89.1	2.44054	2.9299	4.44654	8.02517	14.8858	22.1641	26.2256	30.5837	1.93383	3.33727	5.32094	9.03961	15.4134	22.3618	26.5889	30.0915
89.2	2.44607	2.93662	4.45712	8.03491	14.9037	22.1759	26.2358	30.5945	1.936	3.34084	5.3262	9.04788	15.4257	22.3732	26.5922	30.0916
89.3	2.452	2.93821	4.46122	8.04571	14.9184	22.1853	26.2483	30.6027	1.93818	3.34441	5.33146	9.05614	15.4379	22.3846	26.5955	30.0918
89.4	2.4534	2.93967	4.46279	8.05233	14.9312	22.1941	26.2581	30.6054	1.94035	3.34798	5.33672	9.0644	15.4502	22.396	26.5988	30.0919
89.5	2.46164	2.94554	4.47396	8.06362	14.9478	22.2055	26.2696	30.61	1.94252	3.35156	5.34198	9.07265	15.4624	22.4073	26.602	30.092
89.6	2.46706	2.94886	4.48575	8.07506	14.9656	22.215	26.2764	30.6175	1.9447	3.35513	5.34723	9.0809	15.4747	22.4186	26.6053	30.0921
89.7	2.47212	2.95397	4.49148	8.08826	14.9818	22.2228	26.2859	30.623	1.94687	3.3587	5.35249	9.08915	15.4869	22.43	26.6085	30.0922
89.8	2.47561	2.95445	4.49479	8.09723	14.9956	22.2299	26.2906	30.6266	1.94904	3.36227	5.35774	9.0974	15.4991	22.4412	26.6117	30.0923
89.9	2.47805	2.95778	4.50006	8.10566	15.0124	22.2396	26.299	30.6288	1.95121	3.36584	5.36299	9.10563	15.5113	22.4525	26.6149	30.0924
90	2.48087	2.96334	4.50533	8.11767	15.027	22.2514	26.308	30.6354	1.95339	3.36941	5.36824	9.11387	15.5235	22.4638	26.6181	30.0925
90.1	2.48044	2.96628	4.51015	8.12497	15.0395	22.26	26.3149	30.6369	1.95556	3.37297	5.37349	9.1221	15.5357	22.475	26.6212	30.0926
90.2	2.48236	2.96851	4.51577	8.13075	15.0528	22.2718	26.3248	30.6427	1.95773	3.37654	5.37874	9.13033	15.5479	22.4862	26.6244	30.0927
90.3	2.4857	2.96832	4.52199	8.13911	15.0693	22.2838	26.3318	30.6466	1.95991	3.38011	5.38398	9.13855	15.56	22.4973	26.6275	30.0928
90.4	2.48407	2.96948	4.52148	8.15002	15.0796	22.2914	26.3364	30.6489	1.96208	3.38368	5.38922	9.14677	15.5722	22.5085	26.6306	30.0929
90.5	2.48426	2.97122	4.52382	8.1614	15.0893	22.2998	26.3398	30.6487	1.96425	3.38725	5.39447	9.15498	15.5843	22.5196	26.6337	30.0929
90.6	2.48325	2.97066	4.52436	8.16877	15.0994	22.306	26.344	30.6465	1.96642	3.39081	5.39971	9.1632	15.5965	22.5307	26.6368	30.0931
90.7	2.48749	2.97252	4.53108	8.18134	15.1129	22.3176	26.3532	30.6541	1.9686	3.39438	5.40495	9.1714	15.6086	22.5418	26.6399	30.0931
90.8	2.49102	2.97814	4.53972	8.19518	15.1255	22.3302	26.3609	30.6582	1.97077	3.39794	5.41018	9.17961	15.6207	22.5529	26.643	30.0932
90.9	2.49488	2.98194	4.54605	8.2051	15.1375	22.3437	26.3682	30.6619	1.97294	3.40151	5.41542	9.18781	15.6328	22.5639	26.646	30.0933
91	2.5003	2.98101	4.55033	8.2117	15.1517	22.3537	26.3758	30.6667	1.97511	3.40508	5.42065	9.196	15.6449	22.5749	26.649	30.0934
91.1	2.5059	2.9857	4.55538	8.22092	15.1635	22.3679	26.3835	30.675	1.97729	3.40864	5.42589	9.2042	15.657	22.5859	26.652	30.0935
91.2	2.50967	2.99623	4.56433	8.22979	15.1774	22.3815	26.388	30.6835	1.97946	3.41221	5.43112	9.21238	15.6691	22.5969	26.655	30.0936
91.3	2.51829	3.00774	4.57579	8.24403	15.1931	22.3918	26.3978	30.692	1.98163	3.41577	5.43635	9.22057	15.6811	22.6079	26.658	30.0937
91.4	2.51939	3.01414	4.58309	8.25657	15.2051	22.4053	26.4047	30.6942	1.98381	3.41933	5.44158	9.22875	15.6932	22.6188	26.661	30.0938
91.5	2.52449	3.02112	4.59044	8.26784	15.2218	22.4189	26.4102	30.7008	1.98598	3.4229	5.4468	9.23692	15.7052	22.6297	26.6639	30.0938
91.6	2.52978	3.02526	4.59691	8.2784	15.2384	22.4311	26.4148	30.7028	1.98815	3.42646	5.45203	9.24509	15.7172	22.6406	26.6669	30.0939
91.7	2.53684	3.02979	4.6043	8.28802	15.2598	22.4458	26.4235	30.7081	1.99032	3.43002	5.45725	9.25326	15.7293	22.6515	26.6698	30.094
91.8	2.53524	3.02746	4.60831	8.29284	15.2699	22.4557	26.4252	30.7134	1.9925	3.43358	5.46248	9.26143	15.7413	22.6623	26.6727	30.0941
91.9	2.53431	3.02556	4.6099	8.30093	15.28	22.4632	26.427	30.7128	1.99467	3.43715	5.46769	9.26959	15.7533	22.6731	26.6756	30.0942
92	2.53435	3.02906	4.61154	8.31109	15.2915	22.4757	26.4323	30.7194	1.99684	3.44071	5.47292	9.27774	15.7653	22.6839	26.6785	30.0943
92.1	2.53788	3.03232	4.61496	8.32224	15.3007	22.4883	26.4408	30.7223	1.99902	3.44427	5.47813	9.2859	15.7773	22.6947	26.6814	30.0943
92.2	2.54402	3.03707	4.62381	8.33152	15.3115	22.5017	26.4507	30.7305	2.00119	3.44783	5.48335	9.29404	15.7892	22.7055	26.6842	30.0944
92.3	2.54666	3.04169	4.6305	8.33655	15.3241	22.511	26.4542	30.7387	2.00336	3.45139	5.48856	9.30219	15.8012	22.7162	26.6871	30.0945
92.4	2.55242	3.0456	4.63799	8.34799	15.339	22.5232	26.4644	30.7456	2.00554	3.45495	5.49378	9.31033	15.8132	22.7269	26.6899	30.0946
92.5	2.55201	3.04759	4.64477	8.35319	15.3483	22.5335	26.4717	30.7504	2.00771	3.45851	5.49899	9.31847	15.8251	22.7376	26.6927	30.0947
92.6	2.55804	3.05334	4.65043	8.36497	15.36	22.5456	26.4809	30.7567	2.00988	3.46207	5.5042	9.3266	15.837	22.7483	26.6955	30.0947
92.7	2.56004	3.05777	4.65745	8.37455	15.3699	22.557	26.485	30.7602	2.01205	3.46563	5.50941	9.33473	15.8489	22.7589	26.6983	30.0948
92.8	2.55879	3.05576	4.66066	8.37708	15.3812	22.5643	26.4869	30.759	2.01423	3.46918	5.51462	9.34286	15.8608	22.7696	26.7011	30.0949
92.9	2.56222	3.06061	4.66695	8.38532	15.392	22.5771	26.4934	30.7565	2.0164	3.47274	5.51982	9.35098	15.8727	22.7802	26.7038	30.095
93	2.56458	3.05747	4.66942	8.39146	15.3983	22.5881	26.5037	30.7578	2.01857	3.4763	5.52503	9.35909	15.8846	22.7908	26.7066	30.095
93.1	2.56486	3.05899	4.67295	8.40052	15.4062	22.6018	26.5072	30.7598	2.02074	3.47986	5.53023	9.36721	15.8965	22.8013	26.7093	30.0951
93.2	2.56285	3.05974	4.67484	8.40303	15.4138	22.6117	26.5134	30.7655	2.02292	3.48341	5.53543	9.37532	15.9084	22.8119	26.712	30.0952
93.3	2.55864	3.05716	4.66999	8.40613	15.4184	22.6162	26.5145	30.7627	2.02509	3.48697	5.54063	9.38342	15.9202	22.8224	26.7147	30.0953
93.4	2.56213	3.05972	4.67417	8.40946	15.4259	22.6249	26.5217	30.7675	2.02726	3.49052	5.54583	9.39152	15.9321	22.8329	26.7174	30.0953
93.5	2.56744	3.06638	4.68045	8.423	15.4377	22.6359	26.5288	30.7712	2.02944	3.49408	5.55102	9.39962	15.9439	22.8434	26.7201	30.0954
93.6	2.56655	3.068	4.68271	8.42963	15.4447	22.6439	26.5333	30.773	2.03161	3.49763	5.55622	9.40771	15.9558	22.8538	26.7228	30.0955
93.7	2.56963	3.06962	4.68623	8.44453	15.4581	22.6498	26.54	30.7778	2.03378	3.50119	5.56141	9.41581	15.9676	22.8643	26.7254	30.0955
93.8	2.57595	3.07299	4.69799	8.45635	15.4711	22.6641	26.5469	30.7853	2.03595	3.50474	5.56661	9.42389	15.9794	22.8747	26.7281	30.0956
93.9	2.58058	3.07992	4.70412	8.46867	15.4835	22.6778	26.5521	30.7915	2.03813	3.5083	5.57179	9.43197	15.9912	22.8851	26.7307	30.0957
94	2.58225	3.08178	4.70934	8.47845	15.4924	22.6875	26.5586	30.7946	2.0403	3.51185	5.57698	9.44005	16.003	22.8955	26.7333	30.0957
94.1	2.58476	3.08541	4.71606	8.48649	15.5038	22.6996	26.5657	30.8003	2.04247	3.5154	5.58217	9.44813	16.0148	22.9058	26.7359	30.0958
94.2	2.59084	3.08755	4.72318	8.4954	15.5141	22.7081	26.5716	30.8042	2.04465	3.51896	5.58736	9.4562	16.0266	22.9161	26.7385	30.0959
94.3	2.59615	3.0884	4.73051	8.50452	15.5213	22.7163	26.5804	30.8042	2.04682	3.52251	5.59254	9.46426	16.0383	22.9264	26.7411	30.0959
94.4	2.59658	3.09029	4.73545	8.51184	15.529	22.7274	26.5873	30.8057	2.04899	3.52606	5.59772	9.47233	16.0501	22.9367	26.7437	30.096
94.5	2.59903	3.09526	4.73991	8.5216	15.5432	22.7372	26.5891	30.8099	2.05117	3.52961	5.60291	9.48039	16.0618	22.947	26.7462	30.0961
94.6	2.60119	3.10277	4.74819	8.53271	15.5585	22.748	26.5926	30.8165	2.05334	3.53316	5.60809	9.48844	16.0735	22.9573	26.7488	30.0961
94.7	2.60025	3.10288	4.75758	8.54054	15.5691	22.7569	26.5959	30.8239	2.05551	3.53672	5.61327	9.49649	16.0853	22.9675	26.7513	30.0962
94.8	2.59966	3.10175	4.76211	8.54932	15.5789	22.7669	26.6018	30.8279	2.05768	3.54027	5.61844	9.50454	16.097	22.9777	26.7538	30.0963
94.9	2.59879	3.10052	4.76889	8.55413	15.5886	22.7752	26.6086	30.8271	2.05986	3.54382	5.62362	9.51258	16.1087	22.9879	26.7563	30.0963
95	2.60233	3.10313	4.77621	8.56088	15.5973	22.7856	26.6121	30.8272	2.06203	3.54737	5.62879	9.52062	16.1204	22.998	26.7588	30.0964
95.1	2.60432	3.10262	4.78324	8.57045	15.6078	22.794	26.6156	30.8285	2.0642	3.55092	5.63397	9.52866	16.132	23.0082	26.7613	30.0964
95.2	2.60919	3.10675	4.78925	8.58195	15.6212	22.8044	26.6233	30.8319	2.06637	3.55446	5.63914	9.53669	16.1437	23.0183	26.7637	30.0965
95.3	2.61248	3.10651	4.79606	8.58959	15.632	22.8125	26.6256	30.8334	2.06855	3.55801	5.64431	9.54472	16.1554	23.0284	26.7662	30.0966
95.4	2.6152	3.11343	4.80567	8.59945	15.6469	22.8223	26.6324	30.8388	2.07072	3.56156	5.64947	9.55274	16.167	23.0385	26.7686	30.0966
95.5	2.61723	3.11772	4.81479	8.61253	15.6637	22.8334	26.6374	30.8456	2.07289	3.56511	5.65464	9.56076	16.1787	23.0486	26.771	30.0967
95.6	2.61238	3.12108	4.81723	8.62102	15.6753	22.8423	26.6395	30.8474	2.07507	3.56866	5.65981	9.56878	16.1903	23.0586	26.7735	30.0967
95.7	2.61204	3.12364	4.82293	8.63094	15.6859	22.8548	26.6447	30.8562	2.07724	3.5722	5.66497	9.57679	16.2019	23.0686	26.7759	30.0968
95.8	2.61277	3.12848	4.83138	8.63872	15.7035	22.8651	26.6485	30.865	2.07941	3.57575	5.67013	9.5848	16.2135	23.0786	26.7783	30.0968
95.9	2.6137	3.13435	4.83783	8.6458	15.7124	22.877	26.655	30.8709	2.08158	3.5793	5.67529	9.5928	16.2251	23.0886	26.7807	30.0969
96	2.61675	3.13824	4.84328	8.65526	15.7236	22.8882	26.6583	30.8776	2.08376	3.58284	5.68045	9.6008	16.2367	23.0986	26.783	30.0969
96.1	2.61982	3.13644	4.84854	8.66101	15.731	22.8955	26.6584	30.8777	2.08593	3.58639	5.68561	9.6088	16.2483	23.1085	26.7854	30.097
96.2	2.62423	3.14059	4.85693	8.66967	15.7438	22.9074	26.6662	30.8812	2.0881	3.58993	5.69076	9.61679	16.2599	23.1184	26.7877	30.0971
96.3	2.62838	3.14614	4.86416	8.67965	15.7549	22.9155	26.6691	30.8874	2.09028	3.59348	5.69592	9.62478	16.2714	23.1283	26.7901	30.0971
96.4	2.62929	3.15082	4.86599	8.6855	15.7624	22.9258	26.6714	30.8922	2.09245	3.59702	5.70107	9.63277	16.283	23.1382	26.7924	30.0972
96.5	2.6337	3.1531	4.87807	8.69049	15.7752	22.9387	26.6773	30.8958	2.09462	3.60057	5.70622	9.64075	16.2945	23.1481	26.7947	30.0972
96.6	2.63563	3.15657	4.88854	8.69806	15.7901	22.9508	26.6872	30.8997	2.0968	3.60411	5.71137	9.64873	16.3061	23.1579	26.797	30.0973
96.7	2.63521	3.15751	4.89354	8.70169	15.7999	22.9599	26.6921	30.9019	2.09897	3.60765	5.71652	9.6567	16.3176	23.1677	26.7993	30.0973
96.8	2.63122	3.15754	4.8936	8.70542	15.8071	22.9657	26.6934	30.9027	2.10114	3.61119	5.72167	9.66467	16.3291	23.1775	26.8016	30.0974
96.9	2.63152	3.15735	4.89652	8.7109	15.8146	22.9701	26.693	30.9039	2.10331	3.61474	5.72682	9.67263	16.3406	23.1873	26.8039	30.0974
97	2.63396	3.16252	4.90112	8.71974	15.8256	22.9773	26.6967	30.908	2.10549	3.61828	5.73196	9.6806	16.3521	23.1971	26.8061	30.0975
97.1	2.63358	3.16827	4.90628	8.73042	15.8344	22.9872	26.7039	30.9112	2.10766	3.62182	5.7371	9.68855	16.3636	23.2068	26.8084	30.0975
97.2	2.62909	3.16899	4.91024	8.73536	15.8418	22.9894	26.7085	30.909	2.10983	3.62536	5.74224	9.69651	16.3751	23.2165	26.8106	30.0976
97.3	2.63304	3.16826	4.91317	8.74397	15.8512	22.9985	26.7168	30.9123	2.112	3.6289	5.74738	9.70446	16.3865	23.2262	26.8128	30.0976
97.4	2.63014	3.16667	4.91444	8.75007	15.8573	23.0073	26.7168	30.9123	2.11418	3.63244	5.75252	9.71241	16.398	23.2359	26.815	30.0977
97.5	2.63066	3.16345	4.91734	8.7532	15.8633	23.0116	26.7242	30.9141	2.11635	3.63598	5.75766	9.72035	16.4094	23.2456	26.8172	30.0977
97.6	2.63013	3.16672	4.92507	8.75852	15.8726	23.0184	26.7333	30.9187	2.11852	3.63952	5.76279	9.72829	16.4208	23.2552	26.8194	30.0978
97.7	2.62791	3.169	4.92885	8.76303	15.8821	23.0271	26.7411	30.9234	2.1207	3.64306	5.76793	9.73622	16.4323	23.2648	26.8216	30.0978
97.8	2.62523	3.17139	4.93009	8.7686	15.8868	23.034	26.7462	30.9264	2.12287	3.6466	5.77306	9.74415	16.4437	23.2744	26.8238	30.0979
97.9	2.62629	3.17735	4.9367	8.77828	15.8978	23.0441	26.7564	30.9316	2.12504	3.65014	5.77819	9.75208	16.4551	23.284	26.8259	30.0979
98	2.62733	3.17978	4.94332	8.78565	15.9095	23.0526	26.7643	30.9395	2.12721	3.65368	5.78332	9.76	16.4665	23.2935	26.8281	30.0979
98.1	2.62987	3.18244	4.94923	8.79051	15.9185	23.062	26.7703	30.944	2.12939	3.65722	5.78845	9.76792	16.4779	23.3031	26.8302	30.098
98.2	2.62861	3.18648	4.9564	8.79466	15.9322	23.0713	26.7727	30.9464	2.13156	3.66075	5.79357	9.77584	16.4892	23.3126	26.8323	30.098
98.3	2.62461	3.18736	4.95524	8.80152	15.9375	23.0791	26.7766	30.9461	2.13373	3.66429	5.7987	9.78375	16.5006	23.3221	26.8345	30.0981
98.4	2.62822	3.1894	4.95808	8.8109	15.9511	23.0874	26.7874	30.9486	2.13591	3.66783	5.80382	9.79166	16.512	23.3316	26.8366	30.0981
98.5	2.62379	3.18443	4.95725	8.81235	15.9565	23.0914	26.7888	30.9441	2.13808	3.67136	5.80894	9.79956	16.5233	23.341	26.8387	30.0982
98.6	2.62671	3.18606	4.95793	8.82072	15.97	23.0989	26.7926	30.9483	2.14025	3.6749	5.81406	9.80747	16.5346	23.3505	26.8407	30.0982
98.7	2.62167	3.18614	4.96136	8.82842	15.9761	23.1048	26.7966	30.952	2.14242	3.67843	5.81918	9.81536	16.546	23.3599	26.8428	30.0982
98.8	2.62484	3.1871	4.96237	8.83884	15.9861	23.1094	26.8044	30.9591	2.1446	3.68197	5.8243	9.82325	16.5573	23.3693	26.8449	30.0983
98.9	2.62967	3.19372	4.96834	8.85199	15.9999	23.1192	26.8127	30.9633	2.14677	3.6855	5.82941	9.83114	16.5686	23.3787	26.8469	30.0983
99	2.6314	3.19252	4.97152	8.8574	16.0106	23.1262	26.8138	30.9675	2.14894	3.68904	5.83453	9.83903	16.5799	23.3881	26.849	30.0984
99.1	2.63382	3.19692	4.97796	8.86831	16.0235	23.1308	26.8143	30.9729	2.15112	3.69257	5.83964	9.84691	16.5912	23.3974	26.851	30.0984
99.2	2.63742	3.19929	4.98414	8.8738	16.0361	23.132	26.8202	30.9747	2.15329	3.69611	5.84475	9.85478	16.6025	23.4067	26.8531	30.0984
99.3	2.64172	3.20181	4.99045	8.88214	16.0488	23.137	26.8239	30.9743	2.15546	3.69964	5.84986	9.86266	16.6137	23.416	26.8551	30.0985
99.4	2.64885	3.20747	5.00237	8.89402	16.0617	23.1496	26.8336	30.9819	2.15763	3.70317	5.85497	9.87053	16.625	23.4253	26.8571	30.0985
99.5	2.65508	3.216	5.01012	8.90912	16.0767	23.1617	26.8427	30.9911	2.15981	3.7067	5.86008	9.87839	16.6362	23.4346	26.8591	30.0986
99.6	2.65599	3.22042	5.02003	8.91687	16.0924	23.1733	26.8468	31.0009	2.16198	3.71023	5.86518	9.88626	16.6475	23.4438	26.8611	30.0986
99.7	2.66163	3.2255	5.02671	8.92475	16.1075	23.1799	26.8534	31.0082	2.16415	3.71377	5.87028	9.89411	16.6587	23.4531	26.863	30.0986
99.8	2.66633	3.23145	5.03257	8.93452	16.1207	23.194	26.8624	31.0144	2.16633	3.7173	5.87539	9.90197	16.6699	23.4623	26.865	30.0987
99.9	2.66324	3.23322	5.03493	8.9407	16.1325	23.2005	26.8668	31.0172	2.1685	3.72083	5.88049	9.90982	16.6811	23.4715	26.867	30.0987
100	2.66715	3.23609	5.04261	8.94991	16.1458	23.2112	26.874	31.0225	2.17067	3.72436	5.88559	9.91767	16.6923	23.4806	26.8689	30.0987
100.1	2.66778	3.23728	5.04931	8.95923	16.1572	23.2207	26.8808	31.0259	2.17284	3.72789	5.89069	9.92551	16.7035	23.4898	26.8708	30.0988
100.2	2.66898	3.23915	5.05595	8.97144	16.1674	23.2293	26.8882	31.0317	2.17502	3.73142	5.89578	9.93335	16.7147	23.4989	26.8728	30.0988
100.3	2.66501	3.24243	5.05785	8.97881	16.1809	23.2375	26.8933	31.0361	2.17719	3.73495	5.90088	9.94118	16.7259	23.508	26.8747	30.0989
100.4	2.66431	3.24857	5.06192	8.98946	16.1962	23.2489	26.9001	31.0443	2.17936	3.73848	5.90597	9.94901	16.737	23.5171	26.8766	30.0989
100.5	2.66775	3.2517	5.06347	9.00322	16.2085	23.2581	26.9038	31.055	2.18153	3.742	5.91106	9.95684	16.7482	23.5262	26.8785	30.0989
100.6	2.66761	3.25313	5.06489	9.01396	16.2184	23.2675	26.9107	31.0638	2.18371	3.74553	5.91615	9.96467	16.7593	23.5353	26.8804	30.099
100.7	2.67473	3.25642	5.06789	9.02504	16.2324	23.2796	26.9211	31.0714	2.18588	3.74906	5.92124	9.97249	16.7704	23.5443	26.8823	30.099
100.8	2.6726	3.25847	5.06948	9.03403	16.2454	23.2874	26.9267	31.0719	2.18805	3.75259	5.92633	9.9803	16.7816	23.5533	26.8841	30.099
100.9	2.67325	3.26115	5.07948	9.04376	16.2589	23.2962	26.9342	31.0827	2.19023	3.75611	5.93142	9.98811	16.7927	23.5623	26.886	30.0991
101	2.67928	3.26907	5.08529	9.0542	16.2736	23.3053	26.9422	31.094	2.1924	3.75964	5.9365	9.99592	16.8038	23.5713	26.8879	30.0991
101.1	2.67867	3.27109	5.08847	9.06319	16.2845	23.3118	26.949	31.1001	2.19457	3.76317	5.94158	10.0037	16.8149	23.5803	26.8897	30.0991
101.2	2.68071	3.27599	5.09145	9.0686	16.2973	23.3188	26.9557	31.1036	2.19674	3.76669	5.94666	10.0115	16.8259	23.5892	26.8915	30.0992
101.3	2.67837	3.2747	5.0892	9.07116	16.3002	23.3226	26.9601	31.1025	2.19892	3.77022	5.95174	10.0193	16.837	23.5982	26.8934	30.0992
101.4	2.67675	3.28118	5.08979	9.07769	16.3091	23.333	26.9669	31.106	2.20109	3.77374	5.95682	10.0271	16.8481	23.6071	26.8952	30.0992
101.5	2.67547	3.28028	5.09028	9.08417	16.3181	23.3414	26.9671	31.1078	2.20326	3.77727	5.9619	10.0349	16.8591	23.616	26.897	30.0993
101.6	2.6724	3.2788	5.08991	9.09076	16.324	23.3475	26.9698	31.1077	2.20544	3.78079	5.96697	10.0427	16.8702	23.6248	26.8988	30.0993
101.7	2.67199	3.27646	5.09042	9.09571	16.3293	23.3542	26.9738	31.1093	2.20761	3.78432	5.97205	10.0505	16.8812	23.6337	26.9006	30.0993
101.8	2.6718	3.27417	5.09097	9.09993	16.3363	23.3545	26.9776	31.1103	2.20978	3.78784	5.97712	10.0582	16.8923	23.6425	26.9024	30.0994
101.9	2.67059	3.27244	5.09156	9.10533	16.3427	23.3641	26.9843	31.1125	2.21196	3.79136	5.98219	10.066	16.9033	23.6513	26.9041	30.0994
102	2.675	3.27095	5.09408	9.11267	16.3546	23.3731	26.9909	31.1149	2.21413	3.79489	5.98726	10.0738	16.9143	23.6601	26.9059	30.0994
102.1	2.67604	3.27008	5.09274	9.11973	16.3645	23.377	26.9955	31.1163	2.2163	3.79841	5.99233	10.0816	16.9253	23.6689	26.9077	30.0994
102.2	2.67997	3.27738	5.09744	9.13155	16.3797	23.3926	27.0069	31.1225	2.21847	3.80193	5.9974	10.0893	16.9363	23.6776	26.9094	30.0995
102.3	2.67821	3.27681	5.09555	9.13524	16.3871	23.4017	27.0066	31.1179	2.22065	3.80545	6.00246	10.0971	16.9472	23.6864	26.9111	30.0995
102.4	2.68195	3.27976	5.09922	9.14171	16.3995	23.4123	27.0149	31.1196	2.22282	3.80897	6.00753	10.1048	16.9582	23.6951	26.9129	30.0995
102.5	2.68501	3.28188	5.105	9.15447	16.4156	23.4191	27.0257	31.1228	2.22499	3.81249	6.01259	10.1126	16.9692	23.7038	26.9146	30.0996
102.6	2.68655	3.28564	5.10338	9.16296	16.4279	23.4235	27.0353	31.1268	2.22716	3.81602	6.01765	10.1203	16.9801	23.7125	26.9163	30.0996
102.7	2.68558	3.28389	5.10023	9.16685	16.4364	23.427	27.0399	31.1258	2.22934	3.81954	6.02271	10.1281	16.991	23.7212	26.918	30.0996
102.8	2.68988	3.28891	5.10517	9.17916	16.4476	23.4331	27.0476	31.1319	2.23151	3.82305	6.02777	10.1358	17.002	23.7298	26.9197	30.0996
102.9	2.69374	3.29286	5.11204	9.19129	16.4604	23.4453	27.058	31.1389	2.23368	3.82657	6.03282	10.1436	17.0129	23.7385	26.9214	30.0997
103	2.69668	3.29537	5.11886	9.19921	16.4745	23.4566	27.0711	31.1458	2.23586	3.83009	6.03788	10.1513	17.0238	23.7471	26.9231	30.0997
103.1	2.69649	3.29757	5.12408	9.20491	16.4824	23.464	27.0778	31.1503	2.23803	3.83361	6.04293	10.159	17.0347	23.7557	26.9247	30.0997
103.2	2.69795	3.29719	5.13186	9.21236	16.4976	23.4732	27.0845	31.1549	2.2402	3.83713	6.04798	10.1668	17.0456	23.7642	26.9264	30.0998
103.3	2.69281	3.29208	5.12806	9.21464	16.5061	23.4797	27.0819	31.152	2.24238	3.84065	6.05303	10.1745	17.0565	23.7728	26.928	30.0998
103.4	2.68959	3.29286	5.12969	9.21881	16.5163	23.4872	27.083	31.15	2.24455	3.84416	6.05808	10.1822	17.0674	23.7813	26.9297	30.0998
103.5	2.69452	3.29841	5.13464	9.22832	16.5296	23.497	27.0938	31.1536	2.24672	3.84768	6.06313	10.1899	17.0782	23.7899	26.9313	30.0998
103.6	2.69787	3.30478	5.14215	9.24126	16.5485	23.5108	27.1044	31.1612	2.24889	3.8512	6.06818	10.1976	17.0891	23.7984	26.933	30.0999
103.7	2.70064	3.30596	5.14896	9.25367	16.5626	23.5227	27.1124	31.1659	2.25107	3.85471	6.07322	10.2053	17.0999	23.8069	26.9346	30.0999
103.8	2.70154	3.30446	5.15087	9.26223	16.574	23.5291	27.1144	31.1666	2.25324	3.85823	6.07826	10.213	17.1107	23.8153	26.9362	30.0999
103.9	2.7036	3.30575	5.15296	9.2672	16.5881	23.5383	27.1176	31.1702	2.25541	3.86174	6.0833	10.2207	17.1216	23.8238	26.9378	30.0999
104	2.70839	3.30965	5.15949	9.27834	16.6061	23.5506	27.1224	31.1769	2.25759	3.86526	6.08834	10.2284	17.1324	23.8322	26.9394	30.1
104.1	2.71239	3.31112	5.1629	9.28854	16.6174	23.5622	27.1253	31.1797	2.25976	3.86877	6.09338	10.2361	17.1432	23.8406	26.941	30.1
104.2	2.71446	3.31366	5.16851	9.30342	16.6313	23.5748	27.1296	31.1836	2.26193	3.87229	6.09842	10.2438	17.154	23.849	26.9426	30.1
104.3	2.7197	3.31399	5.17206	9.31178	16.6423	23.5838	27.1384	31.1857	2.2641	3.8758	6.10346	10.2515	17.1648	23.8574	26.9442	30.1
104.4	2.7289	3.31516	5.18082	9.32247	16.6587	23.595	27.1426	31.1902	2.26628	3.87932	6.10849	10.2591	17.1755	23.8658	26.9457	30.1
104.5	2.7306	3.31604	5.18511	9.33417	16.6679	23.6048	27.1422	31.1929	2.26845	3.88283	6.11352	10.2668	17.1863	23.8741	26.9473	30.1001
104.6	2.7347	3.32444	5.19401	9.34827	16.6833	23.6179	27.1514	31.2026	2.27062	3.88634	6.11855	10.2745	17.1971	23.8824	26.9488	30.1001
104.7	2.73493	3.32808	5.20287	9.3583	16.6928	23.6277	27.1576	31.2048	2.27279	3.88985	6.12358	10.2822	17.2078	23.8907	26.9504	30.1001
104.8	2.74222	3.33477	5.21236	9.3699	16.7106	23.6429	27.1653	31.2087	2.27497	3.89337	6.12861	10.2898	17.2186	23.899	26.9519	30.1001
104.9	2.74559	3.33775	5.21915	9.37712	16.7258	23.6561	27.1732	31.2122	2.27714	3.89688	6.13364	10.2975	17.2293	23.9073	26.9534	30.1002
105	2.74811	3.34142	5.22781	9.38881	16.7419	23.6698	27.1824	31.2208	2.27931	3.90039	6.13866	10.3051	17.24	23.9156	26.955	30.1002
105.1	2.752	3.34455	5.23544	9.39696	16.7551	23.6777	27.1902	31.2221	2.28149	3.9039	6.14369	10.3128	17.2507	23.9238	26.9565	30.1002
105.2	2.75316	3.34501	5.24071	9.40184	16.7623	23.6869	27.1933	31.2225	2.28366	3.90741	6.14871	10.3204	17.2614	23.932	26.958	30.1002
105.3	2.75621	3.34338	5.24199	9.40799	16.7736	23.6964	27.1989	31.2275	2.28583	3.91092	6.15373	10.3281	17.2721	23.9402	26.9595	30.1003
105.4	2.75799	3.34276	5.24441	9.41852	16.7856	23.7078	27.204	31.2318	2.28801	3.91443	6.15875	10.3357	17.2828	23.9484	26.961	30.1003
105.5	2.7579	3.34121	5.24482	9.42565	16.7978	23.7117	27.207	31.2339	2.29018	3.91794	6.16377	10.3434	17.2935	23.9566	26.9625	30.1003
105.6	2.75466	3.34236	5.24557	9.43169	16.808	23.7175	27.2079	31.2326	2.29235	3.92145	6.16878	10.351	17.3041	23.9647	26.9639	30.1003
105.7	2.75682	3.34336	5.24685	9.43917	16.8195	23.7242	27.2169	31.2324	2.29452	3.92496	6.1738	10.3586	17.3148	23.9729	26.9654	30.1003
105.8	2.75532	3.34699	5.25285	9.44992	16.8305	23.736	27.2233	31.2367	2.2967	3.92847	6.17881	10.3663	17.3254	23.981	26.9669	30.1004
105.9	2.75051	3.34477	5.25522	9.45285	16.8383	23.7409	27.2259	31.2352	2.29887	3.93197	6.18382	10.3739	17.3361	23.9891	26.9683	30.1004
106	2.75423	3.34556	5.25629	9.46101	16.8454	23.7459	27.2296	31.2362	2.30104	3.93548	6.18884	10.3815	17.3467	23.9972	26.9698	30.1004
106.1	2.75357	3.3468	5.26252	9.47106	16.8588	23.7533	27.2368	31.2417	2.30321	3.93899	6.19385	10.3891	17.3573	24.0052	26.9712	30.1004
106.2	2.75354	3.35121	5.26861	9.47815	16.8728	23.7631	27.242	31.2484	2.30539	3.94249	6.19885	10.3967	17.3679	24.0133	26.9726	30.1004
106.3	2.75584	3.35503	5.2703	9.48588	16.8862	23.7703	27.2475	31.2546	2.30756	3.946	6.20386	10.4043	17.3785	24.0213	26.974	30.1005
106.4	2.76134	3.35701	5.27564	9.49709	16.8961	23.7799	27.2519	31.2598	2.30973	3.9495	6.20886	10.4119	17.3891	24.0293	26.9755	30.1005
106.5	2.76246	3.3562	5.28191	9.50285	16.9048	23.7856	27.2565	31.2588	2.31191	3.95301	6.21387	10.4195	17.3997	24.0373	26.9769	30.1005
106.6	2.76728	3.35921	5.28919	9.50791	16.9177	23.7935	27.2626	31.2586	2.31408	3.95652	6.21887	10.4271	17.4102	24.0453	26.9783	30.1005
106.7	2.76767	3.36176	5.29691	9.51616	16.9293	23.8015	27.2689	31.26	2.31625	3.96002	6.22387	10.4347	17.4208	24.0533	26.9797	30.1005
106.8	2.77005	3.36121	5.30307	9.52404	16.9399	23.8059	27.273	31.2617	2.31842	3.96353	6.22887	10.4423	17.4313	24.0612	26.9811	30.1006
106.9	2.77689	3.36514	5.30884	9.5333	16.9471	23.8174	27.2796	31.264	2.3206	3.96703	6.23386	10.4499	17.4419	24.0691	26.9825	30.1006
107	2.77915	3.36977	5.30902	9.54051	16.9542	23.8233	27.2819	31.2607	2.32277	3.97053	6.23886	10.4575	17.4524	24.077	26.9838	30.1006
107.1	2.77974	3.37059	5.31621	9.55161	16.9657	23.832	27.2876	31.2612	2.32494	3.97404	6.24386	10.4651	17.4629	24.0849	26.9852	30.1006
107.2	2.7854	3.37483	5.32272	9.55918	16.9783	23.841	27.2973	31.2672	2.32712	3.97754	6.24885	10.4726	17.4735	24.0928	26.9866	30.1006
107.3	2.78497	3.37356	5.32953	9.56606	16.9886	23.8496	27.2995	31.2696	2.32929	3.98104	6.25384	10.4802	17.484	24.1007	26.9879	30.1007
107.4	2.78733	3.37636	5.33915	9.57513	17.0086	23.8624	27.3032	31.274	2.33146	3.98454	6.25883	10.4878	17.4945	24.1085	26.9893	30.1007
107.5	2.78873	3.37219	5.34095	9.58036	17.0166	23.8673	27.3083	31.2737	2.33363	3.98804	6.26382	10.4953	17.5049	24.1164	26.9906	30.1007
107.6	2.79379	3.37628	5.34658	9.58943	17.0264	23.8773	27.3172	31.2774	2.33581	3.99155	6.26881	10.5029	17.5154	24.1242	26.9919	30.1007
107.7	2.79884	3.37985	5.3542	9.59703	17.0403	23.8881	27.3285	31.2859	2.33798	3.99505	6.27379	10.5105	17.5259	24.132	26.9933	30.1007
107.8	2.80538	3.38817	5.362	9.60752	17.0561	23.8984	27.3391	31.2966	2.34015	3.99855	6.27878	10.518	17.5363	24.1397	26.9946	30.1007
107.9	2.81143	3.39762	5.36983	9.62159	17.0721	23.9132	27.349	31.3037	2.34233	4.00205	6.28376	10.5256	17.5468	24.1475	26.9959	30.1008
108	2.81279	3.40106	5.3753	9.6306	17.0838	23.9169	27.3559	31.3049	2.3445	4.00555	6.28874	10.5331	17.5572	24.1552	26.9972	30.1008
108.1	2.80726	3.40184	5.3784	9.63462	17.0946	23.9206	27.3585	31.3035	2.34667	4.00905	6.29372	10.5406	17.5677	24.163	26.9985	30.1008
108.2	2.81029	3.40568	5.38784	9.64483	17.1032	23.933	27.3681	31.3084	2.34884	4.01255	6.2987	10.5482	17.5781	24.1707	26.9998	30.1008
108.3	2.80952	3.40485	5.39207	9.64924	17.1115	23.9364	27.3714	31.3136	2.35102	4.01604	6.30368	10.5557	17.5885	24.1784	27.0011	30.1008
108.4	2.81238	3.40512	5.39745	9.6576	17.1237	23.943	27.3814	31.3219	2.35319	4.01954	6.30865	10.5632	17.5989	24.1861	27.0024	30.1008
108.5	2.8128	3.40556	5.40164	9.66927	17.1379	23.9522	27.388	31.3279	2.35536	4.02304	6.31363	10.5708	17.6093	24.1937	27.0037	30.1009
108.6	2.8155	3.41137	5.40762	9.67362	17.1496	23.9637	27.3941	31.3338	2.35754	4.02654	6.3186	10.5783	17.6197	24.2014	27.005	30.1009
108.7	2.8187	3.41376	5.41485	9.68058	17.1579	23.9729	27.3954	31.3384	2.35971	4.03003	6.32357	10.5858	17.63	24.209	27.0062	30.1009
108.8	2.82222	3.41691	5.42052	9.68819	17.1679	23.981	27.3987	31.3422	2.36188	4.03353	6.32854	10.5933	17.6404	24.2166	27.0075	30.1009
108.9	2.82756	3.42201	5.4272	9.69593	17.1861	23.9931	27.4081	31.3507	2.36405	4.03703	6.33351	10.6008	17.6507	24.2242	27.0087	30.1009
109	2.83135	3.42703	5.43297	9.70062	17.2006	24.0015	27.4129	31.3497	2.36623	4.04052	6.33847	10.6083	17.6611	24.2318	27.01	30.1009
109.1	2.82958	3.42458	5.43258	9.70434	17.2066	24.0058	27.4108	31.3496	2.3684	4.04402	6.34344	10.6158	17.6714	24.2393	27.0112	30.1009
109.2	2.83653	3.42518	5.43861	9.7144	17.2215	24.0159	27.4187	31.3513	2.37057	4.04751	6.3484	10.6233	17.6818	24.2469	27.0125	30.101
109.3	2.83696	3.42783	5.43788	9.71924	17.2302	24.0247	27.422	31.3555	2.37275	4.05101	6.35336	10.6308	17.6921	24.2544	27.0137	30.101
109.4	2.84652	3.43839	5.45214	9.73746	17.2475	24.0394	27.4333	31.3666	2.37492	4.0545	6.35832	10.6383	17.7024	24.2619	27.0149	30.101
109.5	2.848	3.44213	5.45737	9.74864	17.2556	24.048	27.4415	31.3681	2.37709	4.058	6.36328	10.6458	17.7127	24.2694	27.0161	30.101
109.6	2.84592	3.44003	5.46096	9.75351	17.2678	24.0539	27.4458	31.371	2.37926	4.06149	6.36824	10.6533	17.723	24.2769	27.0173	30.101
109.7	2.84821	3.44042	5.46317	9.75924	17.2759	24.0589	27.446	31.3731	2.38144	4.06498	6.3732	10.6608	17.7333	24.2844	27.0185	30.101
109.8	2.85176	3.44152	5.46243	9.7625	17.2824	24.0636	27.4459	31.3732	2.38361	4.06848	6.37815	10.6683	17.7435	24.2918	27.0197	30.101
109.9	2.85472	3.44416	5.46589	9.76329	17.2902	24.0712	27.4484	31.3771	2.38578	4.07197	6.38311	10.6757	17.7538	24.2993	27.0209	30.1011
110	2.85841	3.44896	5.47515	9.77228	17.2978	24.0771	27.4546	31.3769	2.38796	4.07546	6.38806	10.6832	17.764	24.3067	27.0221	30.1011
110.1	2.8559	3.44791	5.47698	9.77727	17.301	24.0802	27.4584	31.3749	2.39013	4.07895	6.39301	10.6907	17.7743	24.3141	27.0233	30.1011
110.2	2.85868	3.45149	5.48392	9.78506	17.3098	24.0876	27.4648	31.3787	2.3923	4.08244	6.39796	10.6981	17.7845	24.3215	27.0245	30.1011
110.3	2.85783	3.44963	5.48373	9.78744	17.3154	24.0868	27.4663	31.3805	2.39447	4.08593	6.40291	10.7056	17.7948	24.3288	27.0256	30.1011
110.4	2.85847	3.45009	5.48696	9.79469	17.3273	24.0917	27.4682	31.3852	2.39665	4.08942	6.40785	10.713	17.805	24.3362	27.0268	30.1011
110.5	2.85618	3.45377	5.49317	9.8006	17.3395	24.0981	27.4739	31.39	2.39882	4.09291	6.4128	10.7205	17.8152	24.3435	27.028	30.1011
110.6	2.8575	3.45767	5.50168	9.80912	17.3558	24.1077	27.4847	31.3968	2.40099	4.0964	6.41774	10.7279	17.8254	24.3509	27.0291	30.1011
110.7	2.86338	3.46103	5.50584	9.81826	17.3668	24.117	27.492	31.4012	2.40316	4.09989	6.42268	10.7354	17.8356	24.3581	27.0302	30.1012
110.8	2.86525	3.4641	5.50535	9.82668	17.3746	24.1236	27.4956	31.4023	2.40534	4.10338	6.42762	10.7428	17.8457	24.3654	27.0314	30.1012
110.9	2.86999	3.46942	5.50522	9.83691	17.3835	24.1316	27.5	31.4022	2.40751	4.10687	6.43256	10.7503	17.8559	24.3727	27.0325	30.1012
111	2.87541	3.47442	5.51032	9.84671	17.3927	24.1406	27.5053	31.4034	2.40968	4.11036	6.4375	10.7577	17.8661	24.38	27.0337	30.1012
111.1	2.88061	3.47575	5.51448	9.85237	17.3981	24.145	27.5093	31.405	2.41186	4.11385	6.44244	10.7651	17.8762	24.3872	27.0348	30.1012
111.2	2.88288	3.47786	5.51978	9.86143	17.4064	24.1543	27.5165	31.4137	2.41403	4.11733	6.44737	10.7726	17.8864	24.3944	27.0359	30.1012
111.3	2.88463	3.48432	5.52601	9.87066	17.4193	24.1621	27.5244	31.423	2.4162	4.12082	6.4523	10.78	17.8965	24.4017	27.037	30.1012
111.4	2.8861	3.49254	5.53336	9.8803	17.4316	24.1715	27.5308	31.4277	2.41838	4.12431	6.45723	10.7874	17.9066	24.4089	27.0381	30.1012
111.5	2.88948	3.49775	5.54094	9.88546	17.4425	24.1804	27.5371	31.43	2.42055	4.12779	6.46217	10.7948	17.9167	24.416	27.0392	30.1013
111.6	2.89168	3.50292	5.54948	9.89271	17.4545	24.1896	27.5442	31.4352	2.42272	4.13128	6.46709	10.8022	17.9268	24.4232	27.0403	30.1013
111.7	2.89198	3.50108	5.55339	9.89544	17.4651	24.1939	27.5504	31.4372	2.42489	4.13477	6.47202	10.8096	17.9369	24.4304	27.0414	30.1013
111.8	2.89076	3.50133	5.55832	9.90164	17.4716	24.1994	27.5502	31.4385	2.42707	4.13825	6.47695	10.817	17.947	24.4375	27.0425	30.1013
111.9	2.89304	3.50336	5.55852	9.90448	17.4761	24.203	27.5524	31.4364	2.42924	4.14174	6.48187	10.8244	17.9571	24.4446	27.0435	30.1013
112	2.89692	3.50667	5.56516	9.91368	17.4861	24.2108	27.5535	31.4447	2.43141	4.14522	6.4868	10.8318	17.9672	24.4517	27.0446	30.1013
112.1	2.8998	3.51471	5.57477	9.92434	17.5011	24.2224	27.5628	31.4567	2.43358	4.1487	6.49172	10.8392	17.9772	24.4588	27.0457	30.1013
112.2	2.89931	3.52073	5.57421	9.93028	17.5079	24.2306	27.5623	31.4569	2.43576	4.15219	6.49664	10.8466	17.9873	24.4659	27.0468	30.1013
112.3	2.90506	3.5218	5.57418	9.93747	17.5141	24.2374	27.5644	31.4558	2.43793	4.15567	6.50156	10.854	17.9973	24.4729	27.0478	30.1013
112.4	2.91013	3.52012	5.58175	9.94484	17.5229	24.249	27.5706	31.4563	2.4401	4.15915	6.50647	10.8614	18.0074	24.48	27.0489	30.1014
112.5	2.91325	3.52122	5.58755	9.95141	17.5291	24.2564	27.5761	31.4594	2.44228	4.16264	6.51139	10.8687	18.0174	24.487	27.0499	30.1014
112.6	2.9136	3.52325	5.5911	9.95779	17.5352	24.2617	27.58	31.4619	2.44445	4.16612	6.5163	10.8761	18.0274	24.494	27.051	30.1014
112.7	2.91021	3.52459	5.59385	9.96204	17.5387	24.2666	27.5835	31.4613	2.44662	4.1696	6.52122	10.8835	18.0374	24.501	27.052	30.1014
112.8	2.91325	3.52461	5.5962	9.96476	17.5464	24.2743	27.587	31.4616	2.4488	4.17308	6.52613	10.8909	18.0474	24.508	27.053	30.1014
112.9	2.91362	3.52871	5.59871	9.97081	17.5547	24.2809	27.5931	31.4646	2.45097	4.17656	6.53104	10.8982	18.0574	24.5149	27.0541	30.1014
113	2.91534	3.53531	5.60387	9.97658	17.5671	24.2873	27.6004	31.4718	2.45314	4.18004	6.53595	10.9056	18.0674	24.5219	27.0551	30.1014
113.1	2.9178	3.53813	5.60936	9.98554	17.576	24.2956	27.6071	31.4736	2.45531	4.18352	6.54085	10.9129	18.0773	24.5288	27.0561	30.1014
113.2	2.91637	3.53557	5.60582	9.98802	17.5795	24.3005	27.6089	31.4741	2.45749	4.187	6.54576	10.9203	18.0873	24.5357	27.0571	30.1014
113.3	2.91518	3.53445	5.60649	9.99468	17.5873	24.3076	27.6123	31.4746	2.45966	4.19048	6.55066	10.9276	18.0973	24.5426	27.0581	30.1014
113.4	2.91629	3.53509	5.60568	10.0013	17.596	24.3178	27.6176	31.4778	2.46183	4.19396	6.55556	10.935	18.1072	24.5495	27.0591	30.1014
113.5	2.91924	3.53887	5.61123	10.0101	17.6047	24.3249	27.6225	31.4797	2.464	4.19744	6.56047	10.9423	18.1171	24.5564	27.0601	30.1015
113.6	2.92251	3.54255	5.61512	10.0213	17.6167	24.3328	27.6257	31.4839	2.46618	4.20092	6.56537	10.9497	18.1271	24.5633	27.0611	30.1015
113.7	2.92267	3.54186	5.61896	10.0292	17.628	24.3391	27.6322	31.4874	2.46835	4.2044	6.57027	10.957	18.137	24.5701	27.0621	30.1015
113.8	2.92516	3.54584	5.62331	10.0367	17.6325	24.3452	27.6333	31.4866	2.47052	4.20787	6.57516	10.9643	18.1469	24.5769	27.0631	30.1015
113.9	2.92398	3.54339	5.62523	10.0425	17.6403	24.3506	27.6318	31.4867	2.4727	4.21135	6.58006	10.9716	18.1568	24.5837	27.064	30.1015
114	2.92173	3.5437	5.62665	10.0434	17.6481	24.3549	27.6302	31.4815	2.47487	4.21483	6.58495	10.979	18.1667	24.5905	27.065	30.1015
114.1	2.92775	3.54772	5.63147	10.0518	17.655	24.3646	27.6339	31.4851	2.47704	4.21831	6.58984	10.9863	18.1766	24.5973	27.066	30.1015
114.2	2.9342	3.55192	5.63627	10.0625	17.6639	24.3748	27.6425	31.4934	2.47921	4.22178	6.59474	10.9936	18.1864	24.6041	27.0669	30.1015
114.3	2.93063	3.55069	5.63692	10.0607	17.6715	24.3767	27.6407	31.4934	2.48139	4.22526	6.59962	11.0009	18.1963	24.6108	27.0679	30.1015
114.4	2.93249	3.55406	5.64081	10.0668	17.6838	24.3821	27.6443	31.4932	2.48356	4.22873	6.60451	11.0082	18.2061	24.6176	27.0689	30.1015
114.5	2.93766	3.55891	5.64803	10.0773	17.694	24.388	27.6487	31.4963	2.48573	4.23221	6.6094	11.0155	18.216	24.6243	27.0698	30.1015
114.6	2.94202	3.56282	5.65504	10.0855	17.7011	24.3958	27.6562	31.4993	2.48791	4.23568	6.61429	11.0228	18.2258	24.631	27.0707	30.1016
114.7	2.9422	3.56044	5.65668	10.0938	17.7068	24.3984	27.655	31.498	2.49008	4.23916	6.61917	11.0301	18.2356	24.6377	27.0717	30.1016
114.8	2.94522	3.5632	5.66104	10.1005	17.7176	24.4054	27.6613	31.4993	2.49225	4.24263	6.62405	11.0374	18.2455	24.6444	27.0726	30.1016
114.9	2.9457	3.56385	5.66537	10.1097	17.7271	24.4108	27.6645	31.5021	2.49443	4.2461	6.62893	11.0447	18.2553	24.6511	27.0735	30.1016
115	2.945	3.56483	5.66979	10.1156	17.7318	24.4156	27.6681	31.502	2.4966	4.24958	6.63381	11.052	18.2651	24.6577	27.0745	30.1016
115.1	2.94735	3.56536	5.67641	10.1232	17.7383	24.4208	27.6745	31.5065	2.49877	4.25305	6.63869	11.0593	18.2749	24.6644	27.0754	30.1016
115.2	2.95201	3.56969	5.68487	10.1342	17.7501	24.4313	27.6846	31.5102	2.50094	4.25652	6.64357	11.0665	18.2846	24.671	27.0763	30.1016
115.3	2.9496	3.56915	5.6862	10.1383	17.7565	24.4374	27.6866	31.513	2.50312	4.25999	6.64844	11.0738	18.2944	24.6776	27.0772	30.1016
115.4	2.95518	3.57473	5.6933	10.1472	17.7702	24.4435	27.6889	31.5173	2.50529	4.26346	6.65332	11.0811	18.3042	24.6842	27.0781	30.1016
115.5	2.95908	3.57417	5.69538	10.1509	17.7781	24.4483	27.691	31.5148	2.50746	4.26694	6.65819	11.0884	18.3139	24.6908	27.079	30.1016
115.6	2.9652	3.57524	5.70093	10.1574	17.792	24.4574	27.694	31.5205	2.50963	4.27041	6.66306	11.0956	18.3237	24.6973	27.0799	30.1016
115.7	2.96892	3.57866	5.70511	10.1637	17.801	24.4686	27.6987	31.5244	2.51181	4.27388	6.66793	11.1029	18.3334	24.7039	27.0808	30.1016
115.8	2.97547	3.58695	5.71092	10.1746	17.813	24.4811	27.7064	31.5301	2.51398	4.27735	6.6728	11.1101	18.3431	24.7104	27.0817	30.1017
115.9	2.97259	3.58827	5.71249	10.1766	17.8194	24.4855	27.7097	31.5295	2.51615	4.28082	6.67766	11.1174	18.3529	24.7169	27.0826	30.1017
116	2.97252	3.59284	5.71564	10.1876	17.8297	24.4907	27.7164	31.5317	2.51833	4.28428	6.68253	11.1246	18.3626	24.7234	27.0834	30.1017
116.1	2.97142	3.59171	5.71927	10.1961	17.8375	24.4942	27.7205	31.5356	2.5205	4.28775	6.68739	11.1319	18.3723	24.7299	27.0843	30.1017
116.2	2.98217	3.59708	5.72907	10.2042	17.8512	24.5057	27.7297	31.5437	2.52267	4.29122	6.69226	11.1391	18.382	24.7364	27.0852	30.1017
116.3	2.98532	3.60057	5.73331	10.2101	17.8639	24.5131	27.739	31.5463	2.52485	4.29469	6.69712	11.1463	18.3916	24.7429	27.0861	30.1017
116.4	2.99124	3.60599	5.73975	10.2188	17.8768	24.5254	27.7486	31.5483	2.52702	4.29816	6.70198	11.1536	18.4013	24.7493	27.0869	30.1017
116.5	2.99563	3.61317	5.74431	10.2285	17.8867	24.5366	27.7593	31.552	2.52919	4.30162	6.70683	11.1608	18.411	24.7557	27.0878	30.1017
116.6	2.99765	3.61657	5.74399	10.2346	17.8931	24.5443	27.7661	31.5528	2.53136	4.30509	6.71169	11.168	18.4206	24.7622	27.0886	30.1017
116.7	2.99653	3.61637	5.74197	10.2402	17.8982	24.5492	27.7709	31.5534	2.53354	4.30856	6.71654	11.1753	18.4303	24.7686	27.0895	30.1017
116.8	2.99709	3.62028	5.74838	10.2501	17.914	24.5608	27.7783	31.5601	2.53571	4.31203	6.7214	11.1825	18.4399	24.775	27.0903	30.1017
116.9	3.00023	3.62393	5.75606	10.258	17.9264	24.5711	27.7856	31.5681	2.53788	4.31549	6.72625	11.1897	18.4496	24.7813	27.0912	30.1017
117	2.99911	3.62267	5.76107	10.2597	17.9367	24.5746	27.792	31.5769	2.54006	4.31896	6.7311	11.1969	18.4592	24.7877	27.092	30.1017
117.1	2.99846	3.62287	5.76235	10.2634	17.948	24.5782	27.7954	31.5844	2.54223	4.32242	6.73595	11.2041	18.4688	24.7941	27.0928	30.1017
117.2	2.99329	3.6382	5.77201	10.2801	17.9687	24.5904	27.7949	31.5835	2.5444	4.32589	6.7408	11.2113	18.4784	24.8004	27.0937	30.1018
117.3	2.99363	3.63699	5.77384	10.2876	17.9771	24.5964	27.8099	31.5882	2.54657	4.32935	6.74565	11.2185	18.488	24.8067	27.0945	30.1018
117.4	2.99315	3.63756	5.77336	10.2976	17.9846	24.6017	27.8134	31.5889	2.54875	4.33281	6.75049	11.2257	18.4976	24.813	27.0953	30.1018
117.5	3.0021	3.64315	5.77979	10.3102	17.9989	24.6151	27.8207	31.5968	2.55092	4.33628	6.75533	11.2329	18.5072	24.8193	27.0961	30.1018
117.6	3.00827	3.64619	5.78489	10.3208	18.012	24.6259	27.8281	31.6005	2.55309	4.33974	6.76018	11.2401	18.5167	24.8256	27.0969	30.1018
117.7	3.01274	3.64245	5.7892	10.3312	18.0222	24.6348	27.8369	31.6009	2.55526	4.3432	6.76502	11.2473	18.5263	24.8319	27.0977	30.1018
117.8	3.01112	3.64452	5.79243	10.3359	18.0351	24.6374	27.849	31.5996	2.55744	4.34666	6.76986	11.2545	18.5358	24.8381	27.0985	30.1018
117.9	3.01553	3.65028	5.7935	10.3411	18.0509	24.6452	27.8563	31.6033	2.55961	4.35013	6.7747	11.2617	18.5454	24.8444	27.0994	30.1018
118	3.02271	3.65691	5.79772	10.3544	18.0743	24.6596	27.8684	31.6134	2.56178	4.35359	6.77953	11.2689	18.5549	24.8506	27.1001	30.1018
118.1	3.02151	3.65654	5.79986	10.3614	18.087	24.6681	27.8703	31.6152	2.56396	4.35705	6.78437	11.276	18.5644	24.8568	27.1009	30.1018
118.2	3.02759	3.65218	5.8025	10.369	18.1017	24.6814	27.8761	31.6227	2.56613	4.36051	6.7892	11.2832	18.574	24.863	27.1017	30.1018
118.3	3.03175	3.66123	5.81095	10.3743	18.1139	24.6878	27.8785	31.628	2.5683	4.36397	6.79403	11.2904	18.5835	24.8692	27.1025	30.1018
118.4	3.03246	3.66565	5.8161	10.3806	18.1242	24.6911	27.8835	31.6307	2.57047	4.36743	6.79886	11.2975	18.593	24.8754	27.1033	30.1018
118.5	3.03616	3.67031	5.81966	10.3786	18.1338	24.6983	27.8873	31.6343	2.57265	4.37089	6.80369	11.3047	18.6025	24.8815	27.1041	30.1018
118.6	3.04635	3.67745	5.82786	10.3855	18.1491	24.7088	27.8984	31.6387	2.57482	4.37435	6.80852	11.3118	18.6119	24.8877	27.1048	30.1018
118.7	3.0506	3.67797	5.82999	10.394	18.1704	24.7221	27.9127	31.6489	2.57699	4.37781	6.81335	11.319	18.6214	24.8938	27.1056	30.1018
118.8	3.0536	3.68393	5.838	10.4124	18.1747	24.7321	27.9178	31.6546	2.57917	4.38127	6.81817	11.3261	18.6309	24.8999	27.1064	30.1018
118.9	3.0536	3.69169	5.84255	10.4173	18.1851	24.7466	27.9318	31.6593	2.58134	4.38473	6.82299	11.3333	18.6403	24.906	27.1071	30.1019
119	3.05309	3.68736	5.84255	10.4161	18.1781	24.736	27.9212	31.659	2.58351	4.38818	6.82782	11.3404	18.6498	24.9121	27.1079	30.1019
119.1	3.05156	3.6873	5.84144	10.4158	18.1781	24.7355	27.9205	31.659	2.58568	4.39164	6.83264	11.3476	18.6592	24.9182	27.1086	30.1019
119.2	3.05156	3.6873	5.84144	10.4158	18.1781	24.7355	27.9205	31.659	2.58786	4.3951	6.83746	11.3547	18.6686	24.9242	27.1094	30.1019
119.3									2.59003	4.39855	6.84228	11.3618	18.678	24.9303	27.1101	30.1019
119.4									2.5922	4.40201	6.84709	11.3689	18.6875	24.9363	27.1109	30.1019
119.5									2.59438	4.40547	6.85191	11.3761	18.6969	24.9423	27.1116	30.1019
119.6									2.59655	4.40892	6.85672	11.3832	18.7063	24.9483	27.1123	30.1019
119.7									2.59872	4.41238	6.86153	11.3903	18.7157	24.9543	27.1131	30.1019
119.8									2.60089	4.41583	6.86634	11.3974	18.725	24.9603	27.1138	30.1019
119.9									2.60307	4.41929	6.87115	11.4045	18.7344	24.9663	27.1145	30.1019
120									2.60524	4.42274	6.87596	11.4116	18.7344	24.9722	27.1145	30.1019
120.1									2.60524	4.42274	6.87596	11.4116	18.7249	24.9722	27.09	30.0723
120.2									2.60524	4.42227	6.87415	11.4073	18.7155	24.9542	27.0656	30.0427
120.3									2.60524	4.4218	6.87234	11.403	18.706	24.9362	27.0412	30.0131
120.4									2.60524	4.42133	6.87053	11.3987	18.6965	24.9182	27.0168	29.9836
120.5									2.60524	4.42086	6.86873	11.3944	18.6871	24.9002	26.9925	29.9542
120.6									2.60524	4.42039	6.86692	11.3901	18.6777	24.8822	26.9682	29.9248
120.7									2.60524	4.41991	6.86511	11.3857	18.6682	24.8643	26.944	29.8955
120.8									2.60524	4.41944	6.8633	11.3814	18.6588	24.8464	26.9198	29.8663
120.9									2.60524	4.41897	6.8615	11.3771	18.6494	24.8285	26.8956	29.8371
121									2.60524	4.4185	6.85969	11.3728	18.64	24.8106	26.8715	29.8079
121.1									2.60524	4.41803	6.85789	11.3685	18.6306	24.7928	26.8474	29.7788
121.2									2.60524	4.41756	6.85608	11.3642	18.6212	24.7749	26.8233	29.7498
121.3									2.60524	4.41709	6.85428	11.3599	18.6118	24.7571	26.7993	29.7208
121.4									2.60524	4.41662	6.85248	11.3556	18.6024	24.7393	26.7753	29.6919
121.5									2.60524	4.41615	6.85067	11.3513	18.593	24.7215	26.7514	29.663
121.6									2.60524	4.41568	6.84887	11.347	18.5836	24.7038	26.7275	29.6342
121.7									2.60524	4.41521	6.84707	11.3428	18.5742	24.6861	26.7036	29.6055
121.8	4.5759	4.9917	7.07941	11.5101	19.0082	25.3107	28.1922	31.7483	2.60524	4.41474	6.84527	11.3385	18.5649	24.6683	26.6798	29.5768
121.9	4.4429	4.8496	6.9502	11.3622	18.9103	25.1533	28.0116	31.5332	2.60524	4.41427	6.84347	11.3342	18.5555	24.6506	26.6561	29.5481
122	4.4429	4.8496	6.9462	11.3585	18.8666	25.0787	27.9372	31.4735	2.60524	4.4138	6.84166	11.3299	18.5462	24.633	26.6323	29.5195
122.1	4.4429	4.8471	6.9348	11.3585	18.8636	25.0333	27.8891	31.3893	2.60524	4.41333	6.83986	11.3256	18.5368	24.6153	26.6086	29.491
122.2	4.4426	4.8438	6.9315	11.3356	18.8629	24.9823	27.8213	31.3244	2.60524	4.41286	6.83807	11.3213	18.5275	24.5977	26.5849	29.4625
122.3	4.4429	4.8401	6.9278	11.3286	18.8629	24.9456	27.7558	31.2477	2.60524	4.41239	6.83627	11.3171	18.5182	24.5801	26.5613	29.434
122.4	4.4243	4.813	6.9181	11.2969	18.8482	24.9187	27.7105	31.199	2.60524	4.41192	6.83447	11.3128	18.5088	24.5625	26.5377	29.4057
122.5	4.4042	4.7957	6.8708	11.2705	18.7969	24.8682	27.6461	31.1351	2.60524	4.41145	6.83267	11.3085	18.4995	24.5449	26.5141	29.3773
122.6	4.3875	4.7825	6.8527	11.2457	18.782	24.8376	27.6261	31.0927	2.60524	4.41098	6.83087	11.3042	18.4902	24.5273	26.4906	29.349
122.7	4.3977	4.8013	6.852	11.2459	18.7652	24.8146	27.587	31.0555	2.60524	4.41051	6.82907	11.3	18.4809	24.5098	26.4671	29.3208
122.8	4.3934	4.7837	6.8357	11.2533	18.7452	24.8165	27.5648	31.007	2.60524	4.41004	6.82728	11.2957	18.4716	24.4923	26.4437	29.2926
122.9	4.3909	4.7782	6.8412	11.2535	18.7422	24.7968	27.5342	30.966	2.60524	4.40957	6.82548	11.2914	18.4623	24.4748	26.4203	29.2645
123	4.3972	4.7867	6.8443	11.2461	18.746	24.7779	27.5139	30.9473	2.60524	4.4091	6.82369	11.2872	18.453	24.4573	26.3969	29.2364
123.1	4.3761	4.7724	6.8456	11.2324	18.7365	24.7574	27.4831	30.9166	2.60524	4.40863	6.82189	11.2829	18.4437	24.4399	26.3736	29.2084
123.2	4.3591	4.7418	6.8357	11.2184	18.7057	24.7462	27.4468	30.8836	2.60524	4.40816	6.8201	11.2786	18.4344	24.4224	26.3502	29.1805
123.3	4.3532	4.7366	6.8395	11.2323	18.711	24.7309	27.4246	30.8658	2.60524	4.40769	6.8183	11.2744	18.4252	24.405	26.327	29.1526
123.4	4.3558	4.7261	6.8315	11.232	18.7026	24.7025	27.3935	30.8266	2.60524	4.40722	6.81651	11.2701	18.4159	24.3876	26.3038	29.1247
123.5	4.3343	4.7172	6.8326	11.2365	18.6951	24.6886	27.3702	30.7942	2.60524	4.40675	6.81472	11.2659	18.4066	24.3702	26.2806	29.0969
123.6	4.3287	4.7151	6.834	11.2421	18.6917	24.6692	27.355	30.7693	2.60524	4.40628	6.81292	11.2616	18.3974	24.3529	26.2574	29.0691
[truncated: 1,264 more rows]

## Sheet: Fig3e
MAI-516		MAI-203
[truncated: 9 more rows]

[truncated: 32 more sheets: Table 5, Fig4a, Fig4b, Fig4d, Fig4e, Fig4g, FigS1a, FigS1b, FigS1c, FigS2 and Table S1, Table S4, FigS5, FigS9a, FigS9b, FigS9c, FigS10a, FigS10c, FigS10e, FigS11b, FigS11d …]
